# Supplementary material for: Single-nucleus analysis reveals microenvironment-specific neuron and glial cell enrichment in Alzheimer’s disease
Source: BMC Genomics. 2024 May 28;25:526. doi: 10.1186/s12864-024-10447-3 (PMC11134750; doi:10.1186/s12864-024-10447-3)
Supplement: Supplementary file 1 — Supplementary Material 1 [file 12864_2024_10447_MOESM1_ESM.xlsx]

## Sheet: ExNeu_DEseq2
Suppplemental Data Table S1: ExNeu DEseq2 analysis
gene	baseMean	log2FoldChange	lfcSE	stat	pvalue	padj	cluster
AL627309.1	244.693	0.394823	0.594221	0.664439	0.506409	0.999588	ExNeu_0
AC114498.1	2.38684	0.083797	2.55165	0.0328403	0.973802	0.999588	ExNeu_0
AL669831.5	2068.53	-0.266038	0.512115	-0.519489	0.60342	0.999588	ExNeu_0
FAM87B	1.43231	-0.508755	4.34822	-0.117003	0.906858	0.999588	ExNeu_0
LINC00115	20.377	0.435881	1.08837	0.400489	0.688797	0.999588	ExNeu_0
FAM41C	16.2898	0.335124	1.07433	0.311939	0.755087	0.999588	ExNeu_0
AL645608.1	3.37596	-2.29111	2.11864	-1.08141	0.279516	0.999588	ExNeu_0
SAMD11	11.5941	0.74871	1.2929	0.579093	0.562526	0.999588	ExNeu_0
NOC2L	1334.93	0.415033	0.708884	0.585474	0.558229	0.999588	ExNeu_0
KLHL17	508	0.467923	0.432727	1.08133	0.279548	0.999588	ExNeu_0
PLEKHN1	6.10264	-0.997642	1.54804	-0.644455	0.519281	0.999588	ExNeu_0
PERM1	8.95751	-0.302244	1.4357	-0.210521	0.833261	0.999588	ExNeu_0
AL645608.8	26.7161	0.228183	0.893686	0.255329	0.798469	0.999588	ExNeu_0
HES4	636.427	0.061169	0.532312	0.114912	0.908515	0.999588	ExNeu_0
ISG15	143.229	0.0857083	0.778928	0.110034	0.912383	0.999588	ExNeu_0
AGRN	2149.56	0.215654	0.598438	0.360361	0.718577	0.999588	ExNeu_0
C1orf159	1634.21	-0.493935	0.567892	-0.86977	0.384426	0.999588	ExNeu_0
TTLL10	5.32863	-0.501397	1.78106	-0.281516	0.778315	0.999588	ExNeu_0
TNFRSF18	127.56	0.479322	0.655556	0.731169	0.464676	0.999588	ExNeu_0
TNFRSF4	40.0422	0.868103	0.730194	1.18887	0.234492	0.999588	ExNeu_0
SDF4	1601.82	0.377913	0.436881	0.865024	0.387026	0.999588	ExNeu_0
B3GALT6	263.07	0.336177	0.786427	0.427474	0.669034	0.999588	ExNeu_0
C1QTNF12	73.7078	-0.142583	0.949434	-0.150177	0.880625	0.999588	ExNeu_0
UBE2J2	993.677	0.344868	0.472771	0.729462	0.465719	0.999588	ExNeu_0
LINC01786	69.849	-0.755	0.602592	-1.25292	0.210235	0.999588	ExNeu_0
SCNN1D	929.59	0.0794721	0.736289	0.107936	0.914046	0.999588	ExNeu_0
ACAP3	6934.54	0.183024	0.497022	0.368242	0.712693	0.999588	ExNeu_0
PUSL1	181.082	0.317764	0.622327	0.510607	0.609626	0.999588	ExNeu_0
INTS11	2186.59	0.479722	0.533017	0.900012	0.368114	0.999588	ExNeu_0
CPTP	368.976	0.472999	0.72895	0.648877	0.516418	0.999588	ExNeu_0
TAS1R3	27.0555	0.137865	0.829033	0.166297	0.867923	0.999588	ExNeu_0
DVL1	1080.42	0.629431	0.594379	1.05897	0.289613	0.999588	ExNeu_0
MXRA8	24.2389	0.396369	1.19168	0.332613	0.739426	0.999588	ExNeu_0
AURKAIP1	622.454	0.421492	0.734072	0.574184	0.565843	0.999588	ExNeu_0
CCNL2	1813.85	0.0656294	0.307463	0.213455	0.830972	0.999588	ExNeu_0
MRPL20	591.755	0.20958	0.340821	0.614926	0.538603	0.999588	ExNeu_0
AL391244.3	93.5783	0.394246	0.655516	0.601429	0.547554	0.999588	ExNeu_0
ANKRD65	224.463	0.578881	0.85452	0.677434	0.498131	0.999588	ExNeu_0
TMEM88B	0.655425	1.20039	5.41451	0.221699	0.824548	0.999588	ExNeu_0
VWA1	188.935	0.257618	0.818661	0.314682	0.753003	0.999588	ExNeu_0
ATAD3C	162.191	0.526429	0.436622	1.20569	0.227938	0.999588	ExNeu_0
ATAD3B	1144.06	-0.0428862	0.423395	-0.101291	0.919319	0.999588	ExNeu_0
ATAD3A	716.188	0.0941043	0.347574	0.270746	0.786587	0.999588	ExNeu_0
TMEM240	190.526	0.332816	0.575479	0.578328	0.563043	0.999588	ExNeu_0
SSU72	1457.45	0.502335	0.588745	0.853232	0.393531	0.999588	ExNeu_0
AL645728.1	29.3832	-0.433793	0.775246	-0.559556	0.575782	0.999588	ExNeu_0
FNDC10	891.091	0.0443404	0.94076	0.0471325	0.962408	0.999588	ExNeu_0
AL691432.2	382.394	0.269659	0.613887	0.439266	0.660469	0.999588	ExNeu_0
MIB2	2813	0.181405	0.533199	0.34022	0.733691	0.999588	ExNeu_0
MMP23B	165.739	0.401903	0.898172	0.447468	0.654537	0.999588	ExNeu_0
CDK11B	920.076	-0.0297344	0.432888	-0.0686885	0.945238	0.999588	ExNeu_0
FO704657.1	21.1668	-0.229838	0.974799	-0.23578	0.813603	0.999588	ExNeu_0
SLC35E2B	713.876	-0.367221	0.479574	-0.765723	0.443841	0.999588	ExNeu_0
CDK11A	170.347	0.202222	0.843297	0.2398	0.810486	0.999588	ExNeu_0
SLC35E2A	686.506	0.44043	0.572883	0.768795	0.442015	0.999588	ExNeu_0
NADK	512.047	0.253273	0.376672	0.672397	0.501331	0.999588	ExNeu_0
GNB1	4351.21	-0.0749263	0.447139	-0.167568	0.866923	0.999588	ExNeu_0
AL109917.1	11.1602	0.0158583	1.17891	0.0134516	0.989267	0.999588	ExNeu_0
CALML6	55.4387	0.0449751	0.784708	0.0573145	0.954295	0.999588	ExNeu_0
TMEM52	92.4922	-0.112885	0.903299	-0.12497	0.900548	0.999588	ExNeu_0
CFAP74	749.411	-0.453608	0.625119	-0.725634	0.468063	0.999588	ExNeu_0
AL391845.2	43.7345	0.0206149	0.856862	0.0240586	0.980806	0.999588	ExNeu_0
GABRD	2498.27	0.0212738	0.636135	0.0334423	0.973322	0.999588	ExNeu_0
PRKCZ	3217.35	-0.104669	0.300653	-0.348137	0.727737	0.999588	ExNeu_0
AL590822.2	24.6396	0.0486008	0.850312	0.0571565	0.954421	0.999588	ExNeu_0
PRKCZ-AS1	9.97562	-0.573022	1.18377	-0.484064	0.628341	0.999588	ExNeu_0
FAAP20	469.853	0.223505	0.616874	0.362318	0.717114	0.999588	ExNeu_0
AL590822.1	75.4853	-0.177722	0.739985	-0.24017	0.810199	0.999588	ExNeu_0
SKI	1983.45	-0.135588	0.383732	-0.353341	0.723833	0.999588	ExNeu_0
MORN1	1131.89	-0.09271	0.305283	-0.303685	0.761368	0.999588	ExNeu_0
RER1	1151.16	0.475861	0.456536	1.04233	0.297259	0.999588	ExNeu_0
PEX10	197.909	0.303145	0.640728	0.473127	0.636123	0.999588	ExNeu_0
PLCH2	1017.15	0.365521	0.453205	0.806525	0.41994	0.999588	ExNeu_0
AL139246.1	12.2487	-0.251793	1.20531	-0.208903	0.834524	0.999588	ExNeu_0
PANK4	298.754	0.480696	0.535967	0.896875	0.369786	0.999588	ExNeu_0
HES5	48.8455	0.417727	0.757559	0.551412	0.581352	0.999588	ExNeu_0
AL139246.5	306.212	0.249136	0.492857	0.505494	0.613212	0.999588	ExNeu_0
TNFRSF14-AS1	20.7934	-0.111821	1.25431	-0.0891494	0.928963	0.999588	ExNeu_0
TNFRSF14	661.154	0.156384	0.479174	0.326362	0.74415	0.999588	ExNeu_0
AL139246.3	17.7047	0.198351	0.979765	0.202448	0.839567	0.999588	ExNeu_0
FAM213B	696.825	0.628342	0.917072	0.685161	0.493242	0.999588	ExNeu_0
MMEL1	27.6707	-0.334488	1.00503	-0.332814	0.739274	0.999588	ExNeu_0
TTC34	216.394	-0.804049	0.720428	-1.11607	0.264392	0.999588	ExNeu_0
LINC00982	21.9484	0.769962	0.982215	0.783904	0.433097	0.999588	ExNeu_0
PRDM16	86.7705	0.369409	0.823711	0.44847	0.653814	0.999588	ExNeu_0
ARHGEF16	21.6771	0.229375	0.926912	0.247462	0.804551	0.999588	ExNeu_0
MEGF6	128.991	0.015295	0.457005	0.0334679	0.973301	0.999588	ExNeu_0
AL513320.1	21.1406	0.23406	0.924031	0.253304	0.800034	0.999588	ExNeu_0
TPRG1L	1042.17	0.716453	0.768077	0.932788	0.350929	0.999588	ExNeu_0
WRAP73	238.401	0.27501	0.453403	0.606546	0.544152	0.999588	ExNeu_0
TP73	6.93374	-0.229321	1.54322	-0.148599	0.88187	0.999588	ExNeu_0
CCDC27	5.24858	-0.309962	1.62966	-0.190201	0.849152	0.999588	ExNeu_0
SMIM1	10.8237	0.251322	1.4052	0.178852	0.858054	0.999588	ExNeu_0
LRRC47	550.625	0.537878	0.538287	0.99924	0.317678	0.999588	ExNeu_0
CEP104	1047.45	-0.382723	0.583814	-0.655555	0.51211	0.999588	ExNeu_0
DFFB	764.045	-0.202364	0.353751	-0.572051	0.567287	0.999588	ExNeu_0
C1orf174	209.91	0.427725	0.633266	0.675427	0.499404	0.999588	ExNeu_0
LINC01134	14.05	0.14062	1.07797	0.130449	0.896211	0.999588	ExNeu_0
LINC01346	8.39781	0.417983	1.42615	0.293085	0.769458	0.999588	ExNeu_0
AL805961.1	4.67112	-0.455896	1.81372	-0.251359	0.801536	0.999588	ExNeu_0
AL805961.2	46.4864	-0.119321	0.729441	-0.163578	0.870063	0.999588	ExNeu_0
AJAP1	3325.19	-0.764868	0.751064	-1.01838	0.308498	0.999588	ExNeu_0
AL365255.1	233.022	-1.14266	0.918238	-1.24441	0.213349	0.999588	ExNeu_0
NPHP4	1899.56	-0.953599	0.807644	-1.18072	0.237715	0.999588	ExNeu_0
KCNAB2	4112.32	0.003762	0.481418	0.00781442	0.993765	0.999588	ExNeu_0
CHD5	11289.3	0.111738	0.415334	0.269031	0.787905	0.999588	ExNeu_0
RPL22	840.261	0.345761	0.600838	0.575465	0.564977	0.999588	ExNeu_0
RNF207	426.282	-0.156845	0.587148	-0.26713	0.789369	0.999588	ExNeu_0
ICMT	409.003	0.298958	0.433506	0.689628	0.490428	0.999588	ExNeu_0
GPR153	203.591	0.0810146	0.394218	0.205507	0.837176	0.999588	ExNeu_0
ACOT7	2238.46	-0.149022	0.478059	-0.311724	0.755251	0.999588	ExNeu_0
AL031848.2	4.03703	0.178396	2.22778	0.080078	0.936175	0.999588	ExNeu_0
HES2	4.66475	0.756169	1.84553	0.40973	0.682004	0.999588	ExNeu_0
ESPN	32.8359	0.515309	0.868493	0.593337	0.552956	0.999588	ExNeu_0
TNFRSF25	3150.19	0.200811	0.338008	0.5941	0.552445	0.999588	ExNeu_0
PLEKHG5	1360.98	-0.49801	0.60841	-0.818544	0.413046	0.999588	ExNeu_0
NOL9	903.332	-0.301963	0.423107	-0.713681	0.475425	0.999588	ExNeu_0
TAS1R1	19.0653	-0.047996	0.925799	-0.0518429	0.958654	0.999588	ExNeu_0
ZBTB48	409.381	-0.0111796	0.447612	-0.0249761	0.980074	0.999588	ExNeu_0
KLHL21	673.057	0.547927	0.399173	1.37266	0.16986	0.999588	ExNeu_0
PHF13	195.892	0.442637	0.549595	0.805387	0.420596	0.999588	ExNeu_0
THAP3	332.707	0.36882	0.588396	0.626823	0.530775	0.999588	ExNeu_0
DNAJC11	1448.96	-0.280454	0.337126	-0.831895	0.405468	0.999588	ExNeu_0
AL591163.1	1.77283	2.50474	4.04023	0.619949	0.535291	0.999588	ExNeu_0
CAMTA1-DT	20.9222	0.0874604	0.861011	0.101579	0.919091	0.999588	ExNeu_0
CAMTA1	13491.8	-0.210664	0.475419	-0.443113	0.657684	0.999588	ExNeu_0
AL512330.1	7.46771	-0.719013	1.35258	-0.531586	0.595013	0.999588	ExNeu_0
Z97987.1	4.38967	0.0582624	1.68922	0.0344908	0.972486	0.999588	ExNeu_0
AL359881.3	14.8711	0.566828	1.08408	0.522868	0.601066	0.999588	ExNeu_0
AL359881.2	5.96471	-0.756837	1.77516	-0.42635	0.669853	0.999588	ExNeu_0
AL359881.1	5.50787	0.900747	1.64562	0.54736	0.584132	0.999588	ExNeu_0
VAMP3	333.016	0.184511	0.392667	0.469892	0.638432	0.999588	ExNeu_0
PER3	2023.87	-0.389478	0.560693	-0.694637	0.487283	0.999588	ExNeu_0
Z98884.1	53.0224	0.193302	0.640668	0.301719	0.762866	0.999588	ExNeu_0
UTS2	6.49788	-0.108142	1.73077	-0.0624823	0.950179	0.999588	ExNeu_0
TNFRSF9	4.41421	-0.513172	1.67812	-0.305802	0.759755	0.999588	ExNeu_0
PARK7	582.033	0.265266	0.55301	0.479675	0.631458	0.999588	ExNeu_0
AL034417.4	90.8583	0.167815	0.594278	0.282384	0.777649	0.999588	ExNeu_0
AL034417.3	29.8366	-0.415577	0.832728	-0.499055	0.617741	0.999588	ExNeu_0
ERRFI1	615.107	0.0209526	0.322824	0.0649042	0.94825	0.999588	ExNeu_0
AL034417.2	117.372	-0.484793	0.62845	-0.771411	0.440463	0.999588	ExNeu_0
SLC45A1	447.659	0.0115089	0.403997	0.0284875	0.977273	0.999588	ExNeu_0
RERE	14717.9	-0.335788	0.515086	-0.651907	0.514461	0.999588	ExNeu_0
AL096855.1	48.5001	-0.145432	0.665251	-0.218612	0.826952	0.999588	ExNeu_0
ENO1	1776.25	0.630927	0.657549	0.959512	0.337301	0.999588	ExNeu_0
ENO1-AS1	14.0465	0.521284	1.17442	0.443865	0.65714	0.999588	ExNeu_0
CA6	8.32533	-0.2822	1.39549	-0.202223	0.839742	0.999588	ExNeu_0
SLC2A7	6.37563	0.145187	1.76046	0.0824712	0.934272	0.999588	ExNeu_0
SLC2A5	40.0258	-0.0642209	0.674472	-0.0952165	0.924143	0.999588	ExNeu_0
GPR157	37.4411	-0.111543	0.681714	-0.163621	0.870029	0.999588	ExNeu_0
MIR34AHG	436.086	-0.638063	0.569037	-1.1213	0.262159	0.999588	ExNeu_0
LINC01759	27.1817	-0.427911	0.838136	-0.510551	0.609666	0.999588	ExNeu_0
H6PD	418.689	-0.34613	0.330054	-1.04871	0.294312	0.999588	ExNeu_0
SPSB1	147.763	-0.232552	0.514292	-0.452179	0.65114	0.999588	ExNeu_0
BX323043.1	1.97552	-0.73314	2.91528	-0.251482	0.801441	0.999588	ExNeu_0
AL928921.2	13.2367	0.374937	1.24859	0.300287	0.763958	0.999588	ExNeu_0
SLC25A33	390.148	-0.403216	0.489018	-0.824541	0.409632	0.999588	ExNeu_0
TMEM201	449.447	0.33804	0.64352	0.525299	0.599375	0.999588	ExNeu_0
PIK3CD	400.625	0.0226577	0.458971	0.0493664	0.960627	0.999588	ExNeu_0
PIK3CD-AS2	9.10508	-0.514415	1.28015	-0.40184	0.687802	0.999588	ExNeu_0
CLSTN1	8296.09	0.242271	0.341947	0.708505	0.478632	0.999588	ExNeu_0
CTNNBIP1	927.51	-0.29569	0.403497	-0.732818	0.463669	0.999588	ExNeu_0
AL357140.1	1.02375	0.914321	4.72025	0.193702	0.84641	0.999588	ExNeu_0
LZIC	446.638	-0.0632187	0.338743	-0.186627	0.851953	0.999588	ExNeu_0
NMNAT1	412.44	-0.506209	0.622933	-0.812623	0.416434	0.999588	ExNeu_0
RBP7	39.8201	-0.343669	0.799558	-0.429824	0.667324	0.999588	ExNeu_0
UBE4B	3518.09	-0.390038	0.568109	-0.686554	0.492364	0.999588	ExNeu_0
KIF1B	11376.7	-0.242639	0.433811	-0.55932	0.575943	0.999588	ExNeu_0
AL139424.3	74.2341	-0.0623338	0.547874	-0.113774	0.909417	0.999588	ExNeu_0
AL139424.2	180.298	0.362046	0.496936	0.728558	0.466272	0.999588	ExNeu_0
PGD	500.995	0.241629	0.506389	0.47716	0.633248	0.999588	ExNeu_0
CENPS-CORT	43.1476	-0.0860979	0.647766	-0.132915	0.894261	0.999588	ExNeu_0
DFFA	453.323	-0.282711	0.739132	-0.38249	0.702098	0.999588	ExNeu_0
AL354956.1	3.01575	0.756315	2.54366	0.297333	0.766212	0.999588	ExNeu_0
PEX14	1723.6	-0.292221	0.47778	-0.611624	0.540787	0.999588	ExNeu_0
CASZ1	86.8783	-0.279618	0.556976	-0.502029	0.615647	0.999588	ExNeu_0
AL139423.1	53.43	-0.90965	0.781229	-1.16438	0.244269	0.999588	ExNeu_0
C1orf127	3.83354	0.909901	2.33737	0.389285	0.697066	0.999588	ExNeu_0
TARDBP	58.7119	-0.645369	0.726456	-0.88838	0.374336	0.999588	ExNeu_0
AL109811.4	123.573	-0.169374	0.519308	-0.326153	0.744309	0.999588	ExNeu_0
MASP2	69.7255	0.419462	0.58316	0.719291	0.471962	0.999588	ExNeu_0
SRM	851.799	0.49977	0.586771	0.851729	0.394365	0.999588	ExNeu_0
EXOSC10	843.563	-0.458683	0.501983	-0.913743	0.360852	0.999588	ExNeu_0
AL109811.1	54.201	0.181617	0.607864	0.298779	0.765108	0.999588	ExNeu_0
AL109811.2	3.99681	0.612	2.24964	0.272043	0.785589	0.999588	ExNeu_0
MTOR	1709.75	-0.543406	0.574629	-0.945663	0.34432	0.999588	ExNeu_0
MTOR-AS1	8.43685	0.286701	2.15814	0.132846	0.894315	0.999588	ExNeu_0
ANGPTL7	5.33219	0.573118	1.59127	0.360163	0.718725	0.999588	ExNeu_0
UBIAD1	165.64	-0.359678	0.46275	-0.777262	0.437004	0.999588	ExNeu_0
AL031291.1	11.2668	-0.528776	1.6366	-0.323094	0.746624	0.999588	ExNeu_0
DISP3	685.657	-0.15184	0.389811	-0.389522	0.69689	0.999588	ExNeu_0
AL031731.1	31.3405	0.475121	0.76935	0.617562	0.536864	0.999588	ExNeu_0
FBXO2	1077.45	0.422368	0.41295	1.02281	0.306399	0.999588	ExNeu_0
FBXO44	3988.57	0.521628	0.657331	0.793554	0.427455	0.999588	ExNeu_0
FBXO6	120.135	0.356561	0.476622	0.7481	0.4544	0.999588	ExNeu_0
MAD2L2	190.08	0.451113	0.760629	0.593079	0.553128	0.999588	ExNeu_0
DRAXIN	35.2505	-0.013555	0.726958	-0.0186462	0.985123	0.999588	ExNeu_0
AGTRAP	45.1072	0.0586258	0.790977	0.0741182	0.940916	0.999588	ExNeu_0
C1orf167	19.4458	0.644553	0.983479	0.655381	0.512223	0.999588	ExNeu_0
MTHFR	1112.98	-0.313846	0.37731	-0.831798	0.405523	0.999588	ExNeu_0
CLCN6	449.019	-1.19749	1.04133	-1.14996	0.250162	0.999588	ExNeu_0
NPPA-AS1	53.9883	0.0725816	0.952323	0.0762153	0.939248	0.999588	ExNeu_0
NPPA	16.3449	0.576417	1.36874	0.421129	0.673661	0.999588	ExNeu_0
NPPB	9.52007	0.74818	1.3547	0.552285	0.580753	0.999588	ExNeu_0
KIAA2013	446.982	0.277334	0.481578	0.575886	0.564692	0.999588	ExNeu_0
PLOD1	367.485	0.328945	0.35321	0.9313	0.351698	0.999588	ExNeu_0
MFN2	1025.03	0.258139	0.363841	0.709483	0.478025	0.999588	ExNeu_0
MIIP	333.783	0.304263	0.718904	0.423231	0.672127	0.999588	ExNeu_0
TNFRSF8	10.9044	-0.0869929	1.14065	-0.0762663	0.939207	0.999588	ExNeu_0
TNFRSF1B	20.0087	0.450284	1.09246	0.412175	0.680211	0.999588	ExNeu_0
VPS13D	6812.64	-0.330886	0.471795	-0.701335	0.483094	0.999588	ExNeu_0
DHRS3	299.083	-0.08103	0.350377	-0.231265	0.817109	0.999588	ExNeu_0
AADACL4	2.46402	-0.441949	2.99168	-0.147726	0.882559	0.999588	ExNeu_0
LRRC38	12.1373	0.693887	1.19817	0.579125	0.562505	0.999588	ExNeu_0
PDPN	144.974	-0.270254	0.516014	-0.523734	0.600463	0.999588	ExNeu_0
AL359771.1	1.27988	-0.61069	3.34141	-0.182764	0.854983	0.999588	ExNeu_0
PRDM2	4754.2	-0.374775	0.437251	-0.857116	0.391381	0.999588	ExNeu_0
KAZN	44111.2	-0.617456	0.526385	-1.17301	0.240792	0.999588	ExNeu_0
KAZN-AS1	158.829	-0.0965681	0.587801	-0.164287	0.869505	0.999588	ExNeu_0
TMEM51-AS1	42.3087	-0.0113946	0.719179	-0.0158439	0.987359	0.999588	ExNeu_0
TMEM51	44.4511	0.134999	1.00873	0.133831	0.893536	0.999588	ExNeu_0
C1orf195	5.93967	-0.651155	1.91813	-0.339474	0.734252	0.999588	ExNeu_0
FHAD1	323.087	-0.848101	0.741092	-1.14439	0.25246	0.999588	ExNeu_0
AL031283.2	16.68	-0.331438	1.03301	-0.320845	0.748328	0.999588	ExNeu_0
AL031283.1	13.7948	-0.437587	1.12048	-0.390536	0.69614	0.999588	ExNeu_0
EFHD2	2077.96	0.439374	0.456765	0.961927	0.336086	0.999588	ExNeu_0
CTRC	36.4589	-0.317882	0.894775	-0.355264	0.722392	0.999588	ExNeu_0
CELA2A	8.38332	0.293106	1.32481	0.221244	0.824902	0.999588	ExNeu_0
CELA2B	32.6333	0.097859	0.73622	0.132921	0.894256	0.999588	ExNeu_0
CASP9	403.229	-0.317861	0.455735	-0.697469	0.485509	0.999588	ExNeu_0
DNAJC16	1485.22	-0.0647516	0.347954	-0.186092	0.852372	0.999588	ExNeu_0
AL121992.3	1.26904	0.336942	4.44696	0.0757689	0.939603	0.999588	ExNeu_0
AGMAT	38.8026	-0.143836	0.829754	-0.173347	0.862378	0.999588	ExNeu_0
AL121992.1	53.444	-0.0695324	0.669973	-0.103784	0.917341	0.999588	ExNeu_0
DDI2	1150.01	-0.272602	0.399935	-0.681616	0.495482	0.999588	ExNeu_0
PLEKHM2	1653.6	0.00688105	0.378129	0.0181976	0.985481	0.999588	ExNeu_0
AL450998.3	37.6625	0.116744	0.81948	0.142461	0.886716	0.999588	ExNeu_0
SLC25A34	335.585	0.0651914	0.441996	0.147493	0.882743	0.999588	ExNeu_0
SLC25A34-AS1	12.5121	-0.00550159	1.41266	-0.00389449	0.996893	0.999588	ExNeu_0
FBLIM1	13.9733	0.33754	1.25772	0.268374	0.788411	0.999588	ExNeu_0
UQCRHL	150.357	0.697724	0.531385	1.31303	0.189173	0.999588	ExNeu_0
AL450998.2	114.521	0.235346	0.66862	0.351988	0.724847	0.999588	ExNeu_0
SPEN	2545.61	-0.174112	0.344297	-0.505705	0.613064	0.999588	ExNeu_0
ZBTB17	529.878	0.109961	0.504675	0.217885	0.827519	0.999588	ExNeu_0
SRARP	2.58068	1.77919	3.57221	0.498064	0.618439	0.999588	ExNeu_0
HSPB7	34.1615	0.312267	1.03551	0.301559	0.762988	0.999588	ExNeu_0
CLCNKA	1.89508	1.40421	2.95773	0.474759	0.634959	0.999588	ExNeu_0
CLCNKB	2.53363	-2.29084	2.19946	-1.04155	0.297621	0.999588	ExNeu_0
FAM131C	89.3375	0.00261966	0.897738	0.00291807	0.997672	0.999588	ExNeu_0
EPHA2	3.42222	0.69862	1.88872	0.369891	0.711464	0.999588	ExNeu_0
AL451042.2	0.082027	-0.04994	5.49336	-0.00909098	0.992747	0.999588	ExNeu_0
AL451042.1	0.327317	-1.96937	5.58269	-0.352763	0.724266	0.999588	ExNeu_0
ARHGEF19	2.15605	0.858792	2.6894	0.319324	0.74948	0.999588	ExNeu_0
CPLANE2	10.6435	-0.0324158	1.15541	-0.0280558	0.977618	0.999588	ExNeu_0
FBXO42	3115.48	-0.53648	0.651319	-0.823683	0.41012	0.999588	ExNeu_0
SZRD1	583.151	0.0215956	0.385415	0.056032	0.955316	0.999588	ExNeu_0
SPATA21	88.6274	0.136276	0.638119	0.213559	0.830891	0.999588	ExNeu_0
NECAP2	194.345	0.141299	0.428509	0.329745	0.741592	0.999588	ExNeu_0
LINC01772	93.0299	-0.246004	0.636712	-0.386366	0.699225	0.999588	ExNeu_0
AL137802.2	41.3112	0.217275	0.8698	0.249798	0.802743	0.999588	ExNeu_0
NBPF1	641.119	-0.604893	0.868803	-0.696237	0.48628	0.999588	ExNeu_0
CROCC	1932.86	0.132144	0.328501	0.402264	0.68749	0.999588	ExNeu_0
BX284668.5	66.3219	0.784987	0.727517	1.07899	0.28059	0.999588	ExNeu_0
BX284668.6	7.85866	0.445391	2.09567	0.212529	0.831694	0.999588	ExNeu_0
MFAP2	0.246081	1.53494	5.42987	0.282685	0.777418	0.999588	ExNeu_0
AL049569.1	208.352	-0.100857	0.648991	-0.155405	0.876502	0.999588	ExNeu_0
ATP13A2	2192.24	0.118152	0.288072	0.410147	0.681698	0.999588	ExNeu_0
SDHB	813.881	-0.481914	0.669316	-0.720011	0.471518	0.999588	ExNeu_0
PADI2	133.212	0.275014	0.523916	0.524921	0.599638	0.999588	ExNeu_0
PADI3	4.34826	0.698224	1.81814	0.384032	0.700954	0.999588	ExNeu_0
PADI4	124.567	-0.501323	0.508271	-0.986329	0.323972	0.999588	ExNeu_0
PADI6	2.11504	0.78942	2.70524	0.291812	0.77043	0.999588	ExNeu_0
RCC2	966.836	0.279086	0.318986	0.874915	0.38162	0.999588	ExNeu_0
ARHGEF10L	667.858	-0.50452	0.55892	-0.90267	0.366701	0.999588	ExNeu_0
AL357509.1	15.0168	-0.550453	1.55214	-0.354642	0.722858	0.999588	ExNeu_0
LINC01654	12.998	-0.723753	1.22937	-0.58872	0.556049	0.999588	ExNeu_0
IGSF21	3899.21	-0.632689	0.666955	-0.948623	0.342812	0.999588	ExNeu_0
IGSF21-AS1	4.06038	-0.180523	1.84352	-0.0979229	0.921993	0.999588	ExNeu_0
AL591896.1	5.93769	-0.998064	1.6822	-0.593308	0.552975	0.999588	ExNeu_0
PAX7	46.4149	0.491173	0.717286	0.684767	0.493491	0.999588	ExNeu_0
AL080251.1	11.9937	-0.584301	1.74964	-0.333956	0.738413	0.999588	ExNeu_0
IFFO2	178.351	-1.07575	0.730545	-1.47253	0.140877	0.999588	ExNeu_0
UBR4	2482.79	-0.131639	0.315392	-0.417382	0.676399	0.999588	ExNeu_0
AL035413.1	380.136	-0.0769539	0.337159	-0.228242	0.819458	0.999588	ExNeu_0
EMC1	606.421	0.0469087	0.419016	0.11195	0.910863	0.999588	ExNeu_0
MRTO4	382.725	-0.0426529	0.422352	-0.100989	0.919559	0.999588	ExNeu_0
AKR7A3	65.05	-0.177835	0.619983	-0.286839	0.774236	0.999588	ExNeu_0
AKR7A2	208.557	0.0885618	0.393235	0.225214	0.821813	0.999588	ExNeu_0
PQLC2	330.254	0.0208979	0.552599	0.0378175	0.969833	0.999588	ExNeu_0
CAPZB	3054.28	-0.0616994	0.3626	-0.170158	0.864886	0.999588	ExNeu_0
AL031727.2	3.36671	0.345299	2.05345	0.168155	0.866461	0.999588	ExNeu_0
NBL1	1514.37	0.594645	0.779861	0.762501	0.445761	0.999588	ExNeu_0
HTR6	22.4022	-0.208584	0.940752	-0.22172	0.824532	0.999588	ExNeu_0
TMCO4	70.8195	-0.321652	0.535406	-0.600762	0.547998	0.999588	ExNeu_0
OTUD3	1421.54	-0.141281	0.317552	-0.444906	0.656388	0.999588	ExNeu_0
PLA2G5	21.0555	-0.764216	1.31465	-0.581305	0.561035	0.999588	ExNeu_0
PLA2G2C	35.9621	-0.957277	0.770535	-1.24235	0.214106	0.999588	ExNeu_0
UBXN10-AS1	21.2674	0.223133	1.2128	0.183982	0.854028	0.999588	ExNeu_0
UBXN10	113.064	-0.130373	0.50468	-0.258328	0.796154	0.999588	ExNeu_0
VWA5B1	8.99129	-0.277625	1.46194	-0.189902	0.849386	0.999588	ExNeu_0
AL020998.1	1.39208	0.711913	4.30667	0.165305	0.868704	0.999588	ExNeu_0
LINC01141	208.205	-0.304918	0.678614	-0.449325	0.653197	0.999588	ExNeu_0
CAMK2N1	8281.44	0.468227	0.3231	1.44917	0.147289	0.999588	ExNeu_0
MUL1	259.468	0.371112	0.644933	0.575427	0.565003	0.999588	ExNeu_0
FAM43B	167.64	0.762709	0.764238	0.998	0.31828	0.999588	ExNeu_0
CDA	8.04715	0.608143	1.42698	0.426176	0.66998	0.999588	ExNeu_0
PINK1	1145.91	0.352674	0.461592	0.764039	0.444844	0.999588	ExNeu_0
PINK1-AS	65.0653	0.00899986	0.690922	0.0130259	0.989607	0.999588	ExNeu_0
DDOST	445.332	0.0326757	0.387848	0.0842486	0.932859	0.999588	ExNeu_0
KIF17	760.955	-0.0599959	0.360165	-0.166579	0.867701	0.999588	ExNeu_0
SH2D5	441.86	0.178383	0.476757	0.37416	0.708286	0.999588	ExNeu_0
AL663074.1	2.23243	-0.616449	3.01177	-0.20468	0.837823	0.999588	ExNeu_0
HP1BP3	4321.33	0.128516	0.306038	0.419936	0.674532	0.999588	ExNeu_0
EIF4G3	16422.4	-0.341538	0.545252	-0.626385	0.531062	0.999588	ExNeu_0
ECE1	1458.49	-0.195955	0.531026	-0.369011	0.712119	0.999588	ExNeu_0
NBPF3	494.944	-0.379535	0.677669	-0.560059	0.575439	0.999588	ExNeu_0
ALPL	83.6678	-0.340667	0.603463	-0.56452	0.572401	0.999588	ExNeu_0
AL359815.1	0.778465	1.61485	5.12666	0.314991	0.752769	0.999588	ExNeu_0
RAP1GAP	3914.78	0.139922	0.307118	0.455597	0.64868	0.999588	ExNeu_0
USP48	2802.37	-0.330627	0.453185	-0.729563	0.465657	0.999588	ExNeu_0
LDLRAD2	8.63577	-0.255673	1.44112	-0.177413	0.859184	0.999588	ExNeu_0
HSPG2	62.5976	0.39409	0.752165	0.523941	0.60032	0.999588	ExNeu_0
CELA3B	3.83157	0.636228	1.78749	0.355934	0.72189	0.999588	ExNeu_0
CELA3A	1.69001	0.984809	3.05717	0.322132	0.747353	0.999588	ExNeu_0
CDC42	2080.8	0.309353	0.713696	0.433452	0.664687	0.999588	ExNeu_0
AL031281.2	34.4506	-0.898637	1.58844	-0.565736	0.571573	0.999588	ExNeu_0
WNT4	33.4489	0.199902	0.920634	0.217135	0.828103	0.999588	ExNeu_0
ZBTB40	585.98	-0.243057	0.53973	-0.450331	0.652472	0.999588	ExNeu_0
EPHA8	65.3974	0.139238	0.629012	0.22136	0.824812	0.999588	ExNeu_0
C1QA	35.3123	0.191552	1.1384	0.168264	0.866376	0.999588	ExNeu_0
C1QC	36.0567	0.134225	0.698513	0.192159	0.847618	0.999588	ExNeu_0
C1QB	50.8981	0.336924	0.943619	0.357055	0.721051	0.999588	ExNeu_0
EPHB2	1711.39	-0.907769	0.810715	-1.11971	0.262835	0.999588	ExNeu_0
TEX46	19.8906	0.0429784	1.4752	0.029134	0.976758	0.999588	ExNeu_0
KDM1A	2301.22	-0.218266	0.419666	-0.520093	0.602999	0.999588	ExNeu_0
AL031428.1	303.293	-0.274072	0.683565	-0.400945	0.688461	0.999588	ExNeu_0
LUZP1	3049.14	-0.768682	0.655057	-1.17346	0.240612	0.999588	ExNeu_0
HTR1D	11.7601	0.682217	1.54104	0.442699	0.657983	0.999588	ExNeu_0
LINC01355	329.738	0.0684677	0.409905	0.167033	0.867344	0.999588	ExNeu_0
AL109936.6	16.9085	0.362541	1.03026	0.351894	0.724918	0.999588	ExNeu_0
HNRNPR	1435.62	0.103469	0.297911	0.347315	0.728355	0.999588	ExNeu_0
ZNF436	271.307	0.219728	0.601388	0.365368	0.714836	0.999588	ExNeu_0
ZNF436-AS1	238.375	0.409293	0.594829	0.688086	0.491399	0.999588	ExNeu_0
AL109936.2	2.38684	0.083797	2.55165	0.0328403	0.973802	0.999588	ExNeu_0
TCEA3	110.574	-0.187581	0.706484	-0.265513	0.790614	0.999588	ExNeu_0
ASAP3	316.449	-0.263771	0.512113	-0.515064	0.606509	0.999588	ExNeu_0
ID3	21.5048	0.871852	0.866343	1.00636	0.314243	0.999588	ExNeu_0
MDS2	16.2878	-0.268446	1.03547	-0.25925	0.795443	0.999588	ExNeu_0
RPL11	724.086	0.627918	0.53557	1.17243	0.241025	0.999588	ExNeu_0
ELOA	466.706	0.14579	0.345195	0.422341	0.672776	0.999588	ExNeu_0
ELOA-AS1	663.639	-0.177044	0.583606	-0.303363	0.761614	0.999588	ExNeu_0
PITHD1	1249.29	0.399288	0.519853	0.768078	0.442441	0.999588	ExNeu_0
LYPLA2	608.968	0.41964	0.668991	0.627273	0.53048	0.999588	ExNeu_0
GALE	423.616	0.337107	0.404629	0.833128	0.404773	0.999588	ExNeu_0
HMGCL	250.272	-0.303544	0.416323	-0.729107	0.465936	0.999588	ExNeu_0
FUCA1	202.753	-0.122064	0.413388	-0.295278	0.767781	0.999588	ExNeu_0
CNR2	14.1794	-0.279178	1.30809	-0.213424	0.830996	0.999588	ExNeu_0
PNRC2	366.885	0.296235	0.556441	0.532375	0.594466	0.999588	ExNeu_0
SRSF10	1685.78	0.0135099	0.309266	0.0436838	0.965156	0.999588	ExNeu_0
AL591178.1	6.99044	-0.135863	1.40068	-0.0969984	0.922728	0.999588	ExNeu_0
MYOM3	10.0616	-1.19064	1.44802	-0.822253	0.410933	0.999588	ExNeu_0
IL22RA1	1.17252	-1.16829	3.26095	-0.358267	0.720143	0.999588	ExNeu_0
IFNLR1	172.562	-0.644298	0.633507	-1.01703	0.309137	0.999588	ExNeu_0
AL590683.1	7.88749	-0.376898	1.37433	-0.274242	0.783899	0.999588	ExNeu_0
AL138902.1	4.95743	-0.578939	1.7056	-0.339433	0.734283	0.999588	ExNeu_0
GRHL3	6.29648	0.0945542	2.25108	0.0420039	0.966496	0.999588	ExNeu_0
STPG1	641.528	-0.039852	0.408217	-0.0976246	0.92223	0.999588	ExNeu_0
NIPAL3	867.245	-0.172926	0.406701	-0.425191	0.670698	0.999588	ExNeu_0
RCAN3	47.8068	0.176756	0.618033	0.285998	0.77488	0.999588	ExNeu_0
AL445686.2	4.74192	0.582136	2.40105	0.242451	0.808431	0.999588	ExNeu_0
NCMAP	17.9854	-0.0568878	1.07666	-0.0528374	0.957861	0.999588	ExNeu_0
SRRM1	2173.74	-0.212073	0.317138	-0.668709	0.503681	0.999588	ExNeu_0
AL445648.1	1.48692	0.972459	4.30834	0.225715	0.821423	0.999588	ExNeu_0
CLIC4	229.676	0.368345	0.719091	0.512236	0.608486	0.999588	ExNeu_0
RUNX3	2.95618	0.633458	2.84353	0.222772	0.823713	0.999588	ExNeu_0
AL050344.1	9.29249	-0.584619	1.32732	-0.44045	0.659611	0.999588	ExNeu_0
SYF2	414.815	0.272095	0.387263	0.70261	0.482299	0.999588	ExNeu_0
AL031432.5	7.89849	0.543015	1.8747	0.289655	0.772081	0.999588	ExNeu_0
RSRP1	3823.08	-0.273509	0.597924	-0.45743	0.647362	0.999588	ExNeu_0
AL031432.3	11.5788	1.12043	1.53003	0.732292	0.46399	0.999588	ExNeu_0
RHD	102.814	0.402346	0.523056	0.769221	0.441762	0.999588	ExNeu_0
TMEM50A	1184.5	0.17072	0.333515	0.511881	0.608734	0.999588	ExNeu_0
RHCE	113.371	-0.626405	0.601674	-1.0411	0.297827	0.999588	ExNeu_0
MACO1	3308.73	-0.300726	0.48374	-0.621668	0.53416	0.999588	ExNeu_0
LDLRAP1	129.104	0.461365	0.491791	0.938133	0.348176	0.999588	ExNeu_0
AL606491.1	18.5045	-0.327234	1.0485	-0.312097	0.754967	0.999588	ExNeu_0
MAN1C1	4459.18	-0.679691	0.713056	-0.953209	0.340484	0.999588	ExNeu_0
AL031280.1	107.191	-0.361742	0.62469	-0.579074	0.562539	0.999588	ExNeu_0
SELENON	119.899	-0.478762	0.62756	-0.762894	0.445526	0.999588	ExNeu_0
AL020996.2	14.0393	-0.019006	1.18754	-0.0160045	0.987231	0.999588	ExNeu_0
AL020996.1	41.1532	0.0480796	0.983433	0.0488895	0.961007	0.999588	ExNeu_0
MTFR1L	918.413	0.260775	0.55663	0.468489	0.639435	0.999588	ExNeu_0
AUNIP	90.9494	-0.209902	0.547293	-0.383527	0.701329	0.999588	ExNeu_0
AL033528.2	116.645	0.478208	0.732173	0.653135	0.513669	0.999588	ExNeu_0
PAQR7	556.631	-0.0711886	0.61919	-0.11497	0.908469	0.999588	ExNeu_0
STMN1	3534.36	0.586233	0.529789	1.10654	0.268493	0.999588	ExNeu_0
PAFAH2	106.574	-0.0511296	0.480533	-0.106402	0.915264	0.999588	ExNeu_0
EXTL1	1382.29	0.362364	0.367911	0.984922	0.324662	0.999588	ExNeu_0
SLC30A2	4.82435	0.0728601	1.62951	0.044713	0.964336	0.999588	ExNeu_0
TRIM63	2.86253	0.165452	2.03247	0.0814041	0.935121	0.999588	ExNeu_0
PDIK1L	525.55	0.0765383	0.334515	0.228804	0.819021	0.999588	ExNeu_0
FAM110D	18.7876	0.0179764	1.03187	0.0174212	0.986101	0.999588	ExNeu_0
ZNF593	125.37	0.73633	0.918534	0.801635	0.422764	0.999588	ExNeu_0
CNKSR1	241.388	0.330251	0.386435	0.854608	0.392768	0.999588	ExNeu_0
CATSPER4	6.10422	-0.0643037	1.54089	-0.0417315	0.966713	0.999588	ExNeu_0
CEP85	445.294	-0.299485	0.366383	-0.81741	0.413694	0.999588	ExNeu_0
SH3BGRL3	887.436	0.799023	0.693641	1.15193	0.249352	0.999588	ExNeu_0
UBXN11	453.28	-0.00853834	0.522197	-0.0163508	0.986955	0.999588	ExNeu_0
CD52	13.8623	0.691059	1.57983	0.437427	0.661802	0.999588	ExNeu_0
CRYBG2	8.47053	-0.294126	1.63982	-0.179365	0.857651	0.999588	ExNeu_0
ZNF683	0.73666	-0.536609	5.32092	-0.100849	0.91967	0.999588	ExNeu_0
LIN28A	3.61369	0.367801	2.56764	0.143245	0.886097	0.999588	ExNeu_0
DHDDS	739.896	-0.518631	0.527421	-0.983333	0.325443	0.999588	ExNeu_0
AL513365.2	54.4245	-0.243096	0.627535	-0.387382	0.698473	0.999588	ExNeu_0
HMGN2	811.869	0.204081	0.505018	0.404106	0.686135	0.999588	ExNeu_0
RPS6KA1	123.258	0.363831	0.565446	0.643441	0.519938	0.999588	ExNeu_0
ARID1A	1800.09	-0.265926	0.350197	-0.759362	0.447636	0.999588	ExNeu_0
PIGV	117.957	0.13051	0.498191	0.261967	0.793347	0.999588	ExNeu_0
ZDHHC18	1089.86	0.0937696	0.289666	0.323716	0.746153	0.999588	ExNeu_0
SFN	14.4408	1.33161	1.25858	1.05803	0.290042	0.999588	ExNeu_0
AL034380.1	7.6559	-0.425808	1.40145	-0.303833	0.761255	0.999588	ExNeu_0
GPN2	465.991	-0.0417174	0.357044	-0.116841	0.906986	0.999588	ExNeu_0
GPATCH3	233.207	0.0207672	0.558768	0.0371661	0.970353	0.999588	ExNeu_0
NUDC	1338.98	0.322566	0.291037	1.10833	0.267718	0.999588	ExNeu_0
KDF1	34.2286	0.237111	0.964059	0.24595	0.805721	0.999588	ExNeu_0
TRNP1	361.382	0.258503	0.389955	0.662905	0.507392	0.999588	ExNeu_0
TENT5B	11.7047	-0.437276	1.2029	-0.363519	0.716218	0.999588	ExNeu_0
SLC9A1	1154.82	0.00825413	0.341031	0.0242034	0.98069	0.999588	ExNeu_0
AL590640.1	4.99923	0.0125389	1.77762	0.00705377	0.994372	0.999588	ExNeu_0
WDTC1	1288.63	-0.0572622	0.30645	-0.186857	0.851773	0.999588	ExNeu_0
TMEM222	1335.3	0.267362	0.625108	0.427706	0.668865	0.999588	ExNeu_0
SYTL1	81.9521	0.643458	0.585305	1.09936	0.271613	0.999588	ExNeu_0
MAP3K6	273.705	0.113879	0.701202	0.162406	0.870986	0.999588	ExNeu_0
FCN3	3.3402	0.595315	1.90143	0.313088	0.754213	0.999588	ExNeu_0
CD164L2	13.7597	-0.033552	1.33711	-0.025093	0.979981	0.999588	ExNeu_0
GPR3	41.4986	-0.17835	1.07748	-0.165525	0.86853	0.999588	ExNeu_0
WASF2	810.863	-0.0817962	0.35948	-0.22754	0.820004	0.999588	ExNeu_0
FO393419.2	8.37925	0.37958	1.5697	0.241817	0.808922	0.999588	ExNeu_0
BX293535.1	26.2107	0.360296	0.939299	0.38358	0.70129	0.999588	ExNeu_0
AHDC1	2478.72	-0.00403937	0.289564	-0.0139499	0.98887	0.999588	ExNeu_0
FGR	8.12195	-0.302334	1.29221	-0.233967	0.815011	0.999588	ExNeu_0
LINC02574	1.93451	-0.925812	2.93865	-0.315047	0.752726	0.999588	ExNeu_0
IFI6	581.892	0.615673	0.456721	1.34803	0.17765	0.999588	ExNeu_0
AL445490.1	9.48791	-0.359794	1.3096	-0.274735	0.78352	0.999588	ExNeu_0
FAM76A	722.646	-0.30507	0.360089	-0.847209	0.396879	0.999588	ExNeu_0
STX12	1993.03	-0.314091	0.55014	-0.570928	0.568048	0.999588	ExNeu_0
PPP1R8	439.851	-0.110373	0.33247	-0.33198	0.739904	0.999588	ExNeu_0
THEMIS2	125.7	-0.0374366	0.447567	-0.0836447	0.933339	0.999588	ExNeu_0
RPA2	389.163	-0.0321658	0.460365	-0.0698702	0.944297	0.999588	ExNeu_0
SMPDL3B	15.919	-0.404217	1.00045	-0.404034	0.686187	0.999588	ExNeu_0
AL512288.1	6.95022	0.163901	1.41651	0.115707	0.907885	0.999588	ExNeu_0
XKR8	88.1113	0.390177	0.505211	0.772305	0.439934	0.999588	ExNeu_0
EYA3	2348.96	-0.276102	0.516808	-0.534245	0.593172	0.999588	ExNeu_0
PTAFR	45.4975	-0.0958722	0.63534	-0.150899	0.880055	0.999588	ExNeu_0
DNAJC8	1039.78	0.261407	0.403129	0.648446	0.516697	0.999588	ExNeu_0
ATP5IF1	1145.98	0.372325	0.659616	0.564457	0.572443	0.999588	ExNeu_0
AL353622.1	48.8843	-0.0353966	0.631604	-0.0560424	0.955308	0.999588	ExNeu_0
SESN2	332.066	0.150112	0.508599	0.295147	0.767881	0.999588	ExNeu_0
MED18	30.0808	0.0340384	0.737845	0.0461322	0.963205	0.999588	ExNeu_0
PHACTR4	2089.5	-0.484312	0.567503	-0.853409	0.393433	0.999588	ExNeu_0
RCC1	572.547	0.247554	0.406699	0.60869	0.54273	0.999588	ExNeu_0
TRNAU1AP	1160.98	-0.449025	0.700962	-0.640584	0.521793	0.999588	ExNeu_0
SNHG12	189.541	0.267972	0.551397	0.485988	0.626976	0.999588	ExNeu_0
TAF12	442.53	-0.405361	0.430301	-0.942041	0.346172	0.999588	ExNeu_0
RAB42	4.76686	-0.608375	1.82487	-0.33338	0.738847	0.999588	ExNeu_0
LINC01715	20.0569	-0.617758	0.877767	-0.703784	0.481567	0.999588	ExNeu_0
AL360012.1	5.4066	-0.30558	2.39507	-0.127587	0.898476	0.999588	ExNeu_0
GMEB1	540.261	-0.285576	0.562011	-0.508132	0.611361	0.999588	ExNeu_0
YTHDF2	926.211	-0.217907	0.404172	-0.539143	0.589788	0.999588	ExNeu_0
OPRD1	1302.56	-0.785843	0.901557	-0.871651	0.383399	0.999588	ExNeu_0
AL009181.1	14.792	0.332073	1.26923	0.261633	0.793604	0.999588	ExNeu_0
EPB41	3592.39	-0.339996	0.624532	-0.5444	0.586166	0.999588	ExNeu_0
TMEM200B	24.1881	-0.30424	1.55122	-0.19613	0.844508	0.999588	ExNeu_0
AL357500.1	17.6392	-0.666803	1.16499	-0.572367	0.567074	0.999588	ExNeu_0
SRSF4	2116.89	-0.504608	0.622792	-0.810235	0.417805	0.999588	ExNeu_0
MECR	595.559	-0.759118	0.801847	-0.946712	0.343786	0.999588	ExNeu_0
PTPRU	1328.96	0.263334	0.328722	0.801087	0.423081	0.999588	ExNeu_0
LINC01756	6.06321	-0.106267	1.54437	-0.0688091	0.945142	0.999588	ExNeu_0
AL645944.2	3.96662	0.310109	2.01849	0.153634	0.877899	0.999588	ExNeu_0
LINC01648	5.47898	-0.0818217	1.57044	-0.0521011	0.958448	0.999588	ExNeu_0
MATN1	54.9293	-0.379179	0.753114	-0.503482	0.614626	0.999588	ExNeu_0
MATN1-AS1	19.6846	-0.294835	1.11847	-0.263607	0.792083	0.999588	ExNeu_0
LAPTM5	62.1151	0.423074	0.819357	0.516349	0.605611	0.999588	ExNeu_0
AL137027.1	4.56298	-1.30861	1.6348	-0.800472	0.423437	0.999588	ExNeu_0
LINC01778	4.05232	0.87264	2.18205	0.399918	0.689217	0.999588	ExNeu_0
SDC3	1396.03	0.336135	0.668462	0.502847	0.615072	0.999588	ExNeu_0
PUM1	4605.69	0.0859362	0.283128	0.303524	0.761491	0.999588	ExNeu_0
NKAIN1	506.252	-0.514453	0.577427	-0.89094	0.372961	0.999588	ExNeu_0
SNRNP40	741.763	-0.21301	0.413072	-0.515672	0.606083	0.999588	ExNeu_0
ZCCHC17	1772.88	-0.285354	0.482574	-0.591317	0.554308	0.999588	ExNeu_0
AL451070.1	388.14	-0.379983	0.843872	-0.450285	0.652505	0.999588	ExNeu_0
FABP3	579.419	0.468652	0.548007	0.855193	0.392444	0.999588	ExNeu_0
SERINC2	21.4755	0.568307	0.901898	0.630124	0.528614	0.999588	ExNeu_0
TINAGL1	19.5713	-0.137628	0.947317	-0.145282	0.884489	0.999588	ExNeu_0
HCRTR1	11.2948	-0.682707	1.15638	-0.590384	0.554933	0.999588	ExNeu_0
PEF1	797.067	0.590832	0.714197	0.827268	0.408085	0.999588	ExNeu_0
AC114488.2	16.2291	0.52359	1.09985	0.476055	0.634035	0.999588	ExNeu_0
COL16A1	797.967	0.145611	0.553699	0.262978	0.792568	0.999588	ExNeu_0
ADGRB2	3929.2	0.109981	0.581539	0.18912	0.849999	0.999588	ExNeu_0
SPOCD1	22.0782	0.0726069	0.891602	0.0814342	0.935097	0.999588	ExNeu_0
AL354919.1	8.31776	0.506087	1.30858	0.386746	0.698944	0.999588	ExNeu_0
AL136115.2	140.108	-0.146934	0.786207	-0.18689	0.851747	0.999588	ExNeu_0
PTP4A2	412.811	-0.0969021	0.471156	-0.205669	0.83705	0.999588	ExNeu_0
AL136115.3	5.39854	0.626761	1.57597	0.3977	0.690852	0.999588	ExNeu_0
KHDRBS1	1958.91	-0.0828397	0.419726	-0.197366	0.843541	0.999588	ExNeu_0
AL445248.1	219.021	-0.103779	0.445494	-0.232953	0.815798	0.999588	ExNeu_0
TMEM39B	1076.7	-0.222845	0.464795	-0.479448	0.63162	0.999588	ExNeu_0
KPNA6	1591.97	-0.0220748	0.310041	-0.0711995	0.943239	0.999588	ExNeu_0
TXLNA	890.866	0.309397	0.475468	0.65072	0.515227	0.999588	ExNeu_0
CCDC28B	161.015	0.328348	0.509238	0.644782	0.519069	0.999588	ExNeu_0
AL049795.1	50.9594	0.451276	0.797223	0.56606	0.571353	0.999588	ExNeu_0
IQCC	100.083	0.251859	0.972466	0.25899	0.795643	0.999588	ExNeu_0
DCDC2B	58.6698	-0.214355	0.849037	-0.252469	0.800679	0.999588	ExNeu_0
TMEM234	276.216	-0.0935592	0.412826	-0.226631	0.820711	0.999588	ExNeu_0
EIF3I	336.529	0.457949	0.620904	0.737552	0.460787	0.999588	ExNeu_0
FAM167B	15.7055	0.35661	1.09024	0.327093	0.743597	0.999588	ExNeu_0
LCK	8.756	1.04656	1.3045	0.802272	0.422395	0.999588	ExNeu_0
HDAC1	112.103	0.111043	0.471442	0.235538	0.813791	0.999588	ExNeu_0
MARCKSL1	552.91	0.337912	0.846355	0.399255	0.689705	0.999588	ExNeu_0
TSSK3	225.82	-0.0308096	0.655314	-0.047015	0.962501	0.999588	ExNeu_0
FAM229A	334.582	0.650849	0.523967	1.24216	0.214179	0.999588	ExNeu_0
BSDC1	1645.95	0.0431007	0.304509	0.141542	0.887442	0.999588	ExNeu_0
AL033529.1	118.907	-0.120379	0.656757	-0.183293	0.854568	0.999588	ExNeu_0
ZBTB8A	124.699	0.276134	0.674701	0.409268	0.682343	0.999588	ExNeu_0
ZBTB8OS	2967.09	-0.62295	0.651748	-0.955813	0.339167	0.999588	ExNeu_0
RBBP4	1796.15	0.0200482	0.280237	0.0715401	0.942968	0.999588	ExNeu_0
SYNC	523.551	0.282911	0.494777	0.571794	0.567461	0.999588	ExNeu_0
KIAA1522	631.772	0.100074	0.395572	0.252987	0.800279	0.999588	ExNeu_0
YARS	1325.35	-0.170372	0.550926	-0.309248	0.757133	0.999588	ExNeu_0
S100PBP	756.485	-0.0921255	0.39415	-0.233732	0.815193	0.999588	ExNeu_0
FNDC5	416.434	0.174909	0.4201	0.41635	0.677154	0.999588	ExNeu_0
HPCA	2731.37	0.728313	0.644197	1.13058	0.258234	0.999588	ExNeu_0
TMEM54	206.5	0.915794	0.759052	1.2065	0.227626	0.999588	ExNeu_0
RNF19B	305.522	-0.320658	0.514679	-0.623026	0.533268	0.999588	ExNeu_0
AL020995.1	125.588	-0.33123	0.532881	-0.621582	0.534217	0.999588	ExNeu_0
AK2	641.992	-0.214647	0.313299	-0.685119	0.493269	0.999588	ExNeu_0
AZIN2	1354.07	-0.200123	0.489304	-0.408995	0.682544	0.999588	ExNeu_0
TRIM62	87.0291	0.144639	0.502701	0.287724	0.773558	0.999588	ExNeu_0
AL662907.3	168.47	-0.716732	0.96388	-0.743591	0.457124	0.999588	ExNeu_0
ZNF362	962.304	-0.205284	0.434002	-0.473003	0.636211	0.999588	ExNeu_0
A3GALT2	41.05	-0.423728	0.678971	-0.624074	0.532579	0.999588	ExNeu_0
AL513327.1	79.3891	-0.0296275	0.728886	-0.0406476	0.967577	0.999588	ExNeu_0
PHC2	2061.71	-0.215499	0.370305	-0.581949	0.560601	0.999588	ExNeu_0
AL513327.2	48.2013	-0.0231455	0.656148	-0.0352749	0.971861	0.999588	ExNeu_0
ZSCAN20	99.5307	-0.271928	0.495927	-0.548322	0.583471	0.999588	ExNeu_0
CSMD2	6249.68	-0.594889	0.701003	-0.848624	0.39609	0.999588	ExNeu_0
C1orf94	16.5531	-0.870132	1.01892	-0.853979	0.393117	0.999588	ExNeu_0
SMIM12	1538.68	-0.28169	0.596402	-0.472316	0.636701	0.999588	ExNeu_0
GJB3	33.0825	0.371085	0.876193	0.42352	0.671916	0.999588	ExNeu_0
GJA4	2.85407	2.28858	2.46309	0.929148	0.352813	0.999588	ExNeu_0
DLGAP3	2677.6	-0.606369	0.583232	-1.03967	0.298494	0.999588	ExNeu_0
AC114490.3	126.882	-0.288007	0.834731	-0.34503	0.730072	0.999588	ExNeu_0
AC114490.2	1.60917	0.15085	2.99144	0.0504271	0.959782	0.999588	ExNeu_0
ZMYM6	18.6207	-0.500793	1.33972	-0.373804	0.70855	0.999588	ExNeu_0
ZMYM1	414.758	-0.331208	0.443995	-0.745973	0.455684	0.999588	ExNeu_0
AL590434.1	322.734	1.56344	0.734626	2.12821	0.0333195	0.999588	ExNeu_0
SFPQ	4624.24	-0.223323	0.269295	-0.829289	0.406941	0.999588	ExNeu_0
ZMYM4	4117.59	-0.123362	0.446818	-0.276089	0.782479	0.999588	ExNeu_0
ZMYM4-AS1	45.4436	0.511896	0.97521	0.524908	0.599647	0.999588	ExNeu_0
KIAA0319L	2939.19	-0.517443	0.568243	-0.910601	0.362506	0.999588	ExNeu_0
NCDN	7579.9	0.820407	0.687476	1.19336	0.232728	0.999588	ExNeu_0
AC004865.2	108.258	0.18173	0.673077	0.269999	0.787161	0.999588	ExNeu_0
TFAP2E	516.358	-0.77069	0.593872	-1.29774	0.194378	0.999588	ExNeu_0
PSMB2	1105.54	0.138505	0.362919	0.381642	0.702727	0.999588	ExNeu_0
C1orf216	996.17	0.495028	0.562639	0.879832	0.37895	0.999588	ExNeu_0
CLSPN	112.78	-0.453724	0.490096	-0.925786	0.354557	0.999588	ExNeu_0
AGO4	2218.51	-0.495102	0.575484	-0.860323	0.389611	0.999588	ExNeu_0
AGO1	1699.33	-0.351998	0.362747	-0.970369	0.331862	0.999588	ExNeu_0
AL139286.2	4.83924	-0.361855	1.65185	-0.219061	0.826602	0.999588	ExNeu_0
AGO3	3866.96	-0.298758	0.571404	-0.522849	0.601079	0.999588	ExNeu_0
AL138787.2	93.326	0.0625496	0.537685	0.116331	0.90739	0.999588	ExNeu_0
TEKT2	51.0404	0.261867	0.763764	0.342863	0.731701	0.999588	ExNeu_0
ADPRHL2	320.207	0.0809642	0.455215	0.177859	0.858834	0.999588	ExNeu_0
COL8A2	7.82442	0.330619	1.44019	0.229567	0.818429	0.999588	ExNeu_0
TRAPPC3	829.53	0.338147	0.322574	1.04828	0.29451	0.999588	ExNeu_0
MAP7D1	1107.31	0.644114	0.589615	1.09243	0.274643	0.999588	ExNeu_0
THRAP3	2505.72	-0.279174	0.445921	-0.626061	0.531275	0.999588	ExNeu_0
SH3D21	171.163	-0.324174	0.478885	-0.676935	0.498447	0.999588	ExNeu_0
EVA1B	8.6857	0.790373	1.39839	0.565201	0.571937	0.999588	ExNeu_0
AL591845.1	376.401	0.108168	0.466344	0.231949	0.816578	0.999588	ExNeu_0
STK40	1001.26	-0.586744	0.724894	-0.809421	0.418273	0.999588	ExNeu_0
LSM10	203.715	0.451433	0.561172	0.804446	0.421139	0.999588	ExNeu_0
OSCP1	477.899	-0.27074	0.617541	-0.438417	0.661084	0.999588	ExNeu_0
MRPS15	331.395	0.396887	0.391769	1.01307	0.311029	0.999588	ExNeu_0
CSF3R	9.90448	1.16203	1.43232	0.811294	0.417197	0.999588	ExNeu_0
AL596257.1	10.2634	0.210392	1.37284	0.153253	0.878199	0.999588	ExNeu_0
GRIK3	1376.69	-0.593154	0.765236	-0.775125	0.438266	0.999588	ExNeu_0
AL031430.1	2.66192	1.25817	3.62771	0.346823	0.728724	0.999588	ExNeu_0
AL353604.1	134.331	-1.18712	1.06755	-1.112	0.266136	0.999588	ExNeu_0
LINC01137	48.0402	-0.321781	0.722251	-0.445525	0.65594	0.999588	ExNeu_0
ZC3H12A	6.54217	-0.559243	1.57563	-0.354933	0.72264	0.999588	ExNeu_0
MEAF6	1351.5	0.239409	0.416799	0.574399	0.565698	0.999588	ExNeu_0
SNIP1	350.655	-0.0924382	0.433972	-0.213005	0.831323	0.999588	ExNeu_0
DNALI1	216.518	0.333654	0.383282	0.870517	0.384018	0.999588	ExNeu_0
GNL2	199.069	-0.177637	0.390156	-0.455296	0.648896	0.999588	ExNeu_0
RSPO1	1.28185	0.386938	4.52879	0.0854395	0.931912	0.999588	ExNeu_0
C1orf109	250.318	0.0448926	0.452221	0.0992715	0.920923	0.999588	ExNeu_0
CDCA8	48.0376	-0.0366797	0.652992	-0.0561717	0.955205	0.999588	ExNeu_0
EPHA10	1573.18	-0.270862	0.413085	-0.655704	0.512015	0.999588	ExNeu_0
MANEAL	266.392	0.281103	0.526445	0.533965	0.593366	0.999588	ExNeu_0
YRDC	152.65	0.505193	0.748926	0.674557	0.499957	0.999588	ExNeu_0
C1orf122	498.7	0.713244	0.684993	1.04124	0.297763	0.999588	ExNeu_0
MTF1	670.559	-0.582396	0.458641	-1.26983	0.204146	0.999588	ExNeu_0
AL929472.2	120.269	0.0353774	0.788881	0.0448451	0.964231	0.999588	ExNeu_0
INPP5B	1762.12	-0.688217	0.699468	-0.983916	0.325157	0.999588	ExNeu_0
SF3A3	825.758	-0.0220945	0.304009	-0.072677	0.942063	0.999588	ExNeu_0
FHL3	69.4721	0.305451	0.760709	0.401535	0.688027	0.999588	ExNeu_0
UTP11	336.627	0.0281867	0.454122	0.0620685	0.950508	0.999588	ExNeu_0
POU3F1	75.2638	-0.117201	0.676608	-0.173219	0.86248	0.999588	ExNeu_0
AL139158.2	398.645	-1.41928	1.02959	-1.37849	0.168051	0.999588	ExNeu_0
LINC01685	10.2905	-0.998382	1.31538	-0.759005	0.44785	0.999588	ExNeu_0
AL354702.2	7.25987	-0.188937	2.27138	-0.0831816	0.933707	0.999588	ExNeu_0
RRAGC	322.515	0.310044	0.680586	0.455554	0.648711	0.999588	ExNeu_0
AL139260.1	3211.03	-0.559249	0.755321	-0.740413	0.45905	0.999588	ExNeu_0
MYCBP	8.27794	1.27192	1.41284	0.900254	0.367985	0.999588	ExNeu_0
AL139260.3	1.62367	0.726624	2.91244	0.249489	0.802982	0.999588	ExNeu_0
RHBDL2	305.227	0.13027	0.366387	0.355554	0.722175	0.999588	ExNeu_0
AKIRIN1	935.332	-0.00789862	0.308496	-0.0256036	0.979573	0.999588	ExNeu_0
NDUFS5	1174.35	0.4889	0.725993	0.673423	0.500678	0.999588	ExNeu_0
MACF1	12014.3	-0.352121	0.507196	-0.694251	0.487525	0.999588	ExNeu_0
AL442071.1	14.5378	0.734548	1.04517	0.702801	0.48218	0.999588	ExNeu_0
BMP8A	228.194	-0.621191	0.843005	-0.736878	0.461197	0.999588	ExNeu_0
PABPC4	709.7	0.279803	0.591801	0.472799	0.636356	0.999588	ExNeu_0
AL365277.1	3.50465	-0.0121743	2.34701	-0.00518717	0.995861	0.999588	ExNeu_0
HEYL	8.49794	-0.626793	2.24102	-0.279691	0.779715	0.999588	ExNeu_0
NT5C1A	42.9022	-0.304611	0.840873	-0.362255	0.717161	0.999588	ExNeu_0
HPCAL4	2355.45	0.415343	0.463167	0.896747	0.369854	0.999588	ExNeu_0
PPIE	814.891	0.0604564	0.426412	0.141779	0.887254	0.999588	ExNeu_0
BMP8B	71.9566	0.0196273	0.966781	0.0203017	0.983803	0.999588	ExNeu_0
AL033527.3	1.4331	0.817686	4.26397	0.191766	0.847925	0.999588	ExNeu_0
AL033527.5	48.652	-0.162445	0.63438	-0.256068	0.797898	0.999588	ExNeu_0
AL033527.4	27.4877	-0.67749	0.816491	-0.829758	0.406676	0.999588	ExNeu_0
TRIT1	1156.93	-0.333015	0.534972	-0.62249	0.533619	0.999588	ExNeu_0
MYCL	34.6283	0.492171	1.16322	0.423109	0.672216	0.999588	ExNeu_0
MFSD2A	136.075	0.0104979	0.545957	0.0192284	0.984659	0.999588	ExNeu_0
CAP1	786.855	0.159212	0.307589	0.517613	0.604729	0.999588	ExNeu_0
PPT1	952.648	0.183202	0.428241	0.427802	0.668795	0.999588	ExNeu_0
RLF	3164.04	-0.43238	0.511219	-0.845783	0.397674	0.999588	ExNeu_0
TMCO2	8.5445	-0.694006	1.33823	-0.5186	0.60404	0.999588	ExNeu_0
AL050341.2	93.8958	0.158752	0.649713	0.244341	0.806966	0.999588	ExNeu_0
ZMPSTE24	614.752	0.037401	0.320945	0.116534	0.907229	0.999588	ExNeu_0
COL9A2	81.5414	0.223066	0.759847	0.293567	0.769089	0.999588	ExNeu_0
SMAP2	3142.35	-0.254304	0.396498	-0.641375	0.521279	0.999588	ExNeu_0
AL031985.4	44.3087	0.496959	0.833472	0.596252	0.551007	0.999588	ExNeu_0
ZFP69B	382.402	-0.469763	0.532084	-0.882874	0.377304	0.999588	ExNeu_0
ZFP69	46.376	0.213451	0.747344	0.285613	0.775175	0.999588	ExNeu_0
AL603839.3	396.244	-0.555893	0.700839	-0.793182	0.427672	0.999588	ExNeu_0
EXO5	87.1295	0.0203366	0.523511	0.0388467	0.969013	0.999588	ExNeu_0
AL603839.1	0.0410135	-1.04988	5.58725	-0.187907	0.85095	0.999588	ExNeu_0
ZNF684	175.307	-0.305872	0.453974	-0.673764	0.500462	0.999588	ExNeu_0
RIMS3	3563.52	0.338277	0.491704	0.68797	0.491472	0.999588	ExNeu_0
AL031289.1	42.0467	0.109799	0.661779	0.165916	0.868223	0.999588	ExNeu_0
NFYC-AS1	41.413	0.0985614	0.673556	0.14633	0.883661	0.999588	ExNeu_0
NFYC	1730.83	-0.14077	0.358153	-0.393043	0.694288	0.999588	ExNeu_0
KCNQ4	295.199	-0.0851305	0.446845	-0.190514	0.848906	0.999588	ExNeu_0
CITED4	270.152	0.624879	0.776055	0.805199	0.420705	0.999588	ExNeu_0
CTPS1	480.241	-0.186457	0.388224	-0.480281	0.631027	0.999588	ExNeu_0
SLFNL1-AS1	109.61	-0.238715	0.489802	-0.48737	0.625996	0.999588	ExNeu_0
SLFNL1	93.9703	0.0783692	0.553132	0.141683	0.887331	0.999588	ExNeu_0
SCMH1	5617.83	-0.741546	0.688963	-1.07632	0.281783	0.999588	ExNeu_0
AC093151.3	255.491	-0.617099	0.38114	-1.61909	0.105429	0.999588	ExNeu_0
FOXO6	72.5573	0.267684	0.700164	0.382316	0.702227	0.999588	ExNeu_0
HIVEP3	8029.06	-0.76094	0.812641	-0.936378	0.349078	0.999588	ExNeu_0
FOXJ3	3473.28	-0.223346	0.39999	-0.558379	0.576585	0.999588	ExNeu_0
RIMKLA	1085.88	-0.144362	0.510514	-0.282777	0.777348	0.999588	ExNeu_0
ZMYND12	47.7018	-0.00959138	0.62902	-0.0152481	0.987834	0.999588	ExNeu_0
PPCS	213.781	-0.0428617	0.39349	-0.108927	0.91326	0.999588	ExNeu_0
CCDC30	4904.33	-0.710589	0.736266	-0.965126	0.334482	0.999588	ExNeu_0
PPIH	481.832	-0.224079	0.319287	-0.701812	0.482797	0.999588	ExNeu_0
AC098484.2	25.7056	0.49691	0.888266	0.559416	0.575878	0.999588	ExNeu_0
YBX1	606.076	0.0481891	0.442885	0.108807	0.913355	0.999588	ExNeu_0
P3H1	671.928	-0.0261708	0.319033	-0.0820317	0.934622	0.999588	ExNeu_0
AC098484.3	90.6422	-0.375357	0.724982	-0.517747	0.604635	0.999588	ExNeu_0
TMEM269	35.3263	-0.130225	0.819592	-0.15889	0.873756	0.999588	ExNeu_0
SVBP	301.858	0.408546	0.460166	0.887822	0.374636	0.999588	ExNeu_0
ERMAP	151.847	-0.241873	0.411588	-0.587658	0.556762	0.999588	ExNeu_0
AL512353.1	7.37406	-0.974287	1.50434	-0.647653	0.51721	0.999588	ExNeu_0
ZNF691	74.8105	-0.074814	0.62255	-0.120174	0.904346	0.999588	ExNeu_0
SLC2A1	148.746	0.0371922	0.615461	0.0604298	0.951813	0.999588	ExNeu_0
SLC2A1-AS1	332.09	-0.910971	0.80209	-1.13575	0.256063	0.999588	ExNeu_0
AC099795.1	0.0410135	-1.04988	5.58725	-0.187907	0.85095	0.999588	ExNeu_0
EBNA1BP2	257.162	0.0809582	0.452241	0.179016	0.857926	0.999588	ExNeu_0
CFAP57	114.76	-0.591177	0.556111	-1.06306	0.287756	0.999588	ExNeu_0
TMEM125	87.5419	-0.427232	1.00673	-0.424376	0.671291	0.999588	ExNeu_0
TIE1	39.3994	-0.271968	0.658055	-0.413292	0.679393	0.999588	ExNeu_0
MPL	14.5663	-0.214534	1.0241	-0.209486	0.834069	0.999588	ExNeu_0
AL139289.2	21.4249	-1.02737	0.939185	-1.09389	0.274003	0.999588	ExNeu_0
CDC20	10.2583	0.0285672	1.39935	0.0204146	0.983713	0.999588	ExNeu_0
ELOVL1	250.899	0.381666	0.744919	0.512359	0.6084	0.999588	ExNeu_0
MED8	355.454	0.0294998	0.414018	0.0712524	0.943197	0.999588	ExNeu_0
AL139289.1	5.47013	0.380856	2.0654	0.184399	0.853701	0.999588	ExNeu_0
SZT2	943.724	-0.325841	0.359372	-0.906694	0.364569	0.999588	ExNeu_0
SZT2-AS1	3.99443	1.01225	2.40595	0.420727	0.673955	0.999588	ExNeu_0
HYI	375.474	0.210986	0.624589	0.3378	0.735514	0.999588	ExNeu_0
PTPRF	1513.69	-0.0768897	0.378694	-0.203039	0.839105	0.999588	ExNeu_0
AL451062.3	2.71456	1.63641	2.6189	0.624848	0.532071	0.999588	ExNeu_0
KDM4A-AS1	46.3745	-0.159528	0.72528	-0.219953	0.825907	0.999588	ExNeu_0
ST3GAL3	570.322	0.26008	0.797075	0.326293	0.744203	0.999588	ExNeu_0
AL451062.1	46.6487	-0.0884789	0.842767	-0.104986	0.916387	0.999588	ExNeu_0
ARTN	27.7543	0.774733	0.868287	0.892254	0.372257	0.999588	ExNeu_0
AL357079.1	24.529	-0.60772	0.835692	-0.727205	0.4671	0.999588	ExNeu_0
IPO13	638.918	0.226317	0.679843	0.332896	0.739213	0.999588	ExNeu_0
DPH2	182.751	0.138472	0.595973	0.232345	0.81627	0.999588	ExNeu_0
ATP6V0B	2827.81	0.560691	0.779268	0.71951	0.471827	0.999588	ExNeu_0
B4GALT2	713.329	0.278941	0.562313	0.49606	0.619852	0.999588	ExNeu_0
CCDC24	914.055	-0.0260419	0.431863	-0.0603014	0.951916	0.999588	ExNeu_0
SLC6A9	175.11	0.474941	0.494917	0.959638	0.337237	0.999588	ExNeu_0
AL139220.2	103.14	-0.861473	0.999017	-0.862321	0.388511	0.999588	ExNeu_0
KLF17	1.77323	0.595855	2.90238	0.205299	0.837339	0.999588	ExNeu_0
DMAP1	1317.84	0.2118	0.538145	0.393574	0.693896	0.999588	ExNeu_0
ERI3	2290.11	-0.0887048	0.344125	-0.257769	0.796585	0.999588	ExNeu_0
RNF220	2189.36	0.649267	0.550112	1.18024	0.237903	0.999588	ExNeu_0
TMEM53	200.851	-0.0618897	0.392711	-0.157596	0.874775	0.999588	ExNeu_0
ARMH1	836.548	-0.498832	0.686093	-0.727063	0.467187	0.999588	ExNeu_0
KIF2C	32.5236	0.139148	0.789398	0.176271	0.860081	0.999588	ExNeu_0
AL592166.1	50.6664	-0.431596	0.620702	-0.695335	0.486845	0.999588	ExNeu_0
RPS8	1058.37	0.422237	0.460238	0.917432	0.358916	0.999588	ExNeu_0
BEST4	40.0168	-0.0904846	0.788385	-0.114772	0.908626	0.999588	ExNeu_0
PLK3	80.1505	0.346299	0.719378	0.481386	0.630242	0.999588	ExNeu_0
BTBD19	75.7183	-0.662956	0.618453	-1.07196	0.283739	0.999588	ExNeu_0
PTCH2	1083.11	-0.609101	0.732622	-0.831399	0.405748	0.999588	ExNeu_0
EIF2B3	1611.85	-0.574284	0.663263	-0.865847	0.386574	0.999588	ExNeu_0
HECTD3	372.894	0.0685075	0.66796	0.102562	0.91831	0.999588	ExNeu_0
UROD	504.895	0.310175	0.682132	0.454715	0.649315	0.999588	ExNeu_0
ZSWIM5	2707.96	-0.541322	0.610134	-0.887219	0.374961	0.999588	ExNeu_0
LINC01144	6.42269	0.261008	1.5145	0.172339	0.863171	0.999588	ExNeu_0
HPDL	0.900714	0.45835	4.93996	0.0927842	0.926075	0.999588	ExNeu_0
MUTYH	264.756	0.044935	0.439274	0.102294	0.918523	0.999588	ExNeu_0
TOE1	97.8361	-0.0778722	0.504832	-0.154254	0.87741	0.999588	ExNeu_0
TESK2	733.483	-0.423878	0.6691	-0.633505	0.526404	0.999588	ExNeu_0
CCDC163	27.7492	0.468534	0.953912	0.491171	0.623306	0.999588	ExNeu_0
MMACHC	97.2494	-0.169917	0.5117	-0.332064	0.739841	0.999588	ExNeu_0
PRDX1	974.479	0.75608	0.67448	1.12098	0.262296	0.999588	ExNeu_0
AKR1A1	292.261	-0.126968	0.385572	-0.329297	0.741931	0.999588	ExNeu_0
NASP	906.456	-0.0483188	0.315266	-0.153264	0.87819	0.999588	ExNeu_0
CCDC17	5.32097	1.21895	1.78383	0.683335	0.494395	0.999588	ExNeu_0
GPBP1L1	1536.12	-0.111029	0.494172	-0.224676	0.822231	0.999588	ExNeu_0
TMEM69	343.301	-0.134346	0.378585	-0.354862	0.722693	0.999588	ExNeu_0
IPP	333.953	-0.253576	0.365623	-0.693546	0.487967	0.999588	ExNeu_0
MAST2	1476.1	-0.359472	0.513911	-0.699482	0.484251	0.999588	ExNeu_0
PIK3R3	181.981	0.405293	0.665421	0.609078	0.542473	0.999588	ExNeu_0
AL358075.4	70.3542	-0.693306	0.779605	-0.889304	0.37384	0.999588	ExNeu_0
AL358075.2	17.5497	-0.305281	1.255	-0.243251	0.807811	0.999588	ExNeu_0
TSPAN1	58.3447	0.0744553	0.649076	0.11471	0.908675	0.999588	ExNeu_0
POMGNT1	843.973	0.288599	0.4501	0.641188	0.521401	0.999588	ExNeu_0
LURAP1	394.319	-0.811569	0.706841	-1.14816	0.250901	0.999588	ExNeu_0
RAD54L	133.274	0.25819	0.450903	0.572606	0.566912	0.999588	ExNeu_0
LRRC41	1234.5	-0.0988464	0.455479	-0.217016	0.828196	0.999588	ExNeu_0
UQCRH	1508.18	0.543513	0.490609	1.10783	0.267934	0.999588	ExNeu_0
NSUN4	581.128	-0.317556	0.492057	-0.645363	0.518692	0.999588	ExNeu_0
FAAH	1972.74	0.0227115	0.512331	0.0443298	0.964642	0.999588	ExNeu_0
AL136373.1	102.415	0.167253	0.492564	0.339555	0.734192	0.999588	ExNeu_0
MKNK1-AS1	49.357	-0.211242	0.66508	-0.317618	0.750774	0.999588	ExNeu_0
KNCN	24.4013	0.389499	0.96904	0.401943	0.687726	0.999588	ExNeu_0
MKNK1	1988.65	-0.307433	0.627023	-0.490306	0.623917	0.999588	ExNeu_0
ATPAF1	1676.93	-0.1583	0.474936	-0.333307	0.738902	0.999588	ExNeu_0
EFCAB14-AS1	8.97359	0.310397	1.41166	0.219881	0.825964	0.999588	ExNeu_0
EFCAB14	809.608	0.0518208	0.351105	0.147594	0.882664	0.999588	ExNeu_0
CYP4B1	6.78893	0.525049	1.50172	0.349632	0.726615	0.999588	ExNeu_0
CYP4A11	8.49992	-0.375099	1.49054	-0.251654	0.801309	0.999588	ExNeu_0
CYP4X1	1274.99	-0.344272	0.468655	-0.734597	0.462585	0.999588	ExNeu_0
CYP4Z1	526.187	-0.148531	0.392545	-0.37838	0.705148	0.999588	ExNeu_0
CYP4A22-AS1	584.277	-0.647054	0.562013	-1.15132	0.249603	0.999588	ExNeu_0
CYP4A22	10.5003	0.510413	1.21261	0.42092	0.673813	0.999588	ExNeu_0
LINC00853	10.5104	0.222311	1.15677	0.192183	0.847599	0.999588	ExNeu_0
TAL1	6.77494	0.624295	1.64507	0.379495	0.70432	0.999588	ExNeu_0
STIL	157.777	-0.213342	0.430028	-0.496111	0.619816	0.999588	ExNeu_0
CMPK1	1196.94	0.1464	0.358085	0.408841	0.682656	0.999588	ExNeu_0
LINC01389	36.6837	0.376363	0.783938	0.480093	0.631161	0.999588	ExNeu_0
FOXD2-AS1	0.205067	1.27192	5.43625	0.23397	0.815008	0.999588	ExNeu_0
FOXD2	0.450357	0.030525	5.44113	0.00561004	0.995524	0.999588	ExNeu_0
TRABD2B	17.3277	-0.0161199	1.35704	-0.0118788	0.990522	0.999588	ExNeu_0
AL356289.1	79.6331	0.161003	0.911866	0.176564	0.859851	0.999588	ExNeu_0
AL109659.1	12.3922	0.612401	1.36252	0.449463	0.653097	0.999588	ExNeu_0
SLC5A9	4.19792	0.268806	2.3998	0.112012	0.910814	0.999588	ExNeu_0
AL109659.2	3.32372	-0.120514	2.00968	-0.0599666	0.952182	0.999588	ExNeu_0
SPATA6	1180.44	0.167452	0.362216	0.462299	0.643867	0.999588	ExNeu_0
AGBL4	47837.3	-0.527589	0.540856	-0.97547	0.329327	0.999588	ExNeu_0
AC099788.1	135.411	-0.217707	0.481321	-0.452312	0.651045	0.999588	ExNeu_0
AL590432.1	20.5905	-0.124862	0.889105	-0.140435	0.888316	0.999588	ExNeu_0
ELAVL4	6574.86	-0.103385	0.343686	-0.300814	0.763557	0.999588	ExNeu_0
AL592182.2	11.4309	-0.41975	1.63082	-0.257386	0.796881	0.999588	ExNeu_0
AL592182.1	3.55936	-0.242722	2.30166	-0.105455	0.916015	0.999588	ExNeu_0
AL596275.2	42.8427	-0.301776	0.687601	-0.438882	0.660747	0.999588	ExNeu_0
DMRTA2	20.0144	-0.173049	1.06119	-0.16307	0.870463	0.999588	ExNeu_0
FAF1	10579.4	-0.331655	0.531026	-0.624554	0.532264	0.999588	ExNeu_0
AL049637.1	11.6314	0.599056	1.14433	0.523501	0.600626	0.999588	ExNeu_0
CDKN2C	42.5841	0.522859	0.741789	0.704862	0.480896	0.999588	ExNeu_0
C1orf185	2.33173	1.62269	2.89403	0.560701	0.575001	0.999588	ExNeu_0
LINC01562	158.174	-0.611902	0.585303	-1.04544	0.295818	0.999588	ExNeu_0
RNF11	2776.52	0.409626	0.428349	0.95629	0.338926	0.999588	ExNeu_0
AL162430.2	6.54296	-0.171811	1.54831	-0.110966	0.911643	0.999588	ExNeu_0
TTC39A	249.657	-0.13829	0.554271	-0.249499	0.802974	0.999588	ExNeu_0
TTC39A-AS1	9.10023	-0.757046	1.23252	-0.614224	0.539067	0.999588	ExNeu_0
EPS15	2459.7	0.15732	0.362447	0.434051	0.664252	0.999588	ExNeu_0
AC104170.2	0.328108	1.94996	5.42188	0.359646	0.719112	0.999588	ExNeu_0
AC104170.1	110.745	-0.29792	0.501015	-0.594633	0.552089	0.999588	ExNeu_0
OSBPL9	1986.36	-0.0417173	0.357886	-0.116566	0.907204	0.999588	ExNeu_0
NRDC	2648.72	-0.261515	0.591771	-0.44192	0.658547	0.999588	ExNeu_0
AL050343.1	6.3366	0.334706	1.53966	0.217389	0.827905	0.999588	ExNeu_0
AL050343.2	6.02417	0.0852667	1.47986	0.0576181	0.954053	0.999588	ExNeu_0
RAB3B	238.407	-0.0330405	0.740449	-0.0446223	0.964408	0.999588	ExNeu_0
TXNDC12	669.274	0.045957	0.319345	0.14391	0.885571	0.999588	ExNeu_0
AL445685.1	35.4307	0.20162	0.896249	0.22496	0.82201	0.999588	ExNeu_0
TXNDC12-AS1	2.99719	0.695742	2.83318	0.245569	0.806016	0.999588	ExNeu_0
BTF3L4	1219.73	-0.0155548	0.315605	-0.0492857	0.960692	0.999588	ExNeu_0
ZFYVE9	4835.78	-0.578108	0.667819	-0.865665	0.386674	0.999588	ExNeu_0
CC2D1B	338.062	0.0991926	0.428577	0.231446	0.816968	0.999588	ExNeu_0
AL513218.1	18.6207	0.390847	1.00837	0.387604	0.698309	0.999588	ExNeu_0
ORC1	28.3042	-0.089208	0.877897	-0.101615	0.919062	0.999588	ExNeu_0
PRPF38A	372.226	-0.111314	0.358197	-0.310763	0.755981	0.999588	ExNeu_0
TUT4	3727.92	-0.24164	0.521663	-0.463211	0.643213	0.999588	ExNeu_0
GPX7	49.1081	-0.276473	0.799404	-0.345848	0.729457	0.999588	ExNeu_0
SHISAL2A	43.1118	-0.677622	0.783367	-0.865013	0.387032	0.999588	ExNeu_0
COA7	105.018	0.162924	0.520686	0.312902	0.754355	0.999588	ExNeu_0
ZYG11B	3648.94	0.145876	0.301597	0.48368	0.628613	0.999588	ExNeu_0
ZYG11A	14.5796	-0.0666714	1.12437	-0.0592968	0.952716	0.999588	ExNeu_0
ECHDC2	1033.65	-0.805396	0.812592	-0.991145	0.321615	0.999588	ExNeu_0
SCP2	1846.86	-0.234145	0.4365	-0.536414	0.591673	0.999588	ExNeu_0
PODN	10.3579	0.242612	1.21242	0.200105	0.841399	0.999588	ExNeu_0
AL445183.1	0.12304	0.534992	5.46171	0.0979532	0.921969	0.999588	ExNeu_0
SLC1A7	7.98114	-0.187752	1.65446	-0.113483	0.909648	0.999588	ExNeu_0
CPT2	38.0433	-0.348735	0.812944	-0.428978	0.66794	0.999588	ExNeu_0
AL606760.2	83.1052	-0.53346	0.859744	-0.620487	0.534937	0.999588	ExNeu_0
C1orf123	491.318	0.262827	0.411392	0.638874	0.522905	0.999588	ExNeu_0
MAGOH	337.776	0.0722421	0.380714	0.189754	0.849502	0.999588	ExNeu_0
AL606760.1	2.86451	0.574637	2.4719	0.232468	0.816175	0.999588	ExNeu_0
LRP8	1056.72	-0.386761	0.383853	-1.00758	0.313658	0.999588	ExNeu_0
AL355483.2	5.24571	-0.352474	1.59632	-0.220805	0.825245	0.999588	ExNeu_0
LINC01771	452.026	-0.927456	0.606421	-1.52939	0.126167	0.999588	ExNeu_0
AC119428.2	0.12304	0.534992	5.46171	0.0979532	0.921969	0.999588	ExNeu_0
GLIS1	2865.6	-0.784582	0.808668	-0.970215	0.331939	0.999588	ExNeu_0
NDC1	533.902	-0.361611	0.562509	-0.642854	0.520319	0.999588	ExNeu_0
YIPF1	347.708	-0.143756	0.341518	-0.420932	0.673805	0.999588	ExNeu_0
DIO1	18.1156	0.430309	0.974547	0.441547	0.658817	0.999588	ExNeu_0
HSPB11	681.822	-0.287127	0.556131	-0.516295	0.605649	0.999588	ExNeu_0
LRRC42	205.198	-0.136303	0.470882	-0.289463	0.772227	0.999588	ExNeu_0
TMEM59	1357.09	0.19926	0.346771	0.574616	0.565551	0.999588	ExNeu_0
TCEANC2	266.037	-0.251341	0.387828	-0.648073	0.516938	0.999588	ExNeu_0
AL357673.1	43.3475	0.0607906	0.64935	0.0936177	0.925413	0.999588	ExNeu_0
MRPL37	468.694	0.151523	0.438533	0.345522	0.729702	0.999588	ExNeu_0
SSBP3	7145.01	-0.0395516	0.308646	-0.128146	0.898034	0.999588	ExNeu_0
SSBP3-AS1	2.51953	0.221131	2.90368	0.0761556	0.939295	0.999588	ExNeu_0
AL035415.1	2.19063	-4.03994	3.22053	-1.25443	0.209684	0.999588	ExNeu_0
ACOT11	1470.89	-1.0533	1.00173	-1.05148	0.293038	0.999588	ExNeu_0
FAM151A	25.9197	0.334634	0.992672	0.337105	0.736038	0.999588	ExNeu_0
MROH7-TTC4	286.519	-0.134576	0.376451	-0.357485	0.720729	0.999588	ExNeu_0
TTC4	52.8099	0.823884	0.823083	1.00097	0.31684	0.999588	ExNeu_0
PARS2	20.665	0.723563	1.07036	0.675999	0.499041	0.999588	ExNeu_0
TTC22	27.5017	-0.341485	0.809471	-0.421862	0.673126	0.999588	ExNeu_0
LEXM	18.8382	-0.759773	1.04459	-0.727343	0.467016	0.999588	ExNeu_0
DHCR24	1139.37	0.400043	0.785752	0.509122	0.610667	0.999588	ExNeu_0
AC096536.1	15.5575	-0.745073	1.00054	-0.744675	0.456468	0.999588	ExNeu_0
TMEM61	6.05802	0.656465	2.07502	0.316365	0.751725	0.999588	ExNeu_0
PCSK9	8.93657	-0.169894	1.39173	-0.122074	0.902841	0.999588	ExNeu_0
USP24	2908.03	-0.122384	0.311582	-0.392784	0.694479	0.999588	ExNeu_0
MIR4422HG	28.6554	-0.215073	0.900373	-0.238871	0.811206	0.999588	ExNeu_0
AL603840.1	60.1977	-0.124288	0.714243	-0.174013	0.861855	0.999588	ExNeu_0
AC119674.1	2.63213	-0.230576	2.50365	-0.092096	0.926622	0.999588	ExNeu_0
AC119674.2	8.93138	0.374652	1.3076	0.286518	0.774482	0.999588	ExNeu_0
PLPP3	129.749	0.0366969	0.45627	0.080428	0.935897	0.999588	ExNeu_0
PRKAA2	4133.85	-0.1675	0.368503	-0.45454	0.64944	0.999588	ExNeu_0
FYB2	178.262	-0.995281	0.749082	-1.32867	0.183958	0.999588	ExNeu_0
C8A	0.697229	3.03737	5.40916	0.561523	0.574441	0.999588	ExNeu_0
AL161740.1	0.615202	2.8568	5.41067	0.527994	0.597503	0.999588	ExNeu_0
DAB1	19767.2	-0.591889	0.690632	-0.857025	0.391431	0.999588	ExNeu_0
DAB1-AS1	3.95184	-0.0661153	2.44378	-0.0270545	0.978416	0.999588	ExNeu_0
AL445193.2	59.8038	0.219211	0.801561	0.27348	0.784484	0.999588	ExNeu_0
MYSM1	3508.31	-0.267396	0.294995	-0.906444	0.364701	0.999588	ExNeu_0
AL136985.3	312.697	-1.1413	0.82318	-1.38646	0.165608	0.999588	ExNeu_0
JUN	843.027	0.27052	0.332991	0.812394	0.416565	0.999588	ExNeu_0
LINC01135	639.975	-0.418014	0.453668	-0.921409	0.356837	0.999588	ExNeu_0
AL136985.1	4.35114	0.697725	2.48721	0.280525	0.779075	0.999588	ExNeu_0
AC105277.1	24.9585	0.340812	0.829724	0.410753	0.681254	0.999588	ExNeu_0
LINC01358	488.255	-0.819151	0.604964	-1.35405	0.17572	0.999588	ExNeu_0
AC093424.1	9.34321	0.68264	1.69958	0.401653	0.687939	0.999588	ExNeu_0
FGGY	1111.08	-0.537382	0.412197	-1.3037	0.192335	0.999588	ExNeu_0
AL035416.1	43.7795	-0.452107	0.779766	-0.579798	0.562051	0.999588	ExNeu_0
HOOK1	2273.12	-0.150732	0.472306	-0.31914	0.749621	0.999588	ExNeu_0
CYP2J2	47.2295	0.202992	0.796693	0.254793	0.798883	0.999588	ExNeu_0
C1orf87	16.0415	-0.448145	1.37831	-0.325141	0.745074	0.999588	ExNeu_0
AC097066.1	0.911546	-0.505586	5.09009	-0.0993275	0.920878	0.999588	ExNeu_0
LINC01748	773.069	-0.399403	0.583821	-0.684118	0.493901	0.999588	ExNeu_0
AC099792.1	60.403	-0.334651	0.797106	-0.419832	0.674608	0.999588	ExNeu_0
NFIA	7126.97	-0.0261686	0.408764	-0.0640188	0.948955	0.999588	ExNeu_0
NFIA-AS2	18.2664	-0.538347	1.07097	-0.502671	0.615196	0.999588	ExNeu_0
AC099791.3	2.87336	-0.277867	2.22304	-0.124994	0.900528	0.999588	ExNeu_0
TM2D1	1029.07	-0.123195	0.390528	-0.315456	0.752415	0.999588	ExNeu_0
AC099791.2	293.622	0.423825	0.644721	0.657378	0.510938	0.999588	ExNeu_0
PATJ	5440.61	-0.602498	0.683594	-0.881368	0.378119	0.999588	ExNeu_0
L1TD1	21.7938	-0.487264	1.30488	-0.373418	0.708838	0.999588	ExNeu_0
KANK4	56.3019	-0.422907	0.827065	-0.511335	0.609116	0.999588	ExNeu_0
USP1	416.043	0.183946	0.372766	0.493462	0.621686	0.999588	ExNeu_0
DOCK7	2532.93	-0.269051	0.434297	-0.619509	0.535581	0.999588	ExNeu_0
AC103923.1	87.7125	-0.311418	0.727998	-0.427774	0.668816	0.999588	ExNeu_0
ATG4C	1175.74	0.248848	0.413784	0.601397	0.547575	0.999588	ExNeu_0
LINC01739	1.40489	0.765782	4.39075	0.174408	0.861545	0.999588	ExNeu_0
ALG6	594.667	-0.308536	0.376169	-0.820206	0.412099	0.999588	ExNeu_0
ITGB3BP	1483.11	-0.0182811	0.379123	-0.0482194	0.961541	0.999588	ExNeu_0
EFCAB7	1836.22	-0.0858007	0.325009	-0.263995	0.791784	0.999588	ExNeu_0
PGM1	513.328	-0.359877	0.522318	-0.688999	0.490824	0.999588	ExNeu_0
ROR1	298.454	0.000814009	0.365654	0.00222617	0.998224	0.999588	ExNeu_0
ROR1-AS1	5.04837	1.22802	2.39074	0.513657	0.607492	0.999588	ExNeu_0
UBE2U	5.72664	0.868489	1.54974	0.560411	0.575199	0.999588	ExNeu_0
CACHD1	1584.25	-0.445953	0.529438	-0.842314	0.399612	0.999588	ExNeu_0
RAVER2	1339.55	-0.411677	0.615343	-0.66902	0.503483	0.999588	ExNeu_0
JAK1	2040.37	-0.259452	0.331709	-0.782168	0.434116	0.999588	ExNeu_0
AL357078.3	28.6526	-0.227265	0.899517	-0.252653	0.800537	0.999588	ExNeu_0
AL357078.1	6.53929	-0.614714	1.43337	-0.428858	0.668027	0.999588	ExNeu_0
AK4	1402.98	-0.130271	0.451102	-0.288783	0.772747	0.999588	ExNeu_0
DNAJC6	8934.32	-0.0384424	0.268862	-0.142982	0.886305	0.999588	ExNeu_0
AL139294.1	107.562	-0.0859144	0.500081	-0.171801	0.863594	0.999588	ExNeu_0
LEPR	1072.17	-0.126311	0.51127	-0.247053	0.804867	0.999588	ExNeu_0
AL513493.1	5.8762	0.820998	1.5366	0.534296	0.593137	0.999588	ExNeu_0
PDE4B	8671.56	0.043774	0.273189	0.160233	0.872697	0.999588	ExNeu_0
AL590783.1	1.1741	2.085	4.43389	0.470242	0.638182	0.999588	ExNeu_0
SGIP1	11504	-0.301865	0.385724	-0.782591	0.433867	0.999588	ExNeu_0
AL139147.1	45.0207	-0.0194793	1.00198	-0.0194408	0.984489	0.999588	ExNeu_0
TCTEX1D1	331.763	-0.60528	0.377369	-1.60395	0.108726	0.999588	ExNeu_0
INSL5	10.4669	0.665038	1.42899	0.465389	0.641653	0.999588	ExNeu_0
WDR78	1434.71	-0.515804	0.737508	-0.699387	0.48431	0.999588	ExNeu_0
MIER1	1719.81	-0.00186708	0.349778	-0.00533789	0.995741	0.999588	ExNeu_0
SLC35D1	886.79	-0.195204	0.424448	-0.4599	0.645588	0.999588	ExNeu_0
C1orf141	25.8038	-0.152264	0.85046	-0.179038	0.857908	0.999588	ExNeu_0
IL23R	17.6939	0.261736	0.973595	0.268834	0.788057	0.999588	ExNeu_0
IL12RB2	1537.87	-0.835952	0.770365	-1.08514	0.277861	0.999588	ExNeu_0
SERBP1	1086.18	0.170064	0.368212	0.461864	0.644179	0.999588	ExNeu_0
GADD45A	66.3195	-0.144215	0.67348	-0.214134	0.830443	0.999588	ExNeu_0
GNG12	39.1159	0.18921	0.789964	0.239517	0.810705	0.999588	ExNeu_0
GNG12-AS1	130.762	0.0544132	0.601193	0.0905087	0.927883	0.999588	ExNeu_0
DIRAS3	62.1238	0.468908	0.618421	0.758234	0.448311	0.999588	ExNeu_0
WLS	919.753	-0.0429478	0.467106	-0.0919443	0.926742	0.999588	ExNeu_0
RPE65	0.870532	-1.09117	5.20312	-0.209715	0.83389	0.999588	ExNeu_0
DEPDC1	24.8457	-0.0938793	1.14836	-0.081751	0.934845	0.999588	ExNeu_0
AL138789.1	1.47411	0.916096	4.22303	0.216929	0.828264	0.999588	ExNeu_0
DEPDC1-AS1	28.0577	-0.717055	0.922164	-0.777578	0.436818	0.999588	ExNeu_0
AL035412.1	1.1323	0.560203	3.30387	0.169559	0.865357	0.999588	ExNeu_0
AL033530.1	107.829	-0.477872	0.510305	-0.936444	0.349045	0.999588	ExNeu_0
AL691520.1	24.0365	0.0120366	1.07999	0.0111451	0.991108	0.999588	ExNeu_0
LINC01707	37.2162	-0.548998	0.807231	-0.6801	0.496441	0.999588	ExNeu_0
LRRC7	44991.3	-0.306501	0.544813	-0.56258	0.573721	0.999588	ExNeu_0
AL158840.1	28.9807	0.26826	0.826743	0.324478	0.745576	0.999588	ExNeu_0
LRRC40	1322.78	-0.0546232	0.315925	-0.172899	0.86273	0.999588	ExNeu_0
SRSF11	6717.05	-0.221067	0.502986	-0.439509	0.660293	0.999588	ExNeu_0
ANKRD13C	3514.27	-0.345421	0.501022	-0.689433	0.490551	0.999588	ExNeu_0
HHLA3	189.678	-0.0126884	0.46435	-0.027325	0.978201	0.999588	ExNeu_0
CTH	257.882	-0.283779	0.421748	-0.672864	0.501034	0.999588	ExNeu_0
AL354872.2	22.4841	0.531431	1.1033	0.481675	0.630037	0.999588	ExNeu_0
LINC01788	14.8257	0.033137	1.11879	0.0296187	0.976371	0.999588	ExNeu_0
PTGER3	382.779	-0.391132	0.796897	-0.490819	0.623555	0.999588	ExNeu_0
ZRANB2-AS1	46.7306	-0.530856	0.721294	-0.735977	0.461744	0.999588	ExNeu_0
ZRANB2	4783.33	-0.381472	0.482837	-0.790063	0.429491	0.999588	ExNeu_0
NEGR1	79394.6	-0.153186	0.552647	-0.277186	0.781637	0.999588	ExNeu_0
AL354949.1	13.484	1.14266	1.88013	0.607756	0.54335	0.999588	ExNeu_0
AL583808.1	154.838	-0.114041	0.450852	-0.252945	0.800311	0.999588	ExNeu_0
AL583808.2	426.153	-0.239302	0.675142	-0.354448	0.723003	0.999588	ExNeu_0
LINC01360	3.46244	0.160059	1.84113	0.0869348	0.930723	0.999588	ExNeu_0
LINC02238	3.84646	0.187104	2.24184	0.0834599	0.933486	0.999588	ExNeu_0
LRRIQ3	231.838	-0.478979	0.896158	-0.534481	0.593009	0.999588	ExNeu_0
FPGT-TNNI3K	11.2157	0.140909	1.20529	0.116909	0.906932	0.999588	ExNeu_0
TNNI3K	73.1294	0.545641	0.772339	0.706479	0.47989	0.999588	ExNeu_0
AC093158.1	50.9475	-0.50513	0.735716	-0.686583	0.492345	0.999588	ExNeu_0
LRRC53	168.815	-0.175202	0.710098	-0.24673	0.805117	0.999588	ExNeu_0
ERICH3	3039	-0.480234	0.52124	-0.92133	0.356878	0.999588	ExNeu_0
ERICH3-AS1	29.9684	0.243719	0.988168	0.246637	0.805189	0.999588	ExNeu_0
AC135803.1	16.4039	1.62739	1.10048	1.47881	0.139192	0.999588	ExNeu_0
CRYZ	242.684	0.245205	0.565073	0.433935	0.664336	0.999588	ExNeu_0
TYW3	950.694	-0.149346	0.53158	-0.280947	0.778751	0.999588	ExNeu_0
SLC44A5	8237.14	-0.387477	0.596762	-0.6493	0.516145	0.999588	ExNeu_0
AL357314.1	8.26146	0.108831	1.29769	0.0838653	0.933164	0.999588	ExNeu_0
ACADM	1708.24	-0.288513	0.524626	-0.549941	0.58236	0.999588	ExNeu_0
RABGGTB	378.518	0.171176	0.498487	0.34339	0.731305	0.999588	ExNeu_0
MSH4	1274.63	-0.0281255	0.67465	-0.041689	0.966747	0.999588	ExNeu_0
ASB17	24.3967	0.349173	0.880954	0.396358	0.691841	0.999588	ExNeu_0
AC092813.1	474.421	0.247542	0.675257	0.366589	0.713925	0.999588	ExNeu_0
AC092813.2	67.5701	0.449969	0.799184	0.563036	0.573411	0.999588	ExNeu_0
ST6GALNAC3	4205.3	-0.18541	0.43329	-0.427913	0.668715	0.999588	ExNeu_0
AC104458.1	17.2443	0.372332	0.971446	0.383276	0.701515	0.999588	ExNeu_0
LINC02567	2.21794	-1.58566	3.10783	-0.510216	0.6099	0.999588	ExNeu_0
ST6GALNAC5	26159.6	-0.63538	0.633383	-1.00315	0.315787	0.999588	ExNeu_0
AL035409.1	373.567	-0.0175314	0.381715	-0.0459281	0.963368	0.999588	ExNeu_0
PIGK	1646.2	-0.110749	0.35781	-0.30952	0.756926	0.999588	ExNeu_0
AK5	18347.8	-0.294631	0.503708	-0.584924	0.558599	0.999588	ExNeu_0
AC095030.1	24.7144	-0.299145	0.920503	-0.32498	0.745196	0.999588	ExNeu_0
AC118549.1	3392.12	-0.151507	0.319165	-0.474698	0.635002	0.999588	ExNeu_0
USP33	4667.5	-0.194421	0.413571	-0.470103	0.638281	0.999588	ExNeu_0
MIGA1	2658.47	-0.100365	0.296213	-0.338826	0.734741	0.999588	ExNeu_0
NEXN-AS1	19.2595	-0.383596	0.99028	-0.38736	0.698489	0.999588	ExNeu_0
NEXN	355.163	-0.272626	0.54961	-0.496036	0.619869	0.999588	ExNeu_0
FUBP1	1708.9	0.10324	0.317964	0.324691	0.745415	0.999588	ExNeu_0
DNAJB4	10.539	-0.0567256	1.24892	-0.0454196	0.963773	0.999588	ExNeu_0
GIPC2	1658.7	0.16804	0.428896	0.391798	0.695208	0.999588	ExNeu_0
AC103591.3	12.6709	0.654758	1.19871	0.54622	0.584915	0.999588	ExNeu_0
PTGFR	19.8391	0.390817	0.973698	0.401374	0.688145	0.999588	ExNeu_0
IFI44L	6.73026	0.28318	1.639	0.172776	0.862827	0.999588	ExNeu_0
IFI44	11.2732	0.370765	1.14037	0.325128	0.745084	0.999588	ExNeu_0
ADGRL4	82.7673	-0.196207	0.68963	-0.284511	0.776019	0.999588	ExNeu_0
AC099671.1	13.9833	-0.274695	1.03343	-0.26581	0.790386	0.999588	ExNeu_0
AL136234.1	12.2306	0.417557	1.11484	0.374545	0.707999	0.999588	ExNeu_0
LINC01781	62.7434	-0.297552	0.703062	-0.423224	0.672132	0.999588	ExNeu_0
ADGRL2	29918.8	-0.357208	0.571186	-0.625381	0.531721	0.999588	ExNeu_0
AL138799.4	123.242	0.0580554	0.53695	0.108121	0.9139	0.999588	ExNeu_0
AC117944.1	144.775	-0.0495156	0.574491	-0.0861903	0.931315	0.999588	ExNeu_0
AC093580.1	52.5329	-0.165572	0.895332	-0.184928	0.853285	0.999588	ExNeu_0
LINC01362	176.867	-0.0541777	0.410664	-0.131927	0.895042	0.999588	ExNeu_0
LINC01361	56.9507	-0.42548	0.601836	-0.70697	0.479585	0.999588	ExNeu_0
LINC01712	3.01011	-0.436557	2.62124	-0.166546	0.867727	0.999588	ExNeu_0
LINC01725	6445.59	-0.533352	0.746065	-0.714886	0.474679	0.999588	ExNeu_0
AL035706.1	13.1831	0.370977	1.06547	0.348183	0.727702	0.999588	ExNeu_0
TTLL7	10754.8	-0.0343594	0.327081	-0.105048	0.916337	0.999588	ExNeu_0
AC104454.2	10.8011	-0.13378	1.9047	-0.0702372	0.944005	0.999588	ExNeu_0
AL359504.2	104.504	0.0634465	0.641714	0.0988704	0.921241	0.999588	ExNeu_0
PRKACB	14038.9	0.111001	0.338459	0.327961	0.742941	0.999588	ExNeu_0
SAMD13	320.902	-0.384535	0.534254	-0.719761	0.471672	0.999588	ExNeu_0
DNASE2B	15.482	0.475837	1.3689	0.347605	0.728137	0.999588	ExNeu_0
RPF1	395.537	0.0960898	0.331258	0.290075	0.771759	0.999588	ExNeu_0
GNG5	81.1386	0.33599	0.58355	0.575768	0.564772	0.999588	ExNeu_0
SPATA1	148.696	0.0739877	0.477524	0.15494	0.876868	0.999588	ExNeu_0
CTBS	367.781	0.135442	0.564576	0.239901	0.810407	0.999588	ExNeu_0
SSX2IP	5351.12	-0.00974617	0.346212	-0.0281509	0.977542	0.999588	ExNeu_0
LPAR3	6.55656	0.193247	1.41503	0.136568	0.891373	0.999588	ExNeu_0
MCOLN2	49.624	-1.14887	0.722699	-1.5897	0.111903	0.999588	ExNeu_0
WDR63	150.805	-0.603445	0.827107	-0.729585	0.465644	0.999588	ExNeu_0
MCOLN3	49.4523	-1.25354	1.18981	-1.05357	0.292081	0.999588	ExNeu_0
SYDE2	555.679	-0.295627	0.44174	-0.669234	0.503346	0.999588	ExNeu_0
C1orf52	976.757	0.101936	0.296871	0.343368	0.731322	0.999588	ExNeu_0
BCL10	318.251	0.108952	0.54051	0.201572	0.840251	0.999588	ExNeu_0
AL078459.1	362.403	-0.407572	0.424005	-0.961242	0.336431	0.999588	ExNeu_0
DDAH1	5184.2	-0.338805	0.49277	-0.687553	0.491734	0.999588	ExNeu_0
AL360219.1	2.72381	-0.222705	2.72454	-0.0817402	0.934853	0.999588	ExNeu_0
CYR61	95.0874	0.278483	0.554706	0.502037	0.615641	0.999588	ExNeu_0
ZNHIT6	1578.06	-0.272036	0.498584	-0.545618	0.585329	0.999588	ExNeu_0
COL24A1	2816.85	-0.845356	0.711925	-1.18742	0.235061	0.999588	ExNeu_0
AL136382.1	497.305	-0.247709	0.745737	-0.332166	0.739764	0.999588	ExNeu_0
ODF2L	4479.07	-0.303812	0.476615	-0.637439	0.523839	0.999588	ExNeu_0
CLCA2	3.0676	0.502331	1.99274	0.25208	0.800979	0.999588	ExNeu_0
CLCA1	3.48698	-0.57022	1.94142	-0.293712	0.768978	0.999588	ExNeu_0
CLCA4	50.3136	-0.0361816	0.872908	-0.0414495	0.966938	0.999588	ExNeu_0
AL356270.1	485.75	-0.695526	0.587227	-1.18442	0.236245	0.999588	ExNeu_0
AL049597.2	28.2916	-0.353391	0.807152	-0.437824	0.661514	0.999588	ExNeu_0
SH3GLB1	1712.74	-0.0120888	0.328357	-0.0368161	0.970632	0.999588	ExNeu_0
AL355981.1	6.07889	-0.0592962	1.46044	-0.0406015	0.967614	0.999588	ExNeu_0
SELENOF	1417.61	0.0288391	0.283853	0.101599	0.919075	0.999588	ExNeu_0
HS2ST1	2217.34	-0.433379	0.635661	-0.681777	0.49538	0.999588	ExNeu_0
AL121989.1	7.21328	-0.204286	1.61407	-0.126566	0.899284	0.999588	ExNeu_0
AC093155.3	89.7499	-0.262313	0.748968	-0.350233	0.726164	0.999588	ExNeu_0
AC099062.1	144.745	-0.833936	0.643068	-1.29681	0.194697	0.999588	ExNeu_0
LMO4	8709.81	0.0137337	0.321164	0.0427622	0.965891	0.999588	ExNeu_0
LINC01364	12.276	-0.13182	1.16918	-0.112745	0.910233	0.999588	ExNeu_0
PKN2-AS1	6061.15	-0.497514	0.503492	-0.988126	0.323091	0.999588	ExNeu_0
PKN2	4170.75	-0.229174	0.451611	-0.507459	0.611833	0.999588	ExNeu_0
GTF2B	808.918	-0.26447	0.598226	-0.442091	0.658424	0.999588	ExNeu_0
KYAT3	740.18	-0.254742	0.583167	-0.436825	0.662238	0.999588	ExNeu_0
GBP3	6.73155	-0.399404	1.6951	-0.235623	0.813725	0.999588	ExNeu_0
GBP1	3.24813	1.27974	2.31014	0.553967	0.579601	0.999588	ExNeu_0
GBP2	18.5676	0.649819	0.972027	0.66852	0.503802	0.999588	ExNeu_0
GBP7	7.34952	0.578358	1.38414	0.417847	0.676059	0.999588	ExNeu_0
GBP4	30.4065	-0.131344	0.733012	-0.179184	0.857793	0.999588	ExNeu_0
AC099063.4	0.36833	-0.969424	5.48873	-0.176621	0.859806	0.999588	ExNeu_0
GBP5	2.10054	0.351365	2.65859	0.132162	0.894856	0.999588	ExNeu_0
GBP6	13.4538	-1.10332	1.4936	-0.738701	0.460088	0.999588	ExNeu_0
LRRC8B	5784.79	-0.300357	0.409061	-0.734259	0.462791	0.999588	ExNeu_0
LRRC8C-DT	297.059	-0.0379057	0.426411	-0.0888948	0.929165	0.999588	ExNeu_0
AC093423.3	121.711	-0.453778	0.735845	-0.616676	0.537449	0.999588	ExNeu_0
AC099568.2	13.8184	0.126243	1.08503	0.116349	0.907376	0.999588	ExNeu_0
LRRC8D	309.281	0.295448	0.700207	0.421943	0.673066	0.999588	ExNeu_0
AL391497.1	4.91641	-0.649607	1.71052	-0.379771	0.704115	0.999588	ExNeu_0
ZNF326	1121.53	-0.220133	0.4044	-0.544345	0.586204	0.999588	ExNeu_0
BARHL2	0.082027	-0.04994	5.49336	-0.00909098	0.992747	0.999588	ExNeu_0
LINC01763	13.3757	0.452995	1.08687	0.41679	0.676832	0.999588	ExNeu_0
AC091614.1	1.82794	0.175545	2.83151	0.0619969	0.950565	0.999588	ExNeu_0
ZNF644	3116.34	-0.104807	0.284569	-0.368301	0.712649	0.999588	ExNeu_0
HFM1	632.923	-0.425308	0.467536	-0.90968	0.362991	0.999588	ExNeu_0
CDC7	750.622	-0.430719	0.506085	-0.851081	0.394725	0.999588	ExNeu_0
TGFBR3	441.898	-0.433483	0.551428	-0.78611	0.431803	0.999588	ExNeu_0
BRDT	48.208	-0.146591	0.625796	-0.234247	0.814793	0.999588	ExNeu_0
EPHX4	2096.85	-0.48411	0.736437	-0.657368	0.510945	0.999588	ExNeu_0
SETSIP	8.72078	-0.615299	2.21171	-0.2782	0.780858	0.999588	ExNeu_0
BTBD8	4524.43	-0.0548212	0.360829	-0.151931	0.879241	0.999588	ExNeu_0
AC104836.1	82.9627	0.739125	0.663064	1.11471	0.264974	0.999588	ExNeu_0
C1orf146	41.8218	0.249495	0.696434	0.358246	0.720159	0.999588	ExNeu_0
GLMN	2215.22	-0.503212	0.619047	-0.812881	0.416286	0.999588	ExNeu_0
RPAP2	4364.02	-0.450516	0.583273	-0.772394	0.439881	0.999588	ExNeu_0
EVI5	5587.35	-0.315933	0.47907	-0.659472	0.509592	0.999588	ExNeu_0
RPL5	1268.94	0.29343	0.35905	0.81724	0.413791	0.999588	ExNeu_0
FAM69A	4385.28	-0.444211	0.558665	-0.795129	0.426538	0.999588	ExNeu_0
MTF2	2046.26	-0.337247	0.477416	-0.706401	0.479939	0.999588	ExNeu_0
TMED5	407.487	0.242615	0.342369	0.708638	0.478549	0.999588	ExNeu_0
CCDC18	587.199	-0.375594	0.60849	-0.617255	0.537066	0.999588	ExNeu_0
DR1	600.541	0.203006	0.372965	0.544304	0.586232	0.999588	ExNeu_0
FNBP1L	1927.2	-0.289128	0.722233	-0.400325	0.688917	0.999588	ExNeu_0
BCAR3	929.875	-0.627886	0.673183	-0.932712	0.350969	0.999588	ExNeu_0
AL109613.1	5.22246	0.820717	2.28173	0.359691	0.719078	0.999588	ExNeu_0
DNTTIP2	343.231	-0.00641562	0.397422	-0.0161431	0.98712	0.999588	ExNeu_0
GCLM	973.33	-0.0550943	0.383637	-0.143611	0.885808	0.999588	ExNeu_0
ABCA4	80.8573	-0.293568	1.16943	-0.251035	0.801787	0.999588	ExNeu_0
ARHGAP29	753.053	-0.0874495	0.456384	-0.191614	0.848045	0.999588	ExNeu_0
AC097059.1	11.8545	-0.424955	1.18714	-0.357966	0.720369	0.999588	ExNeu_0
ABCD3	1108.15	0.0650691	0.314002	0.207225	0.835834	0.999588	ExNeu_0
F3	54.9375	0.170785	0.653547	0.26132	0.793846	0.999588	ExNeu_0
AC093117.1	0.98195	-1.39093	4.89788	-0.283985	0.776422	0.999588	ExNeu_0
SLC44A3	73.9546	-0.266328	0.696158	-0.382569	0.70204	0.999588	ExNeu_0
CNN3	605.726	0.140784	0.3807	0.369802	0.71153	0.999588	ExNeu_0
AC105942.1	236.263	-0.311225	0.407432	-0.763869	0.444945	0.999588	ExNeu_0
ALG14	1238.39	-0.528913	0.546434	-0.967937	0.333076	0.999588	ExNeu_0
AC095033.1	5.28633	0.326796	1.75056	0.186681	0.851911	0.999588	ExNeu_0
TMEM56	2.85249	1.13159	2.52561	0.448048	0.654118	0.999588	ExNeu_0
TMEM56-RWDD3	258.502	-0.43968	0.47519	-0.925273	0.354824	0.999588	ExNeu_0
AC092802.1	127.947	-0.152851	0.434435	-0.351838	0.724959	0.999588	ExNeu_0
AC092802.2	19.2125	0.596712	0.915002	0.652142	0.514309	0.999588	ExNeu_0
AL356479.1	548.346	-0.204767	0.430261	-0.475913	0.634136	0.999588	ExNeu_0
LINC01787	7.08617	-0.229125	1.48375	-0.154423	0.877276	0.999588	ExNeu_0
PTBP2	4367.1	-0.00443222	0.283351	-0.0156422	0.98752	0.999588	ExNeu_0
DPYD	16531.7	-0.260353	0.49424	-0.526773	0.598351	0.999588	ExNeu_0
DPYD-AS1	511.463	-0.269001	0.528738	-0.508761	0.61092	0.999588	ExNeu_0
MIR137HG	14381.5	-0.256908	0.572135	-0.449034	0.653407	0.999588	ExNeu_0
LINC01776	297.993	-0.579286	0.835997	-0.692929	0.488354	0.999588	ExNeu_0
SNX7	1471.98	-0.41857	0.571643	-0.732223	0.464033	0.999588	ExNeu_0
PLPPR5	2561.47	-0.291722	0.61072	-0.477669	0.632886	0.999588	ExNeu_0
AL445433.2	1990.62	-0.744243	0.684052	-1.08799	0.276598	0.999588	ExNeu_0
PLPPR4	3973.11	-0.272578	0.501567	-0.543453	0.586818	0.999588	ExNeu_0
LINC01708	49.5557	-0.543227	0.822844	-0.660183	0.509137	0.999588	ExNeu_0
PALMD	344.432	-0.993437	0.986906	-1.00662	0.314119	0.999588	ExNeu_0
FRRS1	19.3569	-0.161448	0.973808	-0.16579	0.868322	0.999588	ExNeu_0
AGL	1386.89	-0.104799	0.296058	-0.35398	0.723354	0.999588	ExNeu_0
AC118553.1	21.4524	0.0409306	1.19637	0.0342123	0.972708	0.999588	ExNeu_0
AC118553.2	24.9365	-0.417097	0.885412	-0.471077	0.637586	0.999588	ExNeu_0
MFSD14A	77.9065	0.24504	0.864995	0.283285	0.776958	0.999588	ExNeu_0
AC093019.2	79.9964	0.092267	0.820583	0.112441	0.910474	0.999588	ExNeu_0
SASS6	229.528	-0.0464453	0.388731	-0.119479	0.904896	0.999588	ExNeu_0
TRMT13	577.234	0.0142429	0.317441	0.0448679	0.964213	0.999588	ExNeu_0
LRRC39	336.878	-0.263889	0.449558	-0.586996	0.557206	0.999588	ExNeu_0
DBT	986.913	-0.110895	0.297061	-0.373309	0.708919	0.999588	ExNeu_0
RTCA-AS1	62.2219	-1.79858	1.6276	-1.10505	0.26914	0.999588	ExNeu_0
RTCA	683.488	0.0208812	0.313608	0.0665837	0.946913	0.999588	ExNeu_0
CDC14A	105.602	-0.0447669	0.857038	-0.0522344	0.958342	0.999588	ExNeu_0
AL589990.1	1.45961	0.283184	3.01171	0.0940275	0.925087	0.999588	ExNeu_0
GPR88	169.619	0.293696	0.651408	0.450863	0.652088	0.999588	ExNeu_0
LINC01349	23.6208	-0.70717	0.956924	-0.739003	0.459905	0.999588	ExNeu_0
VCAM1	0.205067	1.27192	5.43625	0.23397	0.815008	0.999588	ExNeu_0
EXTL2	1139.96	0.183398	0.434992	0.421613	0.673308	0.999588	ExNeu_0
AC104506.1	26.725	0.260907	0.934348	0.27924	0.780061	0.999588	ExNeu_0
SLC30A7	1823.86	-0.118482	0.316899	-0.373879	0.708494	0.999588	ExNeu_0
DPH5	454.894	-0.0690899	0.398628	-0.173319	0.8624	0.999588	ExNeu_0
AC093157.2	0.12304	0.534992	5.46171	0.0979532	0.921969	0.999588	ExNeu_0
AC093157.1	509.726	-0.180821	0.369572	-0.489271	0.62465	0.999588	ExNeu_0
S1PR1	12.5872	1.1422	1.12636	1.01406	0.310555	0.999588	ExNeu_0
LINC01709	48.5668	0.36963	0.6818	0.542139	0.587723	0.999588	ExNeu_0
OLFM3	20777	-0.238271	0.577486	-0.4126	0.6799	0.999588	ExNeu_0
AC114485.1	34.4231	-0.260683	0.738331	-0.353071	0.724035	0.999588	ExNeu_0
AC099567.1	11.1212	-0.204907	1.21244	-0.169003	0.865794	0.999588	ExNeu_0
COL11A1	2516.06	-0.29851	0.537207	-0.55567	0.578437	0.999588	ExNeu_0
AC095032.2	39.0472	0.223559	0.894498	0.249927	0.802644	0.999588	ExNeu_0
RNPC3	3814.83	-0.531225	0.437994	-1.21286	0.225184	0.999588	ExNeu_0
AMY2B	1600.21	-0.291722	0.529905	-0.550517	0.581965	0.999588	ExNeu_0
AMY2A	24.2538	-0.749128	1.1192	-0.66934	0.503279	0.999588	ExNeu_0
LINC01676	9.80419	0.431644	1.6242	0.265758	0.790426	0.999588	ExNeu_0
LINC01677	5.21919	-0.149724	1.55132	-0.0965142	0.923112	0.999588	ExNeu_0
AL355306.2	19.4128	0.183811	0.902938	0.20357	0.83869	0.999588	ExNeu_0
PRMT6	115.86	0.0420694	0.522411	0.0805294	0.935816	0.999588	ExNeu_0
NTNG1	4815.91	-0.302885	0.575444	-0.52635	0.598645	0.999588	ExNeu_0
VAV3	576.502	-0.104765	0.6635	-0.157897	0.874538	0.999588	ExNeu_0
VAV3-AS1	10.1022	0.137863	1.25318	0.11001	0.912401	0.999588	ExNeu_0
AL390036.1	5.81025	0.325031	2.07759	0.156446	0.875681	0.999588	ExNeu_0
SLC25A24	871.019	-0.436954	0.466095	-0.937478	0.348513	0.999588	ExNeu_0
AL359258.2	12.2781	-0.315832	1.19529	-0.264231	0.791602	0.999588	ExNeu_0
FAM102B	1998.44	-0.252202	0.559442	-0.45081	0.652126	0.999588	ExNeu_0
HENMT1	265.868	0.209683	0.561928	0.373149	0.709038	0.999588	ExNeu_0
PRPF38B	1211.13	-0.502713	0.495974	-1.01359	0.31078	0.999588	ExNeu_0
FNDC7	11.3801	-0.0574145	1.1142	-0.0515298	0.958903	0.999588	ExNeu_0
STXBP3	930.609	0.0548937	0.328091	0.167312	0.867124	0.999588	ExNeu_0
AKNAD1	25.404	-0.036315	0.794888	-0.0456856	0.963561	0.999588	ExNeu_0
AL449266.1	1038.77	-0.114845	0.4157	-0.276269	0.782341	0.999588	ExNeu_0
GPSM2	236.097	0.332916	0.48377	0.688171	0.491345	0.999588	ExNeu_0
WDR47	1928	0.0410323	0.329868	0.12439	0.901007	0.999588	ExNeu_0
TAF13	358.688	0.376464	0.583339	0.645362	0.518693	0.999588	ExNeu_0
AL356488.3	37.5054	-0.29262	0.71951	-0.406693	0.684234	0.999588	ExNeu_0
TMEM167B	769.676	0.468731	0.457928	1.02359	0.306028	0.999588	ExNeu_0
AL356488.2	62.5068	-0.249516	1.05191	-0.237204	0.812499	0.999588	ExNeu_0
C1orf194	56.0535	0.21208	0.728714	0.291034	0.771026	0.999588	ExNeu_0
KIAA1324	2968.72	-0.803616	0.833958	-0.963616	0.335238	0.999588	ExNeu_0
SARS	1379.75	0.00499463	0.35553	0.0140484	0.988791	0.999588	ExNeu_0
CELSR2	1519.74	0.33867	0.497958	0.680119	0.496429	0.999588	ExNeu_0
PSRC1	806.856	0.353783	0.470455	0.752001	0.452051	0.999588	ExNeu_0
MYBPHL	241.332	-0.290885	0.505134	-0.575858	0.564711	0.999588	ExNeu_0
SORT1	5324.88	0.108966	0.286499	0.380336	0.703696	0.999588	ExNeu_0
PSMA5	596.865	0.0322623	0.323137	0.099841	0.920471	0.999588	ExNeu_0
SYPL2	2.82439	0.216939	3.7174	0.0583578	0.953464	0.999588	ExNeu_0
ATXN7L2	394.173	0.310378	0.454544	0.682834	0.494712	0.999588	ExNeu_0
CYB561D1	337.069	0.242124	0.370705	0.653146	0.513662	0.999588	ExNeu_0
AMIGO1	669.562	0.574533	0.69144	0.830922	0.406018	0.999588	ExNeu_0
GPR61	183.311	-0.100604	0.406279	-0.247623	0.804426	0.999588	ExNeu_0
AL355310.3	0.655425	1.20039	5.41451	0.221699	0.824548	0.999588	ExNeu_0
GNAI3	1680.58	-0.151866	0.345618	-0.439406	0.660367	0.999588	ExNeu_0
GNAT2	6.87463	0.835977	1.47528	0.566657	0.570947	0.999588	ExNeu_0
AMPD2	1428.44	0.51407	0.69307	0.74173	0.458251	0.999588	ExNeu_0
AL355310.2	1.29556	-0.364518	3.13459	-0.116289	0.907424	0.999588	ExNeu_0
GSTM4	259.923	0.0928937	0.557807	0.166534	0.867737	0.999588	ExNeu_0
GSTM2	58.6834	0.350733	0.5869	0.597602	0.550105	0.999588	ExNeu_0
AC000032.1	4.49624	-0.375449	1.66736	-0.225175	0.821843	0.999588	ExNeu_0
GSTM5	17.5011	-0.359545	1.24723	-0.288274	0.773137	0.999588	ExNeu_0
GSTM3	490.78	0.18918	0.391282	0.483488	0.628749	0.999588	ExNeu_0
EPS8L3	0.829519	-2.09185	5.39328	-0.387863	0.698118	0.999588	ExNeu_0
LINC01768	7.5824	0.080667	1.59202	0.0506696	0.959589	0.999588	ExNeu_0
CSF1	28.1384	0.571721	1.10962	0.515241	0.606385	0.999588	ExNeu_0
AHCYL1	1584.69	0.1359	0.319098	0.425888	0.670189	0.999588	ExNeu_0
STRIP1	774.105	0.114082	0.340951	0.3346	0.737927	0.999588	ExNeu_0
ALX3	5.0452	-0.293238	2.55817	-0.114628	0.90874	0.999588	ExNeu_0
LINC01397	13.1602	-1.14574	1.04033	-1.10133	0.270755	0.999588	ExNeu_0
SLC6A17	3773.58	0.0196397	0.348146	0.0564122	0.955013	0.999588	ExNeu_0
AL355990.1	8.01459	-0.36099	1.31825	-0.273841	0.784207	0.999588	ExNeu_0
LINC02586	4.43356	0.173502	2.29209	0.075696	0.939661	0.999588	ExNeu_0
KCNC4	1553.47	-0.0367767	0.337464	-0.10898	0.913219	0.999588	ExNeu_0
RBM15-AS1	156.89	-0.267486	0.778205	-0.343722	0.731056	0.999588	ExNeu_0
RBM15	566.685	0.16273	0.492005	0.330749	0.740834	0.999588	ExNeu_0
SLC16A4	190.588	0.0858	0.463433	0.18514	0.853119	0.999588	ExNeu_0
AL355488.1	194.417	0.379649	0.522716	0.7263	0.467655	0.999588	ExNeu_0
LAMTOR5	349.044	0.621443	0.622973	0.997543	0.318501	0.999588	ExNeu_0
KCNA2	1746.78	0.345012	0.503117	0.685749	0.492871	0.999588	ExNeu_0
AL365361.1	439.998	0.491791	0.589952	0.833613	0.404499	0.999588	ExNeu_0
KCNA3	30.1669	-0.224399	0.879497	-0.255145	0.798611	0.999588	ExNeu_0
CD53	419.348	-0.201025	0.682256	-0.294647	0.768263	0.999588	ExNeu_0
AL360270.1	37.4902	0.0878862	0.7233	0.121507	0.903289	0.999588	ExNeu_0
LRIF1	780.791	-0.0277467	0.330758	-0.0838883	0.933145	0.999588	ExNeu_0
AL360270.3	1.31085	1.61752	4.33036	0.37353	0.708754	0.999588	ExNeu_0
DRAM2	600.349	-0.0218012	0.332864	-0.0654957	0.947779	0.999588	ExNeu_0
CEPT1	1285.28	0.055322	0.291656	0.189682	0.849558	0.999588	ExNeu_0
AL355816.2	26.2777	0.936886	0.821951	1.13983	0.254356	0.999588	ExNeu_0
DENND2D	13.5177	-0.182976	1.18104	-0.154927	0.876879	0.999588	ExNeu_0
CHI3L2	7.90802	0.877775	1.42313	0.616793	0.537371	0.999588	ExNeu_0
CHIA	10.641	-0.382258	1.29391	-0.295427	0.767667	0.999588	ExNeu_0
PIFO	11.5564	0.571672	1.9532	0.292684	0.769763	0.999588	ExNeu_0
OVGP1	510.688	0.100945	0.343508	0.293865	0.768861	0.999588	ExNeu_0
WDR77	209.793	-0.0262016	0.74879	-0.0349919	0.972086	0.999588	ExNeu_0
ATP5PB	624.458	0.114511	0.452796	0.252898	0.800347	0.999588	ExNeu_0
C1orf162	248.915	0.309644	0.415554	0.745136	0.456189	0.999588	ExNeu_0
TMIGD3	57.1068	0.0446213	0.782576	0.0570186	0.95453	0.999588	ExNeu_0
RAP1A	2344.22	-0.123437	0.364021	-0.339093	0.73454	0.999588	ExNeu_0
INKA2	693.023	-0.52459	0.721874	-0.726706	0.467406	0.999588	ExNeu_0
AL049557.1	21.1893	-0.251026	0.948455	-0.264669	0.791265	0.999588	ExNeu_0
DDX20	222.846	0.188598	0.373808	0.504532	0.613888	0.999588	ExNeu_0
KCND3	8635.34	-0.839875	0.798489	-1.05183	0.292877	0.999588	ExNeu_0
LINC01750	357.928	0.189695	0.353727	0.536275	0.591768	0.999588	ExNeu_0
AL445426.1	126.169	-0.30444	0.53419	-0.56991	0.568739	0.999588	ExNeu_0
CTTNBP2NL	1427.36	-0.461508	0.562486	-0.82048	0.411943	0.999588	ExNeu_0
WNT2B	439.861	-0.280782	0.710018	-0.395458	0.692505	0.999588	ExNeu_0
AL354760.1	52.614	0.635824	0.72153	0.881216	0.378201	0.999588	ExNeu_0
ST7L	1623.16	-0.165214	0.49321	-0.334978	0.737642	0.999588	ExNeu_0
CAPZA1	1394.68	0.0149441	0.300105	0.049796	0.960285	0.999588	ExNeu_0
MOV10	261.899	-0.0214324	0.452173	-0.0473987	0.962195	0.999588	ExNeu_0
AL603832.1	4.21281	-0.187862	1.93365	-0.0971542	0.922604	0.999588	ExNeu_0
RHOC	49.7672	0.271	0.874718	0.309814	0.756703	0.999588	ExNeu_0
FAM19A3	7.48379	0.129702	1.34654	0.0963222	0.923265	0.999588	ExNeu_0
LINC01356	49.587	-0.239875	0.715703	-0.33516	0.737504	0.999588	ExNeu_0
AL390729.1	544.396	-0.599473	0.663014	-0.904163	0.365909	0.999588	ExNeu_0
SLC16A1	273.05	-0.154443	0.362502	-0.426048	0.670073	0.999588	ExNeu_0
SLC16A1-AS1	4214.78	-0.632636	0.729367	-0.867377	0.385736	0.999588	ExNeu_0
AL357055.3	449.31	0.0177946	0.340506	0.0522592	0.958322	0.999588	ExNeu_0
LRIG2	1092.7	-0.0834864	0.359544	-0.232201	0.816382	0.999588	ExNeu_0
MAGI3	8766.57	-0.40091	0.56754	-0.7064	0.47994	0.999588	ExNeu_0
PHTF1	2446.7	-0.573544	0.702764	-0.816126	0.414428	0.999588	ExNeu_0
RSBN1	1848.63	0.140978	0.33492	0.420931	0.673806	0.999588	ExNeu_0
AL137856.1	33.1486	-0.0382813	0.953069	-0.0401663	0.967961	0.999588	ExNeu_0
PTPN22	108.016	-0.204533	0.616784	-0.331613	0.740182	0.999588	ExNeu_0
AP4B1-AS1	78.4635	-0.26137	0.59662	-0.438085	0.661325	0.999588	ExNeu_0
BCL2L15	63.4016	0.0311156	0.728768	0.0426962	0.965944	0.999588	ExNeu_0
AP4B1	435.176	-0.0680692	0.348407	-0.195373	0.845101	0.999588	ExNeu_0
DCLRE1B	51.1901	0.0362387	0.702426	0.0515908	0.958855	0.999588	ExNeu_0
HIPK1-AS1	21.318	-0.447538	0.92857	-0.481964	0.629831	0.999588	ExNeu_0
HIPK1	1407.91	0.250884	0.41933	0.598299	0.549641	0.999588	ExNeu_0
OLFML3	12.715	0.499295	1.26289	0.39536	0.692577	0.999588	ExNeu_0
SYT6	106.434	0.181249	0.718267	0.252342	0.800777	0.999588	ExNeu_0
AL121999.1	4.97757	0.450152	1.68249	0.26755	0.789046	0.999588	ExNeu_0
TRIM33	4108.9	-0.287931	0.429016	-0.671142	0.50213	0.999588	ExNeu_0
BCAS2	415.468	-0.119316	0.501968	-0.237696	0.812117	0.999588	ExNeu_0
DENND2C	199.074	-0.665182	0.855852	-0.777216	0.437031	0.999588	ExNeu_0
AMPD1	8.44249	0.680987	1.68642	0.403806	0.686356	0.999588	ExNeu_0
NRAS	449.846	0.244338	0.727899	0.335676	0.737115	0.999588	ExNeu_0
CSDE1	2675.83	0.189687	0.312825	0.606367	0.544271	0.999588	ExNeu_0
SIKE1	613.357	0.209132	0.317525	0.658629	0.510134	0.999588	ExNeu_0
SYCP1	14.8639	0.259895	1.16096	0.223862	0.822865	0.999588	ExNeu_0
TSPAN2	75.9303	-0.178857	0.659558	-0.271177	0.786255	0.999588	ExNeu_0
LINC01765	1.9353	0.392821	2.89583	0.135651	0.892098	0.999588	ExNeu_0
AL512638.2	20.0457	0.479498	1.25607	0.381746	0.70265	0.999588	ExNeu_0
NGF	20.606	0.0577421	1.02571	0.0562945	0.955107	0.999588	ExNeu_0
VANGL1	47.9732	-0.164569	0.610728	-0.269464	0.787572	0.999588	ExNeu_0
CASQ2	9.95712	0.572947	1.38406	0.413962	0.678902	0.999588	ExNeu_0
NHLH2	49.5419	0.706936	0.691407	1.02246	0.306563	0.999588	ExNeu_0
LINC01649	8.87875	0.259981	1.50521	0.172721	0.862871	0.999588	ExNeu_0
SLC22A15	1966.61	-0.551173	0.425414	-1.29561	0.195108	0.999588	ExNeu_0
AL365318.1	1.00926	0.0467094	3.42689	0.0136303	0.989125	0.999588	ExNeu_0
MAB21L3	37.5439	0.270065	0.83333	0.32408	0.745878	0.999588	ExNeu_0
ATP1A1	5202.13	0.345024	0.485963	0.70998	0.477717	0.999588	ExNeu_0
LINC01762	73.3163	-0.292864	0.806154	-0.363286	0.716391	0.999588	ExNeu_0
AL390066.1	5.65545	0.651563	1.71973	0.378875	0.704781	0.999588	ExNeu_0
CD58	163.487	-0.385482	0.651989	-0.59124	0.55436	0.999588	ExNeu_0
IGSF3	859.406	-0.0941697	0.377414	-0.249513	0.802964	0.999588	ExNeu_0
AL157904.1	6.34145	0.509977	1.51092	0.337528	0.735719	0.999588	ExNeu_0
PTGFRN	1006.23	-0.312869	0.574741	-0.544365	0.58619	0.999588	ExNeu_0
CD101	144.277	-0.178915	0.472163	-0.378927	0.704742	0.999588	ExNeu_0
AL445231.1	29.6848	-0.318511	0.790804	-0.402769	0.687118	0.999588	ExNeu_0
TTF2	354.475	-0.230919	0.519445	-0.44455	0.656645	0.999588	ExNeu_0
TRIM45	106.978	-0.205222	0.595336	-0.344716	0.730308	0.999588	ExNeu_0
VTCN1	9.53609	-0.840872	1.20184	-0.699652	0.484144	0.999588	ExNeu_0
LINC01525	2.28992	0.72887	2.27588	0.320258	0.748772	0.999588	ExNeu_0
AL358072.1	18.8822	0.0358644	1.11604	0.0321353	0.974364	0.999588	ExNeu_0
MAN1A2	7477.32	-0.242042	0.480069	-0.504182	0.614134	0.999588	ExNeu_0
TENT5C	17.0594	0.127444	1.17796	0.10819	0.913845	0.999588	ExNeu_0
GDAP2	1436.28	-0.247083	0.455131	-0.542884	0.58721	0.999588	ExNeu_0
WDR3	424.555	-0.0655069	0.360119	-0.181903	0.855658	0.999588	ExNeu_0
SPAG17	204.476	-0.483971	0.858849	-0.563511	0.573087	0.999588	ExNeu_0
TBX15	12.1215	0.316405	1.22363	0.258579	0.79596	0.999588	ExNeu_0
WARS2	579.714	-0.540251	0.611626	-0.883303	0.377073	0.999588	ExNeu_0
WARS2-IT1	2.46402	-0.441949	2.99168	-0.147726	0.882559	0.999588	ExNeu_0
AL359915.2	1667.91	-0.477052	0.794881	-0.600155	0.548403	0.999588	ExNeu_0
AL359915.1	480.241	-0.452932	0.52097	-0.869402	0.384627	0.999588	ExNeu_0
LINC01780	10.9214	0.310822	1.32221	0.235077	0.814149	0.999588	ExNeu_0
HAO2	7.64626	0.726509	1.65839	0.43808	0.661328	0.999588	ExNeu_0
HSD3B1	2.67394	0.602477	2.45786	0.245123	0.806361	0.999588	ExNeu_0
ZNF697	735.123	-0.408141	0.441526	-0.924387	0.355285	0.999588	ExNeu_0
PHGDH	105.594	0.420172	0.605638	0.693768	0.487828	0.999588	ExNeu_0
NOTCH2	184.687	0.270937	0.420611	0.64415	0.519478	0.999588	ExNeu_0
SEC22B	1382.68	0.270795	0.368782	0.734295	0.462769	0.999588	ExNeu_0
NBPF26	111.827	-0.25012	0.475477	-0.526041	0.59886	0.999588	ExNeu_0
LINC00623	1904.51	0.136836	0.486154	0.281466	0.778353	0.999588	ExNeu_0
FCGR1B	3.3402	0.595315	1.90143	0.313088	0.754213	0.999588	ExNeu_0
AC244453.3	189.243	0.359422	0.751507	0.478268	0.632459	0.999588	ExNeu_0
AC244453.1	189.728	-0.0739923	0.645649	-0.114602	0.908761	0.999588	ExNeu_0
FAM72B	3.18985	0.0285788	1.9856	0.014393	0.988516	0.999588	ExNeu_0
SRGAP2C	999.001	-0.101568	0.353535	-0.287293	0.773888	0.999588	ExNeu_0
SRGAP2-AS1	34.2826	0.375963	0.72363	0.519552	0.603376	0.999588	ExNeu_0
AC244021.1	1560.76	-0.567385	0.586234	-0.967848	0.33312	0.999588	ExNeu_0
AL592494.3	14.1148	-0.184191	1.11519	-0.165166	0.868813	0.999588	ExNeu_0
LINC01691	12.1385	-0.65859	1.30377	-0.505144	0.613457	0.999588	ExNeu_0
AC239800.2	45.4438	0.19046	0.757108	0.251562	0.801379	0.999588	ExNeu_0
AC239800.3	176.692	0.545812	0.76698	0.711637	0.476689	0.999588	ExNeu_0
AC239798.2	0.573398	0.83784	5.42061	0.154566	0.877164	0.999588	ExNeu_0
AC246680.1	20.8467	0.334352	0.886651	0.377095	0.706103	0.999588	ExNeu_0
AC245595.1	41.2076	0.0636918	0.664898	0.0957918	0.923686	0.999588	ExNeu_0
PPIAL4E	0.43586	-4.5358	5.76303	-0.787051	0.431252	0.999588	ExNeu_0
AC246785.3	58.263	0.392619	0.978259	0.401344	0.688167	0.999588	ExNeu_0
NBPF15	818.462	-0.600461	0.842227	-0.712944	0.47588	0.999588	ExNeu_0
LINC01632	932.442	-0.567713	0.314204	-1.80683	0.0707889	0.999588	ExNeu_0
FP700111.1	8263.46	-0.470552	0.50317	-0.935176	0.349698	0.999588	ExNeu_0
SRGAP2B	1041.05	-0.197069	0.309013	-0.637737	0.523645	0.999588	ExNeu_0
FAM72D	4.09135	0.652619	1.87838	0.347438	0.728263	0.999588	ExNeu_0
AC245014.1	16.1013	0.224968	1.30469	0.172431	0.863099	0.999588	ExNeu_0
NBPF20	291.175	-0.0484894	0.4704	-0.103081	0.917899	0.999588	ExNeu_0
GPR89A	1000.76	-0.282972	0.631257	-0.448268	0.65396	0.999588	ExNeu_0
PDZK1	146.897	-0.0862885	0.642129	-0.134379	0.893103	0.999588	ExNeu_0
CD160	16.2918	0.218949	1.20051	0.18238	0.855284	0.999588	ExNeu_0
RNF115	4485.43	-0.405965	0.505791	-0.802634	0.422186	0.999588	ExNeu_0
POLR3C	430.74	-0.684456	0.555786	-1.23151	0.218133	0.999588	ExNeu_0
NUDT17	74.8679	0.729026	0.579674	1.25765	0.208519	0.999588	ExNeu_0
PIAS3	417.217	0.280713	0.54915	0.511178	0.609226	0.999588	ExNeu_0
ANKRD35	305.036	-0.389127	0.430846	-0.903168	0.366437	0.999588	ExNeu_0
ITGA10	90.4215	0.0458208	0.714319	0.0641461	0.948854	0.999588	ExNeu_0
PEX11B	329.689	0.136492	0.468389	0.291408	0.770739	0.999588	ExNeu_0
RBM8A	558.992	0.0791712	0.412564	0.191901	0.84782	0.999588	ExNeu_0
AC243547.3	1.39208	0.711913	4.30667	0.165305	0.868704	0.999588	ExNeu_0
LIX1L	334.033	-0.117791	0.343746	-0.342667	0.731849	0.999588	ExNeu_0
ANKRD34A	283.487	0.750542	0.776495	0.966577	0.333756	0.999588	ExNeu_0
POLR3GL	86.6625	0.090233	0.655802	0.137592	0.890563	0.999588	ExNeu_0
TXNIP	268.395	0.14928	0.93934	0.15892	0.873732	0.999588	ExNeu_0
HJV	35.554	0.00266975	0.757729	0.00352335	0.997189	0.999588	ExNeu_0
LINC01719	104.993	0.140809	0.478279	0.294407	0.768447	0.999588	ExNeu_0
NBPF10	17.1043	0.0903984	0.977056	0.0925212	0.926284	0.999588	ExNeu_0
NOTCH2NL	0.911546	-0.505586	5.09009	-0.0993275	0.920878	0.999588	ExNeu_0
AC239799.2	1.64821	-0.610233	3.05387	-0.199823	0.841619	0.999588	ExNeu_0
AC243756.1	2.98478	-0.385726	2.02684	-0.190309	0.849067	0.999588	ExNeu_0
AC245407.2	37.3693	0.440671	0.790157	0.5577	0.577049	0.999588	ExNeu_0
NBPF12	1260.59	-0.413572	0.707037	-0.584937	0.55859	0.999588	ExNeu_0
AC244394.2	16.7026	-0.0312974	1.14339	-0.0273724	0.978163	0.999588	ExNeu_0
PRKAB2	816.451	0.146173	0.313777	0.46585	0.641323	0.999588	ExNeu_0
AC242426.2	1221.79	-0.532505	0.729899	-0.729559	0.46566	0.999588	ExNeu_0
FMO5	198.006	0.169161	0.508919	0.332392	0.739593	0.999588	ExNeu_0
CHD1L	1175.26	-0.240124	0.40483	-0.593147	0.553083	0.999588	ExNeu_0
LINC00624	205.718	-0.215942	0.408497	-0.528626	0.597065	0.999588	ExNeu_0
BCL9	839.313	-0.209794	0.476319	-0.440448	0.659613	0.999588	ExNeu_0
ACP6	418.344	-0.375874	0.61901	-0.607217	0.543707	0.999588	ExNeu_0
GJA5	0.082027	-0.04994	5.49336	-0.00909098	0.992747	0.999588	ExNeu_0
GPR89B	1073.83	-0.256187	0.624438	-0.410268	0.681609	0.999588	ExNeu_0
AC239803.2	23.8227	0.542379	0.967962	0.560331	0.575254	0.999588	ExNeu_0
AC239803.3	58.9191	-0.556016	0.755271	-0.736181	0.461621	0.999588	ExNeu_0
NBPF11	853.129	-0.628623	0.881382	-0.713224	0.475707	0.999588	ExNeu_0
AC239809.3	3076.09	-0.272138	0.284429	-0.956788	0.338674	0.999588	ExNeu_0
AC239803.1	96.785	-0.700574	0.742271	-0.943826	0.345259	0.999588	ExNeu_0
LINC01731	21.8024	-0.393374	0.84117	-0.467651	0.640034	0.999588	ExNeu_0
AC245100.1	40.8057	-0.0217466	0.697918	-0.0311592	0.975143	0.999588	ExNeu_0
AC245100.7	14.2085	1.2022	1.3444	0.894234	0.371197	0.999588	ExNeu_0
PPIAL4G	48.9795	-0.136729	0.870504	-0.157069	0.87519	0.999588	ExNeu_0
NBPF14	70	-0.232666	0.574007	-0.405337	0.68523	0.999588	ExNeu_0
NUDT4B	3.00007	0.710738	2.60385	0.272957	0.784886	0.999588	ExNeu_0
PDE4DIP	15808	0.136022	0.457758	0.297149	0.766353	0.999588	ExNeu_0
AC239802.1	2.04672	0.271566	3.94558	0.068828	0.945127	0.999588	ExNeu_0
AC239802.2	15.4524	-0.0107152	1.19617	-0.00895793	0.992853	0.999588	ExNeu_0
AC239804.1	53.7128	0.658764	0.637684	1.03306	0.301578	0.999588	ExNeu_0
NBPF9	553.093	-0.454528	0.835712	-0.543881	0.586523	0.999588	ExNeu_0
AC245297.3	2123.25	0.0876299	0.524231	0.167159	0.867245	0.999588	ExNeu_0
AC245297.2	13.7151	0.61436	1.13918	0.539298	0.589681	0.999588	ExNeu_0
NBPF19	565.879	-0.128548	0.439398	-0.292556	0.769862	0.999588	ExNeu_0
FCGR1A	7.45886	0.778546	1.36087	0.572096	0.567257	0.999588	ExNeu_0
HIST2H2BF	62.767	0.513802	0.683213	0.752038	0.452028	0.999588	ExNeu_0
AC239868.3	39.4754	1.18368	0.807015	1.46674	0.142448	0.999588	ExNeu_0
HIST2H4B	1.48573	2.00426	4.28338	0.467916	0.639845	0.999588	ExNeu_0
AC239868.2	86.4269	0.00546414	0.747232	0.00731251	0.994166	0.999588	ExNeu_0
HIST2H2BE	53.126	0.44348	0.955159	0.464299	0.642433	0.999588	ExNeu_0
HIST2H2AC	2.49618	0.704304	2.71366	0.25954	0.795219	0.999588	ExNeu_0
BOLA1	75.2454	0.49507	0.756992	0.653996	0.513115	0.999588	ExNeu_0
SV2A	4284	0.475014	0.549407	0.864593	0.387262	0.999588	ExNeu_0
SF3B4	413.374	0.391074	0.656864	0.595366	0.551599	0.999588	ExNeu_0
MTMR11	154.931	0.327329	0.545774	0.599752	0.548671	0.999588	ExNeu_0
OTUD7B	819.264	-0.17695	0.358581	-0.493474	0.621678	0.999588	ExNeu_0
VPS45	3146.3	-0.373486	0.561616	-0.665019	0.506038	0.999588	ExNeu_0
PLEKHO1	907.455	0.274428	0.425946	0.644278	0.519395	0.999588	ExNeu_0
ANP32E	446.181	0.274193	0.465994	0.588404	0.556261	0.999588	ExNeu_0
CA14	8.86108	0.0875129	1.66264	0.0526348	0.958023	0.999588	ExNeu_0
APH1A	500.038	0.0765345	0.700352	0.10928	0.91298	0.999588	ExNeu_0
C1orf54	90.4998	-0.789883	0.546982	-1.44407	0.148718	0.999588	ExNeu_0
CIART	137.116	0.281976	0.662436	0.425665	0.670352	0.999588	ExNeu_0
MRPS21	1278.82	0.397638	0.469192	0.847494	0.39672	0.999588	ExNeu_0
PRPF3	812.784	-0.449483	0.507088	-0.8864	0.375402	0.999588	ExNeu_0
RPRD2	5952.33	-0.426421	0.566955	-0.752125	0.451976	0.999588	ExNeu_0
TARS2	425.239	-0.381744	0.523433	-0.729309	0.465813	0.999588	ExNeu_0
ECM1	591.322	0.271538	0.517071	0.525147	0.599481	0.999588	ExNeu_0
FALEC	78.1393	-0.34765	0.573677	-0.606004	0.544512	0.999588	ExNeu_0
AL356356.1	64.4278	-0.62231	0.607874	-1.02375	0.305954	0.999588	ExNeu_0
ADAMTSL4	52.4166	-0.377975	0.821969	-0.459841	0.64563	0.999588	ExNeu_0
MCL1	415.88	0.379402	0.487312	0.77856	0.436239	0.999588	ExNeu_0
ENSA	4806.01	-0.282311	0.548081	-0.515089	0.606491	0.999588	ExNeu_0
GOLPH3L	653.013	-0.091081	0.427397	-0.213106	0.831244	0.999588	ExNeu_0
HORMAD1	63.114	-0.36363	0.829405	-0.438423	0.661079	0.999588	ExNeu_0
CTSS	303.115	-0.651097	0.632984	-1.02861	0.303661	0.999588	ExNeu_0
CTSK	163.334	0.0254049	0.56386	0.0450554	0.964063	0.999588	ExNeu_0
ARNT	1514.71	-0.172863	0.339507	-0.509159	0.610641	0.999588	ExNeu_0
CTXND2	11.4063	-0.177076	1.41723	-0.124945	0.900567	0.999588	ExNeu_0
SETDB1	770.724	-0.434265	0.586914	-0.739912	0.459353	0.999588	ExNeu_0
CERS2	294.821	0.165858	0.542279	0.305853	0.759716	0.999588	ExNeu_0
ANXA9	6.25536	0.600297	1.63777	0.366533	0.713967	0.999588	ExNeu_0
MINDY1	69.4239	-0.148238	0.930601	-0.159293	0.873438	0.999588	ExNeu_0
PRUNE1	466.103	0.0826054	0.326449	0.253042	0.800236	0.999588	ExNeu_0
BNIPL	62.4123	-0.26907	0.58269	-0.461772	0.644245	0.999588	ExNeu_0
C1orf56	312.928	0.665517	0.551457	1.20684	0.227496	0.999588	ExNeu_0
CDC42SE1	829.509	0.281912	0.33817	0.833639	0.404484	0.999588	ExNeu_0
MLLT11	1476.56	0.332293	0.354683	0.936871	0.348825	0.999588	ExNeu_0
GABPB2	1114.07	-0.610655	0.732652	-0.833486	0.404571	0.999588	ExNeu_0
SEMA6C	713.585	-0.017723	0.55919	-0.0316941	0.974716	0.999588	ExNeu_0
SCNM1	223.332	0.350016	0.535967	0.653055	0.513721	0.999588	ExNeu_0
LYSMD1	113.642	0.547951	0.56037	0.977839	0.328154	0.999588	ExNeu_0
VPS72	559.799	0.38824	0.488311	0.795068	0.426574	0.999588	ExNeu_0
PIP5K1A	2433.22	-0.553968	0.608924	-0.909749	0.362955	0.999588	ExNeu_0
PSMD4	1179.2	0.238056	0.323561	0.735736	0.461892	0.999588	ExNeu_0
AL391069.2	3.93942	-1.01119	2.65193	-0.381304	0.702978	0.999588	ExNeu_0
ZNF687	238.513	0.535697	0.701056	0.764128	0.444791	0.999588	ExNeu_0
PI4KB	1365.97	0.235113	0.450356	0.52206	0.601628	0.999588	ExNeu_0
AL391069.4	8.32064	0.521716	1.5534	0.335853	0.736982	0.999588	ExNeu_0
RFX5	93.8966	0.489713	0.649633	0.75383	0.450951	0.999588	ExNeu_0
SELENBP1	11.9153	0.941163	1.23386	0.762777	0.445596	0.999588	ExNeu_0
PSMB4	659.089	0.499854	0.535651	0.933171	0.350731	0.999588	ExNeu_0
POGZ	5312.12	-0.234311	0.477787	-0.490408	0.623845	0.999588	ExNeu_0
CGN	49.1821	0.201252	0.779367	0.258225	0.796233	0.999588	ExNeu_0
TUFT1	231.322	0.383895	0.512238	0.749447	0.453588	0.999588	ExNeu_0
SNX27	2213.95	0.119548	0.27895	0.428564	0.66824	0.999588	ExNeu_0
AL391335.1	2.20998	-0.300575	3.93654	-0.076355	0.939137	0.999588	ExNeu_0
AL589765.1	18.1092	-0.386357	0.91591	-0.421828	0.673151	0.999588	ExNeu_0
CELF3	1449.34	0.319344	0.409617	0.779616	0.435617	0.999588	ExNeu_0
RIIAD1	76.0501	-0.242892	0.532092	-0.456486	0.648041	0.999588	ExNeu_0
AL589765.7	58.3902	0.193371	0.867861	0.222814	0.823681	0.999588	ExNeu_0
MRPL9	330.971	0.305556	0.602128	0.507459	0.611833	0.999588	ExNeu_0
OAZ3	24.8484	0.897713	1.00885	0.889837	0.373553	0.999588	ExNeu_0
AL589765.4	46.4965	0.398719	0.722919	0.55154	0.581263	0.999588	ExNeu_0
TDRKH	253.127	-0.300229	0.392256	-0.765389	0.44404	0.999588	ExNeu_0
TDRKH-AS1	30.1166	0.20197	0.780676	0.258712	0.795858	0.999588	ExNeu_0
AL589765.6	56.2638	0.414845	0.6568	0.631616	0.527638	0.999588	ExNeu_0
RORC	6.89312	-0.83904	1.37844	-0.608688	0.542731	0.999588	ExNeu_0
C2CD4D	20.3015	1.12842	1.13522	0.994012	0.320217	0.999588	ExNeu_0
AL450992.2	96.6322	-0.397514	0.719394	-0.552569	0.580559	0.999588	ExNeu_0
THEM5	5.08493	0.53647	1.73419	0.30935	0.757056	0.999588	ExNeu_0
THEM4	778.359	-0.325092	0.612124	-0.531088	0.595358	0.999588	ExNeu_0
S100A10	26.0586	-0.0652293	0.784438	-0.0831542	0.933729	0.999588	ExNeu_0
AL450992.1	5.69409	-0.5511	1.57664	-0.349542	0.726683	0.999588	ExNeu_0
S100A11	19.6907	0.738821	1.063	0.695032	0.487035	0.999588	ExNeu_0
TCHH	42.1056	-0.592531	0.824658	-0.718518	0.472438	0.999588	ExNeu_0
AL589986.1	0.695647	-0.950326	5.44064	-0.174672	0.861338	0.999588	ExNeu_0
FLG-AS1	2040.93	-0.646155	0.820053	-0.787943	0.43073	0.999588	ExNeu_0
HRNR	11.112	-0.447806	1.42823	-0.313539	0.753871	0.999588	ExNeu_0
FLG	2.82518	0.858592	3.64421	0.235605	0.813739	0.999588	ExNeu_0
LINC01527	15.192	-0.0821254	1.29299	-0.0635159	0.949356	0.999588	ExNeu_0
LOR	17.636	0.461963	1.23087	0.375316	0.707426	0.999588	ExNeu_0
S100A9	3.73385	0.521281	1.94471	0.268051	0.78866	0.999588	ExNeu_0
S100A12	0.599914	-0.093378	5.43791	-0.0171717	0.9863	0.999588	ExNeu_0
S100A8	4.66554	1.13569	1.81414	0.626023	0.5313	0.999588	ExNeu_0
S100A7	24.1145	0.660664	0.944806	0.699259	0.48439	0.999588	ExNeu_0
S100A6	606.692	0.604744	0.616315	0.981226	0.326481	0.999588	ExNeu_0
S100A4	8.98858	0.640716	2.24195	0.285785	0.775043	0.999588	ExNeu_0
S100A2	5.72585	0.52854	1.54239	0.342677	0.731841	0.999588	ExNeu_0
S100A16	10.9464	1.43767	2.31635	0.620662	0.534822	0.999588	ExNeu_0
S100A13	125.739	0.22605	0.741442	0.304879	0.760458	0.999588	ExNeu_0
S100A1	109.277	0.284583	0.715959	0.397485	0.69101	0.999588	ExNeu_0
AL162258.2	6.48705	0.0967369	1.6756	0.0577328	0.953961	0.999588	ExNeu_0
CHTOP	798.094	0.0944424	0.326543	0.289219	0.772414	0.999588	ExNeu_0
SNAPIN	146.884	0.760673	0.540162	1.40823	0.159063	0.999588	ExNeu_0
ILF2	281.672	0.505139	0.482454	1.04702	0.295091	0.999588	ExNeu_0
NPR1	0.614411	1.03048	5.41718	0.190224	0.849134	0.999588	ExNeu_0
INTS3	1233.28	-0.085599	0.347578	-0.246273	0.805471	0.999588	ExNeu_0
SLC27A3	334.436	0.0544817	0.592004	0.0920291	0.926675	0.999588	ExNeu_0
GATAD2B	3998.09	-0.467383	0.536098	-0.871823	0.383305	0.999588	ExNeu_0
AL358472.5	60.8801	0.0502198	0.600162	0.083677	0.933313	0.999588	ExNeu_0
DENND4B	1285.39	0.386496	0.445938	0.866705	0.386104	0.999588	ExNeu_0
CRTC2	407.099	0.508211	0.492301	1.03232	0.301924	0.999588	ExNeu_0
SLC39A1	113.234	0.303293	0.882324	0.343743	0.731039	0.999588	ExNeu_0
AL358472.4	3.59919	0.0491131	1.94644	0.0252323	0.97987	0.999588	ExNeu_0
AL358472.3	9.88603	0.125387	1.43535	0.0873565	0.930388	0.999588	ExNeu_0
CREB3L4	35.2319	0.122208	0.936881	0.130442	0.896217	0.999588	ExNeu_0
JTB	723.922	0.649236	0.724586	0.89601	0.370247	0.999588	ExNeu_0
AL358472.2	18.1556	-0.150083	1.07036	-0.140217	0.888488	0.999588	ExNeu_0
RAB13	7.37693	0.328372	1.7141	0.191571	0.848079	0.999588	ExNeu_0
RPS27	440.216	0.684639	0.82895	0.825912	0.408854	0.999588	ExNeu_0
NUP210L	297.78	0.125093	0.503372	0.24851	0.80374	0.999588	ExNeu_0
TPM3	1743.74	-0.35063	0.631164	-0.55553	0.578532	0.999588	ExNeu_0
C1orf189	8.90081	-0.387438	1.27862	-0.303012	0.761881	0.999588	ExNeu_0
C1orf43	664.548	0.0381058	0.454115	0.0839122	0.933126	0.999588	ExNeu_0
UBAP2L	1278.56	-0.0302098	0.291309	-0.103704	0.917405	0.999588	ExNeu_0
HAX1	411.737	0.23027	0.378828	0.607848	0.543289	0.999588	ExNeu_0
AQP10	8.97111	0.837378	1.32745	0.630816	0.528161	0.999588	ExNeu_0
ATP8B2	1170.53	-0.512338	0.637418	-0.803771	0.421529	0.999588	ExNeu_0
IL6R-AS1	4.81193	-0.676339	1.76196	-0.383856	0.701085	0.999588	ExNeu_0
IL6R	239.808	-0.752727	0.404089	-1.86278	0.0624938	0.999588	ExNeu_0
SHE	14.8928	-0.411285	1.00009	-0.411248	0.680891	0.999588	ExNeu_0
TDRD10	14.3717	-0.179373	1.19805	-0.149722	0.880984	0.999588	ExNeu_0
UBE2Q1	1038.87	0.514109	0.640509	0.802658	0.422173	0.999588	ExNeu_0
CHRNB2	421.748	0.457044	0.790739	0.577996	0.563267	0.999588	ExNeu_0
ADAR	2397.93	0.173462	0.319289	0.543275	0.58694	0.999588	ExNeu_0
KCNN3	1367.37	-1.15183	0.894708	-1.28738	0.197962	0.999588	ExNeu_0
PMVK	405.391	0.268248	0.552528	0.485491	0.627328	0.999588	ExNeu_0
PBXIP1	221.014	0.557863	0.620915	0.898452	0.368945	0.999588	ExNeu_0
PYGO2	659.015	0.31022	0.644699	0.481185	0.630385	0.999588	ExNeu_0
AL451085.2	19.1359	0.731454	1.16232	0.629306	0.529149	0.999588	ExNeu_0
SHC1	13.2574	-0.380363	1.11511	-0.341099	0.733029	0.999588	ExNeu_0
CKS1B	30.341	0.596634	1.32748	0.44945	0.653107	0.999588	ExNeu_0
FLAD1	403.815	-0.0904925	0.421789	-0.214544	0.830123	0.999588	ExNeu_0
ZBTB7B	48.2085	0.826059	0.810011	1.01981	0.307817	0.999588	ExNeu_0
DCST2	44.7232	-0.219789	0.786822	-0.279338	0.779985	0.999588	ExNeu_0
DCST1	4.3266	1.0952	2.40395	0.455581	0.648691	0.999588	ExNeu_0
DCST1-AS1	5.40349	0.384037	3.37526	0.11378	0.909412	0.999588	ExNeu_0
ADAM15	958.565	0.261831	0.420862	0.622131	0.533856	0.999588	ExNeu_0
EFNA3	347.193	0.661959	0.573574	1.15409	0.248461	0.999588	ExNeu_0
EFNA1	137.244	0.333659	0.675671	0.49382	0.621434	0.999588	ExNeu_0
SLC50A1	124.393	0.361076	0.531965	0.678759	0.49729	0.999588	ExNeu_0
DPM3	485.268	0.542475	0.728641	0.744503	0.456572	0.999588	ExNeu_0
KRTCAP2	52.2989	0.30992	1.09709	0.282492	0.777566	0.999588	ExNeu_0
AL713999.1	31.8844	-0.0942288	0.861406	-0.10939	0.912894	0.999588	ExNeu_0
TRIM46	773.71	-0.00541391	0.322084	-0.016809	0.986589	0.999588	ExNeu_0
AC234582.1	32.7683	-0.3413	0.759021	-0.449659	0.652957	0.999588	ExNeu_0
THBS3	468.676	0.0706539	0.333689	0.211736	0.832313	0.999588	ExNeu_0
MTX1	249.834	0.250979	0.852731	0.294324	0.76851	0.999588	ExNeu_0
AC234582.2	9.46816	-0.333304	1.34016	-0.248704	0.80359	0.999588	ExNeu_0
GBA	1388.79	0.138354	0.603407	0.229288	0.818645	0.999588	ExNeu_0
FAM189B	610.49	0.133808	0.309826	0.431883	0.665826	0.999588	ExNeu_0
SCAMP3	610.288	0.41984	0.65507	0.640909	0.521582	0.999588	ExNeu_0
CLK2	541.427	0.0939493	0.36673	0.256181	0.797811	0.999588	ExNeu_0
HCN3	316.383	0.23239	0.474694	0.489558	0.624447	0.999588	ExNeu_0
PKLR	14.1679	0.286119	1.20878	0.236701	0.812889	0.999588	ExNeu_0
FDPS	967.069	-0.148714	0.459393	-0.323719	0.746151	0.999588	ExNeu_0
RUSC1-AS1	26.3586	-0.131083	0.797026	-0.164465	0.869365	0.999588	ExNeu_0
RUSC1	1557.17	0.432264	0.461374	0.936907	0.348807	0.999588	ExNeu_0
ASH1L	9117.56	-0.297115	0.532996	-0.557443	0.577225	0.999588	ExNeu_0
ASH1L-AS1	41.6051	0.0396452	0.774961	0.0511577	0.9592	0.999588	ExNeu_0
AL353807.2	1.72098	2.2459	3.94354	0.569514	0.569007	0.999588	ExNeu_0
MSTO1	298.968	0.015675	0.553555	0.028317	0.977409	0.999588	ExNeu_0
YY1AP1	1251.52	0.20234	0.326054	0.620571	0.534882	0.999588	ExNeu_0
DAP3	1519.62	-0.561415	0.686559	-0.817723	0.413515	0.999588	ExNeu_0
GON4L	1766.27	-0.702703	0.675813	-1.03979	0.298438	0.999588	ExNeu_0
SYT11	3204.43	0.226006	0.364916	0.619336	0.535695	0.999588	ExNeu_0
RIT1	198.765	-0.114781	0.472634	-0.242854	0.808118	0.999588	ExNeu_0
KHDC4	987.984	-0.299041	0.504982	-0.592183	0.553728	0.999588	ExNeu_0
ARHGEF2	1055.07	0.0720511	0.343978	0.209464	0.834086	0.999588	ExNeu_0
AL355388.2	8.06773	0.0476468	2.18286	0.0218277	0.982585	0.999588	ExNeu_0
AL355388.1	5.59119	0.249505	1.68448	0.14812	0.882248	0.999588	ExNeu_0
SSR2	387.077	0.271101	0.515128	0.526278	0.598695	0.999588	ExNeu_0
UBQLN4	1088.03	0.506051	0.699973	0.722958	0.469706	0.999588	ExNeu_0
LAMTOR2	261.828	0.192921	0.636408	0.303141	0.761783	0.999588	ExNeu_0
RAB25	9.20804	1.09854	1.43389	0.766127	0.4436	0.999588	ExNeu_0
MEX3A	8.79503	0.956587	1.30698	0.731909	0.464224	0.999588	ExNeu_0
LMNA	523.915	0.14525	0.318438	0.456133	0.648294	0.999588	ExNeu_0
SEMA4A	491.291	0.104452	0.440479	0.237131	0.812555	0.999588	ExNeu_0
SLC25A44	348.078	-0.0772961	0.487369	-0.158599	0.873985	0.999588	ExNeu_0
PMF1-BGLAP	7.26225	-0.409638	1.35158	-0.303081	0.761828	0.999588	ExNeu_0
PAQR6	113.498	0.0373823	0.741345	0.050425	0.959784	0.999588	ExNeu_0
SMG5	1088.08	0.175324	0.30927	0.566896	0.570785	0.999588	ExNeu_0
TMEM79	116.762	0.114741	0.595203	0.192777	0.847134	0.999588	ExNeu_0
GLMP	181.511	0.0805336	0.611162	0.131771	0.895165	0.999588	ExNeu_0
CCT3	1012.91	0.431132	0.299525	1.43938	0.150042	0.999588	ExNeu_0
TSACC	32.7337	-0.0322904	0.797982	-0.0404651	0.967722	0.999588	ExNeu_0
AL139130.1	1.17331	0.697368	3.26788	0.213401	0.831014	0.999588	ExNeu_0
C1orf61	907.659	0.00128965	0.400606	0.00321924	0.997431	0.999588	ExNeu_0
AL139412.1	14.5675	-0.280966	1.01627	-0.276468	0.782189	0.999588	ExNeu_0
MEF2D	1988.88	0.249475	0.341446	0.730643	0.464997	0.999588	ExNeu_0
AL365181.1	9.55257	-0.47865	1.20628	-0.396798	0.691516	0.999588	ExNeu_0
IQGAP3	35.3606	-0.189787	0.979726	-0.193715	0.846399	0.999588	ExNeu_0
TTC24	2.82231	0.814947	2.05767	0.396054	0.692065	0.999588	ExNeu_0
NAXE	179.631	0.621459	0.924314	0.672346	0.501363	0.999588	ExNeu_0
GPATCH4	188.649	-0.336201	0.51235	-0.656195	0.511699	0.999588	ExNeu_0
AL365181.4	36.8151	0.0588142	0.679746	0.0865238	0.93105	0.999588	ExNeu_0
HAPLN2	796.987	0.163138	0.833617	0.195699	0.844846	0.999588	ExNeu_0
AL365181.2	2.4942	0.257124	2.12881	0.120783	0.903863	0.999588	ExNeu_0
BCAN	632.008	0.406089	0.698699	0.581208	0.5611	0.999588	ExNeu_0
AL365181.3	22.8323	0.323112	1.09731	0.294458	0.768408	0.999588	ExNeu_0
AL590666.2	17.0212	-0.0929743	1.03523	-0.0898102	0.928438	0.999588	ExNeu_0
NES	103.336	0.140247	0.922803	0.151979	0.879203	0.999588	ExNeu_0
CRABP2	312.706	0.3114	0.595948	0.522529	0.601302	0.999588	ExNeu_0
AL590666.1	1.40371	1.82277	4.36534	0.417555	0.676273	0.999588	ExNeu_0
ISG20L2	534.406	-0.50292	0.446267	-1.12695	0.259765	0.999588	ExNeu_0
RRNAD1	294.99	0.303287	0.369981	0.819735	0.412367	0.999588	ExNeu_0
MRPL24	257.676	0.27346	0.750628	0.364308	0.715628	0.999588	ExNeu_0
HDGF	719.553	0.248842	0.359857	0.691503	0.48925	0.999588	ExNeu_0
PRCC	943.552	0.0728097	0.340753	0.213673	0.830802	0.999588	ExNeu_0
SH2D2A	1.28067	1.49939	4.50215	0.333039	0.739105	0.999588	ExNeu_0
NTRK1	31.6988	-0.332607	0.72436	-0.459173	0.64611	0.999588	ExNeu_0
INSRR	2.70046	0.313323	2.51864	0.124402	0.900997	0.999588	ExNeu_0
PEAR1	6.32052	0.66597	2.66555	0.249844	0.802708	0.999588	ExNeu_0
LRRC71	3.00007	0.710738	2.60385	0.272957	0.784886	0.999588	ExNeu_0
ARHGEF11	3308.27	-0.450029	0.552337	-0.814773	0.415202	0.999588	ExNeu_0
ETV3	300.226	-0.207652	0.364783	-0.569249	0.569187	0.999588	ExNeu_0
FCRL5	2.76482	-0.122515	2.71173	-0.0451797	0.963964	0.999588	ExNeu_0
FCRL4	1.48613	-0.306575	3.0709	-0.0998324	0.920477	0.999588	ExNeu_0
FCRL1	0.778465	1.61485	5.12666	0.314991	0.752769	0.999588	ExNeu_0
CD5L	5.32576	-0.563299	1.62844	-0.345914	0.729407	0.999588	ExNeu_0
KIRREL1	48.456	-0.397566	1.18722	-0.334872	0.737721	0.999588	ExNeu_0
LINC01704	6.18377	-0.618575	1.65929	-0.372796	0.7093	0.999588	ExNeu_0
CD1D	0.968244	-0.175299	3.47471	-0.05045	0.959764	0.999588	ExNeu_0
OR6N1	4.70131	-0.0794531	1.64278	-0.0483649	0.961425	0.999588	ExNeu_0
MNDA	3.87139	0.892665	2.42783	0.367681	0.713111	0.999588	ExNeu_0
PYHIN1	78.915	-0.312605	0.936389	-0.333841	0.738499	0.999588	ExNeu_0
IFI16	198.102	-0.237488	0.422745	-0.561776	0.574269	0.999588	ExNeu_0
AIM2	14.3933	0.145608	1.23841	0.117577	0.906403	0.999588	ExNeu_0
CADM3	3349.04	0.435454	0.427413	1.01881	0.308291	0.999588	ExNeu_0
CADM3-AS1	77.5233	0.389596	0.977325	0.398635	0.690162	0.999588	ExNeu_0
ACKR1	542.557	0.325116	0.85114	0.381977	0.702479	0.999588	ExNeu_0
AL513323.1	59.2307	-0.138663	0.695171	-0.199466	0.841898	0.999588	ExNeu_0
DUSP23	73.698	0.857325	1.01452	0.845059	0.398078	0.999588	ExNeu_0
SLAMF8	2.27543	0.229671	2.91597	0.0787632	0.937221	0.999588	ExNeu_0
AL590560.1	25.7144	-0.685732	1.49457	-0.458816	0.646367	0.999588	ExNeu_0
AL590560.2	136.081	0.172692	0.6253	0.276175	0.782414	0.999588	ExNeu_0
CFAP45	3.24615	1.00952	2.54516	0.396642	0.691631	0.999588	ExNeu_0
TAGLN2	47.7736	0.617474	0.903681	0.683288	0.494425	0.999588	ExNeu_0
IGSF9	1.35107	0.597596	4.35127	0.137338	0.890763	0.999588	ExNeu_0
KCNJ10	137.789	0.28425	0.907742	0.31314	0.754174	0.999588	ExNeu_0
AL121987.1	12.8127	-0.0897713	1.15661	-0.0776158	0.938134	0.999588	ExNeu_0
KCNJ9	1433.71	0.604976	0.378324	1.59909	0.1098	0.999588	ExNeu_0
IGSF8	2682.65	0.493083	0.485091	1.01648	0.309403	0.999588	ExNeu_0
ATP1A2	316.543	0.401864	0.555773	0.723072	0.469636	0.999588	ExNeu_0
ATP1A4	22.8864	0.355124	0.849884	0.41785	0.676057	0.999588	ExNeu_0
CASQ1	118.935	0.27829	0.510563	0.545065	0.585709	0.999588	ExNeu_0
AL121987.2	13.1964	-0.0978999	1.12085	-0.0873446	0.930398	0.999588	ExNeu_0
PEA15	2511.63	0.76948	0.455896	1.68784	0.091442	0.999588	ExNeu_0
DCAF8	1430.21	0.236875	0.691149	0.342726	0.731805	0.999588	ExNeu_0
AL139011.2	444.33	-0.373998	0.610055	-0.613057	0.539839	0.999588	ExNeu_0
AL139011.1	3.28756	0.252248	2.36828	0.106511	0.915177	0.999588	ExNeu_0
PEX19	3.55739	-0.723657	1.99334	-0.363037	0.716577	0.999588	ExNeu_0
COPA	2300.09	0.0356271	0.328512	0.10845	0.913639	0.999588	ExNeu_0
NCSTN	468.077	0.249655	0.618338	0.403752	0.686395	0.999588	ExNeu_0
NHLH1	65.933	0.718589	0.827753	0.868121	0.385328	0.999588	ExNeu_0
VANGL2	42.1234	0.493695	0.686446	0.719204	0.472015	0.999588	ExNeu_0
SLAMF6	0.5589	-0.508393	5.45383	-0.0932175	0.925731	0.999588	ExNeu_0
AL138930.1	0.911546	-0.505586	5.09009	-0.0993275	0.920878	0.999588	ExNeu_0
CD84	11.2704	0.0626952	1.27495	0.0491745	0.96078	0.999588	ExNeu_0
SLAMF1	0.287094	1.75732	5.4253	0.323912	0.746004	0.999588	ExNeu_0
AL121985.1	46.0442	0.531963	0.77574	0.685749	0.492871	0.999588	ExNeu_0
CD48	6.07771	0.0893334	1.69513	0.0527	0.957971	0.999588	ExNeu_0
CD244	13.2479	-0.644313	1.10519	-0.58299	0.5599	0.999588	ExNeu_0
AL354714.3	0.450357	0.030525	5.44113	0.00561004	0.995524	0.999588	ExNeu_0
AL354714.1	10.8381	0.639949	1.19226	0.536754	0.591438	0.999588	ExNeu_0
F11R	116.493	-0.092362	0.49142	-0.187949	0.850916	0.999588	ExNeu_0
AL591806.3	280.394	-0.770597	0.727097	-1.05983	0.289223	0.999588	ExNeu_0
USF1	382.885	0.158152	0.619706	0.255206	0.798564	0.999588	ExNeu_0
ARHGAP30	15.1943	-0.576119	1.08937	-0.528855	0.596906	0.999588	ExNeu_0
NECTIN4	4.00368	-0.385591	2.52058	-0.152977	0.878416	0.999588	ExNeu_0
KLHDC9	250.502	0.509466	0.665895	0.765084	0.444222	0.999588	ExNeu_0
PFDN2	1442.9	0.40481	0.554925	0.729486	0.465705	0.999588	ExNeu_0
NIT1	368.29	0.143314	0.480423	0.298309	0.765467	0.999588	ExNeu_0
DEDD	252.01	0.435483	0.597499	0.728843	0.466097	0.999588	ExNeu_0
UFC1	254.791	0.273686	0.384636	0.711544	0.476747	0.999588	ExNeu_0
AL590714.1	7.36323	0.450096	1.49666	0.300733	0.763618	0.999588	ExNeu_0
USP21	281.951	0.321271	0.659455	0.487177	0.626133	0.999588	ExNeu_0
PPOX	403.497	0.1709	0.506532	0.337391	0.735822	0.999588	ExNeu_0
B4GALT3	314.448	0.415914	0.692401	0.600684	0.548051	0.999588	ExNeu_0
ADAMTS4	59.0032	-0.34675	0.980372	-0.353693	0.723569	0.999588	ExNeu_0
NDUFS2	1114.93	0.483973	0.594691	0.813823	0.415746	0.999588	ExNeu_0
FCER1G	11.8823	-0.114048	1.12053	-0.101781	0.918931	0.999588	ExNeu_0
TOMM40L	240.525	0.120894	0.59822	0.20209	0.839846	0.999588	ExNeu_0
NR1I3	10.1079	-0.189583	1.47008	-0.128961	0.897388	0.999588	ExNeu_0
PCP4L1	100.357	0.313975	0.632053	0.496754	0.619362	0.999588	ExNeu_0
MPZ	81.9814	0.380605	0.584832	0.650794	0.51518	0.999588	ExNeu_0
SDHC	1730.38	-0.080233	0.290793	-0.275911	0.782616	0.999588	ExNeu_0
CFAP126	10.5341	-0.213544	1.16441	-0.183392	0.854491	0.999588	ExNeu_0
AL592295.4	139.328	-0.971885	0.736701	-1.31924	0.187089	0.999588	ExNeu_0
AL592295.3	49.8913	-0.425544	0.779028	-0.54625	0.584894	0.999588	ExNeu_0
FCGR2A	6.99292	0.323579	2.21044	0.146387	0.883616	0.999588	ExNeu_0
HSPA6	13.8555	2.03682	1.53597	1.32608	0.184812	0.999588	ExNeu_0
FCGR3A	16.7502	0.148315	1.08523	0.136667	0.891294	0.999588	ExNeu_0
FCGR3B	0.0410135	-1.04988	5.58725	-0.187907	0.85095	0.999588	ExNeu_0
FCGR2B	0.410135	2.27187	5.41708	0.41939	0.674931	0.999588	ExNeu_0
FCRLB	45.2311	0.125686	0.929992	0.135148	0.892495	0.999588	ExNeu_0
DUSP12	266.195	0.0759083	0.3841	0.197626	0.843337	0.999588	ExNeu_0
ATF6	3173.91	-0.154374	0.41675	-0.370424	0.711066	0.999588	ExNeu_0
OLFML2B	161.542	-0.392215	0.685515	-0.572146	0.567223	0.999588	ExNeu_0
NOS1AP	5913.06	-0.598196	0.648055	-0.923064	0.355974	0.999588	ExNeu_0
C1orf226	132.814	0.502882	0.44872	1.1207	0.262414	0.999588	ExNeu_0
SH2D1B	100.765	-0.0539618	0.711174	-0.0758771	0.939517	0.999588	ExNeu_0
UHMK1	1653.78	0.373791	0.448262	0.833868	0.404355	0.999588	ExNeu_0
AL596325.1	1.33737	1.14356	3.14147	0.364021	0.715843	0.999588	ExNeu_0
UAP1	521.16	0.1386	0.337202	0.411028	0.681052	0.999588	ExNeu_0
DDR2	243.164	-0.467725	0.712854	-0.65613	0.511741	0.999588	ExNeu_0
HSD17B7	326.225	0.0369765	0.358875	0.103034	0.917936	0.999588	ExNeu_0
CCDC190	34.3003	-0.273882	0.699194	-0.391711	0.695271	0.999588	ExNeu_0
RGS4	3101.51	0.546056	0.647314	0.843572	0.398909	0.999588	ExNeu_0
RGS5	317.706	-0.0569285	0.437993	-0.129976	0.896585	0.999588	ExNeu_0
AL499616.1	21.9071	0.0409517	0.912939	0.044857	0.964221	0.999588	ExNeu_0
NUF2	95.9026	-0.109841	0.571442	-0.192217	0.847572	0.999588	ExNeu_0
PBX1	18947.9	-0.230158	0.469612	-0.490102	0.624061	0.999588	ExNeu_0
AL357568.1	2.98715	1.65963	2.131	0.778803	0.436096	0.999588	ExNeu_0
LMX1A	3.81915	-0.121298	2.35171	-0.0515783	0.958865	0.999588	ExNeu_0
RXRG	24.7025	-0.0378349	0.90188	-0.0419511	0.966538	0.999588	ExNeu_0
AL157714.2	9.55584	0.142625	1.23999	0.115021	0.908428	0.999588	ExNeu_0
AL356441.1	9.06724	0.454699	1.26812	0.358563	0.719922	0.999588	ExNeu_0
MGST3	2371.29	-0.00684631	0.419628	-0.0163152	0.986983	0.999588	ExNeu_0
ALDH9A1	301.859	0.104417	0.444071	0.235136	0.814103	0.999588	ExNeu_0
TMCO1	1074.14	-0.0391948	0.343457	-0.114119	0.909144	0.999588	ExNeu_0
AL451074.2	81.2142	0.0109529	0.5496	0.0199288	0.9841	0.999588	ExNeu_0
UCK2	1338.91	-0.538366	0.510181	-1.05525	0.291313	0.999588	ExNeu_0
AL358115.1	5.0306	0.113241	1.63404	0.0693014	0.94475	0.999588	ExNeu_0
FAM78B	2491.76	-0.781532	0.63437	-1.23198	0.217956	0.999588	ExNeu_0
AL626787.1	16.523	-0.36246	1.34307	-0.269873	0.787258	0.999588	ExNeu_0
AL390115.1	10.95	0.0660905	1.46732	0.0450416	0.964074	0.999588	ExNeu_0
AL583804.1	15.7042	0.105929	0.988219	0.107191	0.914637	0.999588	ExNeu_0
LINC01675	0.082027	-0.04994	5.49336	-0.00909098	0.992747	0.999588	ExNeu_0
POGK	682.1	0.0332749	0.373807	0.0890164	0.929069	0.999588	ExNeu_0
TADA1	381.714	-0.136283	0.333684	-0.408419	0.682966	0.999588	ExNeu_0
ILDR2	2274.14	-0.308585	0.542371	-0.568956	0.569386	0.999588	ExNeu_0
MAEL	587.673	-0.618865	0.57688	-1.07278	0.28337	0.999588	ExNeu_0
GPA33	33.4871	-0.472109	0.876055	-0.538904	0.589953	0.999588	ExNeu_0
DUSP27	11.7155	-0.580023	1.22269	-0.474383	0.635227	0.999588	ExNeu_0
LINC01363	7.0266	-0.382669	1.70313	-0.224686	0.822224	0.999588	ExNeu_0
AL451050.2	14.4685	1.22819	1.1316	1.08536	0.277761	0.999588	ExNeu_0
POU2F1	6162.54	-0.262601	0.474655	-0.553247	0.580094	0.999588	ExNeu_0
CD247	789.724	-0.335845	0.761946	-0.440773	0.659377	0.999588	ExNeu_0
CREG1	679.957	-0.399903	0.504235	-0.793089	0.427726	0.999588	ExNeu_0
RCSD1	176.853	-0.961147	0.706409	-1.36061	0.173637	0.999588	ExNeu_0
MPZL1	1058.43	-0.259961	0.502986	-0.516836	0.60527	0.999588	ExNeu_0
ADCY10	608.762	-0.0809076	0.610286	-0.132573	0.894531	0.999588	ExNeu_0
MPC2	687.221	0.249635	0.426683	0.585061	0.558507	0.999588	ExNeu_0
DCAF6	7315.02	-0.282209	0.521915	-0.540719	0.588701	0.999588	ExNeu_0
GPR161	445.886	-0.353069	0.558506	-0.632167	0.527278	0.999588	ExNeu_0
TIPRL	1516.52	0.0370797	0.412925	0.0897977	0.928448	0.999588	ExNeu_0
SFT2D2	410.285	0.0197421	0.448474	0.0440206	0.964888	0.999588	ExNeu_0
TBX19	49.5519	0.0204142	0.808829	0.0252392	0.979864	0.999588	ExNeu_0
AL023755.1	11.512	-0.242875	1.23816	-0.196158	0.844486	0.999588	ExNeu_0
DPT	193.799	0.0179617	0.645329	0.0278334	0.977795	0.999588	ExNeu_0
AL031275.1	117.085	-0.0544042	0.641133	-0.0848565	0.932375	0.999588	ExNeu_0
LINC00626	38.9675	0.298657	1.18282	0.252495	0.800658	0.999588	ExNeu_0
LINC00970	2458.1	-0.175325	0.634892	-0.276149	0.782433	0.999588	ExNeu_0
ATP1B1	8476.58	0.491231	0.558681	0.879268	0.379256	0.999588	ExNeu_0
NME7	4849.69	-0.514958	0.635195	-0.810708	0.417533	0.999588	ExNeu_0
Z99758.1	9.27141	0.670917	1.63312	0.410819	0.681205	0.999588	ExNeu_0
BLZF1	944.421	-0.0401737	0.466634	-0.0860925	0.931393	0.999588	ExNeu_0
CCDC181	743.687	-0.148658	0.512695	-0.289954	0.771851	0.999588	ExNeu_0
SLC19A2	452.695	-0.265674	0.361892	-0.734125	0.462873	0.999588	ExNeu_0
AL021068.1	44.367	-0.581999	0.733395	-0.793569	0.427447	0.999588	ExNeu_0
F5	202.467	-0.418412	0.442884	-0.944744	0.344789	0.999588	ExNeu_0
C1orf112	795.533	-0.731935	0.324344	-2.25666	0.0240292	0.999588	ExNeu_0
SELL	8.11111	-0.135275	1.34699	-0.100428	0.920005	0.999588	ExNeu_0
SELE	15.4922	-1.1737	1.37234	-0.855261	0.392407	0.999588	ExNeu_0
METTL18	25.4125	0.428328	0.848397	0.504867	0.613652	0.999588	ExNeu_0
SCYL3	684.956	-0.348248	0.429248	-0.811298	0.417195	0.999588	ExNeu_0
KIFAP3	6673.73	-0.0995567	0.460487	-0.216199	0.828833	0.999588	ExNeu_0
METTL11B	2.809	0.156599	2.72262	0.0575175	0.954133	0.999588	ExNeu_0
LINC01681	1.22961	2.55143	4.36053	0.58512	0.558467	0.999588	ExNeu_0
LINC01142	4.93289	-0.024637	1.61759	-0.0152306	0.987848	0.999588	ExNeu_0
AL354732.1	72.2663	0.249039	0.62128	0.400849	0.688532	0.999588	ExNeu_0
GORAB	319.164	-0.072727	0.353113	-0.205959	0.836823	0.999588	ExNeu_0
AL023495.1	21.5616	0.278702	0.939502	0.296648	0.766735	0.999588	ExNeu_0
PRRX1	596.191	-0.262	0.583286	-0.449179	0.653303	0.999588	ExNeu_0
MROH9	20.3171	-0.272725	0.880627	-0.309694	0.756794	0.999588	ExNeu_0
FMO3	5.57471	-0.191433	1.75741	-0.108929	0.913259	0.999588	ExNeu_0
FMO2	2.34464	0.354508	2.75587	0.128638	0.897644	0.999588	ExNeu_0
AL021026.1	0.164054	0.950008	5.44581	0.174448	0.861514	0.999588	ExNeu_0
FMO1	2.82152	0.0874801	2.04114	0.0428585	0.965814	0.999588	ExNeu_0
FMO4	12.7558	0.704915	1.45133	0.485703	0.627178	0.999588	ExNeu_0
PRRC2C	4842.07	-0.313974	0.482696	-0.650459	0.515396	0.999588	ExNeu_0
MYOCOS	76.1899	-0.392646	0.657602	-0.597088	0.550449	0.999588	ExNeu_0
MYOC	3.97835	-0.318308	1.85544	-0.171553	0.863789	0.999588	ExNeu_0
VAMP4	1087.55	0.27912	0.423209	0.659533	0.509554	0.999588	ExNeu_0
METTL13	160.469	0.241334	0.471633	0.511699	0.608862	0.999588	ExNeu_0
DNM3	13324.2	-0.0739975	0.348686	-0.212218	0.831937	0.999588	ExNeu_0
DNM3OS	4.07527	-0.743605	1.79075	-0.415248	0.677961	0.999588	ExNeu_0
PIGC	406.107	-0.205044	0.351435	-0.583447	0.559592	0.999588	ExNeu_0
C1orf105	20.6408	0.563468	0.910846	0.61862	0.536167	0.999588	ExNeu_0
SUCO	1037.07	-0.161138	0.310074	-0.519676	0.603289	0.999588	ExNeu_0
AL031599.1	96.5139	-0.0133417	0.831071	-0.0160536	0.987192	0.999588	ExNeu_0
TNFSF18	31.7313	-0.182877	0.862161	-0.212115	0.832017	0.999588	ExNeu_0
AL022310.1	18.7424	-0.49391	1.10727	-0.44606	0.655554	0.999588	ExNeu_0
TNFSF4	141.236	-0.134537	0.496367	-0.271044	0.786357	0.999588	ExNeu_0
AL645568.1	1817.42	-0.433634	0.521166	-0.832047	0.405382	0.999588	ExNeu_0
PRDX6	855.491	0.311912	0.350433	0.890076	0.373425	0.999588	ExNeu_0
SLC9C2	326.261	-0.349631	0.564391	-0.619484	0.535598	0.999588	ExNeu_0
AL139142.1	19.3754	-0.341167	0.909669	-0.375045	0.707627	0.999588	ExNeu_0
ANKRD45	118.306	0.311421	0.542184	0.574383	0.565709	0.999588	ExNeu_0
KLHL20	1055.62	-0.381151	0.545915	-0.698187	0.48506	0.999588	ExNeu_0
CENPL	73.5517	0.130463	0.522416	0.24973	0.802796	0.999588	ExNeu_0
DARS2	150.67	-0.165158	0.416054	-0.396962	0.691395	0.999588	ExNeu_0
GAS5-AS1	3.25896	1.07935	2.04125	0.52877	0.596965	0.999588	ExNeu_0
ZBTB37	392.367	-0.0752162	0.390974	-0.192382	0.847443	0.999588	ExNeu_0
SERPINC1	1.80222	1.52432	3.94533	0.386362	0.699229	0.999588	ExNeu_0
RC3H1	3212.28	-0.167197	0.336724	-0.496539	0.619514	0.999588	ExNeu_0
AL121983.2	39.6485	-0.350919	0.799273	-0.439048	0.660627	0.999588	ExNeu_0
RABGAP1L	18857.7	-0.279988	0.539392	-0.51908	0.603705	0.999588	ExNeu_0
Z99127.1	55.5913	0.696455	0.594778	1.17095	0.241619	0.999588	ExNeu_0
CACYBP	855.626	0.447221	0.298376	1.49885	0.133913	0.999588	ExNeu_0
MRPS14	292.79	0.138361	0.35987	0.384475	0.700627	0.999588	ExNeu_0
TNN	15.0529	0.491716	1.01571	0.48411	0.628308	0.999588	ExNeu_0
KIAA0040	4.06602	0.665838	2.25919	0.294724	0.768205	0.999588	ExNeu_0
Z94057.1	33.7634	0.0736349	0.915017	0.0804738	0.93586	0.999588	ExNeu_0
TNR	9925.04	-0.826795	0.644655	-1.28254	0.199654	0.999588	ExNeu_0
AL513329.1	771.314	-0.354288	0.571393	-0.620042	0.53523	0.999588	ExNeu_0
COP1	8215.23	-0.372123	0.519692	-0.716045	0.473963	0.999588	ExNeu_0
AL359265.3	202.253	-0.850636	0.535438	-1.58867	0.112134	0.999588	ExNeu_0
PAPPA2	509.207	-0.508083	0.505307	-1.00549	0.314659	0.999588	ExNeu_0
ASTN1	10817	-0.503237	0.543424	-0.926049	0.354421	0.999588	ExNeu_0
BRINP2	7090.71	-0.587476	0.583409	-1.00697	0.313949	0.999588	ExNeu_0
AL122019.1	49.0897	-0.1367	0.770186	-0.17749	0.859124	0.999588	ExNeu_0
SEC16B	937.033	0.164222	0.535288	0.306792	0.759001	0.999588	ExNeu_0
RASAL2-AS1	25.3475	0.271522	0.945332	0.287224	0.77394	0.999588	ExNeu_0
RASAL2	18560.9	-0.266176	0.505303	-0.526765	0.598357	0.999588	ExNeu_0
CLEC20A	188.989	0.444586	0.712152	0.624286	0.53244	0.999588	ExNeu_0
TEX35	8.84173	-0.257629	1.65028	-0.156112	0.875945	0.999588	ExNeu_0
C1orf220	34.9698	-0.244228	0.727153	-0.335869	0.73697	0.999588	ExNeu_0
AL137796.1	4.60766	-0.432715	1.75127	-0.247086	0.804842	0.999588	ExNeu_0
RALGPS2	3188.52	-0.261	0.570145	-0.457779	0.647111	0.999588	ExNeu_0
ANGPTL1	77.1906	0.3939	0.85887	0.458626	0.646503	0.999588	ExNeu_0
FAM20B	1274.72	-0.0548499	0.419369	-0.130791	0.89594	0.999588	ExNeu_0
TOR3A	203.996	0.042263	0.491178	0.0860442	0.931431	0.999588	ExNeu_0
ABL2	3802.54	-0.312077	0.496127	-0.629026	0.529332	0.999588	ExNeu_0
SOAT1	487.801	0.147154	0.358214	0.4108	0.681219	0.999588	ExNeu_0
AXDND1	79.7301	-0.504047	0.647999	-0.777851	0.436657	0.999588	ExNeu_0
NPHS2	1.81384	2.56403	4.00996	0.639414	0.522554	0.999588	ExNeu_0
TDRD5	209.277	-0.607926	0.64927	-0.936324	0.349107	0.999588	ExNeu_0
FAM163A	930.135	-1.68191	1.21039	-1.38956	0.164662	0.999588	ExNeu_0
AL359853.2	31.1109	1.135	0.750284	1.51276	0.130341	0.999588	ExNeu_0
TOR1AIP2	1583.91	-0.0916766	0.396152	-0.231418	0.81699	0.999588	ExNeu_0
AL353708.3	18.2372	0.0497879	1.18455	0.0420312	0.966474	0.999588	ExNeu_0
TOR1AIP1	594.659	0.0796009	0.322451	0.246862	0.805015	0.999588	ExNeu_0
AL353708.2	7.84727	-0.0875448	1.42103	-0.0616066	0.950876	0.999588	ExNeu_0
AL353708.1	3.88549	-0.108768	1.93967	-0.0560755	0.955282	0.999588	ExNeu_0
CEP350	3904.77	-0.162004	0.334796	-0.483887	0.628466	0.999588	ExNeu_0
QSOX1	1038.36	0.159645	0.325455	0.49053	0.623759	0.999588	ExNeu_0
LHX4	29.6398	0.119347	0.852464	0.140002	0.888658	0.999588	ExNeu_0
ACBD6	5437.51	-0.338577	0.551059	-0.614411	0.538944	0.999588	ExNeu_0
XPR1	3635.17	-0.25649	0.5441	-0.471403	0.637353	0.999588	ExNeu_0
KIAA1614	656.338	-0.083531	0.349437	-0.239044	0.811071	0.999588	ExNeu_0
AL162431.2	156.245	-0.42881	0.409267	-1.04775	0.294754	0.999588	ExNeu_0
STX6	1259.47	-0.615884	0.600385	-1.02581	0.304979	0.999588	ExNeu_0
MR1	113.161	-0.176695	0.714607	-0.247261	0.804706	0.999588	ExNeu_0
IER5	510.315	0.380061	0.432187	0.879392	0.379189	0.999588	ExNeu_0
CACNA1E	11401	-0.562515	0.608598	-0.92428	0.355341	0.999588	ExNeu_0
AL161734.1	31.6992	0.371304	0.924024	0.401834	0.687807	0.999588	ExNeu_0
ZNF648	3.35232	-1.30744	2.03884	-0.641266	0.52135	0.999588	ExNeu_0
AL355482.1	4.51998	-2.24504	1.8889	-1.18855	0.234617	0.999588	ExNeu_0
LINC01344	61.5466	-0.499811	0.710608	-0.703357	0.481833	0.999588	ExNeu_0
GLUL	660.484	0.621012	0.667452	0.930422	0.352153	0.999588	ExNeu_0
RGSL1	34.5444	-0.0483311	0.810285	-0.059647	0.952437	0.999588	ExNeu_0
RNASEL	83.5634	0.0262769	0.579009	0.0453827	0.963802	0.999588	ExNeu_0
RGS16	12.9436	0.461072	1.36442	0.337927	0.735419	0.999588	ExNeu_0
RGS8	30.8293	-0.523174	0.950074	-0.550666	0.581863	0.999588	ExNeu_0
NPL	231.984	0.0149382	0.385243	0.0387762	0.969069	0.999588	ExNeu_0
DHX9	1721.97	0.00540958	0.374143	0.0144586	0.988464	0.999588	ExNeu_0
SHCBP1L	31.24	-0.3265	0.838745	-0.389273	0.697074	0.999588	ExNeu_0
LAMC1	2112.42	-0.366094	0.598615	-0.611569	0.540823	0.999588	ExNeu_0
LAMC1-AS1	1.55772	2.98084	4.01513	0.742401	0.457844	0.999588	ExNeu_0
LAMC2	14.1581	-0.297863	1.04254	-0.285708	0.775101	0.999588	ExNeu_0
NMNAT2	8185.64	-0.626622	0.698022	-0.897711	0.369339	0.999588	ExNeu_0
SMG7	2882.95	0.070774	0.358412	0.197466	0.843463	0.999588	ExNeu_0
NCF2	6.66194	0.0445494	1.719	0.025916	0.979324	0.999588	ExNeu_0
ARPC5	968.58	0.184404	0.56135	0.328501	0.742533	0.999588	ExNeu_0
RGL1	5939.12	-0.410044	0.498381	-0.822753	0.410648	0.999588	ExNeu_0
APOBEC4	6.07929	-0.633663	1.54925	-0.409014	0.68253	0.999588	ExNeu_0
COLGALT2	2022.27	-0.00528154	0.290589	-0.0181753	0.985499	0.999588	ExNeu_0
TSEN15	1324.55	-0.0733965	0.34611	-0.212061	0.832059	0.999588	ExNeu_0
AL445228.2	8.14936	-0.607227	1.49955	-0.40494	0.685522	0.999588	ExNeu_0
C1orf21	4885.02	-0.372201	0.535524	-0.695021	0.487042	0.999588	ExNeu_0
EDEM3	1670.42	0.00890635	0.322571	0.0276105	0.977973	0.999588	ExNeu_0
FAM129A	75.8922	-0.248674	0.53303	-0.466529	0.640837	0.999588	ExNeu_0
LINC01633	84.182	-0.334236	0.657182	-0.508589	0.61104	0.999588	ExNeu_0
RNF2	1068.27	-0.211902	0.427541	-0.49563	0.620155	0.999588	ExNeu_0
TRMT1L	1000.85	0.0499136	0.298526	0.1672	0.867213	0.999588	ExNeu_0
SWT1	851.271	-0.295535	0.450923	-0.655399	0.512211	0.999588	ExNeu_0
IVNS1ABP	574.644	0.258271	0.517418	0.499154	0.617671	0.999588	ExNeu_0
LINC01350	7.65313	-1.129	1.71465	-0.65844	0.510255	0.999588	ExNeu_0
HMCN1	46.7801	-0.0296063	0.639805	-0.046274	0.963092	0.999588	ExNeu_0
PRG4	2.43671	-1.22749	2.83451	-0.43305	0.664978	0.999588	ExNeu_0
TPR	1577.18	-0.257832	0.432051	-0.596762	0.550666	0.999588	ExNeu_0
ODR4	1546.69	-0.391403	0.501795	-0.780006	0.435387	0.999588	ExNeu_0
AL596220.1	2092.5	-0.340329	0.56696	-0.600269	0.548327	0.999588	ExNeu_0
PDC	27.3526	0.0692262	0.839256	0.0824851	0.934261	0.999588	ExNeu_0
AL096803.3	39.4745	0.279292	0.684239	0.40818	0.683142	0.999588	ExNeu_0
PTGS2	274.046	0.157251	0.518063	0.303537	0.761481	0.999588	ExNeu_0
PACERR	16.9758	0.309141	1.05004	0.294409	0.768445	0.999588	ExNeu_0
PLA2G4A	551.847	-0.00497795	0.514064	-0.00968352	0.992274	0.999588	ExNeu_0
ERVMER61-1	193.857	0.0812641	0.609457	0.133339	0.893926	0.999588	ExNeu_0
AL929288.1	1.60798	0.776467	3.10234	0.250285	0.802367	0.999588	ExNeu_0
LINC01035	8.39533	0.0532722	1.27911	0.0416478	0.966779	0.999588	ExNeu_0
BRINP3	10963.1	-0.200039	0.580753	-0.344449	0.730509	0.999588	ExNeu_0
AL354771.1	101.286	0.30968	0.512659	0.604067	0.545799	0.999588	ExNeu_0
LINC01351	19.1703	0.234638	0.958447	0.24481	0.806603	0.999588	ExNeu_0
AL391645.1	53.9367	0.499517	0.590886	0.84537	0.397904	0.999588	ExNeu_0
LINC01720	13.7079	-0.639453	1.04285	-0.613178	0.539759	0.999588	ExNeu_0
LINC01680	228.504	-0.321092	0.465523	-0.689746	0.490354	0.999588	ExNeu_0
AL954650.1	19.4609	0.0135011	0.946245	0.0142681	0.988616	0.999588	ExNeu_0
RGS18	3.49065	0.198505	2.59302	0.0765538	0.938979	0.999588	ExNeu_0
AL390957.1	866.261	-0.463316	0.406082	-1.14094	0.253895	0.999588	ExNeu_0
RGS21	2.10939	-1.20485	3.07466	-0.391864	0.695159	0.999588	ExNeu_0
AL136987.1	2.55975	-0.710817	2.78147	-0.255554	0.798295	0.999588	ExNeu_0
RGS1	13.28	0.82979	1.21802	0.681259	0.495707	0.999588	ExNeu_0
RGS13	0.737452	1.48953	5.22724	0.284955	0.775678	0.999588	ExNeu_0
AL136454.1	70.6527	0.385036	0.838297	0.459308	0.646013	0.999588	ExNeu_0
RGS2	303.679	0.606333	0.528184	1.14796	0.250986	0.999588	ExNeu_0
UCHL5	1420.79	0.0520408	0.361251	0.144057	0.885456	0.999588	ExNeu_0
TROVE2	1343.55	0.171844	0.328202	0.523594	0.600561	0.999588	ExNeu_0
GLRX2	451.353	0.226685	0.449619	0.504172	0.61414	0.999588	ExNeu_0
CDC73	2513.57	-0.155439	0.351199	-0.442595	0.658059	0.999588	ExNeu_0
B3GALT2	788.449	0.323768	0.408218	0.793126	0.427705	0.999588	ExNeu_0
LINC01031	82.9294	-0.511551	0.907983	-0.563392	0.573168	0.999588	ExNeu_0
AL357793.1	139.941	-0.419978	0.705817	-0.595024	0.551828	0.999588	ExNeu_0
AL356272.1	99.4795	-0.417951	0.705997	-0.592001	0.55385	0.999588	ExNeu_0
KCNT2	6760.74	-0.264224	0.559844	-0.47196	0.636955	0.999588	ExNeu_0
CFH	15.6732	0.0882863	1.15616	0.0763617	0.939131	0.999588	ExNeu_0
CFHR3	5.41066	-0.390492	1.77284	-0.220263	0.825666	0.999588	ExNeu_0
BX248415.1	3.76404	0.792221	1.89549	0.417951	0.675983	0.999588	ExNeu_0
F13B	1.3619	-0.122913	3.26765	-0.0376151	0.969995	0.999588	ExNeu_0
ASPM	48.9853	0.481098	0.631295	0.762081	0.446012	0.999588	ExNeu_0
ZBTB41	1766.05	0.0704617	0.33016	0.213417	0.831002	0.999588	ExNeu_0
CRB1	821.021	-0.265345	0.406976	-0.651993	0.514406	0.999588	ExNeu_0
AL136322.1	4.17378	0.096561	2.21424	0.0436092	0.965216	0.999588	ExNeu_0
DENND1B	2816.21	-0.158353	0.438418	-0.361191	0.717957	0.999588	ExNeu_0
C1orf53	38.815	0.0526699	0.685609	0.076822	0.938765	0.999588	ExNeu_0
NEK7	856.795	0.254301	0.441416	0.576103	0.564545	0.999588	ExNeu_0
PTPRC	26.6369	0.620499	0.976472	0.63545	0.525135	0.999588	ExNeu_0
AL157402.2	1.29556	-0.364518	3.13459	-0.116289	0.907424	0.999588	ExNeu_0
MIR181A1HG	2598.73	-0.149367	0.395205	-0.377949	0.705469	0.999588	ExNeu_0
LINC01222	5.8912	-0.0104143	1.90997	-0.00545261	0.995649	0.999588	ExNeu_0
LINC01221	23.679	-0.425741	0.902262	-0.47186	0.637027	0.999588	ExNeu_0
AC099673.1	8.53643	0.855254	1.37595	0.621572	0.534223	0.999588	ExNeu_0
NR5A2	14.9616	-0.15286	1.18127	-0.129403	0.897039	0.999588	ExNeu_0
LINC00862	609.719	0.0645122	0.617778	0.104426	0.916831	0.999588	ExNeu_0
AC104461.1	105.795	0.441441	0.527431	0.836964	0.402613	0.999588	ExNeu_0
ZNF281	673.039	0.350613	0.527077	0.665203	0.505921	0.999588	ExNeu_0
KIF14	42.5963	-0.260105	0.692015	-0.375865	0.707017	0.999588	ExNeu_0
DDX59	266.78	-0.2222	0.364222	-0.610069	0.541816	0.999588	ExNeu_0
AL445483.1	77.3613	0.0146081	0.586345	0.0249138	0.980124	0.999588	ExNeu_0
CAMSAP2	7770.09	-0.0769624	0.333106	-0.231045	0.81728	0.999588	ExNeu_0
INAVA	4.33456	0.927083	1.92359	0.481956	0.629838	0.999588	ExNeu_0
KIF21B	949.168	0.0297706	0.468384	0.0635603	0.94932	0.999588	ExNeu_0
AL358473.1	2.48258	-0.134441	2.69756	-0.0498378	0.960252	0.999588	ExNeu_0
CACNA1S	21.5937	0.396722	0.862666	0.459878	0.645604	0.999588	ExNeu_0
ASCL5	12.9897	0.375729	1.08941	0.344893	0.730175	0.999588	ExNeu_0
TMEM9	1438.36	0.515112	0.641419	0.803083	0.421927	0.999588	ExNeu_0
IGFN1	4.28998	-0.527165	2.45557	-0.214681	0.830016	0.999588	ExNeu_0
PKP1	78.8393	0.690856	0.537626	1.28501	0.198788	0.999588	ExNeu_0
TNNT2	1646.45	-0.0636269	0.313871	-0.202716	0.839357	0.999588	ExNeu_0
TNNI1	1.09128	0.408549	3.34211	0.122243	0.902707	0.999588	ExNeu_0
PHLDA3	410.17	0.49043	0.835371	0.587081	0.557149	0.999588	ExNeu_0
CSRP1	639.456	0.406673	0.9501	0.428032	0.668628	0.999588	ExNeu_0
AC096677.1	108.641	0.205566	0.898062	0.228899	0.818947	0.999588	ExNeu_0
NAV1	3223.34	-0.268363	0.436927	-0.614206	0.539079	0.999588	ExNeu_0
IPO9-AS1	366.628	-0.211896	0.405192	-0.522952	0.601008	0.999588	ExNeu_0
IPO9	2344.23	-0.286939	0.60455	-0.474633	0.635049	0.999588	ExNeu_0
SHISA4	672.885	0.551768	0.767251	0.719149	0.472049	0.999588	ExNeu_0
AL513217.1	48.5152	-0.31453	0.888274	-0.354091	0.723271	0.999588	ExNeu_0
LMOD1	20.3626	-0.0136799	0.880339	-0.0155394	0.987602	0.999588	ExNeu_0
TIMM17A	511.519	-0.0265086	0.373936	-0.0708908	0.943485	0.999588	ExNeu_0
RNPEP	652.031	-0.0795316	0.320845	-0.247882	0.804226	0.999588	ExNeu_0
ELF3-AS1	7.92134	0.143828	1.40407	0.102437	0.91841	0.999588	ExNeu_0
ELF3	10.6218	0.188257	1.23067	0.152971	0.878421	0.999588	ExNeu_0
GPR37L1	118.404	0.544016	0.749334	0.725999	0.467839	0.999588	ExNeu_0
ARL8A	1300.71	0.609314	0.675445	0.902092	0.367008	0.999588	ExNeu_0
PTPN7	10.8289	0.128725	1.48899	0.0864515	0.931107	0.999588	ExNeu_0
LGR6	16.3822	-0.0288768	0.991092	-0.0291364	0.976756	0.999588	ExNeu_0
UBE2T	234.784	0.342726	0.573041	0.598083	0.549784	0.999588	ExNeu_0
PPP1R12B	6950.47	-0.153163	0.483223	-0.316961	0.751273	0.999588	ExNeu_0
SYT2	441.711	0.310263	0.670119	0.462997	0.643366	0.999588	ExNeu_0
AC104463.2	97.5573	0.593725	0.508262	1.16815	0.242747	0.999588	ExNeu_0
KDM5B	2852.46	-0.344104	0.568156	-0.60565	0.544747	0.999588	ExNeu_0
PCAT6	20.5001	0.0780571	0.90082	0.0866511	0.930949	0.999588	ExNeu_0
RABIF	309.194	0.23076	0.408725	0.564584	0.572357	0.999588	ExNeu_0
KLHL12	766.188	0.249202	0.3101	0.803617	0.421618	0.999588	ExNeu_0
ADIPOR1	572.237	0.404052	0.409769	0.986048	0.32411	0.999588	ExNeu_0
CYB5R1	363.22	-0.00990399	0.445521	-0.0222301	0.982264	0.999588	ExNeu_0
TMEM183A	614.578	0.365746	0.499386	0.732391	0.46393	0.999588	ExNeu_0
[truncated: 105,563 more rows]

## Sheet: InNeu_DEseq2
Suppplemental Data Table S1: InNeu DEseq2 analysis
gene	baseMean	log2FoldChange	lfcSE	stat	pvalue	padj	cluster
AL627309.1	91.0942	0.230212	0.979419	0.23505	0.81417	0.999947	InNeu_0
AC114498.1	1.05988	1.29181	2.16075	0.597855	0.549937	0.999947	InNeu_0
AL669831.5	551.257	-0.135343	0.273609	-0.494659	0.620841	0.999947	InNeu_0
FAM87B	1.14964	-3.7155	3.96757	-0.936467	0.349033	0.999947	InNeu_0
LINC00115	10.6986	0.867365	1.46703	0.591239	0.554361	0.999947	InNeu_0
FAM41C	3.66389	0.982658	1.14951	0.854848	0.392636	0.999947	InNeu_0
AL645608.1	0.908372	1.05733	2.3319	0.453419	0.650247	0.999947	InNeu_0
SAMD11	9.67361	0.396447	1.03364	0.383546	0.701315	0.999947	InNeu_0
NOC2L	611.379	0.0377258	0.670066	0.0563016	0.955102	0.999947	InNeu_0
KLHL17	221.913	0.00227223	0.613192	0.00370558	0.997043	0.999947	InNeu_0
PLEKHN1	1.44376	-0.469641	1.83484	-0.255957	0.797984	0.999947	InNeu_0
PERM1	5.25736	-0.645553	1.34523	-0.479881	0.631312	0.999947	InNeu_0
AL645608.8	20.6098	-0.174241	1.545	-0.112777	0.910207	0.999947	InNeu_0
HES4	447.733	0.11352	0.556547	0.203972	0.838375	0.999947	InNeu_0
ISG15	125.666	0.260151	0.532424	0.488616	0.625114	0.999947	InNeu_0
AGRN	386.736	-0.38926	1.86599	-0.208608	0.834754	0.999947	InNeu_0
C1orf159	552.917	-0.346586	0.396006	-0.875202	0.381464	0.999947	InNeu_0
TTLL10	2.48455	-2.23244	2.04388	-1.09226	0.27472	0.999947	InNeu_0
TNFRSF18	9.04793	0.187963	0.908284	0.206943	0.836055	0.999947	InNeu_0
TNFRSF4	6.08676	0.0928325	1.19065	0.077968	0.937854	0.999947	InNeu_0
SDF4	873.329	0.0689869	0.499996	0.137975	0.89026	0.999947	InNeu_0
B3GALT6	146.242	0.168577	0.539237	0.312621	0.754568	0.999947	InNeu_0
C1QTNF12	37.6052	0.203338	0.916278	0.221917	0.824379	0.999947	InNeu_0
UBE2J2	573.575	0.00834744	0.4062	0.0205501	0.983605	0.999947	InNeu_0
LINC01786	30.6275	-0.0791491	0.751882	-0.105268	0.916163	0.999947	InNeu_0
SCNN1D	433.534	-0.0436881	0.752821	-0.0580325	0.953723	0.999947	InNeu_0
ACAP3	2422.56	-0.271407	0.70281	-0.386174	0.699367	0.999947	InNeu_0
PUSL1	78.2488	0.0742079	0.746291	0.0994357	0.920792	0.999947	InNeu_0
INTS11	1128.34	-0.0752484	0.699483	-0.107577	0.914331	0.999947	InNeu_0
CPTP	162.837	-0.000126035	0.833869	-0.000151145	0.999879	0.999961	InNeu_0
TAS1R3	15.5684	0.474332	0.859699	0.551742	0.581125	0.999947	InNeu_0
DVL1	512.481	0.0813889	0.636124	0.127945	0.898193	0.999947	InNeu_0
MXRA8	16.0688	0.81605	0.912002	0.89479	0.3709	0.999947	InNeu_0
AURKAIP1	335.483	0.0424152	0.774946	0.0547331	0.956351	0.999947	InNeu_0
CCNL2	841.995	0.0215279	0.256702	0.0838635	0.933165	0.999947	InNeu_0
MRPL20	286.403	0.0851246	0.242711	0.350725	0.725795	0.999947	InNeu_0
AL391244.3	40.9996	0.539714	0.542212	0.995393	0.319545	0.999947	InNeu_0
ANKRD65	68.8494	0.170841	0.822284	0.207764	0.835413	0.999947	InNeu_0
TMEM88B	0.463454	1.57785	4.10607	0.384271	0.700778	0.999947	InNeu_0
VWA1	139.211	0.0601414	0.598415	0.100501	0.919946	0.999947	InNeu_0
ATAD3C	61.8964	-0.337102	0.544705	-0.618871	0.536002	0.999947	InNeu_0
ATAD3B	422.322	-0.049566	0.413327	-0.119919	0.904547	0.999947	InNeu_0
ATAD3A	274.804	-0.0875249	0.446974	-0.195816	0.844754	0.999947	InNeu_0
TMEM240	75.5081	0.454089	0.870863	0.521424	0.602071	0.999947	InNeu_0
SSU72	687.274	-0.0601002	0.519902	-0.115599	0.90797	0.999947	InNeu_0
AL645728.1	12.0976	-0.534991	0.856542	-0.624594	0.532238	0.999947	InNeu_0
FNDC10	458.521	-0.00303288	0.793358	-0.00382284	0.99695	0.999947	InNeu_0
AL691432.2	125.186	0.185505	0.560452	0.330991	0.740651	0.999947	InNeu_0
MIB2	964.932	-0.153425	0.664747	-0.230803	0.817468	0.999947	InNeu_0
MMP23B	169.898	-0.0251096	0.864007	-0.0290618	0.976815	0.999947	InNeu_0
CDK11B	378.182	-0.113348	0.243576	-0.465351	0.64168	0.999947	InNeu_0
FO704657.1	10.6941	0.73368	0.807323	0.908782	0.363465	0.999947	InNeu_0
SLC35E2B	310.976	-0.195723	0.4025	-0.486269	0.626777	0.999947	InNeu_0
CDK11A	70.6034	0.467285	1.54087	0.303261	0.761691	0.999947	InNeu_0
SLC35E2A	335.884	0.239265	0.998634	0.239592	0.810646	0.999947	InNeu_0
NADK	248.284	0.00752303	0.222871	0.0337551	0.973072	0.999947	InNeu_0
GNB1	2060.78	-0.255736	0.276519	-0.924839	0.35505	0.999947	InNeu_0
AL109917.1	5.95311	-0.402359	1.23181	-0.326639	0.743941	0.999947	InNeu_0
CALML6	16.0288	0.154277	1.04562	0.147546	0.882701	0.999947	InNeu_0
TMEM52	37.2329	0.170604	0.842469	0.202504	0.839522	0.999947	InNeu_0
CFAP74	146.829	-0.508892	0.427407	-1.19065	0.233791	0.999947	InNeu_0
AL391845.2	25.7347	-0.369125	0.958607	-0.385064	0.70019	0.999947	InNeu_0
GABRD	1208.12	-0.382535	0.754232	-0.507184	0.612026	0.999947	InNeu_0
PRKCZ	1226.73	-0.301611	0.16247	-1.85641	0.0633947	0.999947	InNeu_0
AL590822.2	7.27323	0.15721	0.901118	0.174461	0.861503	0.999947	InNeu_0
PRKCZ-AS1	9.88421	0.0851758	0.93927	0.0906829	0.927745	0.999947	InNeu_0
FAAP20	495.486	0.0655123	0.559847	0.117018	0.906846	0.999947	InNeu_0
AL590822.1	25.6476	0.0125961	0.584744	0.0215413	0.982814	0.999947	InNeu_0
SKI	1057.9	-0.272182	0.31231	-0.871514	0.383474	0.999947	InNeu_0
MORN1	286.109	-0.1221	0.302182	-0.404059	0.686169	0.999947	InNeu_0
RER1	561.673	-0.0867114	0.54757	-0.158357	0.874176	0.999947	InNeu_0
PEX10	107.822	0.289563	0.512349	0.565168	0.571959	0.999947	InNeu_0
PLCH2	841.678	-0.0708761	0.567947	-0.124794	0.900687	0.999947	InNeu_0
AL139246.1	1.69902	-0.592704	2.33052	-0.254323	0.799246	0.999947	InNeu_0
PANK4	123.354	0.297186	0.479857	0.619321	0.535705	0.999947	InNeu_0
HES5	15.2605	0.361333	1.15454	0.312968	0.754305	0.999947	InNeu_0
AL139246.5	60.9601	-0.166291	0.801625	-0.207442	0.835665	0.999947	InNeu_0
TNFRSF14-AS1	0.85219	-0.735831	3.08305	-0.23867	0.811362	0.999947	InNeu_0
TNFRSF14	54.9064	-0.153726	0.82312	-0.18676	0.851848	0.999947	InNeu_0
AL139246.3	1.52884	1.42806	1.73362	0.823746	0.410084	0.999947	InNeu_0
FAM213B	230.933	-0.0797166	1.43555	-0.0555302	0.955716	0.999947	InNeu_0
MMEL1	7.64741	-0.0368568	1.64726	-0.0223746	0.982149	0.999947	InNeu_0
TTC34	34.4479	-0.0558269	0.518845	-0.107598	0.914314	0.999947	InNeu_0
LINC00982	14.8179	0.326436	1.37083	0.238131	0.81178	0.999947	InNeu_0
PRDM16	37.4181	-0.239526	0.533304	-0.449135	0.653334	0.999947	InNeu_0
ARHGEF16	12.2076	-0.122516	1.11329	-0.110048	0.912371	0.999947	InNeu_0
MEGF6	32.4425	0.508229	0.432787	1.17432	0.240267	0.999947	InNeu_0
AL513320.1	11.7111	0.524165	0.781921	0.670356	0.502631	0.999947	InNeu_0
TPRG1L	369.616	-0.0537527	0.692265	-0.0776476	0.938108	0.999947	InNeu_0
WRAP73	114.635	0.0447121	0.364702	0.122599	0.902425	0.999947	InNeu_0
TP73	5.20702	-1.75604	1.30434	-1.34631	0.178203	0.999947	InNeu_0
CCDC27	1.7321	1.12759	1.90398	0.592228	0.553698	0.999947	InNeu_0
SMIM1	2.02714	-0.907437	1.9392	-0.467944	0.639825	0.999947	InNeu_0
LRRC47	286.199	-0.0190047	0.440838	-0.0431105	0.965613	0.999947	InNeu_0
CEP104	495.9	-0.321626	0.47923	-0.671131	0.502137	0.999947	InNeu_0
DFFB	366.559	-0.175952	0.234155	-0.751432	0.452393	0.999947	InNeu_0
C1orf174	120.368	0.293254	0.541169	0.541889	0.587895	0.999947	InNeu_0
LINC01134	4.84837	0.153366	1.05573	0.14527	0.884498	0.999947	InNeu_0
LINC01346	10.1723	0.736223	0.823633	0.893872	0.37139	0.999947	InNeu_0
AL805961.1	2.4977	-0.207395	1.63793	-0.12662	0.899241	0.999947	InNeu_0
AL805961.2	4.03311	0.712811	1.28947	0.552792	0.580406	0.999947	InNeu_0
AJAP1	1230.91	-0.562899	0.615599	-0.914392	0.360511	0.999947	InNeu_0
AL365255.1	89.1509	-0.543131	0.582693	-0.932106	0.351282	0.999947	InNeu_0
NPHP4	416.867	-0.304509	0.574262	-0.530261	0.595931	0.999947	InNeu_0
KCNAB2	1102.48	-0.253066	0.33109	-0.764341	0.444664	0.999947	InNeu_0
CHD5	3873.62	-0.197118	0.571304	-0.345031	0.730071	0.999947	InNeu_0
RPL22	380.998	0.0783441	0.545412	0.143642	0.885783	0.999947	InNeu_0
RNF207	186.423	0.0935386	0.260804	0.358655	0.719853	0.999947	InNeu_0
ICMT	179.699	0.122127	0.496695	0.245879	0.805776	0.999947	InNeu_0
GPR153	112.151	0.0517702	0.435184	0.118962	0.905306	0.999947	InNeu_0
ACOT7	843.721	-0.37294	0.361959	-1.03034	0.302852	0.999947	InNeu_0
AL031848.2	1.97399	-0.954256	1.73969	-0.548522	0.583334	0.999947	InNeu_0
HES2	1.80101	1.56533	1.74938	0.894794	0.370897	0.999947	InNeu_0
ESPN	12.4126	0.324095	0.991598	0.326841	0.743788	0.999947	InNeu_0
TNFRSF25	807.021	0.188137	0.416647	0.45155	0.651593	0.999947	InNeu_0
PLEKHG5	264.199	-0.0674405	0.387293	-0.174133	0.861761	0.999947	InNeu_0
NOL9	376.968	-0.28712	0.315468	-0.910142	0.362748	0.999947	InNeu_0
TAS1R1	9.71366	-0.333912	1.03262	-0.323365	0.746419	0.999947	InNeu_0
ZBTB48	164.844	0.246185	0.450404	0.546587	0.584663	0.999947	InNeu_0
KLHL21	358.701	-0.0868559	0.37309	-0.232802	0.815915	0.999947	InNeu_0
PHF13	115.765	0.160509	0.37535	0.427623	0.668925	0.999947	InNeu_0
THAP3	194.63	0.119737	0.472405	0.253463	0.799911	0.999947	InNeu_0
DNAJC11	720.381	-0.164478	0.284818	-0.577483	0.563613	0.999947	InNeu_0
AL591163.1	1.7989	0.455695	2.19644	0.20747	0.835643	0.999947	InNeu_0
CAMTA1-DT	7.32478	0.194806	0.902559	0.215837	0.829115	0.999947	InNeu_0
CAMTA1	8501.16	-0.228049	0.327462	-0.696416	0.486168	0.999947	InNeu_0
AL512330.1	3.13718	0.368804	1.86733	0.197503	0.843434	0.999947	InNeu_0
Z97987.1	3.71936	-0.785009	1.88207	-0.417098	0.676607	0.999947	InNeu_0
AL359881.3	16.9793	-0.335231	0.705432	-0.475214	0.634634	0.999947	InNeu_0
AL359881.2	1.48155	0.687077	1.83955	0.373503	0.708774	0.999947	InNeu_0
AL359881.1	5.35899	0.187632	1.02033	0.183893	0.854098	0.999947	InNeu_0
VAMP3	163.721	0.0917805	0.354755	0.258715	0.795855	0.999947	InNeu_0
PER3	1388.95	-0.224182	0.442838	-0.506238	0.612689	0.999947	InNeu_0
Z98884.1	32.7372	0.294466	0.725027	0.406145	0.684636	0.999947	InNeu_0
UTS2	5.26351	0.201447	1.45601	0.138355	0.88996	0.999947	InNeu_0
TNFRSF9	3.94773	-0.251428	1.10515	-0.227505	0.820031	0.999947	InNeu_0
PARK7	311.042	0.111789	0.229596	0.486894	0.626333	0.999947	InNeu_0
AL034417.4	41.109	-0.105491	0.723781	-0.14575	0.884119	0.999947	InNeu_0
AL034417.3	12.4501	-0.402962	0.934998	-0.430976	0.666486	0.999947	InNeu_0
ERRFI1	276.571	-0.186847	0.239708	-0.779479	0.435697	0.999947	InNeu_0
AL034417.2	57.4753	-0.146697	0.515539	-0.28455	0.775989	0.999947	InNeu_0
SLC45A1	210.401	-0.0920672	0.328877	-0.279944	0.77952	0.999947	InNeu_0
RERE	7640.26	-0.302978	0.331793	-0.913152	0.361163	0.999947	InNeu_0
AL096855.1	16.5243	-0.00863245	0.687399	-0.0125581	0.98998	0.999947	InNeu_0
ENO1	838.524	-0.12037	0.726369	-0.165715	0.868382	0.999947	InNeu_0
ENO1-AS1	6.79943	0.00127565	1.21229	0.00105226	0.99916	0.999947	InNeu_0
CA6	3.47447	0.00492857	1.60472	0.0030713	0.997549	0.999947	InNeu_0
SLC2A7	2.43133	0.54388	1.72046	0.316124	0.751909	0.999947	InNeu_0
SLC2A5	22.3199	-0.488001	0.602449	-0.810029	0.417924	0.999947	InNeu_0
GPR157	29.9762	-0.565862	0.488385	-1.15864	0.246603	0.999947	InNeu_0
MIR34AHG	344.401	-0.33026	0.641997	-0.514426	0.606954	0.999947	InNeu_0
LINC01759	20.9801	0.293005	1.51843	0.192965	0.846986	0.999947	InNeu_0
H6PD	213.863	-0.0855055	0.27255	-0.313725	0.75373	0.999947	InNeu_0
SPSB1	54.6932	0.213808	0.539061	0.396631	0.69164	0.999947	InNeu_0
BX323043.1	0.419845	1.58257	4.21989	0.375025	0.707642	0.999947	InNeu_0
AL928921.2	7.42653	0.454035	0.897786	0.505728	0.613048	0.999947	InNeu_0
SLC25A33	229.331	-0.409487	0.483486	-0.846946	0.397025	0.999947	InNeu_0
TMEM201	306.439	0.187527	0.554722	0.338055	0.735322	0.999947	InNeu_0
PIK3CD	336.54	-0.394935	0.378153	-1.04438	0.29631	0.999947	InNeu_0
PIK3CD-AS2	5.96265	0.34458	1.10648	0.311421	0.75548	0.999947	InNeu_0
CLSTN1	3485.65	-0.31118	0.267875	-1.16166	0.245373	0.999947	InNeu_0
CTNNBIP1	424.635	-0.234064	0.343143	-0.682118	0.495164	0.999947	InNeu_0
AL357140.1	0.928161	0.609807	3.01728	0.202105	0.839835	0.999947	InNeu_0
LZIC	283.812	0.0108117	0.304297	0.0355299	0.971657	0.999947	InNeu_0
NMNAT1	186.165	-0.409848	0.481196	-0.851728	0.394365	0.999947	InNeu_0
RBP7	17.4791	0.230426	0.811953	0.283792	0.77657	0.999947	InNeu_0
UBE4B	1553.37	-0.30734	0.424644	-0.723757	0.469215	0.999947	InNeu_0
KIF1B	5486.95	-0.282221	0.269	-1.04915	0.29411	0.999947	InNeu_0
AL139424.3	34.7327	0.0439732	0.417271	0.105383	0.916072	0.999947	InNeu_0
AL139424.2	63.9466	-0.0276823	0.357206	-0.0774969	0.938228	0.999947	InNeu_0
PGD	340.489	0.0339158	0.382898	0.0885765	0.929418	0.999947	InNeu_0
CENPS-CORT	23.2022	0.31232	0.543203	0.574959	0.565319	0.999947	InNeu_0
DFFA	261.984	-0.389933	0.65665	-0.593821	0.552632	0.999947	InNeu_0
AL354956.1	1.93622	0.23535	1.62883	0.14449	0.885113	0.999947	InNeu_0
PEX14	776.222	-0.0710403	0.35244	-0.201567	0.840255	0.999947	InNeu_0
CASZ1	16.6205	-0.806587	0.764022	-1.05571	0.2911	0.999947	InNeu_0
AL139423.1	2.83429	-1.39124	1.56635	-0.888203	0.374432	0.999947	InNeu_0
C1orf127	7.83536	0.153103	0.958274	0.159769	0.873063	0.999947	InNeu_0
TARDBP	21.2932	-0.0933772	0.806055	-0.115845	0.907776	0.999947	InNeu_0
AL109811.4	54.0377	-0.0114199	0.405055	-0.0281936	0.977508	0.999947	InNeu_0
MASP2	42.8095	0.410392	0.421259	0.974203	0.329956	0.999947	InNeu_0
SRM	595.788	0.00689569	0.350188	0.0196914	0.98429	0.999947	InNeu_0
EXOSC10	414.558	-0.199814	0.485029	-0.411963	0.680366	0.999947	InNeu_0
AL109811.1	41.5411	0.392749	0.671638	0.584763	0.558707	0.999947	InNeu_0
AL109811.2	3.98142	0.248241	1.28589	0.193049	0.846921	0.999947	InNeu_0
MTOR	723.316	-0.221566	0.448248	-0.494293	0.6211	0.999947	InNeu_0
MTOR-AS1	3.84649	0.510913	1.60996	0.317346	0.750981	0.999947	InNeu_0
ANGPTL7	11.5898	1.19983	0.886597	1.3533	0.175961	0.999947	InNeu_0
UBIAD1	96.0934	0.0830153	0.393501	0.210966	0.832914	0.999947	InNeu_0
AL031291.1	5.13975	-0.673829	1.34797	-0.499883	0.617157	0.999947	InNeu_0
DISP3	319.409	-0.164683	0.322164	-0.511178	0.609227	0.999947	InNeu_0
AL031731.1	14.3203	-0.377709	0.780999	-0.483623	0.628653	0.999947	InNeu_0
FBXO2	470.982	-0.00734662	0.517879	-0.014186	0.988682	0.999947	InNeu_0
FBXO44	1905.43	-0.0541455	0.772155	-0.0701226	0.944096	0.999947	InNeu_0
FBXO6	66.1702	0.342681	0.371301	0.922919	0.356049	0.999947	InNeu_0
MAD2L2	117.216	-0.0183815	0.407441	-0.0451145	0.964016	0.999947	InNeu_0
DRAXIN	39.0599	0.260828	0.686295	0.380053	0.703906	0.999947	InNeu_0
AGTRAP	12.1746	0.830989	0.845233	0.983148	0.325535	0.999947	InNeu_0
C1orf167	14.0059	0.147129	1.1312	0.130065	0.896515	0.999947	InNeu_0
MTHFR	430.21	-0.0731018	0.232076	-0.314991	0.752769	0.999947	InNeu_0
NPPA-AS1	14.4302	-0.18788	1.4572	-0.128932	0.897411	0.999947	InNeu_0
NPPA	11.2158	-0.0124801	0.919824	-0.0135679	0.989175	0.999947	InNeu_0
NPPB	1.96576	-0.806072	2.12453	-0.379412	0.704382	0.999947	InNeu_0
KIAA2013	215.265	0.0667035	0.398489	0.167391	0.867062	0.999947	InNeu_0
PLOD1	251.061	0.203318	0.324376	0.626797	0.530793	0.999947	InNeu_0
MFN2	475.471	-0.00299915	0.300711	-0.00997352	0.992042	0.999947	InNeu_0
MIIP	196.237	0.320843	0.748695	0.428537	0.66826	0.999947	InNeu_0
TNFRSF8	9.12278	-0.617137	0.99471	-0.620419	0.534982	0.999947	InNeu_0
TNFRSF1B	11.5938	-0.593472	0.990154	-0.599374	0.548923	0.999947	InNeu_0
VPS13D	2653.55	-0.185875	0.322037	-0.577183	0.563816	0.999947	InNeu_0
DHRS3	116.992	-0.35653	0.355452	-1.00303	0.315845	0.999947	InNeu_0
AADACL4	0.672143	-0.417393	3.2654	-0.127823	0.898289	0.999947	InNeu_0
LRRC38	138.616	-0.324166	0.956414	-0.338939	0.734655	0.999947	InNeu_0
PDPN	47.4453	-0.125109	0.613593	-0.203895	0.838436	0.999947	InNeu_0
AL359771.1	0.465531	-1.86499	5.39764	-0.34552	0.729703	0.999947	InNeu_0
PRDM2	1576.62	-0.331552	0.299722	-1.1062	0.26864	0.999947	InNeu_0
KAZN	42254.5	-0.392637	0.540671	-0.726203	0.467715	0.999947	InNeu_0
KAZN-AS1	109.363	0.327669	0.58212	0.56289	0.57351	0.999947	InNeu_0
TMEM51-AS1	122.464	0.366909	0.638462	0.574676	0.56551	0.999947	InNeu_0
TMEM51	195.495	0.0441328	0.775549	0.0569052	0.954621	0.999947	InNeu_0
C1orf195	3.91352	0.747465	1.46155	0.511421	0.609056	0.999947	InNeu_0
FHAD1	58.3529	-0.000583954	0.548734	-0.00106418	0.999151	0.999947	InNeu_0
AL031283.2	4.18046	-0.308104	1.29705	-0.237542	0.812236	0.999947	InNeu_0
AL031283.1	3.41393	-0.995621	1.55723	-0.639355	0.522592	0.999947	InNeu_0
EFHD2	730.939	-0.955995	0.628722	-1.52054	0.128376	0.999947	InNeu_0
CTRC	11.2344	-0.621318	1.05007	-0.591689	0.554059	0.999947	InNeu_0
CELA2A	3.41404	0.216757	1.45761	0.148707	0.881785	0.999947	InNeu_0
CELA2B	16.6502	0.430131	0.709018	0.606657	0.544078	0.999947	InNeu_0
CASP9	190.237	-0.0752465	0.412929	-0.182227	0.855405	0.999947	InNeu_0
DNAJC16	538.247	-0.225492	0.157865	-1.42839	0.153181	0.999947	InNeu_0
AL121992.3	0.573896	-0.0946708	4.2886	-0.022075	0.982388	0.999947	InNeu_0
AGMAT	23.293	-0.410332	0.616577	-0.665501	0.50573	0.999947	InNeu_0
AL121992.1	23.0952	-0.0220454	0.690847	-0.0319106	0.974543	0.999947	InNeu_0
DDI2	500.581	-0.207717	0.2292	-0.90627	0.364793	0.999947	InNeu_0
PLEKHM2	761.619	-0.31183	0.186315	-1.67367	0.0941958	0.999947	InNeu_0
AL450998.3	16.944	-0.453304	1.5076	-0.30068	0.763659	0.999947	InNeu_0
SLC25A34	139.323	-0.0849302	0.346953	-0.244789	0.80662	0.999947	InNeu_0
SLC25A34-AS1	5.86415	-0.374152	1.27514	-0.293421	0.7692	0.999947	InNeu_0
FBLIM1	69.1019	-0.32925	0.545914	-0.603118	0.54643	0.999947	InNeu_0
UQCRHL	92.3049	-0.00837673	0.577633	-0.0145018	0.98843	0.999947	InNeu_0
AL450998.2	61.4586	0.439969	0.920514	0.47796	0.632679	0.999947	InNeu_0
SPEN	1371.78	-0.183552	0.258531	-0.709979	0.477717	0.999947	InNeu_0
ZBTB17	238.094	0.0108564	0.411749	0.0263665	0.978965	0.999947	InNeu_0
SRARP	2.46213	0.387511	2.41201	0.160659	0.872362	0.999947	InNeu_0
HSPB7	9.28698	1.46721	0.961803	1.52548	0.12714	0.999947	InNeu_0
CLCNKA	6.93065	-0.472202	1.67156	-0.282491	0.777567	0.999947	InNeu_0
CLCNKB	3.6958	0.651812	1.28556	0.507027	0.612136	0.999947	InNeu_0
FAM131C	267.06	0.209431	0.471325	0.444346	0.656792	0.999947	InNeu_0
EPHA2	3.74676	-0.450361	1.99355	-0.225908	0.821273	0.999947	InNeu_0
ARHGEF19	5.35586	-1.36136	1.14129	-1.19283	0.232937	0.999947	InNeu_0
CPLANE2	5.41852	0.23849	1.11717	0.213477	0.830955	0.999947	InNeu_0
FBXO42	1417.31	-0.327048	0.48077	-0.680259	0.49634	0.999947	InNeu_0
SZRD1	300.26	-0.205427	0.331111	-0.620416	0.534984	0.999947	InNeu_0
SPATA21	39.3468	-0.111942	0.572537	-0.19552	0.844986	0.999947	InNeu_0
NECAP2	127.497	0.106134	0.229372	0.462717	0.643567	0.999947	InNeu_0
LINC01772	36.163	0.29932	0.430518	0.695255	0.486896	0.999947	InNeu_0
AL137802.2	24.6634	0.554607	1.07004	0.518304	0.604246	0.999947	InNeu_0
NBPF1	626.181	-0.658751	0.927331	-0.710373	0.477473	0.999947	InNeu_0
CROCC	954.549	-0.13963	0.162861	-0.857357	0.391248	0.999947	InNeu_0
BX284668.5	24.6597	-0.0673919	0.637924	-0.105643	0.915866	0.999947	InNeu_0
BX284668.6	5.91064	0.454626	1.20603	0.376961	0.706203	0.999947	InNeu_0
MFAP2	0.803891	-0.650445	4.02986	-0.161406	0.871774	0.999947	InNeu_0
AL049569.1	95.7964	0.163011	0.443638	0.367442	0.713289	0.999947	InNeu_0
ATP13A2	1217.33	-0.0536395	0.199387	-0.269022	0.787913	0.999947	InNeu_0
SDHB	402.951	-0.150756	0.483626	-0.311721	0.755252	0.999947	InNeu_0
PADI2	79.0634	-0.0402956	0.346837	-0.11618	0.90751	0.999947	InNeu_0
PADI3	1.70432	-1.79453	2.36364	-0.759223	0.447719	0.999947	InNeu_0
PADI4	11.7263	-0.813391	0.855283	-0.951019	0.341595	0.999947	InNeu_0
PADI6	1.66602	-0.571552	2.49584	-0.229002	0.818867	0.999947	InNeu_0
RCC2	229.328	-0.0835964	0.436078	-0.1917	0.847977	0.999947	InNeu_0
ARHGEF10L	426.823	-0.493496	0.550391	-0.896628	0.369918	0.999947	InNeu_0
AL357509.1	1.60496	-1.68708	2.51023	-0.672083	0.501531	0.999947	InNeu_0
LINC01654	1.21387	-0.132882	2.79009	-0.0476263	0.962014	0.999947	InNeu_0
IGSF21	712.518	0.145466	0.442	0.329109	0.742074	0.999947	InNeu_0
IGSF21-AS1	1.90435	0.770023	1.58855	0.484733	0.627866	0.999947	InNeu_0
AL591896.1	3.16256	-0.108664	1.70636	-0.0636818	0.949224	0.999947	InNeu_0
PAX7	19.2739	0.669996	0.525547	1.27486	0.20236	0.999947	InNeu_0
AL080251.1	3.33845	0.0504717	1.2069	0.0418195	0.966643	0.999947	InNeu_0
IFFO2	67.7135	-0.548613	0.977469	-0.561259	0.574621	0.999947	InNeu_0
UBR4	1161.52	-0.121429	0.16082	-0.755063	0.450211	0.999947	InNeu_0
AL035413.1	205.971	0.0706351	0.382529	0.184653	0.853501	0.999947	InNeu_0
EMC1	290.673	0.0418954	0.241571	0.173429	0.862314	0.999947	InNeu_0
MRTO4	148.043	-0.0387804	0.259331	-0.14954	0.881127	0.999947	InNeu_0
AKR7A3	30.9648	-0.114748	0.548213	-0.209314	0.834203	0.999947	InNeu_0
AKR7A2	108.964	-0.298219	0.300825	-0.991336	0.321521	0.999947	InNeu_0
PQLC2	149.012	0.144482	0.406885	0.355094	0.722519	0.999947	InNeu_0
CAPZB	1948.3	-0.196564	0.287129	-0.684584	0.493606	0.999947	InNeu_0
AL031727.2	1.97027	0.261838	1.75587	0.149122	0.881457	0.999947	InNeu_0
NBL1	1086.87	0.233252	0.618935	0.376861	0.706277	0.999947	InNeu_0
HTR6	6.71008	0.19	0.985044	0.192884	0.84705	0.999947	InNeu_0
TMCO4	59.2676	-0.15535	0.648282	-0.239634	0.810614	0.999947	InNeu_0
OTUD3	510.89	0.218281	0.212681	1.02633	0.304737	0.999947	InNeu_0
PLA2G5	4.29026	0.49724	1.58677	0.313366	0.754003	0.999947	InNeu_0
PLA2G2C	3.8259	0.95286	1.26418	0.753735	0.451008	0.999947	InNeu_0
UBXN10-AS1	5.63508	0.846191	2.12808	0.397632	0.690901	0.999947	InNeu_0
UBXN10	30.6006	0.387504	0.53771	0.720656	0.471121	0.999947	InNeu_0
VWA5B1	36.8945	0.297081	1.28148	0.231827	0.816672	0.999947	InNeu_0
AL020998.1	2.18702	1.38557	2.05544	0.674101	0.500247	0.999947	InNeu_0
LINC01141	25.5876	-1.14359	0.696655	-1.64154	0.100685	0.999947	InNeu_0
CAMK2N1	2183.98	-0.140703	0.477129	-0.294894	0.768075	0.999947	InNeu_0
MUL1	159.813	0.229052	0.468711	0.488685	0.625065	0.999947	InNeu_0
FAM43B	269.99	0.168858	0.647798	0.260664	0.794351	0.999947	InNeu_0
CDA	7.06796	-1.41131	1.43448	-0.983844	0.325192	0.999947	InNeu_0
PINK1	436.061	0.0969217	0.417165	0.232334	0.816278	0.999947	InNeu_0
PINK1-AS	36.1585	0.0808001	0.471608	0.171329	0.863965	0.999947	InNeu_0
DDOST	167.149	-0.00656174	0.355497	-0.0184579	0.985274	0.999947	InNeu_0
KIF17	106.44	-0.469817	0.301644	-1.55752	0.119347	0.999947	InNeu_0
SH2D5	109.816	0.0710173	0.437128	0.162464	0.870941	0.999947	InNeu_0
AL663074.1	0.789287	-0.651894	3.15208	-0.206814	0.836155	0.999947	InNeu_0
HP1BP3	2040.97	-0.119676	0.185807	-0.64409	0.519517	0.999947	InNeu_0
EIF4G3	7179.81	-0.24053	0.288047	-0.83504	0.403695	0.999947	InNeu_0
ECE1	543.262	-0.301093	0.349309	-0.861968	0.388705	0.999947	InNeu_0
NBPF3	257.416	-0.00295582	0.577572	-0.00511766	0.995917	0.999947	InNeu_0
ALPL	9.16214	-0.743456	1.37764	-0.539658	0.589433	0.999947	InNeu_0
AL359815.1	0.972242	0.21389	2.46243	0.0868615	0.930782	0.999947	InNeu_0
RAP1GAP	1393.08	-0.17624	0.376628	-0.467942	0.639826	0.999947	InNeu_0
USP48	1422.42	-0.079217	0.288176	-0.274892	0.783399	0.999947	InNeu_0
LDLRAD2	2.15433	-2.04434	1.93632	-1.05579	0.291065	0.999947	InNeu_0
HSPG2	35.321	0.087735	0.807064	0.108709	0.913433	0.999947	InNeu_0
CELA3B	2.71011	0.473153	2.81427	0.168126	0.866484	0.999947	InNeu_0
CELA3A	0.992937	2.00357	2.7587	0.726276	0.46767	0.999947	InNeu_0
CDC42	1000.55	0.237381	2.43258	0.097584	0.922263	0.999947	InNeu_0
WNT4	58.1278	0.591743	0.578969	1.02206	0.306751	0.999947	InNeu_0
ZBTB40	315.945	-0.350289	0.422502	-0.829084	0.407057	0.999947	InNeu_0
EPHA8	46.9331	-0.0830994	0.570278	-0.145717	0.884144	0.999947	InNeu_0
C1QA	21.5674	-0.164862	1.2071	-0.136577	0.891365	0.999947	InNeu_0
C1QC	22.3332	0.219313	0.953148	0.230094	0.818019	0.999947	InNeu_0
C1QB	36.3769	-0.44124	1.05586	-0.417895	0.676024	0.999947	InNeu_0
EPHB2	631.986	-0.626078	0.618837	-1.0117	0.311681	0.999947	InNeu_0
TEX46	10.5949	-0.477636	0.89564	-0.53329	0.593833	0.999947	InNeu_0
KDM1A	968.594	0.00077629	0.180836	0.00429279	0.996575	0.999947	InNeu_0
AL031428.1	122.273	-0.287249	0.437949	-0.655896	0.511891	0.999947	InNeu_0
LUZP1	1221.53	-0.350413	0.519546	-0.67446	0.500019	0.999947	InNeu_0
HTR1D	6.84162	0.0933828	1.2434	0.0751027	0.940133	0.999947	InNeu_0
LINC01355	170.793	0.162685	0.364764	0.446	0.655597	0.999947	InNeu_0
AL109936.6	11.5166	-0.103512	0.67299	-0.15381	0.87776	0.999947	InNeu_0
HNRNPR	832.587	-0.0307893	0.178642	-0.172352	0.863161	0.999947	InNeu_0
ZNF436	111.015	0.0745493	0.534724	0.139416	0.889121	0.999947	InNeu_0
ZNF436-AS1	117.681	0.239735	0.424333	0.56497	0.572094	0.999947	InNeu_0
AL109936.2	5.13871	0.735314	1.12635	0.65283	0.513866	0.999947	InNeu_0
TCEA3	198.456	-0.123303	0.515847	-0.239029	0.811083	0.999947	InNeu_0
ASAP3	158.763	0.0952199	0.315212	0.302082	0.76259	0.999947	InNeu_0
ID3	14.5733	-1.30208	1.27199	-1.02365	0.305999	0.999947	InNeu_0
MDS2	8.73189	0.279416	0.82679	0.337952	0.735399	0.999947	InNeu_0
RPL11	505.014	0.111413	0.422623	0.263622	0.792071	0.999947	InNeu_0
ELOA	306.913	-0.0393836	0.192421	-0.204674	0.837827	0.999947	InNeu_0
ELOA-AS1	312.583	-0.22493	0.462902	-0.485912	0.627029	0.999947	InNeu_0
PITHD1	653.266	-0.00940866	0.470174	-0.020011	0.984035	0.999947	InNeu_0
LYPLA2	350.647	0.0638345	0.765018	0.0834417	0.9335	0.999947	InNeu_0
GALE	242.346	0.303724	0.367771	0.825851	0.408889	0.999947	InNeu_0
HMGCL	136.45	-0.0369582	0.41529	-0.0889937	0.929087	0.999947	InNeu_0
FUCA1	91.7467	0.0407999	0.435626	0.0936581	0.925381	0.999947	InNeu_0
CNR2	5.03928	-0.92932	1.12666	-0.824845	0.40946	0.999947	InNeu_0
PNRC2	151.259	0.0536329	0.329557	0.162743	0.870721	0.999947	InNeu_0
SRSF10	778.838	0.0376793	0.176417	0.21358	0.830874	0.999947	InNeu_0
AL591178.1	1.08814	-3.62038	3.19432	-1.13338	0.257054	0.999947	InNeu_0
MYOM3	3.02738	0.215626	1.32711	0.162478	0.870929	0.999947	InNeu_0
IL22RA1	0.77621	-0.633527	3.14827	-0.20123	0.840519	0.999947	InNeu_0
IFNLR1	84.2049	-0.19755	0.715595	-0.276063	0.782499	0.999947	InNeu_0
AL590683.1	3.85737	-1.23005	1.38373	-0.888937	0.374037	0.999947	InNeu_0
AL138902.1	0.282887	-1.85981	5.39768	-0.344558	0.730427	0.999947	InNeu_0
GRHL3	1.68589	1.0214	2.2106	0.462045	0.644049	0.999947	InNeu_0
STPG1	159.071	0.0369963	0.455689	0.0811876	0.935293	0.999947	InNeu_0
NIPAL3	442.466	-0.419857	0.53249	-0.788479	0.430417	0.999947	InNeu_0
RCAN3	173.57	-0.645459	0.608613	-1.06054	0.288899	0.999947	InNeu_0
AL445686.2	7.37358	-0.0260226	1.37855	-0.0188768	0.984939	0.999947	InNeu_0
NCMAP	9.10962	-0.102553	1.032	-0.0993729	0.920842	0.999947	InNeu_0
SRRM1	1083.07	-0.199676	0.239976	-0.832067	0.405371	0.999947	InNeu_0
AL445648.1	1.74837	-0.522424	2.39331	-0.218285	0.827207	0.999947	InNeu_0
CLIC4	204.329	-0.354074	0.48963	-0.723146	0.46959	0.999947	InNeu_0
RUNX3	0.923308	-0.536528	3.29816	-0.162675	0.870774	0.999947	InNeu_0
AL050344.1	3.48765	0.31577	1.53697	0.20545	0.837221	0.999947	InNeu_0
SYF2	196.139	0.0283825	0.266643	0.106444	0.91523	0.999947	InNeu_0
AL031432.5	3.81587	0.168696	1.27855	0.131943	0.895029	0.999947	InNeu_0
RSRP1	1354.92	-0.268827	0.275078	-0.977278	0.328432	0.999947	InNeu_0
AL031432.3	5.96818	0.462735	1.08239	0.427513	0.669006	0.999947	InNeu_0
RHD	42.5153	0.0845736	0.547221	0.154551	0.877175	0.999947	InNeu_0
TMEM50A	442.308	-0.0454917	0.248362	-0.183167	0.854667	0.999947	InNeu_0
RHCE	36.3019	-0.271254	0.783289	-0.346301	0.729117	0.999947	InNeu_0
MACO1	1448.84	-0.170656	0.275227	-0.620054	0.535222	0.999947	InNeu_0
LDLRAP1	44.1957	-0.0848756	0.776333	-0.109329	0.912942	0.999947	InNeu_0
AL606491.1	4.93852	-0.650236	1.50567	-0.431859	0.665844	0.999947	InNeu_0
MAN1C1	1104.17	-0.111542	0.487865	-0.228632	0.819155	0.999947	InNeu_0
AL031280.1	31.3202	0.324608	0.550961	0.589167	0.555749	0.999947	InNeu_0
SELENON	35.4238	-0.13459	0.620333	-0.216964	0.828237	0.999947	InNeu_0
AL020996.2	4.7811	0.644862	1.07827	0.598053	0.549804	0.999947	InNeu_0
AL020996.1	18.2155	-0.22458	0.724101	-0.31015	0.756447	0.999947	InNeu_0
MTFR1L	492.344	-0.15351	0.513367	-0.299027	0.76492	0.999947	InNeu_0
AUNIP	21.6868	0.210939	0.506159	0.416745	0.676865	0.999947	InNeu_0
AL033528.2	54.709	0.0478041	0.807441	0.0592044	0.952789	0.999947	InNeu_0
PAQR7	201.748	-0.0119971	0.475882	-0.0252103	0.979887	0.999947	InNeu_0
STMN1	1228	-0.195179	0.530676	-0.367793	0.713028	0.999947	InNeu_0
PAFAH2	62.5279	-0.2677	0.40782	-0.656417	0.511556	0.999947	InNeu_0
EXTL1	227.784	-0.428765	0.762351	-0.562425	0.573827	0.999947	InNeu_0
SLC30A2	2.86781	0.0136772	1.46493	0.00933644	0.992551	0.999947	InNeu_0
TRIM63	5.2821	-0.0340709	0.982504	-0.0346776	0.972337	0.999947	InNeu_0
PDIK1L	298.025	0.171977	0.202095	0.850971	0.394785	0.999947	InNeu_0
FAM110D	12.5019	-0.0636209	1.02559	-0.0620333	0.950536	0.999947	InNeu_0
ZNF593	80.0938	0.102272	0.784607	0.130348	0.896291	0.999947	InNeu_0
CNKSR1	139.983	-0.0438467	0.440886	-0.0994514	0.92078	0.999947	InNeu_0
CATSPER4	4.86111	0.256004	1.70836	0.149854	0.88088	0.999947	InNeu_0
CEP85	181.299	-0.131083	0.281599	-0.465497	0.641575	0.999947	InNeu_0
SH3BGRL3	375.273	0.041539	0.855565	0.0485515	0.961277	0.999947	InNeu_0
UBXN11	145.364	-0.061215	0.504729	-0.121283	0.903467	0.999947	InNeu_0
CD52	4.88071	-3.17646	2.29819	-1.38216	0.166923	0.999947	InNeu_0
CRYBG2	3.53008	-0.768756	1.45066	-0.529934	0.596158	0.999947	InNeu_0
ZNF683	0.349412	-1.38115	5.3978	-0.255872	0.798049	0.999947	InNeu_0
LIN28A	2.07572	0.0764893	1.59656	0.0479089	0.961789	0.999947	InNeu_0
DHDDS	295.263	-0.315411	0.479683	-0.65754	0.510834	0.999947	InNeu_0
AL513365.2	28.0405	-0.0763545	0.475454	-0.160593	0.872414	0.999947	InNeu_0
HMGN2	501.76	0.168528	0.411554	0.409491	0.68218	0.999947	InNeu_0
RPS6KA1	87.9768	-0.0734193	0.395317	-0.185723	0.852662	0.999947	InNeu_0
ARID1A	1077.09	-0.206448	0.353864	-0.583412	0.559616	0.999947	InNeu_0
PIGV	53.877	-0.0421578	0.536892	-0.0785221	0.937413	0.999947	InNeu_0
ZDHHC18	531.224	-0.0308428	0.293418	-0.105116	0.916284	0.999947	InNeu_0
SFN	8.51181	-0.653236	1.24197	-0.525967	0.598911	0.999947	InNeu_0
AL034380.1	2.22113	0.917655	1.81865	0.50458	0.613854	0.999947	InNeu_0
GPN2	184.916	-0.115588	0.241217	-0.479187	0.631806	0.999947	InNeu_0
GPATCH3	75.7022	-0.0490344	0.466377	-0.105139	0.916266	0.999947	InNeu_0
NUDC	574.463	-0.108983	0.392225	-0.277858	0.781121	0.999947	InNeu_0
KDF1	2.81787	0.81971	1.56037	0.525331	0.599353	0.999947	InNeu_0
TRNP1	207.184	-0.127624	0.265576	-0.480556	0.630832	0.999947	InNeu_0
TENT5B	4.88273	-0.552701	1.10448	-0.500416	0.616782	0.999947	InNeu_0
SLC9A1	486.229	0.00411539	0.255339	0.0161173	0.987141	0.999947	InNeu_0
AL590640.1	2.31171	-2.15239	1.94017	-1.10938	0.267265	0.999947	InNeu_0
WDTC1	575.61	-0.257202	0.222487	-1.15604	0.247667	0.999947	InNeu_0
TMEM222	738.588	-0.0215728	0.549053	-0.0392908	0.968659	0.999947	InNeu_0
SYTL1	27.8291	0.0635014	0.465965	0.136279	0.891601	0.999947	InNeu_0
MAP3K6	110.323	0.337105	0.573319	0.58799	0.556539	0.999947	InNeu_0
FCN3	2.12862	-1.03238	2.83557	-0.364081	0.715798	0.999947	InNeu_0
CD164L2	12.436	-0.285421	1.05417	-0.270754	0.786581	0.999947	InNeu_0
GPR3	41.2586	-0.140602	0.65494	-0.214679	0.830017	0.999947	InNeu_0
WASF2	336.704	-0.062772	0.294667	-0.213027	0.831306	0.999947	InNeu_0
FO393419.2	2.92176	-1.4912	1.98256	-0.752162	0.451953	0.999947	InNeu_0
BX293535.1	7.33678	-0.20973	1.08527	-0.193252	0.846761	0.999947	InNeu_0
AHDC1	956.369	-0.132466	0.198155	-0.668499	0.503815	0.999947	InNeu_0
FGR	3.5861	-0.409984	1.86216	-0.220166	0.825742	0.999947	InNeu_0
LINC02574	1.24073	-0.177052	2.39782	-0.0738388	0.941139	0.999947	InNeu_0
IFI6	359.838	0.205064	0.547946	0.374242	0.708224	0.999947	InNeu_0
AL445490.1	8.20162	0.00702082	1.10376	0.00636081	0.994925	0.999947	InNeu_0
FAM76A	299.226	0.0417555	0.27003	0.154632	0.877111	0.999947	InNeu_0
STX12	934.104	-0.148714	0.34314	-0.43339	0.664731	0.999947	InNeu_0
PPP1R8	185.676	-0.2542	0.236443	-1.0751	0.282329	0.999947	InNeu_0
THEMIS2	24.2234	-0.607677	0.802137	-0.757573	0.448706	0.999947	InNeu_0
RPA2	177.29	-0.0303174	0.292504	-0.103648	0.917449	0.999947	InNeu_0
SMPDL3B	6.11597	-0.880574	1.21719	-0.723452	0.469403	0.999947	InNeu_0
AL512288.1	2.32054	0.629122	2.07465	0.303242	0.761705	0.999947	InNeu_0
XKR8	61.9378	0.105595	0.406639	0.259678	0.795112	0.999947	InNeu_0
EYA3	965.44	-0.149733	0.233196	-0.64209	0.520815	0.999947	InNeu_0
PTAFR	14.3544	0.107582	0.732661	0.146837	0.88326	0.999947	InNeu_0
DNAJC8	431.616	0.104146	0.387021	0.269097	0.787855	0.999947	InNeu_0
ATP5IF1	687.187	-0.075971	0.487016	-0.155993	0.876039	0.999947	InNeu_0
AL353622.1	31.854	0.397757	0.644441	0.617213	0.537094	0.999947	InNeu_0
SESN2	227.687	-0.114892	0.233313	-0.492436	0.622411	0.999947	InNeu_0
MED18	11.8924	-0.336904	0.854102	-0.394454	0.693246	0.999947	InNeu_0
PHACTR4	1292.96	-0.325717	0.457689	-0.711656	0.476678	0.999947	InNeu_0
RCC1	280.216	-0.0608874	0.344792	-0.176592	0.859829	0.999947	InNeu_0
TRNAU1AP	568.041	-0.354193	0.600672	-0.589662	0.555418	0.999947	InNeu_0
SNHG12	116.343	0.401268	0.402014	0.998144	0.318209	0.999947	InNeu_0
TAF12	224.242	-0.256609	0.448247	-0.572472	0.567002	0.999947	InNeu_0
RAB42	1.76868	1.31585	1.56146	0.842705	0.399393	0.999947	InNeu_0
LINC01715	5.60073	-0.142029	1.37548	-0.103258	0.917758	0.999947	InNeu_0
AL360012.1	2.83099	0.0290387	2.15722	0.0134612	0.98926	0.999947	InNeu_0
GMEB1	198.724	-0.287563	0.428084	-0.671743	0.501747	0.999947	InNeu_0
YTHDF2	370.528	-0.144745	0.342696	-0.42237	0.672755	0.999947	InNeu_0
OPRD1	603.934	-0.849075	0.864806	-0.98181	0.326194	0.999947	InNeu_0
AL009181.1	13.4985	0.0316854	1.02414	0.0309386	0.975319	0.999947	InNeu_0
EPB41	1320.15	-0.384747	0.319459	-1.20437	0.228447	0.999947	InNeu_0
TMEM200B	7.21076	-0.37522	1.61409	-0.232465	0.816177	0.999947	InNeu_0
AL357500.1	9.3794	-0.299077	0.991034	-0.301782	0.762818	0.999947	InNeu_0
SRSF4	939.541	-0.352933	0.442451	-0.797677	0.425058	0.999947	InNeu_0
MECR	182.1	-0.49282	0.603038	-0.817229	0.413797	0.999947	InNeu_0
PTPRU	413.989	-0.349272	0.289051	-1.20834	0.226916	0.999947	InNeu_0
LINC01756	3.37128	0.287912	1.17469	0.245096	0.806382	0.999947	InNeu_0
AL645944.2	0.875519	-3.30237	3.34926	-0.985998	0.324134	0.999947	InNeu_0
LINC01648	0.936139	-0.860085	4.02889	-0.21348	0.830953	0.999947	InNeu_0
MATN1	7.89479	-0.436023	1.11736	-0.390226	0.69637	0.999947	InNeu_0
MATN1-AS1	6.75095	0.134155	1.02978	0.130275	0.896349	0.999947	InNeu_0
LAPTM5	59.9053	-0.525676	0.789997	-0.665416	0.505785	0.999947	InNeu_0
AL137027.1	21.4413	-0.805064	0.934062	-0.861895	0.388745	0.999947	InNeu_0
LINC01778	2.46934	-2.30328	2.15288	-1.06986	0.284682	0.999947	InNeu_0
SDC3	594.439	0.0242536	0.648683	0.037389	0.970175	0.999947	InNeu_0
PUM1	2277.52	-0.0415024	0.154371	-0.268848	0.788047	0.999947	InNeu_0
NKAIN1	168.189	-0.225579	0.839814	-0.268606	0.788233	0.999947	InNeu_0
SNRNP40	364.509	-0.0210687	0.401456	-0.0524806	0.958146	0.999947	InNeu_0
ZCCHC17	645.508	-0.0106044	0.275856	-0.0384417	0.969336	0.999947	InNeu_0
AL451070.1	193.486	-0.53568	0.648661	-0.825824	0.408904	0.999947	InNeu_0
FABP3	312.821	0.204729	0.581051	0.352343	0.724581	0.999947	InNeu_0
SERINC2	8.85388	0.148963	0.869563	0.171308	0.863982	0.999947	InNeu_0
TINAGL1	19.6397	-0.0646161	1.08956	-0.0593047	0.952709	0.999947	InNeu_0
HCRTR1	9.67967	-0.00612446	1.06558	-0.00574752	0.995414	0.999947	InNeu_0
PEF1	282.865	-0.0900064	0.606818	-0.148325	0.882086	0.999947	InNeu_0
AC114488.2	6.22817	-0.347892	1.0181	-0.341708	0.73257	0.999947	InNeu_0
COL16A1	276.137	0.279964	0.223878	1.25052	0.211108	0.999947	InNeu_0
ADGRB2	625.755	-0.249772	0.747003	-0.334366	0.738103	0.999947	InNeu_0
SPOCD1	6.15689	-1.52399	1.21251	-1.25688	0.208797	0.999947	InNeu_0
AL354919.1	3.54891	0.806833	1.25157	0.644659	0.519148	0.999947	InNeu_0
AL136115.2	57.6408	-0.55709	0.506896	-1.09902	0.271758	0.999947	InNeu_0
PTP4A2	166.113	-0.098501	0.259939	-0.378938	0.704734	0.999947	InNeu_0
AL136115.3	2.0611	-1.02967	1.77471	-0.580188	0.561788	0.999947	InNeu_0
KHDRBS1	1110.58	-0.0993286	0.241777	-0.410827	0.681199	0.999947	InNeu_0
AL445248.1	83.5363	-0.0662698	0.44339	-0.149462	0.881189	0.999947	InNeu_0
TMEM39B	367.763	-0.192569	0.220984	-0.871412	0.383529	0.999947	InNeu_0
KPNA6	787.167	0.0126493	0.171159	0.0739036	0.941087	0.999947	InNeu_0
TXLNA	416.335	0.0511484	0.465153	0.10996	0.912441	0.999947	InNeu_0
CCDC28B	106.719	0.330051	0.513009	0.643364	0.519988	0.999947	InNeu_0
AL049795.1	24.4225	0.659426	0.800707	0.823554	0.410193	0.999947	InNeu_0
IQCC	41.3752	0.256583	0.749578	0.342304	0.732122	0.999947	InNeu_0
DCDC2B	19.483	0.254291	0.675771	0.376297	0.706696	0.999947	InNeu_0
TMEM234	84.4976	-0.229873	0.37245	-0.617191	0.537109	0.999947	InNeu_0
EIF3I	179.264	0.0171134	0.480307	0.0356302	0.971577	0.999947	InNeu_0
FAM167B	19.0381	0.0957314	0.917092	0.104386	0.916863	0.999947	InNeu_0
LCK	5.14128	-0.626277	1.33573	-0.468865	0.639166	0.999947	InNeu_0
HDAC1	366.419	0.168665	0.218259	0.772775	0.439656	0.999947	InNeu_0
MARCKSL1	713.32	0.308001	0.607814	0.506735	0.612341	0.999947	InNeu_0
TSSK3	133.165	-0.0936939	0.344489	-0.27198	0.785638	0.999947	InNeu_0
FAM229A	267.008	0.0349512	0.646992	0.0540212	0.956918	0.999947	InNeu_0
BSDC1	1007.93	-0.241014	0.320119	-0.752889	0.451516	0.999947	InNeu_0
AL033529.1	70.702	0.0600534	0.598571	0.100328	0.920084	0.999947	InNeu_0
ZBTB8A	45.2002	0.113422	0.387474	0.292721	0.769736	0.999947	InNeu_0
ZBTB8OS	1382.43	-0.357973	0.518147	-0.690871	0.489646	0.999947	InNeu_0
RBBP4	972.228	-0.0866366	0.163437	-0.530091	0.596049	0.999947	InNeu_0
SYNC	276.091	0.224538	0.476823	0.470905	0.637708	0.999947	InNeu_0
KIAA1522	159.632	-0.18884	0.330189	-0.571914	0.56738	0.999947	InNeu_0
YARS	608.381	-0.270058	0.337403	-0.800402	0.423478	0.999947	InNeu_0
S100PBP	501.019	-0.0958812	0.323812	-0.296101	0.767153	0.999947	InNeu_0
FNDC5	252.04	0.0954381	0.354752	0.269028	0.787908	0.999947	InNeu_0
HPCA	629.926	0.22794	0.775256	0.294018	0.768744	0.999947	InNeu_0
TMEM54	98.2389	0.455395	0.698879	0.651608	0.514654	0.999947	InNeu_0
RNF19B	131.891	-0.141366	0.569571	-0.248198	0.803981	0.999947	InNeu_0
AL020995.1	50.5753	0.353255	0.530358	0.666068	0.505368	0.999947	InNeu_0
AK2	339.95	0.159733	0.1833	0.871431	0.383519	0.999947	InNeu_0
AZIN2	431.953	-0.100996	0.184549	-0.547257	0.584202	0.999947	InNeu_0
TRIM62	221.378	-0.0587504	0.520144	-0.11295	0.91007	0.999947	InNeu_0
AL662907.3	36.8143	-0.723675	1.03208	-0.70118	0.483191	0.999947	InNeu_0
ZNF362	491.936	-0.110919	0.333946	-0.332147	0.739778	0.999947	InNeu_0
A3GALT2	17.3549	-0.0533127	0.647957	-0.0822782	0.934426	0.999947	InNeu_0
AL513327.1	30.9292	0.255323	0.528962	0.482686	0.629319	0.999947	InNeu_0
PHC2	1136.3	-0.203753	0.289464	-0.703899	0.481496	0.999947	InNeu_0
AL513327.2	26.8271	-0.304516	0.521206	-0.584253	0.55905	0.999947	InNeu_0
ZSCAN20	47.4078	0.288235	0.3757	0.767195	0.442965	0.999947	InNeu_0
CSMD2	3115.18	-0.551026	0.480474	-1.14684	0.251448	0.999947	InNeu_0
C1orf94	9.66229	0.432951	0.885552	0.488904	0.624909	0.999947	InNeu_0
SMIM12	560.516	-0.14337	0.326722	-0.438812	0.660797	0.999947	InNeu_0
GJB3	1.56722	-0.533949	2.43072	-0.219667	0.82613	0.999947	InNeu_0
GJA4	1.48342	-1.52661	3.06597	-0.497919	0.618541	0.999947	InNeu_0
DLGAP3	832.914	-0.22468	0.433435	-0.518371	0.6042	0.999947	InNeu_0
AC114490.3	61.0102	0.439928	0.488968	0.899707	0.368276	0.999947	InNeu_0
AC114490.2	0.434448	1.57782	4.18007	0.377461	0.705831	0.999947	InNeu_0
ZMYM6	9.65666	-0.171516	0.721126	-0.237845	0.812001	0.999947	InNeu_0
ZMYM1	234.649	0.00491504	0.406466	0.0120921	0.990352	0.999947	InNeu_0
AL590434.1	343.72	0.188742	0.610412	0.309205	0.757166	0.999947	InNeu_0
SFPQ	2370.47	-0.111719	0.124298	-0.8988	0.368759	0.999947	InNeu_0
ZMYM4	2194.16	-0.0846684	0.181896	-0.465478	0.641589	0.999947	InNeu_0
ZMYM4-AS1	31.1117	0.428073	0.6815	0.628134	0.529916	0.999947	InNeu_0
KIAA0319L	1212.51	-0.156503	0.407368	-0.384181	0.700844	0.999947	InNeu_0
NCDN	2682.53	-0.21821	0.871976	-0.250248	0.802396	0.999947	InNeu_0
AC004865.2	55.8585	-0.0252856	0.336235	-0.0752022	0.940054	0.999947	InNeu_0
TFAP2E	228.082	-0.172876	0.589277	-0.293369	0.76924	0.999947	InNeu_0
PSMB2	506.863	0.142288	0.295087	0.482192	0.62967	0.999947	InNeu_0
C1orf216	449.94	-0.0287359	0.649947	-0.0442126	0.964735	0.999947	InNeu_0
CLSPN	34.848	-0.334825	0.605971	-0.552544	0.580576	0.999947	InNeu_0
AGO4	1038.8	0.0153741	0.405897	0.0378768	0.969786	0.999947	InNeu_0
AGO1	672.273	-0.112891	0.241632	-0.467201	0.640356	0.999947	InNeu_0
AL139286.2	2.09845	0.492597	2.04903	0.240405	0.810016	0.999947	InNeu_0
AGO3	1805.7	-0.180682	0.369458	-0.489046	0.624809	0.999947	InNeu_0
AL138787.2	47.6607	0.265555	0.39468	0.672838	0.501051	0.999947	InNeu_0
TEKT2	33.7096	0.437421	0.61126	0.715606	0.474235	0.999947	InNeu_0
ADPRHL2	197.934	-0.115546	0.273901	-0.421854	0.673132	0.999947	InNeu_0
COL8A2	5.91566	0.244973	0.996969	0.245718	0.805901	0.999947	InNeu_0
TRAPPC3	395.443	0.0599525	0.34699	0.172779	0.862825	0.999947	InNeu_0
MAP7D1	977.521	0.0937915	0.57156	0.164097	0.869654	0.999947	InNeu_0
THRAP3	1069.9	-0.156686	0.208506	-0.751471	0.452369	0.999947	InNeu_0
SH3D21	48.8875	0.23209	0.462215	0.502126	0.615579	0.999947	InNeu_0
EVA1B	5.22097	-1.34787	1.53106	-0.880352	0.378669	0.999947	InNeu_0
AL591845.1	146.662	-0.162078	0.389753	-0.415848	0.677521	0.999947	InNeu_0
STK40	315.983	-0.339584	0.592706	-0.572937	0.566687	0.999947	InNeu_0
LSM10	105.437	0.291994	0.501954	0.581714	0.560759	0.999947	InNeu_0
OSCP1	150.713	-0.265659	0.368851	-0.720234	0.471381	0.999947	InNeu_0
MRPS15	172.316	-0.133729	0.515524	-0.259404	0.795323	0.999947	InNeu_0
CSF3R	5.64566	0.280333	1.09832	0.255238	0.798539	0.999947	InNeu_0
AL596257.1	4.40637	-0.534858	1.80825	-0.295787	0.767393	0.999947	InNeu_0
GRIK3	1990.02	-0.974179	0.681119	-1.43026	0.152641	0.999947	InNeu_0
AL031430.1	1.28555	-1.24641	3.19627	-0.389958	0.696567	0.999947	InNeu_0
AL353604.1	6.42858	-0.966943	1.10786	-0.872801	0.382772	0.999947	InNeu_0
LINC01137	21.077	0.00208019	0.643349	0.00323337	0.99742	0.999947	InNeu_0
ZC3H12A	2.78224	-1.37614	1.70665	-0.806337	0.420049	0.999947	InNeu_0
MEAF6	549.878	-0.00436395	0.370577	-0.0117761	0.990604	0.999947	InNeu_0
SNIP1	140.551	-0.0415332	0.355139	-0.116949	0.9069	0.999947	InNeu_0
DNALI1	75.4305	0.121088	0.341281	0.354804	0.722736	0.999947	InNeu_0
GNL2	92.8417	-0.318741	0.289862	-1.09963	0.271494	0.999947	InNeu_0
RSPO1	0.385125	1.58586	5.10037	0.310931	0.755853	0.999947	InNeu_0
C1orf109	104.178	-0.0502124	0.353423	-0.142074	0.887021	0.999947	InNeu_0
CDCA8	16.7462	0.673455	0.621382	1.0838	0.278453	0.999947	InNeu_0
EPHA10	516.365	-0.0142529	0.256653	-0.0555338	0.955713	0.999947	InNeu_0
MANEAL	157.313	0.0285958	0.347313	0.0823343	0.934381	0.999947	InNeu_0
YRDC	86.3612	0.243654	0.616514	0.395212	0.692687	0.999947	InNeu_0
C1orf122	349.143	0.334141	0.711994	0.469303	0.638853	0.999947	InNeu_0
MTF1	247.633	-0.0274008	0.44261	-0.0619073	0.950637	0.999947	InNeu_0
AL929472.2	45.594	0.230232	0.826759	0.278475	0.780648	0.999947	InNeu_0
INPP5B	643.938	-0.18909	0.590624	-0.320153	0.748852	0.999947	InNeu_0
SF3A3	355.667	0.000135399	0.247649	0.000546739	0.999564	0.999947	InNeu_0
FHL3	13.7667	0.484568	0.86457	0.560474	0.575156	0.999947	InNeu_0
UTP11	141.731	0.0892364	0.361719	0.246701	0.80514	0.999947	InNeu_0
POU3F1	20.9636	-0.206914	0.528594	-0.391441	0.695471	0.999947	InNeu_0
AL139158.2	46.3129	-0.995653	0.839525	-1.18597	0.235633	0.999947	InNeu_0
LINC01685	1.45756	0.743869	2.612	0.28479	0.775805	0.999947	InNeu_0
AL354702.2	1.814	1.69255	2.57948	0.656159	0.511722	0.999947	InNeu_0
RRAGC	159.459	0.220276	0.687197	0.320543	0.748557	0.999947	InNeu_0
AL139260.1	1738.64	-0.339784	0.558158	-0.608759	0.542684	0.999947	InNeu_0
MYCBP	5.30577	0.0325317	1.53856	0.0211442	0.983131	0.999947	InNeu_0
AL139260.3	0.583705	-0.194941	3.29954	-0.0590814	0.952887	0.999947	InNeu_0
RHBDL2	185.671	0.187436	0.388989	0.481855	0.629909	0.999947	InNeu_0
AKIRIN1	354.661	0.100404	0.164178	0.611554	0.540833	0.999947	InNeu_0
NDUFS5	656.499	0.110295	0.739924	0.149062	0.881504	0.999947	InNeu_0
MACF1	6964.31	-0.387158	0.37372	-1.03596	0.300222	0.999947	InNeu_0
AL442071.1	10.6369	0.0067237	0.766322	0.00877399	0.992999	0.999947	InNeu_0
BMP8A	35.5849	-0.605698	0.779246	-0.777288	0.436989	0.999947	InNeu_0
PABPC4	365.911	0.0642987	0.471248	0.136443	0.891471	0.999947	InNeu_0
AL365277.1	3.10263	-0.0418542	1.29017	-0.0324408	0.974121	0.999947	InNeu_0
HEYL	4.23563	-1.39358	1.51363	-0.920684	0.357216	0.999947	InNeu_0
NT5C1A	33.8756	-0.722542	0.499604	-1.44623	0.148113	0.999947	InNeu_0
HPCAL4	876.286	-0.182483	0.3738	-0.488184	0.62542	0.999947	InNeu_0
PPIE	510.456	-0.00149446	0.168956	-0.00884531	0.992943	0.999947	InNeu_0
BMP8B	13.849	0.909876	1.16823	0.778847	0.43607	0.999947	InNeu_0
AL033527.3	0.542503	1.14021	4.0697	0.280171	0.779346	0.999947	InNeu_0
AL033527.5	13.3408	-0.995561	0.889371	-1.1194	0.26297	0.999947	InNeu_0
AL033527.4	5.01328	-0.542454	1.0525	-0.515397	0.606276	0.999947	InNeu_0
TRIT1	413.453	-0.201748	0.32865	-0.613869	0.539302	0.999947	InNeu_0
MYCL	14.1928	-0.138237	0.714708	-0.193418	0.846632	0.999947	InNeu_0
MFSD2A	18.1037	-0.466082	0.610824	-0.763038	0.445441	0.999947	InNeu_0
CAP1	276.268	-0.231853	0.273657	-0.84724	0.396861	0.999947	InNeu_0
PPT1	576.591	0.0041108	0.306748	0.0134012	0.989308	0.999947	InNeu_0
RLF	1345.39	-0.160896	0.347521	-0.462982	0.643377	0.999947	InNeu_0
TMCO2	5.46002	-0.932591	1.30665	-0.713729	0.475395	0.999947	InNeu_0
AL050341.2	49.5398	0.0295274	0.532379	0.0554631	0.95577	0.999947	InNeu_0
ZMPSTE24	214.451	-0.0857281	0.234832	-0.365061	0.715066	0.999947	InNeu_0
COL9A2	41.5302	0.361424	0.506178	0.714026	0.475211	0.999947	InNeu_0
SMAP2	892.629	-0.152851	0.149756	-1.02067	0.307412	0.999947	InNeu_0
AL031985.4	13.3675	-0.0774114	0.820446	-0.0943528	0.924829	0.999947	InNeu_0
ZFP69B	104.904	-0.0862057	0.318227	-0.270893	0.786473	0.999947	InNeu_0
ZFP69	30.197	0.127099	0.522374	0.243311	0.807765	0.999947	InNeu_0
AL603839.3	143.874	-0.248697	0.678015	-0.366801	0.713768	0.999947	InNeu_0
EXO5	35.1043	0.173957	0.610762	0.284819	0.775782	0.999947	InNeu_0
ZNF684	75.997	0.129208	0.386851	0.334	0.738379	0.999947	InNeu_0
RIMS3	847.673	-0.32291	0.57202	-0.564508	0.572409	0.999947	InNeu_0
AL031289.1	41.1862	0.431616	0.561703	0.768405	0.442247	0.999947	InNeu_0
NFYC-AS1	30.6739	-0.493695	0.463106	-1.06605	0.286399	0.999947	InNeu_0
NFYC	917.498	-0.20075	0.278878	-0.719849	0.471618	0.999947	InNeu_0
KCNQ4	253.565	-0.293342	0.331199	-0.885697	0.375781	0.999947	InNeu_0
CITED4	122.022	-0.21004	0.787672	-0.266659	0.789732	0.999947	InNeu_0
CTPS1	296.465	-0.192942	0.331245	-0.582475	0.560247	0.999947	InNeu_0
SLFNL1-AS1	60.094	0.221186	0.337982	0.654433	0.512833	0.999947	InNeu_0
SLFNL1	58.6301	-0.012093	0.390145	-0.0309961	0.975273	0.999947	InNeu_0
SCMH1	3384.17	-0.21257	0.585193	-0.363248	0.71642	0.999947	InNeu_0
AC093151.3	129.862	0.12469	0.662643	0.188171	0.850742	0.999947	InNeu_0
FOXO6	53.743	0.302321	0.411688	0.734346	0.462738	0.999947	InNeu_0
HIVEP3	4750.15	-0.420183	0.662074	-0.634646	0.52566	0.999947	InNeu_0
FOXJ3	1681.21	-0.0437573	0.247839	-0.176556	0.859857	0.999947	InNeu_0
RIMKLA	526.017	-0.12142	0.349465	-0.347445	0.728257	0.999947	InNeu_0
ZMYND12	18.5157	-0.0643242	0.616088	-0.104407	0.916846	0.999947	InNeu_0
PPCS	94.8438	-0.00645117	0.313985	-0.0205461	0.983608	0.999947	InNeu_0
CCDC30	1196.36	-0.309582	0.468521	-0.660764	0.508763	0.999947	InNeu_0
PPIH	164.332	0.0492602	0.227367	0.216655	0.828478	0.999947	InNeu_0
AC098484.2	15.1121	-0.0120703	0.75596	-0.0159669	0.987261	0.999947	InNeu_0
YBX1	429.626	0.186996	0.196207	0.953057	0.340561	0.999947	InNeu_0
P3H1	264.254	-0.0615618	0.220688	-0.278954	0.78028	0.999947	InNeu_0
AC098484.3	40.795	0.0931578	0.45089	0.206609	0.836315	0.999947	InNeu_0
TMEM269	16.4418	3.46728e-05	0.716001	4.84257e-05	0.999961	0.999961	InNeu_0
SVBP	155.16	0.0561675	0.331995	0.169182	0.865654	0.999947	InNeu_0
ERMAP	48.484	0.0647411	0.403653	0.160388	0.872575	0.999947	InNeu_0
AL512353.1	1.41066	-0.379435	2.16199	-0.175503	0.860685	0.999947	InNeu_0
ZNF691	35.4285	0.202363	0.560251	0.361201	0.717949	0.999947	InNeu_0
SLC2A1	82.3539	0.079809	0.32015	0.249286	0.80314	0.999947	InNeu_0
SLC2A1-AS1	78.2641	-0.162957	0.793354	-0.205402	0.837258	0.999947	InNeu_0
AC099795.1	0.317608	-1.86499	5.39764	-0.34552	0.729703	0.999947	InNeu_0
EBNA1BP2	95.6665	-0.0661037	0.433413	-0.152519	0.878778	0.999947	InNeu_0
CFAP57	20.3902	-0.0187906	0.74895	-0.0250892	0.979984	0.999947	InNeu_0
TMEM125	37.7441	-0.146262	0.916949	-0.15951	0.873267	0.999947	InNeu_0
TIE1	5.92712	-0.910964	1.11373	-0.817942	0.41339	0.999947	InNeu_0
MPL	5.25001	-1.74027	1.20449	-1.44482	0.14851	0.999947	InNeu_0
AL139289.2	4.20953	-0.109389	1.47036	-0.0743962	0.940695	0.999947	InNeu_0
CDC20	3.25686	1.04508	1.66322	0.62835	0.529775	0.999947	InNeu_0
ELOVL1	128.566	-0.092395	0.572617	-0.161356	0.871813	0.999947	InNeu_0
MED8	119.817	-0.0900386	0.409695	-0.21977	0.82605	0.999947	InNeu_0
AL139289.1	2.38616	0.0136199	1.95915	0.00695197	0.994453	0.999947	InNeu_0
SZT2	421.618	-0.101729	0.288452	-0.352673	0.724334	0.999947	InNeu_0
SZT2-AS1	3.79561	0.41804	1.30398	0.320589	0.748522	0.999947	InNeu_0
HYI	186.839	0.0467851	0.669839	0.0698452	0.944317	0.999947	InNeu_0
PTPRF	405.483	-0.128995	0.286239	-0.450654	0.652239	0.999947	InNeu_0
AL451062.3	1.38382	0.84385	2.09243	0.403287	0.686737	0.999947	InNeu_0
KDM4A-AS1	26.2247	0.204915	0.71564	0.286338	0.774619	0.999947	InNeu_0
ST3GAL3	323.141	0.0968966	0.831182	0.116577	0.907195	0.999947	InNeu_0
AL451062.1	24.8731	0.13655	0.520208	0.262492	0.792942	0.999947	InNeu_0
ARTN	27.0706	0.825531	0.875222	0.943224	0.345566	0.999947	InNeu_0
AL357079.1	13.8984	-0.532126	0.898906	-0.591971	0.55387	0.999947	InNeu_0
IPO13	268.986	0.00788223	0.69905	0.0112756	0.991004	0.999947	InNeu_0
DPH2	68.905	0.397939	0.476971	0.834304	0.40411	0.999947	InNeu_0
ATP6V0B	1428.67	-0.055757	0.79325	-0.0702894	0.943963	0.999947	InNeu_0
B4GALT2	286.532	0.0542354	0.42627	0.127233	0.898756	0.999947	InNeu_0
CCDC24	268.543	-0.0417319	0.343035	-0.121655	0.903172	0.999947	InNeu_0
SLC6A9	92.0124	0.06822	0.582046	0.117207	0.906696	0.999947	InNeu_0
AL139220.2	16.3554	0.0916358	0.58291	0.157204	0.875084	0.999947	InNeu_0
KLF17	0.857194	0.755125	2.95193	0.255807	0.7981	0.999947	InNeu_0
DMAP1	647.898	0.130026	0.566127	0.229676	0.818343	0.999947	InNeu_0
ERI3	963.185	-0.231742	0.161142	-1.43812	0.150399	0.999947	InNeu_0
RNF220	1463.75	-0.46916	0.545736	-0.859684	0.389963	0.999947	InNeu_0
TMEM53	126.632	0.122218	0.27388	0.446246	0.655419	0.999947	InNeu_0
ARMH1	277.24	-0.256066	0.511918	-0.500209	0.616928	0.999947	InNeu_0
KIF2C	21.792	0.175535	0.671263	0.2615	0.793707	0.999947	InNeu_0
AL592166.1	21.785	0.0782751	0.713529	0.109701	0.912646	0.999947	InNeu_0
RPS8	603.471	0.174742	0.437104	0.399773	0.689324	0.999947	InNeu_0
BEST4	54.2136	0.0935988	0.491914	0.190275	0.849094	0.999947	InNeu_0
PLK3	78.566	0.0166951	0.450943	0.0370226	0.970467	0.999947	InNeu_0
BTBD19	9.92614	-0.155143	0.957364	-0.162052	0.871265	0.999947	InNeu_0
PTCH2	515.814	-0.349518	0.58411	-0.598378	0.549588	0.999947	InNeu_0
EIF2B3	753.367	-0.395234	0.527947	-0.748623	0.454084	0.999947	InNeu_0
HECTD3	141.987	-0.0173314	0.492723	-0.0351748	0.97194	0.999947	InNeu_0
UROD	178.948	0.183461	0.650141	0.282186	0.777801	0.999947	InNeu_0
ZSWIM5	2014.94	-0.226867	0.574417	-0.394952	0.692878	0.999947	InNeu_0
LINC01144	4.29495	0.819752	1.82233	0.449837	0.652828	0.999947	InNeu_0
HPDL	1.83769	1.73997	2.55796	0.680218	0.496366	0.999947	InNeu_0
MUTYH	199.447	0.166998	0.347767	0.480202	0.631084	0.999947	InNeu_0
TOE1	43.7332	-0.00366696	0.366825	-0.0099965	0.992024	0.999947	InNeu_0
TESK2	169.391	-0.138375	0.457532	-0.302437	0.762319	0.999947	InNeu_0
CCDC163	18.5294	0.799262	0.804427	0.99358	0.320427	0.999947	InNeu_0
MMACHC	48.0305	0.140991	0.451641	0.312175	0.754908	0.999947	InNeu_0
PRDX1	567.862	0.0895352	0.687069	0.130315	0.896317	0.999947	InNeu_0
AKR1A1	125.147	0.192364	0.274515	0.700742	0.483464	0.999947	InNeu_0
NASP	531.131	0.0686144	0.310694	0.220842	0.825215	0.999947	InNeu_0
CCDC17	6.15321	-0.633716	1.08866	-0.582108	0.560494	0.999947	InNeu_0
GPBP1L1	759.922	-0.133267	0.300484	-0.443507	0.657399	0.999947	InNeu_0
TMEM69	181.259	-0.113649	0.227833	-0.498823	0.617904	0.999947	InNeu_0
IPP	177.638	-0.0610034	0.287253	-0.212368	0.83182	0.999947	InNeu_0
MAST2	1333.71	-0.116338	0.488992	-0.237913	0.811949	0.999947	InNeu_0
PIK3R3	219.9	0.0445484	0.360608	0.123537	0.901682	0.999947	InNeu_0
AL358075.4	31.2793	-0.940471	0.595643	-1.57892	0.114355	0.999947	InNeu_0
AL358075.2	20.3988	-0.92433	1.12057	-0.824874	0.409443	0.999947	InNeu_0
TSPAN1	32.0592	-0.706834	0.733973	-0.963024	0.335536	0.999947	InNeu_0
POMGNT1	503.903	0.114614	0.393305	0.291412	0.770736	0.999947	InNeu_0
LURAP1	109.501	-0.14013	0.648537	-0.21607	0.828933	0.999947	InNeu_0
RAD54L	40.7142	-0.215304	0.532299	-0.40448	0.68586	0.999947	InNeu_0
LRRC41	589.742	-0.200592	0.319971	-0.626909	0.530719	0.999947	InNeu_0
UQCRH	823.805	-0.0815719	0.384992	-0.211879	0.832201	0.999947	InNeu_0
NSUN4	258.032	-0.194959	0.365175	-0.533878	0.593426	0.999947	InNeu_0
FAAH	631.516	0.107216	0.596208	0.179829	0.857287	0.999947	InNeu_0
AL136373.1	27.2657	-1.31316	0.70475	-1.86329	0.0624209	0.999947	InNeu_0
MKNK1-AS1	18.8551	0.20895	0.648033	0.322437	0.747122	0.999947	InNeu_0
KNCN	2.437	0.246118	1.94859	0.126305	0.89949	0.999947	InNeu_0
MKNK1	785.393	-0.196379	0.38921	-0.504558	0.613869	0.999947	InNeu_0
ATPAF1	945.766	-0.126291	0.317192	-0.398154	0.690517	0.999947	InNeu_0
EFCAB14-AS1	5.12807	0.346138	1.14471	0.30238	0.762362	0.999947	InNeu_0
EFCAB14	517.27	-0.0155879	0.249793	-0.0624033	0.950242	0.999947	InNeu_0
CYP4B1	2.95291	-0.892061	1.78846	-0.498786	0.61793	0.999947	InNeu_0
CYP4A11	2.01239	-0.226855	1.60778	-0.141098	0.887792	0.999947	InNeu_0
CYP4X1	425.471	-0.134521	0.266841	-0.504126	0.614173	0.999947	InNeu_0
CYP4Z1	173.831	0.0757828	0.298213	0.254123	0.799401	0.999947	InNeu_0
CYP4A22-AS1	104.674	-0.520911	0.460457	-1.13129	0.257933	0.999947	InNeu_0
CYP4A22	2.69731	0.969683	1.31376	0.738099	0.460454	0.999947	InNeu_0
LINC00853	3.07264	-0.342164	1.97151	-0.173554	0.862216	0.999947	InNeu_0
TAL1	4.12459	-0.96014	1.30792	-0.734097	0.462889	0.999947	InNeu_0
STIL	58.105	-0.187658	0.471089	-0.398349	0.690373	0.999947	InNeu_0
CMPK1	610.883	-0.0606014	0.319519	-0.189665	0.849572	0.999947	InNeu_0
LINC01389	18.8674	0.260909	0.782414	0.333467	0.738782	0.999947	InNeu_0
FOXD2-AS1	0.406266	1.57778	4.25852	0.370501	0.711009	0.999947	InNeu_0
FOXD2	0.372552	-2.29293	5.3902	-0.425389	0.670553	0.999947	InNeu_0
TRABD2B	8.79005	0.436254	1.06724	0.408767	0.682711	0.999947	InNeu_0
AL356289.1	20.302	-0.142004	0.903003	-0.157258	0.875042	0.999947	InNeu_0
AL109659.1	7.16482	-0.711372	1.08324	-0.656706	0.51137	0.999947	InNeu_0
SLC5A9	1.32285	0.903604	2.32558	0.38855	0.697609	0.999947	InNeu_0
AL109659.2	1.02688	0.158721	2.40269	0.0660598	0.94733	0.999947	InNeu_0
SPATA6	613.408	0.101509	0.308194	0.329366	0.741879	0.999947	InNeu_0
AGBL4	12169.5	-0.42335	0.268738	-1.57533	0.115181	0.999947	InNeu_0
AC099788.1	35.1383	0.462339	0.547207	0.844907	0.398163	0.999947	InNeu_0
AL590432.1	11.1543	-0.841734	0.959978	-0.876826	0.380581	0.999947	InNeu_0
ELAVL4	2652	-0.300728	0.182019	-1.65218	0.0984984	0.999947	InNeu_0
AL592182.2	3.6707	0.903481	1.20517	0.74967	0.453454	0.999947	InNeu_0
AL592182.1	0.422252	2.6463	5.06636	0.522328	0.601442	0.999947	InNeu_0
AL596275.2	11.3824	-0.0688912	0.674678	-0.10211	0.91867	0.999947	InNeu_0
DMRTA2	7.87548	-0.785179	0.936926	-0.838038	0.40201	0.999947	InNeu_0
FAF1	4775.08	-0.310461	0.294505	-1.05418	0.291802	0.999947	InNeu_0
AL049637.1	6.2784	0.510244	1.04263	0.489381	0.624572	0.999947	InNeu_0
CDKN2C	18.934	-0.294295	0.869752	-0.338366	0.735087	0.999947	InNeu_0
C1orf185	2.18035	0.382835	1.50404	0.254537	0.799081	0.999947	InNeu_0
LINC01562	78.3902	-0.303921	0.751371	-0.404488	0.685854	0.999947	InNeu_0
RNF11	1504.87	-0.0964514	0.343066	-0.281146	0.778599	0.999947	InNeu_0
AL162430.2	2.85651	-0.365331	1.51547	-0.241068	0.809502	0.999947	InNeu_0
TTC39A	121.856	-0.148328	0.414228	-0.358083	0.720281	0.999947	InNeu_0
TTC39A-AS1	4.85127	-2.25684	1.49801	-1.50656	0.131923	0.999947	InNeu_0
EPS15	1116.07	-0.207263	0.353932	-0.585601	0.558143	0.999947	InNeu_0
AC104170.1	20.5881	-0.225779	0.694613	-0.325043	0.745148	0.999947	InNeu_0
OSBPL9	1999.56	-0.105718	0.264935	-0.399033	0.689869	0.999947	InNeu_0
NRDC	1241.52	-0.296149	0.351187	-0.843282	0.399071	0.999947	InNeu_0
AL050343.1	6.35864	0.129457	1.196	0.108242	0.913804	0.999947	InNeu_0
AL050343.2	7.24014	0.82083	1.12342	0.730654	0.464991	0.999947	InNeu_0
RAB3B	695.084	-0.260425	0.372148	-0.69979	0.484059	0.999947	InNeu_0
TXNDC12	274.468	0.111629	0.226141	0.493624	0.621572	0.999947	InNeu_0
AL445685.1	15.2197	-0.241289	0.65046	-0.370952	0.710673	0.999947	InNeu_0
TXNDC12-AS1	1.12033	1.30463	2.89372	0.450847	0.6521	0.999947	InNeu_0
BTF3L4	604.207	-0.111293	0.172188	-0.646342	0.518058	0.999947	InNeu_0
ZFYVE9	2353.82	-0.322503	0.529072	-0.609564	0.542151	0.999947	InNeu_0
CC2D1B	179.552	0.144567	0.333448	0.433551	0.664615	0.999947	InNeu_0
AL513218.1	8.78801	-0.400614	1.28344	-0.312141	0.754933	0.999947	InNeu_0
ORC1	12.3437	0.569541	0.880929	0.646524	0.51794	0.999947	InNeu_0
PRPF38A	184.612	0.024536	0.29655	0.0827382	0.93406	0.999947	InNeu_0
TUT4	3083.01	-0.197815	0.372959	-0.530393	0.595839	0.999947	InNeu_0
GPX7	31.2699	-0.217359	0.630013	-0.345007	0.730089	0.999947	InNeu_0
SHISAL2A	17.9122	-0.131525	0.78048	-0.168518	0.866176	0.999947	InNeu_0
COA7	61.1238	0.17088	0.414156	0.412599	0.6799	0.999947	InNeu_0
ZYG11B	1971.73	-0.0811884	0.18384	-0.441626	0.65876	0.999947	InNeu_0
ZYG11A	15.4936	0.0812053	0.848911	0.0956583	0.923792	0.999947	InNeu_0
ECHDC2	473.55	-0.0419556	0.667251	-0.0628784	0.949863	0.999947	InNeu_0
SCP2	947.161	-0.100244	0.293285	-0.341799	0.732502	0.999947	InNeu_0
PODN	57.8762	0.228735	0.692992	0.330068	0.741349	0.999947	InNeu_0
AL445183.1	0.585808	2.58245	3.77894	0.683381	0.494366	0.999947	InNeu_0
SLC1A7	5.53998	-0.111065	1.17323	-0.0946662	0.92458	0.999947	InNeu_0
CPT2	26.4767	0.189279	0.604925	0.312896	0.75436	0.999947	InNeu_0
AL606760.2	55.1344	-0.416103	0.76211	-0.545988	0.585074	0.999947	InNeu_0
C1orf123	293.89	0.234956	0.278923	0.842369	0.399582	0.999947	InNeu_0
MAGOH	161.549	0.073633	0.284457	0.258855	0.795747	0.999947	InNeu_0
AL606760.1	3.20754	0.315355	1.52209	0.207186	0.835865	0.999947	InNeu_0
LRP8	1177.19	-0.454849	0.562417	-0.80874	0.418664	0.999947	InNeu_0
AL355483.2	4.72313	1.84938	1.47065	1.25752	0.208565	0.999947	InNeu_0
LINC01771	145.476	-0.486592	0.764699	-0.636318	0.524569	0.999947	InNeu_0
GLIS1	635.634	-0.441304	0.615936	-0.716478	0.473696	0.999947	InNeu_0
NDC1	175.125	-0.170447	0.409875	-0.415851	0.677519	0.999947	InNeu_0
YIPF1	149.488	-0.11847	0.239005	-0.495678	0.620122	0.999947	InNeu_0
DIO1	10.4336	-0.175904	0.804252	-0.218717	0.82687	0.999947	InNeu_0
HSPB11	311.624	-0.198316	0.426223	-0.465286	0.641727	0.999947	InNeu_0
LRRC42	74.5057	0.274572	0.361269	0.760022	0.447241	0.999947	InNeu_0
TMEM59	608.118	-0.0986027	0.198288	-0.497269	0.618999	0.999947	InNeu_0
TCEANC2	136.276	-0.0353364	0.41842	-0.084452	0.932697	0.999947	InNeu_0
AL357673.1	15.713	0.130023	0.779401	0.166824	0.867509	0.999947	InNeu_0
MRPL37	211.442	0.0537414	0.279648	0.192175	0.847605	0.999947	InNeu_0
SSBP3	1806.52	-0.3845	0.271432	-1.41656	0.156611	0.999947	InNeu_0
SSBP3-AS1	3.17261	0.964836	1.393	0.69263	0.488542	0.999947	InNeu_0
AL035415.1	0.462733	-2.47356	5.38593	-0.459264	0.646045	0.999947	InNeu_0
ACOT11	211.294	-0.371609	0.76705	-0.484465	0.628056	0.999947	InNeu_0
FAM151A	5.09379	0.587137	0.998562	0.587982	0.556544	0.999947	InNeu_0
MROH7-TTC4	71.491	-0.0169768	0.488674	-0.0347405	0.972287	0.999947	InNeu_0
TTC4	17.2483	0.316184	0.699233	0.452187	0.651134	0.999947	InNeu_0
PARS2	12.3444	0.0815382	0.705173	0.115629	0.907947	0.999947	InNeu_0
TTC22	3.05709	0.204547	1.33431	0.153297	0.878164	0.999947	InNeu_0
LEXM	1.43572	-1.27579	2.65742	-0.480087	0.631166	0.999947	InNeu_0
DHCR24	340.538	0.102421	0.629637	0.162667	0.870781	0.999947	InNeu_0
AC096536.1	0.836583	2.40194	3.57388	0.672084	0.501531	0.999947	InNeu_0
TMEM61	2.80493	0.720577	1.94417	0.370634	0.71091	0.999947	InNeu_0
PCSK9	2.98277	0.0900287	1.41829	0.0634769	0.949387	0.999947	InNeu_0
USP24	1755.33	0.0414369	0.148413	0.279199	0.780092	0.999947	InNeu_0
MIR4422HG	18.3069	0.0233231	0.640155	0.0364335	0.970937	0.999947	InNeu_0
AL603840.1	31.1151	-0.0151147	0.503431	-0.0300233	0.976048	0.999947	InNeu_0
AC119674.1	7.11158	-1.64263	1.32897	-1.23601	0.216453	0.999947	InNeu_0
AC119674.2	10.7659	-0.611212	1.16162	-0.52617	0.59877	0.999947	InNeu_0
PLPP3	157.262	-0.780411	0.474831	-1.64356	0.100268	0.999947	InNeu_0
PRKAA2	1925.85	0.0581771	0.140099	0.415258	0.677953	0.999947	InNeu_0
FYB2	46.6314	-0.542238	0.992551	-0.546308	0.584855	0.999947	InNeu_0
C8A	1.83244	-0.828083	2.02318	-0.409297	0.682321	0.999947	InNeu_0
AL161740.1	2.62428	0.505398	1.69685	0.297844	0.765822	0.999947	InNeu_0
DAB1	22259.4	-0.295429	0.421951	-0.70015	0.483834	0.999947	InNeu_0
DAB1-AS1	4.73225	0.644125	1.17519	0.548102	0.583622	0.999947	InNeu_0
AL445193.2	55.9271	0.0666854	1.25938	0.052951	0.957771	0.999947	InNeu_0
MYSM1	951.476	0.00012209	0.242877	0.000502684	0.999599	0.999947	InNeu_0
AL136985.3	12.7715	0.334432	0.83132	0.402291	0.68747	0.999947	InNeu_0
JUN	282.924	-0.0444584	0.249995	-0.177837	0.858851	0.999947	InNeu_0
LINC01135	342.539	-0.182097	0.45191	-0.402951	0.686985	0.999947	InNeu_0
AL136985.1	1.97569	0.642977	2.7	0.23814	0.811773	0.999947	InNeu_0
AC105277.1	11.7135	-0.180309	0.754879	-0.238858	0.811216	0.999947	InNeu_0
LINC01358	110.605	0.0140672	0.609333	0.0230862	0.981581	0.999947	InNeu_0
AC093424.1	2.86939	0.3368	1.63356	0.206176	0.836654	0.999947	InNeu_0
FGGY	711.137	-0.0853197	0.494861	-0.172411	0.863114	0.999947	InNeu_0
AL035416.1	16.1516	-0.0642315	0.60163	-0.106762	0.914977	0.999947	InNeu_0
HOOK1	1058.64	0.0326071	0.261613	0.124639	0.900809	0.999947	InNeu_0
CYP2J2	27.6215	0.0420522	0.456081	0.0922034	0.926536	0.999947	InNeu_0
C1orf87	9.90913	0.0531586	0.826492	0.0643184	0.948717	0.999947	InNeu_0
LINC01748	158.945	-0.372364	0.601355	-0.619208	0.535779	0.999947	InNeu_0
AC099792.1	166.251	0.231341	0.546426	0.423371	0.672025	0.999947	InNeu_0
NFIA	3316.08	-0.319652	0.461098	-0.693242	0.488157	0.999947	InNeu_0
NFIA-AS2	24.9467	0.488354	0.582524	0.838341	0.401839	0.999947	InNeu_0
AC099791.3	0.527842	-0.0655635	4.30803	-0.0152189	0.987858	0.999947	InNeu_0
TM2D1	504.152	-0.0376932	0.250406	-0.150529	0.880348	0.999947	InNeu_0
AC099791.2	151.613	0.352096	0.675478	0.521255	0.602189	0.999947	InNeu_0
PATJ	2269.98	-0.329226	0.504387	-0.652725	0.513934	0.999947	InNeu_0
L1TD1	7.15128	-0.901232	0.950113	-0.948552	0.342848	0.999947	InNeu_0
KANK4	54.4415	-0.458411	0.96711	-0.474001	0.635499	0.999947	InNeu_0
USP1	244.025	0.134328	0.289384	0.464185	0.642515	0.999947	InNeu_0
DOCK7	1692	-0.0493417	0.28923	-0.170597	0.864541	0.999947	InNeu_0
AC103923.1	67.7142	-0.465216	0.684997	-0.67915	0.497043	0.999947	InNeu_0
ATG4C	683.31	-0.0061811	0.242935	-0.0254435	0.979701	0.999947	InNeu_0
LINC01739	1.83989	-1.8078	1.98664	-0.909978	0.362834	0.999947	InNeu_0
ALG6	278.211	-0.175931	0.312426	-0.563111	0.573359	0.999947	InNeu_0
ITGB3BP	800.338	0.0581876	0.129758	0.44843	0.653843	0.999947	InNeu_0
EFCAB7	706.521	0.181437	0.181241	1.00108	0.316787	0.999947	InNeu_0
PGM1	386.251	0.00182609	0.452396	0.00403649	0.996779	0.999947	InNeu_0
ROR1	1483.77	-0.551099	0.391639	-1.40716	0.159379	0.999947	InNeu_0
ROR1-AS1	21.2602	-0.370261	0.706008	-0.524443	0.59997	0.999947	InNeu_0
UBE2U	7.1594	0.310495	0.850732	0.364973	0.715131	0.999947	InNeu_0
CACHD1	230.984	-0.00644064	0.410504	-0.0156896	0.987482	0.999947	InNeu_0
RAVER2	654.956	0.239668	0.405614	0.590878	0.554602	0.999947	InNeu_0
JAK1	1370.15	0.139421	0.291933	0.47758	0.632949	0.999947	InNeu_0
AL357078.3	19.773	0.342465	0.62152	0.551012	0.581625	0.999947	InNeu_0
AL357078.1	2.7432	0.682658	1.79176	0.380998	0.703205	0.999947	InNeu_0
AK4	339.399	-0.29667	0.185719	-1.59741	0.110174	0.999947	InNeu_0
DNAJC6	4382.32	-0.151554	0.240998	-0.628862	0.52944	0.999947	InNeu_0
AL139294.1	63.7503	0.392831	0.32278	1.21703	0.223594	0.999947	InNeu_0
LEPR	473.413	-0.31218	0.411897	-0.757909	0.448506	0.999947	InNeu_0
AL513493.1	1.39896	-0.213561	2.39697	-0.089096	0.929006	0.999947	InNeu_0
PDE4B	7250.5	0.148803	0.339766	0.437958	0.661417	0.999947	InNeu_0
AL590783.1	1.25044	1.7331	2.19927	0.788032	0.430678	0.999947	InNeu_0
SGIP1	6180.23	-0.221624	0.230095	-0.963182	0.335456	0.999947	InNeu_0
AL139147.1	30.6609	0.330302	0.742327	0.444955	0.656353	0.999947	InNeu_0
TCTEX1D1	197.771	0.465694	0.497153	0.936723	0.348901	0.999947	InNeu_0
INSL5	4.61186	0.360083	1.01364	0.355237	0.722412	0.999947	InNeu_0
WDR78	430.232	-0.189146	0.538233	-0.351421	0.725273	0.999947	InNeu_0
MIER1	831.62	-0.012183	0.152759	-0.0797531	0.936434	0.999947	InNeu_0
SLC35D1	550.814	0.10947	0.301631	0.362928	0.716659	0.999947	InNeu_0
C1orf141	8.10364	0.35616	0.919093	0.387513	0.698377	0.999947	InNeu_0
IL23R	7.71196	-0.824195	1.14001	-0.722973	0.469696	0.999947	InNeu_0
IL12RB2	428.204	0.299411	0.763936	0.391933	0.695108	0.999947	InNeu_0
SERBP1	613.712	-0.0256886	0.251381	-0.10219	0.918606	0.999947	InNeu_0
GADD45A	55.2327	0.539055	0.50422	1.06909	0.285031	0.999947	InNeu_0
GNG12	445.874	0.445498	0.640818	0.695202	0.486929	0.999947	InNeu_0
GNG12-AS1	388.265	0.261654	0.646439	0.404763	0.685652	0.999947	InNeu_0
DIRAS3	126.308	0.296731	0.451132	0.657747	0.510701	0.999947	InNeu_0
WLS	1740.83	-0.539665	0.514065	-1.0498	0.29381	0.999947	InNeu_0
RPE65	0.883793	-0.54508	3.12567	-0.174388	0.86156	0.999947	InNeu_0
DEPDC1	24.7872	-0.141059	0.58343	-0.241775	0.808954	0.999947	InNeu_0
AL138789.1	1.81529	-0.83431	1.77494	-0.470051	0.638319	0.999947	InNeu_0
DEPDC1-AS1	13.6086	-0.758141	1.08272	-0.700217	0.483792	0.999947	InNeu_0
AL035412.1	0.516652	-2.65439	4.39584	-0.603842	0.545949	0.999947	InNeu_0
AL033530.1	42.5703	-0.0879342	0.515037	-0.170734	0.864433	0.999947	InNeu_0
AL691520.1	4.27415	0.274224	1.37755	0.199066	0.842211	0.999947	InNeu_0
LINC01707	5.87831	-0.395356	1.05746	-0.373873	0.708498	0.999947	InNeu_0
LRRC7	17896.9	-0.179132	0.278574	-0.643031	0.520204	0.999947	InNeu_0
AL158840.1	15.6536	1.01621	0.990988	1.02546	0.305149	0.999947	InNeu_0
LRRC40	607.226	-0.0207305	0.168222	-0.123233	0.901922	0.999947	InNeu_0
SRSF11	2842.27	-0.163821	0.27977	-0.585555	0.558175	0.999947	InNeu_0
ANKRD13C	1551.53	-0.0165316	0.302166	-0.0547105	0.956369	0.999947	InNeu_0
HHLA3	118.254	-0.0740455	0.366153	-0.202226	0.83974	0.999947	InNeu_0
CTH	110.436	0.299706	0.408491	0.733691	0.463137	0.999947	InNeu_0
AL354872.2	11.9024	0.2787	0.794637	0.350726	0.725794	0.999947	InNeu_0
LINC01788	5.55892	1.05066	1.32738	0.791525	0.428638	0.999947	InNeu_0
PTGER3	99.9218	0.0557159	0.579738	0.0961053	0.923437	0.999947	InNeu_0
ZRANB2-AS1	18.6322	0.0281435	0.741163	0.0379721	0.96971	0.999947	InNeu_0
ZRANB2	2028.09	-0.164242	0.225162	-0.72944	0.465733	0.999947	InNeu_0
NEGR1	26215.2	-0.354149	0.232544	-1.52294	0.127775	0.999947	InNeu_0
AL354949.1	8.36024	0.346408	1.23064	0.281486	0.778338	0.999947	InNeu_0
AL583808.1	58.8647	0.0578002	0.404897	0.142753	0.886485	0.999947	InNeu_0
AL583808.2	127.902	-0.583239	0.375676	-1.55251	0.120541	0.999947	InNeu_0
LINC01360	0.372552	-2.29293	5.3902	-0.425389	0.670553	0.999947	InNeu_0
LINC02238	0.975701	-0.651475	2.42427	-0.26873	0.788137	0.999947	InNeu_0
LRRIQ3	105.426	-0.454885	0.572795	-0.79415	0.427108	0.999947	InNeu_0
FPGT-TNNI3K	6.12789	0.0127635	1.14058	0.0111903	0.991072	0.999947	InNeu_0
TNNI3K	34.137	0.216295	0.9668	0.223723	0.822973	0.999947	InNeu_0
AC093158.1	8.28411	-0.704007	0.976229	-0.721149	0.470818	0.999947	InNeu_0
LRRC53	22.275	-0.807275	0.654533	-1.23336	0.217441	0.999947	InNeu_0
ERICH3	879.713	-0.292932	0.363701	-0.80542	0.420577	0.999947	InNeu_0
ERICH3-AS1	10.2997	0.243619	0.908142	0.26826	0.788499	0.999947	InNeu_0
AC135803.1	11.9673	-0.64148	0.926817	-0.692132	0.488855	0.999947	InNeu_0
CRYZ	121.316	-0.0606461	0.33267	-0.182301	0.855347	0.999947	InNeu_0
TYW3	331.863	-0.143511	0.288463	-0.497503	0.618835	0.999947	InNeu_0
SLC44A5	8303.76	0.00335218	0.487438	0.00687713	0.994513	0.999947	InNeu_0
AL357314.1	3.36916	1.41579	1.62906	0.869084	0.384801	0.999947	InNeu_0
ACADM	640.057	-0.183526	0.307844	-0.596165	0.551065	0.999947	InNeu_0
RABGGTB	198.048	0.240792	0.410994	0.585877	0.557958	0.999947	InNeu_0
MSH4	487.899	-0.526976	0.45148	-1.16722	0.243122	0.999947	InNeu_0
ASB17	6.82822	0.518607	0.99522	0.521098	0.602299	0.999947	InNeu_0
AC092813.1	160.344	-0.348292	0.447148	-0.778919	0.436027	0.999947	InNeu_0
AC092813.2	22.335	-1.03276	0.72237	-1.42968	0.152808	0.999947	InNeu_0
ST6GALNAC3	1841.56	-0.581266	0.357337	-1.62666	0.103809	0.999947	InNeu_0
AC104458.1	6.58825	-1.02911	1.13321	-0.908136	0.363806	0.999947	InNeu_0
LINC02567	0.490915	-2.55268	5.38389	-0.474134	0.635405	0.999947	InNeu_0
ST6GALNAC5	5144.41	-0.935509	0.450675	-2.0758	0.0379127	0.999947	InNeu_0
AL035409.1	74.679	-0.36706	0.417954	-0.878231	0.379818	0.999947	InNeu_0
PIGK	600.828	0.0386429	0.157745	0.244971	0.806479	0.999947	InNeu_0
AK5	4077.52	-0.0763627	0.269166	-0.283702	0.776639	0.999947	InNeu_0
AC095030.1	3.44257	1.68095	1.53642	1.09407	0.273925	0.999947	InNeu_0
AC118549.1	1789.4	-0.0121032	0.177364	-0.0682394	0.945595	0.999947	InNeu_0
USP33	2297.57	-0.054585	0.234433	-0.232838	0.815887	0.999947	InNeu_0
MIGA1	1135.08	0.00413661	0.13378	0.0309209	0.975333	0.999947	InNeu_0
NEXN-AS1	12.1348	-0.636246	0.817076	-0.778686	0.436165	0.999947	InNeu_0
NEXN	172.613	-0.107807	0.423483	-0.254572	0.799054	0.999947	InNeu_0
FUBP1	1039.96	0.0493981	0.188782	0.261667	0.793578	0.999947	InNeu_0
DNAJB4	7.44072	0.0771631	0.94049	0.0820457	0.93461	0.999947	InNeu_0
GIPC2	870.193	-0.0303888	0.244483	-0.124298	0.901079	0.999947	InNeu_0
AC103591.3	4.07255	0.950351	1.17202	0.810864	0.417444	0.999947	InNeu_0
PTGFR	100.988	0.797765	0.642397	1.24186	0.214289	0.999947	InNeu_0
IFI44L	5.62331	-0.178011	1.19715	-0.148696	0.881794	0.999947	InNeu_0
IFI44	27.81	0.411658	0.590526	0.697105	0.485737	0.999947	InNeu_0
ADGRL4	26.6943	1.18502	0.762944	1.55322	0.120371	0.999947	InNeu_0
AC099671.1	2.54521	-1.14738	1.94702	-0.589299	0.55566	0.999947	InNeu_0
AL136234.1	5.74444	-0.0116306	1.48824	-0.007815	0.993765	0.999947	InNeu_0
LINC01781	4.54945	-1.45869	1.86622	-0.781628	0.434433	0.999947	InNeu_0
ADGRL2	8734.15	-0.381409	0.391599	-0.97398	0.330067	0.999947	InNeu_0
AL138799.4	33.5888	0.093406	0.674848	0.13841	0.889916	0.999947	InNeu_0
AC117944.1	45.7957	0.417467	0.38475	1.08503	0.277907	0.999947	InNeu_0
AC093580.1	2.43953	-0.599367	2.04732	-0.292757	0.769708	0.999947	InNeu_0
LINC01362	78.8359	0.138048	0.350238	0.394157	0.693465	0.999947	InNeu_0
LINC01361	5.68669	-1.41204	1.20305	-1.17371	0.24051	0.999947	InNeu_0
LINC01725	655.084	-0.372351	0.410216	-0.907697	0.364038	0.999947	InNeu_0
AL035706.1	2.73941	0.243552	1.64847	0.147744	0.882545	0.999947	InNeu_0
TTLL7	4818.38	-0.200953	0.240566	-0.835335	0.403529	0.999947	InNeu_0
AC104454.2	5.302	0.259619	1.05496	0.246094	0.805609	0.999947	InNeu_0
AL359504.2	66.4708	0.165796	0.604385	0.274322	0.783837	0.999947	InNeu_0
PRKACB	6930.17	-0.0385116	0.208551	-0.184662	0.853494	0.999947	InNeu_0
SAMD13	92.4009	-0.302761	0.46041	-0.65759	0.510801	0.999947	InNeu_0
DNASE2B	6.65639	0.282548	1.08221	0.261085	0.794027	0.999947	InNeu_0
RPF1	144.049	-0.024645	0.266455	-0.0924922	0.926307	0.999947	InNeu_0
GNG5	23.3539	0.462009	1.14371	0.403957	0.686245	0.999947	InNeu_0
SPATA1	35.1955	-0.348887	0.565781	-0.616647	0.537468	0.999947	InNeu_0
CTBS	90.2227	0.0593871	0.58265	0.101926	0.918816	0.999947	InNeu_0
SSX2IP	1205.4	-0.0987976	0.202105	-0.488844	0.624952	0.999947	InNeu_0
LPAR3	5.18106	0.135846	1.39799	0.0971727	0.922589	0.999947	InNeu_0
MCOLN2	6.08705	-0.709245	1.77709	-0.399105	0.689816	0.999947	InNeu_0
WDR63	44.4707	-0.238135	0.823289	-0.289249	0.772391	0.999947	InNeu_0
MCOLN3	12.9868	0.0490742	1.07466	0.0456649	0.963577	0.999947	InNeu_0
SYDE2	120.732	0.225476	0.477821	0.471884	0.637009	0.999947	InNeu_0
C1orf52	305.868	-0.0818613	0.343589	-0.238253	0.811684	0.999947	InNeu_0
BCL10	117.572	-0.0902496	0.382848	-0.235732	0.81364	0.999947	InNeu_0
AL078459.1	107.636	0.0626779	0.469247	0.133571	0.893742	0.999947	InNeu_0
DDAH1	740.055	0.0345857	0.289782	0.119351	0.904997	0.999947	InNeu_0
AL360219.1	0.862498	-0.697838	4.09064	-0.170594	0.864543	0.999947	InNeu_0
CYR61	6.69388	-0.592681	1.09869	-0.539443	0.589581	0.999947	InNeu_0
ZNHIT6	500.314	-0.104992	0.274349	-0.382696	0.701945	0.999947	InNeu_0
COL24A1	167.491	-0.159375	0.329784	-0.483271	0.628904	0.999947	InNeu_0
AL136382.1	258.034	-0.0661782	0.417384	-0.158555	0.87402	0.999947	InNeu_0
ODF2L	1872.48	0.0402388	0.209474	0.192095	0.847668	0.999947	InNeu_0
CLCA2	1.50043	-4.08241	3.02913	-1.34772	0.177749	0.999947	InNeu_0
CLCA1	2.66313	-0.706106	1.95031	-0.362049	0.717316	0.999947	InNeu_0
CLCA4	17.6701	0.407946	0.639437	0.637976	0.523489	0.999947	InNeu_0
AL356270.1	149.881	-0.0142713	0.631115	-0.0226128	0.981959	0.999947	InNeu_0
AL049597.2	8.46474	-0.753553	1.13535	-0.663719	0.50687	0.999947	InNeu_0
SH3GLB1	865.886	0.125121	0.151933	0.823525	0.41021	0.999947	InNeu_0
AL355981.1	5.02473	0.302082	1.25363	0.240966	0.809581	0.999947	InNeu_0
SELENOF	659.93	-0.071092	0.178438	-0.398412	0.690326	0.999947	InNeu_0
HS2ST1	946.908	-0.375164	0.407861	-0.919833	0.35766	0.999947	InNeu_0
AL121989.1	3.73864	0.405694	1.49429	0.271497	0.786009	0.999947	InNeu_0
AC093155.3	33.0688	-0.102946	0.470678	-0.218718	0.82687	0.999947	InNeu_0
AC099062.1	2.30137	-0.569121	1.74185	-0.326733	0.74387	0.999947	InNeu_0
LMO4	935.835	-0.638771	0.523828	-1.21943	0.222681	0.999947	InNeu_0
LINC01364	2.91385	-0.00884563	1.79805	-0.00491958	0.996075	0.999947	InNeu_0
PKN2-AS1	416.399	-0.183715	0.179049	-1.02606	0.304863	0.999947	InNeu_0
PKN2	2101.76	-0.235881	0.294837	-0.800038	0.423689	0.999947	InNeu_0
GTF2B	336.487	-0.132803	0.367437	-0.36143	0.717778	0.999947	InNeu_0
KYAT3	448.439	-0.0482092	0.422845	-0.114011	0.909229	0.999947	InNeu_0
GBP3	1.22584	1.87348	2.05535	0.911513	0.362025	0.999947	InNeu_0
GBP1	2.26915	0.690005	1.6292	0.423523	0.671914	0.999947	InNeu_0
GBP2	15.6977	-0.862352	0.821775	-1.04938	0.294005	0.999947	InNeu_0
GBP7	6.50795	-0.535352	1.10729	-0.483478	0.628757	0.999947	InNeu_0
GBP4	39.1609	-0.129294	0.523363	-0.247045	0.804873	0.999947	InNeu_0
AC099063.4	5.67528	0.282819	1.20164	0.235361	0.813929	0.999947	InNeu_0
GBP5	26.978	0.765418	0.655348	1.16796	0.242824	0.999947	InNeu_0
GBP6	5.91422	-0.0517711	0.916815	-0.0564684	0.954969	0.999947	InNeu_0
LRRC8B	2812.89	-0.0583832	0.274407	-0.212761	0.831513	0.999947	InNeu_0
LRRC8C-DT	153.507	0.251069	0.261391	0.960514	0.336797	0.999947	InNeu_0
AC093423.3	51.824	0.121034	0.615116	0.196766	0.844011	0.999947	InNeu_0
AC099568.2	7.81373	0.896181	1.03301	0.867543	0.385645	0.999947	InNeu_0
LRRC8D	178.656	0.312567	0.45628	0.685034	0.493323	0.999947	InNeu_0
AL391497.1	2.01444	0.14879	1.64506	0.0904467	0.927932	0.999947	InNeu_0
ZNF326	595.691	-0.000634725	0.315426	-0.00201228	0.998394	0.999947	InNeu_0
BARHL2	1.86941	-4.37828	5.16154	-0.84825	0.396299	0.999947	InNeu_0
LINC01763	2.7769	-0.247868	1.5808	-0.156799	0.875403	0.999947	InNeu_0
AC091614.1	0.694971	-3.01162	5.37282	-0.560528	0.575119	0.999947	InNeu_0
ZNF644	1697.26	-0.0143124	0.156749	-0.0913074	0.927248	0.999947	InNeu_0
HFM1	523.243	0.126234	0.527523	0.239296	0.810876	0.999947	InNeu_0
CDC7	373.81	-0.0465673	0.375395	-0.124049	0.901277	0.999947	InNeu_0
TGFBR3	755.616	0.00654141	0.449285	0.0145596	0.988384	0.999947	InNeu_0
BRDT	17.8482	0.136397	0.549388	0.248271	0.803925	0.999947	InNeu_0
EPHX4	323.211	-0.404675	0.376884	-1.07374	0.282939	0.999947	InNeu_0
SETSIP	4.43558	0.064092	1.55656	0.0411754	0.967156	0.999947	InNeu_0
BTBD8	2539.79	-0.157283	0.262858	-0.598356	0.549602	0.999947	InNeu_0
AC104836.1	46.2198	0.22377	0.418012	0.535319	0.592429	0.999947	InNeu_0
C1orf146	28.9023	0.290976	0.497927	0.584374	0.558968	0.999947	InNeu_0
GLMN	889.886	-0.229809	0.421042	-0.545809	0.585197	0.999947	InNeu_0
RPAP2	1753.89	-0.185378	0.392246	-0.472607	0.636493	0.999947	InNeu_0
EVI5	2198.31	-0.198262	0.185633	-1.06804	0.285504	0.999947	InNeu_0
RPL5	586.352	0.165592	0.392836	0.42153	0.673368	0.999947	InNeu_0
FAM69A	2296.13	-0.215283	0.434761	-0.495177	0.620476	0.999947	InNeu_0
MTF2	810.876	-0.0430337	0.266286	-0.161607	0.871615	0.999947	InNeu_0
TMED5	251.076	0.0315944	0.239175	0.132097	0.894907	0.999947	InNeu_0
CCDC18	224.589	-0.29077	0.490671	-0.592596	0.553451	0.999947	InNeu_0
DR1	294.58	0.214073	0.247816	0.863839	0.387676	0.999947	InNeu_0
FNBP1L	1849.03	-0.0348886	0.495057	-0.0704739	0.943816	0.999947	InNeu_0
BCAR3	446.804	0.0682439	0.630819	0.108183	0.913851	0.999947	InNeu_0
AL109613.1	3.50441	-1.02878	1.34308	-0.765983	0.443686	0.999947	InNeu_0
DNTTIP2	176.388	-0.197965	0.264517	-0.748403	0.454217	0.999947	InNeu_0
GCLM	496.38	-0.161698	0.189513	-0.853229	0.393532	0.999947	InNeu_0
ABCA4	17.6363	-0.0567724	0.620894	-0.0914366	0.927146	0.999947	InNeu_0
ARHGAP29	665.664	-0.192092	0.267295	-0.718652	0.472355	0.999947	InNeu_0
AC097059.1	4.18598	-0.0255101	1.15894	-0.0220116	0.982439	0.999947	InNeu_0
ABCD3	760.746	0.061759	0.19809	0.311773	0.755213	0.999947	InNeu_0
F3	55.1972	0.0885213	0.664167	0.133282	0.893971	0.999947	InNeu_0
AC093117.1	1.49984	1.46833	2.06732	0.710259	0.477543	0.999947	InNeu_0
SLC44A3	83.181	0.293232	0.831697	0.35257	0.724411	0.999947	InNeu_0
CNN3	381.661	-0.173171	0.217476	-0.796273	0.425874	0.999947	InNeu_0
AC105942.1	139.845	0.185977	0.373652	0.497727	0.618676	0.999947	InNeu_0
ALG14	464.32	-0.125877	0.478713	-0.262948	0.79259	0.999947	InNeu_0
AC095033.1	4.0825	0.633928	1.2438	0.509672	0.610282	0.999947	InNeu_0
TMEM56	0.587638	1.0775	4.01427	0.268418	0.788377	0.999947	InNeu_0
TMEM56-RWDD3	79.72	0.24397	0.58952	0.413846	0.678987	0.999947	InNeu_0
AC092802.1	46.9806	0.468405	0.465547	1.00614	0.314348	0.999947	InNeu_0
AC092802.2	14.3722	0.990308	0.924343	1.07136	0.284006	0.999947	InNeu_0
AL356479.1	74.3803	-1.17424	0.483193	-2.43018	0.0150915	0.999947	InNeu_0
LINC01787	2.99313	-2.47731	1.87035	-1.32452	0.18533	0.999947	InNeu_0
PTBP2	2283.15	-0.198663	0.258218	-0.769363	0.441678	0.999947	InNeu_0
DPYD	1979.88	-0.574121	0.461072	-1.24519	0.213062	0.999947	InNeu_0
DPYD-AS1	42.7244	-0.0790841	0.560481	-0.1411	0.887791	0.999947	InNeu_0
MIR137HG	1681.61	-0.383575	0.438076	-0.87559	0.381253	0.999947	InNeu_0
LINC01776	61.953	-0.57828	0.889877	-0.649842	0.515794	0.999947	InNeu_0
SNX7	455.208	-0.0230125	0.413106	-0.055706	0.955576	0.999947	InNeu_0
PLPPR5	1668.21	-0.105057	0.433646	-0.242264	0.808576	0.999947	InNeu_0
AL445433.2	1292.55	-0.210298	0.651553	-0.322764	0.746874	0.999947	InNeu_0
PLPPR4	2163.74	-0.0889248	0.273861	-0.324708	0.745402	0.999947	InNeu_0
LINC01708	15.3021	0.470725	0.61033	0.771263	0.440551	0.999947	InNeu_0
PALMD	43.5755	0.470586	0.616965	0.762744	0.445616	0.999947	InNeu_0
FRRS1	15.6653	-0.61728	0.716341	-0.861713	0.388845	0.999947	InNeu_0
AGL	940.502	0.108397	0.20829	0.520412	0.602776	0.999947	InNeu_0
AC118553.1	17.4214	0.0406016	0.674561	0.0601897	0.952005	0.999947	InNeu_0
AC118553.2	14.3508	0.364833	0.651372	0.5601	0.575411	0.999947	InNeu_0
MFSD14A	32.8762	0.224143	0.539628	0.415366	0.677874	0.999947	InNeu_0
AC093019.2	37.5689	-0.0556106	0.781301	-0.0711769	0.943257	0.999947	InNeu_0
SASS6	158.304	0.223353	0.396951	0.562671	0.573659	0.999947	InNeu_0
TRMT13	410.631	0.0532151	0.236657	0.224862	0.822087	0.999947	InNeu_0
LRRC39	770.085	0.346687	0.614558	0.564124	0.57267	0.999947	InNeu_0
DBT	460.268	0.036858	0.188727	0.195298	0.84516	0.999947	InNeu_0
RTCA	312.078	0.178565	0.170832	1.04527	0.2959	0.999947	InNeu_0
CDC14A	32.9218	-0.230734	0.640747	-0.360102	0.718771	0.999947	InNeu_0
AL589990.1	0.721487	1.45423	3.84763	0.377955	0.705464	0.999947	InNeu_0
GPR88	23.5104	-0.163079	0.51874	-0.314374	0.753237	0.999947	InNeu_0
LINC01349	6.85016	0.188396	1.01037	0.186463	0.852082	0.999947	InNeu_0
EXTL2	637.984	-0.0834455	0.285152	-0.292635	0.769801	0.999947	InNeu_0
AC104506.1	12.6018	1.08977	0.738256	1.47614	0.139906	0.999947	InNeu_0
SLC30A7	711.902	0.0905221	0.172708	0.524134	0.600185	0.999947	InNeu_0
DPH5	254.997	0.116042	0.282542	0.410706	0.681288	0.999947	InNeu_0
AC093157.1	258.388	0.172529	0.299217	0.576601	0.564209	0.999947	InNeu_0
S1PR1	8.34676	0.06774	0.847661	0.079914	0.936306	0.999947	InNeu_0
LINC01709	25.3989	-0.726443	0.836907	-0.868008	0.38539	0.999947	InNeu_0
OLFM3	5639.23	-0.0724083	0.547334	-0.132293	0.894753	0.999947	InNeu_0
AC114485.1	16.4253	0.0820089	0.610446	0.134343	0.893132	0.999947	InNeu_0
AC099567.1	4.18583	0.645057	1.40725	0.45838	0.646679	0.999947	InNeu_0
COL11A1	1245.03	0.0147553	0.519113	0.028424	0.977324	0.999947	InNeu_0
AC095032.2	5.64147	0.0780138	1.55208	0.0502641	0.959912	0.999947	InNeu_0
RNPC3	1744.06	-0.263658	0.38748	-0.680443	0.496224	0.999947	InNeu_0
AMY2B	687.005	0.116858	0.266198	0.438989	0.660669	0.999947	InNeu_0
AMY2A	9.3339	0.0328615	1.14066	0.0288093	0.977017	0.999947	InNeu_0
LINC01676	8.01642	-0.87595	1.8465	-0.474383	0.635227	0.999947	InNeu_0
LINC01677	3.25765	-0.558714	1.32807	-0.420697	0.673976	0.999947	InNeu_0
AL355306.2	11.3023	0.402822	0.725526	0.555214	0.578748	0.999947	InNeu_0
PRMT6	65.7059	-0.0638959	0.407758	-0.156701	0.875481	0.999947	InNeu_0
NTNG1	2743.79	-0.715898	0.510288	-1.40293	0.160638	0.999947	InNeu_0
VAV3	739.28	-0.28477	0.439978	-0.647236	0.517479	0.999947	InNeu_0
VAV3-AS1	13.4887	-0.556751	0.860731	-0.646835	0.517739	0.999947	InNeu_0
AL390036.1	6.39017	-0.583074	1.13528	-0.513595	0.607535	0.999947	InNeu_0
SLC25A24	301.787	-0.293288	0.39436	-0.743707	0.457054	0.999947	InNeu_0
AL359258.2	3.38197	0.558252	1.61376	0.345932	0.729394	0.999947	InNeu_0
FAM102B	572.782	-0.360155	0.354796	-1.0151	0.310057	0.999947	InNeu_0
HENMT1	89.0824	-0.167491	0.596068	-0.280992	0.778716	0.999947	InNeu_0
PRPF38B	518.794	-0.386381	0.5423	-0.712485	0.476165	0.999947	InNeu_0
FNDC7	6.18476	-0.544247	1.16307	-0.467941	0.639827	0.999947	InNeu_0
STXBP3	422.192	0.0606484	0.244518	0.248033	0.804109	0.999947	InNeu_0
AKNAD1	21.4053	0.0658075	0.698903	0.0941583	0.924983	0.999947	InNeu_0
AL449266.1	624.718	-0.0870526	0.248605	-0.350164	0.726216	0.999947	InNeu_0
GPSM2	266.557	0.164936	0.245203	0.672651	0.501169	0.999947	InNeu_0
WDR47	780.085	-0.160189	0.165783	-0.966255	0.333917	0.999947	InNeu_0
TAF13	166.903	-0.301743	0.425683	-0.708844	0.478421	0.999947	InNeu_0
AL356488.3	17.4257	-0.0961429	0.826392	-0.11634	0.907383	0.999947	InNeu_0
TMEM167B	371.371	0.0239743	0.499546	0.0479922	0.961722	0.999947	InNeu_0
AL356488.2	32.7182	0.219197	1.48892	0.147218	0.88296	0.999947	InNeu_0
C1orf194	24.4378	0.218216	0.594211	0.367236	0.713443	0.999947	InNeu_0
KIAA1324	928.743	-0.272232	0.638529	-0.426342	0.669858	0.999947	InNeu_0
SARS	659.761	-0.0739245	0.296097	-0.249663	0.802848	0.999947	InNeu_0
CELSR2	512.525	0.0367489	0.301824	0.121756	0.903092	0.999947	InNeu_0
PSRC1	147.716	0.368029	0.527192	0.698093	0.485119	0.999947	InNeu_0
MYBPHL	94.0803	0.143903	0.574633	0.250425	0.802259	0.999947	InNeu_0
SORT1	1714.06	-0.159066	0.366	-0.434607	0.663847	0.999947	InNeu_0
PSMA5	265.272	0.1017	0.245624	0.414049	0.678838	0.999947	InNeu_0
SYPL2	17.0828	-1.35744	1.07956	-1.2574	0.208609	0.999947	InNeu_0
ATXN7L2	252.158	-0.287425	0.638717	-0.450004	0.652708	0.999947	InNeu_0
CYB561D1	151.985	-0.0631354	0.343058	-0.184037	0.853984	0.999947	InNeu_0
AMIGO1	474.352	0.124756	0.627724	0.198743	0.842464	0.999947	InNeu_0
GPR61	93.7457	-0.153945	0.350514	-0.439199	0.660517	0.999947	InNeu_0
AL355310.3	0.378065	-2.30524	4.65891	-0.494802	0.62074	0.999947	InNeu_0
GNAI3	743.874	0.0201158	0.134426	0.149643	0.881047	0.999947	InNeu_0
GNAT2	2.43378	-2.15281	3.14657	-0.684177	0.493864	0.999947	InNeu_0
AMPD2	1081.47	0.381281	0.628112	0.607027	0.543833	0.999947	InNeu_0
AL355310.2	0.654471	-0.310374	3.303	-0.0939673	0.925135	0.999947	InNeu_0
GSTM4	120.171	0.31399	0.460696	0.681555	0.49552	0.999947	InNeu_0
GSTM2	83.7659	0.175186	0.482166	0.363332	0.716357	0.999947	InNeu_0
AC000032.1	1.93922	0.317373	2.17658	0.145813	0.884069	0.999947	InNeu_0
GSTM5	39.7334	0.627492	0.568897	1.103	0.270028	0.999947	InNeu_0
GSTM3	254.539	-0.0403499	0.253289	-0.159304	0.873429	0.999947	InNeu_0
EPS8L3	0.497313	2.16245	5.06619	0.42684	0.669496	0.999947	InNeu_0
LINC01768	13.7702	0.337951	0.959459	0.35223	0.724666	0.999947	InNeu_0
CSF1	28.3737	0.217256	0.674579	0.322062	0.747406	0.999947	InNeu_0
AHCYL1	775.029	0.0278594	0.248545	0.11209	0.910752	0.999947	InNeu_0
STRIP1	396.613	0.0987602	0.280359	0.352263	0.724641	0.999947	InNeu_0
ALX3	7.23188	0.39864	1.03152	0.38646	0.699156	0.999947	InNeu_0
LINC01397	2.93591	-0.0608084	1.55662	-0.0390644	0.968839	0.999947	InNeu_0
SLC6A17	1700.97	-0.199505	0.324387	-0.615024	0.538539	0.999947	InNeu_0
AL355990.1	4.11741	0.24071	1.76511	0.136371	0.891528	0.999947	InNeu_0
LINC02586	0.683477	-0.35417	3.30703	-0.107096	0.914713	0.999947	InNeu_0
KCNC4	459.264	-0.0233665	0.371962	-0.0628195	0.94991	0.999947	InNeu_0
RBM15-AS1	80.8819	-0.147052	0.567797	-0.258987	0.795645	0.999947	InNeu_0
RBM15	242.837	-0.0150459	0.376651	-0.0399466	0.968136	0.999947	InNeu_0
SLC16A4	95.7128	-0.231043	0.39633	-0.582955	0.559923	0.999947	InNeu_0
AL355488.1	81.6481	0.477354	1.55651	0.306683	0.759085	0.999947	InNeu_0
LAMTOR5	251.666	0.0507157	0.486285	0.104292	0.916937	0.999947	InNeu_0
KCNA2	875.133	-0.255859	0.478252	-0.534988	0.592658	0.999947	InNeu_0
AL365361.1	711.564	-0.0532511	0.158865	-0.335197	0.737476	0.999947	InNeu_0
KCNA3	35.0961	0.147844	0.559472	0.264257	0.791582	0.999947	InNeu_0
CD53	23.1788	-0.384556	0.893689	-0.430302	0.666976	0.999947	InNeu_0
AL360270.1	4.47015	-0.198371	1.11074	-0.178594	0.858256	0.999947	InNeu_0
LRIF1	260.772	-0.0538762	0.203538	-0.264699	0.791241	0.999947	InNeu_0
AL360270.3	1.3429	-1.38382	2.46283	-0.561882	0.574196	0.999947	InNeu_0
DRAM2	436.085	0.0916178	0.284527	0.322001	0.747452	0.999947	InNeu_0
CEPT1	685.684	-0.035001	0.235349	-0.148719	0.881775	0.999947	InNeu_0
AL355816.2	14.4868	0.26255	1.14297	0.229709	0.818318	0.999947	InNeu_0
DENND2D	5.2504	-0.470694	1.00617	-0.467805	0.639924	0.999947	InNeu_0
CHI3L2	4.80929	-0.0528106	1.29761	-0.0406985	0.967536	0.999947	InNeu_0
CHIA	6.20959	-0.690467	1.17905	-0.585613	0.558136	0.999947	InNeu_0
PIFO	15.7216	0.0533639	1.18466	0.0450458	0.964071	0.999947	InNeu_0
OVGP1	221.881	0.117753	0.319449	0.368613	0.712416	0.999947	InNeu_0
WDR77	95.3942	0.167193	0.983964	0.169917	0.865075	0.999947	InNeu_0
ATP5PB	358.869	-0.0678293	0.292511	-0.231886	0.816626	0.999947	InNeu_0
C1orf162	173.263	0.0118316	0.440045	0.0268872	0.97855	0.999947	InNeu_0
TMIGD3	30.9685	0.383936	0.627229	0.612114	0.540462	0.999947	InNeu_0
RAP1A	1162.62	-0.117187	0.187337	-0.62554	0.531617	0.999947	InNeu_0
INKA2	52.1157	-0.0492134	0.441763	-0.111402	0.911297	0.999947	InNeu_0
AL049557.1	9.73514	0.147283	1.52216	0.0967593	0.922918	0.999947	InNeu_0
DDX20	124.372	-0.0216909	0.294126	-0.0737468	0.941212	0.999947	InNeu_0
KCND3	2758.71	-0.420034	0.589824	-0.712134	0.476382	0.999947	InNeu_0
LINC01750	107.816	-0.114183	0.485968	-0.234959	0.814241	0.999947	InNeu_0
AL445426.1	38.8769	0.0354086	0.477718	0.0741202	0.940915	0.999947	InNeu_0
CTTNBP2NL	456.341	-0.261705	0.290568	-0.900667	0.367766	0.999947	InNeu_0
WNT2B	201.737	-0.389652	0.510824	-0.76279	0.445588	0.999947	InNeu_0
AL354760.1	31.3334	0.270323	0.666896	0.405345	0.685224	0.999947	InNeu_0
ST7L	866.71	-0.0507796	0.28604	-0.177526	0.859095	0.999947	InNeu_0
CAPZA1	745.408	0.0349386	0.167096	0.209093	0.834376	0.999947	InNeu_0
MOV10	132.226	0.0363296	0.304099	0.119466	0.904906	0.999947	InNeu_0
AL603832.1	2.87954	-1.34906	2.04431	-0.659909	0.509312	0.999947	InNeu_0
RHOC	26.8339	0.384715	1.06773	0.360312	0.718614	0.999947	InNeu_0
AL603832.3	0.689191	-0.382762	4.2424	-0.0902228	0.92811	0.999947	InNeu_0
FAM19A3	2.05273	-0.291316	1.68412	-0.172979	0.862668	0.999947	InNeu_0
LINC01356	38.443	-0.24219	0.84306	-0.287275	0.773902	0.999947	InNeu_0
AL390729.1	251.841	-0.217555	0.729841	-0.298085	0.765638	0.999947	InNeu_0
SLC16A1	145.136	0.0793178	0.338165	0.234554	0.814555	0.999947	InNeu_0
SLC16A1-AS1	1562.19	-0.35585	0.507543	-0.701125	0.483225	0.999947	InNeu_0
AL357055.3	229.323	0.0607628	0.312923	0.194179	0.846036	0.999947	InNeu_0
LRIG2	573.816	0.105415	0.188096	0.560432	0.575185	0.999947	InNeu_0
MAGI3	2823.92	-0.161866	0.477847	-0.33874	0.734805	0.999947	InNeu_0
PHTF1	1029.46	-0.252124	0.506523	-0.497755	0.618656	0.999947	InNeu_0
RSBN1	891.491	0.0231989	0.274526	0.0845052	0.932655	0.999947	InNeu_0
AL137856.1	8.25408	-0.465576	0.898902	-0.517939	0.604501	0.999947	InNeu_0
PTPN22	47.5914	0.178208	0.679466	0.262277	0.793108	0.999947	InNeu_0
AP4B1-AS1	23.8154	0.250739	0.588521	0.42605	0.670072	0.999947	InNeu_0
BCL2L15	31.501	0.145376	0.643358	0.225964	0.821229	0.999947	InNeu_0
AP4B1	222.528	0.0426242	0.258116	0.165136	0.868837	0.999947	InNeu_0
DCLRE1B	27.6073	0.132328	0.568796	0.232645	0.816037	0.999947	InNeu_0
HIPK1-AS1	8.66516	0.0705417	1.02082	0.0691033	0.944907	0.999947	InNeu_0
HIPK1	926.193	0.10881	0.291013	0.3739	0.708479	0.999947	InNeu_0
OLFML3	3.00586	-0.916524	1.57892	-0.580476	0.561594	0.999947	InNeu_0
SYT6	110.323	0.0876301	0.547784	0.159972	0.872903	0.999947	InNeu_0
AL121999.1	2.95082	0.376645	1.33697	0.281716	0.778162	0.999947	InNeu_0
TRIM33	1841.06	-0.0469548	0.218168	-0.215224	0.829593	0.999947	InNeu_0
BCAS2	199.434	-0.257397	0.29569	-0.870496	0.384029	0.999947	InNeu_0
DENND2C	27.4012	-1.13305	0.597961	-1.89486	0.0581112	0.999947	InNeu_0
AMPD1	2.10997	0.179596	1.55026	0.115849	0.907772	0.999947	InNeu_0
NRAS	187.672	0.0738898	0.646757	0.114247	0.909042	0.999947	InNeu_0
CSDE1	1361.28	-0.0544672	0.247609	-0.219972	0.825893	0.999947	InNeu_0
SIKE1	353.353	0.201599	0.378366	0.532814	0.594162	0.999947	InNeu_0
SYCP1	9.31491	0.786812	0.922838	0.852601	0.39388	0.999947	InNeu_0
TSPAN2	155.01	-0.335946	0.719202	-0.46711	0.640421	0.999947	InNeu_0
LINC01765	4.73518	-0.103586	1.37408	-0.0753856	0.939908	0.999947	InNeu_0
AL512638.2	20.7629	0.509052	1.46183	0.348228	0.727669	0.999947	InNeu_0
NGF	378.948	-0.471545	0.60755	-0.776142	0.437665	0.999947	InNeu_0
VANGL1	15.6841	0.343901	0.613513	0.560544	0.575108	0.999947	InNeu_0
CASQ2	3.22908	0.423174	1.34596	0.314404	0.753214	0.999947	InNeu_0
NHLH2	7.5753	-1.25038	0.942803	-1.32623	0.184762	0.999947	InNeu_0
LINC01649	1.68514	0.594329	1.8531	0.320722	0.748421	0.999947	InNeu_0
SLC22A15	708.989	-0.26408	0.406201	-0.65012	0.515615	0.999947	InNeu_0
AL365318.1	0.358526	2.6463	5.06636	0.522328	0.601442	0.999947	InNeu_0
MAB21L3	13.864	0.0765768	0.652253	0.117404	0.90654	0.999947	InNeu_0
ATP1A1	2238.11	-0.129347	0.448841	-0.28818	0.773209	0.999947	InNeu_0
LINC01762	11.8281	-0.361604	1.09648	-0.329785	0.741562	0.999947	InNeu_0
AL390066.1	1.29325	-3.75347	2.89132	-1.29818	0.194224	0.999947	InNeu_0
CD58	32.629	-0.264453	0.782771	-0.337842	0.735482	0.999947	InNeu_0
IGSF3	443.776	0.147624	0.315896	0.467319	0.640272	0.999947	InNeu_0
AL157904.1	1.2272	1.2981	2.87008	0.452286	0.651063	0.999947	InNeu_0
PTGFRN	175.113	-0.248567	0.405695	-0.612696	0.540077	0.999947	InNeu_0
CD101	27.6296	0.0191583	0.552421	0.0346805	0.972334	0.999947	InNeu_0
AL445231.1	4.78578	-0.574078	1.20681	-0.4757	0.634288	0.999947	InNeu_0
TTF2	73.8316	-0.0457344	0.508333	-0.0899692	0.928312	0.999947	InNeu_0
TRIM45	34.162	0.541785	0.523936	1.03407	0.301105	0.999947	InNeu_0
VTCN1	3.12899	-0.214981	1.61382	-0.133213	0.894025	0.999947	InNeu_0
LINC01525	2.55336	1.22337	1.38674	0.882195	0.377671	0.999947	InNeu_0
AL358072.1	16.1129	0.40379	0.631702	0.639209	0.522687	0.999947	InNeu_0
MAN1A2	3951.82	0.0357356	0.307475	0.116223	0.907476	0.999947	InNeu_0
TENT5C	10.6903	0.920283	0.829126	1.10994	0.267023	0.999947	InNeu_0
GDAP2	553.432	0.139734	0.268609	0.520212	0.602916	0.999947	InNeu_0
WDR3	194.86	0.206173	0.232335	0.887399	0.374864	0.999947	InNeu_0
SPAG17	49.6144	0.162445	0.608466	0.266974	0.789489	0.999947	InNeu_0
TBX15	6.41448	0.119015	1.28105	0.0929044	0.92598	0.999947	InNeu_0
WARS2	306.85	-0.0393419	0.429262	-0.0916503	0.926976	0.999947	InNeu_0
WARS2-IT1	1.96759	-0.048858	2.00464	-0.0243724	0.980556	0.999947	InNeu_0
AL359915.2	715.724	-0.385924	0.47553	-0.811566	0.417041	0.999947	InNeu_0
AL359915.1	25.9231	0.181524	0.604142	0.300466	0.763822	0.999947	InNeu_0
LINC01780	3.97379	0.385493	1.23024	0.313348	0.754016	0.999947	InNeu_0
HAO2	1.82767	-4.29764	2.80301	-1.53323	0.12522	0.999947	InNeu_0
HSD3B1	0.742081	-2.81367	4.21872	-0.666949	0.504805	0.999947	InNeu_0
ZNF697	93.596	0.297372	0.293446	1.01338	0.310879	0.999947	InNeu_0
PHGDH	59.9657	0.222347	0.540894	0.411073	0.681019	0.999947	InNeu_0
NOTCH2	236.209	-0.0660886	0.534739	-0.12359	0.90164	0.999947	InNeu_0
SEC22B	561.296	0.187877	0.412611	0.455338	0.648866	0.999947	InNeu_0
NBPF26	43.7645	-0.0732133	0.366207	-0.199923	0.841541	0.999947	InNeu_0
LINC00623	1286.3	0.237025	0.613696	0.386225	0.69933	0.999947	InNeu_0
FCGR1B	3.00835	1.1449	1.96605	0.582332	0.560343	0.999947	InNeu_0
AC244453.3	155.865	0.727673	0.887336	0.820064	0.41218	0.999947	InNeu_0
AC244453.1	64.2709	-0.289753	0.50289	-0.576177	0.564496	0.999947	InNeu_0
FAM72B	4.12896	-0.343532	1.34857	-0.254738	0.798926	0.999947	InNeu_0
SRGAP2C	975.829	-0.0320336	0.333614	-0.09602	0.923505	0.999947	InNeu_0
SRGAP2-AS1	32.1944	0.427071	0.67682	0.630997	0.528042	0.999947	InNeu_0
AC244021.1	1419.76	-0.542239	0.658994	-0.822829	0.410606	0.999947	InNeu_0
AL592494.3	6.19555	-0.937067	1.56715	-0.597943	0.549878	0.999947	InNeu_0
LINC01691	3.13943	0.244397	1.59785	0.152954	0.878435	0.999947	InNeu_0
AC239800.2	25.4417	0.461743	1.44339	0.319902	0.749043	0.999947	InNeu_0
AC239800.3	104.654	0.343246	1.41098	0.243268	0.807798	0.999947	InNeu_0
AC239798.2	0.861656	1.75954	2.8049	0.627309	0.530457	0.999947	InNeu_0
AC246680.1	14.9433	-0.414386	0.660257	-0.627614	0.530257	0.999947	InNeu_0
AC245595.1	14.0556	0.281892	0.723049	0.389865	0.696636	0.999947	InNeu_0
AC246785.3	34.9809	0.552538	0.572547	0.965052	0.334519	0.999947	InNeu_0
NBPF15	254.892	-0.117003	0.543209	-0.215393	0.829461	0.999947	InNeu_0
LINC01632	683.079	-0.65515	0.557632	-1.17488	0.240043	0.999947	InNeu_0
FP700111.1	2401.1	-0.0947797	0.204074	-0.464438	0.642334	0.999947	InNeu_0
SRGAP2B	972.747	-0.0533214	0.318644	-0.167338	0.867104	0.999947	InNeu_0
FAM72D	3.72316	0.64833	1.148	0.564745	0.572247	0.999947	InNeu_0
AC245014.1	8.79782	0.653873	1.11466	0.586609	0.557466	0.999947	InNeu_0
NBPF20	81.0825	0.254631	0.578659	0.440036	0.659911	0.999947	InNeu_0
GPR89A	299.668	-0.215544	0.3879	-0.55567	0.578436	0.999947	InNeu_0
PDZK1	50.6418	0.34926	0.580727	0.601419	0.547561	0.999947	InNeu_0
CD160	5.64246	0.177119	1.19748	0.14791	0.882414	0.999947	InNeu_0
RNF115	1337.4	-0.172563	0.259015	-0.666227	0.505266	0.999947	InNeu_0
POLR3C	157.356	-0.411379	0.594188	-0.692338	0.488725	0.999947	InNeu_0
NUDT17	53.0702	-0.149032	0.530432	-0.280964	0.778738	0.999947	InNeu_0
PIAS3	185.493	0.211028	0.520135	0.405717	0.68495	0.999947	InNeu_0
ANKRD35	76.4499	0.183338	0.376899	0.486437	0.626657	0.999947	InNeu_0
ITGA10	73.9571	-0.169098	0.649959	-0.260167	0.794735	0.999947	InNeu_0
PEX11B	153.351	0.0439044	0.341191	0.12868	0.897611	0.999947	InNeu_0
RBM8A	223.37	0.274397	0.324243	0.846268	0.397403	0.999947	InNeu_0
AC243547.3	0.700879	0.040475	3.27348	0.0123645	0.990135	0.999947	InNeu_0
LIX1L	166.291	0.146094	0.328771	0.444364	0.656779	0.999947	InNeu_0
ANKRD34A	124.323	0.0416309	0.708238	0.058781	0.953127	0.999947	InNeu_0
POLR3GL	57.2431	0.0501161	0.396186	0.126496	0.899339	0.999947	InNeu_0
TXNIP	185.141	0.0111449	0.614345	0.0181411	0.985526	0.999947	InNeu_0
HJV	15.2495	-0.390057	0.678395	-0.57497	0.565312	0.999947	InNeu_0
LINC01719	42.219	0.197153	0.426356	0.462415	0.643784	0.999947	InNeu_0
NBPF10	7.88583	0.895604	1.02714	0.871942	0.38324	0.999947	InNeu_0
AC239799.2	0.931063	-3.01332	5.37279	-0.560849	0.574901	0.999947	InNeu_0
AC243756.1	0.63696	-2.91703	5.37484	-0.54272	0.587322	0.999947	InNeu_0
AC245407.2	15.7332	0.504833	1.43324	0.352231	0.724665	0.999947	InNeu_0
NBPF12	385.038	0.0485446	0.459722	0.105596	0.915903	0.999947	InNeu_0
AC244394.2	4.06901	-1.34743	1.39843	-0.963531	0.335281	0.999947	InNeu_0
PRKAB2	285.657	-0.00870521	0.215773	-0.0403443	0.967819	0.999947	InNeu_0
AC242426.2	427.427	-0.307161	0.494942	-0.620601	0.534862	0.999947	InNeu_0
FMO5	94.2189	0.266195	0.535683	0.496926	0.619241	0.999947	InNeu_0
CHD1L	520.217	-0.156419	0.250445	-0.624567	0.532255	0.999947	InNeu_0
LINC00624	91.9115	0.107404	0.424063	0.253273	0.800057	0.999947	InNeu_0
BCL9	535.127	0.235498	0.414468	0.568193	0.569904	0.999947	InNeu_0
ACP6	292.857	-0.134211	0.540882	-0.248134	0.804031	0.999947	InNeu_0
GPR89B	452.975	-0.127223	0.348116	-0.365461	0.714768	0.999947	InNeu_0
AC239803.2	8.47429	0.180161	1.11141	0.1621	0.871227	0.999947	InNeu_0
AC239803.3	16.5855	0.237716	0.722184	0.329163	0.742032	0.999947	InNeu_0
NBPF11	240.165	-0.194826	0.50925	-0.382574	0.702036	0.999947	InNeu_0
AC239809.3	865.857	0.390054	0.572922	0.680815	0.495989	0.999947	InNeu_0
AC239803.1	8.77115	0.438285	1.14119	0.384061	0.700933	0.999947	InNeu_0
LINC01731	5.68419	0.520645	1.39844	0.372305	0.709666	0.999947	InNeu_0
AC245100.1	14.1503	0.329636	0.973164	0.338726	0.734816	0.999947	InNeu_0
AC245100.7	10.195	0.561077	1.39302	0.402778	0.687111	0.999947	InNeu_0
PPIAL4G	27.3346	0.455091	1.53753	0.295989	0.767239	0.999947	InNeu_0
NBPF14	42.889	0.354485	0.513061	0.690922	0.489615	0.999947	InNeu_0
NUDT4B	2.3329	-0.377252	1.85052	-0.203863	0.838461	0.999947	InNeu_0
PDE4DIP	7235.46	0.0694675	0.842137	0.0824895	0.934257	0.999947	InNeu_0
AC239802.1	1.29879	-1.3324	3.08196	-0.432323	0.665507	0.999947	InNeu_0
AC239802.2	4.42046	1.21919	1.10267	1.10567	0.26887	0.999947	InNeu_0
AC239804.1	30.5146	0.664891	0.536648	1.23897	0.215357	0.999947	InNeu_0
NBPF9	220.779	-0.0462657	0.655339	-0.0705981	0.943718	0.999947	InNeu_0
AC245297.3	1765.63	0.299764	0.393667	0.761465	0.446379	0.999947	InNeu_0
AC245297.2	21.5059	0.864206	0.577329	1.4969	0.134418	0.999947	InNeu_0
NBPF19	169.086	-0.199443	0.409656	-0.486855	0.626361	0.999947	InNeu_0
FCGR1A	6.17286	-0.039894	1.0976	-0.0363466	0.971006	0.999947	InNeu_0
HIST2H2BF	52.5901	0.197995	0.696678	0.284199	0.776258	0.999947	InNeu_0
AC239868.3	31.1208	0.0228751	1.51245	0.0151246	0.987933	0.999947	InNeu_0
HIST2H4B	2.00865	-4.45775	2.72074	-1.63843	0.101331	0.999947	InNeu_0
AC239868.2	33.9856	0.527435	1.48155	0.356002	0.721839	0.999947	InNeu_0
HIST2H2BE	39.52	0.613441	0.592733	1.03494	0.300699	0.999947	InNeu_0
HIST2H2AC	1.99053	-0.162441	1.59577	-0.101795	0.91892	0.999947	InNeu_0
BOLA1	43.8082	0.478803	0.504606	0.948866	0.342689	0.999947	InNeu_0
SV2A	3202.71	0.00178122	0.511431	0.00348282	0.997221	0.999947	InNeu_0
SF3B4	212.8	0.175083	0.527941	0.331634	0.740165	0.999947	InNeu_0
MTMR11	92.1926	0.204984	0.515915	0.397321	0.691131	0.999947	InNeu_0
OTUD7B	470.33	-0.176378	0.277341	-0.635959	0.524803	0.999947	InNeu_0
VPS45	1593.9	-0.103155	0.345306	-0.298734	0.765143	0.999947	InNeu_0
PLEKHO1	854.288	-0.153101	0.299504	-0.511182	0.609224	0.999947	InNeu_0
ANP32E	274.225	0.0290531	0.358352	0.0810742	0.935383	0.999947	InNeu_0
CA14	5.90967	-0.22948	1.08133	-0.212221	0.831935	0.999947	InNeu_0
APH1A	247.539	0.0655076	0.637859	0.102699	0.918202	0.999947	InNeu_0
C1orf54	27.3103	-0.0627302	0.708009	-0.0886009	0.929399	0.999947	InNeu_0
CIART	102.34	-0.223577	0.484667	-0.461299	0.644584	0.999947	InNeu_0
MRPS21	656.591	0.00378574	0.401007	0.00944061	0.992468	0.999947	InNeu_0
PRPF3	356.066	-0.244071	0.491683	-0.4964	0.619612	0.999947	InNeu_0
RPRD2	2643.42	-0.221572	0.378751	-0.585006	0.558543	0.999947	InNeu_0
TARS2	184.913	-0.22382	0.450142	-0.497221	0.619033	0.999947	InNeu_0
ECM1	291.518	-0.222956	0.632756	-0.352357	0.724571	0.999947	InNeu_0
FALEC	46.5686	0.202909	0.745686	0.272111	0.785537	0.999947	InNeu_0
AL356356.1	15.1981	-0.969487	0.879193	-1.1027	0.270157	0.999947	InNeu_0
ADAMTSL4	11.71	0.0205586	0.877332	0.0234331	0.981305	0.999947	InNeu_0
MCL1	203.344	0.140356	0.39976	0.351101	0.725513	0.999947	InNeu_0
ENSA	2412.3	-0.441845	0.457949	-0.964833	0.334628	0.999947	InNeu_0
GOLPH3L	312.516	-0.110768	0.323201	-0.342722	0.731807	0.999947	InNeu_0
HORMAD1	24.2419	0.17075	0.589105	0.289847	0.771933	0.999947	InNeu_0
CTSS	123.977	-0.138086	0.462985	-0.298253	0.76551	0.999947	InNeu_0
CTSK	111.165	-0.0516421	0.248641	-0.207697	0.835465	0.999947	InNeu_0
ARNT	799.215	-0.0072188	0.242523	-0.0297654	0.976254	0.999947	InNeu_0
CTXND2	4.41445	-0.422852	1.19801	-0.352961	0.724117	0.999947	InNeu_0
SETDB1	340.365	-0.0917549	0.434701	-0.211076	0.832828	0.999947	InNeu_0
CERS2	154.048	0.295055	0.431011	0.684564	0.493619	0.999947	InNeu_0
ANXA9	2.80892	0.361739	1.55456	0.232695	0.815998	0.999947	InNeu_0
MINDY1	49.006	-0.0140054	0.39679	-0.0352968	0.971843	0.999947	InNeu_0
PRUNE1	262.928	-0.0941285	0.201195	-0.467848	0.639894	0.999947	InNeu_0
BNIPL	27.9482	-0.443773	0.635336	-0.698486	0.484873	0.999947	InNeu_0
C1orf56	182.595	0.183544	0.62112	0.295504	0.767609	0.999947	InNeu_0
CDC42SE1	427.631	0.00820437	0.33035	0.0248354	0.980186	0.999947	InNeu_0
MLLT11	513.803	0.0134716	0.411517	0.0327364	0.973885	0.999947	InNeu_0
GABPB2	643.253	-0.561964	0.671499	-0.83688	0.40266	0.999947	InNeu_0
SEMA6C	562.36	0.0481481	0.359969	0.133756	0.893595	0.999947	InNeu_0
SCNM1	111.918	0.224312	0.618059	0.36293	0.716658	0.999947	InNeu_0
LYSMD1	62.7894	0.0657661	0.454659	0.144649	0.884988	0.999947	InNeu_0
VPS72	271.104	0.0185066	0.359078	0.0515393	0.958896	0.999947	InNeu_0
PIP5K1A	812.668	-0.29381	0.476831	-0.616172	0.537781	0.999947	InNeu_0
PSMD4	552.658	-0.0331543	0.273961	-0.121018	0.903677	0.999947	InNeu_0
AL391069.2	0.372408	0.577778	4.48976	0.128688	0.897605	0.999947	InNeu_0
ZNF687	130.522	0.382379	0.662615	0.577076	0.563888	0.999947	InNeu_0
PI4KB	748.624	-0.193094	0.382599	-0.504691	0.613776	0.999947	InNeu_0
AL391069.4	6.51815	0.652886	0.898777	0.726417	0.467583	0.999947	InNeu_0
RFX5	105.442	0.300417	0.44255	0.678831	0.497245	0.999947	InNeu_0
SELENBP1	9.17364	-0.45845	0.866041	-0.529362	0.596554	0.999947	InNeu_0
PSMB4	365.802	0.136587	0.553858	0.24661	0.80521	0.999947	InNeu_0
POGZ	2263.18	-0.232526	0.27531	-0.844598	0.398335	0.999947	InNeu_0
CGN	109.165	-0.188658	0.411875	-0.458048	0.646918	0.999947	InNeu_0
TUFT1	186.623	0.139142	0.401742	0.346346	0.729083	0.999947	InNeu_0
SNX27	1340.32	-0.0169169	0.177472	-0.0953219	0.924059	0.999947	InNeu_0
AL391335.1	0.748066	-3.15282	3.31978	-0.949708	0.342261	0.999947	InNeu_0
AL589765.1	10.049	0.32774	0.818589	0.400372	0.688883	0.999947	InNeu_0
CELF3	733.432	0.0743766	0.295862	0.251389	0.801513	0.999947	InNeu_0
RIIAD1	23.211	-0.279633	0.525774	-0.531851	0.594829	0.999947	InNeu_0
AL589765.7	15.7179	0.144258	0.656358	0.219785	0.826038	0.999947	InNeu_0
MRPL9	142.23	0.223265	0.460111	0.485242	0.627505	0.999947	InNeu_0
OAZ3	11.2882	0.170176	0.739792	0.230032	0.818067	0.999947	InNeu_0
AL589765.4	27.2489	0.423273	0.506379	0.835882	0.403221	0.999947	InNeu_0
TDRKH	107.277	-0.157475	0.335943	-0.468756	0.639244	0.999947	InNeu_0
TDRKH-AS1	13.0578	-0.170885	0.720863	-0.237055	0.812614	0.999947	InNeu_0
AL589765.6	24.9902	0.553168	0.6641	0.832959	0.404868	0.999947	InNeu_0
RORC	1.2157	0.714545	2.83454	0.252085	0.800976	0.999947	InNeu_0
C2CD4D	4.24272	-0.309814	1.31793	-0.235076	0.81415	0.999947	InNeu_0
AL450992.2	5.59124	-0.123642	1.06032	-0.116608	0.90717	0.999947	InNeu_0
THEM4	391.919	0.0176828	0.509753	0.0346889	0.972328	0.999947	InNeu_0
S100A10	18.4776	-1.10872	0.932329	-1.18919	0.234364	0.999947	InNeu_0
AL450992.1	2.41372	-0.600141	2.08638	-0.287647	0.773617	0.999947	InNeu_0
S100A11	13.1552	-1.16106	1.03359	-1.12333	0.261298	0.999947	InNeu_0
TCHH	12.6622	-0.979257	0.935478	-1.0468	0.295193	0.999947	InNeu_0
FLG-AS1	647.735	0.0887877	0.668229	0.13287	0.894296	0.999947	InNeu_0
HRNR	3.76108	0.644691	1.42499	0.452419	0.650967	0.999947	InNeu_0
FLG	0.922254	-0.81474	3.1814	-0.256095	0.797878	0.999947	InNeu_0
LINC01527	7.57393	-0.0525867	0.874043	-0.0601649	0.952024	0.999947	InNeu_0
LOR	4.44468	0.66166	1.25049	0.529119	0.596723	0.999947	InNeu_0
S100A9	2.04179	0.335982	1.88646	0.178102	0.858643	0.999947	InNeu_0
S100A8	4.26485	-2.0631	2.31888	-0.889697	0.373629	0.999947	InNeu_0
S100A7	5.58133	-0.193247	1.37695	-0.140345	0.888388	0.999947	InNeu_0
S100A6	231.775	0.462165	0.60871	0.759253	0.447701	0.999947	InNeu_0
S100A4	4.54733	0.54613	1.64988	0.331013	0.740635	0.999947	InNeu_0
S100A2	1.71791	0.522952	2.22858	0.234657	0.814475	0.999947	InNeu_0
S100A16	11.3457	-0.444162	1.33611	-0.33243	0.739565	0.999947	InNeu_0
S100A13	48.6743	-0.161357	0.889625	-0.181376	0.856072	0.999947	InNeu_0
S100A1	66.9462	-0.40415	0.978488	-0.413036	0.679581	0.999947	InNeu_0
AL162258.2	4.74946	-0.00745283	1.62921	-0.00457449	0.99635	0.999947	InNeu_0
CHTOP	382.83	0.118622	0.278802	0.425471	0.670493	0.999947	InNeu_0
SNAPIN	86.6499	0.0812354	0.58742	0.138292	0.89001	0.999947	InNeu_0
ILF2	153.703	0.178127	0.39241	0.45393	0.649879	0.999947	InNeu_0
NPR1	1.00956	0.406765	2.13863	0.190198	0.849154	0.999947	InNeu_0
INTS3	488.595	-0.142824	0.176871	-0.807501	0.419378	0.999947	InNeu_0
SLC27A3	109.329	0.0652252	0.516614	0.126255	0.89953	0.999947	InNeu_0
GATAD2B	1368.72	-0.254672	0.372043	-0.684524	0.493644	0.999947	InNeu_0
AL358472.5	20.5073	0.678994	0.617299	1.09994	0.271357	0.999947	InNeu_0
DENND4B	695.584	-0.0226855	0.481455	-0.0471186	0.962419	0.999947	InNeu_0
CRTC2	218.364	0.238437	0.534952	0.445718	0.655801	0.999947	InNeu_0
SLC39A1	72.0789	0.21903	1.22103	0.179382	0.857638	0.999947	InNeu_0
AL358472.4	2.16336	0.731413	1.87605	0.389868	0.696634	0.999947	InNeu_0
AL358472.3	4.59709	0.498914	1.2337	0.404404	0.685916	0.999947	InNeu_0
CREB3L4	17.8767	-0.793337	0.685378	-1.15752	0.247061	0.999947	InNeu_0
JTB	337.197	0.133608	1.93021	0.0692192	0.944815	0.999947	InNeu_0
AL358472.2	9.69425	0.555626	0.909145	0.611152	0.541099	0.999947	InNeu_0
RAB13	4.09661	0.0184463	1.61004	0.011457	0.990859	0.999947	InNeu_0
RPS27	292.594	0.354926	1.0825	0.327876	0.743006	0.999947	InNeu_0
NUP210L	171.217	0.123202	0.367577	0.335172	0.737495	0.999947	InNeu_0
TPM3	629.694	-0.251451	0.293691	-0.856175	0.391901	0.999947	InNeu_0
C1orf189	4.21183	0.396369	1.14532	0.346076	0.729286	0.999947	InNeu_0
C1orf43	330.813	-0.0445349	0.39828	-0.111818	0.910968	0.999947	InNeu_0
UBAP2L	527.711	-0.0690841	0.19084	-0.362	0.717352	0.999947	InNeu_0
HAX1	181.436	0.225324	0.414315	0.543848	0.586546	0.999947	InNeu_0
AQP10	4.03127	0.459672	1.80196	0.255096	0.798649	0.999947	InNeu_0
ATP8B2	641.784	-0.191653	0.485069	-0.395104	0.692766	0.999947	InNeu_0
IL6R-AS1	7.06185	-1.43025	1.1222	-1.27451	0.202482	0.999947	InNeu_0
IL6R	152.617	0.456474	0.530586	0.860321	0.389612	0.999947	InNeu_0
SHE	10.7191	0.0986018	0.730663	0.134948	0.892653	0.999947	InNeu_0
TDRD10	10.7076	0.648998	1.11095	0.584184	0.559097	0.999947	InNeu_0
UBE2Q1	481.137	0.00682469	0.621664	0.0109781	0.991241	0.999947	InNeu_0
CHRNB2	219.443	0.22037	0.618415	0.356347	0.721581	0.999947	InNeu_0
ADAR	1271.47	-0.0189206	0.201748	-0.0937837	0.925281	0.999947	InNeu_0
KCNN3	443.5	-0.177665	0.690288	-0.257378	0.796887	0.999947	InNeu_0
PMVK	219.526	-0.0207182	0.460586	-0.0449823	0.964121	0.999947	InNeu_0
PBXIP1	76.8847	-0.512451	0.525389	-0.975376	0.329374	0.999947	InNeu_0
PYGO2	235.696	-0.0693281	0.675126	-0.102689	0.91821	0.999947	InNeu_0
AL451085.2	13.1631	0.64931	0.632188	1.02708	0.304381	0.999947	InNeu_0
SHC1	6.72882	0.250637	0.976841	0.256579	0.797504	0.999947	InNeu_0
CKS1B	15.7174	-0.200767	0.80535	-0.249292	0.803135	0.999947	InNeu_0
FLAD1	137.535	-0.114152	0.364209	-0.313426	0.753957	0.999947	InNeu_0
ZBTB7B	25.699	0.453785	0.623004	0.728383	0.466379	0.999947	InNeu_0
DCST2	20.1686	0.24597	0.554212	0.443818	0.657174	0.999947	InNeu_0
DCST1	3.43421	-0.546762	1.36978	-0.39916	0.689775	0.999947	InNeu_0
DCST1-AS1	2.73028	0.184584	1.63189	0.113111	0.909943	0.999947	InNeu_0
ADAM15	538.203	0.134358	0.533483	0.251852	0.801156	0.999947	InNeu_0
EFNA3	218.129	0.138697	0.561377	0.247067	0.804857	0.999947	InNeu_0
EFNA1	55.5482	-0.0108342	0.634055	-0.0170872	0.986367	0.999947	InNeu_0
SLC50A1	69.5051	0.156993	0.51384	0.305528	0.759964	0.999947	InNeu_0
DPM3	294.18	0.237843	0.905368	0.262703	0.79278	0.999947	InNeu_0
KRTCAP2	23.7428	0.00416677	1.05835	0.00393705	0.996859	0.999947	InNeu_0
AL713999.1	14.9445	0.305954	0.712284	0.42954	0.66753	0.999947	InNeu_0
TRIM46	310.374	-0.00236228	0.329271	-0.00717428	0.994276	0.999947	InNeu_0
AC234582.1	12.1495	-0.452902	0.710772	-0.637197	0.523997	0.999947	InNeu_0
THBS3	124.038	0.117618	0.487366	0.241333	0.809297	0.999947	InNeu_0
MTX1	118.232	0.0937466	0.990206	0.0946738	0.924574	0.999947	InNeu_0
AC234582.2	4.59625	0.584884	1.11772	0.523285	0.600776	0.999947	InNeu_0
GBA	391.797	0.113137	1.00033	0.1131	0.909951	0.999947	InNeu_0
FAM189B	253.937	-0.156295	0.199271	-0.784331	0.432846	0.999947	InNeu_0
SCAMP3	371.447	0.0716478	0.478164	0.149839	0.880891	0.999947	InNeu_0
CLK2	223.219	-0.0159496	0.286562	-0.0556585	0.955614	0.999947	InNeu_0
HCN3	268.292	-0.0445736	0.412965	-0.107936	0.914047	0.999947	InNeu_0
PKLR	11.1651	0.530218	1.05424	0.502937	0.615008	0.999947	InNeu_0
FDPS	426.382	-0.0678268	0.287587	-0.235848	0.813551	0.999947	InNeu_0
RUSC1-AS1	11.9184	0.234389	0.901413	0.260024	0.794846	0.999947	InNeu_0
RUSC1	877.95	-0.00903974	0.464924	-0.0194435	0.984487	0.999947	InNeu_0
ASH1L	4336.41	-0.370775	0.356408	-1.04031	0.298196	0.999947	InNeu_0
ASH1L-AS1	17.9361	0.215307	0.534635	0.402718	0.687156	0.999947	InNeu_0
AL353807.2	2.21194	-1.06265	2.34016	-0.454094	0.649761	0.999947	InNeu_0
MSTO1	127.545	0.182604	0.375782	0.48593	0.627017	0.999947	InNeu_0
YY1AP1	705.154	0.0145237	0.169404	0.085734	0.931678	0.999947	InNeu_0
DAP3	667.771	-0.281892	0.567407	-0.496808	0.619325	0.999947	InNeu_0
GON4L	677.372	-0.472561	0.636518	-0.742415	0.457836	0.999947	InNeu_0
SYT11	1684.64	-0.117811	0.206144	-0.571497	0.567663	0.999947	InNeu_0
RIT1	96.1293	-0.20143	0.292699	-0.68818	0.491339	0.999947	InNeu_0
KHDC4	448.986	-0.0224104	0.347212	-0.0645438	0.948537	0.999947	InNeu_0
ARHGEF2	343.47	-0.30769	0.312359	-0.985052	0.324598	0.999947	InNeu_0
AL355388.2	5.54153	0.229222	1.3968	0.164105	0.869648	0.999947	InNeu_0
AL355388.1	2.86602	-4.93989	2.47001	-1.99995	0.045506	0.999947	InNeu_0
SSR2	207.772	0.142824	0.410427	0.347988	0.727849	0.999947	InNeu_0
UBQLN4	476.604	-0.0292692	0.651606	-0.0449185	0.964172	0.999947	InNeu_0
LAMTOR2	129.005	0.262065	0.583689	0.448981	0.653445	0.999947	InNeu_0
RAB25	3.69839	0.601039	1.21579	0.49436	0.621052	0.999947	InNeu_0
MEX3A	16.3716	-0.418598	0.708008	-0.591233	0.554364	0.999947	InNeu_0
LMNA	421.739	-0.35969	0.308748	-1.165	0.244021	0.999947	InNeu_0
SEMA4A	227.779	-0.0701566	0.376624	-0.186278	0.852227	0.999947	InNeu_0
SLC25A44	151.786	0.157306	0.35243	0.446346	0.655348	0.999947	InNeu_0
PMF1-BGLAP	3.74712	-1.78604	1.49179	-1.19725	0.23121	0.999947	InNeu_0
PAQR6	66.6411	0.043005	0.523476	0.0821527	0.934525	0.999947	InNeu_0
SMG5	498.646	-0.199736	0.304607	-0.655719	0.512005	0.999947	InNeu_0
TMEM79	65.5461	0.151835	0.453858	0.334543	0.73797	0.999947	InNeu_0
GLMP	85.4501	0.0724591	0.367077	0.197395	0.843518	0.999947	InNeu_0
CCT3	587.259	-0.0990591	0.204681	-0.483967	0.628409	0.999947	InNeu_0
TSACC	12.7437	0.0712077	0.699724	0.101765	0.918943	0.999947	InNeu_0
AL139130.1	0.736071	-0.517691	3.19638	-0.161961	0.871336	0.999947	InNeu_0
C1orf61	564.274	0.0457135	0.256426	0.178272	0.85851	0.999947	InNeu_0
AL139412.1	12.1461	0.407601	0.773466	0.52698	0.598208	0.999947	InNeu_0
MEF2D	661.993	-0.0604818	0.403198	-0.150005	0.880761	0.999947	InNeu_0
AL365181.1	0.808405	-2.44591	5.38656	-0.454077	0.649773	0.999947	InNeu_0
IQGAP3	15.3709	-1.6439	1.15438	-1.42405	0.154432	0.999947	InNeu_0
TTC24	0.637784	-2.91629	5.37485	-0.542579	0.587419	0.999947	InNeu_0
NAXE	104.771	0.0341034	0.762187	0.0447441	0.964311	0.999947	InNeu_0
GPATCH4	60.9649	-0.0505672	0.46255	-0.109323	0.912947	0.999947	InNeu_0
AL365181.4	10.1729	0.524367	0.753407	0.695994	0.486432	0.999947	InNeu_0
HAPLN2	425.544	0.0893328	0.748487	0.119351	0.904997	0.999947	InNeu_0
AL365181.2	2.71365	-2.32642	2.30202	-1.0106	0.312208	0.999947	InNeu_0
BCAN	423.76	-0.0504045	0.624653	-0.080692	0.935687	0.999947	InNeu_0
AL365181.3	17.0517	0.470206	0.946191	0.496946	0.619227	0.999947	InNeu_0
AL590666.2	13.8674	0.0799849	1.48503	0.0538607	0.957046	0.999947	InNeu_0
NES	86.2016	-0.04239	0.636212	-0.0666288	0.946877	0.999947	InNeu_0
CRABP2	123.231	0.156955	0.703884	0.222984	0.823548	0.999947	InNeu_0
AL590666.1	0.913973	-0.854511	3.14844	-0.271408	0.786077	0.999947	InNeu_0
ISG20L2	175.676	-0.170382	0.338166	-0.503841	0.614373	0.999947	InNeu_0
RRNAD1	168.222	0.133582	0.34019	0.392669	0.694564	0.999947	InNeu_0
MRPL24	128.624	0.145618	0.64307	0.226442	0.820858	0.999947	InNeu_0
HDGF	364.342	-0.0756938	0.196097	-0.386002	0.699495	0.999947	InNeu_0
PRCC	413.902	-0.0495299	0.264983	-0.186917	0.851726	0.999947	InNeu_0
SH2D2A	0.71437	-3.08601	4.1366	-0.746027	0.455651	0.999947	InNeu_0
NTRK1	4.50525	0.607126	1.2121	0.500888	0.61645	0.999947	InNeu_0
INSRR	3.96311	0.521274	1.66403	0.31326	0.754083	0.999947	InNeu_0
PEAR1	1.40718	-1.38674	2.27382	-0.609875	0.541945	0.999947	InNeu_0
LRRC71	2.85785	-0.0212906	1.9135	-0.0111265	0.991123	0.999947	InNeu_0
ARHGEF11	1642.66	-0.281114	0.447773	-0.627805	0.530132	0.999947	InNeu_0
ETV3	117.236	0.187263	0.297403	0.629661	0.528916	0.999947	InNeu_0
FCRL5	1.28971	1.41287	2.83204	0.498887	0.617859	0.999947	InNeu_0
FCRL4	2.3104	0.401422	1.4172	0.283251	0.776984	0.999947	InNeu_0
FCRL1	1.23785	-1.16299	3.17987	-0.365735	0.714563	0.999947	InNeu_0
CD5L	1.86136	0.332101	2.00049	0.16601	0.868149	0.999947	InNeu_0
KIRREL1	439.838	-0.389766	0.790384	-0.493135	0.621917	0.999947	InNeu_0
LINC01704	1.98607	-1.798	2.03096	-0.885297	0.375997	0.999947	InNeu_0
CD1D	0.83969	1.79978	3.62499	0.496492	0.619547	0.999947	InNeu_0
OR6N1	1.76616	-0.715294	1.98388	-0.360553	0.718434	0.999947	InNeu_0
MNDA	3.41509	-1.77571	1.71732	-1.034	0.301134	0.999947	InNeu_0
PYHIN1	34.6769	-0.816164	0.718771	-1.1355	0.256166	0.999947	InNeu_0
IFI16	130.401	0.270509	0.408694	0.661887	0.508044	0.999947	InNeu_0
AIM2	45.0132	-0.0422163	0.905237	-0.0466357	0.962804	0.999947	InNeu_0
CADM3	1444.91	-0.0824486	0.378455	-0.217855	0.827542	0.999947	InNeu_0
CADM3-AS1	32.7482	0.292732	1.04768	0.27941	0.77993	0.999947	InNeu_0
ACKR1	192.606	-0.0240672	0.633512	-0.0379901	0.969696	0.999947	InNeu_0
AL513323.1	18.2463	-0.394424	0.783929	-0.503137	0.614868	0.999947	InNeu_0
DUSP23	23.6584	-0.143836	1.0976	-0.131045	0.89574	0.999947	InNeu_0
SLAMF8	0.753024	-0.533275	4.20506	-0.126818	0.899085	0.999947	InNeu_0
AL590560.1	12.1269	-0.561594	0.971885	-0.57784	0.563372	0.999947	InNeu_0
AL590560.2	25.2848	0.787979	1.48187	0.531748	0.594901	0.999947	InNeu_0
CFAP45	2.03646	-0.0809795	2.44632	-0.0331026	0.973593	0.999947	InNeu_0
TAGLN2	38.0802	0.141025	0.992579	0.142079	0.887018	0.999947	InNeu_0
IGSF9	0.70135	-0.479843	2.69802	-0.17785	0.858841	0.999947	InNeu_0
KCNJ10	70.3528	-0.0285993	0.553218	-0.0516963	0.958771	0.999947	InNeu_0
AL121987.1	3.43484	-0.221936	1.34847	-0.164584	0.869272	0.999947	InNeu_0
KCNJ9	402.186	-0.157965	0.564786	-0.279691	0.779715	0.999947	InNeu_0
IGSF8	1035.48	0.12979	0.67334	0.192755	0.84715	0.999947	InNeu_0
ATP1A2	129.396	-0.552844	0.548321	-1.00825	0.313335	0.999947	InNeu_0
ATP1A4	4.45038	-0.44249	1.4117	-0.313444	0.753943	0.999947	InNeu_0
CASQ1	20.6091	-0.391393	0.709615	-0.551557	0.581252	0.999947	InNeu_0
AL121987.2	2.77819	0.37414	1.34053	0.279099	0.780169	0.999947	InNeu_0
PEA15	808.534	-0.261551	0.591535	-0.442157	0.658376	0.999947	InNeu_0
DCAF8	526.136	0.0194432	0.713757	0.0272406	0.978268	0.999947	InNeu_0
AL139011.2	190.091	-0.44836	0.497409	-0.901391	0.36738	0.999947	InNeu_0
AL139011.1	1.10039	-3.64374	2.94892	-1.23562	0.216601	0.999947	InNeu_0
PEX19	1.51346	0.16402	2.33449	0.0702594	0.943987	0.999947	InNeu_0
COPA	1050.36	-0.103501	0.154423	-0.670248	0.5027	0.999947	InNeu_0
NCSTN	330.697	0.263628	0.439773	0.599462	0.548865	0.999947	InNeu_0
NHLH1	13.8676	0.334446	0.774132	0.432027	0.665721	0.999947	InNeu_0
VANGL2	100.238	0.376523	0.43486	0.865848	0.386574	0.999947	InNeu_0
AL138930.1	0.632828	-0.274169	3.29845	-0.0831204	0.933756	0.999947	InNeu_0
CD84	4.87513	-0.583466	1.69781	-0.343657	0.731104	0.999947	InNeu_0
SLAMF1	0.769208	-3.16541	4.04375	-0.782792	0.43375	0.999947	InNeu_0
AL121985.1	29.7717	-0.121039	0.462623	-0.261636	0.793602	0.999947	InNeu_0
CD48	3.55747	0.151464	1.64925	0.0918381	0.926827	0.999947	InNeu_0
CD244	2.22316	-0.971036	1.78362	-0.544419	0.586153	0.999947	InNeu_0
AL354714.1	4.87621	0.831898	1.13031	0.735989	0.461738	0.999947	InNeu_0
F11R	35.9097	0.311273	0.535004	0.581814	0.560692	0.999947	InNeu_0
AL591806.3	62.6033	-1.11078	0.864287	-1.2852	0.198723	0.999947	InNeu_0
USF1	178.519	0.298418	0.638587	0.467309	0.640279	0.999947	InNeu_0
ARHGAP30	7.522	-0.56817	0.89992	-0.631356	0.527808	0.999947	InNeu_0
NECTIN4	0.947192	-3.06731	5.3717	-0.571013	0.567991	0.999947	InNeu_0
KLHDC9	98.284	0.134606	0.593104	0.226952	0.820461	0.999947	InNeu_0
PFDN2	754.846	0.0826551	0.542593	0.152334	0.878924	0.999947	InNeu_0
NIT1	183.094	0.138522	0.358082	0.386844	0.698871	0.999947	InNeu_0
DEDD	134.07	0.192315	0.488253	0.393884	0.693667	0.999947	InNeu_0
UFC1	105.427	0.0991607	0.306208	0.323835	0.746063	0.999947	InNeu_0
AL590714.1	4.45105	0.117252	1.17735	0.09959	0.92067	0.999947	InNeu_0
USP21	157.882	0.173701	0.580734	0.299107	0.764859	0.999947	InNeu_0
PPOX	241.911	0.165262	0.430382	0.38399	0.700986	0.999947	InNeu_0
B4GALT3	179.14	0.0114274	0.574016	0.0199078	0.984117	0.999947	InNeu_0
ADAMTS4	18.8835	0.209804	0.773532	0.271229	0.786215	0.999947	InNeu_0
NDUFS2	622.382	0.118893	0.50589	0.235018	0.814195	0.999947	InNeu_0
FCER1G	6.48637	-0.227265	1.03552	-0.219469	0.826285	0.999947	InNeu_0
TOMM40L	113.557	0.00559531	0.362667	0.0154283	0.987691	0.999947	InNeu_0
NR1I3	7.99913	-0.331944	1.23549	-0.268674	0.788181	0.999947	InNeu_0
PCP4L1	525.115	-0.0996235	0.397516	-0.250615	0.802112	0.999947	InNeu_0
MPZ	59.0365	0.187836	0.571534	0.328652	0.742419	0.999947	InNeu_0
SDHC	988.121	-0.0660801	0.181314	-0.364451	0.715521	0.999947	InNeu_0
CFAP126	3.22274	1.93685	1.64957	1.17416	0.240331	0.999947	InNeu_0
AL592295.4	58.1646	-0.402766	0.919302	-0.438121	0.661298	0.999947	InNeu_0
AL592295.3	19.1643	0.347895	0.746735	0.465889	0.641295	0.999947	InNeu_0
FCGR2A	5.37346	0.732639	1.6247	0.450937	0.652035	0.999947	InNeu_0
HSPA6	28.0115	-0.338395	1.54544	-0.218963	0.826679	0.999947	InNeu_0
FCGR3A	9.01528	-0.088756	1.11857	-0.0793477	0.936756	0.999947	InNeu_0
FCGR2B	0.760223	-3.10914	4.27558	-0.727185	0.467112	0.999947	InNeu_0
FCRLB	23.8	0.160514	0.762922	0.210393	0.833361	0.999947	InNeu_0
DUSP12	154.969	0.114815	0.29227	0.392837	0.69444	0.999947	InNeu_0
ATF6	1236.83	-0.0509652	0.187659	-0.271584	0.785942	0.999947	InNeu_0
OLFML2B	47.3405	0.13863	0.561768	0.246775	0.805082	0.999947	InNeu_0
NOS1AP	1657.74	-0.212082	0.537165	-0.394817	0.692978	0.999947	InNeu_0
C1orf226	35.4674	-0.317522	0.483072	-0.657297	0.51099	0.999947	InNeu_0
SH2D1B	7.48067	-0.817619	1.11887	-0.730752	0.464931	0.999947	InNeu_0
UHMK1	594.108	-0.130526	0.452462	-0.28848	0.772979	0.999947	InNeu_0
AL596325.1	0.583176	-2.32284	4.29463	-0.540869	0.588598	0.999947	InNeu_0
UAP1	241.259	0.135268	0.290111	0.466263	0.641027	0.999947	InNeu_0
DDR2	419.659	-0.159795	0.602072	-0.265408	0.790695	0.999947	InNeu_0
HSD17B7	172.342	0.256851	0.27861	0.921901	0.35658	0.999947	InNeu_0
CCDC190	6.59936	0.30141	0.964548	0.312488	0.754669	0.999947	InNeu_0
RGS4	819.133	-0.296628	0.705457	-0.420475	0.674138	0.999947	InNeu_0
RGS5	695.885	0.0164413	0.777107	0.0211571	0.98312	0.999947	InNeu_0
AL499616.1	13.9278	0.552034	0.701361	0.78709	0.431229	0.999947	InNeu_0
NUF2	39.7673	0.403826	0.442862	0.911854	0.361846	0.999947	InNeu_0
PBX1	8901.4	-0.47821	0.236404	-2.02285	0.0430886	0.999947	InNeu_0
AL357568.1	2.72137	0.90371	1.92735	0.468886	0.639151	0.999947	InNeu_0
LMX1A	1.14055	-0.0815254	2.31949	-0.0351479	0.971962	0.999947	InNeu_0
RXRG	182.876	0.401666	0.719333	0.558387	0.57658	0.999947	InNeu_0
AL157714.2	5.69896	0.170527	1.29343	0.131841	0.89511	0.999947	InNeu_0
AL356441.1	4.3173	-0.431427	1.37583	-0.313575	0.753844	0.999947	InNeu_0
MGST3	1374.05	-0.170977	0.202088	-0.846056	0.397521	0.999947	InNeu_0
ALDH9A1	213.648	0.128548	0.330359	0.389115	0.697191	0.999947	InNeu_0
TMCO1	540.324	0.202969	0.220413	0.920859	0.357124	0.999947	InNeu_0
AL451074.2	41.0714	-0.36909	0.566393	-0.651649	0.514627	0.999947	InNeu_0
UCK2	595.648	-0.0795348	0.432988	-0.183688	0.854258	0.999947	InNeu_0
AL358115.1	3.12836	-0.494734	1.82586	-0.27096	0.786422	0.999947	InNeu_0
FAM78B	1343.95	-0.302931	0.602593	-0.502712	0.615166	0.999947	InNeu_0
AL626787.1	9.45307	0.652864	1.48023	0.441055	0.659173	0.999947	InNeu_0
AL390115.1	6.76291	0.191903	1.12375	0.17077	0.864405	0.999947	InNeu_0
AL583804.1	8.3928	-0.605474	0.942254	-0.64258	0.520497	0.999947	InNeu_0
POGK	338.638	-0.0505575	0.235911	-0.214307	0.830307	0.999947	InNeu_0
TADA1	192.789	0.0482166	0.227605	0.211843	0.832229	0.999947	InNeu_0
ILDR2	497.296	-0.933059	0.543197	-1.71772	0.0858485	0.999947	InNeu_0
MAEL	79.9799	0.145605	0.590906	0.24641	0.805365	0.999947	InNeu_0
GPA33	10.3332	-0.917317	1.06485	-0.861455	0.388987	0.999947	InNeu_0
DUSP27	1.57434	-3.95019	2.92154	-1.35209	0.176346	0.999947	InNeu_0
LINC01363	3.34507	-0.634103	1.44803	-0.437908	0.661453	0.999947	InNeu_0
AL451050.2	13.6682	0.410337	0.789847	0.519514	0.603402	0.999947	InNeu_0
POU2F1	3268.5	-0.00557523	0.329848	-0.0169024	0.986514	0.999947	InNeu_0
CD247	352.515	-0.316529	0.579769	-0.545956	0.585096	0.999947	InNeu_0
CREG1	303.35	-0.132045	0.496382	-0.266015	0.790228	0.999947	InNeu_0
RCSD1	14.3575	-0.071915	0.859281	-0.0836921	0.933301	0.999947	InNeu_0
MPZL1	476.164	-0.147467	0.383482	-0.384548	0.700573	0.999947	InNeu_0
ADCY10	239.549	-0.456031	0.429472	-1.06184	0.288309	0.999947	InNeu_0
MPC2	286.579	0.112314	0.380799	0.294944	0.768037	0.999947	InNeu_0
DCAF6	1341.53	-0.202145	0.169012	-1.19604	0.23168	0.999947	InNeu_0
GPR161	269.77	-0.318437	0.657799	-0.484094	0.628319	0.999947	InNeu_0
TIPRL	670.609	-0.140391	0.184162	-0.762324	0.445867	0.999947	InNeu_0
SFT2D2	62.4646	0.0733273	0.49757	0.147371	0.882839	0.999947	InNeu_0
TBX19	10.4687	-0.251008	0.936988	-0.267888	0.788786	0.999947	InNeu_0
AL023755.1	8.97958	-0.698446	1.02906	-0.678725	0.497312	0.999947	InNeu_0
DPT	71.5319	0.984066	1.0229	0.962031	0.336034	0.999947	InNeu_0
AL031275.1	40.3706	0.866181	1.49056	0.581111	0.561166	0.999947	InNeu_0
LINC00626	15.6638	1.15888	0.803663	1.442	0.149303	0.999947	InNeu_0
LINC00970	753.27	0.678161	2.06054	0.329118	0.742066	0.999947	InNeu_0
ATP1B1	7527.67	0.0279754	0.385219	0.072622	0.942107	0.999947	InNeu_0
NME7	1723.16	-0.256005	0.433037	-0.591186	0.554396	0.999947	InNeu_0
Z99758.1	6.73641	-0.0623431	1.02284	-0.0609511	0.951398	0.999947	InNeu_0
BLZF1	531.606	-0.164397	0.319828	-0.514016	0.607241	0.999947	InNeu_0
CCDC181	274.847	-0.000377143	0.463286	-0.000814061	0.99935	0.999947	InNeu_0
SLC19A2	289.362	-0.134049	0.234736	-0.571064	0.567956	0.999947	InNeu_0
AL021068.1	13.6559	-0.278441	0.745369	-0.373561	0.708731	0.999947	InNeu_0
F5	31.1523	0.322125	0.955836	0.337009	0.73611	0.999947	InNeu_0
C1orf112	198.529	0.00721628	0.352667	0.020462	0.983675	0.999947	InNeu_0
SELL	3.66437	-1.24423	1.54515	-0.805249	0.420676	0.999947	InNeu_0
SELE	3.24029	0.813351	1.95659	0.415698	0.677631	0.999947	InNeu_0
METTL18	19.3531	0.270181	0.520096	0.519483	0.603424	0.999947	InNeu_0
SCYL3	276.049	-0.308735	0.286014	-1.07944	0.280392	0.999947	InNeu_0
KIFAP3	2852.68	-0.00389702	0.123181	-0.0316365	0.974762	0.999947	InNeu_0
METTL11B	3.96478	-0.150663	1.32778	-0.11347	0.909658	0.999947	InNeu_0
LINC01681	4.79978	0.494579	1.03936	0.47585	0.634181	0.999947	InNeu_0
LINC01142	1.51709	0.674833	2.12361	0.317776	0.750655	0.999947	InNeu_0
AL354732.1	26.784	0.182779	0.464438	0.393548	0.693915	0.999947	InNeu_0
GORAB	109.977	0.132424	0.340282	0.38916	0.697158	0.999947	InNeu_0
AL023495.1	5.64367	-0.0885716	0.97569	-0.0907784	0.927669	0.999947	InNeu_0
PRRX1	120.404	-0.725465	0.35458	-2.04598	0.0407581	0.999947	InNeu_0
MROH9	11.4682	-0.0125722	0.83041	-0.0151398	0.987921	0.999947	InNeu_0
FMO3	1.61231	0.0761722	2.30425	0.0330573	0.973629	0.999947	InNeu_0
FMO2	1.85554	1.06727	1.71168	0.623519	0.532944	0.999947	InNeu_0
AL021026.1	0.866289	1.13495	3.7147	0.305529	0.759963	0.999947	InNeu_0
FMO1	2.60003	1.60861	1.88516	0.853302	0.393492	0.999947	InNeu_0
FMO4	11.6103	-0.852916	0.772518	-1.10407	0.269562	0.999947	InNeu_0
PRRC2C	2518.26	-0.385958	0.414369	-0.931435	0.351628	0.999947	InNeu_0
MYOCOS	27.8832	-0.831433	0.805777	-1.03184	0.302147	0.999947	InNeu_0
MYOC	1.09933	-1.11648	2.61376	-0.427156	0.669266	0.999947	InNeu_0
VAMP4	512.431	0.0879997	0.345007	0.255066	0.798672	0.999947	InNeu_0
METTL13	71.2872	-0.130621	0.460279	-0.283786	0.776574	0.999947	InNeu_0
DNM3	11077.2	-0.245718	0.295524	-0.831466	0.405711	0.999947	InNeu_0
DNM3OS	2.96536	0.696467	1.39195	0.500356	0.616825	0.999947	InNeu_0
PIGC	187.193	-0.0415571	0.265539	-0.156501	0.875638	0.999947	InNeu_0
C1orf105	18.4753	0.281906	0.542458	0.519683	0.603285	0.999947	InNeu_0
SUCO	631.105	-0.0120439	0.234607	-0.0513364	0.959057	0.999947	InNeu_0
AL031599.1	43.1758	0.700003	0.615448	1.13739	0.255377	0.999947	InNeu_0
TNFSF18	9.39743	0.1451	0.859525	0.168814	0.865943	0.999947	InNeu_0
AL022310.1	8.59642	-0.67005	0.882978	-0.758853	0.447941	0.999947	InNeu_0
TNFSF4	77.3049	0.162432	0.335387	0.484314	0.628163	0.999947	InNeu_0
AL645568.1	941.419	-0.168209	0.438328	-0.383751	0.701163	0.999947	InNeu_0
PRDX6	315.654	-0.191609	0.344285	-0.556542	0.57784	0.999947	InNeu_0
SLC9C2	114.159	-0.121897	0.332004	-0.367155	0.713503	0.999947	InNeu_0
AL139142.1	7.80985	-0.182162	1.39831	-0.130273	0.896351	0.999947	InNeu_0
ANKRD45	45.9669	0.579517	1.52608	0.379743	0.704136	0.999947	InNeu_0
KLHL20	567.769	-0.284291	0.425198	-0.66861	0.503744	0.999947	InNeu_0
CENPL	31.6458	-0.0378542	0.460363	-0.0822267	0.934466	0.999947	InNeu_0
DARS2	85.8653	0.0782042	0.385483	0.202873	0.839234	0.999947	InNeu_0
GAS5-AS1	1.7352	2.04869	1.79214	1.14315	0.252977	0.999947	InNeu_0
ZBTB37	260.166	0.0523282	0.207411	0.252292	0.800815	0.999947	InNeu_0
SERPINC1	2.18344	0.239034	1.95549	0.122237	0.902711	0.999947	InNeu_0
RC3H1	1450.92	-0.0588734	0.132219	-0.445273	0.656123	0.999947	InNeu_0
AL121983.2	15.4587	-0.115188	0.763845	-0.150801	0.880133	0.999947	InNeu_0
RABGAP1L	8104.67	-0.148375	0.291744	-0.508577	0.611049	0.999947	InNeu_0
Z99127.1	26.6176	0.35747	0.4571	0.782039	0.434192	0.999947	InNeu_0
CACYBP	417.919	-0.0177122	0.341533	-0.051861	0.958639	0.999947	InNeu_0
MRPS14	179.401	0.0782702	0.208127	0.37607	0.706865	0.999947	InNeu_0
TNN	5.96822	-0.371951	1.01956	-0.364814	0.71525	0.999947	InNeu_0
KIAA0040	3.69163	0.882367	1.33505	0.660923	0.508661	0.999947	InNeu_0
Z94057.1	13.5749	0.8659	0.884839	0.978596	0.32778	0.999947	InNeu_0
TNR	2792.62	-0.0753597	0.458495	-0.164363	0.869445	0.999947	InNeu_0
AL513329.1	242.99	0.190493	0.374852	0.508182	0.611326	0.999947	InNeu_0
COP1	2723.73	-0.0350598	0.244217	-0.14356	0.885848	0.999947	InNeu_0
AL359265.3	52.8517	-0.465124	0.612424	-0.75948	0.447566	0.999947	InNeu_0
PAPPA2	151.166	-0.212748	0.383908	-0.554165	0.579466	0.999947	InNeu_0
ASTN1	4890.1	-0.166394	0.393762	-0.422576	0.672605	0.999947	InNeu_0
BRINP2	1820.3	-0.46146	0.481568	-0.958245	0.337939	0.999947	InNeu_0
AL122019.1	373.32	0.601268	1.05914	0.567695	0.570242	0.999947	InNeu_0
SEC16B	149.675	0.570894	1.2507	0.456462	0.648058	0.999947	InNeu_0
RASAL2-AS1	16.675	-0.181182	0.943987	-0.191933	0.847795	0.999947	InNeu_0
RASAL2	6999.82	-0.203545	0.310318	-0.655923	0.511874	0.999947	InNeu_0
CLEC20A	73.6356	0.350113	0.679769	0.515047	0.60652	0.999947	InNeu_0
TEX35	2.40729	-0.36453	1.9503	-0.18691	0.851731	0.999947	InNeu_0
C1orf220	33.2724	0.279349	0.606924	0.46027	0.645322	0.999947	InNeu_0
AL137796.1	2.15871	0.397408	1.55197	0.256067	0.797899	0.999947	InNeu_0
RALGPS2	2184.39	-0.33542	0.401013	-0.836431	0.402912	0.999947	InNeu_0
ANGPTL1	74.9916	0.252476	0.39995	0.631269	0.527865	0.999947	InNeu_0
FAM20B	628.947	-0.0353481	0.202525	-0.174538	0.861443	0.999947	InNeu_0
TOR3A	106.323	0.0292886	0.328081	0.0892727	0.928865	0.999947	InNeu_0
ABL2	1319.65	-0.0226058	0.274059	-0.082485	0.934261	0.999947	InNeu_0
SOAT1	298.985	-0.0521626	0.195815	-0.266386	0.789942	0.999947	InNeu_0
AXDND1	38.1053	0.281196	0.447085	0.628954	0.529379	0.999947	InNeu_0
NPHS2	1.71071	0.0524527	1.68208	0.0311833	0.975123	0.999947	InNeu_0
TDRD5	47.9868	0.0718936	0.513275	0.140068	0.888606	0.999947	InNeu_0
FAM163A	33.8617	-0.895179	0.782211	-1.14442	0.252449	0.999947	InNeu_0
AL359853.2	17.0293	-0.493782	0.767031	-0.643758	0.519732	0.999947	InNeu_0
TOR1AIP2	715.504	-0.0136154	0.207724	-0.0655457	0.94774	0.999947	InNeu_0
AL353708.3	10.038	0.355603	1.05608	0.33672	0.736328	0.999947	InNeu_0
TOR1AIP1	359.956	-0.0145627	0.193118	-0.0754085	0.93989	0.999947	InNeu_0
AL353708.2	2.94609	0.462091	1.54861	0.29839	0.765405	0.999947	InNeu_0
AL353708.1	1.47509	-0.192566	2.10723	-0.0913832	0.927188	0.999947	InNeu_0
CEP350	2287.72	-0.179715	0.236647	-0.75942	0.447601	0.999947	InNeu_0
QSOX1	529.395	-0.121378	0.250245	-0.485037	0.62765	0.999947	InNeu_0
LHX4	12.6963	0.793121	0.714986	1.10928	0.267309	0.999947	InNeu_0
ACBD6	2340.62	-0.113429	0.301911	-0.375702	0.707138	0.999947	InNeu_0
XPR1	1512.86	-0.0879603	0.214071	-0.410894	0.681151	0.999947	InNeu_0
KIAA1614	103.975	-0.113926	0.279249	-0.407974	0.683293	0.999947	InNeu_0
AL162431.2	63.6168	-0.125513	0.411132	-0.305287	0.760148	0.999947	InNeu_0
STX6	404.386	-0.0333676	0.362036	-0.0921664	0.926566	0.999947	InNeu_0
MR1	33.5063	-0.0830349	0.45983	-0.180577	0.856699	0.999947	InNeu_0
IER5	120.602	0.1125	0.366428	0.307018	0.758829	0.999947	InNeu_0
CACNA1E	2995.55	-0.110915	0.474902	-0.233553	0.815332	0.999947	InNeu_0
AL161734.1	5.88234	1.12674	0.967455	1.16464	0.244164	0.999947	InNeu_0
ZNF648	3.30275	-0.637986	1.53949	-0.414415	0.67857	0.999947	InNeu_0
AL355482.1	4.33155	-1.46319	1.32	-1.10848	0.267655	0.999947	InNeu_0
LINC01344	229.655	-0.99631	0.789909	-1.2613	0.207202	0.999947	InNeu_0
GLUL	754.012	-0.152067	0.689313	-0.220606	0.825399	0.999947	InNeu_0
RGSL1	20.5131	-0.22981	0.601121	-0.382302	0.702238	0.999947	InNeu_0
RNASEL	56.0427	-0.453431	0.365923	-1.23914	0.215292	0.999947	InNeu_0
RGS16	164.411	0.958317	0.425766	2.25081	0.0243978	0.999947	InNeu_0
RGS8	304.295	0.476278	0.65995	0.721689	0.470486	0.999947	InNeu_0
NPL	207.523	0.178163	0.298555	0.596752	0.550673	0.999947	InNeu_0
DHX9	966.352	0.0609573	0.172293	0.3538	0.723489	0.999947	InNeu_0
SHCBP1L	9.69336	0.57718	1.0906	0.529231	0.596646	0.999947	InNeu_0
LAMC1	680.834	-0.0712009	0.384612	-0.185124	0.853132	0.999947	InNeu_0
LAMC1-AS1	1.7486	0.979186	1.98227	0.493972	0.621326	0.999947	InNeu_0
LAMC2	7.97439	-0.0261004	1.30673	-0.0199739	0.984064	0.999947	InNeu_0
NMNAT2	4419.6	-0.281633	0.603775	-0.466453	0.640891	0.999947	InNeu_0
SMG7	1262.78	-0.0257949	0.285607	-0.0903159	0.928036	0.999947	InNeu_0
NCF2	2.00167	-0.971974	1.70201	-0.571073	0.56795	0.999947	InNeu_0
ARPC5	330.01	0.0360215	0.34303	0.10501	0.916368	0.999947	InNeu_0
RGL1	2224.11	-0.170154	0.288541	-0.589704	0.555389	0.999947	InNeu_0
APOBEC4	1.08001	2.16556	2.66017	0.814067	0.415606	0.999947	InNeu_0
COLGALT2	1150.83	-0.10445	0.223776	-0.466763	0.640669	0.999947	InNeu_0
TSEN15	692.436	-0.0408765	0.219376	-0.186331	0.852185	0.999947	InNeu_0
AL445228.2	4.56519	0.472831	1.14774	0.411968	0.680363	0.999947	InNeu_0
C1orf21	3022.86	-0.0555149	0.393761	-0.140986	0.887881	0.999947	InNeu_0
EDEM3	896.901	0.0651359	0.157802	0.412769	0.679776	0.999947	InNeu_0
FAM129A	67.4023	-0.565483	0.433959	-1.30308	0.192548	0.999947	InNeu_0
LINC01633	36.7039	-0.0452379	0.859647	-0.0526238	0.958032	0.999947	InNeu_0
RNF2	381.21	-0.172206	0.207663	-0.829255	0.40696	0.999947	InNeu_0
TRMT1L	470.151	0.0738989	0.218582	0.338083	0.7353	0.999947	InNeu_0
SWT1	583.344	-0.0802151	0.328454	-0.24422	0.80706	0.999947	InNeu_0
IVNS1ABP	389.427	0.130748	0.375005	0.348656	0.727347	0.999947	InNeu_0
LINC01350	1.07999	1.27107	2.16962	0.585849	0.557977	0.999947	InNeu_0
HMCN1	28.8173	-0.140906	0.526229	-0.267765	0.78888	0.999947	InNeu_0
PRG4	0.483571	1.57787	4.05826	0.388804	0.697421	0.999947	InNeu_0
TPR	755.629	-0.224969	0.347168	-0.648012	0.516977	0.999947	InNeu_0
ODR4	578.933	-0.0716477	0.355886	-0.201322	0.840447	0.999947	InNeu_0
AL596220.1	746.525	-0.110059	0.283817	-0.387782	0.698177	0.999947	InNeu_0
PDC	12.1835	0.0963565	0.922784	0.104419	0.916837	0.999947	InNeu_0
AL096803.3	18.4642	0.47996	0.666539	0.720078	0.471477	0.999947	InNeu_0
PTGS2	29.3468	-0.233164	0.951917	-0.244942	0.806501	0.999947	InNeu_0
PACERR	1.68051	1.24518	1.66511	0.747807	0.454577	0.999947	InNeu_0
PLA2G4A	44.9321	0.0405586	0.413439	0.0981007	0.921852	0.999947	InNeu_0
ERVMER61-1	133.107	-0.553282	0.358097	-1.54506	0.122332	0.999947	InNeu_0
AL929288.1	1.50901	-0.508839	1.86019	-0.273541	0.784437	0.999947	InNeu_0
LINC01035	49.5905	-0.0239036	0.738794	-0.0323549	0.974189	0.999947	InNeu_0
BRINP3	2542.97	-0.193925	0.426952	-0.454207	0.64968	0.999947	InNeu_0
AL354771.1	30.643	0.0494482	0.798643	0.0619153	0.95063	0.999947	InNeu_0
LINC01351	6.27524	-0.189218	1.10273	-0.17159	0.86376	0.999947	InNeu_0
AL391645.1	16.2278	-0.668314	0.694085	-0.962871	0.335612	0.999947	InNeu_0
LINC01720	4.34965	-0.558761	1.34707	-0.414798	0.67829	0.999947	InNeu_0
LINC01680	4.27231	-1.40985	1.76004	-0.801032	0.423113	0.999947	InNeu_0
AL954650.1	2.95778	0.515741	1.77139	0.29115	0.770937	0.999947	InNeu_0
RGS18	1.10515	-1.0658	2.64935	-0.40229	0.687471	0.999947	InNeu_0
AL390957.1	383.339	0.0434672	0.291271	0.149233	0.88137	0.999947	InNeu_0
RGS21	0.356422	-2.2527	5.39122	-0.417847	0.676059	0.999947	InNeu_0
AL136987.1	0.787544	-0.582889	3.20318	-0.181972	0.855604	0.999947	InNeu_0
RGS1	9.5098	0.548808	1.02223	0.536872	0.591356	0.999947	InNeu_0
RGS13	6.55253	1.01486	1.60914	0.630684	0.528247	0.999947	InNeu_0
AL136454.1	49.5483	0.127214	0.744838	0.170794	0.864386	0.999947	InNeu_0
RGS2	195.048	0.465747	0.535758	0.869323	0.384671	0.999947	InNeu_0
UCHL5	614.174	-0.0484772	0.344359	-0.140775	0.888048	0.999947	InNeu_0
TROVE2	814.253	0.127938	0.227494	0.562379	0.573858	0.999947	InNeu_0
GLRX2	177.411	0.110197	0.398875	0.276271	0.78234	0.999947	InNeu_0
CDC73	1356.72	0.00366627	0.186968	0.0196091	0.984355	0.999947	InNeu_0
B3GALT2	520.659	-0.000740658	0.333296	-0.00222222	0.998227	0.999947	InNeu_0
LINC01031	41.0963	-0.185953	0.651632	-0.285364	0.775365	0.999947	InNeu_0
AL357793.1	88.7688	-0.503057	0.498347	-1.00945	0.312758	0.999947	InNeu_0
AL356272.1	65.7819	-0.251766	0.497632	-0.505928	0.612907	0.999947	InNeu_0
KCNT2	4605.66	0.374669	0.52935	0.707791	0.479075	0.999947	InNeu_0
CFH	13.5039	0.31562	1.09761	0.287551	0.77369	0.999947	InNeu_0
CFHR3	1.49233	1.69749	2.14112	0.792807	0.42789	0.999947	InNeu_0
BX248415.1	3.49386	1.04739	1.4245	0.735269	0.462175	0.999947	InNeu_0
F13B	0.684692	-2.67451	4.19257	-0.637915	0.523529	0.999947	InNeu_0
ASPM	79.2096	-0.0451142	0.449851	-0.100287	0.920117	0.999947	InNeu_0
ZBTB41	685.465	0.0136427	0.298216	0.0457476	0.963511	0.999947	InNeu_0
CRB1	1751.74	-0.193626	0.463427	-0.417814	0.676083	0.999947	InNeu_0
AL136322.1	14.2117	0.571353	0.725385	0.787654	0.430899	0.999947	InNeu_0
DENND1B	2205.21	0.17746	0.24076	0.737082	0.461073	0.999947	InNeu_0
C1orf53	14.3046	0.623182	0.728795	0.855085	0.392504	0.999947	InNeu_0
NEK7	578.98	-0.0467057	0.23592	-0.197973	0.843066	0.999947	InNeu_0
PTPRC	30.4433	-0.364276	0.562736	-0.647331	0.517418	0.999947	InNeu_0
AL157402.2	0.984294	0.200186	2.3874	0.0838511	0.933175	0.999947	InNeu_0
MIR181A1HG	2371.9	-0.562096	0.369759	-1.52017	0.128469	0.999947	InNeu_0
LINC01222	2.14112	-2.14269	2.26187	-0.947308	0.343482	0.999947	InNeu_0
LINC01221	12.4798	0.128629	0.704052	0.182698	0.855035	0.999947	InNeu_0
AC099673.1	5.89717	0.0809661	1.20336	0.0672836	0.946356	0.999947	InNeu_0
NR5A2	7.12931	0.0414208	1.20784	0.0342932	0.972643	0.999947	InNeu_0
LINC00862	378.783	-0.227931	0.38925	-0.585565	0.558168	0.999947	InNeu_0
AC104461.1	60.8205	0.000898249	0.496639	0.00180865	0.998557	0.999947	InNeu_0
ZNF281	440.927	0.0520959	0.374721	0.139026	0.88943	0.999947	InNeu_0
KIF14	13.252	0.248842	0.891588	0.2791	0.780168	0.999947	InNeu_0
DDX59	169.77	0.0583695	0.320373	0.182193	0.855432	0.999947	InNeu_0
AL445483.1	22.6759	0.353919	0.473119	0.748056	0.454426	0.999947	InNeu_0
CAMSAP2	3680.46	-0.236946	0.141711	-1.67203	0.0945184	0.999947	InNeu_0
INAVA	2.25507	0.684387	1.93301	0.354052	0.7233	0.999947	InNeu_0
KIF21B	428.231	0.0994417	0.184394	0.539289	0.589688	0.999947	InNeu_0
AL358473.1	1.97226	1.1947	1.88607	0.633435	0.526449	0.999947	InNeu_0
CACNA1S	6.85356	-0.28969	1.03873	-0.278888	0.780331	0.999947	InNeu_0
ASCL5	6.75133	0.249324	1.32745	0.187821	0.851017	0.999947	InNeu_0
TMEM9	772.849	0.150476	0.45119	0.333509	0.73875	0.999947	InNeu_0
IGFN1	1.61914	-0.485584	2.10173	-0.23104	0.817284	0.999947	InNeu_0
PKP1	12.8319	0.30018	0.715046	0.419805	0.674628	0.999947	InNeu_0
TNNT2	109.486	-0.0821159	0.892094	-0.0920485	0.92666	0.999947	InNeu_0
TNNI1	1.14411	-3.70682	3.42025	-1.08379	0.278459	0.999947	InNeu_0
PHLDA3	240.774	0.152461	0.785494	0.194096	0.846101	0.999947	InNeu_0
CSRP1	326.89	-0.0657142	0.938406	-0.0700274	0.944172	0.999947	InNeu_0
AC096677.1	41.3498	-0.119435	0.847056	-0.141001	0.88787	0.999947	InNeu_0
NAV1	2494.82	-0.354485	0.421457	-0.841094	0.400295	0.999947	InNeu_0
IPO9-AS1	206.513	0.0763293	0.296438	0.257488	0.796802	0.999947	InNeu_0
IPO9	1009.43	-0.16686	0.330181	-0.505359	0.613306	0.999947	InNeu_0
SHISA4	240.436	-0.00513431	0.851499	-0.00602973	0.995189	0.999947	InNeu_0
AL513217.1	21.3396	-0.241777	0.987923	-0.244733	0.806663	0.999947	InNeu_0
LMOD1	44.2159	0.110933	0.809514	0.137036	0.891002	0.999947	InNeu_0
TIMM17A	195.132	-0.115845	0.284801	-0.406756	0.684187	0.999947	InNeu_0
RNPEP	281.253	-0.0115419	0.193663	-0.059598	0.952476	0.999947	InNeu_0
ELF3-AS1	3.02959	0.67947	1.50992	0.450004	0.652708	0.999947	InNeu_0
ELF3	2.88768	0.845438	1.77684	0.475811	0.634209	0.999947	InNeu_0
GPR37L1	73.1831	0.250292	0.843797	0.296626	0.766752	0.999947	InNeu_0
ARL8A	731.408	0.0674883	0.543903	0.124082	0.901251	0.999947	InNeu_0
PTPN7	6.47872	0.391183	0.937184	0.417403	0.676384	0.999947	InNeu_0
LGR6	17.4717	0.816169	1.18747	0.687316	0.491884	0.999947	InNeu_0
UBE2T	96.4971	0.216988	0.418248	0.518802	0.603899	0.999947	InNeu_0
PPP1R12B	3190.31	-0.151192	0.28329	-0.5337	0.593549	0.999947	InNeu_0
SYT2	313.354	0.22384	0.531656	0.421025	0.673737	0.999947	InNeu_0
AC104463.2	43.9243	0.00792774	0.625223	0.0126799	0.989883	0.999947	InNeu_0
KDM5B	927.485	-0.137297	0.281523	-0.487695	0.625766	0.999947	InNeu_0
PCAT6	21.261	0.40123	1.05116	0.381702	0.702682	0.999947	InNeu_0
RABIF	109.047	-0.0436329	0.419275	-0.104068	0.917116	0.999947	InNeu_0
KLHL12	387.523	0.104153	0.271543	0.383558	0.701306	0.999947	InNeu_0
ADIPOR1	281.638	0.0460561	0.29202	0.157715	0.874681	0.999947	InNeu_0
CYB5R1	203.935	0.195664	0.390412	0.501172	0.61625	0.999947	InNeu_0
TMEM183A	256.853	0.113163	0.496956	0.227713	0.81987	0.999947	InNeu_0
PPFIA4	1303.73	-0.281257	0.230206	-1.22176	0.221797	0.999947	InNeu_0
ADORA1	185.358	-0.70389	0.603105	-1.16711	0.243166	0.999947	InNeu_0
AC105940.1	0.570685	1.07867	4.05008	0.266333	0.789983	0.999947	InNeu_0
MYBPH	0.331349	0.577568	5.20131	0.111043	0.911582	0.999947	InNeu_0
CHI3L1	21.1714	-0.962948	0.852852	-1.12909	0.258859	0.999947	InNeu_0
CHIT1	7.5811	0.193512	0.97273	0.198937	0.842312	0.999947	InNeu_0
LINC01353	1.09575	0.279475	2.50254	0.111677	0.91108	0.999947	InNeu_0
LINC01136	2.31963	-1.08326	1.69302	-0.639839	0.522277	0.999947	InNeu_0
BTG2	57.7619	0.0210691	0.335068	0.0628799	0.949862	0.999947	InNeu_0
FMOD	0.798214	-3.21267	3.3301	-0.964735	0.334678	0.999947	InNeu_0
PRELP	49.4633	-0.572874	0.914987	-0.6261	0.531249	0.999947	InNeu_0
OPTC	0.629418	2.57797	3.70278	0.696226	0.486287	0.999947	InNeu_0
ATP2B4	645.534	-0.683306	0.505673	-1.35128	0.176606	0.999947	InNeu_0
SNRPE	93.3791	0.0870515	0.310335	0.280509	0.779087	0.999947	InNeu_0
LINC00303	3.21747	-0.1697	1.30805	-0.129735	0.896776	0.999947	InNeu_0
SOX13	236.845	-0.420552	0.617573	-0.680976	0.495886	0.999947	InNeu_0
ETNK2	127.047	0.278308	0.277225	1.00391	0.315424	0.999947	InNeu_0
REN	12.6231	0.766135	0.744209	1.02946	0.303263	0.999947	InNeu_0
KISS1	10.0207	-1.86551	1.29687	-1.43846	0.150302	0.999947	InNeu_0
GOLT1A	51.0787	-1.27387	0.835028	-1.52554	0.127125	0.999947	InNeu_0
PLEKHA6	1318.7	-0.461779	0.42054	-1.09806	0.272177	0.999947	InNeu_0
[truncated: 185,209 more rows]

## Sheet: Ast_DEseq2
Suppplemental Data Table S1: Ast DEseq2 analysis
gene	baseMean	log2FoldChange	lfcSE	stat	pvalue	padj	cluster
AL627309.1	52.9462	-0.564605	0.36692	-1.53877	0.123861	0.490228	Ast_0
AC114498.1	1.13327	-1.25184	1.98708	-0.629986	0.528704	0.913406	Ast_0
AL669831.5	266.412	-0.0685416	0.161783	-0.423663	0.671811	0.957935	Ast_0
LINC00115	10.1246	-1.80474	0.850021	-2.12317	0.0337393	0.227743	Ast_0
FAM41C	2.29098	0.352642	1.5114	0.233322	0.815512	0.985016	Ast_0
AL645608.1	10.1074	0.299432	0.832875	0.359516	0.719209	0.969387	Ast_0
SAMD11	69.2045	0.343093	0.339489	1.01061	0.312201	0.765113	Ast_0
NOC2L	206.998	-0.223716	0.209754	-1.06656	0.286171	0.736419	Ast_0
KLHL17	98.3928	-0.200944	0.281852	-0.712944	0.47588	0.888335	Ast_0
PERM1	6.88003	-0.187311	0.955008	-0.196136	0.844504	0.985691	Ast_0
AL645608.8	9.66529	-0.318247	0.72749	-0.437459	0.661779	0.955907	Ast_0
HES4	231.742	-0.270309	0.176146	-1.53458	0.124888	0.491408	Ast_0
ISG15	60.6871	-0.0510504	0.303881	-0.167995	0.866588	0.989001	Ast_0
AGRN	482.897	-0.670701	0.189864	-3.53253	0.000411602	0.0090856	Ast_0
C1orf159	267.158	0.315431	0.174554	1.80707	0.0707507	0.358415	Ast_0
TTLL10	1.31118	-0.348315	2.05209	-0.169737	0.865217	0.988988	Ast_0
TNFRSF18	3.25561	0.363016	1.4724	0.246548	0.805258	0.983852	Ast_0
TNFRSF4	4.12294	0.381445	1.23231	0.309536	0.756914	0.977845	Ast_0
SDF4	375.277	-0.445049	0.144068	-3.08916	0.00200723	0.0316573	Ast_0
B3GALT6	50.5918	-0.521724	0.335256	-1.5562	0.119661	0.479667	Ast_0
C1QTNF12	17.8412	-0.0292459	0.518645	-0.0563889	0.955032	0.996481	Ast_0
UBE2J2	287.41	-0.164786	0.213545	-0.77167	0.44031	0.867161	Ast_0
LINC01786	12.4391	0.933798	0.629817	1.48265	0.138168	0.518085	Ast_0
SCNN1D	287.359	-0.233267	0.163189	-1.42943	0.15288	0.545018	Ast_0
ACAP3	1178.7	-0.217831	0.217865	-0.999845	0.317386	0.770036	Ast_0
PUSL1	47.8727	-0.617151	0.385244	-1.60197	0.109161	0.456721	Ast_0
INTS11	622.915	-0.376589	0.152298	-2.47272	0.013409	0.125891	Ast_0
CPTP	95.2074	-0.465542	0.258546	-1.80061	0.0717636	0.361555	Ast_0
TAS1R3	5.18474	-0.88433	1.21421	-0.728319	0.466418	0.883895	Ast_0
DVL1	343.661	-0.654166	0.187156	-3.49531	0.000473517	0.0101808	Ast_0
MXRA8	134.852	-0.285037	0.223296	-1.2765	0.201779	0.626195	Ast_0
AURKAIP1	205.487	-0.634987	0.241161	-2.63304	0.00846233	0.0907022	Ast_0
CCNL2	923.465	-0.245169	0.117648	-2.08391	0.0371681	0.242195	Ast_0
MRPL20	189.486	-0.157852	0.182672	-0.864131	0.387516	0.832893	Ast_0
AL391244.3	31.2321	-0.292768	0.395746	-0.739788	0.459429	0.881003	Ast_0
ANKRD65	145.067	-0.390014	0.237318	-1.64342	0.100296	0.435628	Ast_0
TMEM88B	1.58701	-1.26178	1.98739	-0.634892	0.525499	0.912192	Ast_0
VWA1	332.691	-0.696296	0.218772	-3.18275	0.00145884	0.0246557	Ast_0
ATAD3C	61.3292	-0.42848	0.495933	-0.863987	0.387595	0.832893	Ast_0
ATAD3B	263.24	-0.0415328	0.161841	-0.256627	0.797467	0.983116	Ast_0
ATAD3A	181.773	-0.197321	0.287535	-0.686252	0.492554	0.897245	Ast_0
TMEM240	91.6801	-0.390848	0.278135	-1.40525	0.159948	0.557943	Ast_0
SSU72	278.284	-0.308612	0.185633	-1.66248	0.0964159	0.425804	Ast_0
AL645728.1	10.9445	0.644015	0.75926	0.848215	0.396318	0.838339	Ast_0
FNDC10	84.6166	-0.117918	0.26602	-0.443267	0.657573	0.954674	Ast_0
AL691432.2	51.1644	-0.352691	0.305329	-1.15512	0.248043	0.691242	Ast_0
MIB2	552.978	-0.263163	0.138302	-1.90281	0.057065	0.315822	Ast_0
MMP23B	40.937	-0.506337	0.408919	-1.23823	0.215629	0.645885	Ast_0
CDK11B	284.159	0.116165	0.198699	0.584628	0.558798	0.923278	Ast_0
FO704657.1	10.4052	-0.663455	0.709593	-0.93498	0.349799	0.80186	Ast_0
SLC35E2B	175.788	0.0661385	0.193108	0.342494	0.731979	0.971917	Ast_0
CDK11A	63.393	-0.616982	0.290089	-2.12687	0.0334306	0.226751	Ast_0
SLC35E2A	217.38	-0.781351	0.18788	-4.15879	3.1994e-05	0.00110801	Ast_0
NADK	231.599	-0.280265	0.217529	-1.2884	0.197606	0.621183	Ast_0
GNB1	809.195	0.190573	0.155856	1.22275	0.221425	0.654367	Ast_0
AL109917.1	4.19221	0.205585	1.10079	0.186761	0.851848	0.986611	Ast_0
CALML6	6.82086	0.0533079	1.18099	0.0451383	0.963997	0.997337	Ast_0
TMEM52	7.58537	-0.473044	0.835478	-0.566195	0.571261	0.928854	Ast_0
CFAP74	28.3633	0.329459	0.421055	0.782461	0.433944	0.863517	Ast_0
GABRD	121.61	-0.277249	0.250899	-1.10502	0.269149	0.71753	Ast_0
PRKCZ	141.485	-0.172126	0.227358	-0.757071	0.449007	0.874177	Ast_0
AL590822.2	1.20676	0.144613	2.07989	0.0695294	0.944568	0.994636	Ast_0
PRKCZ-AS1	20.0084	-0.476342	0.539664	-0.882665	0.377417	0.824455	Ast_0
FAAP20	364.479	-0.481202	0.200232	-2.40322	0.0162513	0.143161	Ast_0
AL590822.1	8.48564	1.04241	0.782774	1.33168	0.182965	0.596523	Ast_0
SKI	413.203	0.288008	0.141799	2.0311	0.0422447	0.262397	Ast_0
MORN1	184.969	0.0315874	0.181384	0.174147	0.86175	0.988227	Ast_0
RER1	375.105	-0.392144	0.18094	-2.16726	0.0302149	0.212779	Ast_0
PEX10	74.738	-0.383245	0.294702	-1.30045	0.193447	0.614778	Ast_0
PLCH2	94.6747	-0.529515	0.2928	-1.80845	0.070536	0.357839	Ast_0
AL139246.1	1.30443	-1.60219	2.03317	-0.788024	0.430682	0.862757	Ast_0
PANK4	81.7106	-0.536569	0.274834	-1.95234	0.0508982	0.294559	Ast_0
HES5	474.026	-0.779192	0.545839	-1.42751	0.153432	0.546257	Ast_0
AL139246.5	84.5973	-0.801924	0.294654	-2.72158	0.00649698	0.0759245	Ast_0
TNFRSF14-AS1	4.8248	-1.20825	1.21586	-0.993742	0.320349	0.772978	Ast_0
TNFRSF14	110.676	-0.281503	0.229822	-1.22487	0.220623	0.653242	Ast_0
AL139246.3	2.14033	0.271546	1.61722	0.167909	0.866655	0.989001	Ast_0
FAM213B	104.3	-0.644126	0.270139	-2.38442	0.0171059	0.147687	Ast_0
MMEL1	34.6477	-0.562153	0.386465	-1.4546	0.145779	0.531826	Ast_0
TTC34	60.7156	0.713427	0.342753	2.08146	0.0373916	0.242532	Ast_0
LINC00982	1120.14	-0.335651	0.127297	-2.63676	0.00837019	0.0900954	Ast_0
PRDM16	2044.86	0.662857	0.0981246	6.75525	1.42585e-11	3.02633e-09	Ast_0
ARHGEF16	51.7482	-0.240286	0.363997	-0.66013	0.50917	0.905472	Ast_0
MEGF6	29.4742	0.276801	0.416458	0.664656	0.50627	0.904215	Ast_0
AL513320.1	6.25052	0.0606252	0.891254	0.0680224	0.945768	0.994636	Ast_0
TPRG1L	146.864	-0.287033	0.249698	-1.14952	0.250341	0.693529	Ast_0
WRAP73	91.1051	-0.164462	0.250138	-0.657482	0.510871	0.905529	Ast_0
TP73	3.99802	-0.563607	1.03735	-0.543317	0.586912	0.934075	Ast_0
CCDC27	1.52074	0.803878	1.84814	0.434965	0.663588	0.956494	Ast_0
SMIM1	4.14049	-0.58895	1.22206	-0.481934	0.629853	0.946378	Ast_0
LRRC47	135.898	-0.251215	0.220937	-1.13704	0.255521	0.698598	Ast_0
CEP104	231.431	0.29713	0.184329	1.61196	0.106971	0.450509	Ast_0
DFFB	97.6354	-0.411646	0.293777	-1.40122	0.161148	0.560162	Ast_0
C1orf174	48.1105	0.0341887	0.411761	0.0830304	0.933827	0.994636	Ast_0
LINC01134	2.75555	0.873191	1.31754	0.662745	0.507494	0.904631	Ast_0
AL805961.1	1.92981	1.0301	1.63065	0.63171	0.527577	0.912538	Ast_0
AL805961.2	2.2838	-0.389405	1.39801	-0.278542	0.780597	0.980426	Ast_0
AJAP1	139.177	0.103407	0.296466	0.348798	0.727241	0.970562	Ast_0
AL365255.1	27.9823	0.137552	0.474393	0.289954	0.771851	0.979062	Ast_0
NPHP4	190.395	0.497953	0.231028	2.15538	0.0311324	0.216862	Ast_0
KCNAB2	195.488	-0.107783	0.223239	-0.482815	0.629227	0.946203	Ast_0
CHD5	423.854	-0.280263	0.20778	-1.34885	0.177386	0.585792	Ast_0
RPL22	103.768	-0.552382	0.228749	-2.41479	0.0157441	0.140234	Ast_0
RNF207	37.6984	-0.179807	0.3695	-0.486621	0.626527	0.945465	Ast_0
ICMT	64.1893	-0.299531	0.289268	-1.03548	0.300445	0.751781	Ast_0
GPR153	5.71644	0.754206	0.912082	0.826906	0.40829	0.847794	Ast_0
ACOT7	197.507	0.0187476	0.269543	0.0695534	0.944549	0.994636	Ast_0
AL031848.2	4.18899	-0.668709	1.13058	-0.591477	0.554201	0.921337	Ast_0
ESPN	5.96898	0.141312	0.846821	0.166874	0.867469	0.989035	Ast_0
TNFRSF25	147.21	-0.358614	0.224582	-1.59681	0.110308	0.458561	Ast_0
PLEKHG5	43.6343	-0.041776	0.442681	-0.0943703	0.924815	0.993004	Ast_0
NOL9	172.717	0.152591	0.19707	0.774301	0.438753	0.866377	Ast_0
TAS1R1	20.8156	0.231855	0.52288	0.443419	0.657462	0.954665	Ast_0
ZBTB48	134.217	-0.0142493	0.212057	-0.0671959	0.946426	0.994636	Ast_0
KLHL21	505.954	-0.317338	0.226129	-1.40335	0.160514	0.559064	Ast_0
PHF13	100.843	-0.0285098	0.25248	-0.112919	0.910095	0.9922	Ast_0
THAP3	95.5081	-0.100542	0.262295	-0.383314	0.701487	0.965098	Ast_0
DNAJC11	250.836	0.252637	0.168859	1.49614	0.134618	0.511235	Ast_0
CAMTA1-DT	39.2667	-0.72027	0.352576	-2.04288	0.0410648	0.257126	Ast_0
CAMTA1	4510.24	0.363746	0.102575	3.54616	0.000390887	0.00872923	Ast_0
AL512330.1	6.54399	0.340686	0.866055	0.393377	0.694041	0.963722	Ast_0
Z97987.1	2.70527	-0.947345	1.553	-0.610011	0.541854	0.917394	Ast_0
AL359881.3	6.89398	0.307969	0.816056	0.377386	0.705887	0.965785	Ast_0
AL359881.2	3.189	-0.401944	1.41968	-0.283123	0.777082	0.979832	Ast_0
AL359881.1	5.61252	0.0172105	0.960661	0.0179153	0.985706	0.998997	Ast_0
VAMP3	140.301	-0.535521	0.219277	-2.44221	0.0145975	0.132919	Ast_0
PER3	1385.27	0.297112	0.106863	2.78031	0.00543069	0.066534	Ast_0
Z98884.1	52.5704	-0.772369	0.312469	-2.47183	0.0134424	0.126003	Ast_0
UTS2	5.71099	-0.734942	0.93853	-0.783078	0.433581	0.863517	Ast_0
TNFRSF9	1.22021	0.726855	1.867	0.389316	0.697042	0.963722	Ast_0
PARK7	227.661	-0.286079	0.175419	-1.63084	0.102925	0.441596	Ast_0
AL034417.4	19.2251	-0.0599089	0.664634	-0.0901382	0.928177	0.994375	Ast_0
AL034417.3	10.4131	0.372114	0.72541	0.51297	0.607972	0.939354	Ast_0
ERRFI1	321.312	0.0561096	0.173488	0.32342	0.746377	0.974999	Ast_0
AL034417.2	90.6798	0.28904	0.28088	1.02905	0.303456	0.75515	Ast_0
SLC45A1	84.9521	-0.120132	0.254297	-0.472409	0.636635	0.948442	Ast_0
RERE	4199.59	0.215196	0.126482	1.7014	0.0888677	0.407845	Ast_0
AL096855.1	21.4528	-0.107063	0.555697	-0.192664	0.847222	0.986105	Ast_0
ENO1	1745.27	-0.481104	0.145842	-3.29881	0.000970971	0.0176905	Ast_0
ENO1-AS1	5.83374	-0.354973	0.894789	-0.396711	0.691581	0.963571	Ast_0
CA6	2.29591	0.151366	1.4982	0.101032	0.919525	0.993004	Ast_0
SLC2A7	1.66541	0.41583	1.68629	0.246594	0.805222	0.983852	Ast_0
SLC2A5	30.037	0.00144313	0.434769	0.0033193	0.997352	0.999683	Ast_0
GPR157	17.8151	0.836326	0.519422	1.61011	0.107374	0.451707	Ast_0
MIR34AHG	59.097	1.00407	0.348383	2.88209	0.00395045	0.052828	Ast_0
LINC01759	5.25736	0.258928	0.932487	0.277675	0.781262	0.980426	Ast_0
H6PD	224.75	0.20086	0.181025	1.10957	0.267185	0.714566	Ast_0
SPSB1	46.3451	1.19019	0.389853	3.05293	0.0022662	0.0346893	Ast_0
AL928921.2	10.0564	-0.0917668	0.764899	-0.119972	0.904505	0.9922	Ast_0
SLC25A33	519.682	0.608673	0.158262	3.84599	0.000120066	0.00337285	Ast_0
TMEM201	95.21	-0.268508	0.311997	-0.86061	0.389453	0.833778	Ast_0
PIK3CD	93.7053	-0.115512	0.28225	-0.409254	0.682353	0.961448	Ast_0
PIK3CD-AS2	3.23037	-0.556896	1.47632	-0.377218	0.706012	0.965785	Ast_0
CLSTN1	1405.21	-0.252769	0.150495	-1.67959	0.0930373	0.41849	Ast_0
CTNNBIP1	295.595	0.392948	0.173909	2.2595	0.0238521	0.183551	Ast_0
AL357140.1	5.58475	-0.736059	0.914509	-0.804867	0.420896	0.855959	Ast_0
LZIC	148.612	-0.0144057	0.213792	-0.0673819	0.946278	0.994636	Ast_0
NMNAT1	107.589	0.371455	0.25174	1.47555	0.140065	0.521709	Ast_0
RBP7	12.9024	0.0294199	0.621769	0.0473164	0.962261	0.997134	Ast_0
UBE4B	788.141	0.422863	0.132161	3.19961	0.00137612	0.0234867	Ast_0
KIF1B	5309.44	0.306375	0.128303	2.3879	0.016945	0.146618	Ast_0
AL139424.3	34.9848	-0.0470335	0.384595	-0.122294	0.902666	0.991878	Ast_0
AL139424.2	68.9576	0.251542	0.287998	0.873416	0.382436	0.828567	Ast_0
PGD	272.232	-0.168408	0.202267	-0.832601	0.40507	0.845374	Ast_0
CENPS-CORT	9.13259	0.060118	0.833775	0.0721034	0.94252	0.994636	Ast_0
DFFA	126.818	0.358325	0.228768	1.56632	0.117273	0.475162	Ast_0
AL354956.1	1.74589	-1.211	1.8296	-0.661896	0.508038	0.904706	Ast_0
PEX14	466.034	0.115231	0.156487	0.736359	0.461512	0.882076	Ast_0
CASZ1	31.9909	0.539092	0.448318	1.20248	0.229179	0.666339	Ast_0
AL139423.1	2.7119	0.484758	1.42886	0.339261	0.734413	0.972198	Ast_0
TARDBP	19.6537	-0.775762	0.496776	-1.56159	0.118384	0.478007	Ast_0
AL109811.4	21.6833	0.468676	0.521233	0.899168	0.368563	0.817046	Ast_0
MASP2	33.9853	-0.509685	0.401063	-1.27083	0.203788	0.629433	Ast_0
SRM	148.762	-0.0806826	0.199819	-0.403778	0.686376	0.962762	Ast_0
EXOSC10	304.875	0.28961	0.162652	1.78055	0.0749864	0.37124	Ast_0
AL109811.1	46.7146	0.347888	0.37526	0.927058	0.353896	0.80617	Ast_0
AL109811.2	2.90546	0.100048	1.33263	0.0750755	0.940155	0.994636	Ast_0
MTOR	392.122	0.296056	0.147742	2.00386	0.0450847	0.273204	Ast_0
MTOR-AS1	2.74531	-0.211417	1.39949	-0.151067	0.879923	0.989829	Ast_0
ANGPTL7	3.0021	-0.606776	1.23543	-0.491147	0.623323	0.944544	Ast_0
UBIAD1	73.1683	0.213188	0.294544	0.723791	0.469194	0.884998	Ast_0
AL031291.1	4.11129	-0.73717	1.13665	-0.648548	0.516631	0.908506	Ast_0
DISP3	235.177	0.168374	0.222452	0.7569	0.44911	0.874177	Ast_0
AL031731.1	17.9342	0.268337	0.653926	0.410348	0.681551	0.961448	Ast_0
FBXO2	656	-0.348943	0.138054	-2.52758	0.011485	0.112653	Ast_0
FBXO44	658.5	-0.410239	0.152232	-2.69483	0.00704253	0.0804079	Ast_0
FBXO6	54.3655	-0.449889	0.316653	-1.42076	0.155386	0.550299	Ast_0
MAD2L2	92.1687	-0.63755	0.266224	-2.39479	0.0166301	0.145219	Ast_0
DRAXIN	6.45152	1.00292	1.03619	0.967897	0.333096	0.784351	Ast_0
AGTRAP	153.337	-0.440287	0.260687	-1.68895	0.0912296	0.414568	Ast_0
C1orf167	5.37975	-0.297557	0.980281	-0.303543	0.761476	0.978003	Ast_0
MTHFR	143.991	0.179345	0.243732	0.735827	0.461836	0.882146	Ast_0
CLCN6	91.0178	1.24226	0.250614	4.95685	7.16467e-07	4.52723e-05	Ast_0
NPPA-AS1	5.9752	-0.450348	1.03168	-0.436518	0.662461	0.956372	Ast_0
NPPA	3.04957	-3.24563	1.55541	-2.08667	0.0369184	0.241325	Ast_0
NPPB	0.962289	0.113579	2.17157	0.0523028	0.958287	0.99656	Ast_0
KIAA2013	141.409	-0.149663	0.199652	-0.749623	0.453482	0.876708	Ast_0
PLOD1	236.93	-0.237414	0.274777	-0.864025	0.387574	0.832893	Ast_0
MFN2	191.575	0.055012	0.187519	0.293368	0.769241	0.978918	Ast_0
MIIP	277.312	-0.471203	0.173698	-2.71278	0.0066722	0.0775706	Ast_0
TNFRSF8	6.22171	-0.0920028	0.87582	-0.105048	0.916338	0.992593	Ast_0
TNFRSF1B	12.7533	-0.0657611	0.88134	-0.0746149	0.940521	0.994636	Ast_0
VPS13D	1370.08	0.223013	0.104608	2.13189	0.0330159	0.224872	Ast_0
DHRS3	509.01	0.176269	0.14403	1.22384	0.221014	0.653698	Ast_0
LRRC38	5.08482	0.0257595	1.08553	0.0237298	0.981068	0.998887	Ast_0
PDPN	38.8766	0.820164	0.350073	2.34284	0.0191375	0.159585	Ast_0
PRDM2	551.483	-0.00949269	0.130514	-0.0727332	0.942018	0.994636	Ast_0
KAZN	2115.71	0.907416	0.200895	4.51688	6.27585e-06	0.000283183	Ast_0
KAZN-AS1	8.71302	-0.126272	0.778206	-0.16226	0.871101	0.989102	Ast_0
TMEM51-AS1	63.1757	0.591237	0.28481	2.0759	0.0379029	0.244067	Ast_0
TMEM51	145.883	0.441702	0.209508	2.10829	0.0350063	0.232722	Ast_0
C1orf195	5.7803	0.422203	0.893214	0.472679	0.636442	0.948442	Ast_0
FHAD1	28.6922	0.58466	0.412252	1.41821	0.156129	0.552066	Ast_0
EFHD2	88.6881	-0.0416928	0.289404	-0.144065	0.885449	0.990355	Ast_0
CTRC	2.14567	-0.136789	1.4834	-0.0922132	0.926529	0.993648	Ast_0
CELA2A	1.56518	0.381487	1.82293	0.209271	0.834237	0.985272	Ast_0
CELA2B	8.88011	-0.0532179	0.745135	-0.0714205	0.943063	0.994636	Ast_0
CASP9	168.688	0.13529	0.192874	0.701443	0.483027	0.891491	Ast_0
DNAJC16	295.697	-0.00368669	0.157464	-0.0234129	0.981321	0.998903	Ast_0
AGMAT	7.75734	-0.0685343	0.92654	-0.073968	0.941036	0.994636	Ast_0
AL121992.1	11.3749	0.30414	0.666657	0.456217	0.648234	0.951295	Ast_0
DDI2	198.462	0.428996	0.188505	2.27577	0.0228596	0.179251	Ast_0
PLEKHM2	438.994	0.0240163	0.167347	0.143512	0.885886	0.990355	Ast_0
AL450998.3	19.1928	-0.905984	0.504849	-1.79456	0.0727235	0.36442	Ast_0
SLC25A34	78.7341	-0.223644	0.284332	-0.78656	0.43154	0.862968	Ast_0
SLC25A34-AS1	4.65308	-1.03143	1.02316	-1.00808	0.313415	0.766242	Ast_0
FBLIM1	6.82642	0.378493	0.999929	0.37852	0.705045	0.96564	Ast_0
UQCRHL	53.3033	0.35586	0.336073	1.05888	0.289655	0.740738	Ast_0
AL450998.2	94.7165	-0.91137	0.266549	-3.41915	0.000628173	0.0127135	Ast_0
SPEN	1134.88	0.119978	0.119296	1.00572	0.314552	0.766938	Ast_0
ZBTB17	162.951	-0.0932392	0.190853	-0.488539	0.625168	0.945125	Ast_0
SRARP	1.51127	1.23162	1.87163	0.658047	0.510508	0.905472	Ast_0
HSPB7	12.5519	-0.0227645	0.590442	-0.0385549	0.969245	0.998231	Ast_0
CLCNKA	6.68139	-0.704176	1.11228	-0.63309	0.526675	0.912192	Ast_0
CLCNKB	2.61441	0.89716	1.49778	0.598995	0.549176	0.920284	Ast_0
FAM131C	88.2615	-0.402012	0.262393	-1.5321	0.125498	0.49265	Ast_0
EPHA2	50.6504	-0.140061	0.406476	-0.344573	0.730415	0.971465	Ast_0
AL451042.1	1.97116	0.281552	1.58168	0.178009	0.858716	0.987925	Ast_0
ARHGEF19	16.0042	-0.16021	0.570479	-0.280834	0.778838	0.979832	Ast_0
CPLANE2	8.15963	-0.163554	0.904733	-0.180776	0.856543	0.987705	Ast_0
FBXO42	861.524	0.285453	0.131344	2.17332	0.029756	0.210342	Ast_0
SZRD1	251.543	-0.0730226	0.170475	-0.428348	0.668398	0.957203	Ast_0
SPATA21	36.3402	-0.0594752	0.38702	-0.153675	0.877866	0.989703	Ast_0
NECAP2	107.779	-0.22396	0.238003	-0.940997	0.346706	0.798382	Ast_0
LINC01772	31.9425	0.103667	0.383437	0.270363	0.786881	0.981447	Ast_0
AL137802.2	19.9647	-0.786658	0.528255	-1.48916	0.136445	0.515035	Ast_0
NBPF1	343.447	0.805185	0.149132	5.39915	6.6958e-08	5.69441e-06	Ast_0
CROCC	474.624	-0.301369	0.159663	-1.88753	0.0590885	0.322637	Ast_0
BX284668.5	26.4177	-0.622901	0.452861	-1.37548	0.168983	0.574057	Ast_0
BX284668.6	8.93089	-0.442142	0.716809	-0.616819	0.537354	0.916825	Ast_0
AL049569.1	27.1199	-0.34354	0.481336	-0.713722	0.475399	0.888335	Ast_0
ATP13A2	339.421	-0.350724	0.152692	-2.29693	0.0216228	0.173162	Ast_0
SDHB	217.87	0.612022	0.182238	3.35836	0.000784051	0.0150466	Ast_0
PADI2	642.062	0.532637	0.121357	4.38902	1.13864e-05	0.000462779	Ast_0
PADI3	1.23203	-0.0494103	2.34314	-0.0210872	0.983176	0.998997	Ast_0
PADI4	9.61144	-0.800488	0.737196	-1.08586	0.277543	0.726361	Ast_0
RCC2	245.492	-0.251291	0.220378	-1.14027	0.254174	0.696832	Ast_0
ARHGEF10L	934.087	0.619352	0.12834	4.82587	1.39393e-06	7.93935e-05	Ast_0
IGSF21	92.5782	-0.0794715	0.296919	-0.267654	0.788966	0.982118	Ast_0
PAX7	2.82059	0.387779	1.57315	0.246499	0.805296	0.983852	Ast_0
AL080251.1	8.09998	0.082133	0.864393	0.0950181	0.9243	0.993004	Ast_0
IFFO2	72.8937	1.43843	0.279247	5.15109	2.58975e-07	1.88596e-05	Ast_0
UBR4	942.493	-0.0261585	0.132477	-0.197457	0.84347	0.985654	Ast_0
AL035413.1	224.883	0.381813	0.187565	2.03564	0.0417869	0.260139	Ast_0
EMC1	166.696	-0.33064	0.229247	-1.44228	0.149222	0.537593	Ast_0
MRTO4	64.2028	0.109549	0.303398	0.361072	0.718045	0.968865	Ast_0
AKR7A3	25.0366	0.140832	0.569412	0.24733	0.804653	0.983852	Ast_0
AKR7A2	113.604	-0.3377	0.265445	-1.2722	0.203301	0.628716	Ast_0
PQLC2	99.6463	-0.357603	0.260192	-1.37438	0.169323	0.574497	Ast_0
CAPZB	842.825	0.15821	0.13335	1.18642	0.235455	0.675145	Ast_0
AL031727.2	14.9882	0.503669	0.57041	0.882994	0.37724	0.824295	Ast_0
NBL1	257.675	-0.538947	0.196542	-2.74214	0.00610399	0.0724791	Ast_0
HTR6	0.908288	-0.250233	2.57206	-0.0972889	0.922497	0.993004	Ast_0
TMCO4	109.347	0.706415	0.258048	2.73754	0.00619015	0.0729922	Ast_0
OTUD3	198.266	-0.199064	0.179112	-1.11139	0.2664	0.714264	Ast_0
PLA2G5	148.119	-0.154542	0.221083	-0.69902	0.48454	0.892492	Ast_0
PLA2G2C	1.96937	0.0238137	1.53228	0.0155413	0.9876	0.998997	Ast_0
UBXN10-AS1	4.33529	-0.714138	1.38284	-0.516427	0.605556	0.939163	Ast_0
UBXN10	11.4501	0.34793	0.62813	0.553915	0.579637	0.931659	Ast_0
VWA5B1	10.9682	0.610442	0.676202	0.902752	0.366658	0.816183	Ast_0
AL020998.1	1.07978	1.1568	2.35699	0.490796	0.623571	0.944561	Ast_0
LINC01141	24.376	0.0534592	0.429893	0.124355	0.901035	0.991669	Ast_0
CAMK2N1	752.037	-0.229471	0.188672	-1.21624	0.223892	0.658275	Ast_0
MUL1	137.238	-0.443408	0.219797	-2.01735	0.0436588	0.268096	Ast_0
FAM43B	112.493	-0.428694	0.269248	-1.59219	0.111341	0.461054	Ast_0
CDA	3.03315	0.224181	1.24543	0.180003	0.85715	0.987705	Ast_0
PINK1	205.285	-0.0838388	0.186367	-0.449859	0.652812	0.953419	Ast_0
PINK1-AS	16.0703	0.215833	0.603036	0.35791	0.720411	0.969387	Ast_0
DDOST	115.31	-0.324992	0.249314	-1.30355	0.192388	0.612824	Ast_0
KIF17	32.2652	-0.198512	0.461135	-0.430486	0.666842	0.956873	Ast_0
SH2D5	17.0019	-0.175767	0.633884	-0.277286	0.781561	0.980426	Ast_0
HP1BP3	1554.88	-0.244784	0.214479	-1.1413	0.253746	0.696212	Ast_0
EIF4G3	3219.39	0.186706	0.130417	1.43161	0.152256	0.543698	Ast_0
ECE1	981.898	0.345173	0.122381	2.82047	0.00479531	0.061099	Ast_0
NBPF3	146.094	0.0987196	0.199868	0.493924	0.62136	0.9436	Ast_0
ALPL	19.0867	1.1702	0.586374	1.99565	0.0459718	0.276622	Ast_0
RAP1GAP	219.945	-0.151712	0.195048	-0.777817	0.436677	0.865455	Ast_0
USP48	617.358	-0.0154879	0.161728	-0.0957648	0.923707	0.993004	Ast_0
LDLRAD2	2.10221	-0.205084	1.46246	-0.140232	0.888476	0.990739	Ast_0
HSPG2	62.9658	0.118138	0.284739	0.414899	0.678216	0.960908	Ast_0
CELA3B	2.27836	-2.36053	1.6761	-1.40834	0.15903	0.556816	Ast_0
CDC42	446.639	-0.708021	0.145529	-4.86516	1.14364e-06	6.71393e-05	Ast_0
AL031281.2	5.09105	1.67365	1.08892	1.53698	0.124298	0.490532	Ast_0
WNT4	4.15602	0.646973	1.15696	0.5592	0.576025	0.930239	Ast_0
ZBTB40	172.494	0.159925	0.207431	0.770979	0.440719	0.867268	Ast_0
EPHA8	2.57912	-0.43845	1.4939	-0.293494	0.769145	0.978918	Ast_0
C1QA	20.1834	-0.193896	0.522144	-0.371347	0.710379	0.966858	Ast_0
C1QC	24.6255	-0.0962706	0.498067	-0.193288	0.846733	0.986105	Ast_0
C1QB	36.2762	-0.60542	0.451887	-1.33976	0.180324	0.591569	Ast_0
EPHB2	93.0845	0.217651	0.259011	0.840315	0.400732	0.842037	Ast_0
TEX46	7.95562	0.47412	0.753913	0.628879	0.529428	0.913892	Ast_0
KDM1A	422.535	-0.13606	0.174117	-0.781429	0.43455	0.863841	Ast_0
AL031428.1	98.1978	0.392737	0.262164	1.49806	0.134119	0.510021	Ast_0
LUZP1	566.436	0.467806	0.175062	2.67222	0.00753505	0.0841725	Ast_0
LINC01355	109.652	-0.206996	0.234461	-0.88286	0.377312	0.82437	Ast_0
AL109936.6	7.96775	-0.56226	1.02318	-0.549521	0.582648	0.932426	Ast_0
HNRNPR	432.251	-0.0970741	0.145723	-0.666156	0.505311	0.903786	Ast_0
ZNF436	54.0011	-0.596893	0.311456	-1.91646	0.0553063	0.310448	Ast_0
ZNF436-AS1	116.139	-0.610726	0.254942	-2.39555	0.0165955	0.145213	Ast_0
AL109936.2	5.31925	-1.02223	1.05345	-0.970367	0.331864	0.783158	Ast_0
TCEA3	129.367	0.672037	0.2442	2.75199	0.00592335	0.0709473	Ast_0
ASAP3	620.244	0.507703	0.135802	3.73855	0.000185088	0.00473355	Ast_0
ID3	187.63	0.148232	0.320577	0.46239	0.643802	0.949968	Ast_0
MDS2	6.95393	0.175998	0.856999	0.205365	0.837287	0.985654	Ast_0
RPL11	323.082	-0.5672	0.185795	-3.05282	0.00226702	0.0346893	Ast_0
ELOA	126.244	0.00735242	0.216332	0.0339867	0.972888	0.998601	Ast_0
ELOA-AS1	205.524	0.313649	0.198079	1.58345	0.113318	0.465514	Ast_0
PITHD1	144.903	-0.255663	0.197558	-1.29412	0.195624	0.618595	Ast_0
LYPLA2	154.321	-0.340863	0.208656	-1.63361	0.10234	0.440178	Ast_0
GALE	95.8406	-0.536312	0.27333	-1.96214	0.0497462	0.290433	Ast_0
HMGCL	157.446	0.37164	0.228898	1.62361	0.10446	0.445288	Ast_0
FUCA1	39.999	0.198325	0.360123	0.550714	0.58183	0.932208	Ast_0
CNR2	7.16135	-0.277317	0.81372	-0.340802	0.733253	0.971917	Ast_0
PNRC2	101.657	-0.392828	0.242353	-1.62089	0.105041	0.446153	Ast_0
SRSF10	447.084	-0.174793	0.143959	-1.21418	0.224679	0.659711	Ast_0
AL591178.1	1.89483	-0.399506	1.62652	-0.245621	0.805976	0.983852	Ast_0
MYOM3	1.94884	1.03917	1.50461	0.690659	0.48978	0.895474	Ast_0
IFNLR1	40.3412	0.973882	0.427268	2.27933	0.0226477	0.178091	Ast_0
AL590683.1	1.16751	1.92537	2.01391	0.956036	0.339054	0.791031	Ast_0
AL138902.1	0.999643	1.77489	2.11913	0.837559	0.402279	0.843162	Ast_0
GRHL3	2.10606	2.13788	1.90278	1.12356	0.2612	0.706501	Ast_0
STPG1	85.8179	0.357642	0.276976	1.29124	0.196621	0.619867	Ast_0
NIPAL3	168.539	0.107443	0.209061	0.513933	0.607299	0.939163	Ast_0
RCAN3	25.5759	-0.0931757	0.442933	-0.210361	0.833386	0.985187	Ast_0
AL445686.2	2.00356	-0.457096	1.74782	-0.261524	0.793689	0.983116	Ast_0
NCMAP	8.30795	-0.427525	0.795285	-0.537575	0.590871	0.936126	Ast_0
SRRM1	720.733	0.234147	0.125149	1.87095	0.061352	0.330202	Ast_0
CLIC4	695.891	0.360043	0.211884	1.69924	0.0892736	0.409103	Ast_0
RUNX3	1.00062	1.33788	2.39851	0.557798	0.576982	0.93046	Ast_0
AL050344.1	2.04289	-0.216939	1.53456	-0.141369	0.887579	0.990355	Ast_0
SYF2	100.775	-0.262798	0.264891	-0.9921	0.321149	0.773408	Ast_0
AL031432.5	4.5803	-0.276112	1.06634	-0.258933	0.795687	0.983116	Ast_0
RSRP1	1292.25	0.242451	0.133439	1.81694	0.0692263	0.354526	Ast_0
AL031432.3	8.74422	-0.771295	0.768409	-1.00376	0.315496	0.767904	Ast_0
RHD	60.4142	-0.404435	0.295229	-1.3699	0.170717	0.575403	Ast_0
TMEM50A	216.187	-0.400664	0.188977	-2.12017	0.0339916	0.2287	Ast_0
RHCE	44.4306	0.679241	0.408961	1.66089	0.0967347	0.426757	Ast_0
MACO1	318.633	0.00477765	0.154286	0.0309662	0.975297	0.99865	Ast_0
LDLRAP1	95.1699	-0.237908	0.288137	-0.825677	0.408987	0.847819	Ast_0
AL606491.1	4.64269	0.877017	1.10143	0.796256	0.425883	0.860227	Ast_0
MAN1C1	431.908	1.26445	0.237695	5.31961	1.03988e-07	8.30335e-06	Ast_0
AL031280.1	17.5024	0.894772	0.532876	1.67914	0.0931253	0.418566	Ast_0
SELENON	15.5781	0.633507	0.550073	1.15168	0.249454	0.69302	Ast_0
AL020996.2	4.5806	0.197921	1.07932	0.183376	0.854503	0.987705	Ast_0
AL020996.1	15.2302	-0.0917054	0.576272	-0.159136	0.873562	0.989102	Ast_0
MTFR1L	219.435	-0.227807	0.187101	-1.21756	0.22339	0.657514	Ast_0
AUNIP	11.9207	-0.0940875	0.685739	-0.137206	0.890868	0.991269	Ast_0
AL033528.2	52.805	-1.11983	0.41805	-2.67869	0.00739109	0.0829385	Ast_0
PAQR7	123.467	-0.439632	0.260831	-1.6855	0.0918918	0.415959	Ast_0
STMN1	325.509	-0.268049	0.163442	-1.64003	0.101	0.437137	Ast_0
PAFAH2	104.695	0.151044	0.242031	0.624069	0.532582	0.914924	Ast_0
EXTL1	71.6641	-0.383927	0.351624	-1.09187	0.274891	0.723818	Ast_0
PDIK1L	81.6432	0.139685	0.292483	0.477586	0.632945	0.946932	Ast_0
FAM110D	10.3302	-0.867647	0.780341	-1.11188	0.266189	0.713907	Ast_0
ZNF593	40.7139	-0.619027	0.404277	-1.5312	0.125721	0.493257	Ast_0
CNKSR1	55.1309	-0.422169	0.398928	-1.05826	0.289938	0.741073	Ast_0
CATSPER4	0.966976	-0.602991	2.49012	-0.242154	0.808661	0.984207	Ast_0
CEP85	69.9399	0.196064	0.294646	0.665421	0.505781	0.904092	Ast_0
SH3BGRL3	206.172	-0.645168	0.282682	-2.28231	0.022471	0.177262	Ast_0
UBXN11	100.198	0.0581487	0.29007	0.200464	0.841118	0.985654	Ast_0
CD52	1.58901	-0.751111	1.91088	-0.393072	0.694267	0.963722	Ast_0
CRYBG2	2.81367	0.721119	1.37491	0.524484	0.599942	0.938077	Ast_0
LIN28A	1.89272	-1.20666	1.66698	-0.723862	0.469151	0.884998	Ast_0
DHDDS	103.648	0.348714	0.245993	1.41758	0.156313	0.552401	Ast_0
AL513365.2	21.7238	0.275907	0.482826	0.571442	0.5677	0.927603	Ast_0
HMGN2	297.699	-0.455936	0.159479	-2.85891	0.00425101	0.0558427	Ast_0
RPS6KA1	20.8167	-0.670437	0.52086	-1.28717	0.198034	0.621662	Ast_0
ARID1A	1516.47	0.340186	0.132656	2.56442	0.0103348	0.104327	Ast_0
PIGV	73.9645	-0.44391	0.278385	-1.59459	0.110804	0.459502	Ast_0
ZDHHC18	184.04	-0.0728771	0.213998	-0.340551	0.733442	0.971917	Ast_0
SFN	16.334	0.0456142	0.64422	0.0708053	0.943553	0.994636	Ast_0
AL034380.1	1.68465	-1.07816	1.72663	-0.624429	0.532346	0.914671	Ast_0
GPN2	102.392	-0.102644	0.256675	-0.3999	0.68923	0.962867	Ast_0
GPATCH3	43.4095	0.000524179	0.348446	0.00150433	0.9988	0.999947	Ast_0
NUDC	304.508	-0.324228	0.183936	-1.76272	0.077947	0.378872	Ast_0
KDF1	2.07773	-2.68326	2.29598	-1.16868	0.242533	0.684024	Ast_0
TRNP1	19.5512	-0.173613	0.549425	-0.31599	0.75201	0.976134	Ast_0
TENT5B	5.17686	-0.215307	1.12728	-0.190998	0.848528	0.986105	Ast_0
SLC9A1	93.5765	0.125178	0.234748	0.533243	0.593865	0.936895	Ast_0
AL590640.1	1.15896	-0.50087	1.89774	-0.263929	0.791835	0.982641	Ast_0
WDTC1	302.579	0.0715039	0.165533	0.431962	0.665769	0.956494	Ast_0
TMEM222	285.922	-0.241499	0.15918	-1.51714	0.129231	0.499175	Ast_0
SYTL1	6.52672	-0.346462	0.882008	-0.39281	0.69446	0.963722	Ast_0
MAP3K6	240.651	-0.451818	0.211761	-2.13362	0.0328736	0.224333	Ast_0
FCN3	1.92769	-0.814434	1.53828	-0.529443	0.596498	0.937518	Ast_0
CD164L2	0.876482	-0.0174216	2.51304	-0.00693247	0.994469	0.999683	Ast_0
GPR3	20.4777	0.128285	0.556817	0.23039	0.817789	0.985016	Ast_0
WASF2	909.872	0.235038	0.112961	2.0807	0.0374613	0.242532	Ast_0
FO393419.2	7.3069	0.05699	0.807498	0.0705759	0.943735	0.994636	Ast_0
BX293535.1	1.77316	0.755549	1.71924	0.439468	0.660323	0.95503	Ast_0
AHDC1	626.307	0.350254	0.172287	2.03297	0.0420551	0.261552	Ast_0
FGR	5.44297	-0.680949	1.09606	-0.621272	0.534421	0.915918	Ast_0
IFI6	88.7723	-0.158981	0.239126	-0.664842	0.506151	0.904198	Ast_0
AL445490.1	3.62734	0.190199	1.14347	0.166335	0.867893	0.989035	Ast_0
FAM76A	132.316	0.0377122	0.23632	0.159581	0.873211	0.989102	Ast_0
STX12	337.836	0.130064	0.156109	0.833159	0.404755	0.845295	Ast_0
PPP1R8	95.6106	0.257746	0.293942	0.876861	0.380562	0.827178	Ast_0
THEMIS2	11.3646	-0.596545	0.698949	-0.853488	0.393389	0.836224	Ast_0
RPA2	108.402	0.0551853	0.241294	0.228705	0.819098	0.985016	Ast_0
SMPDL3B	1.86271	-0.623175	1.78169	-0.349767	0.726514	0.970285	Ast_0
AL512288.1	4.00077	0.823894	1.15964	0.710475	0.47741	0.888652	Ast_0
XKR8	64.4754	-0.0165552	0.290909	-0.0569087	0.954618	0.996481	Ast_0
EYA3	527.467	0.184752	0.132967	1.38946	0.164694	0.56726	Ast_0
PTAFR	9.04826	0.532339	0.755814	0.704325	0.481231	0.890351	Ast_0
DNAJC8	183.935	-0.267586	0.191722	-1.3957	0.162806	0.563872	Ast_0
ATP5IF1	225.032	-0.312664	0.228555	-1.368	0.171311	0.57551	Ast_0
AL353622.1	19.4998	-0.243909	0.564532	-0.432056	0.665701	0.956494	Ast_0
SESN2	138.243	-0.24865	0.386604	-0.643166	0.520116	0.910161	Ast_0
MED18	8.25537	0.149996	0.732731	0.204707	0.837801	0.985654	Ast_0
PHACTR4	844.009	0.33514	0.143729	2.33174	0.0197141	0.162807	Ast_0
RCC1	121.557	-0.435706	0.252564	-1.72513	0.0845038	0.397817	Ast_0
TRNAU1AP	285.653	0.236002	0.206857	1.14089	0.253915	0.696428	Ast_0
SNHG12	110.842	-0.496935	0.223776	-2.22068	0.0263727	0.196729	Ast_0
TAF12	129.329	0.28692	0.262175	1.09438	0.273787	0.722338	Ast_0
RAB42	2.3541	-0.795495	1.52828	-0.520518	0.602703	0.939012	Ast_0
LINC01715	13.3288	0.813163	0.631754	1.28715	0.198042	0.621662	Ast_0
AL360012.1	7.41271	-1.52776	0.937724	-1.62922	0.103266	0.442735	Ast_0
GMEB1	106.349	0.423437	0.2434	1.73968	0.0819158	0.390594	Ast_0
YTHDF2	217.8	0.194513	0.169744	1.14592	0.251827	0.694476	Ast_0
OPRD1	27.2399	-0.114112	0.412999	-0.276301	0.782317	0.980426	Ast_0
EPB41	491.049	0.0950964	0.137043	0.693915	0.487736	0.894056	Ast_0
TMEM200B	12.2051	-0.707039	0.636086	-1.11155	0.266333	0.714162	Ast_0
AL357500.1	2.72057	-0.0932559	1.35943	-0.0685993	0.945309	0.994636	Ast_0
SRSF4	509.362	0.468679	0.140741	3.33009	0.000868178	0.0162713	Ast_0
MECR	98.5408	0.45354	0.232506	1.95066	0.0510973	0.295436	Ast_0
PTPRU	60.0786	-0.151464	0.294535	-0.514248	0.607079	0.939163	Ast_0
LINC01756	2.11752	0.684471	1.5879	0.431054	0.666429	0.95667	Ast_0
MATN1	4.28983	-0.877983	1.14743	-0.765171	0.444169	0.871042	Ast_0
MATN1-AS1	5.94861	-0.0460504	1.04746	-0.043964	0.964933	0.997546	Ast_0
LAPTM5	25.2177	-0.422956	0.484085	-0.873723	0.382269	0.828277	Ast_0
LINC01778	1.5017	-1.60122	1.85544	-0.862988	0.388144	0.833127	Ast_0
SDC3	796.802	-0.533437	0.161749	-3.29794	0.000973963	0.017732	Ast_0
PUM1	1309	0.00802503	0.115541	0.069456	0.944627	0.994636	Ast_0
NKAIN1	29.7513	-0.17458	0.409024	-0.42682	0.66951	0.957661	Ast_0
SNRNP40	170.052	0.0501371	0.189345	0.264793	0.791169	0.982641	Ast_0
ZCCHC17	248.168	0.109578	0.226278	0.484263	0.628199	0.946133	Ast_0
AL451070.1	19.9953	0.227262	0.483517	0.470019	0.638341	0.948695	Ast_0
FABP3	35.9425	-0.275711	0.390886	-0.705349	0.480593	0.89035	Ast_0
SERINC2	7.77188	0.352817	0.886281	0.398088	0.690566	0.963571	Ast_0
TINAGL1	5.32848	0.196174	1.1086	0.176957	0.859542	0.988014	Ast_0
PEF1	136.658	-0.476808	0.233277	-2.04396	0.0409576	0.256894	Ast_0
AC114488.2	16.9054	0.0344152	0.539834	0.0637514	0.949168	0.995258	Ast_0
COL16A1	1470.21	-0.109127	0.101965	-1.07024	0.28451	0.735643	Ast_0
ADGRB2	485.164	-0.271885	0.186472	-1.45805	0.144827	0.529753	Ast_0
SPOCD1	10.5658	1.5302	0.737415	2.07508	0.037979	0.244272	Ast_0
AL136115.2	19.4575	0.0391428	0.527313	0.0742307	0.940827	0.994636	Ast_0
PTP4A2	122.388	0.119893	0.231135	0.518716	0.603959	0.939163	Ast_0
AL136115.3	2.10929	0.512559	1.50211	0.341226	0.732933	0.971917	Ast_0
KHDRBS1	494.984	0.1272	0.157332	0.808477	0.418816	0.853951	Ast_0
AL445248.1	42.7521	-0.0564409	0.507471	-0.11122	0.911442	0.9922	Ast_0
TMEM39B	106.852	0.236593	0.228086	1.0373	0.299596	0.751124	Ast_0
KPNA6	422.594	-0.0302992	0.182569	-0.165961	0.868188	0.989035	Ast_0
TXLNA	303.405	-0.371668	0.215315	-1.72616	0.0843182	0.397169	Ast_0
CCDC28B	65.0126	-0.422356	0.278703	-1.51543	0.129663	0.500531	Ast_0
AL049795.1	15.6041	0.0514438	0.550391	0.0934677	0.925532	0.993118	Ast_0
IQCC	23.5631	-0.457088	0.460749	-0.992056	0.32117	0.773408	Ast_0
DCDC2B	17.8474	-0.0654394	0.537879	-0.121662	0.903167	0.991878	Ast_0
TMEM234	77.0617	-0.0795474	0.272667	-0.291738	0.770487	0.978918	Ast_0
EIF3I	73.8856	-0.395896	0.287435	-1.37734	0.168407	0.572733	Ast_0
FAM167B	14.4026	-0.215354	0.559281	-0.385055	0.700197	0.96482	Ast_0
LCK	1.1475	2.18885	2.01704	1.08518	0.277843	0.726603	Ast_0
HDAC1	342.474	-0.106204	0.145787	-0.728486	0.466316	0.883895	Ast_0
MARCKSL1	439.721	-0.901327	0.159019	-5.66806	1.44423e-08	1.47591e-06	Ast_0
TSSK3	68.7726	0.180564	0.275672	0.654998	0.512469	0.906615	Ast_0
FAM229A	91.9438	-0.192974	0.24916	-0.774498	0.438636	0.866377	Ast_0
BSDC1	360.003	0.0909606	0.17665	0.514919	0.606609	0.939163	Ast_0
AL033529.1	34.1346	0.253965	0.409041	0.620879	0.534679	0.915918	Ast_0
ZBTB8A	30.7447	0.297316	0.435419	0.682826	0.494717	0.898049	Ast_0
ZBTB8OS	620.341	0.494489	0.134423	3.67862	0.000234501	0.00569243	Ast_0
RBBP4	567.484	-0.0727338	0.130895	-0.555667	0.578439	0.93099	Ast_0
SYNC	234.938	-0.222414	0.177699	-1.25163	0.210704	0.639348	Ast_0
KIAA1522	70.8162	0.161643	0.284837	0.567492	0.57038	0.928323	Ast_0
YARS	393.008	0.284546	0.23271	1.22275	0.221425	0.654367	Ast_0
S100PBP	455.844	0.195105	0.157761	1.23671	0.216194	0.646371	Ast_0
FNDC5	51.1025	-0.220161	0.32342	-0.680726	0.496045	0.898905	Ast_0
HPCA	147.862	-0.235232	0.205015	-1.14739	0.25122	0.693891	Ast_0
TMEM54	88.5214	-0.637826	0.347045	-1.83788	0.0660803	0.344453	Ast_0
RNF19B	206.764	-0.561934	0.185834	-3.02384	0.00249587	0.0373823	Ast_0
AL020995.1	41.532	-0.313049	0.410148	-0.763258	0.44531	0.871641	Ast_0
AK2	214.742	-0.0592738	0.183106	-0.323714	0.746155	0.974999	Ast_0
AZIN2	140.291	0.0760169	0.208407	0.364751	0.715297	0.968359	Ast_0
TRIM62	54.1493	0.179785	0.324944	0.553282	0.58007	0.931873	Ast_0
AL662907.3	19.2648	0.907507	0.573284	1.583	0.113422	0.465863	Ast_0
ZNF362	211.825	0.254696	0.182999	1.3918	0.163984	0.566295	Ast_0
A3GALT2	5.53624	0.60062	0.969347	0.619613	0.535513	0.916084	Ast_0
AL513327.1	24.614	-0.221897	0.438501	-0.506036	0.612831	0.94062	Ast_0
PHC2	405.318	0.0996132	0.164378	0.606002	0.544513	0.918545	Ast_0
AL513327.2	14.7779	0.739092	0.557417	1.32592	0.184865	0.599674	Ast_0
ZSCAN20	26.9433	0.30388	0.415843	0.730756	0.464928	0.883118	Ast_0
CSMD2	161.013	0.130528	0.212638	0.613852	0.539313	0.916877	Ast_0
C1orf94	1.58166	0.370575	1.82159	0.203436	0.838795	0.985654	Ast_0
SMIM12	263.43	0.283489	0.170768	1.66008	0.0968989	0.427102	Ast_0
GJB3	1.66182	-2.46984	1.99622	-1.23726	0.215992	0.646246	Ast_0
GJA4	1.11971	1.49475	2.00767	0.744522	0.456561	0.879443	Ast_0
DLGAP3	63.4472	-0.247909	0.312882	-0.792339	0.428163	0.861273	Ast_0
AC114490.3	45.2912	0.325963	0.405189	0.80447	0.421126	0.855986	Ast_0
ZMYM6	3.11827	-0.560056	1.3137	-0.426318	0.669876	0.957771	Ast_0
ZMYM1	193.854	0.132088	0.188057	0.702382	0.482441	0.891491	Ast_0
AL590434.1	87.0677	0.234598	0.28378	0.826689	0.408413	0.847794	Ast_0
SFPQ	1840.07	-0.0978066	0.110082	-0.888492	0.374276	0.821643	Ast_0
ZMYM4	1117.89	-0.0104089	0.108898	-0.0955836	0.923851	0.993004	Ast_0
ZMYM4-AS1	29.9723	-0.818841	0.433272	-1.8899	0.0587713	0.321327	Ast_0
KIAA0319L	955.236	0.193819	0.135371	1.43176	0.152211	0.543698	Ast_0
NCDN	724.617	-0.286287	0.194235	-1.47392	0.140502	0.522603	Ast_0
AC004865.2	20.8562	-0.517593	0.475657	-1.08817	0.276522	0.725368	Ast_0
TFAP2E	69.7824	0.38533	0.29785	1.2937	0.195768	0.618748	Ast_0
PSMB2	226.101	-0.385537	0.179314	-2.15006	0.0315502	0.218746	Ast_0
C1orf216	101.484	-0.357244	0.231261	-1.54477	0.122403	0.486731	Ast_0
CLSPN	4.84806	0.376488	1.05938	0.355387	0.7223	0.969432	Ast_0
AGO4	510.695	0.163421	0.141135	1.15791	0.2469	0.690047	Ast_0
AGO1	266.637	-0.0665519	0.175428	-0.379368	0.704414	0.965542	Ast_0
AL139286.2	2.53994	0.512165	1.44506	0.354423	0.723022	0.969432	Ast_0
AGO3	1276.37	0.195849	0.109593	1.78706	0.0739277	0.36785	Ast_0
AL138787.2	34.2719	-0.0673003	0.420003	-0.160238	0.872694	0.989102	Ast_0
TEKT2	15.2142	-0.359176	0.649301	-0.553173	0.580145	0.931889	Ast_0
ADPRHL2	109.364	-0.16208	0.247576	-0.654667	0.512682	0.906767	Ast_0
COL8A2	3.53635	0.326763	1.09231	0.299149	0.764826	0.978526	Ast_0
TRAPPC3	154.205	-0.148091	0.198627	-0.745572	0.455926	0.878828	Ast_0
MAP7D1	297.938	-0.513423	0.179101	-2.86667	0.00414819	0.0547936	Ast_0
THRAP3	565.246	0.0527333	0.142062	0.3712	0.710489	0.966858	Ast_0
SH3D21	13.2422	-0.0479448	0.707302	-0.0677854	0.945956	0.994636	Ast_0
EVA1B	62.649	-1.10087	0.391922	-2.8089	0.00497114	0.0626323	Ast_0
AL591845.1	21.1021	0.221727	0.518779	0.427401	0.669088	0.957497	Ast_0
STK40	184.353	0.537745	0.283012	1.90008	0.0574229	0.317096	Ast_0
LSM10	69.0245	-0.680039	0.326626	-2.08201	0.0373412	0.242532	Ast_0
OSCP1	79.5903	0.44454	0.268368	1.65646	0.0976286	0.42872	Ast_0
MRPS15	81.0549	-0.189815	0.306654	-0.618987	0.535925	0.916211	Ast_0
CSF3R	6.02377	0.765292	0.883417	0.866286	0.386333	0.831857	Ast_0
AL596257.1	0.844001	-1.4688	2.41631	-0.607868	0.543275	0.917844	Ast_0
GRIK3	41.8938	0.238767	0.362868	0.658	0.510538	0.905472	Ast_0
AL031430.1	0.98489	-0.866295	2.59824	-0.333416	0.73882	0.973494	Ast_0
AL353604.1	5.0266	1.13069	0.964284	1.17257	0.240967	0.68232	Ast_0
LINC01137	36.7666	0.621926	0.365506	1.70155	0.0888401	0.407794	Ast_0
ZC3H12A	11.0162	0.0144032	0.834223	0.0172654	0.986225	0.998997	Ast_0
MEAF6	295.934	-0.142718	0.196598	-0.725938	0.467877	0.884433	Ast_0
SNIP1	73.1161	-0.00236649	0.284028	-0.00833191	0.993352	0.999588	Ast_0
DNALI1	119.596	-0.141166	0.226658	-0.622816	0.533405	0.915605	Ast_0
GNL2	53.8313	0.484046	0.324652	1.49097	0.135969	0.51401	Ast_0
RSPO1	1.34897	-2.10243	2.00333	-1.04946	0.293965	0.744404	Ast_0
C1orf109	37.0571	0.283717	0.37712	0.752325	0.451855	0.875557	Ast_0
CDCA8	9.28677	0.652116	0.807299	0.807776	0.41922	0.854509	Ast_0
EPHA10	44.8434	-0.17699	0.336305	-0.52628	0.598694	0.937816	Ast_0
MANEAL	27.3446	-0.481135	0.461456	-1.04265	0.297113	0.748524	Ast_0
YRDC	25.2329	-0.0583301	0.492712	-0.118386	0.905762	0.9922	Ast_0
C1orf122	450.413	-0.846316	0.14535	-5.8226	5.79391e-09	6.39468e-07	Ast_0
MTF1	125.719	0.252694	0.216152	1.16906	0.242379	0.684024	Ast_0
AL929472.2	100.762	-0.557046	0.246411	-2.26064	0.0237818	0.183237	Ast_0
INPP5B	449.521	0.326914	0.140817	2.32155	0.0202574	0.165575	Ast_0
SF3A3	221.192	-0.12489	0.194552	-0.641937	0.520914	0.910343	Ast_0
FHL3	20.1709	0.427236	0.586691	0.728214	0.466483	0.88395	Ast_0
UTP11	63.1239	-0.0033541	0.296862	-0.0112985	0.990985	0.999074	Ast_0
POU3F1	36.7864	-0.277432	0.419221	-0.661781	0.508112	0.904706	Ast_0
AL139158.2	116.048	0.698222	0.30077	2.32145	0.0202626	0.165575	Ast_0
LINC01685	1.66268	0.587354	1.74856	0.335907	0.736941	0.973245	Ast_0
AL354702.2	2.03414	-0.0798718	1.66052	-0.0481004	0.961636	0.996891	Ast_0
RRAGC	127.173	-0.533216	0.235721	-2.26207	0.0236933	0.183076	Ast_0
AL139260.1	988.49	0.709421	0.165348	4.29046	1.78301e-05	0.000677024	Ast_0
MYCBP	4.13148	-1.16676	1.10067	-1.06004	0.289124	0.739976	Ast_0
AL139260.3	1.22377	-2.0355	2.02652	-1.00443	0.315171	0.767542	Ast_0
RHBDL2	157.922	-0.0327089	0.203994	-0.160343	0.872611	0.989102	Ast_0
AKIRIN1	265.733	-0.00376646	0.171862	-0.0219156	0.982515	0.998997	Ast_0
NDUFS5	362.667	-0.582272	0.193271	-3.01272	0.00258915	0.0384777	Ast_0
MACF1	16808.5	0.379244	0.102073	3.7154	0.00020288	0.00511485	Ast_0
AL442071.1	36.2851	-0.149558	0.42723	-0.350065	0.72629	0.970205	Ast_0
BMP8A	12.2684	-0.883692	0.732403	-1.20657	0.2276	0.664158	Ast_0
PABPC4	259.693	-0.239664	0.172186	-1.3919	0.163954	0.566269	Ast_0
AL365277.1	2.6133	-0.954013	1.33068	-0.716936	0.473413	0.887139	Ast_0
HEYL	16.1345	0.208473	0.567279	0.367497	0.713249	0.967874	Ast_0
NT5C1A	3.91254	0.299103	1.06976	0.279597	0.779786	0.980081	Ast_0
HPCAL4	136.381	-0.0793915	0.241782	-0.32836	0.742639	0.974013	Ast_0
PPIE	357.636	0.03563	0.157444	0.226302	0.820966	0.985016	Ast_0
BMP8B	7.56754	-0.124023	0.793471	-0.156305	0.875793	0.989128	Ast_0
AL033527.5	7.60945	1.03429	0.824786	1.25401	0.209837	0.63765	Ast_0
AL033527.4	1.88693	0.626206	1.72099	0.363863	0.71596	0.968382	Ast_0
TRIT1	195.239	0.0513074	0.178507	0.287425	0.773787	0.979093	Ast_0
MYCL	2.07793	-0.384138	1.74179	-0.220542	0.825449	0.98502	Ast_0
MFSD2A	30.6621	0.381396	0.588353	0.648244	0.516827	0.908506	Ast_0
CAP1	167.725	-0.0271026	0.206663	-0.131144	0.895661	0.991269	Ast_0
PPT1	244.436	-0.669601	0.175926	-3.80615	0.000141148	0.00383074	Ast_0
RLF	713.992	0.202262	0.122224	1.65484	0.0979563	0.429242	Ast_0
TMCO2	1.51143	0.125964	1.81525	0.069392	0.944678	0.994636	Ast_0
AL050341.2	47.6358	-0.0944133	0.355229	-0.265782	0.790407	0.982484	Ast_0
ZMPSTE24	225.571	-0.0723155	0.19411	-0.37255	0.709484	0.966664	Ast_0
COL9A2	178.117	0.145197	0.279078	0.520275	0.602872	0.939099	Ast_0
SMAP2	197.096	-0.0551582	0.201245	-0.274085	0.78402	0.980883	Ast_0
AL031985.4	10.5138	-0.767626	0.659593	-1.16379	0.24451	0.687344	Ast_0
ZFP69B	11.8661	0.137457	0.689079	0.19948	0.841887	0.985654	Ast_0
ZFP69	23.5926	-0.246889	0.548251	-0.450321	0.652479	0.953419	Ast_0
AL603839.3	141.931	0.70173	0.203602	3.44658	0.000567722	0.0116901	Ast_0
EXO5	17.953	0.482496	0.511054	0.94412	0.345109	0.796657	Ast_0
ZNF684	101.603	0.246179	0.246251	0.999706	0.317453	0.770069	Ast_0
RIMS3	158.669	-0.0723801	0.260463	-0.277891	0.781096	0.980426	Ast_0
AL031289.1	11.2513	0.0421859	0.716231	0.0588998	0.953032	0.996164	Ast_0
NFYC-AS1	13.0775	-0.00277271	0.609574	-0.0045486	0.996371	0.999683	Ast_0
NFYC	627.237	0.00253451	0.156364	0.0162091	0.987068	0.998997	Ast_0
KCNQ4	18.5523	0.469931	0.519951	0.903798	0.366103	0.815641	Ast_0
CITED4	46.4826	-0.561681	0.336346	-1.66995	0.0949297	0.422293	Ast_0
CTPS1	60.2164	-0.0884457	0.402683	-0.219641	0.826151	0.98502	Ast_0
SLFNL1-AS1	23.6762	0.0206477	0.553184	0.0373251	0.970226	0.998285	Ast_0
SLFNL1	19.5963	-0.0368257	0.508282	-0.0724513	0.942243	0.994636	Ast_0
SCMH1	1273.23	0.393254	0.107719	3.65075	0.00026148	0.00625561	Ast_0
AC093151.3	84.4922	0.264072	0.38384	0.687974	0.491469	0.896544	Ast_0
FOXO6	15.0137	0.290206	0.577087	0.502882	0.615048	0.941238	Ast_0
HIVEP3	840.873	0.351153	0.146184	2.40212	0.0163003	0.143439	Ast_0
FOXJ3	958.926	0.103596	0.112508	0.920787	0.357162	0.808956	Ast_0
RIMKLA	59.4625	-0.1027	0.321888	-0.319056	0.749684	0.975657	Ast_0
ZMYND12	29.1951	0.31149	0.47666	0.653484	0.513444	0.907207	Ast_0
PPCS	70.3575	0.112897	0.267321	0.422326	0.672787	0.958426	Ast_0
CCDC30	571.862	0.323952	0.152021	2.13096	0.0330921	0.225083	Ast_0
PPIH	88.218	-0.0119765	0.266615	-0.0449207	0.964171	0.997337	Ast_0
AC098484.2	4.38027	-0.471578	1.15137	-0.40958	0.682114	0.961448	Ast_0
YBX1	171.608	-0.340287	0.213814	-1.59151	0.111496	0.461462	Ast_0
P3H1	121.624	-0.00432417	0.219185	-0.0197284	0.98426	0.998997	Ast_0
AC098484.3	18.4365	0.687791	0.521752	1.31823	0.187426	0.603598	Ast_0
TMEM269	6.4666	-0.285278	0.870536	-0.327704	0.743135	0.974183	Ast_0
SVBP	52.8592	-0.255667	0.417569	-0.612275	0.540356	0.917264	Ast_0
ERMAP	133.76	0.391317	0.240762	1.62533	0.104093	0.444606	Ast_0
AL512353.1	9.25327	-0.912032	0.782143	-1.16607	0.243587	0.686216	Ast_0
ZNF691	43.4418	0.102661	0.379035	0.270849	0.786507	0.981237	Ast_0
SLC2A1	270.785	-0.525642	0.201773	-2.60512	0.0091843	0.0961119	Ast_0
SLC2A1-AS1	69.0968	1.14918	0.275943	4.16455	3.11964e-05	0.00108501	Ast_0
EBNA1BP2	46.5329	-0.0370233	0.370932	-0.0998115	0.920494	0.993004	Ast_0
CFAP57	11.1748	0.726771	0.677201	1.0732	0.283182	0.734133	Ast_0
TMEM125	23.093	-0.0803283	0.504693	-0.159163	0.873541	0.989102	Ast_0
TIE1	4.04493	0.59625	1.13107	0.527155	0.598086	0.937816	Ast_0
MPL	3.88826	-0.563552	1.2344	-0.456539	0.648003	0.951236	Ast_0
AL139289.2	8.18055	1.09563	1.02032	1.07381	0.282909	0.733782	Ast_0
CDC20	1.22199	-0.252476	1.85561	-0.136061	0.891773	0.991269	Ast_0
ELOVL1	222.432	-0.433256	0.18904	-2.29188	0.0219128	0.174635	Ast_0
MED8	69.4687	-0.0660737	0.2856	-0.231351	0.817042	0.985016	Ast_0
AL139289.1	2.43001	0.130429	1.54291	0.0845345	0.932631	0.994636	Ast_0
SZT2	276.13	-0.0212302	0.157949	-0.134412	0.893077	0.991269	Ast_0
SZT2-AS1	2.46549	-0.473986	1.39716	-0.33925	0.734421	0.972198	Ast_0
HYI	201.569	-0.251115	0.181938	-1.38022	0.167518	0.571678	Ast_0
PTPRF	724.141	-0.0193239	0.161669	-0.119527	0.904857	0.9922	Ast_0
AL451062.3	0.988496	-1.21522	2.45789	-0.494418	0.621011	0.943446	Ast_0
KDM4A-AS1	19.8677	-0.100152	0.534528	-0.187366	0.851374	0.986611	Ast_0
ST3GAL3	97.2746	-0.358225	0.246762	-1.4517	0.146585	0.533591	Ast_0
AL451062.1	17.4611	0.000316354	0.512964	0.000616718	0.999508	0.999947	Ast_0
ARTN	3.35437	0.0715226	1.15878	0.0617221	0.950784	0.995759	Ast_0
AL357079.1	13.8191	1.08202	0.58222	1.85843	0.0631077	0.33601	Ast_0
IPO13	255.886	-0.53895	0.167643	-3.21487	0.00130505	0.0225528	Ast_0
DPH2	47.9402	-0.158193	0.4091	-0.386686	0.698989	0.964217	Ast_0
ATP6V0B	602.733	-0.661423	0.146772	-4.50647	6.59137e-06	0.000296528	Ast_0
B4GALT2	172.151	-0.0818088	0.257301	-0.31795	0.750523	0.975657	Ast_0
CCDC24	264.62	-0.0245496	0.164418	-0.149311	0.881308	0.989829	Ast_0
SLC6A9	150.961	-0.134578	0.284727	-0.472655	0.636459	0.948442	Ast_0
AL139220.2	37.3769	0.872792	0.37365	2.33585	0.0194989	0.161999	Ast_0
KLF17	3.07742	-0.234708	1.17715	-0.199387	0.84196	0.985654	Ast_0
DMAP1	283.95	-0.320898	0.168936	-1.89953	0.0574949	0.317318	Ast_0
ERI3	1277.33	0.253853	0.113259	2.24135	0.0250034	0.189774	Ast_0
RNF220	1613.05	0.427882	0.153441	2.78857	0.00529409	0.0653745	Ast_0
TMEM53	99.5148	0.328895	0.24419	1.34688	0.178018	0.587002	Ast_0
ARMH1	680.182	0.813164	0.125385	6.48531	8.85483e-11	1.52703e-08	Ast_0
KIF2C	12.3507	0.219749	0.659123	0.333396	0.738835	0.973494	Ast_0
AL592166.1	23.9862	0.740176	0.451176	1.64055	0.100891	0.43694	Ast_0
RPS8	253.315	-0.489282	0.20321	-2.40776	0.0160506	0.141946	Ast_0
BEST4	4.18634	0.317763	1.13035	0.281119	0.778619	0.979832	Ast_0
PLK3	34.3445	0.373357	0.370485	1.00775	0.313573	0.76643	Ast_0
BTBD19	14.8228	0.94794	0.567147	1.67142	0.0946389	0.422293	Ast_0
PTCH2	258.792	0.299463	0.165003	1.8149	0.0695395	0.355406	Ast_0
EIF2B3	343.047	0.427395	0.161511	2.64623	0.00813952	0.0883797	Ast_0
HECTD3	100.52	-0.515468	0.256178	-2.01215	0.0442038	0.26951	Ast_0
UROD	130.648	-0.518157	0.23234	-2.23017	0.0257362	0.192967	Ast_0
ZSWIM5	1169.98	0.346938	0.11799	2.9404	0.00327784	0.0460921	Ast_0
LINC01144	8.35773	-0.288913	0.795766	-0.363063	0.716558	0.968554	Ast_0
HPDL	4.08088	-0.231176	1.17593	-0.19659	0.844149	0.985686	Ast_0
MUTYH	217.83	-0.123684	0.175953	-0.702939	0.482093	0.891291	Ast_0
TOE1	34.5747	-0.405547	0.384936	-1.05354	0.292091	0.742786	Ast_0
TESK2	769.222	0.508713	0.139659	3.64254	0.000269957	0.00641515	Ast_0
CCDC163	50.6867	-0.285697	0.342396	-0.834407	0.404052	0.844541	Ast_0
MMACHC	27.9876	0.391321	0.432015	0.905803	0.36504	0.815144	Ast_0
PRDX1	782.381	-0.970994	0.129752	-7.48343	7.24051e-14	2.42978e-11	Ast_0
AKR1A1	97.0294	0.0845226	0.254897	0.331595	0.740195	0.973494	Ast_0
NASP	677.669	0.0901213	0.122983	0.732794	0.463684	0.883118	Ast_0
CCDC17	11.0003	-0.452296	0.69503	-0.650758	0.515203	0.908015	Ast_0
GPBP1L1	740.439	0.105988	0.122063	0.868306	0.385227	0.831219	Ast_0
TMEM69	96.2754	-0.143604	0.28964	-0.495803	0.620033	0.943251	Ast_0
IPP	155.934	0.29148	0.256661	1.13566	0.256099	0.699402	Ast_0
MAST2	465.823	-0.018601	0.146809	-0.126702	0.899176	0.991669	Ast_0
PIK3R3	29.2742	0.231428	0.408882	0.566001	0.571393	0.928854	Ast_0
AL358075.4	9.10378	1.24552	0.708482	1.75801	0.078746	0.381338	Ast_0
TSPAN1	6.14149	-0.354981	1.02087	-0.347724	0.728048	0.970665	Ast_0
POMGNT1	329.117	-0.407874	0.167785	-2.43093	0.0150601	0.135996	Ast_0
LURAP1	59.2633	0.567921	0.304495	1.86513	0.0621637	0.33241	Ast_0
RAD54L	12.3055	-0.252984	0.69163	-0.365779	0.71453	0.968333	Ast_0
LRRC41	288.337	0.0639793	0.155501	0.411441	0.680749	0.961448	Ast_0
UQCRH	291.001	-0.346881	0.178889	-1.93908	0.0524917	0.299592	Ast_0
NSUN4	133.377	0.350873	0.288144	1.2177	0.223337	0.657505	Ast_0
FAAH	197.133	-0.022833	0.19886	-0.114819	0.908588	0.9922	Ast_0
AL136373.1	3.85538	-0.258523	1.45443	-0.177749	0.85892	0.987925	Ast_0
MKNK1-AS1	14.1126	-0.463036	0.703061	-0.6586	0.510153	0.905472	Ast_0
KNCN	1.57296	0.0643533	1.84548	0.0348707	0.972183	0.998601	Ast_0
MKNK1	409.317	0.147472	0.145032	1.01683	0.309236	0.760925	Ast_0
ATPAF1	401.368	0.11446	0.154182	0.74237	0.457863	0.879754	Ast_0
EFCAB14-AS1	8.87681	-0.791857	0.883836	-0.895931	0.37029	0.818679	Ast_0
EFCAB14	363.143	-0.281421	0.144881	-1.94243	0.0520857	0.298028	Ast_0
CYP4B1	1.82586	-0.391796	1.50934	-0.259581	0.795187	0.983116	Ast_0
CYP4X1	27.449	-0.219959	0.424683	-0.517936	0.604503	0.939163	Ast_0
CYP4Z1	14.8582	-0.270468	0.652358	-0.4146	0.678435	0.960908	Ast_0
CYP4A22-AS1	48.9042	0.625927	0.330097	1.89619	0.0579347	0.318789	Ast_0
LINC00853	5.09224	-0.203663	0.988357	-0.206062	0.836742	0.985654	Ast_0
TAL1	4.06698	0.615589	1.09356	0.562922	0.573488	0.929468	Ast_0
STIL	38.0776	0.172046	0.409413	0.420226	0.674321	0.95902	Ast_0
CMPK1	215.996	-0.236446	0.249652	-0.947103	0.343586	0.795032	Ast_0
LINC01389	11.7822	-0.469105	0.6521	-0.719375	0.47191	0.886695	Ast_0
TRABD2B	6.84433	1.40388	0.847345	1.6568	0.0975594	0.428493	Ast_0
AL356289.1	11.6324	0.360496	0.751768	0.47953	0.631561	0.946378	Ast_0
AL109659.1	9.40409	-0.70916	0.730374	-0.970956	0.33157	0.782969	Ast_0
SLC5A9	11.1671	-0.192887	0.645817	-0.298671	0.765191	0.978526	Ast_0
AL109659.2	3.52503	-0.093747	1.1124	-0.0842744	0.932838	0.994636	Ast_0
SPATA6	1621.41	0.0754345	0.162175	0.465143	0.641829	0.94957	Ast_0
AGBL4	2821.82	0.360577	0.104355	3.4553	0.000549688	0.0113971	Ast_0
AC099788.1	16.7126	0.104323	0.714462	0.146017	0.883908	0.990149	Ast_0
AL590432.1	3.91257	-0.558666	1.13727	-0.491233	0.623262	0.944544	Ast_0
ELAVL4	183.028	-0.0847531	0.214817	-0.394536	0.693185	0.963722	Ast_0
AL596275.2	4.00219	-0.244468	1.05003	-0.232819	0.815902	0.985016	Ast_0
DMRTA2	2.46707	-0.649156	1.49236	-0.434986	0.663573	0.956494	Ast_0
FAF1	2945.03	0.257298	0.125124	2.05633	0.0397504	0.252272	Ast_0
AL049637.1	5.59372	-0.0767202	1.06686	-0.0719121	0.942672	0.994636	Ast_0
CDKN2C	40.402	-1.19867	0.357999	-3.34824	0.000813258	0.0154756	Ast_0
C1orf185	10.1695	0.966398	0.725787	1.33152	0.183019	0.596523	Ast_0
LINC01562	9.54367	1.12925	0.686903	1.64398	0.100181	0.435384	Ast_0
RNF11	382.79	-0.264207	0.144144	-1.83294	0.0668116	0.347171	Ast_0
AL162430.2	1.45381	-1.57192	2.27624	-0.690576	0.489832	0.895474	Ast_0
TTC39A	9.55691	0.789763	0.770234	1.02535	0.305196	0.756753	Ast_0
TTC39A-AS1	1.59734	0.591376	1.86401	0.317261	0.751046	0.976133	Ast_0
EPS15	2138.41	-0.0102211	0.113196	-0.0902957	0.928052	0.994375	Ast_0
AC104170.2	3.84437	0.210906	1.10959	0.190076	0.849249	0.98627	Ast_0
AC104170.1	59.4131	0.382451	0.297897	1.28384	0.1992	0.622856	Ast_0
OSBPL9	1033.68	0.11537	0.113828	1.01355	0.310799	0.762805	Ast_0
NRDC	793.305	0.0881722	0.125248	0.703983	0.481443	0.890355	Ast_0
AL050343.1	2.64288	-0.783805	1.31571	-0.595727	0.551358	0.921337	Ast_0
AL050343.2	1.52383	0.932788	1.7989	0.518532	0.604087	0.939163	Ast_0
RAB3B	22.6036	-0.101078	0.47414	-0.213182	0.831185	0.985187	Ast_0
TXNDC12	132.301	-0.158423	0.232758	-0.680633	0.496104	0.898905	Ast_0
AL445685.1	6.3141	0.598726	0.961225	0.622878	0.533364	0.915598	Ast_0
BTF3L4	208.831	0.179492	0.192319	0.933301	0.350665	0.802216	Ast_0
ZFYVE9	671.885	0.341753	0.121798	2.80591	0.00501742	0.0630555	Ast_0
CC2D1B	121.359	0.0848184	0.215653	0.39331	0.69409	0.963722	Ast_0
AL513218.1	2.94195	-0.242911	1.36398	-0.17809	0.858652	0.987925	Ast_0
ORC1	5.3362	0.12699	0.980161	0.129561	0.896914	0.991347	Ast_0
PRPF38A	136.99	0.0936404	0.206893	0.452602	0.650835	0.952747	Ast_0
TUT4	1681.98	0.158802	0.103925	1.52805	0.126501	0.494621	Ast_0
GPX7	25.4327	0.134198	0.440351	0.304753	0.760554	0.977931	Ast_0
SHISAL2A	8.61104	0.595248	0.737162	0.807486	0.419386	0.854568	Ast_0
COA7	17.9184	0.514374	0.540156	0.952268	0.340961	0.792715	Ast_0
ZYG11B	503.064	-0.109525	0.138412	-0.791297	0.428771	0.861666	Ast_0
ZYG11A	4.72792	-1.31745	1.01931	-1.29249	0.196189	0.619127	Ast_0
ECHDC2	1407.55	0.612134	0.123102	4.97258	6.60687e-07	4.22608e-05	Ast_0
SCP2	697.004	0.0241475	0.137962	0.175031	0.861056	0.988227	Ast_0
PODN	16.0015	0.490848	0.554055	0.88592	0.375661	0.822789	Ast_0
SLC1A7	1.66366	0.172916	1.74257	0.0992306	0.920955	0.993004	Ast_0
CPT2	56.99	-0.155486	0.327454	-0.474833	0.634906	0.948155	Ast_0
AL606760.2	25.2127	0.646781	0.438973	1.4734	0.140644	0.522603	Ast_0
C1orf123	204.912	-0.400605	0.183216	-2.18652	0.0287778	0.206603	Ast_0
MAGOH	119.423	-0.120904	0.241488	-0.500663	0.616608	0.942105	Ast_0
AL606760.1	3.89137	0.455282	1.10342	0.412609	0.679893	0.961448	Ast_0
LRP8	336.037	0.0502433	0.152797	0.328824	0.742289	0.974013	Ast_0
AL355483.2	1.86657	0.266478	1.91531	0.139131	0.889347	0.991077	Ast_0
LINC01771	13.5021	0.435584	0.60725	0.717306	0.473185	0.887139	Ast_0
GLIS1	49.4145	-0.0639033	0.329145	-0.194149	0.846059	0.986105	Ast_0
NDC1	116.252	0.0677474	0.23554	0.287626	0.773633	0.979062	Ast_0
YIPF1	186.246	-0.0106951	0.178901	-0.0597822	0.952329	0.996128	Ast_0
DIO1	7.23016	0.0431572	1.04456	0.041316	0.967044	0.998009	Ast_0
HSPB11	190.091	0.0426896	0.191105	0.223383	0.823238	0.985016	Ast_0
LRRC42	68.7115	-0.0735545	0.318257	-0.231117	0.817224	0.985016	Ast_0
TMEM59	494.707	-0.468613	0.173505	-2.70086	0.00691611	0.0795866	Ast_0
TCEANC2	116.88	0.176515	0.240925	0.732657	0.463768	0.883118	Ast_0
AL357673.1	8.38079	0.0956998	0.784521	0.121985	0.902911	0.991878	Ast_0
MRPL37	76.3706	-0.159761	0.269422	-0.592976	0.553197	0.921337	Ast_0
SSBP3	678.043	0.259295	0.154594	1.67727	0.0934893	0.419536	Ast_0
SSBP3-AS1	1.06926	-0.401681	2.12333	-0.189175	0.849956	0.986398	Ast_0
AL035415.1	1.12229	0.596434	2.31795	0.257311	0.796939	0.983116	Ast_0
ACOT11	1766.37	0.951944	0.110482	8.61626	6.91762e-18	4.64284e-15	Ast_0
FAM151A	67.6509	-0.359656	0.346411	-1.03823	0.299161	0.750547	Ast_0
MROH7-TTC4	510.097	0.493234	0.136198	3.62144	0.000292964	0.00689614	Ast_0
TTC4	43.7078	-0.199573	0.430894	-0.46316	0.643249	0.949915	Ast_0
PARS2	11.1759	0.136012	0.668211	0.203546	0.838708	0.985654	Ast_0
TTC22	6.18523	-0.669028	0.921937	-0.725677	0.468037	0.884533	Ast_0
DHCR24	146.694	0.0395899	0.215882	0.183387	0.854495	0.987705	Ast_0
TMEM61	2.80074	-0.0939862	1.30719	-0.0718993	0.942682	0.994636	Ast_0
USP24	1297.01	-0.138007	0.126202	-1.09355	0.274155	0.722573	Ast_0
MIR4422HG	9.20448	0.659024	1.00756	0.654082	0.513059	0.906947	Ast_0
AL603840.1	35.0258	0.941531	0.398652	2.36179	0.0181871	0.153672	Ast_0
AC119674.1	4.87987	1.24816	0.982292	1.27066	0.20385	0.629472	Ast_0
AC119674.2	113.85	0.148449	0.240673	0.616807	0.537362	0.916825	Ast_0
PLPP3	1519.11	0.592544	0.120235	4.92822	8.29808e-07	5.12603e-05	Ast_0
PRKAA2	353.111	-0.165578	0.151077	-1.09598	0.273086	0.721672	Ast_0
FYB2	25.2975	2.16379	0.640943	3.37595	0.000735609	0.0142937	Ast_0
C8A	1.386	-1.19488	1.9753	-0.604912	0.545237	0.918607	Ast_0
DAB1	1399.72	0.326786	0.123251	2.65138	0.00801645	0.087715	Ast_0
DAB1-AS1	0.937084	-2.60534	2.60372	-1.00062	0.317011	0.769787	Ast_0
AL445193.2	5.16855	-1.66028	1.0659	-1.55763	0.11932	0.478996	Ast_0
MYSM1	569.886	-0.164658	0.131061	-1.25634	0.208992	0.636171	Ast_0
AL136985.3	5.42496	0.408282	0.954304	0.427832	0.668773	0.957331	Ast_0
JUN	569.795	0.0749361	0.287628	0.260532	0.794454	0.983116	Ast_0
LINC01135	306.418	0.231112	0.166594	1.38728	0.165357	0.567869	Ast_0
AL136985.1	4.40346	-0.648984	1.25608	-0.516673	0.605384	0.939163	Ast_0
AC105277.1	17.0755	0.180113	0.665265	0.270738	0.786592	0.981285	Ast_0
LINC01358	81.2344	0.717552	0.25434	2.82123	0.00478396	0.0610483	Ast_0
AC093424.1	0.919626	-0.486346	2.24897	-0.216253	0.828791	0.98502	Ast_0
FGGY	1199.75	0.24934	0.143397	1.73882	0.0820671	0.390785	Ast_0
AL035416.1	12.8848	-0.583101	0.873521	-0.66753	0.504434	0.903469	Ast_0
HOOK1	63.7665	-0.31403	0.379064	-0.828435	0.407424	0.847121	Ast_0
CYP2J2	431.442	-0.156708	0.199847	-0.784139	0.432959	0.863141	Ast_0
C1orf87	48.4354	0.416556	0.424886	0.980396	0.326891	0.778773	Ast_0
AC097066.1	6.16058	0.099377	0.895129	0.11102	0.911601	0.9922	Ast_0
LINC01748	2026.5	0.443811	0.190433	2.33054	0.0197776	0.163169	Ast_0
AC099792.1	1470.75	0.493153	0.174326	2.82891	0.00467064	0.0599721	Ast_0
NFIA	16205.4	0.0253404	0.0869923	0.291295	0.770826	0.979062	Ast_0
NFIA-AS2	43.5142	0.38787	0.369331	1.05019	0.293629	0.744404	Ast_0
AC099791.3	4.00999	-0.0648179	1.13673	-0.0570212	0.954528	0.996481	Ast_0
TM2D1	497.246	-0.1758	0.156631	-1.12239	0.261698	0.707219	Ast_0
AC099791.2	178.552	-0.758298	0.238624	-3.1778	0.00148396	0.0249928	Ast_0
PATJ	744.646	0.315643	0.123599	2.55376	0.0106566	0.106751	Ast_0
L1TD1	1.13458	0.974911	2.21699	0.439746	0.660121	0.95503	Ast_0
KANK4	6.9038	-0.0136616	0.846904	-0.0161313	0.98713	0.998997	Ast_0
USP1	85.1333	-0.0563502	0.300594	-0.187463	0.851298	0.986611	Ast_0
DOCK7	4449.94	0.0218356	0.0918958	0.237613	0.812182	0.984548	Ast_0
AC103923.1	427.884	0.475122	0.135339	3.51062	0.000447063	0.009696	Ast_0
ATG4C	763.125	-0.18753	0.131754	-1.42334	0.154637	0.548643	Ast_0
LINC01739	34.2818	0.358464	0.495132	0.723977	0.46908	0.884998	Ast_0
ALG6	154.366	-0.0282432	0.248957	-0.113446	0.909677	0.9922	Ast_0
ITGB3BP	593.604	-0.289123	0.131473	-2.1991	0.0278705	0.202786	Ast_0
EFCAB7	317.29	-0.406408	0.178249	-2.28	0.0226077	0.177945	Ast_0
PGM1	474.603	0.149861	0.154433	0.97039	0.331852	0.783158	Ast_0
ROR1	1097.94	-0.0122121	0.142866	-0.08548	0.93188	0.994636	Ast_0
ROR1-AS1	23.6539	-1.27861	0.479717	-2.66534	0.00769099	0.0853329	Ast_0
UBE2U	5.34634	-0.472293	0.979406	-0.482224	0.629647	0.946378	Ast_0
CACHD1	3328.95	0.306679	0.113717	2.69687	0.00699953	0.0799905	Ast_0
RAVER2	905.302	-0.0228572	0.118739	-0.1925	0.847351	0.986105	Ast_0
JAK1	924.904	0.253011	0.120213	2.10469	0.0353186	0.234009	Ast_0
AL357078.3	16.384	-0.127248	0.534082	-0.238255	0.811684	0.984548	Ast_0
AL357078.1	1.48071	0.717376	2.15958	0.332183	0.739751	0.973494	Ast_0
AK4	750.041	-0.0737725	0.119971	-0.614919	0.538608	0.916837	Ast_0
DNAJC6	1360.89	0.315066	0.196382	1.60435	0.108637	0.455268	Ast_0
AL139294.1	19.8308	0.44402	0.489536	0.907022	0.364395	0.814877	Ast_0
LEPR	499.123	0.156696	0.142585	1.09897	0.27178	0.719753	Ast_0
AL513493.1	1.19399	-1.09864	2.8732	-0.382375	0.702183	0.965098	Ast_0
PDE4B	7433.42	0.229227	0.124886	1.8355	0.0664323	0.345794	Ast_0
AL590783.1	2.49549	0.123077	1.633	0.0753688	0.939921	0.994636	Ast_0
SGIP1	4747.47	0.113546	0.10211	1.11199	0.266141	0.713907	Ast_0
AL139147.1	35.6041	-0.607772	0.401422	-1.51405	0.130014	0.501341	Ast_0
TCTEX1D1	44.9651	-0.0870408	0.425146	-0.204732	0.837782	0.985654	Ast_0
INSL5	1.35851	0.797042	1.82981	0.435586	0.663137	0.956494	Ast_0
WDR78	266.664	0.585308	0.229916	2.54575	0.0109044	0.108441	Ast_0
MIER1	527.336	-0.118861	0.1312	-0.905949	0.364963	0.815144	Ast_0
SLC35D1	414.198	0.0448486	0.158591	0.282795	0.777334	0.979832	Ast_0
C1orf141	17.3142	-0.011217	0.586453	-0.0191268	0.98474	0.998997	Ast_0
IL23R	5.59497	0.351656	0.989054	0.355548	0.722179	0.969432	Ast_0
IL12RB2	36.8659	-0.318023	0.412342	-0.77126	0.440553	0.867259	Ast_0
SERBP1	292.374	-0.157094	0.172873	-0.908726	0.363495	0.814167	Ast_0
GADD45A	59.9617	1.36519	0.331398	4.11948	3.79732e-05	0.00126952	Ast_0
GNG12	638.833	0.352934	0.163058	2.16446	0.0304287	0.213698	Ast_0
GNG12-AS1	450.385	0.0375855	0.23853	0.157572	0.874794	0.989102	Ast_0
DIRAS3	39.5006	0.184839	0.395938	0.466838	0.640616	0.949359	Ast_0
WLS	2750.27	0.0783785	0.149383	0.524681	0.599805	0.938052	Ast_0
RPE65	17.3641	0.718312	0.594017	1.20924	0.226569	0.662379	Ast_0
DEPDC1	1.12972	1.15418	2.10641	0.547939	0.583734	0.932929	Ast_0
AL033530.1	19.1806	-0.245097	0.522083	-0.46946	0.638741	0.948734	Ast_0
AL691520.1	3.04265	-0.79775	1.29774	-0.614722	0.538738	0.916837	Ast_0
LINC01707	4.32604	0.0990456	1.10619	0.0895374	0.928655	0.994405	Ast_0
LRRC7	1579.28	0.20202	0.15294	1.32091	0.18653	0.60212	Ast_0
AL158840.1	185.7	0.009255	0.216217	0.0428043	0.965858	0.997797	Ast_0
LRRC40	241.755	-0.0949351	0.169989	-0.558477	0.576519	0.93032	Ast_0
SRSF11	1144.01	0.106406	0.120661	0.881858	0.377854	0.82464	Ast_0
ANKRD13C	623.783	-0.0131271	0.162258	-0.0809027	0.935519	0.994636	Ast_0
HHLA3	95.5402	0.476031	0.244804	1.94454	0.0518299	0.297044	Ast_0
CTH	187.757	-0.35633	0.204664	-1.74105	0.0816754	0.390027	Ast_0
AL354872.2	10.8019	-0.326616	0.704615	-0.463538	0.642979	0.949915	Ast_0
LINC01788	2.23519	-0.554509	1.44461	-0.383847	0.701092	0.965026	Ast_0
PTGER3	8.83037	0.179951	0.842461	0.213602	0.830858	0.985187	Ast_0
ZRANB2-AS1	12.1753	0.409996	0.715557	0.572975	0.566662	0.927585	Ast_0
ZRANB2	1029.51	0.0815242	0.123921	0.657874	0.510619	0.905472	Ast_0
NEGR1	3038.85	0.0651086	0.158316	0.411257	0.680884	0.961448	Ast_0
AL354949.1	4.6246	-0.700916	1.29992	-0.539197	0.589751	0.935442	Ast_0
AL583808.1	22.2197	-0.0290512	0.480978	-0.0604004	0.951837	0.996128	Ast_0
AL583808.2	11.1103	-0.311546	0.649088	-0.479975	0.631245	0.946378	Ast_0
LRRIQ3	31.3382	0.0518256	0.397185	0.130482	0.896185	0.991347	Ast_0
FPGT-TNNI3K	5.36425	-0.497388	0.922953	-0.538909	0.58995	0.93568	Ast_0
TNNI3K	12.9699	-1.31745	0.635235	-2.07395	0.0380839	0.244629	Ast_0
AC093158.1	3.3232	0.512749	1.16419	0.440436	0.659622	0.954844	Ast_0
LRRC53	6.83586	-0.412752	0.857952	-0.48109	0.630452	0.946378	Ast_0
ERICH3	58.5097	-0.118428	0.296918	-0.398856	0.689999	0.963384	Ast_0
ERICH3-AS1	2.26714	-0.87596	1.78441	-0.490897	0.623499	0.944561	Ast_0
AC135803.1	17.1207	-0.64967	0.811842	-0.800242	0.423571	0.858411	Ast_0
CRYZ	147.945	-0.685011	0.343114	-1.99645	0.0458847	0.276433	Ast_0
TYW3	162.054	-0.00870194	0.21468	-0.0405345	0.967667	0.998029	Ast_0
SLC44A5	253.632	-0.143384	0.235098	-0.609892	0.541934	0.917394	Ast_0
AL357314.1	8.6524	-0.395703	0.743459	-0.532246	0.594556	0.937005	Ast_0
ACADM	312.993	-0.03582	0.158397	-0.22614	0.821092	0.985016	Ast_0
RABGGTB	96.8342	-0.359395	0.243488	-1.47603	0.139936	0.521495	Ast_0
MSH4	74.9377	0.0379872	0.30462	0.124704	0.900758	0.991669	Ast_0
ASB17	2.78198	-0.871539	1.30649	-0.667083	0.504719	0.903504	Ast_0
AC092813.1	13.913	-0.231324	0.652381	-0.354584	0.722901	0.969432	Ast_0
AC092813.2	1.87012	-0.539893	1.66075	-0.32509	0.745113	0.974658	Ast_0
ST6GALNAC3	1248.21	0.532494	0.11895	4.47661	7.58383e-06	0.000334885	Ast_0
AC104458.1	3.89925	0.511363	1.15174	0.44399	0.65705	0.954665	Ast_0
LINC02567	6.15447	0.479207	0.856234	0.559668	0.575706	0.930239	Ast_0
ST6GALNAC5	791.194	0.186883	0.150456	1.24211	0.214197	0.644103	Ast_0
AL035409.1	17.9666	0.0872925	0.527758	0.165402	0.868627	0.98908	Ast_0
PIGK	265.587	-0.151333	0.186925	-0.809593	0.418174	0.853581	Ast_0
AK5	803.49	0.441661	0.194667	2.26881	0.0232801	0.181	Ast_0
AC095030.1	0.859682	-0.733712	2.40678	-0.304852	0.760479	0.977931	Ast_0
AC118549.1	1049.6	-0.114131	0.131002	-0.871215	0.383637	0.829793	Ast_0
USP33	822.815	0.0450447	0.132235	0.340642	0.733373	0.971917	Ast_0
MIGA1	554.898	-0.156329	0.12413	-1.25939	0.207889	0.634859	Ast_0
NEXN-AS1	5.28468	1.00415	1.00555	0.998608	0.317985	0.770692	Ast_0
NEXN	60.8916	0.470777	0.329706	1.42787	0.153329	0.545974	Ast_0
FUBP1	669.801	-0.121335	0.127311	-0.953056	0.340562	0.792561	Ast_0
DNAJB4	4.29709	0.0518748	1.05019	0.0493958	0.960604	0.996891	Ast_0
GIPC2	176.6	-0.499906	0.265864	-1.88031	0.0600661	0.325368	Ast_0
AC103591.3	15.6471	-0.835622	0.596228	-1.40151	0.161061	0.560014	Ast_0
PTGFR	8.34311	-0.802771	0.823435	-0.974904	0.329608	0.781275	Ast_0
IFI44L	44.6101	1.46541	0.38875	3.76955	0.000163543	0.00431589	Ast_0
IFI44	98.6333	0.0895713	0.31293	0.286234	0.774699	0.979287	Ast_0
ADGRL4	2.84073	1.20532	1.40922	0.85531	0.39238	0.835975	Ast_0
AC099671.1	1.73412	1.05477	1.75611	0.600629	0.548087	0.920284	Ast_0
AL136234.1	3.44354	-0.393109	1.27078	-0.309344	0.75706	0.977845	Ast_0
LINC01781	2.26734	-1.56923	1.54458	-1.01596	0.309649	0.761565	Ast_0
ADGRL2	555.855	0.10038	0.137726	0.728842	0.466099	0.883895	Ast_0
AL138799.4	2.55429	0.775014	1.40041	0.553419	0.579977	0.931797	Ast_0
AC117944.1	4.08042	0.155231	1.09084	0.142305	0.886839	0.990355	Ast_0
AC093580.1	2.33615	-0.284175	1.45817	-0.194884	0.845484	0.985964	Ast_0
LINC01362	46.8369	-0.705941	0.323111	-2.18483	0.0289015	0.206928	Ast_0
LINC01361	2.89919	-0.767865	1.28227	-0.598831	0.549286	0.920284	Ast_0
LINC01725	162.224	0.325697	0.271313	1.20045	0.229966	0.667534	Ast_0
TTLL7	1385.58	0.266744	0.182152	1.4644	0.143085	0.527117	Ast_0
AC104454.2	2.70752	0.241826	1.49971	0.161248	0.871898	0.989102	Ast_0
AL359504.2	48.1747	-0.201768	0.320806	-0.628941	0.529387	0.913892	Ast_0
PRKACB	2058.43	0.154292	0.145148	1.06299	0.287785	0.738424	Ast_0
SAMD13	30.4251	0.661998	0.425367	1.5563	0.119637	0.479649	Ast_0
DNASE2B	1.10937	0.0572313	2.03013	0.028191	0.97751	0.998758	Ast_0
RPF1	82.9158	-0.0237404	0.255572	-0.0928913	0.92599	0.993305	Ast_0
GNG5	174.016	-1.23795	0.259368	-4.77296	1.81542e-06	9.88646e-05	Ast_0
SPATA1	159.193	-0.146475	0.315108	-0.46484	0.642046	0.949575	Ast_0
CTBS	164.663	-0.576795	0.213473	-2.70196	0.00689321	0.0794335	Ast_0
SSX2IP	558.605	-0.192473	0.190427	-1.01074	0.312139	0.765037	Ast_0
LPAR3	133.937	0.0295664	0.291993	0.101257	0.919346	0.993004	Ast_0
MCOLN2	24.1775	-0.277453	0.484877	-0.572213	0.567178	0.927603	Ast_0
WDR63	40.5546	0.426255	0.403563	1.05623	0.290864	0.741851	Ast_0
MCOLN3	1.83002	0.229315	1.63535	0.140224	0.888483	0.990739	Ast_0
SYDE2	96.6822	0.231251	0.241603	0.957153	0.33849	0.790635	Ast_0
C1orf52	383.266	-0.204273	0.145092	-1.40788	0.159166	0.556816	Ast_0
BCL10	44.6164	-0.127816	0.375888	-0.340038	0.733828	0.971953	Ast_0
AL078459.1	277.787	-0.3674	0.267506	-1.37343	0.169619	0.574654	Ast_0
DDAH1	3136.38	0.124077	0.101924	1.21735	0.223471	0.65762	Ast_0
AL360219.1	8.08743	-0.683803	0.870109	-0.785882	0.431937	0.862968	Ast_0
CYR61	134.529	-0.202244	0.258456	-0.78251	0.433915	0.863517	Ast_0
ZNHIT6	331.295	0.0896535	0.161707	0.554419	0.579292	0.931526	Ast_0
COL24A1	76.2987	0.286625	0.25779	1.11185	0.266201	0.713907	Ast_0
AL136382.1	10.0686	0.376867	0.696787	0.540864	0.588601	0.935023	Ast_0
ODF2L	318.047	0.0924457	0.206031	0.448697	0.65365	0.95382	Ast_0
CLCA4	17.2706	-0.259129	0.533671	-0.485559	0.62728	0.945465	Ast_0
AL356270.1	44.7677	0.0341709	0.34329	0.0995395	0.92071	0.993004	Ast_0
AL049597.2	1.91149	-0.00917319	1.56048	-0.00587846	0.99531	0.999683	Ast_0
SH3GLB1	569.631	-0.0970001	0.133559	-0.72627	0.467673	0.884433	Ast_0
AL355981.1	2.01816	-0.0665496	1.54144	-0.0431736	0.965563	0.997797	Ast_0
SELENOF	381.473	-0.146462	0.155376	-0.942625	0.345873	0.797425	Ast_0
HS2ST1	1019.03	0.154884	0.120636	1.28389	0.199181	0.622856	Ast_0
AL121989.1	10.4825	-1.22885	0.76064	-1.61555	0.106192	0.448785	Ast_0
AC093155.3	17.5531	-0.0819937	0.554671	-0.147824	0.882482	0.989863	Ast_0
AC099062.1	3.86893	-0.922403	1.24571	-0.740464	0.459018	0.880985	Ast_0
LMO4	590.653	-0.106633	0.128885	-0.827354	0.408037	0.847647	Ast_0
LINC01364	1.57138	0.179944	1.80041	0.0999459	0.920387	0.993004	Ast_0
PKN2-AS1	398.314	0.145465	0.180995	0.803697	0.421572	0.856352	Ast_0
PKN2	1357.48	-0.0170912	0.107475	-0.159025	0.873649	0.989102	Ast_0
GTF2B	146.75	0.243071	0.198265	1.22599	0.220202	0.652695	Ast_0
KYAT3	228.382	0.21323	0.194203	1.09798	0.272215	0.720365	Ast_0
GBP3	11.5683	1.06241	0.676874	1.56958	0.116512	0.47331	Ast_0
GBP1	38.4939	0.825606	0.396362	2.08296	0.0372548	0.242532	Ast_0
GBP2	36.2538	1.65624	0.564335	2.93486	0.003337	0.0466598	Ast_0
GBP7	29.7722	-1.34663	0.444722	-3.02804	0.00246149	0.0369789	Ast_0
GBP4	9.54567	0.199764	0.786281	0.254062	0.799448	0.983248	Ast_0
GBP6	1.53228	-0.704213	1.91125	-0.368457	0.712533	0.967492	Ast_0
LRRC8B	270.107	-0.0954096	0.191475	-0.498287	0.618282	0.942932	Ast_0
LRRC8C-DT	147.769	0.095087	0.269894	0.352312	0.724604	0.969828	Ast_0
AC093423.3	11.8976	0.416178	0.686673	0.606079	0.544462	0.918521	Ast_0
AC099568.2	2.88274	-0.202317	1.3241	-0.152796	0.878559	0.989829	Ast_0
LRRC8D	59.4593	-0.438525	0.313748	-1.3977	0.162204	0.562492	Ast_0
ZNF326	434.023	0.0336186	0.151026	0.222602	0.823846	0.985016	Ast_0
LINC01763	1.52791	0.111416	1.76423	0.0631528	0.949645	0.995496	Ast_0
ZNF644	1605.48	-0.0166044	0.113775	-0.14594	0.883969	0.990149	Ast_0
HFM1	357.306	0.210049	0.212996	0.986164	0.324053	0.776137	Ast_0
CDC7	94.8698	0.273037	0.298832	0.91368	0.360885	0.812309	Ast_0
TGFBR3	1336.19	0.107638	0.107305	1.00311	0.315809	0.768344	Ast_0
BRDT	9.90211	0.49237	0.708814	0.69464	0.487281	0.893762	Ast_0
EPHX4	47.4325	-0.0247907	0.325836	-0.0760834	0.939353	0.994636	Ast_0
SETSIP	1.23042	-1.03382	1.99518	-0.51816	0.604346	0.939163	Ast_0
BTBD8	835.047	-0.0249119	0.112322	-0.221789	0.824478	0.98502	Ast_0
AC104836.1	28.529	0.241431	0.451613	0.534596	0.592929	0.936664	Ast_0
C1orf146	11.8071	0.657007	0.745512	0.881284	0.378164	0.82464	Ast_0
GLMN	243.946	0.19203	0.243613	0.788257	0.430546	0.862664	Ast_0
RPAP2	900.44	0.250529	0.111443	2.24803	0.0245741	0.187423	Ast_0
EVI5	1081.94	0.156509	0.113157	1.38311	0.16663	0.570153	Ast_0
RPL5	254.145	-0.16774	0.17097	-0.981108	0.326539	0.778675	Ast_0
FAM69A	791.765	0.272072	0.123898	2.19594	0.0280963	0.203077	Ast_0
MTF2	455.265	-0.0340111	0.160317	-0.212149	0.831991	0.985187	Ast_0
TMED5	232.836	-0.211583	0.197864	-1.06934	0.284919	0.735814	Ast_0
CCDC18	167.265	-0.080764	0.193726	-0.416898	0.676753	0.960277	Ast_0
DR1	143.574	-0.205741	0.200808	-1.02457	0.305567	0.756862	Ast_0
FNBP1L	449.742	0.291595	0.147463	1.97742	0.0479947	0.283639	Ast_0
BCAR3	1179.44	0.437704	0.112168	3.90221	9.53188e-05	0.00273964	Ast_0
AL109613.1	8.46128	-0.508528	0.831928	-0.611265	0.541024	0.917394	Ast_0
DNTTIP2	58.5241	0.0878367	0.299839	0.292947	0.769563	0.978918	Ast_0
GCLM	298.165	0.050332	0.190407	0.264339	0.791519	0.982641	Ast_0
ABCA4	32.5999	-0.606793	0.478826	-1.26725	0.205066	0.630637	Ast_0
ARHGAP29	581.718	-0.12531	0.172219	-0.727621	0.466845	0.884177	Ast_0
AC097059.1	2.07856	0.372846	1.67811	0.222182	0.824172	0.985016	Ast_0
ABCD3	768.756	-0.284773	0.13001	-2.19039	0.0284958	0.205589	Ast_0
F3	2500.3	-0.280431	0.220795	-1.2701	0.20405	0.629754	Ast_0
AC093117.1	6.62375	-0.222168	0.926754	-0.239727	0.810542	0.984514	Ast_0
SLC44A3	427.129	0.663078	0.158252	4.19001	2.78938e-05	0.000990969	Ast_0
CNN3	2126.94	-0.069154	0.163393	-0.423239	0.672121	0.958136	Ast_0
AC105942.1	223.793	0.276788	0.308426	0.897421	0.369494	0.81808	Ast_0
ALG14	267.928	0.258689	0.209696	1.23364	0.217337	0.647915	Ast_0
AC095033.1	4.23916	-0.553354	1.11107	-0.498036	0.618459	0.942932	Ast_0
TMEM56-RWDD3	97.7687	0.0714556	0.266531	0.268095	0.788626	0.982046	Ast_0
AC092802.1	194.619	0.227502	0.240708	0.945138	0.344589	0.796164	Ast_0
AC092802.2	27.7194	-1.2497	0.523515	-2.38713	0.0169805	0.146823	Ast_0
AL356479.1	22.103	0.053667	0.523594	0.102497	0.918362	0.993004	Ast_0
LINC01787	2.49083	-0.307541	1.56695	-0.196267	0.844401	0.985686	Ast_0
PTBP2	1905.32	0.0742019	0.124637	0.595346	0.551612	0.921337	Ast_0
DPYD	1195.65	0.394726	0.178657	2.20941	0.027146	0.199497	Ast_0
DPYD-AS1	26.7451	-0.263321	0.449002	-0.586458	0.557568	0.923134	Ast_0
MIR137HG	220.616	-0.11353	0.308716	-0.36775	0.71306	0.967724	Ast_0
LINC01776	5.87745	-0.315684	0.927855	-0.34023	0.733683	0.971917	Ast_0
SNX7	262.116	0.164743	0.165166	0.997436	0.318553	0.771167	Ast_0
PLPPR5	53.5406	0.0334834	0.409222	0.0818219	0.934788	0.994636	Ast_0
AL445433.2	46.6654	0.163604	0.324509	0.504157	0.614151	0.940958	Ast_0
PLPPR4	92.3711	-0.0146756	0.243791	-0.0601975	0.951998	0.996128	Ast_0
LINC01708	2.7418	1.10727	1.37652	0.804398	0.421167	0.855986	Ast_0
PALMD	7.37562	1.40826	0.906846	1.55292	0.120443	0.481714	Ast_0
FRRS1	5.88787	0.448226	0.867965	0.51641	0.605568	0.939163	Ast_0
AGL	717.659	-0.057185	0.12197	-0.468846	0.63918	0.948734	Ast_0
AC118553.1	4.33645	-0.590732	1.12872	-0.523363	0.600722	0.938576	Ast_0
AC118553.2	8.89344	-0.888445	0.79315	-1.12015	0.262651	0.708276	Ast_0
MFSD14A	17.3891	0.107283	0.594149	0.180565	0.856709	0.987705	Ast_0
AC093019.2	33.2724	-0.773692	0.396133	-1.95311	0.0508065	0.29424	Ast_0
SASS6	80.5425	0.128111	0.257096	0.498298	0.618274	0.942932	Ast_0
TRMT13	296.542	-0.167809	0.152085	-1.10339	0.269859	0.718167	Ast_0
LRRC39	81.2057	0.288318	0.308313	0.935145	0.349714	0.801828	Ast_0
DBT	373.595	0.0589576	0.205168	0.287362	0.773835	0.979093	Ast_0
RTCA-AS1	37.7463	2.99333	0.409768	7.30495	2.77379e-13	8.40019e-11	Ast_0
RTCA	158.436	-0.0200267	0.200972	-0.0996492	0.920623	0.993004	Ast_0
CDC14A	1902.79	0.199492	0.112036	1.78061	0.0749769	0.37124	Ast_0
AL589990.1	13.2144	-0.735548	0.60097	-1.22393	0.220977	0.653665	Ast_0
GPR88	4.20319	0.0318132	1.15294	0.027593	0.977987	0.998877	Ast_0
LINC01349	6.03397	-1.53386	0.970486	-1.5805	0.113992	0.467199	Ast_0
VCAM1	4.47526	0.956051	1.47203	0.649478	0.51603	0.908373	Ast_0
EXTL2	277.331	-0.026258	0.195248	-0.134485	0.893019	0.991269	Ast_0
AC104506.1	7.27633	-0.40833	0.88072	-0.463632	0.642912	0.949915	Ast_0
SLC30A7	450.026	-0.217916	0.14525	-1.50028	0.133542	0.509061	Ast_0
DPH5	219.888	-0.139195	0.175032	-0.795255	0.426465	0.860574	Ast_0
AC093157.1	368.569	0.00466598	0.167398	0.0278735	0.977763	0.998877	Ast_0
S1PR1	373.654	-0.640211	0.166103	-3.8543	0.000116063	0.00327149	Ast_0
LINC01709	3.90558	0.708593	1.12815	0.628104	0.529936	0.914048	Ast_0
OLFM3	352.65	-0.136772	0.207533	-0.659036	0.509873	0.905472	Ast_0
AC114485.1	9.29095	0.0582671	0.712452	0.0817839	0.934819	0.994636	Ast_0
AC099567.1	3.0784	-0.591518	1.21299	-0.487653	0.625796	0.945248	Ast_0
COL11A1	603.379	0.197723	0.155706	1.26985	0.20414	0.629817	Ast_0
AC095032.2	2.91599	-0.522415	1.34434	-0.388602	0.69757	0.963722	Ast_0
RNPC3	1144.81	0.181128	0.121389	1.49212	0.135667	0.513428	Ast_0
AMY2B	378.163	-0.120766	0.234521	-0.514949	0.606588	0.939163	Ast_0
AMY2A	5.18761	-1.29126	1.23159	-1.04844	0.294434	0.744931	Ast_0
LINC01676	2.45367	2.19815	1.40362	1.56606	0.117336	0.475314	Ast_0
LINC01677	1.78452	-0.174051	1.74051	-0.1	0.920344	0.993004	Ast_0
AL355306.2	18.178	0.30935	0.769465	0.402032	0.68766	0.962778	Ast_0
PRMT6	17.9495	0.0469756	0.526674	0.089193	0.928929	0.994405	Ast_0
NTNG1	319.453	0.640102	0.181303	3.53056	0.000414674	0.00912907	Ast_0
VAV3	2619.82	-0.0357255	0.108856	-0.328189	0.742769	0.974131	Ast_0
VAV3-AS1	39.209	0.0546483	0.35953	0.151999	0.879187	0.989829	Ast_0
AL390036.1	37.6064	0.31296	0.365189	0.856981	0.391456	0.835388	Ast_0
SLC25A24	144.264	0.148406	0.213675	0.69454	0.487343	0.893811	Ast_0
AL359258.2	1.88114	-1.03148	1.60379	-0.643151	0.520126	0.910161	Ast_0
FAM102B	92.3234	0.1658	0.253794	0.653285	0.513572	0.907209	Ast_0
HENMT1	12.9376	-0.188572	0.595518	-0.316652	0.751508	0.976133	Ast_0
PRPF38B	313.006	0.469726	0.167856	2.79839	0.00513579	0.0641212	Ast_0
FNDC7	22.2788	0.632969	0.455114	1.39079	0.164289	0.566793	Ast_0
STXBP3	592.137	-0.286768	0.143904	-1.99277	0.0462866	0.27774	Ast_0
AKNAD1	19.0124	0.13559	0.535916	0.253007	0.800263	0.983248	Ast_0
AL449266.1	350.386	-0.180372	0.153733	-1.17328	0.240685	0.682007	Ast_0
GPSM2	680.623	-0.0312327	0.146253	-0.213553	0.830895	0.985187	Ast_0
WDR47	319.887	-0.0450502	0.155752	-0.289243	0.772395	0.979062	Ast_0
TAF13	81.8238	-0.116556	0.283073	-0.411753	0.680521	0.961448	Ast_0
AL356488.3	20.6307	0.464945	0.533398	0.871666	0.383391	0.829622	Ast_0
TMEM167B	139.821	-0.342978	0.232588	-1.47461	0.140317	0.522333	Ast_0
AL356488.2	13.3656	0.253858	0.686618	0.369722	0.711589	0.966913	Ast_0
C1orf194	19.2478	-0.343533	0.512571	-0.670215	0.502721	0.902353	Ast_0
KIAA1324	69.7362	0.228478	0.30246	0.755398	0.45001	0.874491	Ast_0
SARS	206.936	-0.277065	0.182563	-1.51765	0.129104	0.498952	Ast_0
CELSR2	219.173	-0.480382	0.178124	-2.6969	0.00699893	0.0799905	Ast_0
PSRC1	135.495	-0.254145	0.209747	-1.21168	0.225636	0.661279	Ast_0
MYBPHL	9.87363	-0.120745	0.836322	-0.144376	0.885203	0.990325	Ast_0
SORT1	1424.36	0.204947	0.117568	1.74323	0.0812934	0.390023	Ast_0
PSMA5	118.805	0.00712511	0.261764	0.0272196	0.978285	0.998877	Ast_0
SYPL2	82.5498	-0.0167895	0.247717	-0.0677771	0.945963	0.994636	Ast_0
ATXN7L2	102.69	-0.456529	0.241044	-1.89397	0.0582295	0.319667	Ast_0
CYB561D1	89.3045	-0.128807	0.274042	-0.470028	0.638335	0.948695	Ast_0
AMIGO1	88.867	-0.396091	0.258299	-1.53346	0.125162	0.491719	Ast_0
GPR61	4.75392	0.00723749	0.974292	0.00742846	0.994073	0.999683	Ast_0
GNAI3	358.918	-0.410176	0.151746	-2.70305	0.00687069	0.0792456	Ast_0
AMPD2	386.284	-0.58003	0.147155	-3.94163	8.09293e-05	0.00240973	Ast_0
AL355310.2	0.973627	-0.0490899	2.1528	-0.0228028	0.981808	0.998903	Ast_0
GSTM4	161.055	-0.145166	0.18919	-0.767305	0.4429	0.869794	Ast_0
GSTM2	176.608	-0.440575	0.332544	-1.32486	0.185217	0.599829	Ast_0
AC000032.1	13.4592	-0.790593	0.639151	-1.23694	0.216108	0.646246	Ast_0
GSTM5	245.333	-0.211649	0.180574	-1.17209	0.241161	0.682555	Ast_0
GSTM3	213.692	0.232273	0.22895	1.01451	0.310337	0.762427	Ast_0
EPS8L3	1.40943	0.186817	2.03247	0.0919161	0.926765	0.993711	Ast_0
LINC01768	19.3925	0.428097	0.586692	0.729679	0.465586	0.883476	Ast_0
CSF1	406.199	-0.196823	0.193089	-1.01934	0.308042	0.760173	Ast_0
AHCYL1	4910.78	0.172492	0.0912645	1.89002	0.0587548	0.321327	Ast_0
STRIP1	240.788	0.0246334	0.179254	0.137422	0.890698	0.991269	Ast_0
ALX3	3.34007	-0.430584	1.46031	-0.294857	0.768103	0.978918	Ast_0
LINC01397	2.52718	1.36135	1.50081	0.907078	0.364366	0.814877	Ast_0
SLC6A17	128.997	-0.193984	0.236902	-0.818834	0.412881	0.851089	Ast_0
KCNC4	190.891	0.00180975	0.225967	0.00800889	0.99361	0.999588	Ast_0
RBM15-AS1	65.1527	0.366245	0.300966	1.2169	0.223643	0.657868	Ast_0
RBM15	132.005	-0.414736	0.253936	-1.63323	0.102421	0.440178	Ast_0
SLC16A4	52.5949	0.0567399	0.326885	0.173578	0.862197	0.988227	Ast_0
AL355488.1	72.8595	-1.18131	0.346145	-3.41275	0.000643101	0.0128895	Ast_0
LAMTOR5	126.382	-0.567231	0.259196	-2.18842	0.0286388	0.206283	Ast_0
KCNA2	624.806	-0.274367	0.143342	-1.91407	0.0556109	0.310543	Ast_0
AL365361.1	25.4134	0.28762	0.468657	0.613711	0.539406	0.916877	Ast_0
KCNA3	1.9251	-0.843808	1.75694	-0.48027	0.631035	0.946378	Ast_0
CD53	16.6341	-0.268428	0.550826	-0.487318	0.626033	0.94536	Ast_0
AL360270.1	3.81058	-0.76803	1.07669	-0.713321	0.475647	0.888335	Ast_0
LRIF1	219.408	-0.247293	0.184561	-1.3399	0.180278	0.591569	Ast_0
AL360270.3	1.93672	-0.966336	1.58597	-0.609304	0.542323	0.917394	Ast_0
DRAM2	229.307	-0.0123153	0.186006	-0.0662093	0.947211	0.994801	Ast_0
CEPT1	353.28	-0.341863	0.157159	-2.17527	0.0296099	0.209756	Ast_0
AL355816.2	7.7241	-0.281137	0.767584	-0.366263	0.714169	0.968215	Ast_0
DENND2D	2.70478	1.67885	1.34199	1.25102	0.210927	0.639738	Ast_0
CHI3L2	11.3345	1.06969	0.708548	1.5097	0.131121	0.503965	Ast_0
CHIA	1.90554	0.109225	1.53914	0.070965	0.943426	0.994636	Ast_0
PIFO	32.8917	0.453145	0.38808	1.16766	0.242945	0.684796	Ast_0
OVGP1	39.8011	0.214682	0.376448	0.570284	0.568485	0.927745	Ast_0
WDR77	69.6653	-0.920388	0.280101	-3.28591	0.00101653	0.0184258	Ast_0
ATP5PB	199.841	-0.213686	0.179938	-1.18755	0.23501	0.674605	Ast_0
C1orf162	54.0828	-0.00606489	0.319609	-0.018976	0.98486	0.998997	Ast_0
TMIGD3	17.3865	-0.302161	0.687566	-0.439465	0.660324	0.95503	Ast_0
RAP1A	574.67	-0.0815691	0.176508	-0.462126	0.643991	0.949995	Ast_0
INKA2	27.2915	-0.203841	0.447431	-0.455579	0.648692	0.951561	Ast_0
AL049557.1	3.38407	-0.324514	1.20263	-0.269837	0.787286	0.981605	Ast_0
DDX20	43.3084	-0.00552729	0.364508	-0.0151637	0.987902	0.998997	Ast_0
KCND3	820.187	0.341655	0.119639	2.85571	0.00429404	0.0562011	Ast_0
LINC01750	55.5264	-0.508334	0.36424	-1.3956	0.162834	0.563891	Ast_0
AL445426.1	724.998	0.425667	0.222686	1.91152	0.0559383	0.311881	Ast_0
CTTNBP2NL	210.269	0.268416	0.203474	1.31916	0.187115	0.603098	Ast_0
WNT2B	61.7903	0.288969	0.299453	0.964988	0.334551	0.786286	Ast_0
AL354760.1	24.4893	-0.483139	0.435004	-1.11065	0.266717	0.714342	Ast_0
ST7L	610.68	-0.0605737	0.137372	-0.440947	0.659252	0.954844	Ast_0
CAPZA1	881.258	-0.120796	0.14796	-0.816409	0.414266	0.851612	Ast_0
MOV10	394.326	0.00265357	0.147531	0.0179866	0.98565	0.998997	Ast_0
AL603832.1	18.5768	-0.60472	0.65457	-0.923843	0.355568	0.80763	Ast_0
RHOC	228.838	-0.550468	0.193504	-2.84474	0.00444471	0.0576928	Ast_0
FAM19A3	1.05667	-0.726722	2.15713	-0.336893	0.736198	0.972913	Ast_0
LINC01356	4.21398	0.0646017	1.14137	0.0565999	0.954864	0.996481	Ast_0
AL390729.1	14.1603	-0.0936066	0.574539	-0.162925	0.870578	0.989102	Ast_0
SLC16A1	89.1033	-0.188337	0.248526	-0.757819	0.448559	0.874132	Ast_0
SLC16A1-AS1	671.045	0.640383	0.139779	4.5814	4.61884e-06	0.000217238	Ast_0
AL357055.3	146.83	0.279087	0.206941	1.34863	0.177455	0.585924	Ast_0
LRIG2	342.008	-0.0461345	0.15928	-0.289644	0.772089	0.979062	Ast_0
MAGI3	1438.88	0.108786	0.119558	0.909898	0.362876	0.813588	Ast_0
PHTF1	262.494	0.214566	0.161997	1.3245	0.185337	0.599923	Ast_0
RSBN1	360.771	-0.137481	0.155883	-0.881952	0.377803	0.82464	Ast_0
AL137856.1	3.89812	0.065985	1.07075	0.061625	0.950861	0.995759	Ast_0
PTPN22	13.8657	0.0827201	0.638788	0.129495	0.896966	0.991347	Ast_0
AP4B1-AS1	13.3815	-0.48565	0.592554	-0.819587	0.412451	0.850698	Ast_0
BCL2L15	8.82611	0.658897	0.920634	0.715699	0.474177	0.887321	Ast_0
AP4B1	73.5136	-0.0194515	0.262076	-0.0742209	0.940835	0.994636	Ast_0
DCLRE1B	21.0874	-0.703838	0.561433	-1.25364	0.209972	0.637747	Ast_0
HIPK1-AS1	20.6145	0.498646	0.583815	0.854116	0.393041	0.836007	Ast_0
HIPK1	327.55	-0.302818	0.158697	-1.90816	0.0563706	0.313446	Ast_0
OLFML3	5.71522	-0.380724	0.928463	-0.410059	0.681763	0.961448	Ast_0
SYT6	4.58504	0.462366	1.01206	0.456857	0.647774	0.951229	Ast_0
AL121999.1	0.883133	0.406082	2.2102	0.183731	0.854225	0.987614	Ast_0
TRIM33	858.74	0.0207534	0.124979	0.166055	0.868114	0.989035	Ast_0
BCAS2	94.6683	0.178776	0.293236	0.609664	0.542084	0.917394	Ast_0
DENND2C	57.0777	0.161384	0.314772	0.512701	0.60816	0.939358	Ast_0
AMPD1	4.74203	0.104407	1.03146	0.101223	0.919373	0.993004	Ast_0
NRAS	82.5203	-0.411661	0.277784	-1.48195	0.138354	0.51829	Ast_0
CSDE1	566.385	-0.116922	0.129143	-0.905369	0.36527	0.815144	Ast_0
SIKE1	186.45	-0.429543	0.191523	-2.24278	0.0249113	0.189297	Ast_0
SYCP1	5.90617	0.0761862	0.998607	0.0762925	0.939186	0.994636	Ast_0
TSPAN2	2.98622	0.618346	1.33567	0.462949	0.643401	0.949915	Ast_0
AL512638.2	2.47287	-0.677843	1.50549	-0.450249	0.652531	0.953419	Ast_0
NGF	6.99744	0.562974	0.916252	0.614431	0.53893	0.916877	Ast_0
VANGL1	38.7944	0.430242	0.36834	1.16805	0.242785	0.684422	Ast_0
CASQ2	1.85478	1.25528	1.6368	0.766913	0.443133	0.870045	Ast_0
NHLH2	2.90058	-0.145006	1.39194	-0.104175	0.91703	0.992831	Ast_0
LINC01649	2.18011	-0.606037	1.51085	-0.401123	0.688329	0.962795	Ast_0
SLC22A15	502.894	0.579446	0.133415	4.34318	1.40436e-05	0.000555325	Ast_0
MAB21L3	3.7002	0.771932	1.07492	0.718132	0.472676	0.886819	Ast_0
ATP1A1	318.565	-0.0653829	0.152931	-0.427531	0.668993	0.957497	Ast_0
LINC01762	14.1968	-0.338088	0.640506	-0.527845	0.597607	0.937816	Ast_0
AL390066.1	3.32445	0.630546	1.29265	0.487794	0.625696	0.945185	Ast_0
CD58	106.024	0.267852	0.25887	1.0347	0.300811	0.751966	Ast_0
IGSF3	20.7679	0.480833	0.48563	0.990122	0.322115	0.774428	Ast_0
AL157904.1	5.22947	-1.07956	1.10137	-0.980197	0.326989	0.778779	Ast_0
PTGFRN	188.888	0.16463	0.185814	0.885998	0.375619	0.82277	Ast_0
CD101	16.8162	-0.00188179	0.536509	-0.00350748	0.997201	0.999683	Ast_0
AL445231.1	2.87235	0.582021	1.23956	0.469538	0.638685	0.948734	Ast_0
TTF2	120.736	0.454799	0.211161	2.1538	0.0312557	0.217174	Ast_0
TRIM45	51.2124	-0.572499	0.327794	-1.74652	0.08072	0.388097	Ast_0
VTCN1	2.11177	0.288602	1.56996	0.183828	0.854148	0.987614	Ast_0
LINC01525	1.22279	-0.623691	2.05822	-0.303024	0.761871	0.978003	Ast_0
AL358072.1	18.8036	0.17769	0.495039	0.35894	0.71964	0.969387	Ast_0
MAN1A2	794.054	-0.0636394	0.131708	-0.483185	0.628964	0.946192	Ast_0
TENT5C	8.02933	0.117332	0.903605	0.129849	0.896686	0.991347	Ast_0
GDAP2	332.127	-0.0423908	0.161265	-0.262865	0.792655	0.983116	Ast_0
WDR3	71.6215	-0.519226	0.275842	-1.88234	0.0597905	0.325017	Ast_0
SPAG17	18.128	0.586838	0.550867	1.0653	0.286741	0.736683	Ast_0
TBX15	10.6078	-0.00670266	0.701016	-0.00956134	0.992371	0.999175	Ast_0
WARS2	193.644	0.413644	0.229213	1.80462	0.0711335	0.359548	Ast_0
WARS2-IT1	8.469	-0.031555	0.807742	-0.0390657	0.968838	0.998107	Ast_0
AL359915.2	640.469	0.291647	0.159925	1.82365	0.0682055	0.3514	Ast_0
AL359915.1	15.9696	-0.128132	0.562015	-0.227987	0.819656	0.985016	Ast_0
LINC01780	5.21482	-0.329443	0.966905	-0.340719	0.733315	0.971917	Ast_0
HAO2	1.85603	0.145397	1.9208	0.0756959	0.939661	0.994636	Ast_0
ZNF697	19.2417	0.129581	0.492872	0.262911	0.792619	0.983116	Ast_0
PHGDH	493.753	-0.361612	0.195568	-1.84904	0.0644522	0.340769	Ast_0
NOTCH2	1806.53	-0.114299	0.107004	-1.06817	0.285445	0.736305	Ast_0
SEC22B	409.161	-0.405082	0.151259	-2.67807	0.00740478	0.0829797	Ast_0
NBPF26	588.374	0.322476	0.126544	2.54832	0.0108243	0.108038	Ast_0
LINC00623	719.226	-0.55234	0.127243	-4.34082	1.41954e-05	0.000560438	Ast_0
FCGR1B	2.63347	0.000233199	1.39471	0.000167202	0.999867	0.999947	Ast_0
AC244453.3	111.412	-0.746838	0.245314	-3.04442	0.0023313	0.0355173	Ast_0
AC244453.1	23.5221	0.553671	0.497254	1.11346	0.265512	0.713037	Ast_0
SRGAP2C	107.158	0.0695756	0.233598	0.297844	0.765822	0.978583	Ast_0
SRGAP2-AS1	5.09766	-0.558612	0.938543	-0.595191	0.551716	0.921337	Ast_0
AC244021.1	81.0066	0.0233173	0.292522	0.0797112	0.936467	0.994636	Ast_0
AC239800.2	8.02761	-1.31152	0.830083	-1.57999	0.114109	0.467448	Ast_0
AC239800.3	10.1384	-0.802359	0.691581	-1.16018	0.245975	0.689433	Ast_0
AC239798.2	3.24268	-0.442869	1.30995	-0.338082	0.735301	0.972707	Ast_0
AC246680.1	5.7989	0.302737	1.174	0.257869	0.796508	0.983116	Ast_0
AC245595.1	6.63262	-1.25821	0.885043	-1.42163	0.155133	0.549663	Ast_0
AC246785.3	8.76845	-0.672555	0.778902	-0.863466	0.387881	0.833045	Ast_0
NBPF15	142.963	0.0778595	0.218163	0.356887	0.721177	0.969387	Ast_0
LINC01632	28.5134	-0.138961	0.424275	-0.327525	0.743271	0.974183	Ast_0
FP700111.1	372.883	-0.116709	0.159201	-0.733091	0.463503	0.883118	Ast_0
SRGAP2B	92.816	0.13671	0.253362	0.539583	0.589484	0.93528	Ast_0
AC245014.1	2.98652	-1.53044	1.50259	-1.01853	0.308425	0.760286	Ast_0
NBPF20	47.3883	0.0617253	0.355116	0.173817	0.862009	0.988227	Ast_0
GPR89A	138.024	-0.0048437	0.237697	-0.0203776	0.983742	0.998997	Ast_0
PDZK1	39.1269	-0.373829	0.359341	-1.04032	0.298191	0.749796	Ast_0
CD160	8.90741	-0.349971	0.72005	-0.486037	0.626941	0.945465	Ast_0
RNF115	1040.8	0.378567	0.127048	2.97971	0.00288517	0.0417526	Ast_0
POLR3C	76.1471	0.740147	0.346159	2.13817	0.0325029	0.222538	Ast_0
NUDT17	28.713	0.056151	0.444993	0.126184	0.899586	0.991669	Ast_0
PIAS3	154.818	-0.386341	0.201826	-1.91423	0.055591	0.310543	Ast_0
ANKRD35	96.6705	-0.00322719	0.234419	-0.0137668	0.989016	0.998997	Ast_0
ITGA10	16.0785	0.172048	0.561625	0.306339	0.759346	0.977931	Ast_0
PEX11B	72.1584	-0.0733263	0.31536	-0.232516	0.816137	0.985016	Ast_0
RBM8A	113.06	-0.398623	0.223624	-1.78256	0.0746577	0.370203	Ast_0
AC243547.3	0.860482	-1.48544	2.4087	-0.616698	0.537434	0.916825	Ast_0
LIX1L	114.677	0.141091	0.249136	0.566323	0.571174	0.928854	Ast_0
ANKRD34A	17.3282	-0.0302565	0.587055	-0.0515394	0.958896	0.99656	Ast_0
POLR3GL	46.2461	-0.272074	0.342372	-0.794673	0.426804	0.860574	Ast_0
TXNIP	846.326	-0.238317	0.144122	-1.65358	0.0982136	0.42992	Ast_0
HJV	6.07126	-0.357469	0.856368	-0.417425	0.676368	0.959997	Ast_0
LINC01719	62.4937	-0.490967	0.315381	-1.55674	0.119532	0.479383	Ast_0
NBPF10	65.2927	0.340422	0.316557	1.07539	0.2822	0.732734	Ast_0
NOTCH2NL	4.10285	-1.10942	1.26055	-0.880108	0.378801	0.825318	Ast_0
AC239799.2	13.0703	0.622786	0.599094	1.03955	0.298551	0.750244	Ast_0
AC245407.2	7.0728	-0.607154	0.844378	-0.719055	0.472107	0.886819	Ast_0
NBPF12	290.452	0.360935	0.151867	2.37664	0.0174709	0.149812	Ast_0
AC244394.2	9.85174	-0.556848	0.695568	-0.800567	0.423383	0.858344	Ast_0
PRKAB2	183.594	-0.0348672	0.183317	-0.190202	0.849151	0.986264	Ast_0
AC242426.2	308.906	0.121617	0.1933	0.629162	0.529243	0.913829	Ast_0
FMO5	135.634	-0.112291	0.238966	-0.469903	0.638424	0.948695	Ast_0
CHD1L	408.898	-0.0595758	0.169935	-0.350579	0.725904	0.970065	Ast_0
LINC00624	61.0849	-0.16108	0.298008	-0.540522	0.588837	0.93511	Ast_0
BCL9	574.202	0.102551	0.131637	0.779042	0.435955	0.865028	Ast_0
ACP6	554.277	0.257127	0.172748	1.48845	0.136632	0.515479	Ast_0
GPR89B	172.372	-0.0821365	0.204614	-0.401421	0.68811	0.962778	Ast_0
AC239803.2	6.56296	-0.277622	1.03164	-0.269106	0.787848	0.981717	Ast_0
AC239803.3	8.38438	-0.0124724	0.94619	-0.0131817	0.989483	0.998997	Ast_0
NBPF11	227.416	0.215346	0.184109	1.16967	0.242135	0.683911	Ast_0
AC239809.3	421.52	-0.303073	0.144016	-2.10443	0.0353406	0.234092	Ast_0
AC239803.1	3.69812	0.154909	1.12139	0.13814	0.89013	0.991269	Ast_0
LINC01731	12.9187	-0.146639	0.880245	-0.166589	0.867694	0.989035	Ast_0
AC245100.1	15.3984	-0.48912	0.569934	-0.858205	0.390779	0.835131	Ast_0
AC245100.7	16.0696	-0.561302	0.606854	-0.924938	0.354998	0.807	Ast_0
PPIAL4G	5.78808	-0.784149	1.12628	-0.696228	0.486286	0.893086	Ast_0
NBPF14	552.87	0.152632	0.140079	1.08961	0.275883	0.725051	Ast_0
NUDT4B	2.93851	-1.34543	1.53629	-0.875767	0.381157	0.827522	Ast_0
PDE4DIP	8775.59	-0.488178	0.13779	-3.54292	0.000395728	0.00880513	Ast_0
AC239802.1	1.76265	-0.228927	1.79312	-0.127669	0.898411	0.991669	Ast_0
AC239802.2	13.7623	-0.945442	0.744146	-1.27051	0.203905	0.629483	Ast_0
AC239804.1	39.4663	-0.0416712	0.401257	-0.103852	0.917287	0.992831	Ast_0
NBPF9	187.342	0.514028	0.212479	2.4192	0.0155548	0.139017	Ast_0
AC245297.3	2906.33	-0.322919	0.10573	-3.05419	0.0022567	0.0346786	Ast_0
AC245297.2	27.4135	-0.118393	0.436263	-0.271381	0.786098	0.98121	Ast_0
NBPF19	1157.33	0.103348	0.136722	0.755897	0.449711	0.874491	Ast_0
FCGR1A	5.46228	-0.102988	0.942951	-0.109219	0.913029	0.9922	Ast_0
HIST2H2BF	93.9209	-0.67314	0.327677	-2.05428	0.0399487	0.253059	Ast_0
AC239868.3	27.802	-1.35548	0.653099	-2.07546	0.0379443	0.244112	Ast_0
HIST2H4B	3.0931	-0.092562	1.21454	-0.0762116	0.939251	0.994636	Ast_0
AC239868.2	17.9343	-0.935513	0.558717	-1.6744	0.0940528	0.420983	Ast_0
HIST2H2BE	78.7901	-0.678358	0.28263	-2.40016	0.016388	0.14398	Ast_0
HIST2H2AC	5.09512	-0.472334	1.36983	-0.344813	0.730235	0.971287	Ast_0
BOLA1	46.9253	-0.297814	0.370107	-0.804669	0.421011	0.855986	Ast_0
SV2A	281.65	-0.216757	0.163533	-1.32546	0.185017	0.599731	Ast_0
SF3B4	88.665	-0.502564	0.277953	-1.80809	0.0705931	0.358053	Ast_0
MTMR11	40.8683	-0.204175	0.350558	-0.582429	0.560278	0.924723	Ast_0
OTUD7B	1226.09	0.280095	0.120054	2.33308	0.019644	0.162562	Ast_0
VPS45	1044.75	0.158363	0.113381	1.39674	0.162492	0.563255	Ast_0
PLEKHO1	492.36	-0.106672	0.131578	-0.810712	0.417531	0.853554	Ast_0
ANP32E	189.312	-0.170014	0.203501	-0.835446	0.403467	0.844156	Ast_0
CA14	13.5002	-0.590577	0.603351	-0.978829	0.327664	0.779694	Ast_0
APH1A	185.904	-0.174501	0.207772	-0.839868	0.400983	0.842037	Ast_0
C1orf54	186.52	0.516791	0.222559	2.32204	0.0202306	0.165476	Ast_0
CIART	65.6501	-0.223053	0.273737	-0.814843	0.415162	0.852465	Ast_0
MRPS21	409.278	-0.416803	0.151905	-2.74384	0.00607252	0.0722294	Ast_0
PRPF3	343.754	0.211103	0.200439	1.0532	0.292249	0.742786	Ast_0
RPRD2	1164.71	0.342299	0.10826	3.16182	0.00156789	0.0259915	Ast_0
TARS2	87.3752	0.144058	0.306457	0.470075	0.638302	0.948695	Ast_0
ECM1	77.5096	-0.411829	0.295756	-1.39246	0.163783	0.565991	Ast_0
FALEC	19.4921	0.845767	0.504973	1.67488	0.0939584	0.420788	Ast_0
AL356356.1	17.208	0.989345	0.563972	1.75424	0.0793887	0.383776	Ast_0
ADAMTSL4	48.4036	-0.241274	0.33711	-0.715714	0.474168	0.887321	Ast_0
MCL1	354.321	-0.283574	0.166401	-1.70416	0.0883503	0.406523	Ast_0
ENSA	1032.5	0.709693	0.110116	6.44497	1.15625e-10	1.86449e-08	Ast_0
GOLPH3L	170.247	0.118245	0.197866	0.597604	0.550104	0.920721	Ast_0
HORMAD1	2.88175	-0.528012	1.35379	-0.390026	0.696517	0.963722	Ast_0
CTSS	17.9662	0.295278	0.52791	0.559333	0.575934	0.930239	Ast_0
CTSK	33.4407	-0.0624611	0.461469	-0.135353	0.892333	0.991269	Ast_0
ARNT	401.931	-0.0403862	0.142311	-0.283788	0.776573	0.979756	Ast_0
CTXND2	3.01864	0.650627	1.31791	0.49368	0.621532	0.943697	Ast_0
SETDB1	205.792	0.23776	0.182666	1.30161	0.19305	0.613943	Ast_0
CERS2	181.681	-0.388224	0.212077	-1.83058	0.0671632	0.34833	Ast_0
ANXA9	6.06045	-0.699698	0.89683	-0.78019	0.435279	0.864535	Ast_0
MINDY1	98.5774	0.16986	0.261233	0.650225	0.515547	0.908015	Ast_0
PRUNE1	84.4238	0.035182	0.301687	0.116618	0.907163	0.9922	Ast_0
BNIPL	20.524	0.730542	0.507913	1.43832	0.150343	0.539784	Ast_0
C1orf56	265.328	-0.929194	0.219499	-4.23325	2.30343e-05	0.000838725	Ast_0
CDC42SE1	431.06	-0.476532	0.156868	-3.03778	0.00238328	0.036176	Ast_0
MLLT11	94.8353	-0.0972936	0.260061	-0.374118	0.708317	0.966308	Ast_0
GABPB2	370.456	0.636625	0.149907	4.24681	2.16835e-05	0.000798912	Ast_0
SEMA6C	93.5466	-0.0712834	0.27665	-0.257666	0.796664	0.983116	Ast_0
SCNM1	95.832	-0.299427	0.288066	-1.03944	0.298601	0.750294	Ast_0
LYSMD1	37.2419	-0.267494	0.37111	-0.720793	0.471037	0.886218	Ast_0
VPS72	89.5272	0.114396	0.264411	0.432643	0.665274	0.956494	Ast_0
PIP5K1A	556.641	0.343508	0.141899	2.4208	0.0154863	0.138584	Ast_0
PSMD4	263.737	-0.221102	0.202914	-1.08964	0.275873	0.725051	Ast_0
AL391069.2	2.11894	-0.173041	1.60515	-0.107804	0.914151	0.992238	Ast_0
ZNF687	96.6332	-0.345931	0.235686	-1.46776	0.142169	0.52529	Ast_0
PI4KB	363.116	0.112159	0.173757	0.645491	0.518609	0.909828	Ast_0
AL391069.4	10.4293	0.135057	0.740957	0.182274	0.855367	0.987705	Ast_0
RFX5	39.5332	-0.0573793	0.38617	-0.148586	0.881881	0.989829	Ast_0
SELENBP1	448.446	-0.425244	0.161944	-2.62587	0.00864285	0.0920246	Ast_0
PSMB4	160.296	-0.567871	0.218263	-2.60177	0.00927437	0.096932	Ast_0
POGZ	2040.19	0.212441	0.128817	1.64917	0.0991124	0.432711	Ast_0
CGN	26.9872	0.239048	0.512144	0.466759	0.640672	0.949386	Ast_0
TUFT1	20.949	-0.120958	0.525437	-0.230204	0.817933	0.985016	Ast_0
SNX27	486.487	-0.174329	0.137342	-1.26931	0.20433	0.629948	Ast_0
AL391335.1	1.22021	0.726855	1.867	0.389316	0.697042	0.963722	Ast_0
AL589765.1	1.55829	0.0342799	1.81436	0.0188937	0.984926	0.998997	Ast_0
CELF3	47.0082	0.0867573	0.318578	0.272327	0.785371	0.981029	Ast_0
RIIAD1	1.91282	-0.178603	1.56067	-0.11444	0.908889	0.9922	Ast_0
AL589765.7	2.61153	-0.267473	1.35874	-0.196853	0.843942	0.985686	Ast_0
MRPL9	72.6671	-0.41523	0.286853	-1.44754	0.147747	0.535675	Ast_0
OAZ3	5.14441	-1.11923	0.964288	-1.16068	0.245771	0.689007	Ast_0
AL589765.4	6.79215	0.574288	0.829956	0.69195	0.488969	0.895403	Ast_0
TDRKH	40.1787	0.0213234	0.373038	0.0571615	0.954417	0.996481	Ast_0
TDRKH-AS1	7.72268	-0.028	0.800189	-0.0349917	0.972086	0.998601	Ast_0
AL589765.6	12.8953	-0.490707	0.686577	-0.714716	0.474785	0.887759	Ast_0
RORC	2.23244	0.449534	1.44797	0.310458	0.756213	0.977845	Ast_0
C2CD4D	2.27558	0.308268	1.38725	0.222215	0.824146	0.985016	Ast_0
AL450992.2	4.38852	0.560713	1.27039	0.44137	0.658945	0.954844	Ast_0
THEM4	198.691	0.346076	0.182382	1.89754	0.0577572	0.318224	Ast_0
S100A10	27.9111	0.579399	0.484641	1.19552	0.231883	0.670184	Ast_0
AL450992.1	1.05976	1.56118	2.34392	0.666057	0.505375	0.903786	Ast_0
S100A11	14.2403	-0.0873215	0.590248	-0.14794	0.88239	0.989854	Ast_0
TCHH	2.06672	-1.58207	1.92956	-0.819913	0.412266	0.850668	Ast_0
FLG-AS1	440.261	0.299394	0.151668	1.97401	0.0483804	0.285105	Ast_0
HRNR	2.31374	1.01761	1.60804	0.632825	0.526848	0.912294	Ast_0
FLG	1.98844	0.0813779	1.72075	0.047292	0.96228	0.997134	Ast_0
LINC01527	2.14194	0.676974	1.48916	0.454602	0.649396	0.95203	Ast_0
S100A9	1.76742	-0.226718	2.11262	-0.107316	0.914539	0.992238	Ast_0
S100A8	3.62493	-0.810793	1.18622	-0.683511	0.494284	0.897931	Ast_0
S100A7	1.60918	0.472606	1.63877	0.288391	0.773048	0.979062	Ast_0
S100A6	274.392	-0.391555	0.197505	-1.98251	0.0474221	0.280991	Ast_0
S100A4	7.4604	0.198921	1.00181	0.198561	0.842606	0.985654	Ast_0
S100A2	19.129	-0.203358	0.613955	-0.331227	0.740473	0.973494	Ast_0
S100A16	130.301	-0.374571	0.257628	-1.45392	0.145968	0.532044	Ast_0
S100A13	406.226	-0.427737	0.16419	-2.60514	0.00918371	0.0961119	Ast_0
S100A1	507.335	-0.951361	0.132184	-7.19725	6.14411e-13	1.62316e-10	Ast_0
AL162258.2	24.6497	-0.366137	0.532886	-0.687083	0.492031	0.897173	Ast_0
CHTOP	278.404	0.0307396	0.159064	0.193253	0.846761	0.986105	Ast_0
SNAPIN	103.217	-0.285422	0.226678	-1.25915	0.207977	0.634923	Ast_0
ILF2	94.7108	-0.491423	0.256592	-1.91519	0.0554677	0.310478	Ast_0
NPR1	1.82568	-1.04017	1.93056	-0.538791	0.590031	0.935707	Ast_0
INTS3	515.674	0.00119211	0.143621	0.00830041	0.993377	0.999588	Ast_0
SLC27A3	141.555	-0.160612	0.232476	-0.690876	0.489643	0.895474	Ast_0
GATAD2B	725.366	0.352118	0.13736	2.56348	0.010363	0.104485	Ast_0
AL358472.5	22.7907	0.0399058	0.48346	0.0825421	0.934216	0.994636	Ast_0
DENND4B	324.476	-0.226345	0.209329	-1.08129	0.27957	0.72894	Ast_0
CRTC2	142.424	-0.477892	0.199126	-2.39995	0.0163974	0.14398	Ast_0
SLC39A1	122.735	-0.991549	0.222378	-4.45884	8.2404e-06	0.000354651	Ast_0
AL358472.4	2.54225	0.749147	1.51981	0.492921	0.622069	0.943697	Ast_0
AL358472.3	2.3224	-0.330287	1.55228	-0.212776	0.831502	0.985187	Ast_0
CREB3L4	50.2674	-0.188622	0.368349	-0.512075	0.608598	0.939358	Ast_0
JTB	259.607	-1.03089	0.220013	-4.6856	2.79142e-06	0.00014234	Ast_0
AL358472.2	6.18904	-0.504419	0.870667	-0.579348	0.562355	0.925418	Ast_0
RAB13	54.4332	-1.16664	0.334182	-3.49101	0.000481191	0.0103012	Ast_0
RPS27	221.993	-0.974482	0.178619	-5.45564	4.87977e-08	4.436e-06	Ast_0
NUP210L	152.897	-0.345028	0.227823	-1.51446	0.12991	0.501274	Ast_0
TPM3	161.154	0.238199	0.202671	1.1753	0.239875	0.681321	Ast_0
C1orf189	7.05794	-0.133535	0.827395	-0.161392	0.871785	0.989102	Ast_0
C1orf43	234.494	0.322111	0.210525	1.53004	0.126007	0.493717	Ast_0
UBAP2L	328.941	0.00964693	0.184086	0.0524044	0.958206	0.99656	Ast_0
HAX1	122.02	-0.490211	0.219718	-2.2311	0.0256748	0.192739	Ast_0
AQP10	4.44777	-0.590409	1.07645	-0.548479	0.583363	0.932721	Ast_0
ATP8B2	351.436	0.394715	0.145894	2.70548	0.0068205	0.0788517	Ast_0
IL6R-AS1	4.89521	0.687339	0.961423	0.714919	0.474659	0.887725	Ast_0
IL6R	323.287	0.420161	0.16073	2.61407	0.00894699	0.0944463	Ast_0
SHE	44.5041	0.291467	0.375863	0.775462	0.438067	0.866127	Ast_0
TDRD10	56.2158	0.343163	0.303557	1.13047	0.258277	0.702778	Ast_0
UBE2Q1	173.798	-0.449726	0.192719	-2.33358	0.0196176	0.162442	Ast_0
CHRNB2	20.0394	-0.231397	0.539027	-0.429287	0.667714	0.956997	Ast_0
ADAR	567.951	-0.11974	0.147829	-0.80999	0.417946	0.853554	Ast_0
KCNN3	2080.24	0.808502	0.106903	7.56295	3.94029e-14	1.39785e-11	Ast_0
PMVK	196.443	-0.373222	0.196696	-1.89745	0.057768	0.318224	Ast_0
PBXIP1	1589	-0.488009	0.150831	-3.23546	0.00121446	0.0213469	Ast_0
PYGO2	163.041	-0.326146	0.239136	-1.36386	0.172613	0.577928	Ast_0
AL451085.2	19.006	-0.416677	0.535157	-0.778607	0.436211	0.865134	Ast_0
SHC1	12.3942	0.304362	0.60058	0.506779	0.61231	0.94041	Ast_0
CKS1B	17.6689	-0.797768	0.567622	-1.40546	0.159885	0.55787	Ast_0
FLAD1	126.852	-0.115411	0.229845	-0.502126	0.615579	0.941596	Ast_0
ZBTB7B	172.293	-0.424565	0.193323	-2.19614	0.0280816	0.203077	Ast_0
DCST2	14.8317	0.0375277	0.615345	0.0609864	0.95137	0.995985	Ast_0
DCST1	3.4618	0.433978	1.27119	0.341396	0.732806	0.971917	Ast_0
DCST1-AS1	1.44609	0.0279841	1.93814	0.0144386	0.98848	0.998997	Ast_0
ADAM15	267.197	-0.2436	0.160565	-1.51714	0.129231	0.499175	Ast_0
EFNA3	19.599	0.0151698	0.503809	0.0301103	0.975979	0.99865	Ast_0
EFNA1	121.627	-0.219409	0.227614	-0.963954	0.335069	0.786504	Ast_0
SLC50A1	40.6604	-0.0341253	0.407037	-0.0838384	0.933185	0.994636	Ast_0
DPM3	180.293	-0.970819	0.211361	-4.59317	4.36566e-06	0.000209395	Ast_0
KRTCAP2	23.5268	-1.03728	0.457269	-2.26842	0.0233035	0.181012	Ast_0
AL713999.1	1.06136	1.06886	2.33078	0.458584	0.646533	0.950743	Ast_0
TRIM46	51.6122	-0.246347	0.34578	-0.712438	0.476193	0.888369	Ast_0
AC234582.1	373.477	0.39269	0.157977	2.48573	0.0129284	0.123055	Ast_0
THBS3	113.463	-0.301592	0.253376	-1.1903	0.23393	0.673302	Ast_0
MTX1	132.435	-0.58918	0.244754	-2.40723	0.0160739	0.14201	Ast_0
AC234582.2	5.84251	-0.870441	1.32746	-0.65572	0.512004	0.906357	Ast_0
GBA	244.795	-0.483843	0.202404	-2.39049	0.0168261	0.145895	Ast_0
FAM189B	128.119	-0.306071	0.22436	-1.36419	0.172507	0.577806	Ast_0
SCAMP3	299.433	-0.553338	0.164884	-3.35592	0.000791011	0.0151101	Ast_0
CLK2	177.58	-0.0738996	0.192806	-0.383285	0.701509	0.965098	Ast_0
HCN3	41.1411	-0.0286476	0.441128	-0.0649417	0.94822	0.995081	Ast_0
PKLR	1.75413	0.737863	1.64945	0.44734	0.65463	0.954127	Ast_0
FDPS	271.298	0.215961	0.157236	1.37348	0.169603	0.574654	Ast_0
RUSC1-AS1	44.0526	0.266819	0.376202	0.709244	0.478173	0.889341	Ast_0
RUSC1	159.571	-0.660698	0.257075	-2.57006	0.0101682	0.103239	Ast_0
ASH1L	2633.09	0.425593	0.11587	3.67303	0.000239694	0.0057902	Ast_0
ASH1L-AS1	17.9586	-0.296494	0.528839	-0.56065	0.575036	0.930174	Ast_0
MSTO1	60.3839	0.0564095	0.30235	0.18657	0.851998	0.986642	Ast_0
YY1AP1	482.948	-0.0172182	0.162966	-0.105655	0.915856	0.992341	Ast_0
DAP3	395.298	0.46187	0.175051	2.63849	0.00832759	0.0899127	Ast_0
GON4L	530.231	0.595725	0.134254	4.4373	9.10933e-06	0.000386027	Ast_0
SYT11	1179.8	-0.2413	0.117015	-2.06213	0.0391956	0.249768	Ast_0
RIT1	156.597	-0.10092	0.204461	-0.493589	0.621597	0.943697	Ast_0
KHDC4	246.174	0.0423627	0.172915	0.244992	0.806463	0.983852	Ast_0
ARHGEF2	107.219	0.0928314	0.261692	0.354736	0.722788	0.969432	Ast_0
AL355388.2	2.37997	0.0208926	1.34077	0.0155826	0.987567	0.998997	Ast_0
AL355388.1	2.11541	0.247308	1.52986	0.161654	0.871578	0.989102	Ast_0
SSR2	122.208	-0.436161	0.224184	-1.94555	0.0517084	0.296727	Ast_0
UBQLN4	206.234	-0.220014	0.225463	-0.975829	0.329149	0.780878	Ast_0
LAMTOR2	87.0641	-0.760512	0.253409	-3.00113	0.00268983	0.0395948	Ast_0
RAB25	1.12149	0.814698	2.01825	0.403665	0.686459	0.962762	Ast_0
MEX3A	13.1584	-0.013806	0.646601	-0.0213516	0.982965	0.998997	Ast_0
LMNA	424.541	-0.0878102	0.182044	-0.482356	0.629553	0.946378	Ast_0
SEMA4A	207.039	0.292129	0.232882	1.25441	0.209693	0.637447	Ast_0
SLC25A44	80.9689	-0.0937101	0.252612	-0.370965	0.710664	0.966858	Ast_0
PMF1-BGLAP	1.76865	0.179299	1.77467	0.101032	0.919525	0.993004	Ast_0
PAQR6	374.525	-0.208372	0.23962	-0.869594	0.384523	0.830551	Ast_0
SMG5	338.973	-0.130182	0.215748	-0.603396	0.546245	0.919356	Ast_0
TMEM79	106.787	-0.553704	0.321904	-1.72009	0.0854162	0.400257	Ast_0
GLMP	97.5718	-0.471154	0.243781	-1.93269	0.0532744	0.303023	Ast_0
CCT3	432.717	-0.485652	0.229009	-2.12067	0.0339495	0.228625	Ast_0
TSACC	14.5123	-0.151905	0.591157	-0.256962	0.797208	0.983116	Ast_0
AL139130.1	4.86043	-0.0449201	1.04278	-0.0430772	0.96564	0.997797	Ast_0
C1orf61	3401.91	-0.116228	0.146553	-0.79308	0.427731	0.861044	Ast_0
AL139412.1	20.5742	0.171467	0.524369	0.326997	0.743671	0.974491	Ast_0
MEF2D	333.71	-0.138308	0.219045	-0.631415	0.527769	0.912807	Ast_0
AL365181.1	1.19756	-0.36113	1.96385	-0.183889	0.8541	0.987614	Ast_0
IQGAP3	2.02772	0.420345	1.50212	0.279834	0.779605	0.979903	Ast_0
NAXE	83.2252	-0.754368	0.248642	-3.03395	0.00241376	0.0365716	Ast_0
GPATCH4	34.3627	0.0516422	0.403261	0.128062	0.8981	0.991669	Ast_0
AL365181.4	1.47072	-2.33405	2.13007	-1.09576	0.273182	0.721772	Ast_0
HAPLN2	230.735	-0.287981	0.283013	-1.01755	0.30889	0.760598	Ast_0
AL365181.2	8.21227	2.25997	0.841076	2.68699	0.00720985	0.0816054	Ast_0
BCAN	1367.18	-0.584587	0.168259	-3.47432	0.000512155	0.0107782	Ast_0
AL365181.3	226.046	-0.70039	0.27869	-2.51315	0.0119659	0.115893	Ast_0
AL590666.2	51.912	-1.09733	0.330894	-3.31626	0.000912298	0.0169068	Ast_0
NES	34.1334	-0.0702115	0.41288	-0.170053	0.864968	0.988988	Ast_0
CRABP2	22.3423	0.212192	0.595332	0.356427	0.721521	0.969387	Ast_0
ISG20L2	71.7907	0.0977179	0.268415	0.364055	0.715817	0.968382	Ast_0
RRNAD1	163.506	-0.116296	0.186361	-0.624037	0.532603	0.914924	Ast_0
MRPL24	101.537	-0.573331	0.246295	-2.32782	0.0199215	0.163878	Ast_0
HDGF	191.245	-0.270674	0.241903	-1.11894	0.263167	0.70927	Ast_0
PRCC	257.531	0.0296388	0.176891	0.167554	0.866934	0.989035	Ast_0
NTRK1	6.50082	0.609195	0.851289	0.715616	0.474229	0.887321	Ast_0
INSRR	2.01658	-0.601391	1.62361	-0.370404	0.711081	0.966858	Ast_0
PEAR1	1.38003	0.427435	1.96813	0.217179	0.828069	0.98502	Ast_0
LRRC71	0.844802	-2.57976	2.89904	-0.889868	0.373537	0.821324	Ast_0
ARHGEF11	843.674	0.282413	0.145425	1.94198	0.0521391	0.298228	Ast_0
ETV3	44.7274	-0.164269	0.379663	-0.432671	0.665254	0.956494	Ast_0
FCRL1	0.85514	0.20511	3.00176	0.0683301	0.945523	0.994636	Ast_0
CD5L	2.88456	-0.344779	1.69469	-0.203446	0.838786	0.985654	Ast_0
KIRREL1	10.2429	-0.205175	0.732153	-0.280235	0.779297	0.979894	Ast_0
LINC01704	2.54314	-0.902049	1.42898	-0.631251	0.527876	0.912929	Ast_0
OR6N1	1.14152	-1.42604	2.37956	-0.599289	0.54898	0.920284	Ast_0
MNDA	4.40508	-0.654079	1.27256	-0.513988	0.60726	0.939163	Ast_0
PYHIN1	12.4202	0.0503762	0.740839	0.0679988	0.945787	0.994636	Ast_0
IFI16	130.246	1.14118	0.248457	4.59306	4.36783e-06	0.000209395	Ast_0
AIM2	12.2417	0.539184	0.63856	0.844375	0.39846	0.840122	Ast_0
CADM3	508.166	-0.241451	0.147791	-1.63373	0.102315	0.440178	Ast_0
CADM3-AS1	13.5696	-0.322078	0.726378	-0.443403	0.657474	0.954665	Ast_0
ACKR1	43.0388	-0.0934042	0.369452	-0.252819	0.800408	0.983248	Ast_0
AL513323.1	10.201	-0.430022	0.786288	-0.546902	0.584446	0.933208	Ast_0
DUSP23	39.885	-0.866375	0.370867	-2.33608	0.0194869	0.161954	Ast_0
SLAMF8	2.73964	-2.02433	1.59146	-1.272	0.203374	0.628782	Ast_0
AL590560.1	10.9514	2.91167	0.740243	3.9334	8.37532e-05	0.00248488	Ast_0
AL590560.2	53.5016	-0.783677	0.382524	-2.0487	0.0404916	0.255384	Ast_0
CFAP45	2.5799	0.0722882	1.35144	0.0534899	0.957342	0.99656	Ast_0
TAGLN2	30.7867	-0.242803	0.464748	-0.522439	0.601365	0.938712	Ast_0
IGSF9	4.17014	0.566672	1.0882	0.520743	0.602546	0.938847	Ast_0
KCNJ10	1523.87	-0.38005	0.13256	-2.867	0.0041438	0.0547789	Ast_0
AL121987.1	35.7161	0.747355	0.37169	2.0107	0.0443577	0.269875	Ast_0
KCNJ9	61.9841	-0.225785	0.305109	-0.740013	0.459292	0.880992	Ast_0
IGSF8	337.64	-0.500229	0.158278	-3.16044	0.00157531	0.0260623	Ast_0
ATP1A2	6201.82	0.0102309	0.0974853	0.104948	0.916417	0.992593	Ast_0
ATP1A4	37.4956	0.532189	0.363295	1.46489	0.14295	0.526923	Ast_0
CASQ1	26.7147	0.325137	0.501701	0.648069	0.51694	0.908634	Ast_0
AL121987.2	2.28506	-0.172313	1.54129	-0.111798	0.910984	0.9922	Ast_0
PEA15	482.237	-0.438196	0.218118	-2.00899	0.0445384	0.270611	Ast_0
DCAF8	416.176	-0.295358	0.139673	-2.11465	0.0344601	0.230536	Ast_0
AL139011.2	67.4466	0.630041	0.30618	2.05775	0.0396142	0.251724	Ast_0
AL139011.1	2.03156	-0.932186	1.5531	-0.600212	0.548365	0.920284	Ast_0
COPA	568.457	-0.134123	0.125121	-1.07195	0.283744	0.734822	Ast_0
NCSTN	242.459	-0.620142	0.184756	-3.35655	0.000789227	0.0150877	Ast_0
NHLH1	6.76796	-0.0314018	0.943424	-0.033285	0.973447	0.998601	Ast_0
VANGL2	129.784	-0.159514	0.234188	-0.681134	0.495787	0.898828	Ast_0
CD84	3.25788	0.00489562	1.16317	0.00420887	0.996642	0.999683	Ast_0
AL121985.1	40.7487	-0.198801	0.357104	-0.556704	0.57773	0.93046	Ast_0
CD48	2.59252	-1.23024	1.52996	-0.804101	0.421339	0.856151	Ast_0
CD244	1.53463	0.097827	2.01994	0.0484307	0.961373	0.996891	Ast_0
AL354714.1	2.94461	-0.178452	1.44856	-0.123192	0.901955	0.991693	Ast_0
F11R	4.27726	0.140413	1.01488	0.138355	0.88996	0.991226	Ast_0
AL591806.3	6.1608	1.2137	0.975752	1.24386	0.213552	0.643271	Ast_0
USF1	88.117	-0.340443	0.263233	-1.29331	0.195903	0.618912	Ast_0
ARHGAP30	3.53187	0.727808	1.64418	0.442657	0.658014	0.954674	Ast_0
KLHDC9	50.8912	-0.36287	0.318561	-1.13909	0.254665	0.697129	Ast_0
PFDN2	207.215	-0.466423	0.175922	-2.65131	0.00801808	0.087715	Ast_0
NIT1	167.431	-0.315315	0.186996	-1.68621	0.091755	0.415749	Ast_0
DEDD	107.952	-0.246082	0.232313	-1.05927	0.289478	0.740483	Ast_0
UFC1	91.5495	-0.311051	0.253997	-1.22462	0.220718	0.653443	Ast_0
AL590714.1	4.83478	-0.518485	1.0099	-0.513403	0.607669	0.939163	Ast_0
USP21	97.5885	-0.462225	0.307198	-1.50465	0.132415	0.506899	Ast_0
PPOX	145.055	-0.183806	0.217473	-0.845189	0.398005	0.839662	Ast_0
B4GALT3	65.768	-0.0869175	0.281625	-0.308629	0.757604	0.977845	Ast_0
ADAMTS4	16.8078	0.168733	0.53675	0.31436	0.753247	0.976502	Ast_0
NDUFS2	449.31	-0.461415	0.143544	-3.21444	0.00130699	0.0225549	Ast_0
FCER1G	5.71965	0.149897	0.901827	0.166215	0.867988	0.989035	Ast_0
TOMM40L	39.2324	0.0954662	0.357693	0.266894	0.789551	0.982212	Ast_0
NR1I3	2.69213	0.489615	1.4359	0.340981	0.733118	0.971917	Ast_0
PCP4L1	18.6667	-0.213142	0.518082	-0.411406	0.680775	0.961448	Ast_0
MPZ	12.7996	-0.472618	0.621701	-0.760201	0.447134	0.872567	Ast_0
SDHC	363.217	0.0575922	0.153933	0.374139	0.708301	0.966308	Ast_0
CFAP126	4.91311	0.403499	1.04649	0.385574	0.699812	0.964645	Ast_0
AL592295.4	50.3841	0.760211	0.337302	2.2538	0.0242087	0.185662	Ast_0
AL592295.3	27.3687	-0.746268	0.428936	-1.73981	0.0818918	0.390573	Ast_0
FCGR2A	5.69867	-0.493792	0.894543	-0.552005	0.580945	0.932011	Ast_0
HSPA6	40.6759	-2.10767	1.42665	-1.47736	0.13958	0.52102	Ast_0
FCGR3A	10.8259	-0.711771	0.802057	-0.887432	0.374846	0.82196	Ast_0
FCGR2B	1.71422	-0.815099	1.6977	-0.480121	0.631142	0.946378	Ast_0
FCRLB	6.21868	0.04628	0.922216	0.0501834	0.959976	0.996891	Ast_0
DUSP12	92.3087	-0.219396	0.2717	-0.807493	0.419383	0.854568	Ast_0
ATF6	888.182	-0.13548	0.116417	-1.16375	0.244526	0.687344	Ast_0
OLFML2B	13.9951	0.0931586	0.581762	0.160132	0.872777	0.989102	Ast_0
NOS1AP	132.148	0.267266	0.230853	1.15773	0.246974	0.690047	Ast_0
C1orf226	6.2905	-0.661816	0.89423	-0.740096	0.459242	0.880985	Ast_0
SH2D1B	2.97654	0.711876	1.38708	0.513218	0.607799	0.939174	Ast_0
UHMK1	289.598	-0.122923	0.160351	-0.766587	0.443327	0.870232	Ast_0
UAP1	119.781	0.255514	0.280735	0.910161	0.362738	0.813498	Ast_0
DDR2	905.231	0.387084	0.154839	2.49991	0.0124224	0.119476	Ast_0
HSD17B7	204.113	0.0510437	0.177164	0.288115	0.773259	0.979062	Ast_0
CCDC190	102.958	0.993497	0.270968	3.66647	0.00024592	0.00593482	Ast_0
RGS4	144.125	-0.113867	0.212839	-0.534992	0.592655	0.936664	Ast_0
RGS5	178.28	0.0399596	0.1929	0.207152	0.835891	0.985654	Ast_0
AL499616.1	18.0831	-0.684944	0.531633	-1.28838	0.197614	0.621183	Ast_0
NUF2	57.1998	-0.444032	0.392609	-1.13098	0.258065	0.70256	Ast_0
PBX1	4676.61	0.121193	0.138989	0.871962	0.383229	0.829416	Ast_0
AL357568.1	4.11141	-4.74959	1.83873	-2.58308	0.00979215	0.100441	Ast_0
RXRG	164.643	0.068146	0.275327	0.247509	0.804514	0.983852	Ast_0
AL157714.2	4.6638	-0.232689	1.09199	-0.213086	0.83126	0.985187	Ast_0
AL356441.1	4.10693	-0.261373	1.11065	-0.235333	0.81395	0.984886	Ast_0
MGST3	603.007	-0.0499403	0.135714	-0.367982	0.712887	0.967689	Ast_0
ALDH9A1	234.705	-0.448374	0.164911	-2.71889	0.00655018	0.0763665	Ast_0
TMCO1	453.425	-0.582866	0.143572	-4.05974	4.91275e-05	0.00157621	Ast_0
AL451074.2	39.9229	0.0552829	0.380211	0.145401	0.884395	0.990149	Ast_0
UCK2	153.082	0.10131	0.203711	0.497323	0.618962	0.943037	Ast_0
FAM78B	134.85	0.273993	0.217066	1.26226	0.206856	0.633545	Ast_0
AL626787.1	1.21968	-0.253327	2.43687	-0.103956	0.917204	0.992831	Ast_0
AL583804.1	7.11256	-0.246189	0.816002	-0.301701	0.76288	0.978288	Ast_0
POGK	198.151	0.0543178	0.197125	0.27555	0.782894	0.980426	Ast_0
TADA1	98.3488	0.00616754	0.250513	0.0246197	0.980358	0.998877	Ast_0
ILDR2	456.406	-0.114364	0.16067	-0.711794	0.476592	0.888369	Ast_0
MAEL	44.4075	0.892019	0.367966	2.42419	0.0153425	0.137844	Ast_0
GPA33	1.8391	1.06522	1.71716	0.620338	0.535035	0.915918	Ast_0
LINC01363	2.44594	0.233152	1.48778	0.156712	0.875472	0.989102	Ast_0
AL451050.2	13.5209	-0.596131	0.617662	-0.965141	0.334474	0.78625	Ast_0
POU2F1	2946.76	0.0586403	0.105657	0.555006	0.578891	0.931313	Ast_0
CD247	49.9697	-0.0118674	0.330883	-0.035866	0.971389	0.998601	Ast_0
CREG1	83.1809	-0.281393	0.258888	-1.08693	0.277069	0.725808	Ast_0
RCSD1	10.1678	0.629818	0.692668	0.909264	0.363211	0.814044	Ast_0
MPZL1	327.99	0.371827	0.157355	2.36298	0.0181284	0.153393	Ast_0
ADCY10	38.0686	-0.167985	0.463106	-0.362736	0.716802	0.968568	Ast_0
MPC2	99.6724	-0.457099	0.240023	-1.9044	0.0568585	0.315101	Ast_0
DCAF6	1117.09	-0.0876288	0.115893	-0.756116	0.44958	0.874474	Ast_0
GPR161	127.509	0.608825	0.210527	2.89191	0.00382911	0.0515943	Ast_0
TIPRL	144.932	0.11083	0.214263	0.517261	0.604974	0.939163	Ast_0
SFT2D2	169.051	0.00904388	0.192603	0.0469561	0.962548	0.997203	Ast_0
TBX19	34.8863	0.460397	0.440746	1.04459	0.296214	0.747168	Ast_0
AL023755.1	3.70402	0.702784	1.25747	0.558887	0.576239	0.930239	Ast_0
DPT	3.35004	0.641196	1.13737	0.563756	0.57292	0.929468	Ast_0
AL031275.1	3.11594	0.0590119	1.47372	0.0400427	0.968059	0.998029	Ast_0
LINC00970	64.5302	-0.168605	0.331859	-0.508063	0.611409	0.940132	Ast_0
ATP1B1	748.381	0.324968	0.143601	2.263	0.0236358	0.182793	Ast_0
NME7	663.376	0.20197	0.134224	1.50473	0.132395	0.506899	Ast_0
Z99758.1	6.15149	-1.35455	1.02789	-1.31779	0.187573	0.603837	Ast_0
BLZF1	307.632	0.0225231	0.15455	0.145733	0.884132	0.990149	Ast_0
CCDC181	76.036	0.0151356	0.262479	0.0576641	0.954016	0.996387	Ast_0
SLC19A2	141.038	0.216054	0.219561	0.984028	0.325102	0.777052	Ast_0
AL021068.1	2.8105	-0.528574	1.36457	-0.387355	0.698493	0.963971	Ast_0
F5	18.2722	1.22159	0.55504	2.20091	0.0277426	0.202152	Ast_0
C1orf112	103.03	0.184583	0.224269	0.82304	0.410485	0.848934	Ast_0
SELL	4.77353	0.431061	0.977616	0.440931	0.659263	0.954844	Ast_0
SELE	2.25556	-0.0936881	1.49998	-0.0624597	0.950197	0.995496	Ast_0
METTL18	15.2582	-0.556483	0.58002	-0.95942	0.337347	0.789497	Ast_0
SCYL3	160.913	0.239716	0.232316	1.03185	0.302141	0.753452	Ast_0
KIFAP3	773.311	-0.181452	0.130999	-1.38513	0.166012	0.569259	Ast_0
METTL11B	2.89628	-1.12606	1.37775	-0.817315	0.413749	0.851568	Ast_0
LINC01681	1.15442	-0.0125884	2.32031	-0.00542531	0.995671	0.999683	Ast_0
LINC01142	1.39394	-0.947718	1.93471	-0.489851	0.624239	0.945125	Ast_0
AL354732.1	28.7903	-0.185286	0.416473	-0.444893	0.656397	0.954621	Ast_0
GORAB	66.6876	0.528203	0.291758	1.81041	0.0702315	0.357013	Ast_0
AL023495.1	1.64459	0.148894	2.01137	0.0740265	0.940989	0.994636	Ast_0
PRRX1	1249.03	0.413236	0.187632	2.20238	0.0276387	0.201613	Ast_0
MROH9	15.5561	-0.485323	0.632913	-0.766809	0.443195	0.870098	Ast_0
FMO3	1.27077	-0.464087	2.12259	-0.218642	0.826929	0.98502	Ast_0
FMO2	9.52519	0.518035	0.716497	0.723011	0.469673	0.885608	Ast_0
AL021026.1	2.2389	-1.76988	1.92414	-0.919829	0.357662	0.809204	Ast_0
FMO1	1.58965	0.452868	1.9055	0.237663	0.812142	0.984548	Ast_0
FMO4	53.969	0.737527	0.32197	2.29067	0.0219828	0.174932	Ast_0
PRRC2C	1098.96	0.444713	0.108465	4.10004	4.13075e-05	0.00136408	Ast_0
MYOCOS	8.24787	0.026549	0.831524	0.0319281	0.974529	0.998601	Ast_0
MYOC	1.07137	0.511573	2.08343	0.245544	0.806035	0.983852	Ast_0
VAMP4	172.016	-0.101707	0.200425	-0.507458	0.611833	0.940201	Ast_0
METTL13	64.4263	-0.347229	0.291068	-1.19295	0.232889	0.67204	Ast_0
DNM3	7351.05	-0.0712508	0.116642	-0.61085	0.541299	0.917394	Ast_0
DNM3OS	3.49649	0.172749	1.20607	0.143234	0.886106	0.990355	Ast_0
PIGC	287.342	0.0329359	0.187292	0.175854	0.860409	0.988056	Ast_0
C1orf105	12.1975	0.0527175	0.710861	0.07416	0.940883	0.994636	Ast_0
SUCO	443.105	-0.0103985	0.189192	-0.0549627	0.956168	0.99656	Ast_0
AL031599.1	16.311	0.0764378	0.606184	0.126097	0.899655	0.991669	Ast_0
TNFSF18	5.73568	0.590056	0.928767	0.635311	0.525226	0.912192	Ast_0
AL022310.1	3.984	0.175909	1.11765	0.157392	0.874936	0.989102	Ast_0
TNFSF4	59.0186	0.110611	0.285394	0.387575	0.698331	0.963853	Ast_0
AL645568.1	793.17	0.364235	0.123043	2.96023	0.00307409	0.043691	Ast_0
PRDX6	971.583	-0.336091	0.139375	-2.41141	0.0158909	0.141187	Ast_0
SLC9C2	254.929	0.231441	0.213454	1.08427	0.278245	0.727314	Ast_0
AL139142.1	23.6997	-0.282754	0.5239	-0.539711	0.589396	0.935242	Ast_0
ANKRD45	111.938	-0.830818	0.231787	-3.5844	0.000337853	0.00773977	Ast_0
KLHL20	313.871	0.432933	0.149222	2.90126	0.00371664	0.0506614	Ast_0
CENPL	21.1923	0.645254	0.542154	1.19017	0.233981	0.673302	Ast_0
DARS2	55.267	-0.0454357	0.304549	-0.14919	0.881404	0.989829	Ast_0
GAS5-AS1	1.54305	-3.40466	2.20597	-1.54338	0.122738	0.487828	Ast_0
ZBTB37	526.353	-0.151818	0.144711	-1.04912	0.294124	0.744404	Ast_0
SERPINC1	2.53411	-0.784948	1.42583	-0.550518	0.581964	0.932208	Ast_0
RC3H1	733.117	-0.0946763	0.119621	-0.79147	0.42867	0.861609	Ast_0
AL121983.2	7.0822	0.228221	0.926325	0.246373	0.805394	0.983852	Ast_0
RABGAP1L	2419.05	0.242249	0.135123	1.79281	0.073004	0.365023	Ast_0
Z99127.1	16.4794	0.469004	0.630303	0.744092	0.456821	0.879499	Ast_0
CACYBP	180.156	-0.636639	0.33064	-1.92548	0.0541699	0.306075	Ast_0
MRPS14	89.2561	-0.130805	0.25431	-0.514353	0.607005	0.939163	Ast_0
TNN	4.82104	-0.548622	1.02479	-0.53535	0.592408	0.936664	Ast_0
KIAA0040	6.06473	1.36711	1.23055	1.11097	0.26658	0.714342	Ast_0
Z94057.1	1.44414	1.01164	2.07827	0.486771	0.626421	0.945465	Ast_0
TNR	341.928	0.413941	0.182192	2.272	0.0230863	0.180246	Ast_0
AL513329.1	70.5342	0.151079	0.282153	0.53545	0.592339	0.936664	Ast_0
COP1	1523.19	0.0230311	0.109951	0.209467	0.834084	0.985272	Ast_0
AL359265.3	86.9423	0.951348	0.285909	3.32745	0.000876447	0.0163459	Ast_0
PAPPA2	237.056	0.0388259	0.20087	0.193289	0.846733	0.986105	Ast_0
ASTN1	2359.67	0.0570728	0.110854	0.514847	0.60666	0.939163	Ast_0
BRINP2	1066.89	0.12549	0.150065	0.836236	0.403022	0.843723	Ast_0
AL122019.1	16.5038	0.247105	0.546134	0.452462	0.650936	0.952747	Ast_0
SEC16B	73.8253	-0.475493	0.35579	-1.33644	0.181405	0.593523	Ast_0
RASAL2-AS1	3.92526	-0.284906	1.13187	-0.251714	0.801262	0.98343	Ast_0
RASAL2	1074.59	0.171188	0.130313	1.31367	0.188958	0.606489	Ast_0
CLEC20A	8.14243	-0.23054	0.746133	-0.30898	0.757336	0.977845	Ast_0
TEX35	0.925796	0.795411	2.39949	0.331492	0.740273	0.973494	Ast_0
C1orf220	6.82139	0.18424	0.842688	0.218634	0.826935	0.98502	Ast_0
RALGPS2	324.363	-0.0423498	0.178154	-0.237715	0.812102	0.984548	Ast_0
ANGPTL1	65.554	-0.413586	0.290056	-1.42589	0.153901	0.547069	Ast_0
FAM20B	226.386	0.0187007	0.177973	0.105076	0.916315	0.992593	Ast_0
TOR3A	99.3394	-0.398295	0.287954	-1.38319	0.166606	0.570153	Ast_0
ABL2	692.055	0.204711	0.132409	1.54606	0.122091	0.485725	Ast_0
SOAT1	221.372	-0.066067	0.188449	-0.350582	0.725902	0.970065	Ast_0
AXDND1	55.8589	0.398002	0.352284	1.12977	0.258571	0.702979	Ast_0
TDRD5	16.1896	-0.190515	0.677412	-0.281239	0.778527	0.979832	Ast_0
FAM163A	5.306	1.09645	0.970859	1.12936	0.258745	0.703153	Ast_0
AL359853.2	15.7029	-0.686073	0.745661	-0.920087	0.357527	0.809196	Ast_0
TOR1AIP2	357.783	-0.155398	0.141149	-1.10095	0.270918	0.71885	Ast_0
AL353708.3	15.0212	-0.632174	0.588469	-1.07427	0.282702	0.733502	Ast_0
TOR1AIP1	325.558	-0.0296392	0.170507	-0.17383	0.861999	0.988227	Ast_0
AL353708.2	3.62197	0.455388	1.15955	0.392729	0.69452	0.963722	Ast_0
AL353708.1	1.62468	0.859863	1.77089	0.485555	0.627283	0.945465	Ast_0
CEP350	2193.02	0.0629515	0.115814	0.543558	0.586746	0.934016	Ast_0
QSOX1	205.3	-0.119946	0.180039	-0.666224	0.505268	0.903786	Ast_0
LHX4	8.29108	-0.743709	0.800427	-0.929139	0.352817	0.804793	Ast_0
ACBD6	972.546	-0.017079	0.122577	-0.139333	0.889187	0.991077	Ast_0
XPR1	1168.09	-0.0702197	0.124519	-0.56393	0.572802	0.929468	Ast_0
KIAA1614	190.156	0.313285	0.186319	1.68145	0.0926759	0.417868	Ast_0
AL162431.2	33.9776	0.142099	0.404171	0.351582	0.725152	0.969828	Ast_0
STX6	212.273	0.050055	0.185693	0.269557	0.787501	0.981605	Ast_0
MR1	102.851	0.293826	0.25637	1.1461	0.251754	0.694415	Ast_0
IER5	46.2195	-0.409354	0.468799	-0.873198	0.382555	0.828753	Ast_0
CACNA1E	186.547	0.0288966	0.228211	0.126622	0.899239	0.991669	Ast_0
AL161734.1	1.21757	-1.78186	2.29495	-0.776424	0.437499	0.865966	Ast_0
AL355482.1	1.01256	2.04159	2.70994	0.753372	0.451227	0.875221	Ast_0
LINC01344	63.0563	0.445231	0.426069	1.04497	0.296035	0.747022	Ast_0
GLUL	10245.9	-0.592158	0.135524	-4.3694	1.24589e-05	0.000504719	Ast_0
RGSL1	4.67595	0.130121	1.36404	0.0953941	0.924002	0.993004	Ast_0
RNASEL	50.7826	0.00138561	0.319361	0.0043387	0.996538	0.999683	Ast_0
RGS16	70.0028	-0.0726888	0.387167	-0.187745	0.851076	0.986611	Ast_0
RGS8	5.61582	-0.578	1.0156	-0.56912	0.569275	0.928201	Ast_0
NPL	2037.5	0.401814	0.100622	3.99331	6.51563e-05	0.00202506	Ast_0
DHX9	626.526	-0.0508572	0.148441	-0.342608	0.731893	0.971917	Ast_0
SHCBP1L	5.57174	-0.280461	1.09223	-0.256779	0.797349	0.983116	Ast_0
LAMC1	477.66	0.160667	0.153482	1.04681	0.295186	0.745486	Ast_0
LAMC1-AS1	1.85545	-1.62518	1.66803	-0.974316	0.3299	0.781361	Ast_0
LAMC2	4.09861	0.653489	1.29124	0.506094	0.61279	0.94062	Ast_0
NMNAT2	154.146	0.228811	0.200349	1.14206	0.253428	0.696212	Ast_0
SMG7	809.822	-0.169675	0.119952	-1.41452	0.15721	0.554386	Ast_0
ARPC5	154.671	-0.132031	0.221356	-0.596466	0.550864	0.921337	Ast_0
RGL1	2655.49	0.15642	0.109184	1.43263	0.151963	0.543211	Ast_0
APOBEC4	1.90759	-2.64517	1.84636	-1.43264	0.15196	0.543211	Ast_0
COLGALT2	661.276	0.0192608	0.169491	0.113639	0.909524	0.9922	Ast_0
TSEN15	516.545	-0.0397903	0.137817	-0.288718	0.772797	0.979062	Ast_0
AL445228.2	12.9633	-0.489042	0.685473	-0.713437	0.475576	0.888335	Ast_0
C1orf21	2612.95	0.215633	0.0990974	2.17597	0.0295575	0.209535	Ast_0
[truncated: 175,957 more rows]

## Sheet: Mic_DEseq2
Suppplemental Data Table S1: Mic DEseq2 analysis
[truncated: 181,417 more rows]

[truncated: 2 more sheets: Oli_DEseq2, Opc_DEseq2]
