# Supplementary material for: Single-nucleus analysis reveals microenvironment-specific neuron and glial cell enrichment in Alzheimer’s disease
Source: BMC Genomics. 2024 May 28;25:526. doi: 10.1186/s12864-024-10447-3 (PMC11134750; doi:10.1186/s12864-024-10447-3)
Supplement: Supplementary file 2 — Supplementary Material 2 [file 12864_2024_10447_MOESM2_ESM.xlsx]

## Sheet: CellsClinical
Supplemental Data Table S2: Summary of cellsclinical characteristics of human cases.
cells	Sample	DataSet	Patient	Group	Age	Sex
AD157827_AD4775561_AAACCCAAGCTGAAAT-1	AD157827_AD4775561	AD157827	AD157827_AD1	AD	69	Male
AD157827_AD4775561_AAACCCACAAATGGTA-1	AD157827_AD4775561	AD157827	AD157827_AD1	AD	69	Male
AD157827_AD4775561_AAACCCACAATGAAAC-1	AD157827_AD4775561	AD157827	AD157827_AD1	AD	69	Male
AD157827_AD4775561_AAACCCAGTAACCCTA-1	AD157827_AD4775561	AD157827	AD157827_AD1	AD	69	Male
AD157827_AD4775561_AAACCCAGTAGCGAGT-1	AD157827_AD4775561	AD157827	AD157827_AD1	AD	69	Male
AD157827_AD4775561_AAACGAATCAACCGAT-1	AD157827_AD4775561	AD157827	AD157827_AD1	AD	69	Male
AD157827_AD4775561_AAACGCTAGATGTAGT-1	AD157827_AD4775561	AD157827	AD157827_AD1	AD	69	Male
AD157827_AD4775561_AAACGCTAGCGATGGT-1	AD157827_AD4775561	AD157827	AD157827_AD1	AD	69	Male
AD157827_AD4775561_AAACGCTAGCTGAAGC-1	AD157827_AD4775561	AD157827	AD157827_AD1	AD	69	Male
AD157827_AD4775561_AAACGCTAGTTCAACC-1	AD157827_AD4775561	AD157827	AD157827_AD1	AD	69	Male
AD157827_AD4775561_AAACGCTCAGCTAACT-1	AD157827_AD4775561	AD157827	AD157827_AD1	AD	69	Male
AD157827_AD4775561_AAACGCTCATACGCAT-1	AD157827_AD4775561	AD157827	AD157827_AD1	AD	69	Male
AD157827_AD4775561_AAACGCTCATTAGGCT-1	AD157827_AD4775561	AD157827	AD157827_AD1	AD	69	Male
AD157827_AD4775561_AAACGCTGTACGACTT-1	AD157827_AD4775561	AD157827	AD157827_AD1	AD	69	Male
AD157827_AD4775561_AAACGCTGTCATCCCT-1	AD157827_AD4775561	AD157827	AD157827_AD1	AD	69	Male
AD157827_AD4775561_AAACGCTGTCTGTCCT-1	AD157827_AD4775561	AD157827	AD157827_AD1	AD	69	Male
AD157827_AD4775561_AAACGCTGTGTTGATC-1	AD157827_AD4775561	AD157827	AD157827_AD1	AD	69	Male
AD157827_AD4775561_AAACGCTTCCGCGATG-1	AD157827_AD4775561	AD157827	AD157827_AD1	AD	69	Male
AD157827_AD4775561_AAAGAACAGAGCATAT-1	AD157827_AD4775561	AD157827	AD157827_AD1	AD	69	Male
AD157827_AD4775561_AAAGAACAGATAACGT-1	AD157827_AD4775561	AD157827	AD157827_AD1	AD	69	Male
AD157827_AD4775561_AAAGAACAGTATCCTG-1	AD157827_AD4775561	AD157827	AD157827_AD1	AD	69	Male
AD157827_AD4775561_AAAGAACGTGTGTTTG-1	AD157827_AD4775561	AD157827	AD157827_AD1	AD	69	Male
AD157827_AD4775561_AAAGAACTCAAAGGTA-1	AD157827_AD4775561	AD157827	AD157827_AD1	AD	69	Male
AD157827_AD4775561_AAAGAACTCATGAGGG-1	AD157827_AD4775561	AD157827	AD157827_AD1	AD	69	Male
AD157827_AD4775561_AAAGGATCACAGAGCA-1	AD157827_AD4775561	AD157827	AD157827_AD1	AD	69	Male
AD157827_AD4775561_AAAGGATGTGCTGTCG-1	AD157827_AD4775561	AD157827	AD157827_AD1	AD	69	Male
AD157827_AD4775561_AAAGGATGTGGAACCA-1	AD157827_AD4775561	AD157827	AD157827_AD1	AD	69	Male
AD157827_AD4775561_AAAGGATGTGTCCAAT-1	AD157827_AD4775561	AD157827	AD157827_AD1	AD	69	Male
AD157827_AD4775561_AAAGGATGTTCATCTT-1	AD157827_AD4775561	AD157827	AD157827_AD1	AD	69	Male
AD157827_AD4775561_AAAGGATTCCGGACTG-1	AD157827_AD4775561	AD157827	AD157827_AD1	AD	69	Male
AD157827_AD4775561_AAAGGGCAGAACCCGA-1	AD157827_AD4775561	AD157827	AD157827_AD1	AD	69	Male
AD157827_AD4775561_AAAGGGCAGGGACTGT-1	AD157827_AD4775561	AD157827	AD157827_AD1	AD	69	Male
AD157827_AD4775561_AAAGGGCAGTGCAGCA-1	AD157827_AD4775561	AD157827	AD157827_AD1	AD	69	Male
AD157827_AD4775561_AAAGGGCCAAGACCTT-1	AD157827_AD4775561	AD157827	AD157827_AD1	AD	69	Male
AD157827_AD4775561_AAAGGGCCAAGGATGC-1	AD157827_AD4775561	AD157827	AD157827_AD1	AD	69	Male
AD157827_AD4775561_AAAGGGCCACCTGCTT-1	AD157827_AD4775561	AD157827	AD157827_AD1	AD	69	Male
AD157827_AD4775561_AAAGGGCCACGTGAGA-1	AD157827_AD4775561	AD157827	AD157827_AD1	AD	69	Male
AD157827_AD4775561_AAAGGGCCACTACGGC-1	AD157827_AD4775561	AD157827	AD157827_AD1	AD	69	Male
AD157827_AD4775561_AAAGGGCGTGTTATCG-1	AD157827_AD4775561	AD157827	AD157827_AD1	AD	69	Male
AD157827_AD4775561_AAAGGGCTCGGCGATC-1	AD157827_AD4775561	AD157827	AD157827_AD1	AD	69	Male
AD157827_AD4775561_AAAGGTAAGGGTACAC-1	AD157827_AD4775561	AD157827	AD157827_AD1	AD	69	Male
AD157827_AD4775561_AAAGGTACACCTGCAG-1	AD157827_AD4775561	AD157827	AD157827_AD1	AD	69	Male
AD157827_AD4775561_AAAGGTAGTCGCATCG-1	AD157827_AD4775561	AD157827	AD157827_AD1	AD	69	Male
AD157827_AD4775561_AAAGGTAGTGACAGCA-1	AD157827_AD4775561	AD157827	AD157827_AD1	AD	69	Male
AD157827_AD4775561_AAAGGTAGTTCGAACT-1	AD157827_AD4775561	AD157827	AD157827_AD1	AD	69	Male
AD157827_AD4775561_AAAGGTAGTTTCCAAG-1	AD157827_AD4775561	AD157827	AD157827_AD1	AD	69	Male
AD157827_AD4775561_AAAGGTATCGGACGTC-1	AD157827_AD4775561	AD157827	AD157827_AD1	AD	69	Male
AD157827_AD4775561_AAAGTCCAGCTGCGAA-1	AD157827_AD4775561	AD157827	AD157827_AD1	AD	69	Male
AD157827_AD4775561_AAAGTCCCAACCTATG-1	AD157827_AD4775561	AD157827	AD157827_AD1	AD	69	Male
AD157827_AD4775561_AAAGTCCCAGAACATA-1	AD157827_AD4775561	AD157827	AD157827_AD1	AD	69	Male
AD157827_AD4775561_AAAGTCCCAGGGACTA-1	AD157827_AD4775561	AD157827	AD157827_AD1	AD	69	Male
AD157827_AD4775561_AAAGTCCCAGTCGGAA-1	AD157827_AD4775561	AD157827	AD157827_AD1	AD	69	Male
AD157827_AD4775561_AAAGTCCGTTAGAGAT-1	AD157827_AD4775561	AD157827	AD157827_AD1	AD	69	Male
AD157827_AD4775561_AAAGTCCTCGTTCATT-1	AD157827_AD4775561	AD157827	AD157827_AD1	AD	69	Male
AD157827_AD4775561_AAAGTGAAGCTTGTGT-1	AD157827_AD4775561	AD157827	AD157827_AD1	AD	69	Male
AD157827_AD4775561_AAAGTGAGTCTACTGA-1	AD157827_AD4775561	AD157827	AD157827_AD1	AD	69	Male
AD157827_AD4775561_AAAGTGAGTTGGACCC-1	AD157827_AD4775561	AD157827	AD157827_AD1	AD	69	Male
AD157827_AD4775561_AAAGTGATCAAATGCC-1	AD157827_AD4775561	AD157827	AD157827_AD1	AD	69	Male
AD157827_AD4775561_AAAGTGATCAGTGTGT-1	AD157827_AD4775561	AD157827	AD157827_AD1	AD	69	Male
AD157827_AD4775561_AAAGTGATCGCGTCGA-1	AD157827_AD4775561	AD157827	AD157827_AD1	AD	69	Male
AD157827_AD4775561_AAAGTGATCGTGGTAT-1	AD157827_AD4775561	AD157827	AD157827_AD1	AD	69	Male
AD157827_AD4775561_AAAGTGATCTATGTGG-1	AD157827_AD4775561	AD157827	AD157827_AD1	AD	69	Male
AD157827_AD4775561_AAAGTGATCTTGTTAC-1	AD157827_AD4775561	AD157827	AD157827_AD1	AD	69	Male
AD157827_AD4775561_AAATGGACACGGCGTT-1	AD157827_AD4775561	AD157827	AD157827_AD1	AD	69	Male
AD157827_AD4775561_AAATGGACAGGTACGA-1	AD157827_AD4775561	AD157827	AD157827_AD1	AD	69	Male
AD157827_AD4775561_AAATGGACATAGTCGT-1	AD157827_AD4775561	AD157827	AD157827_AD1	AD	69	Male
AD157827_AD4775561_AAATGGAGTGGTACAG-1	AD157827_AD4775561	AD157827	AD157827_AD1	AD	69	Male
AD157827_AD4775561_AAATGGATCATGCCAA-1	AD157827_AD4775561	AD157827	AD157827_AD1	AD	69	Male
AD157827_AD4775561_AAATGGATCCTTATCA-1	AD157827_AD4775561	AD157827	AD157827_AD1	AD	69	Male
AD157827_AD4775561_AAATGGATCCTTCAGC-1	AD157827_AD4775561	AD157827	AD157827_AD1	AD	69	Male
AD157827_AD4775561_AAATGGATCGGTAACT-1	AD157827_AD4775561	AD157827	AD157827_AD1	AD	69	Male
AD157827_AD4775561_AACAAAGAGGATATGT-1	AD157827_AD4775561	AD157827	AD157827_AD1	AD	69	Male
AD157827_AD4775561_AACAAAGCAAACGGCA-1	AD157827_AD4775561	AD157827	AD157827_AD1	AD	69	Male
AD157827_AD4775561_AACAAAGCAAATGAAC-1	AD157827_AD4775561	AD157827	AD157827_AD1	AD	69	Male
AD157827_AD4775561_AACAAAGCAAGATGTA-1	AD157827_AD4775561	AD157827	AD157827_AD1	AD	69	Male
AD157827_AD4775561_AACAAAGCAGCACCCA-1	AD157827_AD4775561	AD157827	AD157827_AD1	AD	69	Male
AD157827_AD4775561_AACAAAGCAGGCACAA-1	AD157827_AD4775561	AD157827	AD157827_AD1	AD	69	Male
AD157827_AD4775561_AACAAAGGTCGTGTTA-1	AD157827_AD4775561	AD157827	AD157827_AD1	AD	69	Male
AD157827_AD4775561_AACAAAGGTGAACGGT-1	AD157827_AD4775561	AD157827	AD157827_AD1	AD	69	Male
AD157827_AD4775561_AACAAAGTCACTGGTA-1	AD157827_AD4775561	AD157827	AD157827_AD1	AD	69	Male
AD157827_AD4775561_AACAAAGTCATGGGAG-1	AD157827_AD4775561	AD157827	AD157827_AD1	AD	69	Male
AD157827_AD4775561_AACAAAGTCTATACGG-1	AD157827_AD4775561	AD157827	AD157827_AD1	AD	69	Male
AD157827_AD4775561_AACAACCCACCAGCGT-1	AD157827_AD4775561	AD157827	AD157827_AD1	AD	69	Male
AD157827_AD4775561_AACAACCCAGACAAAT-1	AD157827_AD4775561	AD157827	AD157827_AD1	AD	69	Male
AD157827_AD4775561_AACAACCCATTCGATG-1	AD157827_AD4775561	AD157827	AD157827_AD1	AD	69	Male
AD157827_AD4775561_AACAACCGTAACTAAG-1	AD157827_AD4775561	AD157827	AD157827_AD1	AD	69	Male
AD157827_AD4775561_AACAACCGTACGATGG-1	AD157827_AD4775561	AD157827	AD157827_AD1	AD	69	Male
AD157827_AD4775561_AACAACCGTCTGTAGT-1	AD157827_AD4775561	AD157827	AD157827_AD1	AD	69	Male
AD157827_AD4775561_AACAACCGTGTCATTG-1	AD157827_AD4775561	AD157827	AD157827_AD1	AD	69	Male
AD157827_AD4775561_AACAACCTCAAGGCTT-1	AD157827_AD4775561	AD157827	AD157827_AD1	AD	69	Male
AD157827_AD4775561_AACAACCTCCATGCAA-1	AD157827_AD4775561	AD157827	AD157827_AD1	AD	69	Male
AD157827_AD4775561_AACAACCTCGCTAATG-1	AD157827_AD4775561	AD157827	AD157827_AD1	AD	69	Male
AD157827_AD4775561_AACAAGAAGTTGGGAC-1	AD157827_AD4775561	AD157827	AD157827_AD1	AD	69	Male
AD157827_AD4775561_AACAAGACAATTGTGC-1	AD157827_AD4775561	AD157827	AD157827_AD1	AD	69	Male
AD157827_AD4775561_AACAAGATCCACACAA-1	AD157827_AD4775561	AD157827	AD157827_AD1	AD	69	Male
AD157827_AD4775561_AACAAGATCCATCTGC-1	AD157827_AD4775561	AD157827	AD157827_AD1	AD	69	Male
AD157827_AD4775561_AACAAGATCCCGAAAT-1	AD157827_AD4775561	AD157827	AD157827_AD1	AD	69	Male
AD157827_AD4775561_AACAAGATCCGTTGAA-1	AD157827_AD4775561	AD157827	AD157827_AD1	AD	69	Male
AD157827_AD4775561_AACAAGATCTGGTGGC-1	AD157827_AD4775561	AD157827	AD157827_AD1	AD	69	Male
AD157827_AD4775561_AACACACAGTGGTGGT-1	AD157827_AD4775561	AD157827	AD157827_AD1	AD	69	Male
AD157827_AD4775561_AACACACGTACAGAAT-1	AD157827_AD4775561	AD157827	AD157827_AD1	AD	69	Male
AD157827_AD4775561_AACACACGTTCCACAA-1	AD157827_AD4775561	AD157827	AD157827_AD1	AD	69	Male
AD157827_AD4775561_AACACACTCCGGCAAC-1	AD157827_AD4775561	AD157827	AD157827_AD1	AD	69	Male
AD157827_AD4775561_AACACACTCTGATTCT-1	AD157827_AD4775561	AD157827	AD157827_AD1	AD	69	Male
AD157827_AD4775561_AACAGGGGTTACGTAC-1	AD157827_AD4775561	AD157827	AD157827_AD1	AD	69	Male
AD157827_AD4775561_AACAGGGTCATCACAG-1	AD157827_AD4775561	AD157827	AD157827_AD1	AD	69	Male
AD157827_AD4775561_AACAGGGTCGACGACC-1	AD157827_AD4775561	AD157827	AD157827_AD1	AD	69	Male
AD157827_AD4775561_AACAGGGTCGCTGTTC-1	AD157827_AD4775561	AD157827	AD157827_AD1	AD	69	Male
AD157827_AD4775561_AACAGGGTCTACCCAC-1	AD157827_AD4775561	AD157827	AD157827_AD1	AD	69	Male
AD157827_AD4775561_AACAGGGTCTGTCAGA-1	AD157827_AD4775561	AD157827	AD157827_AD1	AD	69	Male
AD157827_AD4775561_AACCAACCAAAGGCGT-1	AD157827_AD4775561	AD157827	AD157827_AD1	AD	69	Male
AD157827_AD4775561_AACCAACGTGCCTGAC-1	AD157827_AD4775561	AD157827	AD157827_AD1	AD	69	Male
AD157827_AD4775561_AACCAACGTGTTCATG-1	AD157827_AD4775561	AD157827	AD157827_AD1	AD	69	Male
AD157827_AD4775561_AACCACAAGATGACAT-1	AD157827_AD4775561	AD157827	AD157827_AD1	AD	69	Male
AD157827_AD4775561_AACCACAAGCCAGAGT-1	AD157827_AD4775561	AD157827	AD157827_AD1	AD	69	Male
AD157827_AD4775561_AACCACAAGGCATCAG-1	AD157827_AD4775561	AD157827	AD157827_AD1	AD	69	Male
AD157827_AD4775561_AACCACAAGTAGAGTT-1	AD157827_AD4775561	AD157827	AD157827_AD1	AD	69	Male
AD157827_AD4775561_AACCACAAGTGGCGAT-1	AD157827_AD4775561	AD157827	AD157827_AD1	AD	69	Male
AD157827_AD4775561_AACCACACAATGCTCA-1	AD157827_AD4775561	AD157827	AD157827_AD1	AD	69	Male
AD157827_AD4775561_AACCACACACAAACGG-1	AD157827_AD4775561	AD157827	AD157827_AD1	AD	69	Male
AD157827_AD4775561_AACCACAGTGGTAACG-1	AD157827_AD4775561	AD157827	AD157827_AD1	AD	69	Male
AD157827_AD4775561_AACCACAGTTTCCCAC-1	AD157827_AD4775561	AD157827	AD157827_AD1	AD	69	Male
AD157827_AD4775561_AACCACATCAGACCGC-1	AD157827_AD4775561	AD157827	AD157827_AD1	AD	69	Male
AD157827_AD4775561_AACCACATCTTCTGGC-1	AD157827_AD4775561	AD157827	AD157827_AD1	AD	69	Male
AD157827_AD4775561_AACCATGAGAGGGCGA-1	AD157827_AD4775561	AD157827	AD157827_AD1	AD	69	Male
AD157827_AD4775561_AACCATGAGCATAGGC-1	AD157827_AD4775561	AD157827	AD157827_AD1	AD	69	Male
AD157827_AD4775561_AACCATGCAGAACGCA-1	AD157827_AD4775561	AD157827	AD157827_AD1	AD	69	Male
AD157827_AD4775561_AACCATGCAGAGGGTT-1	AD157827_AD4775561	AD157827	AD157827_AD1	AD	69	Male
AD157827_AD4775561_AACCATGCATACACCA-1	AD157827_AD4775561	AD157827	AD157827_AD1	AD	69	Male
AD157827_AD4775561_AACCATGGTAGGGTAC-1	AD157827_AD4775561	AD157827	AD157827_AD1	AD	69	Male
AD157827_AD4775561_AACCATGGTCCTCATC-1	AD157827_AD4775561	AD157827	AD157827_AD1	AD	69	Male
AD157827_AD4775561_AACCATGGTTCGGCGT-1	AD157827_AD4775561	AD157827	AD157827_AD1	AD	69	Male
AD157827_AD4775561_AACCATGTCACCACAA-1	AD157827_AD4775561	AD157827	AD157827_AD1	AD	69	Male
AD157827_AD4775561_AACCATGTCCATATGG-1	AD157827_AD4775561	AD157827	AD157827_AD1	AD	69	Male
AD157827_AD4775561_AACCATGTCCCTATTA-1	AD157827_AD4775561	AD157827	AD157827_AD1	AD	69	Male
AD157827_AD4775561_AACCCAAAGCTAGAAT-1	AD157827_AD4775561	AD157827	AD157827_AD1	AD	69	Male
AD157827_AD4775561_AACCCAAAGTGGGAAA-1	AD157827_AD4775561	AD157827	AD157827_AD1	AD	69	Male
AD157827_AD4775561_AACCCAACAAATACAG-1	AD157827_AD4775561	AD157827	AD157827_AD1	AD	69	Male
AD157827_AD4775561_AACCCAAGTCACGTGC-1	AD157827_AD4775561	AD157827	AD157827_AD1	AD	69	Male
AD157827_AD4775561_AACCCAAGTGGTAACG-1	AD157827_AD4775561	AD157827	AD157827_AD1	AD	69	Male
AD157827_AD4775561_AACCTGAAGACGTCCC-1	AD157827_AD4775561	AD157827	AD157827_AD1	AD	69	Male
AD157827_AD4775561_AACCTGAAGGTCTACT-1	AD157827_AD4775561	AD157827	AD157827_AD1	AD	69	Male
AD157827_AD4775561_AACCTGATCACCTCAC-1	AD157827_AD4775561	AD157827	AD157827_AD1	AD	69	Male
AD157827_AD4775561_AACCTTTCAGGCCTGT-1	AD157827_AD4775561	AD157827	AD157827_AD1	AD	69	Male
AD157827_AD4775561_AACCTTTCATGTGCTA-1	AD157827_AD4775561	AD157827	AD157827_AD1	AD	69	Male
AD157827_AD4775561_AACCTTTGTGAGCGAT-1	AD157827_AD4775561	AD157827	AD157827_AD1	AD	69	Male
AD157827_AD4775561_AACCTTTGTTTACCTT-1	AD157827_AD4775561	AD157827	AD157827_AD1	AD	69	Male
AD157827_AD4775561_AACCTTTTCGTGTGAT-1	AD157827_AD4775561	AD157827	AD157827_AD1	AD	69	Male
AD157827_AD4775561_AACGAAAAGTCGGGAT-1	AD157827_AD4775561	AD157827	AD157827_AD1	AD	69	Male
AD157827_AD4775561_AACGAAACACGGTGCT-1	AD157827_AD4775561	AD157827	AD157827_AD1	AD	69	Male
AD157827_AD4775561_AACGAAACAGACCTAT-1	AD157827_AD4775561	AD157827	AD157827_AD1	AD	69	Male
AD157827_AD4775561_AACGAAAGTACGTGAG-1	AD157827_AD4775561	AD157827	AD157827_AD1	AD	69	Male
AD157827_AD4775561_AACGGGAAGCTTCGTA-1	AD157827_AD4775561	AD157827	AD157827_AD1	AD	69	Male
AD157827_AD4775561_AACGGGAAGTAAACAC-1	AD157827_AD4775561	AD157827	AD157827_AD1	AD	69	Male
AD157827_AD4775561_AACGGGACAACAAGTA-1	AD157827_AD4775561	AD157827	AD157827_AD1	AD	69	Male
AD157827_AD4775561_AACGGGACACAATGCT-1	AD157827_AD4775561	AD157827	AD157827_AD1	AD	69	Male
AD157827_AD4775561_AACGGGACAGACCATT-1	AD157827_AD4775561	AD157827	AD157827_AD1	AD	69	Male
AD157827_AD4775561_AACGGGAGTTGCGAAG-1	AD157827_AD4775561	AD157827	AD157827_AD1	AD	69	Male
AD157827_AD4775561_AACGGGATCAGCTGAT-1	AD157827_AD4775561	AD157827	AD157827_AD1	AD	69	Male
AD157827_AD4775561_AACGGGATCCGTTGAA-1	AD157827_AD4775561	AD157827	AD157827_AD1	AD	69	Male
AD157827_AD4775561_AACGTCAAGACGATAT-1	AD157827_AD4775561	AD157827	AD157827_AD1	AD	69	Male
AD157827_AD4775561_AACGTCACAATAGTCC-1	AD157827_AD4775561	AD157827	AD157827_AD1	AD	69	Male
AD157827_AD4775561_AACGTCACAATCGCAT-1	AD157827_AD4775561	AD157827	AD157827_AD1	AD	69	Male
AD157827_AD4775561_AACGTCAGTAGACAGC-1	AD157827_AD4775561	AD157827	AD157827_AD1	AD	69	Male
AD157827_AD4775561_AACGTCAGTATTTCTC-1	AD157827_AD4775561	AD157827	AD157827_AD1	AD	69	Male
AD157827_AD4775561_AACTTCTAGTACCGGA-1	AD157827_AD4775561	AD157827	AD157827_AD1	AD	69	Male
AD157827_AD4775561_AACTTCTAGTGATAAC-1	AD157827_AD4775561	AD157827	AD157827_AD1	AD	69	Male
AD157827_AD4775561_AACTTCTCACAGTGAG-1	AD157827_AD4775561	AD157827	AD157827_AD1	AD	69	Male
AD157827_AD4775561_AACTTCTCAGAGCTAG-1	AD157827_AD4775561	AD157827	AD157827_AD1	AD	69	Male
AD157827_AD4775561_AACTTCTGTAGTCGTT-1	AD157827_AD4775561	AD157827	AD157827_AD1	AD	69	Male
AD157827_AD4775561_AACTTCTGTGCCTTCT-1	AD157827_AD4775561	AD157827	AD157827_AD1	AD	69	Male
AD157827_AD4775561_AACTTCTTCCAAGCCG-1	AD157827_AD4775561	AD157827	AD157827_AD1	AD	69	Male
AD157827_AD4775561_AACTTCTTCGTTCAGA-1	AD157827_AD4775561	AD157827	AD157827_AD1	AD	69	Male
AD157827_AD4775561_AAGAACAAGGTAAGTT-1	AD157827_AD4775561	AD157827	AD157827_AD1	AD	69	Male
AD157827_AD4775561_AAGAACAAGTCTCTGA-1	AD157827_AD4775561	AD157827	AD157827_AD1	AD	69	Male
AD157827_AD4775561_AAGAACACACACTGGC-1	AD157827_AD4775561	AD157827	AD157827_AD1	AD	69	Male
AD157827_AD4775561_AAGAACACACGACGAA-1	AD157827_AD4775561	AD157827	AD157827_AD1	AD	69	Male
AD157827_AD4775561_AAGAACACATAGATGA-1	AD157827_AD4775561	AD157827	AD157827_AD1	AD	69	Male
AD157827_AD4775561_AAGAACACATCCGTGG-1	AD157827_AD4775561	AD157827	AD157827_AD1	AD	69	Male
AD157827_AD4775561_AAGAACACATCTGGGC-1	AD157827_AD4775561	AD157827	AD157827_AD1	AD	69	Male
AD157827_AD4775561_AAGAACAGTGAGACGT-1	AD157827_AD4775561	AD157827	AD157827_AD1	AD	69	Male
AD157827_AD4775561_AAGAACAGTGGTTCTA-1	AD157827_AD4775561	AD157827	AD157827_AD1	AD	69	Male
AD157827_AD4775561_AAGAACATCACAAGAA-1	AD157827_AD4775561	AD157827	AD157827_AD1	AD	69	Male
AD157827_AD4775561_AAGACAAAGGCACTAG-1	AD157827_AD4775561	AD157827	AD157827_AD1	AD	69	Male
AD157827_AD4775561_AAGACAAAGTTCGCAT-1	AD157827_AD4775561	AD157827	AD157827_AD1	AD	69	Male
AD157827_AD4775561_AAGACAACACATGTTG-1	AD157827_AD4775561	AD157827	AD157827_AD1	AD	69	Male
AD157827_AD4775561_AAGACAACATCGCTCT-1	AD157827_AD4775561	AD157827	AD157827_AD1	AD	69	Male
AD157827_AD4775561_AAGACAAGTACGAAAT-1	AD157827_AD4775561	AD157827	AD157827_AD1	AD	69	Male
AD157827_AD4775561_AAGACAAGTTTACCTT-1	AD157827_AD4775561	AD157827	AD157827_AD1	AD	69	Male
AD157827_AD4775561_AAGACAATCAAGCGTT-1	AD157827_AD4775561	AD157827	AD157827_AD1	AD	69	Male
AD157827_AD4775561_AAGACAATCATACGAC-1	AD157827_AD4775561	AD157827	AD157827_AD1	AD	69	Male
AD157827_AD4775561_AAGACTCAGAAGCGAA-1	AD157827_AD4775561	AD157827	AD157827_AD1	AD	69	Male
AD157827_AD4775561_AAGACTCTCAGCAATC-1	AD157827_AD4775561	AD157827	AD157827_AD1	AD	69	Male
AD157827_AD4775561_AAGATAGCACGCAGTC-1	AD157827_AD4775561	AD157827	AD157827_AD1	AD	69	Male
AD157827_AD4775561_AAGATAGCATAATGAG-1	AD157827_AD4775561	AD157827	AD157827_AD1	AD	69	Male
AD157827_AD4775561_AAGATAGGTTTAGTCG-1	AD157827_AD4775561	AD157827	AD157827_AD1	AD	69	Male
AD157827_AD4775561_AAGATAGTCAGTCATG-1	AD157827_AD4775561	AD157827	AD157827_AD1	AD	69	Male
AD157827_AD4775561_AAGCATCAGCTGCCAC-1	AD157827_AD4775561	AD157827	AD157827_AD1	AD	69	Male
AD157827_AD4775561_AAGCATCCACTACGGC-1	AD157827_AD4775561	AD157827	AD157827_AD1	AD	69	Male
AD157827_AD4775561_AAGCATCCAGAACGCA-1	AD157827_AD4775561	AD157827	AD157827_AD1	AD	69	Male
AD157827_AD4775561_AAGCATCGTAGGTACG-1	AD157827_AD4775561	AD157827	AD157827_AD1	AD	69	Male
AD157827_AD4775561_AAGCATCGTATCCTCC-1	AD157827_AD4775561	AD157827	AD157827_AD1	AD	69	Male
AD157827_AD4775561_AAGCATCGTCAACCTA-1	AD157827_AD4775561	AD157827	AD157827_AD1	AD	69	Male
AD157827_AD4775561_AAGCATCGTCGGTAAG-1	AD157827_AD4775561	AD157827	AD157827_AD1	AD	69	Male
AD157827_AD4775561_AAGCATCGTCTTGAGT-1	AD157827_AD4775561	AD157827	AD157827_AD1	AD	69	Male
AD157827_AD4775561_AAGCATCTCATGCCGG-1	AD157827_AD4775561	AD157827	AD157827_AD1	AD	69	Male
AD157827_AD4775561_AAGCATCTCCGGCAGT-1	AD157827_AD4775561	AD157827	AD157827_AD1	AD	69	Male
AD157827_AD4775561_AAGCCATAGAGCAAGA-1	AD157827_AD4775561	AD157827	AD157827_AD1	AD	69	Male
AD157827_AD4775561_AAGCCATAGGCGCTTC-1	AD157827_AD4775561	AD157827	AD157827_AD1	AD	69	Male
AD157827_AD4775561_AAGCCATCACTCAAGT-1	AD157827_AD4775561	AD157827	AD157827_AD1	AD	69	Male
AD157827_AD4775561_AAGCCATCAGGTCAAG-1	AD157827_AD4775561	AD157827	AD157827_AD1	AD	69	Male
AD157827_AD4775561_AAGCCATCATCCTAAG-1	AD157827_AD4775561	AD157827	AD157827_AD1	AD	69	Male
AD157827_AD4775561_AAGCCATGTAGACGTG-1	AD157827_AD4775561	AD157827	AD157827_AD1	AD	69	Male
AD157827_AD4775561_AAGCCATGTCATTGCA-1	AD157827_AD4775561	AD157827	AD157827_AD1	AD	69	Male
AD157827_AD4775561_AAGCCATTCAAGAAAC-1	AD157827_AD4775561	AD157827	AD157827_AD1	AD	69	Male
AD157827_AD4775561_AAGCCATTCCCTCATG-1	AD157827_AD4775561	AD157827	AD157827_AD1	AD	69	Male
AD157827_AD4775561_AAGCGAGAGCGTGTTT-1	AD157827_AD4775561	AD157827	AD157827_AD1	AD	69	Male
AD157827_AD4775561_AAGCGAGCAAGACAAT-1	AD157827_AD4775561	AD157827	AD157827_AD1	AD	69	Male
AD157827_AD4775561_AAGCGAGCACCAACAT-1	AD157827_AD4775561	AD157827	AD157827_AD1	AD	69	Male
AD157827_AD4775561_AAGCGAGGTATTGAGA-1	AD157827_AD4775561	AD157827	AD157827_AD1	AD	69	Male
AD157827_AD4775561_AAGCGAGGTCATCCCT-1	AD157827_AD4775561	AD157827	AD157827_AD1	AD	69	Male
AD157827_AD4775561_AAGCGAGTCATGCCAA-1	AD157827_AD4775561	AD157827	AD157827_AD1	AD	69	Male
AD157827_AD4775561_AAGCGAGTCTAGCATG-1	AD157827_AD4775561	AD157827	AD157827_AD1	AD	69	Male
AD157827_AD4775561_AAGCGAGTCTGCGGGT-1	AD157827_AD4775561	AD157827	AD157827_AD1	AD	69	Male
AD157827_AD4775561_AAGCGTTAGTCTGGTT-1	AD157827_AD4775561	AD157827	AD157827_AD1	AD	69	Male
AD157827_AD4775561_AAGCGTTCACTATCCC-1	AD157827_AD4775561	AD157827	AD157827_AD1	AD	69	Male
AD157827_AD4775561_AAGCGTTCACTTCCTG-1	AD157827_AD4775561	AD157827	AD157827_AD1	AD	69	Male
AD157827_AD4775561_AAGCGTTGTCAGACTT-1	AD157827_AD4775561	AD157827	AD157827_AD1	AD	69	Male
AD157827_AD4775561_AAGCGTTTCATCTGTT-1	AD157827_AD4775561	AD157827	AD157827_AD1	AD	69	Male
AD157827_AD4775561_AAGCGTTTCGACGTCG-1	AD157827_AD4775561	AD157827	AD157827_AD1	AD	69	Male
AD157827_AD4775561_AAGGAATAGAGCATAT-1	AD157827_AD4775561	AD157827	AD157827_AD1	AD	69	Male
AD157827_AD4775561_AAGGAATAGCTAGAGC-1	AD157827_AD4775561	AD157827	AD157827_AD1	AD	69	Male
AD157827_AD4775561_AAGGAATCAGGTCAGA-1	AD157827_AD4775561	AD157827	AD157827_AD1	AD	69	Male
AD157827_AD4775561_AAGGAATGTTAAGGGC-1	AD157827_AD4775561	AD157827	AD157827_AD1	AD	69	Male
AD157827_AD4775561_AAGGAATTCGTTCAGA-1	AD157827_AD4775561	AD157827	AD157827_AD1	AD	69	Male
AD157827_AD4775561_AAGGTAAAGTAACAGT-1	AD157827_AD4775561	AD157827	AD157827_AD1	AD	69	Male
AD157827_AD4775561_AAGGTAAAGTTATGGA-1	AD157827_AD4775561	AD157827	AD157827_AD1	AD	69	Male
AD157827_AD4775561_AAGGTAACATATCTCT-1	AD157827_AD4775561	AD157827	AD157827_AD1	AD	69	Male
AD157827_AD4775561_AAGGTAACATCTGGGC-1	AD157827_AD4775561	AD157827	AD157827_AD1	AD	69	Male
AD157827_AD4775561_AAGTACCAGCGTCAGA-1	AD157827_AD4775561	AD157827	AD157827_AD1	AD	69	Male
AD157827_AD4775561_AAGTACCGTCACTTAG-1	AD157827_AD4775561	AD157827	AD157827_AD1	AD	69	Male
AD157827_AD4775561_AAGTACCTCGAGCCTG-1	AD157827_AD4775561	AD157827	AD157827_AD1	AD	69	Male
AD157827_AD4775561_AAGTCGTAGGTAGCCA-1	AD157827_AD4775561	AD157827	AD157827_AD1	AD	69	Male
AD157827_AD4775561_AAGTCGTTCGTTCTAT-1	AD157827_AD4775561	AD157827	AD157827_AD1	AD	69	Male
AD157827_AD4775561_AAGTGAAAGATGCTTC-1	AD157827_AD4775561	AD157827	AD157827_AD1	AD	69	Male
AD157827_AD4775561_AAGTGAAAGGCTTTCA-1	AD157827_AD4775561	AD157827	AD157827_AD1	AD	69	Male
AD157827_AD4775561_AAGTGAAAGTAATCCC-1	AD157827_AD4775561	AD157827	AD157827_AD1	AD	69	Male
AD157827_AD4775561_AAGTGAACAAGGCGTA-1	AD157827_AD4775561	AD157827	AD157827_AD1	AD	69	Male
AD157827_AD4775561_AAGTGAACAATTGAGA-1	AD157827_AD4775561	AD157827	AD157827_AD1	AD	69	Male
AD157827_AD4775561_AAGTGAACACAAGGTG-1	AD157827_AD4775561	AD157827	AD157827_AD1	AD	69	Male
AD157827_AD4775561_AAGTGAACATTGACCA-1	AD157827_AD4775561	AD157827	AD157827_AD1	AD	69	Male
AD157827_AD4775561_AAGTGAAGTACAGTAA-1	AD157827_AD4775561	AD157827	AD157827_AD1	AD	69	Male
AD157827_AD4775561_AAGTGAAGTTCGTTCC-1	AD157827_AD4775561	AD157827	AD157827_AD1	AD	69	Male
AD157827_AD4775561_AAGTGAATCAACCTCC-1	AD157827_AD4775561	AD157827	AD157827_AD1	AD	69	Male
AD157827_AD4775561_AAGTTCGAGATGCCGA-1	AD157827_AD4775561	AD157827	AD157827_AD1	AD	69	Male
AD157827_AD4775561_AAGTTCGAGCAAATGT-1	AD157827_AD4775561	AD157827	AD157827_AD1	AD	69	Male
AD157827_AD4775561_AAGTTCGCAACTCGAT-1	AD157827_AD4775561	AD157827	AD157827_AD1	AD	69	Male
AD157827_AD4775561_AAGTTCGCACAGTCCG-1	AD157827_AD4775561	AD157827	AD157827_AD1	AD	69	Male
AD157827_AD4775561_AAGTTCGCACTGAATC-1	AD157827_AD4775561	AD157827	AD157827_AD1	AD	69	Male
AD157827_AD4775561_AAGTTCGCATTGCAAC-1	AD157827_AD4775561	AD157827	AD157827_AD1	AD	69	Male
AD157827_AD4775561_AAGTTCGGTAACGCGA-1	AD157827_AD4775561	AD157827	AD157827_AD1	AD	69	Male
AD157827_AD4775561_AAGTTCGTCTGGCTGG-1	AD157827_AD4775561	AD157827	AD157827_AD1	AD	69	Male
AD157827_AD4775561_AATAGAGAGACGCTCC-1	AD157827_AD4775561	AD157827	AD157827_AD1	AD	69	Male
AD157827_AD4775561_AATAGAGAGTCGTCTA-1	AD157827_AD4775561	AD157827	AD157827_AD1	AD	69	Male
AD157827_AD4775561_AATAGAGCAGGCTATT-1	AD157827_AD4775561	AD157827	AD157827_AD1	AD	69	Male
AD157827_AD4775561_AATAGAGCATAATGAG-1	AD157827_AD4775561	AD157827	AD157827_AD1	AD	69	Male
AD157827_AD4775561_AATAGAGGTACCTAAC-1	AD157827_AD4775561	AD157827	AD157827_AD1	AD	69	Male
AD157827_AD4775561_AATAGAGGTTGTCATG-1	AD157827_AD4775561	AD157827	AD157827_AD1	AD	69	Male
AD157827_AD4775561_AATAGAGTCGCAATTG-1	AD157827_AD4775561	AD157827	AD157827_AD1	AD	69	Male
AD157827_AD4775561_AATAGAGTCGGCATCG-1	AD157827_AD4775561	AD157827	AD157827_AD1	AD	69	Male
AD157827_AD4775561_AATAGAGTCTCTCTTC-1	AD157827_AD4775561	AD157827	AD157827_AD1	AD	69	Male
AD157827_AD4775561_AATCACGAGGTAGACC-1	AD157827_AD4775561	AD157827	AD157827_AD1	AD	69	Male
AD157827_AD4775561_AATCACGAGTGATGGC-1	AD157827_AD4775561	AD157827	AD157827_AD1	AD	69	Male
AD157827_AD4775561_AATCACGAGTTATGGA-1	AD157827_AD4775561	AD157827	AD157827_AD1	AD	69	Male
AD157827_AD4775561_AATCACGCAGACGCTC-1	AD157827_AD4775561	AD157827	AD157827_AD1	AD	69	Male
AD157827_AD4775561_AATCACGGTCGAGTTT-1	AD157827_AD4775561	AD157827	AD157827_AD1	AD	69	Male
AD157827_AD4775561_AATCACGGTGCGAACA-1	AD157827_AD4775561	AD157827	AD157827_AD1	AD	69	Male
AD157827_AD4775561_AATCACGTCAAACGTC-1	AD157827_AD4775561	AD157827	AD157827_AD1	AD	69	Male
AD157827_AD4775561_AATCACGTCCGCAAAT-1	AD157827_AD4775561	AD157827	AD157827_AD1	AD	69	Male
AD157827_AD4775561_AATCGACCAAAGTATG-1	AD157827_AD4775561	AD157827	AD157827_AD1	AD	69	Male
AD157827_AD4775561_AATCGACCAGACAATA-1	AD157827_AD4775561	AD157827	AD157827_AD1	AD	69	Male
AD157827_AD4775561_AATCGACCAGGTTTAC-1	AD157827_AD4775561	AD157827	AD157827_AD1	AD	69	Male
AD157827_AD4775561_AATCGACCATCCAATG-1	AD157827_AD4775561	AD157827	AD157827_AD1	AD	69	Male
AD157827_AD4775561_AATCGACGTGAATGAT-1	AD157827_AD4775561	AD157827	AD157827_AD1	AD	69	Male
AD157827_AD4775561_AATCGACTCAAGTCTG-1	AD157827_AD4775561	AD157827	AD157827_AD1	AD	69	Male
AD157827_AD4775561_AATCGACTCCGAGGCT-1	AD157827_AD4775561	AD157827	AD157827_AD1	AD	69	Male
AD157827_AD4775561_AATCGACTCCTGATAG-1	AD157827_AD4775561	AD157827	AD157827_AD1	AD	69	Male
AD157827_AD4775561_AATCGACTCGAATCCA-1	AD157827_AD4775561	AD157827	AD157827_AD1	AD	69	Male
AD157827_AD4775561_AATCGTGAGCAGTACG-1	AD157827_AD4775561	AD157827	AD157827_AD1	AD	69	Male
AD157827_AD4775561_AATCGTGAGCTCCACG-1	AD157827_AD4775561	AD157827	AD157827_AD1	AD	69	Male
AD157827_AD4775561_AATCGTGAGTTTGCTG-1	AD157827_AD4775561	AD157827	AD157827_AD1	AD	69	Male
AD157827_AD4775561_AATCGTGCAGGTTACT-1	AD157827_AD4775561	AD157827	AD157827_AD1	AD	69	Male
AD157827_AD4775561_AATCGTGGTGGAACAC-1	AD157827_AD4775561	AD157827	AD157827_AD1	AD	69	Male
AD157827_AD4775561_AATCGTGTCATAGACC-1	AD157827_AD4775561	AD157827	AD157827_AD1	AD	69	Male
AD157827_AD4775561_AATCGTGTCCCTCTTT-1	AD157827_AD4775561	AD157827	AD157827_AD1	AD	69	Male
AD157827_AD4775561_AATGAAGCACGGATCC-1	AD157827_AD4775561	AD157827	AD157827_AD1	AD	69	Male
AD157827_AD4775561_AATGAAGCAGTTCACA-1	AD157827_AD4775561	AD157827	AD157827_AD1	AD	69	Male
AD157827_AD4775561_AATGAAGGTAACATAG-1	AD157827_AD4775561	AD157827	AD157827_AD1	AD	69	Male
AD157827_AD4775561_AATGAAGTCCACAGGC-1	AD157827_AD4775561	AD157827	AD157827_AD1	AD	69	Male
AD157827_AD4775561_AATGACCAGTTACGGG-1	AD157827_AD4775561	AD157827	AD157827_AD1	AD	69	Male
AD157827_AD4775561_AATGACCGTTGCTAGT-1	AD157827_AD4775561	AD157827	AD157827_AD1	AD	69	Male
AD157827_AD4775561_AATGACCTCCCAGGAC-1	AD157827_AD4775561	AD157827	AD157827_AD1	AD	69	Male
AD157827_AD4775561_AATGACCTCGCTCTAC-1	AD157827_AD4775561	AD157827	AD157827_AD1	AD	69	Male
AD157827_AD4775561_AATGCCAAGGATGAGA-1	AD157827_AD4775561	AD157827	AD157827_AD1	AD	69	Male
AD157827_AD4775561_AATGCCACAAGTCCCG-1	AD157827_AD4775561	AD157827	AD157827_AD1	AD	69	Male
AD157827_AD4775561_AATGCCACAAGTTCCA-1	AD157827_AD4775561	AD157827	AD157827_AD1	AD	69	Male
AD157827_AD4775561_AATGCCACAGAACGCA-1	AD157827_AD4775561	AD157827	AD157827_AD1	AD	69	Male
AD157827_AD4775561_AATGCCACAGCAGTTT-1	AD157827_AD4775561	AD157827	AD157827_AD1	AD	69	Male
AD157827_AD4775561_AATGCCAGTAATGCGG-1	AD157827_AD4775561	AD157827	AD157827_AD1	AD	69	Male
AD157827_AD4775561_AATGCCAGTACTCGAT-1	AD157827_AD4775561	AD157827	AD157827_AD1	AD	69	Male
AD157827_AD4775561_AATGCCAGTCTGTCAA-1	AD157827_AD4775561	AD157827	AD157827_AD1	AD	69	Male
AD157827_AD4775561_AATGCCAGTTGACTAC-1	AD157827_AD4775561	AD157827	AD157827_AD1	AD	69	Male
AD157827_AD4775561_AATGCCATCGTCGGGT-1	AD157827_AD4775561	AD157827	AD157827_AD1	AD	69	Male
AD157827_AD4775561_AATGGAAAGAGGCTGT-1	AD157827_AD4775561	AD157827	AD157827_AD1	AD	69	Male
AD157827_AD4775561_AATGGAAAGGTATCTC-1	AD157827_AD4775561	AD157827	AD157827_AD1	AD	69	Male
AD157827_AD4775561_AATGGAACAATGTCTG-1	AD157827_AD4775561	AD157827	AD157827_AD1	AD	69	Male
AD157827_AD4775561_AATGGAACAGCACACC-1	AD157827_AD4775561	AD157827	AD157827_AD1	AD	69	Male
AD157827_AD4775561_AATGGAAGTGTATTCG-1	AD157827_AD4775561	AD157827	AD157827_AD1	AD	69	Male
AD157827_AD4775561_AATGGCTAGAGGGTGG-1	AD157827_AD4775561	AD157827	AD157827_AD1	AD	69	Male
AD157827_AD4775561_AATGGCTAGCACGATG-1	AD157827_AD4775561	AD157827	AD157827_AD1	AD	69	Male
AD157827_AD4775561_AATGGCTAGGTACAAT-1	AD157827_AD4775561	AD157827	AD157827_AD1	AD	69	Male
AD157827_AD4775561_AATGGCTAGTTGGCGA-1	AD157827_AD4775561	AD157827	AD157827_AD1	AD	69	Male
AD157827_AD4775561_AATGGCTCAGACGCTC-1	AD157827_AD4775561	AD157827	AD157827_AD1	AD	69	Male
AD157827_AD4775561_AATGGCTCAGTCAGCC-1	AD157827_AD4775561	AD157827	AD157827_AD1	AD	69	Male
AD157827_AD4775561_AATGGCTTCATCGACA-1	AD157827_AD4775561	AD157827	AD157827_AD1	AD	69	Male
AD157827_AD4775561_AATGGCTTCCGCCTAT-1	AD157827_AD4775561	AD157827	AD157827_AD1	AD	69	Male
AD157827_AD4775561_AATGGCTTCGCTCTCA-1	AD157827_AD4775561	AD157827	AD157827_AD1	AD	69	Male
AD157827_AD4775561_AATTCCTAGCTAGCCC-1	AD157827_AD4775561	AD157827	AD157827_AD1	AD	69	Male
AD157827_AD4775561_AATTCCTAGTCTGTAC-1	AD157827_AD4775561	AD157827	AD157827_AD1	AD	69	Male
AD157827_AD4775561_AATTCCTCAAGTGCAG-1	AD157827_AD4775561	AD157827	AD157827_AD1	AD	69	Male
AD157827_AD4775561_AATTCCTCAGACGATG-1	AD157827_AD4775561	AD157827	AD157827_AD1	AD	69	Male
AD157827_AD4775561_AATTCCTCAGCTGGTC-1	AD157827_AD4775561	AD157827	AD157827_AD1	AD	69	Male
AD157827_AD4775561_AATTCCTCATCGAAGG-1	AD157827_AD4775561	AD157827	AD157827_AD1	AD	69	Male
AD157827_AD4775561_AATTCCTGTTGCCGAC-1	AD157827_AD4775561	AD157827	AD157827_AD1	AD	69	Male
AD157827_AD4775561_AATTTCCAGGTTAAAC-1	AD157827_AD4775561	AD157827	AD157827_AD1	AD	69	Male
AD157827_AD4775561_AATTTCCTCATCGCCT-1	AD157827_AD4775561	AD157827	AD157827_AD1	AD	69	Male
AD157827_AD4775561_AATTTCCTCCAGGACC-1	AD157827_AD4775561	AD157827	AD157827_AD1	AD	69	Male
AD157827_AD4775561_AATTTCCTCGAGCCAC-1	AD157827_AD4775561	AD157827	AD157827_AD1	AD	69	Male
AD157827_AD4775561_AATTTCCTCTCCAAGA-1	AD157827_AD4775561	AD157827	AD157827_AD1	AD	69	Male
AD157827_AD4775561_ACAAAGACACTAAACC-1	AD157827_AD4775561	AD157827	AD157827_AD1	AD	69	Male
AD157827_AD4775561_ACAAAGACAGGGAATC-1	AD157827_AD4775561	AD157827	AD157827_AD1	AD	69	Male
AD157827_AD4775561_ACAAAGAGTCATACCA-1	AD157827_AD4775561	AD157827	AD157827_AD1	AD	69	Male
AD157827_AD4775561_ACAAAGATCGAACGCC-1	AD157827_AD4775561	AD157827	AD157827_AD1	AD	69	Male
AD157827_AD4775561_ACAAAGATCGACATAC-1	AD157827_AD4775561	AD157827	AD157827_AD1	AD	69	Male
AD157827_AD4775561_ACAACCAAGAAGTCAT-1	AD157827_AD4775561	AD157827	AD157827_AD1	AD	69	Male
AD157827_AD4775561_ACAACCAAGCATCTTG-1	AD157827_AD4775561	AD157827	AD157827_AD1	AD	69	Male
AD157827_AD4775561_ACAACCAAGCATTGAA-1	AD157827_AD4775561	AD157827	AD157827_AD1	AD	69	Male
AD157827_AD4775561_ACAACCATCTGGCCGA-1	AD157827_AD4775561	AD157827	AD157827_AD1	AD	69	Male
AD157827_AD4775561_ACAAGCTAGTATGATG-1	AD157827_AD4775561	AD157827	AD157827_AD1	AD	69	Male
AD157827_AD4775561_ACAAGCTCACCAGCCA-1	AD157827_AD4775561	AD157827	AD157827_AD1	AD	69	Male
AD157827_AD4775561_ACAAGCTCAGAACTTC-1	AD157827_AD4775561	AD157827	AD157827_AD1	AD	69	Male
AD157827_AD4775561_ACAAGCTCATTGTAGC-1	AD157827_AD4775561	AD157827	AD157827_AD1	AD	69	Male
AD157827_AD4775561_ACAAGCTTCAAAGGTA-1	AD157827_AD4775561	AD157827	AD157827_AD1	AD	69	Male
AD157827_AD4775561_ACAAGCTTCCCGAAAT-1	AD157827_AD4775561	AD157827	AD157827_AD1	AD	69	Male
AD157827_AD4775561_ACACAGTGTAAGCAAT-1	AD157827_AD4775561	AD157827	AD157827_AD1	AD	69	Male
AD157827_AD4775561_ACACAGTTCCTCCACA-1	AD157827_AD4775561	AD157827	AD157827_AD1	AD	69	Male
AD157827_AD4775561_ACACAGTTCCTCTTTC-1	AD157827_AD4775561	AD157827	AD157827_AD1	AD	69	Male
AD157827_AD4775561_ACACAGTTCGACGCTG-1	AD157827_AD4775561	AD157827	AD157827_AD1	AD	69	Male
AD157827_AD4775561_ACACAGTTCGCCGAAC-1	AD157827_AD4775561	AD157827	AD157827_AD1	AD	69	Male
AD157827_AD4775561_ACACCAAAGGTGCGAT-1	AD157827_AD4775561	AD157827	AD157827_AD1	AD	69	Male
AD157827_AD4775561_ACACCAACAATTCTCT-1	AD157827_AD4775561	AD157827	AD157827_AD1	AD	69	Male
AD157827_AD4775561_ACACCAACACAGTGAG-1	AD157827_AD4775561	AD157827	AD157827_AD1	AD	69	Male
AD157827_AD4775561_ACACCAACAGAGTCAG-1	AD157827_AD4775561	AD157827	AD157827_AD1	AD	69	Male
AD157827_AD4775561_ACACCAACAGTGTACT-1	AD157827_AD4775561	AD157827	AD157827_AD1	AD	69	Male
AD157827_AD4775561_ACACCAAGTACGGATG-1	AD157827_AD4775561	AD157827	AD157827_AD1	AD	69	Male
AD157827_AD4775561_ACACCAAGTCCACATA-1	AD157827_AD4775561	AD157827	AD157827_AD1	AD	69	Male
AD157827_AD4775561_ACACCAAGTCCCTCAT-1	AD157827_AD4775561	AD157827	AD157827_AD1	AD	69	Male
AD157827_AD4775561_ACACCAATCATTGTGG-1	AD157827_AD4775561	AD157827	AD157827_AD1	AD	69	Male
AD157827_AD4775561_ACACCAATCGGATTAC-1	AD157827_AD4775561	AD157827	AD157827_AD1	AD	69	Male
AD157827_AD4775561_ACACCAATCTGCAGCG-1	AD157827_AD4775561	AD157827	AD157827_AD1	AD	69	Male
AD157827_AD4775561_ACACGCGAGGGTTAAT-1	AD157827_AD4775561	AD157827	AD157827_AD1	AD	69	Male
AD157827_AD4775561_ACACGCGAGTTGGGAC-1	AD157827_AD4775561	AD157827	AD157827_AD1	AD	69	Male
AD157827_AD4775561_ACACGCGAGTTTCAGC-1	AD157827_AD4775561	AD157827	AD157827_AD1	AD	69	Male
AD157827_AD4775561_ACACGCGCAAATTGCC-1	AD157827_AD4775561	AD157827	AD157827_AD1	AD	69	Male
AD157827_AD4775561_ACACGCGCAAGACAAT-1	AD157827_AD4775561	AD157827	AD157827_AD1	AD	69	Male
AD157827_AD4775561_ACACGCGCACAAGTGG-1	AD157827_AD4775561	AD157827	AD157827_AD1	AD	69	Male
AD157827_AD4775561_ACACGCGGTCCCTGAG-1	AD157827_AD4775561	AD157827	AD157827_AD1	AD	69	Male
AD157827_AD4775561_ACACGCGTCAAAGCCT-1	AD157827_AD4775561	AD157827	AD157827_AD1	AD	69	Male
AD157827_AD4775561_ACACTGAAGCCAGTAG-1	AD157827_AD4775561	AD157827	AD157827_AD1	AD	69	Male
AD157827_AD4775561_ACACTGAAGGTCCGAA-1	AD157827_AD4775561	AD157827	AD157827_AD1	AD	69	Male
AD157827_AD4775561_ACACTGAAGTTTGAGA-1	AD157827_AD4775561	AD157827	AD157827_AD1	AD	69	Male
AD157827_AD4775561_ACACTGACAAGTTCCA-1	AD157827_AD4775561	AD157827	AD157827_AD1	AD	69	Male
AD157827_AD4775561_ACACTGACACAAACGG-1	AD157827_AD4775561	AD157827	AD157827_AD1	AD	69	Male
AD157827_AD4775561_ACACTGAGTCCTGTTC-1	AD157827_AD4775561	AD157827	AD157827_AD1	AD	69	Male
AD157827_AD4775561_ACACTGATCAAGTGGG-1	AD157827_AD4775561	AD157827	AD157827_AD1	AD	69	Male
AD157827_AD4775561_ACACTGATCAATCTTC-1	AD157827_AD4775561	AD157827	AD157827_AD1	AD	69	Male
AD157827_AD4775561_ACACTGATCTGCACCT-1	AD157827_AD4775561	AD157827	AD157827_AD1	AD	69	Male
AD157827_AD4775561_ACAGAAAAGTCAACAA-1	AD157827_AD4775561	AD157827	AD157827_AD1	AD	69	Male
AD157827_AD4775561_ACAGAAACATGAGGGT-1	AD157827_AD4775561	AD157827	AD157827_AD1	AD	69	Male
AD157827_AD4775561_ACAGAAACATGGCCAC-1	AD157827_AD4775561	AD157827	AD157827_AD1	AD	69	Male
AD157827_AD4775561_ACAGAAAGTATCGTGT-1	AD157827_AD4775561	AD157827	AD157827_AD1	AD	69	Male
AD157827_AD4775561_ACAGAAAGTTCCGCAG-1	AD157827_AD4775561	AD157827	AD157827_AD1	AD	69	Male
AD157827_AD4775561_ACAGAAATCGCACGAC-1	AD157827_AD4775561	AD157827	AD157827_AD1	AD	69	Male
AD157827_AD4775561_ACAGCCGAGATCGGTG-1	AD157827_AD4775561	AD157827	AD157827_AD1	AD	69	Male
AD157827_AD4775561_ACAGCCGGTACAGAGC-1	AD157827_AD4775561	AD157827	AD157827_AD1	AD	69	Male
AD157827_AD4775561_ACAGCCGGTCCCACGA-1	AD157827_AD4775561	AD157827	AD157827_AD1	AD	69	Male
AD157827_AD4775561_ACAGCCGGTGAGACCA-1	AD157827_AD4775561	AD157827	AD157827_AD1	AD	69	Male
AD157827_AD4775561_ACAGCCGTCTACTTCA-1	AD157827_AD4775561	AD157827	AD157827_AD1	AD	69	Male
AD157827_AD4775561_ACAGGGAAGCCTGTGC-1	AD157827_AD4775561	AD157827	AD157827_AD1	AD	69	Male
AD157827_AD4775561_ACAGGGAGTTCCGCAG-1	AD157827_AD4775561	AD157827	AD157827_AD1	AD	69	Male
AD157827_AD4775561_ACAGGGATCAAGCCTA-1	AD157827_AD4775561	AD157827	AD157827_AD1	AD	69	Male
AD157827_AD4775561_ACAGGGATCCTGTAGA-1	AD157827_AD4775561	AD157827	AD157827_AD1	AD	69	Male
AD157827_AD4775561_ACAGGGATCTATACTC-1	AD157827_AD4775561	AD157827	AD157827_AD1	AD	69	Male
AD157827_AD4775561_ACAGGGATCTCTGAGA-1	AD157827_AD4775561	AD157827	AD157827_AD1	AD	69	Male
AD157827_AD4775561_ACATCCCAGCCGCTTG-1	AD157827_AD4775561	AD157827	AD157827_AD1	AD	69	Male
AD157827_AD4775561_ACATCCCAGCGGCTCT-1	AD157827_AD4775561	AD157827	AD157827_AD1	AD	69	Male
AD157827_AD4775561_ACATCCCAGTAACGTA-1	AD157827_AD4775561	AD157827	AD157827_AD1	AD	69	Male
AD157827_AD4775561_ACATCCCCAGAGAGGG-1	AD157827_AD4775561	AD157827	AD157827_AD1	AD	69	Male
AD157827_AD4775561_ACATCCCGTGGGATTG-1	AD157827_AD4775561	AD157827	AD157827_AD1	AD	69	Male
AD157827_AD4775561_ACATCCCTCAGGGTAG-1	AD157827_AD4775561	AD157827	AD157827_AD1	AD	69	Male
AD157827_AD4775561_ACATCGAAGCGATGGT-1	AD157827_AD4775561	AD157827	AD157827_AD1	AD	69	Male
AD157827_AD4775561_ACATCGAGTGCGGATA-1	AD157827_AD4775561	AD157827	AD157827_AD1	AD	69	Male
AD157827_AD4775561_ACATCGAGTTCCACAA-1	AD157827_AD4775561	AD157827	AD157827_AD1	AD	69	Male
AD157827_AD4775561_ACATCGATCTCTGAGA-1	AD157827_AD4775561	AD157827	AD157827_AD1	AD	69	Male
AD157827_AD4775561_ACATGCAAGAGTCACG-1	AD157827_AD4775561	AD157827	AD157827_AD1	AD	69	Male
AD157827_AD4775561_ACATGCAAGTGAGCCA-1	AD157827_AD4775561	AD157827	AD157827_AD1	AD	69	Male
AD157827_AD4775561_ACATGCACAAATGAAC-1	AD157827_AD4775561	AD157827	AD157827_AD1	AD	69	Male
AD157827_AD4775561_ACATGCAGTGCGGTAA-1	AD157827_AD4775561	AD157827	AD157827_AD1	AD	69	Male
AD157827_AD4775561_ACATGCAGTTTCACAG-1	AD157827_AD4775561	AD157827	AD157827_AD1	AD	69	Male
AD157827_AD4775561_ACATGCATCAAGTCTG-1	AD157827_AD4775561	AD157827	AD157827_AD1	AD	69	Male
AD157827_AD4775561_ACATGCATCTAGTGTG-1	AD157827_AD4775561	AD157827	AD157827_AD1	AD	69	Male
AD157827_AD4775561_ACATGCATCTCTAGGA-1	AD157827_AD4775561	AD157827	AD157827_AD1	AD	69	Male
AD157827_AD4775561_ACATTTCAGTTACGAA-1	AD157827_AD4775561	AD157827	AD157827_AD1	AD	69	Male
AD157827_AD4775561_ACATTTCCAAGACAAT-1	AD157827_AD4775561	AD157827	AD157827_AD1	AD	69	Male
AD157827_AD4775561_ACATTTCTCTGGTGCG-1	AD157827_AD4775561	AD157827	AD157827_AD1	AD	69	Male
AD157827_AD4775561_ACCAAACAGAACTGAT-1	AD157827_AD4775561	AD157827	AD157827_AD1	AD	69	Male
AD157827_AD4775561_ACCAAACCACGTAACT-1	AD157827_AD4775561	AD157827	AD157827_AD1	AD	69	Male
AD157827_AD4775561_ACCAAACCACTGTTCC-1	AD157827_AD4775561	AD157827	AD157827_AD1	AD	69	Male
AD157827_AD4775561_ACCAACAAGAAACTCA-1	AD157827_AD4775561	AD157827	AD157827_AD1	AD	69	Male
AD157827_AD4775561_ACCAACAAGAATCGTA-1	AD157827_AD4775561	AD157827	AD157827_AD1	AD	69	Male
AD157827_AD4775561_ACCAACAAGCACCGAA-1	AD157827_AD4775561	AD157827	AD157827_AD1	AD	69	Male
AD157827_AD4775561_ACCAACAAGCTTGTTG-1	AD157827_AD4775561	AD157827	AD157827_AD1	AD	69	Male
AD157827_AD4775561_ACCAACAAGGCTTTCA-1	AD157827_AD4775561	AD157827	AD157827_AD1	AD	69	Male
AD157827_AD4775561_ACCAACAGTGCACGCT-1	AD157827_AD4775561	AD157827	AD157827_AD1	AD	69	Male
AD157827_AD4775561_ACCAACAGTTGACTAC-1	AD157827_AD4775561	AD157827	AD157827_AD1	AD	69	Male
AD157827_AD4775561_ACCAACAGTTGTCAGT-1	AD157827_AD4775561	AD157827	AD157827_AD1	AD	69	Male
AD157827_AD4775561_ACCACAAAGCGCCGTT-1	AD157827_AD4775561	AD157827	AD157827_AD1	AD	69	Male
AD157827_AD4775561_ACCACAACAACAGATA-1	AD157827_AD4775561	AD157827	AD157827_AD1	AD	69	Male
AD157827_AD4775561_ACCACAATCTGCTAGA-1	AD157827_AD4775561	AD157827	AD157827_AD1	AD	69	Male
AD157827_AD4775561_ACCATTTAGCATCAAA-1	AD157827_AD4775561	AD157827	AD157827_AD1	AD	69	Male
AD157827_AD4775561_ACCATTTAGCCTATCA-1	AD157827_AD4775561	AD157827	AD157827_AD1	AD	69	Male
AD157827_AD4775561_ACCATTTAGCTAGCCC-1	AD157827_AD4775561	AD157827	AD157827_AD1	AD	69	Male
AD157827_AD4775561_ACCATTTAGGAGTCTG-1	AD157827_AD4775561	AD157827	AD157827_AD1	AD	69	Male
AD157827_AD4775561_ACCATTTAGGCTTCCG-1	AD157827_AD4775561	AD157827	AD157827_AD1	AD	69	Male
AD157827_AD4775561_ACCATTTCAACCACAT-1	AD157827_AD4775561	AD157827	AD157827_AD1	AD	69	Male
AD157827_AD4775561_ACCATTTCAGTCGGTC-1	AD157827_AD4775561	AD157827	AD157827_AD1	AD	69	Male
AD157827_AD4775561_ACCATTTGTGCCTAAT-1	AD157827_AD4775561	AD157827	AD157827_AD1	AD	69	Male
AD157827_AD4775561_ACCATTTGTTGGCTAT-1	AD157827_AD4775561	AD157827	AD157827_AD1	AD	69	Male
AD157827_AD4775561_ACCCAAAAGCTCCCTT-1	AD157827_AD4775561	AD157827	AD157827_AD1	AD	69	Male
AD157827_AD4775561_ACCCAAACAAACTAAG-1	AD157827_AD4775561	AD157827	AD157827_AD1	AD	69	Male
AD157827_AD4775561_ACCCAAACAAGTCGTT-1	AD157827_AD4775561	AD157827	AD157827_AD1	AD	69	Male
AD157827_AD4775561_ACCCAAACAGCGACAA-1	AD157827_AD4775561	AD157827	AD157827_AD1	AD	69	Male
AD157827_AD4775561_ACCCAAACATCATCTT-1	AD157827_AD4775561	AD157827	AD157827_AD1	AD	69	Male
AD157827_AD4775561_ACCCAAATCAACCTCC-1	AD157827_AD4775561	AD157827	AD157827_AD1	AD	69	Male
AD157827_AD4775561_ACCCAAATCCCAAGTA-1	AD157827_AD4775561	AD157827	AD157827_AD1	AD	69	Male
AD157827_AD4775561_ACCCAAATCGAGAGCA-1	AD157827_AD4775561	AD157827	AD157827_AD1	AD	69	Male
AD157827_AD4775561_ACCCTCAAGCCTCCAG-1	AD157827_AD4775561	AD157827	AD157827_AD1	AD	69	Male
AD157827_AD4775561_ACCCTCAAGTCGTCTA-1	AD157827_AD4775561	AD157827	AD157827_AD1	AD	69	Male
AD157827_AD4775561_ACCCTCACAATTAGGA-1	AD157827_AD4775561	AD157827	AD157827_AD1	AD	69	Male
AD157827_AD4775561_ACCCTCACAGTCTACA-1	AD157827_AD4775561	AD157827	AD157827_AD1	AD	69	Male
AD157827_AD4775561_ACCCTTGAGCACTCCG-1	AD157827_AD4775561	AD157827	AD157827_AD1	AD	69	Male
AD157827_AD4775561_ACCCTTGAGGTGCCTC-1	AD157827_AD4775561	AD157827	AD157827_AD1	AD	69	Male
AD157827_AD4775561_ACCCTTGCATGTTTGG-1	AD157827_AD4775561	AD157827	AD157827_AD1	AD	69	Male
AD157827_AD4775561_ACCCTTGTCCCTTGGT-1	AD157827_AD4775561	AD157827	AD157827_AD1	AD	69	Male
AD157827_AD4775561_ACCGTTCAGCCGAATG-1	AD157827_AD4775561	AD157827	AD157827_AD1	AD	69	Male
AD157827_AD4775561_ACCGTTCAGGTCTTTG-1	AD157827_AD4775561	AD157827	AD157827_AD1	AD	69	Male
AD157827_AD4775561_ACCGTTCAGTAGCTCT-1	AD157827_AD4775561	AD157827	AD157827_AD1	AD	69	Male
AD157827_AD4775561_ACCGTTCAGTCTTCGA-1	AD157827_AD4775561	AD157827	AD157827_AD1	AD	69	Male
AD157827_AD4775561_ACCGTTCCACCCTTAC-1	AD157827_AD4775561	AD157827	AD157827_AD1	AD	69	Male
AD157827_AD4775561_ACCGTTCCAGAGGACT-1	AD157827_AD4775561	AD157827	AD157827_AD1	AD	69	Male
AD157827_AD4775561_ACCGTTCTCCCGTTCA-1	AD157827_AD4775561	AD157827	AD157827_AD1	AD	69	Male
AD157827_AD4775561_ACCGTTCTCCGTGTGG-1	AD157827_AD4775561	AD157827	AD157827_AD1	AD	69	Male
AD157827_AD4775561_ACCTACCAGAGGGTAA-1	AD157827_AD4775561	AD157827	AD157827_AD1	AD	69	Male
AD157827_AD4775561_ACCTACCAGCAAACAT-1	AD157827_AD4775561	AD157827	AD157827_AD1	AD	69	Male
AD157827_AD4775561_ACCTACCAGCGAAACC-1	AD157827_AD4775561	AD157827	AD157827_AD1	AD	69	Male
AD157827_AD4775561_ACCTACCGTCCATACA-1	AD157827_AD4775561	AD157827	AD157827_AD1	AD	69	Male
AD157827_AD4775561_ACCTACCGTCCTACGG-1	AD157827_AD4775561	AD157827	AD157827_AD1	AD	69	Male
AD157827_AD4775561_ACCTACCGTCGTTCAA-1	AD157827_AD4775561	AD157827	AD157827_AD1	AD	69	Male
AD157827_AD4775561_ACCTACCTCTATACTC-1	AD157827_AD4775561	AD157827	AD157827_AD1	AD	69	Male
AD157827_AD4775561_ACCTACCTCTGAGCAT-1	AD157827_AD4775561	AD157827	AD157827_AD1	AD	69	Male
AD157827_AD4775561_ACCTGAACACGTAGAG-1	AD157827_AD4775561	AD157827	AD157827_AD1	AD	69	Male
AD157827_AD4775561_ACCTGAACATACTGTG-1	AD157827_AD4775561	AD157827	AD157827_AD1	AD	69	Male
AD157827_AD4775561_ACCTGAACATCGCTAA-1	AD157827_AD4775561	AD157827	AD157827_AD1	AD	69	Male
AD157827_AD4775561_ACCTGAAGTACGCTTA-1	AD157827_AD4775561	AD157827	AD157827_AD1	AD	69	Male
AD157827_AD4775561_ACCTGAATCAGTGTTG-1	AD157827_AD4775561	AD157827	AD157827_AD1	AD	69	Male
AD157827_AD4775561_ACCTGAATCCAAGAGG-1	AD157827_AD4775561	AD157827	AD157827_AD1	AD	69	Male
AD157827_AD4775561_ACCTGAATCGTACCTC-1	AD157827_AD4775561	AD157827	AD157827_AD1	AD	69	Male
AD157827_AD4775561_ACCTGTCCAACTCCAA-1	AD157827_AD4775561	AD157827	AD157827_AD1	AD	69	Male
AD157827_AD4775561_ACCTGTCCACTACGGC-1	AD157827_AD4775561	AD157827	AD157827_AD1	AD	69	Male
AD157827_AD4775561_ACCTGTCGTACGATTC-1	AD157827_AD4775561	AD157827	AD157827_AD1	AD	69	Male
AD157827_AD4775561_ACCTGTCGTGATTGGG-1	AD157827_AD4775561	AD157827	AD157827_AD1	AD	69	Male
AD157827_AD4775561_ACGATCAAGCTCAGAG-1	AD157827_AD4775561	AD157827	AD157827_AD1	AD	69	Male
AD157827_AD4775561_ACGATCAAGGTTCTTG-1	AD157827_AD4775561	AD157827	AD157827_AD1	AD	69	Male
AD157827_AD4775561_ACGATCACAATGTGGG-1	AD157827_AD4775561	AD157827	AD157827_AD1	AD	69	Male
AD157827_AD4775561_ACGATCAGTATCGCTA-1	AD157827_AD4775561	AD157827	AD157827_AD1	AD	69	Male
AD157827_AD4775561_ACGATCAGTTGCTGAT-1	AD157827_AD4775561	AD157827	AD157827_AD1	AD	69	Male
AD157827_AD4775561_ACGATCATCGAAGGAC-1	AD157827_AD4775561	AD157827	AD157827_AD1	AD	69	Male
AD157827_AD4775561_ACGATCATCGTTCTGC-1	AD157827_AD4775561	AD157827	AD157827_AD1	AD	69	Male
AD157827_AD4775561_ACGATGTAGCGGGTTA-1	AD157827_AD4775561	AD157827	AD157827_AD1	AD	69	Male
AD157827_AD4775561_ACGATGTAGGTTCAGG-1	AD157827_AD4775561	AD157827	AD157827_AD1	AD	69	Male
AD157827_AD4775561_ACGATGTAGTTGGACG-1	AD157827_AD4775561	AD157827	AD157827_AD1	AD	69	Male
AD157827_AD4775561_ACGATGTCAATTTCGG-1	AD157827_AD4775561	AD157827	AD157827_AD1	AD	69	Male
AD157827_AD4775561_ACGATGTCAGAAGCTG-1	AD157827_AD4775561	AD157827	AD157827_AD1	AD	69	Male
AD157827_AD4775561_ACGATGTCATGCGTGC-1	AD157827_AD4775561	AD157827	AD157827_AD1	AD	69	Male
AD157827_AD4775561_ACGATGTGTTGGAGGT-1	AD157827_AD4775561	AD157827	AD157827_AD1	AD	69	Male
AD157827_AD4775561_ACGATGTGTTGGTACT-1	AD157827_AD4775561	AD157827	AD157827_AD1	AD	69	Male
AD157827_AD4775561_ACGCACGAGACGTCGA-1	AD157827_AD4775561	AD157827	AD157827_AD1	AD	69	Male
AD157827_AD4775561_ACGCACGAGCTAAACA-1	AD157827_AD4775561	AD157827	AD157827_AD1	AD	69	Male
AD157827_AD4775561_ACGCACGAGGTTACAA-1	AD157827_AD4775561	AD157827	AD157827_AD1	AD	69	Male
AD157827_AD4775561_ACGCACGCAATGGCAG-1	AD157827_AD4775561	AD157827	AD157827_AD1	AD	69	Male
AD157827_AD4775561_ACGCACGGTAAGCTCT-1	AD157827_AD4775561	AD157827	AD157827_AD1	AD	69	Male
AD157827_AD4775561_ACGCACGTCAAGTGTC-1	AD157827_AD4775561	AD157827	AD157827_AD1	AD	69	Male
AD157827_AD4775561_ACGCACGTCCACGGAC-1	AD157827_AD4775561	AD157827	AD157827_AD1	AD	69	Male
AD157827_AD4775561_ACGGAAGCAGCCGTCA-1	AD157827_AD4775561	AD157827	AD157827_AD1	AD	69	Male
AD157827_AD4775561_ACGGAAGGTCTACAGT-1	AD157827_AD4775561	AD157827	AD157827_AD1	AD	69	Male
AD157827_AD4775561_ACGGAAGGTTCGATTG-1	AD157827_AD4775561	AD157827	AD157827_AD1	AD	69	Male
AD157827_AD4775561_ACGGAAGTCAGCTTGA-1	AD157827_AD4775561	AD157827	AD157827_AD1	AD	69	Male
AD157827_AD4775561_ACGGAAGTCTTAGTTC-1	AD157827_AD4775561	AD157827	AD157827_AD1	AD	69	Male
AD157827_AD4775561_ACGGAAGTCTTTGGAG-1	AD157827_AD4775561	AD157827	AD157827_AD1	AD	69	Male
AD157827_AD4775561_ACGGGTCAGTCCTACA-1	AD157827_AD4775561	AD157827	AD157827_AD1	AD	69	Male
AD157827_AD4775561_ACGGGTCAGTCTGGAG-1	AD157827_AD4775561	AD157827	AD157827_AD1	AD	69	Male
AD157827_AD4775561_ACGGGTCTCATGGCCG-1	AD157827_AD4775561	AD157827	AD157827_AD1	AD	69	Male
AD157827_AD4775561_ACGGGTCTCGTTGCCT-1	AD157827_AD4775561	AD157827	AD157827_AD1	AD	69	Male
AD157827_AD4775561_ACGGGTCTCTAGTTCT-1	AD157827_AD4775561	AD157827	AD157827_AD1	AD	69	Male
AD157827_AD4775561_ACGGGTCTCTATGTGG-1	AD157827_AD4775561	AD157827	AD157827_AD1	AD	69	Male
AD157827_AD4775561_ACGGGTCTCTTCTTCC-1	AD157827_AD4775561	AD157827	AD157827_AD1	AD	69	Male
AD157827_AD4775561_ACGGTCGAGGGCCAAT-1	AD157827_AD4775561	AD157827	AD157827_AD1	AD	69	Male
AD157827_AD4775561_ACGGTCGCAACGTTAC-1	AD157827_AD4775561	AD157827	AD157827_AD1	AD	69	Male
AD157827_AD4775561_ACGGTCGCACTTTATC-1	AD157827_AD4775561	AD157827	AD157827_AD1	AD	69	Male
AD157827_AD4775561_ACGGTCGCATCAGCTA-1	AD157827_AD4775561	AD157827	AD157827_AD1	AD	69	Male
AD157827_AD4775561_ACGGTCGGTCCACACG-1	AD157827_AD4775561	AD157827	AD157827_AD1	AD	69	Male
AD157827_AD4775561_ACGGTCGGTGCTTATG-1	AD157827_AD4775561	AD157827	AD157827_AD1	AD	69	Male
AD157827_AD4775561_ACGGTCGGTTAGGGTG-1	AD157827_AD4775561	AD157827	AD157827_AD1	AD	69	Male
AD157827_AD4775561_ACGGTTAAGGTGCAGT-1	AD157827_AD4775561	AD157827	AD157827_AD1	AD	69	Male
AD157827_AD4775561_ACGGTTAAGTTAACGA-1	AD157827_AD4775561	AD157827	AD157827_AD1	AD	69	Male
AD157827_AD4775561_ACGGTTACAGGTCAAG-1	AD157827_AD4775561	AD157827	AD157827_AD1	AD	69	Male
AD157827_AD4775561_ACGGTTACAGTGGCTC-1	AD157827_AD4775561	AD157827	AD157827_AD1	AD	69	Male
AD157827_AD4775561_ACGGTTAGTATGAAGT-1	AD157827_AD4775561	AD157827	AD157827_AD1	AD	69	Male
AD157827_AD4775561_ACGGTTAGTGCGTTTA-1	AD157827_AD4775561	AD157827	AD157827_AD1	AD	69	Male
AD157827_AD4775561_ACGTAACCAATTCTTC-1	AD157827_AD4775561	AD157827	AD157827_AD1	AD	69	Male
AD157827_AD4775561_ACGTAACGTCGAAACG-1	AD157827_AD4775561	AD157827	AD157827_AD1	AD	69	Male
AD157827_AD4775561_ACGTAACGTGAGTTGG-1	AD157827_AD4775561	AD157827	AD157827_AD1	AD	69	Male
AD157827_AD4775561_ACGTAACGTGGAATGC-1	AD157827_AD4775561	AD157827	AD157827_AD1	AD	69	Male
AD157827_AD4775561_ACGTAACGTTGTTGAC-1	AD157827_AD4775561	AD157827	AD157827_AD1	AD	69	Male
AD157827_AD4775561_ACGTACAGTACGGCAA-1	AD157827_AD4775561	AD157827	AD157827_AD1	AD	69	Male
AD157827_AD4775561_ACGTACAGTGAGATAT-1	AD157827_AD4775561	AD157827	AD157827_AD1	AD	69	Male
AD157827_AD4775561_ACGTACATCAGTGTCA-1	AD157827_AD4775561	AD157827	AD157827_AD1	AD	69	Male
AD157827_AD4775561_ACGTACATCTCGCTCA-1	AD157827_AD4775561	AD157827	AD157827_AD1	AD	69	Male
AD157827_AD4775561_ACGTACATCTGCGTCT-1	AD157827_AD4775561	AD157827	AD157827_AD1	AD	69	Male
AD157827_AD4775561_ACGTAGTAGAGCCTGA-1	AD157827_AD4775561	AD157827	AD157827_AD1	AD	69	Male
AD157827_AD4775561_ACGTAGTAGTACTGGG-1	AD157827_AD4775561	AD157827	AD157827_AD1	AD	69	Male
AD157827_AD4775561_ACGTAGTCAAGTGATA-1	AD157827_AD4775561	AD157827	AD157827_AD1	AD	69	Male
AD157827_AD4775561_ACGTAGTTCGGTAACT-1	AD157827_AD4775561	AD157827	AD157827_AD1	AD	69	Male
AD157827_AD4775561_ACGTAGTTCTTAAGGC-1	AD157827_AD4775561	AD157827	AD157827_AD1	AD	69	Male
AD157827_AD4775561_ACGTCCTAGCGATGAC-1	AD157827_AD4775561	AD157827	AD157827_AD1	AD	69	Male
AD157827_AD4775561_ACGTCCTCAGCCGGTT-1	AD157827_AD4775561	AD157827	AD157827_AD1	AD	69	Male
AD157827_AD4775561_ACGTCCTCAGTGGGTA-1	AD157827_AD4775561	AD157827	AD157827_AD1	AD	69	Male
AD157827_AD4775561_ACGTCCTGTATCCTCC-1	AD157827_AD4775561	AD157827	AD157827_AD1	AD	69	Male
AD157827_AD4775561_ACGTCCTGTCGAACGA-1	AD157827_AD4775561	AD157827	AD157827_AD1	AD	69	Male
AD157827_AD4775561_ACGTCCTGTTAGAGTA-1	AD157827_AD4775561	AD157827	AD157827_AD1	AD	69	Male
AD157827_AD4775561_ACGTCCTTCACGGTCG-1	AD157827_AD4775561	AD157827	AD157827_AD1	AD	69	Male
AD157827_AD4775561_ACGTCCTTCTCTCGAC-1	AD157827_AD4775561	AD157827	AD157827_AD1	AD	69	Male
AD157827_AD4775561_ACGTTCCAGCCGTCGT-1	AD157827_AD4775561	AD157827	AD157827_AD1	AD	69	Male
AD157827_AD4775561_ACGTTCCAGTAGGTTA-1	AD157827_AD4775561	AD157827	AD157827_AD1	AD	69	Male
AD157827_AD4775561_ACGTTCCCATAGAAAC-1	AD157827_AD4775561	AD157827	AD157827_AD1	AD	69	Male
AD157827_AD4775561_ACGTTCCGTGGATCAG-1	AD157827_AD4775561	AD157827	AD157827_AD1	AD	69	Male
AD157827_AD4775561_ACGTTCCGTGTATACC-1	AD157827_AD4775561	AD157827	AD157827_AD1	AD	69	Male
AD157827_AD4775561_ACGTTCCTCGCTGACG-1	AD157827_AD4775561	AD157827	AD157827_AD1	AD	69	Male
AD157827_AD4775561_ACTACGAAGTATCTGC-1	AD157827_AD4775561	AD157827	AD157827_AD1	AD	69	Male
AD157827_AD4775561_ACTACGAAGTCGCTAT-1	AD157827_AD4775561	AD157827	AD157827_AD1	AD	69	Male
AD157827_AD4775561_ACTACGACAAAGGTTA-1	AD157827_AD4775561	AD157827	AD157827_AD1	AD	69	Male
AD157827_AD4775561_ACTACGAGTAGTCTGT-1	AD157827_AD4775561	AD157827	AD157827_AD1	AD	69	Male
AD157827_AD4775561_ACTACGAGTCGAAACG-1	AD157827_AD4775561	AD157827	AD157827_AD1	AD	69	Male
AD157827_AD4775561_ACTACGAGTCTCTCCA-1	AD157827_AD4775561	AD157827	AD157827_AD1	AD	69	Male
AD157827_AD4775561_ACTACGAGTGGGAGAG-1	AD157827_AD4775561	AD157827	AD157827_AD1	AD	69	Male
AD157827_AD4775561_ACTACGATCGACCTAA-1	AD157827_AD4775561	AD157827	AD157827_AD1	AD	69	Male
AD157827_AD4775561_ACTATCTAGACAACAT-1	AD157827_AD4775561	AD157827	AD157827_AD1	AD	69	Male
AD157827_AD4775561_ACTATCTAGACGACTG-1	AD157827_AD4775561	AD157827	AD157827_AD1	AD	69	Male
AD157827_AD4775561_ACTATCTAGCTAAATG-1	AD157827_AD4775561	AD157827	AD157827_AD1	AD	69	Male
AD157827_AD4775561_ACTATCTAGGCCACTC-1	AD157827_AD4775561	AD157827	AD157827_AD1	AD	69	Male
AD157827_AD4775561_ACTATCTCAATTTCGG-1	AD157827_AD4775561	AD157827	AD157827_AD1	AD	69	Male
AD157827_AD4775561_ACTATCTGTCTACAAC-1	AD157827_AD4775561	AD157827	AD157827_AD1	AD	69	Male
AD157827_AD4775561_ACTATCTTCAGGACGA-1	AD157827_AD4775561	AD157827	AD157827_AD1	AD	69	Male
AD157827_AD4775561_ACTATGGAGATGCGAC-1	AD157827_AD4775561	AD157827	AD157827_AD1	AD	69	Male
AD157827_AD4775561_ACTATGGAGCTAGCCC-1	AD157827_AD4775561	AD157827	AD157827_AD1	AD	69	Male
AD157827_AD4775561_ACTATGGAGGAGAGGC-1	AD157827_AD4775561	AD157827	AD157827_AD1	AD	69	Male
AD157827_AD4775561_ACTATGGCACTTCAAG-1	AD157827_AD4775561	AD157827	AD157827_AD1	AD	69	Male
AD157827_AD4775561_ACTATGGGTAACCCTA-1	AD157827_AD4775561	AD157827	AD157827_AD1	AD	69	Male
AD157827_AD4775561_ACTATGGGTACAAGCG-1	AD157827_AD4775561	AD157827	AD157827_AD1	AD	69	Male
AD157827_AD4775561_ACTATGGGTTGTAGCT-1	AD157827_AD4775561	AD157827	AD157827_AD1	AD	69	Male
AD157827_AD4775561_ACTATGGGTTTACCTT-1	AD157827_AD4775561	AD157827	AD157827_AD1	AD	69	Male
AD157827_AD4775561_ACTATGGTCAGTGCGC-1	AD157827_AD4775561	AD157827	AD157827_AD1	AD	69	Male
AD157827_AD4775561_ACTATGGTCATCTCTA-1	AD157827_AD4775561	AD157827	AD157827_AD1	AD	69	Male
AD157827_AD4775561_ACTATGGTCGACTCCT-1	AD157827_AD4775561	AD157827	AD157827_AD1	AD	69	Male
AD157827_AD4775561_ACTATTCAGCCGATTT-1	AD157827_AD4775561	AD157827	AD157827_AD1	AD	69	Male
AD157827_AD4775561_ACTATTCAGGTACATA-1	AD157827_AD4775561	AD157827	AD157827_AD1	AD	69	Male
AD157827_AD4775561_ACTATTCAGTCTAGCT-1	AD157827_AD4775561	AD157827	AD157827_AD1	AD	69	Male
AD157827_AD4775561_ACTATTCAGTGCACCC-1	AD157827_AD4775561	AD157827	AD157827_AD1	AD	69	Male
AD157827_AD4775561_ACTATTCCAAGATCCT-1	AD157827_AD4775561	AD157827	AD157827_AD1	AD	69	Male
AD157827_AD4775561_ACTATTCTCTCCGTGT-1	AD157827_AD4775561	AD157827	AD157827_AD1	AD	69	Male
AD157827_AD4775561_ACTCCCAAGAGCCCAA-1	AD157827_AD4775561	AD157827	AD157827_AD1	AD	69	Male
AD157827_AD4775561_ACTCCCAAGGACACTG-1	AD157827_AD4775561	AD157827	AD157827_AD1	AD	69	Male
AD157827_AD4775561_ACTCCCAAGGTTCTAC-1	AD157827_AD4775561	AD157827	AD157827_AD1	AD	69	Male
AD157827_AD4775561_ACTCCCAAGTATTGCC-1	AD157827_AD4775561	AD157827	AD157827_AD1	AD	69	Male
AD157827_AD4775561_ACTCCCACAAGTGGCA-1	AD157827_AD4775561	AD157827	AD157827_AD1	AD	69	Male
AD157827_AD4775561_ACTCCCACACAGTGTT-1	AD157827_AD4775561	AD157827	AD157827_AD1	AD	69	Male
AD157827_AD4775561_ACTCCCACATCCGTGG-1	AD157827_AD4775561	AD157827	AD157827_AD1	AD	69	Male
AD157827_AD4775561_ACTCCCAGTGACAGCA-1	AD157827_AD4775561	AD157827	AD157827_AD1	AD	69	Male
AD157827_AD4775561_ACTCCCATCAGACAAA-1	AD157827_AD4775561	AD157827	AD157827_AD1	AD	69	Male
AD157827_AD4775561_ACTCCCATCCGATGTA-1	AD157827_AD4775561	AD157827	AD157827_AD1	AD	69	Male
AD157827_AD4775561_ACTCTCGAGGGACCAT-1	AD157827_AD4775561	AD157827	AD157827_AD1	AD	69	Male
AD157827_AD4775561_ACTCTCGGTATACCCA-1	AD157827_AD4775561	AD157827	AD157827_AD1	AD	69	Male
AD157827_AD4775561_ACTCTCGGTATCGCGC-1	AD157827_AD4775561	AD157827	AD157827_AD1	AD	69	Male
AD157827_AD4775561_ACTCTCGGTCAAGCCC-1	AD157827_AD4775561	AD157827	AD157827_AD1	AD	69	Male
AD157827_AD4775561_ACTCTCGTCGGATAAA-1	AD157827_AD4775561	AD157827	AD157827_AD1	AD	69	Male
AD157827_AD4775561_ACTCTCGTCGTAGGAG-1	AD157827_AD4775561	AD157827	AD157827_AD1	AD	69	Male
AD157827_AD4775561_ACTGATGCATAAGCGG-1	AD157827_AD4775561	AD157827	AD157827_AD1	AD	69	Male
AD157827_AD4775561_ACTGATGGTGGCAACA-1	AD157827_AD4775561	AD157827	AD157827_AD1	AD	69	Male
AD157827_AD4775561_ACTGATGTCACGATCA-1	AD157827_AD4775561	AD157827	AD157827_AD1	AD	69	Male
AD157827_AD4775561_ACTGATGTCTTTGCAT-1	AD157827_AD4775561	AD157827	AD157827_AD1	AD	69	Male
AD157827_AD4775561_ACTGCAAAGCTAGAAT-1	AD157827_AD4775561	AD157827	AD157827_AD1	AD	69	Male
AD157827_AD4775561_ACTGCAAAGTACTCGT-1	AD157827_AD4775561	AD157827	AD157827_AD1	AD	69	Male
AD157827_AD4775561_ACTGCAAAGTTTGAGA-1	AD157827_AD4775561	AD157827	AD157827_AD1	AD	69	Male
AD157827_AD4775561_ACTGCAACAACTCATG-1	AD157827_AD4775561	AD157827	AD157827_AD1	AD	69	Male
AD157827_AD4775561_ACTGCAACAAGAGTAT-1	AD157827_AD4775561	AD157827	AD157827_AD1	AD	69	Male
AD157827_AD4775561_ACTGCAAGTACGACAG-1	AD157827_AD4775561	AD157827	AD157827_AD1	AD	69	Male
AD157827_AD4775561_ACTGCAAGTACTCCGG-1	AD157827_AD4775561	AD157827	AD157827_AD1	AD	69	Male
AD157827_AD4775561_ACTGCAATCATCGCCT-1	AD157827_AD4775561	AD157827	AD157827_AD1	AD	69	Male
AD157827_AD4775561_ACTGCAATCCTCTAAT-1	AD157827_AD4775561	AD157827	AD157827_AD1	AD	69	Male
AD157827_AD4775561_ACTGCAATCTGCTCTG-1	AD157827_AD4775561	AD157827	AD157827_AD1	AD	69	Male
AD157827_AD4775561_ACTGTCCAGGTGCCTC-1	AD157827_AD4775561	AD157827	AD157827_AD1	AD	69	Male
AD157827_AD4775561_ACTGTCCAGTCTTCGA-1	AD157827_AD4775561	AD157827	AD157827_AD1	AD	69	Male
AD157827_AD4775561_ACTGTCCAGTGAGCCA-1	AD157827_AD4775561	AD157827	AD157827_AD1	AD	69	Male
AD157827_AD4775561_ACTGTCCCAGAGGAAA-1	AD157827_AD4775561	AD157827	AD157827_AD1	AD	69	Male
AD157827_AD4775561_ACTGTCCGTGCGTCGT-1	AD157827_AD4775561	AD157827	AD157827_AD1	AD	69	Male
AD157827_AD4775561_ACTGTGAAGATAGTGT-1	AD157827_AD4775561	AD157827	AD157827_AD1	AD	69	Male
AD157827_AD4775561_ACTGTGAAGCTCAGAG-1	AD157827_AD4775561	AD157827	AD157827_AD1	AD	69	Male
AD157827_AD4775561_ACTGTGAAGGTAGTAT-1	AD157827_AD4775561	AD157827	AD157827_AD1	AD	69	Male
AD157827_AD4775561_ACTGTGACAAATACAG-1	AD157827_AD4775561	AD157827	AD157827_AD1	AD	69	Male
AD157827_AD4775561_ACTGTGACACTGGACC-1	AD157827_AD4775561	AD157827	AD157827_AD1	AD	69	Male
AD157827_AD4775561_ACTGTGACAGGACGAT-1	AD157827_AD4775561	AD157827	AD157827_AD1	AD	69	Male
AD157827_AD4775561_ACTGTGACATGATAGA-1	AD157827_AD4775561	AD157827	AD157827_AD1	AD	69	Male
AD157827_AD4775561_ACTGTGACATGGAATA-1	AD157827_AD4775561	AD157827	AD157827_AD1	AD	69	Male
AD157827_AD4775561_ACTGTGAGTACCTGTA-1	AD157827_AD4775561	AD157827	AD157827_AD1	AD	69	Male
AD157827_AD4775561_ACTGTGAGTCCCGGTA-1	AD157827_AD4775561	AD157827	AD157827_AD1	AD	69	Male
AD157827_AD4775561_ACTGTGATCAGCACCG-1	AD157827_AD4775561	AD157827	AD157827_AD1	AD	69	Male
AD157827_AD4775561_ACTGTGATCCACTTTA-1	AD157827_AD4775561	AD157827	AD157827_AD1	AD	69	Male
AD157827_AD4775561_ACTGTGATCGAACACT-1	AD157827_AD4775561	AD157827	AD157827_AD1	AD	69	Male
AD157827_AD4775561_ACTGTGATCTTACGTT-1	AD157827_AD4775561	AD157827	AD157827_AD1	AD	69	Male
AD157827_AD4775561_ACTTAGGAGAGTTGCG-1	AD157827_AD4775561	AD157827	AD157827_AD1	AD	69	Male
AD157827_AD4775561_ACTTAGGAGTCACGCC-1	AD157827_AD4775561	AD157827	AD157827_AD1	AD	69	Male
AD157827_AD4775561_ACTTAGGCAGCACACC-1	AD157827_AD4775561	AD157827	AD157827_AD1	AD	69	Male
AD157827_AD4775561_ACTTAGGGTCAAGGCA-1	AD157827_AD4775561	AD157827	AD157827_AD1	AD	69	Male
AD157827_AD4775561_ACTTAGGGTCCCACGA-1	AD157827_AD4775561	AD157827	AD157827_AD1	AD	69	Male
AD157827_AD4775561_ACTTAGGGTGCAATAA-1	AD157827_AD4775561	AD157827	AD157827_AD1	AD	69	Male
AD157827_AD4775561_ACTTATCAGGATTCAA-1	AD157827_AD4775561	AD157827	AD157827_AD1	AD	69	Male
AD157827_AD4775561_ACTTATCAGTAGGTTA-1	AD157827_AD4775561	AD157827	AD157827_AD1	AD	69	Male
AD157827_AD4775561_ACTTATCCAGAAATTG-1	AD157827_AD4775561	AD157827	AD157827_AD1	AD	69	Male
AD157827_AD4775561_ACTTATCCAGCTGGTC-1	AD157827_AD4775561	AD157827	AD157827_AD1	AD	69	Male
AD157827_AD4775561_ACTTATCCATCCGAGC-1	AD157827_AD4775561	AD157827	AD157827_AD1	AD	69	Male
AD157827_AD4775561_ACTTATCGTTTCTTAC-1	AD157827_AD4775561	AD157827	AD157827_AD1	AD	69	Male
AD157827_AD4775561_ACTTATCTCCCAACTC-1	AD157827_AD4775561	AD157827	AD157827_AD1	AD	69	Male
AD157827_AD4775561_ACTTCCGAGCATCTTG-1	AD157827_AD4775561	AD157827	AD157827_AD1	AD	69	Male
AD157827_AD4775561_ACTTCCGCAACAGATA-1	AD157827_AD4775561	AD157827	AD157827_AD1	AD	69	Male
AD157827_AD4775561_ACTTCCGCATCACCAA-1	AD157827_AD4775561	AD157827	AD157827_AD1	AD	69	Male
AD157827_AD4775561_ACTTCCGTCACGAACT-1	AD157827_AD4775561	AD157827	AD157827_AD1	AD	69	Male
AD157827_AD4775561_ACTTCGCAGTCAGCGA-1	AD157827_AD4775561	AD157827	AD157827_AD1	AD	69	Male
AD157827_AD4775561_ACTTCGCCAAACACGG-1	AD157827_AD4775561	AD157827	AD157827_AD1	AD	69	Male
AD157827_AD4775561_ACTTCGCCAACGGCCT-1	AD157827_AD4775561	AD157827	AD157827_AD1	AD	69	Male
AD157827_AD4775561_ACTTCGCCATGAATAG-1	AD157827_AD4775561	AD157827	AD157827_AD1	AD	69	Male
AD157827_AD4775561_ACTTCGCGTTACCCTC-1	AD157827_AD4775561	AD157827	AD157827_AD1	AD	69	Male
AD157827_AD4775561_ACTTCGCTCTTAAGGC-1	AD157827_AD4775561	AD157827	AD157827_AD1	AD	69	Male
AD157827_AD4775561_ACTTTCAAGTGTACCT-1	AD157827_AD4775561	AD157827	AD157827_AD1	AD	69	Male
AD157827_AD4775561_ACTTTCAGTGTTCCTC-1	AD157827_AD4775561	AD157827	AD157827_AD1	AD	69	Male
AD157827_AD4775561_ACTTTCATCCGAGTGC-1	AD157827_AD4775561	AD157827	AD157827_AD1	AD	69	Male
AD157827_AD4775561_ACTTTGTCAACGAGGT-1	AD157827_AD4775561	AD157827	AD157827_AD1	AD	69	Male
AD157827_AD4775561_ACTTTGTCATGGAACG-1	AD157827_AD4775561	AD157827	AD157827_AD1	AD	69	Male
AD157827_AD4775561_ACTTTGTGTAGACGTG-1	AD157827_AD4775561	AD157827	AD157827_AD1	AD	69	Male
AD157827_AD4775561_ACTTTGTTCCGTCACT-1	AD157827_AD4775561	AD157827	AD157827_AD1	AD	69	Male
AD157827_AD4775561_AGAAATGAGAACAAGG-1	AD157827_AD4775561	AD157827	AD157827_AD1	AD	69	Male
AD157827_AD4775561_AGAAATGCAATTGTGC-1	AD157827_AD4775561	AD157827	AD157827_AD1	AD	69	Male
AD157827_AD4775561_AGAAATGGTATGGTTC-1	AD157827_AD4775561	AD157827	AD157827_AD1	AD	69	Male
AD157827_AD4775561_AGAAATGGTCGAGTTT-1	AD157827_AD4775561	AD157827	AD157827_AD1	AD	69	Male
AD157827_AD4775561_AGAAATGGTGGGATTG-1	AD157827_AD4775561	AD157827	AD157827_AD1	AD	69	Male
AD157827_AD4775561_AGAAATGGTTTACGTG-1	AD157827_AD4775561	AD157827	AD157827_AD1	AD	69	Male
AD157827_AD4775561_AGAACAAAGAGCAACC-1	AD157827_AD4775561	AD157827	AD157827_AD1	AD	69	Male
AD157827_AD4775561_AGAACAAAGCACAAAT-1	AD157827_AD4775561	AD157827	AD157827_AD1	AD	69	Male
AD157827_AD4775561_AGAACAAAGGTTCCGC-1	AD157827_AD4775561	AD157827	AD157827_AD1	AD	69	Male
AD157827_AD4775561_AGAACAAAGTATGCAA-1	AD157827_AD4775561	AD157827	AD157827_AD1	AD	69	Male
AD157827_AD4775561_AGAACAAGTAGTATAG-1	AD157827_AD4775561	AD157827	AD157827_AD1	AD	69	Male
AD157827_AD4775561_AGAACAAGTCACCCTT-1	AD157827_AD4775561	AD157827	AD157827_AD1	AD	69	Male
AD157827_AD4775561_AGAACAAGTCGCAGTC-1	AD157827_AD4775561	AD157827	AD157827_AD1	AD	69	Male
AD157827_AD4775561_AGAACCTAGACATAAC-1	AD157827_AD4775561	AD157827	AD157827_AD1	AD	69	Male
AD157827_AD4775561_AGAACCTAGAGGTCGT-1	AD157827_AD4775561	AD157827	AD157827_AD1	AD	69	Male
AD157827_AD4775561_AGAACCTAGTTGCCCG-1	AD157827_AD4775561	AD157827	AD157827_AD1	AD	69	Male
AD157827_AD4775561_AGAACCTCATGAAGGC-1	AD157827_AD4775561	AD157827	AD157827_AD1	AD	69	Male
AD157827_AD4775561_AGAACCTGTGTCATCA-1	AD157827_AD4775561	AD157827	AD157827_AD1	AD	69	Male
AD157827_AD4775561_AGAACCTGTGTGATGG-1	AD157827_AD4775561	AD157827	AD157827_AD1	AD	69	Male
AD157827_AD4775561_AGAACCTGTTAAAGTG-1	AD157827_AD4775561	AD157827	AD157827_AD1	AD	69	Male
AD157827_AD4775561_AGAACCTTCAATCTCT-1	AD157827_AD4775561	AD157827	AD157827_AD1	AD	69	Male
AD157827_AD4775561_AGAACCTTCATTACGG-1	AD157827_AD4775561	AD157827	AD157827_AD1	AD	69	Male
AD157827_AD4775561_AGAACCTTCGAGCACC-1	AD157827_AD4775561	AD157827	AD157827_AD1	AD	69	Male
AD157827_AD4775561_AGAACCTTCTCTGAGA-1	AD157827_AD4775561	AD157827	AD157827_AD1	AD	69	Male
AD157827_AD4775561_AGAAGCGAGACCAAGC-1	AD157827_AD4775561	AD157827	AD157827_AD1	AD	69	Male
AD157827_AD4775561_AGAAGCGCATCGCTAA-1	AD157827_AD4775561	AD157827	AD157827_AD1	AD	69	Male
AD157827_AD4775561_AGAAGCGGTAGCTGTT-1	AD157827_AD4775561	AD157827	AD157827_AD1	AD	69	Male
AD157827_AD4775561_AGAAGCGGTCAGATTC-1	AD157827_AD4775561	AD157827	AD157827_AD1	AD	69	Male
AD157827_AD4775561_AGAAGCGGTGCATACT-1	AD157827_AD4775561	AD157827	AD157827_AD1	AD	69	Male
AD157827_AD4775561_AGAAGCGTCAAAGGAT-1	AD157827_AD4775561	AD157827	AD157827_AD1	AD	69	Male
AD157827_AD4775561_AGAAGTAAGTCTTGGT-1	AD157827_AD4775561	AD157827	AD157827_AD1	AD	69	Male
AD157827_AD4775561_AGAAGTACAACAAAGT-1	AD157827_AD4775561	AD157827	AD157827_AD1	AD	69	Male
AD157827_AD4775561_AGAAGTACAACGGCCT-1	AD157827_AD4775561	AD157827	AD157827_AD1	AD	69	Male
AD157827_AD4775561_AGAAGTACAACGGGTA-1	AD157827_AD4775561	AD157827	AD157827_AD1	AD	69	Male
AD157827_AD4775561_AGAAGTACACCGTGGT-1	AD157827_AD4775561	AD157827	AD157827_AD1	AD	69	Male
AD157827_AD4775561_AGAAGTACATTACTCT-1	AD157827_AD4775561	AD157827	AD157827_AD1	AD	69	Male
AD157827_AD4775561_AGAAGTATCGGAAACG-1	AD157827_AD4775561	AD157827	AD157827_AD1	AD	69	Male
AD157827_AD4775561_AGAAGTATCTATCGGA-1	AD157827_AD4775561	AD157827	AD157827_AD1	AD	69	Male
AD157827_AD4775561_AGAAGTATCTGCATGA-1	AD157827_AD4775561	AD157827	AD157827_AD1	AD	69	Male
AD157827_AD4775561_AGACAAACAGCAGATG-1	AD157827_AD4775561	AD157827	AD157827_AD1	AD	69	Male
AD157827_AD4775561_AGACAAACAGCTATTG-1	AD157827_AD4775561	AD157827	AD157827_AD1	AD	69	Male
AD157827_AD4775561_AGACAAAGTAGGCTGA-1	AD157827_AD4775561	AD157827	AD157827_AD1	AD	69	Male
AD157827_AD4775561_AGACAAATCCACGGAC-1	AD157827_AD4775561	AD157827	AD157827_AD1	AD	69	Male
AD157827_AD4775561_AGACAAATCCATTTAC-1	AD157827_AD4775561	AD157827	AD157827_AD1	AD	69	Male
AD157827_AD4775561_AGACACTAGATGTTCC-1	AD157827_AD4775561	AD157827	AD157827_AD1	AD	69	Male
AD157827_AD4775561_AGACACTCATGTGCCG-1	AD157827_AD4775561	AD157827	AD157827_AD1	AD	69	Male
AD157827_AD4775561_AGACACTGTCAAATCC-1	AD157827_AD4775561	AD157827	AD157827_AD1	AD	69	Male
AD157827_AD4775561_AGACACTGTGGACTAG-1	AD157827_AD4775561	AD157827	AD157827_AD1	AD	69	Male
AD157827_AD4775561_AGACACTTCACTGTTT-1	AD157827_AD4775561	AD157827	AD157827_AD1	AD	69	Male
AD157827_AD4775561_AGACAGGAGCGGATCA-1	AD157827_AD4775561	AD157827	AD157827_AD1	AD	69	Male
AD157827_AD4775561_AGACAGGAGGGACCAT-1	AD157827_AD4775561	AD157827	AD157827_AD1	AD	69	Male
AD157827_AD4775561_AGACAGGCAGAAATCA-1	AD157827_AD4775561	AD157827	AD157827_AD1	AD	69	Male
AD157827_AD4775561_AGACAGGCAGTGTGGA-1	AD157827_AD4775561	AD157827	AD157827_AD1	AD	69	Male
AD157827_AD4775561_AGACAGGTCCCTGGTT-1	AD157827_AD4775561	AD157827	AD157827_AD1	AD	69	Male
AD157827_AD4775561_AGACAGGTCTATTGTC-1	AD157827_AD4775561	AD157827	AD157827_AD1	AD	69	Male
AD157827_AD4775561_AGACCATCAGTAACAA-1	AD157827_AD4775561	AD157827	AD157827_AD1	AD	69	Male
AD157827_AD4775561_AGACCATCATGTGGTT-1	AD157827_AD4775561	AD157827	AD157827_AD1	AD	69	Male
AD157827_AD4775561_AGACCATGTCAGGAGT-1	AD157827_AD4775561	AD157827	AD157827_AD1	AD	69	Male
AD157827_AD4775561_AGACCATGTCTTCATT-1	AD157827_AD4775561	AD157827	AD157827_AD1	AD	69	Male
AD157827_AD4775561_AGACCATTCGTTCTCG-1	AD157827_AD4775561	AD157827	AD157827_AD1	AD	69	Male
AD157827_AD4775561_AGACCATTCTGTCCGT-1	AD157827_AD4775561	AD157827	AD157827_AD1	AD	69	Male
AD157827_AD4775561_AGACCCGAGACATAGT-1	AD157827_AD4775561	AD157827	AD157827_AD1	AD	69	Male
AD157827_AD4775561_AGACCCGCAAGCGAGT-1	AD157827_AD4775561	AD157827	AD157827_AD1	AD	69	Male
AD157827_AD4775561_AGACCCGCACGCGGTT-1	AD157827_AD4775561	AD157827	AD157827_AD1	AD	69	Male
AD157827_AD4775561_AGACCCGGTCATACCA-1	AD157827_AD4775561	AD157827	AD157827_AD1	AD	69	Male
AD157827_AD4775561_AGACCCGGTGGTTTGT-1	AD157827_AD4775561	AD157827	AD157827_AD1	AD	69	Male
AD157827_AD4775561_AGACCCGTCAAACCTG-1	AD157827_AD4775561	AD157827	AD157827_AD1	AD	69	Male
AD157827_AD4775561_AGACTCAAGATACAGT-1	AD157827_AD4775561	AD157827	AD157827_AD1	AD	69	Male
AD157827_AD4775561_AGACTCAAGATTACCC-1	AD157827_AD4775561	AD157827	AD157827_AD1	AD	69	Male
AD157827_AD4775561_AGACTCAAGGCTCTAT-1	AD157827_AD4775561	AD157827	AD157827_AD1	AD	69	Male
AD157827_AD4775561_AGACTCACAAGGTCTT-1	AD157827_AD4775561	AD157827	AD157827_AD1	AD	69	Male
AD157827_AD4775561_AGACTCACATGGATCT-1	AD157827_AD4775561	AD157827	AD157827_AD1	AD	69	Male
AD157827_AD4775561_AGACTCAGTCAACCAT-1	AD157827_AD4775561	AD157827	AD157827_AD1	AD	69	Male
AD157827_AD4775561_AGACTCAGTCACGACC-1	AD157827_AD4775561	AD157827	AD157827_AD1	AD	69	Male
AD157827_AD4775561_AGACTCAGTGTTCATG-1	AD157827_AD4775561	AD157827	AD157827_AD1	AD	69	Male
AD157827_AD4775561_AGACTCATCACGATAC-1	AD157827_AD4775561	AD157827	AD157827_AD1	AD	69	Male
AD157827_AD4775561_AGACTCATCCTACAAG-1	AD157827_AD4775561	AD157827	AD157827_AD1	AD	69	Male
AD157827_AD4775561_AGACTCATCTCGGTAA-1	AD157827_AD4775561	AD157827	AD157827_AD1	AD	69	Male
AD157827_AD4775561_AGACTCATCTTAGCAG-1	AD157827_AD4775561	AD157827	AD157827_AD1	AD	69	Male
AD157827_AD4775561_AGAGAATAGGATTTAG-1	AD157827_AD4775561	AD157827	AD157827_AD1	AD	69	Male
AD157827_AD4775561_AGAGAATCACCCGTAG-1	AD157827_AD4775561	AD157827	AD157827_AD1	AD	69	Male
AD157827_AD4775561_AGAGAATCAGATCCTA-1	AD157827_AD4775561	AD157827	AD157827_AD1	AD	69	Male
AD157827_AD4775561_AGAGAATCAGCAGGAT-1	AD157827_AD4775561	AD157827	AD157827_AD1	AD	69	Male
AD157827_AD4775561_AGAGAATCAGTTCACA-1	AD157827_AD4775561	AD157827	AD157827_AD1	AD	69	Male
AD157827_AD4775561_AGAGAATGTTTATGCG-1	AD157827_AD4775561	AD157827	AD157827_AD1	AD	69	Male
AD157827_AD4775561_AGAGAGCAGTCACTAC-1	AD157827_AD4775561	AD157827	AD157827_AD1	AD	69	Male
AD157827_AD4775561_AGAGAGCAGTTTCTTC-1	AD157827_AD4775561	AD157827	AD157827_AD1	AD	69	Male
AD157827_AD4775561_AGAGAGCCAACAACAA-1	AD157827_AD4775561	AD157827	AD157827_AD1	AD	69	Male
AD157827_AD4775561_AGAGAGCCAGACAAAT-1	AD157827_AD4775561	AD157827	AD157827_AD1	AD	69	Male
AD157827_AD4775561_AGAGAGCGTACTGTTG-1	AD157827_AD4775561	AD157827	AD157827_AD1	AD	69	Male
AD157827_AD4775561_AGAGCAGCAAGAGAGA-1	AD157827_AD4775561	AD157827	AD157827_AD1	AD	69	Male
AD157827_AD4775561_AGAGCAGGTCTAACTG-1	AD157827_AD4775561	AD157827	AD157827_AD1	AD	69	Male
AD157827_AD4775561_AGAGCAGGTGGAATGC-1	AD157827_AD4775561	AD157827	AD157827_AD1	AD	69	Male
AD157827_AD4775561_AGAGCAGTCCCAATAG-1	AD157827_AD4775561	AD157827	AD157827_AD1	AD	69	Male
AD157827_AD4775561_AGAGCCCAGCGGACAT-1	AD157827_AD4775561	AD157827	AD157827_AD1	AD	69	Male
AD157827_AD4775561_AGAGCCCTCCGAGTGC-1	AD157827_AD4775561	AD157827	AD157827_AD1	AD	69	Male
AD157827_AD4775561_AGAGCCCTCCTAGCCT-1	AD157827_AD4775561	AD157827	AD157827_AD1	AD	69	Male
AD157827_AD4775561_AGATAGAAGTCCTGTA-1	AD157827_AD4775561	AD157827	AD157827_AD1	AD	69	Male
AD157827_AD4775561_AGATAGAAGTTGGCGA-1	AD157827_AD4775561	AD157827	AD157827_AD1	AD	69	Male
AD157827_AD4775561_AGATAGATCGCCGAAC-1	AD157827_AD4775561	AD157827	AD157827_AD1	AD	69	Male
AD157827_AD4775561_AGATAGATCTAGGCCG-1	AD157827_AD4775561	AD157827	AD157827_AD1	AD	69	Male
AD157827_AD4775561_AGATCCAAGATAGGGA-1	AD157827_AD4775561	AD157827	AD157827_AD1	AD	69	Male
AD157827_AD4775561_AGATCCAAGGAAAGAC-1	AD157827_AD4775561	AD157827	AD157827_AD1	AD	69	Male
AD157827_AD4775561_AGATCCAGTACGAAAT-1	AD157827_AD4775561	AD157827	AD157827_AD1	AD	69	Male
AD157827_AD4775561_AGATCCAGTAGCGATG-1	AD157827_AD4775561	AD157827	AD157827_AD1	AD	69	Male
AD157827_AD4775561_AGATCCATCACTCGAA-1	AD157827_AD4775561	AD157827	AD157827_AD1	AD	69	Male
AD157827_AD4775561_AGATCCATCTGTAAGC-1	AD157827_AD4775561	AD157827	AD157827_AD1	AD	69	Male
AD157827_AD4775561_AGATCGTAGGTCGCCT-1	AD157827_AD4775561	AD157827	AD157827_AD1	AD	69	Male
AD157827_AD4775561_AGATCGTCAACAAGTA-1	AD157827_AD4775561	AD157827	AD157827_AD1	AD	69	Male
AD157827_AD4775561_AGATCGTCAGGTATGG-1	AD157827_AD4775561	AD157827	AD157827_AD1	AD	69	Male
AD157827_AD4775561_AGATCGTCATCGCTCT-1	AD157827_AD4775561	AD157827	AD157827_AD1	AD	69	Male
AD157827_AD4775561_AGATCGTGTCTAGTGT-1	AD157827_AD4775561	AD157827	AD157827_AD1	AD	69	Male
AD157827_AD4775561_AGATGAAAGAGTCAAT-1	AD157827_AD4775561	AD157827	AD157827_AD1	AD	69	Male
AD157827_AD4775561_AGATGAAAGCACTTTG-1	AD157827_AD4775561	AD157827	AD157827_AD1	AD	69	Male
AD157827_AD4775561_AGATGAAAGGGCCAAT-1	AD157827_AD4775561	AD157827	AD157827_AD1	AD	69	Male
AD157827_AD4775561_AGATGAACAAGCTACT-1	AD157827_AD4775561	AD157827	AD157827_AD1	AD	69	Male
AD157827_AD4775561_AGATGAAGTGTATTCG-1	AD157827_AD4775561	AD157827	AD157827_AD1	AD	69	Male
AD157827_AD4775561_AGATGAATCGCGATCG-1	AD157827_AD4775561	AD157827	AD157827_AD1	AD	69	Male
AD157827_AD4775561_AGATGAATCTGTCTCG-1	AD157827_AD4775561	AD157827	AD157827_AD1	AD	69	Male
AD157827_AD4775561_AGATGCTAGTAGATCA-1	AD157827_AD4775561	AD157827	AD157827_AD1	AD	69	Male
AD157827_AD4775561_AGATGCTCACTCTCGT-1	AD157827_AD4775561	AD157827	AD157827_AD1	AD	69	Male
AD157827_AD4775561_AGATGCTGTATGTCCA-1	AD157827_AD4775561	AD157827	AD157827_AD1	AD	69	Male
AD157827_AD4775561_AGATGCTGTCGTGCCA-1	AD157827_AD4775561	AD157827	AD157827_AD1	AD	69	Male
AD157827_AD4775561_AGATGCTTCACATCAG-1	AD157827_AD4775561	AD157827	AD157827_AD1	AD	69	Male
AD157827_AD4775561_AGATGCTTCCGCGAGT-1	AD157827_AD4775561	AD157827	AD157827_AD1	AD	69	Male
AD157827_AD4775561_AGATGCTTCGCTTAAG-1	AD157827_AD4775561	AD157827	AD157827_AD1	AD	69	Male
AD157827_AD4775561_AGCATCAAGTCTGGAG-1	AD157827_AD4775561	AD157827	AD157827_AD1	AD	69	Male
AD157827_AD4775561_AGCATCACAAGTCGTT-1	AD157827_AD4775561	AD157827	AD157827_AD1	AD	69	Male
AD157827_AD4775561_AGCATCAGTATTCCGA-1	AD157827_AD4775561	AD157827	AD157827_AD1	AD	69	Male
AD157827_AD4775561_AGCATCAGTCAGACTT-1	AD157827_AD4775561	AD157827	AD157827_AD1	AD	69	Male
AD157827_AD4775561_AGCATCAGTGGAACCA-1	AD157827_AD4775561	AD157827	AD157827_AD1	AD	69	Male
AD157827_AD4775561_AGCATCAGTTGCTCCT-1	AD157827_AD4775561	AD157827	AD157827_AD1	AD	69	Male
AD157827_AD4775561_AGCCAATAGAGGGTAA-1	AD157827_AD4775561	AD157827	AD157827_AD1	AD	69	Male
AD157827_AD4775561_AGCCAATAGCCAGACA-1	AD157827_AD4775561	AD157827	AD157827_AD1	AD	69	Male
AD157827_AD4775561_AGCCAATCAGTCCCGA-1	AD157827_AD4775561	AD157827	AD157827_AD1	AD	69	Male
AD157827_AD4775561_AGCCAATTCCCTCAAC-1	AD157827_AD4775561	AD157827	AD157827_AD1	AD	69	Male
AD157827_AD4775561_AGCCAATTCGAAGCCC-1	AD157827_AD4775561	AD157827	AD157827_AD1	AD	69	Male
AD157827_AD4775561_AGCCACGAGCTTAAGA-1	AD157827_AD4775561	AD157827	AD157827_AD1	AD	69	Male
AD157827_AD4775561_AGCCACGAGGCCATAG-1	AD157827_AD4775561	AD157827	AD157827_AD1	AD	69	Male
AD157827_AD4775561_AGCCACGAGGCCTTCG-1	AD157827_AD4775561	AD157827	AD157827_AD1	AD	69	Male
AD157827_AD4775561_AGCCACGAGTATTCCG-1	AD157827_AD4775561	AD157827	AD157827_AD1	AD	69	Male
AD157827_AD4775561_AGCCACGCAGACTCTA-1	AD157827_AD4775561	AD157827	AD157827_AD1	AD	69	Male
AD157827_AD4775561_AGCCACGCAGAGGCAT-1	AD157827_AD4775561	AD157827	AD157827_AD1	AD	69	Male
AD157827_AD4775561_AGCCACGCAGAGGGTT-1	AD157827_AD4775561	AD157827	AD157827_AD1	AD	69	Male
AD157827_AD4775561_AGCCACGCAGTAGAAT-1	AD157827_AD4775561	AD157827	AD157827_AD1	AD	69	Male
AD157827_AD4775561_AGCCACGGTACTGTTG-1	AD157827_AD4775561	AD157827	AD157827_AD1	AD	69	Male
AD157827_AD4775561_AGCCAGCAGAGGTGCT-1	AD157827_AD4775561	AD157827	AD157827_AD1	AD	69	Male
AD157827_AD4775561_AGCCAGCAGAGTCAAT-1	AD157827_AD4775561	AD157827	AD157827_AD1	AD	69	Male
AD157827_AD4775561_AGCCAGCAGCCTGCCA-1	AD157827_AD4775561	AD157827	AD157827_AD1	AD	69	Male
AD157827_AD4775561_AGCCAGCCATAATCCG-1	AD157827_AD4775561	AD157827	AD157827_AD1	AD	69	Male
AD157827_AD4775561_AGCCAGCGTCCATAGT-1	AD157827_AD4775561	AD157827	AD157827_AD1	AD	69	Male
AD157827_AD4775561_AGCCAGCTCGAGCACC-1	AD157827_AD4775561	AD157827	AD157827_AD1	AD	69	Male
AD157827_AD4775561_AGCCAGCTCGCCACTT-1	AD157827_AD4775561	AD157827	AD157827_AD1	AD	69	Male
AD157827_AD4775561_AGCGATTAGTAGCTCT-1	AD157827_AD4775561	AD157827	AD157827_AD1	AD	69	Male
AD157827_AD4775561_AGCGATTCAAATGCTC-1	AD157827_AD4775561	AD157827	AD157827_AD1	AD	69	Male
AD157827_AD4775561_AGCGATTCAGACAATA-1	AD157827_AD4775561	AD157827	AD157827_AD1	AD	69	Male
AD157827_AD4775561_AGCGATTCAGTGAGCA-1	AD157827_AD4775561	AD157827	AD157827_AD1	AD	69	Male
AD157827_AD4775561_AGCGCCAAGGGACTGT-1	AD157827_AD4775561	AD157827	AD157827_AD1	AD	69	Male
AD157827_AD4775561_AGCGCCAAGTTGGAAT-1	AD157827_AD4775561	AD157827	AD157827_AD1	AD	69	Male
AD157827_AD4775561_AGCGCCACACTGGAAG-1	AD157827_AD4775561	AD157827	AD157827_AD1	AD	69	Male
AD157827_AD4775561_AGCGCCACATTCTTCA-1	AD157827_AD4775561	AD157827	AD157827_AD1	AD	69	Male
AD157827_AD4775561_AGCGCCAGTGTCTCCT-1	AD157827_AD4775561	AD157827	AD157827_AD1	AD	69	Male
AD157827_AD4775561_AGCGCCAGTTGCCATA-1	AD157827_AD4775561	AD157827	AD157827_AD1	AD	69	Male
AD157827_AD4775561_AGCGCCATCCGCGGAT-1	AD157827_AD4775561	AD157827	AD157827_AD1	AD	69	Male
AD157827_AD4775561_AGCGCCATCCTGCTAC-1	AD157827_AD4775561	AD157827	AD157827_AD1	AD	69	Male
AD157827_AD4775561_AGCGCCATCGTAGTGT-1	AD157827_AD4775561	AD157827	AD157827_AD1	AD	69	Male
AD157827_AD4775561_AGCGCTGGTATCAAGA-1	AD157827_AD4775561	AD157827	AD157827_AD1	AD	69	Male
AD157827_AD4775561_AGCGCTGGTCACCCTT-1	AD157827_AD4775561	AD157827	AD157827_AD1	AD	69	Male
AD157827_AD4775561_AGCGCTGGTCGTTCAA-1	AD157827_AD4775561	AD157827	AD157827_AD1	AD	69	Male
AD157827_AD4775561_AGCGCTGGTTACGCCG-1	AD157827_AD4775561	AD157827	AD157827_AD1	AD	69	Male
AD157827_AD4775561_AGCGCTGTCAAGCCAT-1	AD157827_AD4775561	AD157827	AD157827_AD1	AD	69	Male
AD157827_AD4775561_AGCGTATCATAGTCAC-1	AD157827_AD4775561	AD157827	AD157827_AD1	AD	69	Male
AD157827_AD4775561_AGCGTATCATCAGCTA-1	AD157827_AD4775561	AD157827	AD157827_AD1	AD	69	Male
AD157827_AD4775561_AGCGTATGTTTGCAGT-1	AD157827_AD4775561	AD157827	AD157827_AD1	AD	69	Male
AD157827_AD4775561_AGCGTATTCGCCTCTA-1	AD157827_AD4775561	AD157827	AD157827_AD1	AD	69	Male
AD157827_AD4775561_AGCGTATTCTTAGTTC-1	AD157827_AD4775561	AD157827	AD157827_AD1	AD	69	Male
AD157827_AD4775561_AGCGTCGCAGAGAGGG-1	AD157827_AD4775561	AD157827	AD157827_AD1	AD	69	Male
AD157827_AD4775561_AGCGTCGGTCACTCAA-1	AD157827_AD4775561	AD157827	AD157827_AD1	AD	69	Male
AD157827_AD4775561_AGCGTCGGTGAAAGTT-1	AD157827_AD4775561	AD157827	AD157827_AD1	AD	69	Male
AD157827_AD4775561_AGCGTCGGTGGCGCTT-1	AD157827_AD4775561	AD157827	AD157827_AD1	AD	69	Male
AD157827_AD4775561_AGCTACAAGGTACTGG-1	AD157827_AD4775561	AD157827	AD157827_AD1	AD	69	Male
AD157827_AD4775561_AGCTACACAATTTCGG-1	AD157827_AD4775561	AD157827	AD157827_AD1	AD	69	Male
AD157827_AD4775561_AGCTACACAGATCACT-1	AD157827_AD4775561	AD157827	AD157827_AD1	AD	69	Male
AD157827_AD4775561_AGCTACACAGTTAAAG-1	AD157827_AD4775561	AD157827	AD157827_AD1	AD	69	Male
AD157827_AD4775561_AGCTACAGTCAGGTGA-1	AD157827_AD4775561	AD157827	AD157827_AD1	AD	69	Male
AD157827_AD4775561_AGCTACATCTGTACAG-1	AD157827_AD4775561	AD157827	AD157827_AD1	AD	69	Male
AD157827_AD4775561_AGCTCAAAGAGTCAGC-1	AD157827_AD4775561	AD157827	AD157827_AD1	AD	69	Male
AD157827_AD4775561_AGCTCAAAGCTCGGCT-1	AD157827_AD4775561	AD157827	AD157827_AD1	AD	69	Male
AD157827_AD4775561_AGCTCAAAGGTATAGT-1	AD157827_AD4775561	AD157827	AD157827_AD1	AD	69	Male
AD157827_AD4775561_AGCTCAAAGTTTGTCG-1	AD157827_AD4775561	AD157827	AD157827_AD1	AD	69	Male
AD157827_AD4775561_AGCTCAACATGTGGCC-1	AD157827_AD4775561	AD157827	AD157827_AD1	AD	69	Male
AD157827_AD4775561_AGCTCAACATGTGGTT-1	AD157827_AD4775561	AD157827	AD157827_AD1	AD	69	Male
AD157827_AD4775561_AGCTCAATCCGAGATT-1	AD157827_AD4775561	AD157827	AD157827_AD1	AD	69	Male
AD157827_AD4775561_AGCTCAATCCGTACGG-1	AD157827_AD4775561	AD157827	AD157827_AD1	AD	69	Male
AD157827_AD4775561_AGCTCAATCTAGACCA-1	AD157827_AD4775561	AD157827	AD157827_AD1	AD	69	Male
AD157827_AD4775561_AGCTCAATCTTCCCGA-1	AD157827_AD4775561	AD157827	AD157827_AD1	AD	69	Male
AD157827_AD4775561_AGCTTCCCAAATGCTC-1	AD157827_AD4775561	AD157827	AD157827_AD1	AD	69	Male
AD157827_AD4775561_AGCTTCCCAACTCCCT-1	AD157827_AD4775561	AD157827	AD157827_AD1	AD	69	Male
AD157827_AD4775561_AGCTTCCCATTGACTG-1	AD157827_AD4775561	AD157827	AD157827_AD1	AD	69	Male
AD157827_AD4775561_AGCTTCCGTGGGCTCT-1	AD157827_AD4775561	AD157827	AD157827_AD1	AD	69	Male
AD157827_AD4775561_AGCTTCCTCAAATAGG-1	AD157827_AD4775561	AD157827	AD157827_AD1	AD	69	Male
AD157827_AD4775561_AGCTTCCTCCAACTAG-1	AD157827_AD4775561	AD157827	AD157827_AD1	AD	69	Male
AD157827_AD4775561_AGGAAATAGCGACTGA-1	AD157827_AD4775561	AD157827	AD157827_AD1	AD	69	Male
AD157827_AD4775561_AGGAAATAGGTTTACC-1	AD157827_AD4775561	AD157827	AD157827_AD1	AD	69	Male
AD157827_AD4775561_AGGAAATCAGGGAATC-1	AD157827_AD4775561	AD157827	AD157827_AD1	AD	69	Male
AD157827_AD4775561_AGGAAATGTCTGTCAA-1	AD157827_AD4775561	AD157827	AD157827_AD1	AD	69	Male
AD157827_AD4775561_AGGAATAAGTTCACTG-1	AD157827_AD4775561	AD157827	AD157827_AD1	AD	69	Male
AD157827_AD4775561_AGGAATAGTCAAGGCA-1	AD157827_AD4775561	AD157827	AD157827_AD1	AD	69	Male
AD157827_AD4775561_AGGAATAGTCTGGTTA-1	AD157827_AD4775561	AD157827	AD157827_AD1	AD	69	Male
AD157827_AD4775561_AGGAATAGTGCCGAAA-1	AD157827_AD4775561	AD157827	AD157827_AD1	AD	69	Male
AD157827_AD4775561_AGGAATAGTGGTCTGC-1	AD157827_AD4775561	AD157827	AD157827_AD1	AD	69	Male
AD157827_AD4775561_AGGACGAAGATCCGAG-1	AD157827_AD4775561	AD157827	AD157827_AD1	AD	69	Male
AD157827_AD4775561_AGGACGACAATGTTGC-1	AD157827_AD4775561	AD157827	AD157827_AD1	AD	69	Male
AD157827_AD4775561_AGGACGACACCCAATA-1	AD157827_AD4775561	AD157827	AD157827_AD1	AD	69	Male
AD157827_AD4775561_AGGACGACACGGTGCT-1	AD157827_AD4775561	AD157827	AD157827_AD1	AD	69	Male
AD157827_AD4775561_AGGACGACACTAGTAC-1	AD157827_AD4775561	AD157827	AD157827_AD1	AD	69	Male
AD157827_AD4775561_AGGACGACAGCATACT-1	AD157827_AD4775561	AD157827	AD157827_AD1	AD	69	Male
AD157827_AD4775561_AGGACGAGTCGGAAAC-1	AD157827_AD4775561	AD157827	AD157827_AD1	AD	69	Male
AD157827_AD4775561_AGGACGAGTTGTAGCT-1	AD157827_AD4775561	AD157827	AD157827_AD1	AD	69	Male
AD157827_AD4775561_AGGACTTAGATGTTGA-1	AD157827_AD4775561	AD157827	AD157827_AD1	AD	69	Male
AD157827_AD4775561_AGGACTTAGCCGTTAT-1	AD157827_AD4775561	AD157827	AD157827_AD1	AD	69	Male
AD157827_AD4775561_AGGACTTCAACTGAAA-1	AD157827_AD4775561	AD157827	AD157827_AD1	AD	69	Male
AD157827_AD4775561_AGGACTTGTCCAGCGT-1	AD157827_AD4775561	AD157827	AD157827_AD1	AD	69	Male
AD157827_AD4775561_AGGACTTGTGACTCTA-1	AD157827_AD4775561	AD157827	AD157827_AD1	AD	69	Male
AD157827_AD4775561_AGGACTTGTGCATGTT-1	AD157827_AD4775561	AD157827	AD157827_AD1	AD	69	Male
AD157827_AD4775561_AGGACTTGTTCAGGTT-1	AD157827_AD4775561	AD157827	AD157827_AD1	AD	69	Male
AD157827_AD4775561_AGGACTTTCGCGTTTC-1	AD157827_AD4775561	AD157827	AD157827_AD1	AD	69	Male
AD157827_AD4775561_AGGACTTTCTCAGTCC-1	AD157827_AD4775561	AD157827	AD157827_AD1	AD	69	Male
AD157827_AD4775561_AGGAGGTAGTATGACA-1	AD157827_AD4775561	AD157827	AD157827_AD1	AD	69	Male
AD157827_AD4775561_AGGAGGTCAATTCTTC-1	AD157827_AD4775561	AD157827	AD157827_AD1	AD	69	Male
AD157827_AD4775561_AGGAGGTCAATTGAAG-1	AD157827_AD4775561	AD157827	AD157827_AD1	AD	69	Male
AD157827_AD4775561_AGGAGGTCAGAACTAA-1	AD157827_AD4775561	AD157827	AD157827_AD1	AD	69	Male
AD157827_AD4775561_AGGAGGTCAGGAAGTC-1	AD157827_AD4775561	AD157827	AD157827_AD1	AD	69	Male
AD157827_AD4775561_AGGAGGTGTGTTCGTA-1	AD157827_AD4775561	AD157827	AD157827_AD1	AD	69	Male
AD157827_AD4775561_AGGATAAAGCAGTCTT-1	AD157827_AD4775561	AD157827	AD157827_AD1	AD	69	Male
AD157827_AD4775561_AGGATAAAGGAAGTGA-1	AD157827_AD4775561	AD157827	AD157827_AD1	AD	69	Male
AD157827_AD4775561_AGGATAAAGTTTGAGA-1	AD157827_AD4775561	AD157827	AD157827_AD1	AD	69	Male
AD157827_AD4775561_AGGATAATCTACGGTA-1	AD157827_AD4775561	AD157827	AD157827_AD1	AD	69	Male
AD157827_AD4775561_AGGATAATCTCGTTTA-1	AD157827_AD4775561	AD157827	AD157827_AD1	AD	69	Male
AD157827_AD4775561_AGGATCTAGAAGGCTC-1	AD157827_AD4775561	AD157827	AD157827_AD1	AD	69	Male
AD157827_AD4775561_AGGATCTAGCGCTGCT-1	AD157827_AD4775561	AD157827	AD157827_AD1	AD	69	Male
AD157827_AD4775561_AGGATCTAGCTGACCC-1	AD157827_AD4775561	AD157827	AD157827_AD1	AD	69	Male
AD157827_AD4775561_AGGATCTCACAGTATC-1	AD157827_AD4775561	AD157827	AD157827_AD1	AD	69	Male
AD157827_AD4775561_AGGATCTCATGGGATG-1	AD157827_AD4775561	AD157827	AD157827_AD1	AD	69	Male
AD157827_AD4775561_AGGATCTGTAACATCC-1	AD157827_AD4775561	AD157827	AD157827_AD1	AD	69	Male
AD157827_AD4775561_AGGATCTGTATCGTGT-1	AD157827_AD4775561	AD157827	AD157827_AD1	AD	69	Male
AD157827_AD4775561_AGGATCTGTGGCAACA-1	AD157827_AD4775561	AD157827	AD157827_AD1	AD	69	Male
AD157827_AD4775561_AGGATCTGTTCGGTAT-1	AD157827_AD4775561	AD157827	AD157827_AD1	AD	69	Male
AD157827_AD4775561_AGGCATTAGATAGCTA-1	AD157827_AD4775561	AD157827	AD157827_AD1	AD	69	Male
AD157827_AD4775561_AGGCATTAGGTGCCTC-1	AD157827_AD4775561	AD157827	AD157827_AD1	AD	69	Male
AD157827_AD4775561_AGGCATTAGTATCTGC-1	AD157827_AD4775561	AD157827	AD157827_AD1	AD	69	Male
AD157827_AD4775561_AGGCATTCAAGGTTGG-1	AD157827_AD4775561	AD157827	AD157827_AD1	AD	69	Male
AD157827_AD4775561_AGGCATTCAGCTGTCG-1	AD157827_AD4775561	AD157827	AD157827_AD1	AD	69	Male
AD157827_AD4775561_AGGCATTGTATCCCTC-1	AD157827_AD4775561	AD157827	AD157827_AD1	AD	69	Male
AD157827_AD4775561_AGGCATTGTGATAGAT-1	AD157827_AD4775561	AD157827	AD157827_AD1	AD	69	Male
AD157827_AD4775561_AGGCCACAGACAGTCG-1	AD157827_AD4775561	AD157827	AD157827_AD1	AD	69	Male
AD157827_AD4775561_AGGCCACAGAGCAGTC-1	AD157827_AD4775561	AD157827	AD157827_AD1	AD	69	Male
AD157827_AD4775561_AGGCCACAGCTAATGA-1	AD157827_AD4775561	AD157827	AD157827_AD1	AD	69	Male
AD157827_AD4775561_AGGCCACCAGGCGAAT-1	AD157827_AD4775561	AD157827	AD157827_AD1	AD	69	Male
AD157827_AD4775561_AGGCCACGTGATAGTA-1	AD157827_AD4775561	AD157827	AD157827_AD1	AD	69	Male
AD157827_AD4775561_AGGCCACTCTCTCGCA-1	AD157827_AD4775561	AD157827	AD157827_AD1	AD	69	Male
AD157827_AD4775561_AGGCCACTCTTTGGAG-1	AD157827_AD4775561	AD157827	AD157827_AD1	AD	69	Male
AD157827_AD4775561_AGGCTGCAGAACCGCA-1	AD157827_AD4775561	AD157827	AD157827_AD1	AD	69	Male
AD157827_AD4775561_AGGCTGCAGATGTTCC-1	AD157827_AD4775561	AD157827	AD157827_AD1	AD	69	Male
AD157827_AD4775561_AGGCTGCAGTGCACCC-1	AD157827_AD4775561	AD157827	AD157827_AD1	AD	69	Male
AD157827_AD4775561_AGGCTGCCAGTGCGCT-1	AD157827_AD4775561	AD157827	AD157827_AD1	AD	69	Male
AD157827_AD4775561_AGGCTGCGTCCGATCG-1	AD157827_AD4775561	AD157827	AD157827_AD1	AD	69	Male
AD157827_AD4775561_AGGCTGCTCAAGCTTG-1	AD157827_AD4775561	AD157827	AD157827_AD1	AD	69	Male
AD157827_AD4775561_AGGCTGCTCCGTAGGC-1	AD157827_AD4775561	AD157827	AD157827_AD1	AD	69	Male
AD157827_AD4775561_AGGCTGCTCGTTCATT-1	AD157827_AD4775561	AD157827	AD157827_AD1	AD	69	Male
AD157827_AD4775561_AGGGAGTCAGAATTCC-1	AD157827_AD4775561	AD157827	AD157827_AD1	AD	69	Male
AD157827_AD4775561_AGGGAGTCATAGCACT-1	AD157827_AD4775561	AD157827	AD157827_AD1	AD	69	Male
AD157827_AD4775561_AGGGAGTCATGGGTCC-1	AD157827_AD4775561	AD157827	AD157827_AD1	AD	69	Male
AD157827_AD4775561_AGGGAGTGTCCCGCAA-1	AD157827_AD4775561	AD157827	AD157827_AD1	AD	69	Male
AD157827_AD4775561_AGGGAGTGTGGGTATG-1	AD157827_AD4775561	AD157827	AD157827_AD1	AD	69	Male
AD157827_AD4775561_AGGGAGTGTTAACCTG-1	AD157827_AD4775561	AD157827	AD157827_AD1	AD	69	Male
AD157827_AD4775561_AGGGAGTGTTATTCCT-1	AD157827_AD4775561	AD157827	AD157827_AD1	AD	69	Male
AD157827_AD4775561_AGGGAGTTCCTGTAGA-1	AD157827_AD4775561	AD157827	AD157827_AD1	AD	69	Male
AD157827_AD4775561_AGGGCCTAGGTAAACT-1	AD157827_AD4775561	AD157827	AD157827_AD1	AD	69	Male
AD157827_AD4775561_AGGGCCTCACAATGCT-1	AD157827_AD4775561	AD157827	AD157827_AD1	AD	69	Male
AD157827_AD4775561_AGGGCCTCACTTCAGA-1	AD157827_AD4775561	AD157827	AD157827_AD1	AD	69	Male
AD157827_AD4775561_AGGGCCTCATGATAGA-1	AD157827_AD4775561	AD157827	AD157827_AD1	AD	69	Male
AD157827_AD4775561_AGGGCCTGTCAGATTC-1	AD157827_AD4775561	AD157827	AD157827_AD1	AD	69	Male
AD157827_AD4775561_AGGGCCTGTTAATCGC-1	AD157827_AD4775561	AD157827	AD157827_AD1	AD	69	Male
AD157827_AD4775561_AGGGCCTGTTCCCAAA-1	AD157827_AD4775561	AD157827	AD157827_AD1	AD	69	Male
AD157827_AD4775561_AGGGCCTTCCGAGTGC-1	AD157827_AD4775561	AD157827	AD157827_AD1	AD	69	Male
AD157827_AD4775561_AGGGCCTTCCTATTGT-1	AD157827_AD4775561	AD157827	AD157827_AD1	AD	69	Male
AD157827_AD4775561_AGGGCCTTCGGCTGTG-1	AD157827_AD4775561	AD157827	AD157827_AD1	AD	69	Male
AD157827_AD4775561_AGGGCCTTCTTTCGAT-1	AD157827_AD4775561	AD157827	AD157827_AD1	AD	69	Male
AD157827_AD4775561_AGGGCTCCATTCAGCA-1	AD157827_AD4775561	AD157827	AD157827_AD1	AD	69	Male
AD157827_AD4775561_AGGGCTCGTAGACTGG-1	AD157827_AD4775561	AD157827	AD157827_AD1	AD	69	Male
AD157827_AD4775561_AGGGCTCTCACATTGG-1	AD157827_AD4775561	AD157827	AD157827_AD1	AD	69	Male
AD157827_AD4775561_AGGGCTCTCTCCGAGG-1	AD157827_AD4775561	AD157827	AD157827_AD1	AD	69	Male
AD157827_AD4775561_AGGGCTCTCTCTCTAA-1	AD157827_AD4775561	AD157827	AD157827_AD1	AD	69	Male
AD157827_AD4775561_AGGGTCCAGCGCCGTT-1	AD157827_AD4775561	AD157827	AD157827_AD1	AD	69	Male
AD157827_AD4775561_AGGGTCCAGTTGGACG-1	AD157827_AD4775561	AD157827	AD157827_AD1	AD	69	Male
AD157827_AD4775561_AGGGTCCTCTTCTAAC-1	AD157827_AD4775561	AD157827	AD157827_AD1	AD	69	Male
AD157827_AD4775561_AGGGTGAAGCAACAAT-1	AD157827_AD4775561	AD157827	AD157827_AD1	AD	69	Male
AD157827_AD4775561_AGGGTGACAACGTTAC-1	AD157827_AD4775561	AD157827	AD157827_AD1	AD	69	Male
AD157827_AD4775561_AGGGTGATCCCGAATA-1	AD157827_AD4775561	AD157827	AD157827_AD1	AD	69	Male
AD157827_AD4775561_AGGGTTTAGGGTCTTT-1	AD157827_AD4775561	AD157827	AD157827_AD1	AD	69	Male
AD157827_AD4775561_AGGGTTTCACCCTCTA-1	AD157827_AD4775561	AD157827	AD157827_AD1	AD	69	Male
AD157827_AD4775561_AGGGTTTCAGTGTGCC-1	AD157827_AD4775561	AD157827	AD157827_AD1	AD	69	Male
AD157827_AD4775561_AGGGTTTGTGCTGTCG-1	AD157827_AD4775561	AD157827	AD157827_AD1	AD	69	Male
AD157827_AD4775561_AGGGTTTGTGTCCGGT-1	AD157827_AD4775561	AD157827	AD157827_AD1	AD	69	Male
AD157827_AD4775561_AGGGTTTTCCATAGGT-1	AD157827_AD4775561	AD157827	AD157827_AD1	AD	69	Male
AD157827_AD4775561_AGGTAGGAGCACTCAT-1	AD157827_AD4775561	AD157827	AD157827_AD1	AD	69	Male
AD157827_AD4775561_AGGTAGGAGTAGCTCT-1	AD157827_AD4775561	AD157827	AD157827_AD1	AD	69	Male
AD157827_AD4775561_AGGTAGGCAATTGAGA-1	AD157827_AD4775561	AD157827	AD157827_AD1	AD	69	Male
AD157827_AD4775561_AGGTAGGCACCCTTGT-1	AD157827_AD4775561	AD157827	AD157827_AD1	AD	69	Male
AD157827_AD4775561_AGGTAGGCATCCGGTG-1	AD157827_AD4775561	AD157827	AD157827_AD1	AD	69	Male
AD157827_AD4775561_AGGTAGGGTAGACACG-1	AD157827_AD4775561	AD157827	AD157827_AD1	AD	69	Male
AD157827_AD4775561_AGGTAGGGTGTGATGG-1	AD157827_AD4775561	AD157827	AD157827_AD1	AD	69	Male
AD157827_AD4775561_AGGTAGGGTTGGGACA-1	AD157827_AD4775561	AD157827	AD157827_AD1	AD	69	Male
AD157827_AD4775561_AGGTCATCAACGGTAG-1	AD157827_AD4775561	AD157827	AD157827_AD1	AD	69	Male
AD157827_AD4775561_AGGTCATCAGCTGTGC-1	AD157827_AD4775561	AD157827	AD157827_AD1	AD	69	Male
AD157827_AD4775561_AGGTCATCAGTCTTCC-1	AD157827_AD4775561	AD157827	AD157827_AD1	AD	69	Male
AD157827_AD4775561_AGGTCATGTCGCAGTC-1	AD157827_AD4775561	AD157827	AD157827_AD1	AD	69	Male
AD157827_AD4775561_AGGTCTAAGAATTCAG-1	AD157827_AD4775561	AD157827	AD157827_AD1	AD	69	Male
AD157827_AD4775561_AGGTCTAAGATTAGCA-1	AD157827_AD4775561	AD157827	AD157827_AD1	AD	69	Male
AD157827_AD4775561_AGGTCTAAGCCGAATG-1	AD157827_AD4775561	AD157827	AD157827_AD1	AD	69	Male
AD157827_AD4775561_AGGTCTAAGGTTGGTG-1	AD157827_AD4775561	AD157827	AD157827_AD1	AD	69	Male
AD157827_AD4775561_AGGTCTACAGCGACCT-1	AD157827_AD4775561	AD157827	AD157827_AD1	AD	69	Male
AD157827_AD4775561_AGGTCTAGTCCATCTC-1	AD157827_AD4775561	AD157827	AD157827_AD1	AD	69	Male
AD157827_AD4775561_AGGTCTATCTATTGTC-1	AD157827_AD4775561	AD157827	AD157827_AD1	AD	69	Male
AD157827_AD4775561_AGGTGTTAGTCGGGAT-1	AD157827_AD4775561	AD157827	AD157827_AD1	AD	69	Male
AD157827_AD4775561_AGGTGTTCAGCTCATA-1	AD157827_AD4775561	AD157827	AD157827_AD1	AD	69	Male
AD157827_AD4775561_AGGTGTTCATTGTAGC-1	AD157827_AD4775561	AD157827	AD157827_AD1	AD	69	Male
AD157827_AD4775561_AGGTGTTGTACAGTCT-1	AD157827_AD4775561	AD157827	AD157827_AD1	AD	69	Male
AD157827_AD4775561_AGGTGTTGTACGGTTT-1	AD157827_AD4775561	AD157827	AD157827_AD1	AD	69	Male
AD157827_AD4775561_AGGTGTTGTACTGCGC-1	AD157827_AD4775561	AD157827	AD157827_AD1	AD	69	Male
AD157827_AD4775561_AGGTGTTGTCACTACA-1	AD157827_AD4775561	AD157827	AD157827_AD1	AD	69	Male
AD157827_AD4775561_AGGTGTTGTCGGAACA-1	AD157827_AD4775561	AD157827	AD157827_AD1	AD	69	Male
AD157827_AD4775561_AGGTGTTGTCTAGGCC-1	AD157827_AD4775561	AD157827	AD157827_AD1	AD	69	Male
AD157827_AD4775561_AGGTGTTGTTCTCAGA-1	AD157827_AD4775561	AD157827	AD157827_AD1	AD	69	Male
AD157827_AD4775561_AGGTGTTTCCGTGGTG-1	AD157827_AD4775561	AD157827	AD157827_AD1	AD	69	Male
AD157827_AD4775561_AGGTGTTTCTAGTACG-1	AD157827_AD4775561	AD157827	AD157827_AD1	AD	69	Male
AD157827_AD4775561_AGGTTACAGAAGTCTA-1	AD157827_AD4775561	AD157827	AD157827_AD1	AD	69	Male
AD157827_AD4775561_AGGTTACAGACTTAAG-1	AD157827_AD4775561	AD157827	AD157827_AD1	AD	69	Male
AD157827_AD4775561_AGGTTACAGTAATCCC-1	AD157827_AD4775561	AD157827	AD157827_AD1	AD	69	Male
AD157827_AD4775561_AGGTTACCATGGGCAA-1	AD157827_AD4775561	AD157827	AD157827_AD1	AD	69	Male
AD157827_AD4775561_AGGTTACTCGCTCTAC-1	AD157827_AD4775561	AD157827	AD157827_AD1	AD	69	Male
AD157827_AD4775561_AGGTTACTCTACTCAT-1	AD157827_AD4775561	AD157827	AD157827_AD1	AD	69	Male
AD157827_AD4775561_AGGTTGTCAAATGCGG-1	AD157827_AD4775561	AD157827	AD157827_AD1	AD	69	Male
AD157827_AD4775561_AGGTTGTGTCGGCTAC-1	AD157827_AD4775561	AD157827	AD157827_AD1	AD	69	Male
AD157827_AD4775561_AGGTTGTGTTAACAGA-1	AD157827_AD4775561	AD157827	AD157827_AD1	AD	69	Male
AD157827_AD4775561_AGGTTGTTCAAAGCCT-1	AD157827_AD4775561	AD157827	AD157827_AD1	AD	69	Male
AD157827_AD4775561_AGGTTGTTCACAATGC-1	AD157827_AD4775561	AD157827	AD157827_AD1	AD	69	Male
AD157827_AD4775561_AGGTTGTTCGATTTCT-1	AD157827_AD4775561	AD157827	AD157827_AD1	AD	69	Male
AD157827_AD4775561_AGTAACCAGCATCCTA-1	AD157827_AD4775561	AD157827	AD157827_AD1	AD	69	Male
AD157827_AD4775561_AGTAACCAGCGACTGA-1	AD157827_AD4775561	AD157827	AD157827_AD1	AD	69	Male
AD157827_AD4775561_AGTAACCAGGTGCAGT-1	AD157827_AD4775561	AD157827	AD157827_AD1	AD	69	Male
AD157827_AD4775561_AGTAACCAGTGATGGC-1	AD157827_AD4775561	AD157827	AD157827_AD1	AD	69	Male
AD157827_AD4775561_AGTAACCGTTTGAAAG-1	AD157827_AD4775561	AD157827	AD157827_AD1	AD	69	Male
AD157827_AD4775561_AGTAACCTCGTTATCT-1	AD157827_AD4775561	AD157827	AD157827_AD1	AD	69	Male
AD157827_AD4775561_AGTACCACAAATAAGC-1	AD157827_AD4775561	AD157827	AD157827_AD1	AD	69	Male
AD157827_AD4775561_AGTACCACAGGCATTT-1	AD157827_AD4775561	AD157827	AD157827_AD1	AD	69	Male
AD157827_AD4775561_AGTACCACATTGACCA-1	AD157827_AD4775561	AD157827	AD157827_AD1	AD	69	Male
AD157827_AD4775561_AGTACCAGTTCCACGG-1	AD157827_AD4775561	AD157827	AD157827_AD1	AD	69	Male
AD157827_AD4775561_AGTACCATCTCGGCTT-1	AD157827_AD4775561	AD157827	AD157827_AD1	AD	69	Male
AD157827_AD4775561_AGTACTGAGCCATCCG-1	AD157827_AD4775561	AD157827	AD157827_AD1	AD	69	Male
AD157827_AD4775561_AGTACTGAGCGACTAG-1	AD157827_AD4775561	AD157827	AD157827_AD1	AD	69	Male
AD157827_AD4775561_AGTACTGCACCTATCC-1	AD157827_AD4775561	AD157827	AD157827_AD1	AD	69	Male
AD157827_AD4775561_AGTACTGCATGAATAG-1	AD157827_AD4775561	AD157827	AD157827_AD1	AD	69	Male
AD157827_AD4775561_AGTACTGTCATCAGTG-1	AD157827_AD4775561	AD157827	AD157827_AD1	AD	69	Male
AD157827_AD4775561_AGTAGCTCAGAGCGTA-1	AD157827_AD4775561	AD157827	AD157827_AD1	AD	69	Male
AD157827_AD4775561_AGTAGCTCAGCACCCA-1	AD157827_AD4775561	AD157827	AD157827_AD1	AD	69	Male
AD157827_AD4775561_AGTAGCTCAGGCTCTG-1	AD157827_AD4775561	AD157827	AD157827_AD1	AD	69	Male
AD157827_AD4775561_AGTAGCTCATTGTGCA-1	AD157827_AD4775561	AD157827	AD157827_AD1	AD	69	Male
AD157827_AD4775561_AGTAGCTGTAACGTTC-1	AD157827_AD4775561	AD157827	AD157827_AD1	AD	69	Male
AD157827_AD4775561_AGTAGCTGTTCCTAAG-1	AD157827_AD4775561	AD157827	AD157827_AD1	AD	69	Male
AD157827_AD4775561_AGTAGCTTCACTGATG-1	AD157827_AD4775561	AD157827	AD157827_AD1	AD	69	Male
AD157827_AD4775561_AGTAGCTTCCAGCTCT-1	AD157827_AD4775561	AD157827	AD157827_AD1	AD	69	Male
AD157827_AD4775561_AGTAGCTTCGCGGACT-1	AD157827_AD4775561	AD157827	AD157827_AD1	AD	69	Male
AD157827_AD4775561_AGTAGTCAGAATTCAG-1	AD157827_AD4775561	AD157827	AD157827_AD1	AD	69	Male
AD157827_AD4775561_AGTAGTCAGATGTTAG-1	AD157827_AD4775561	AD157827	AD157827_AD1	AD	69	Male
AD157827_AD4775561_AGTAGTCAGTTTCAGC-1	AD157827_AD4775561	AD157827	AD157827_AD1	AD	69	Male
AD157827_AD4775561_AGTAGTCGTGTCCATA-1	AD157827_AD4775561	AD157827	AD157827_AD1	AD	69	Male
AD157827_AD4775561_AGTAGTCGTGTGCTTA-1	AD157827_AD4775561	AD157827	AD157827_AD1	AD	69	Male
AD157827_AD4775561_AGTAGTCTCATCTACT-1	AD157827_AD4775561	AD157827	AD157827_AD1	AD	69	Male
AD157827_AD4775561_AGTAGTCTCCGCAGTG-1	AD157827_AD4775561	AD157827	AD157827_AD1	AD	69	Male
AD157827_AD4775561_AGTCAACAGATAGTCA-1	AD157827_AD4775561	AD157827	AD157827_AD1	AD	69	Male
AD157827_AD4775561_AGTCAACAGCAAGTCG-1	AD157827_AD4775561	AD157827	AD157827_AD1	AD	69	Male
AD157827_AD4775561_AGTCAACAGCTAGCCC-1	AD157827_AD4775561	AD157827	AD157827_AD1	AD	69	Male
AD157827_AD4775561_AGTCAACCAACCGTGC-1	AD157827_AD4775561	AD157827	AD157827_AD1	AD	69	Male
AD157827_AD4775561_AGTCAACCAGTTGTCA-1	AD157827_AD4775561	AD157827	AD157827_AD1	AD	69	Male
AD157827_AD4775561_AGTCAACTCGTCGATA-1	AD157827_AD4775561	AD157827	AD157827_AD1	AD	69	Male
AD157827_AD4775561_AGTCAACTCGTGGGAA-1	AD157827_AD4775561	AD157827	AD157827_AD1	AD	69	Male
AD157827_AD4775561_AGTCAACTCTCCCAAC-1	AD157827_AD4775561	AD157827	AD157827_AD1	AD	69	Male
AD157827_AD4775561_AGTCAACTCTCTAGGA-1	AD157827_AD4775561	AD157827	AD157827_AD1	AD	69	Male
AD157827_AD4775561_AGTCACAAGGAGCTGT-1	AD157827_AD4775561	AD157827	AD157827_AD1	AD	69	Male
AD157827_AD4775561_AGTCACAGTAGGAGGG-1	AD157827_AD4775561	AD157827	AD157827_AD1	AD	69	Male
AD157827_AD4775561_AGTCACAGTGCTGATT-1	AD157827_AD4775561	AD157827	AD157827_AD1	AD	69	Male
AD157827_AD4775561_AGTCACATCACGATCA-1	AD157827_AD4775561	AD157827	AD157827_AD1	AD	69	Male
AD157827_AD4775561_AGTCATGAGGAACTAT-1	AD157827_AD4775561	AD157827	AD157827_AD1	AD	69	Male
AD157827_AD4775561_AGTCATGAGGATTTCC-1	AD157827_AD4775561	AD157827	AD157827_AD1	AD	69	Male
AD157827_AD4775561_AGTCATGGTACGCGTC-1	AD157827_AD4775561	AD157827	AD157827_AD1	AD	69	Male
AD157827_AD4775561_AGTCATGTCACTTGGA-1	AD157827_AD4775561	AD157827	AD157827_AD1	AD	69	Male
AD157827_AD4775561_AGTCATGTCGGTAAGG-1	AD157827_AD4775561	AD157827	AD157827_AD1	AD	69	Male
AD157827_AD4775561_AGTCATGTCGTGTTCC-1	AD157827_AD4775561	AD157827	AD157827_AD1	AD	69	Male
AD157827_AD4775561_AGTCATGTCTTAATCC-1	AD157827_AD4775561	AD157827	AD157827_AD1	AD	69	Male
AD157827_AD4775561_AGTCTCCAGGACATCG-1	AD157827_AD4775561	AD157827	AD157827_AD1	AD	69	Male
AD157827_AD4775561_AGTCTCCAGTAACCGG-1	AD157827_AD4775561	AD157827	AD157827_AD1	AD	69	Male
AD157827_AD4775561_AGTCTCCGTGCGTTTA-1	AD157827_AD4775561	AD157827	AD157827_AD1	AD	69	Male
AD157827_AD4775561_AGTCTCCTCTCACGAA-1	AD157827_AD4775561	AD157827	AD157827_AD1	AD	69	Male
AD157827_AD4775561_AGTGACTCACCTGCGA-1	AD157827_AD4775561	AD157827	AD157827_AD1	AD	69	Male
AD157827_AD4775561_AGTGACTTCCCGTGTT-1	AD157827_AD4775561	AD157827	AD157827_AD1	AD	69	Male
AD157827_AD4775561_AGTGATCAGACATCCT-1	AD157827_AD4775561	AD157827	AD157827_AD1	AD	69	Male
AD157827_AD4775561_AGTGATCAGCATCTTG-1	AD157827_AD4775561	AD157827	AD157827_AD1	AD	69	Male
AD157827_AD4775561_AGTGATCAGCGTATGG-1	AD157827_AD4775561	AD157827	AD157827_AD1	AD	69	Male
AD157827_AD4775561_AGTGATCAGTATGCAA-1	AD157827_AD4775561	AD157827	AD157827_AD1	AD	69	Male
AD157827_AD4775561_AGTGATCGTCAATGGG-1	AD157827_AD4775561	AD157827	AD157827_AD1	AD	69	Male
AD157827_AD4775561_AGTGATCGTCATCGGC-1	AD157827_AD4775561	AD157827	AD157827_AD1	AD	69	Male
AD157827_AD4775561_AGTGATCGTCGCTTAA-1	AD157827_AD4775561	AD157827	AD157827_AD1	AD	69	Male
AD157827_AD4775561_AGTGATCGTTAGAAGT-1	AD157827_AD4775561	AD157827	AD157827_AD1	AD	69	Male
AD157827_AD4775561_AGTGCCGAGTTCCTGA-1	AD157827_AD4775561	AD157827	AD157827_AD1	AD	69	Male
AD157827_AD4775561_AGTGCCGAGTTGGACG-1	AD157827_AD4775561	AD157827	AD157827_AD1	AD	69	Male
AD157827_AD4775561_AGTGCCGCAATCCTTT-1	AD157827_AD4775561	AD157827	AD157827_AD1	AD	69	Male
AD157827_AD4775561_AGTGCCGCAGACGGAT-1	AD157827_AD4775561	AD157827	AD157827_AD1	AD	69	Male
AD157827_AD4775561_AGTGCCGCAGCTGTTA-1	AD157827_AD4775561	AD157827	AD157827_AD1	AD	69	Male
AD157827_AD4775561_AGTGCCGGTATCGAAA-1	AD157827_AD4775561	AD157827	AD157827_AD1	AD	69	Male
AD157827_AD4775561_AGTGCCGGTCTTTCTA-1	AD157827_AD4775561	AD157827	AD157827_AD1	AD	69	Male
AD157827_AD4775561_AGTGCCGTCGTACACA-1	AD157827_AD4775561	AD157827	AD157827_AD1	AD	69	Male
AD157827_AD4775561_AGTGTTGAGCCGGAAT-1	AD157827_AD4775561	AD157827	AD157827_AD1	AD	69	Male
AD157827_AD4775561_AGTGTTGAGCTTAGTC-1	AD157827_AD4775561	AD157827	AD157827_AD1	AD	69	Male
AD157827_AD4775561_AGTGTTGGTTGTGTAC-1	AD157827_AD4775561	AD157827	AD157827_AD1	AD	69	Male
AD157827_AD4775561_AGTGTTGTCAGCTTCC-1	AD157827_AD4775561	AD157827	AD157827_AD1	AD	69	Male
AD157827_AD4775561_AGTGTTGTCCTACGAA-1	AD157827_AD4775561	AD157827	AD157827_AD1	AD	69	Male
AD157827_AD4775561_AGTGTTGTCTCTGACC-1	AD157827_AD4775561	AD157827	AD157827_AD1	AD	69	Male
AD157827_AD4775561_AGTGTTGTCTTGGCTC-1	AD157827_AD4775561	AD157827	AD157827_AD1	AD	69	Male
AD157827_AD4775561_AGTTAGCAGTCATGAA-1	AD157827_AD4775561	AD157827	AD157827_AD1	AD	69	Male
AD157827_AD4775561_AGTTAGCCACGTAACT-1	AD157827_AD4775561	AD157827	AD157827_AD1	AD	69	Male
AD157827_AD4775561_AGTTAGCGTTTCGTAG-1	AD157827_AD4775561	AD157827	AD157827_AD1	AD	69	Male
AD157827_AD4775561_AGTTAGCTCGCTATTT-1	AD157827_AD4775561	AD157827	AD157827_AD1	AD	69	Male
AD157827_AD4775561_AGTTCCCCAAGTCATC-1	AD157827_AD4775561	AD157827	AD157827_AD1	AD	69	Male
AD157827_AD4775561_AGTTCCCCAGTCAGCC-1	AD157827_AD4775561	AD157827	AD157827_AD1	AD	69	Male
AD157827_AD4775561_AGTTCCCGTCTTTATC-1	AD157827_AD4775561	AD157827	AD157827_AD1	AD	69	Male
AD157827_AD4775561_AGTTCCCGTGTCCACG-1	AD157827_AD4775561	AD157827	AD157827_AD1	AD	69	Male
AD157827_AD4775561_AGTTCCCTCACATTGG-1	AD157827_AD4775561	AD157827	AD157827_AD1	AD	69	Male
AD157827_AD4775561_AGTTCCCTCATTTCGT-1	AD157827_AD4775561	AD157827	AD157827_AD1	AD	69	Male
AD157827_AD4775561_AGTTCGAAGAAGATCT-1	AD157827_AD4775561	AD157827	AD157827_AD1	AD	69	Male
AD157827_AD4775561_AGTTCGAAGAAGTCAT-1	AD157827_AD4775561	AD157827	AD157827_AD1	AD	69	Male
AD157827_AD4775561_AGTTCGACAAGAAATC-1	AD157827_AD4775561	AD157827	AD157827_AD1	AD	69	Male
AD157827_AD4775561_AGTTCGACACCTCTAC-1	AD157827_AD4775561	AD157827	AD157827_AD1	AD	69	Male
AD157827_AD4775561_AGTTCGAGTCCCTGTT-1	AD157827_AD4775561	AD157827	AD157827_AD1	AD	69	Male
AD157827_AD4775561_AGTTCGAGTCCGAAGA-1	AD157827_AD4775561	AD157827	AD157827_AD1	AD	69	Male
AD157827_AD4775561_AGTTCGAGTCGTAATC-1	AD157827_AD4775561	AD157827	AD157827_AD1	AD	69	Male
AD157827_AD4775561_AGTTCGAGTGATACCT-1	AD157827_AD4775561	AD157827	AD157827_AD1	AD	69	Male
AD157827_AD4775561_AGTTCGATCACTACGA-1	AD157827_AD4775561	AD157827	AD157827_AD1	AD	69	Male
AD157827_AD4775561_ATACCGAAGACTCAAA-1	AD157827_AD4775561	AD157827	AD157827_AD1	AD	69	Male
AD157827_AD4775561_ATACCGACAGTCTACA-1	AD157827_AD4775561	AD157827	AD157827_AD1	AD	69	Male
AD157827_AD4775561_ATACCGAGTTAGTCGT-1	AD157827_AD4775561	AD157827	AD157827_AD1	AD	69	Male
AD157827_AD4775561_ATACCGAGTTTACTTC-1	AD157827_AD4775561	AD157827	AD157827_AD1	AD	69	Male
AD157827_AD4775561_ATACCGATCCTACACC-1	AD157827_AD4775561	AD157827	AD157827_AD1	AD	69	Male
AD157827_AD4775561_ATACCTTAGCGCACAA-1	AD157827_AD4775561	AD157827	AD157827_AD1	AD	69	Male
AD157827_AD4775561_ATACCTTAGGTCTGGA-1	AD157827_AD4775561	AD157827	AD157827_AD1	AD	69	Male
AD157827_AD4775561_ATACCTTCAACTTGCA-1	AD157827_AD4775561	AD157827	AD157827_AD1	AD	69	Male
AD157827_AD4775561_ATACCTTCACAGCCTG-1	AD157827_AD4775561	AD157827	AD157827_AD1	AD	69	Male
AD157827_AD4775561_ATACCTTCAGCTCATA-1	AD157827_AD4775561	AD157827	AD157827_AD1	AD	69	Male
AD157827_AD4775561_ATACCTTGTAGGGTAC-1	AD157827_AD4775561	AD157827	AD157827_AD1	AD	69	Male
AD157827_AD4775561_ATACCTTGTATTGCCA-1	AD157827_AD4775561	AD157827	AD157827_AD1	AD	69	Male
AD157827_AD4775561_ATACCTTGTGCTCTTC-1	AD157827_AD4775561	AD157827	AD157827_AD1	AD	69	Male
AD157827_AD4775561_ATACCTTTCCTACTGC-1	AD157827_AD4775561	AD157827	AD157827_AD1	AD	69	Male
AD157827_AD4775561_ATACCTTTCTGAGCAT-1	AD157827_AD4775561	AD157827	AD157827_AD1	AD	69	Male
AD157827_AD4775561_ATACCTTTCTTCGTAT-1	AD157827_AD4775561	AD157827	AD157827_AD1	AD	69	Male
AD157827_AD4775561_ATACTTCAGGTAGCCA-1	AD157827_AD4775561	AD157827	AD157827_AD1	AD	69	Male
AD157827_AD4775561_ATACTTCAGTTAGAAC-1	AD157827_AD4775561	AD157827	AD157827_AD1	AD	69	Male
AD157827_AD4775561_ATACTTCCAATTGAAG-1	AD157827_AD4775561	AD157827	AD157827_AD1	AD	69	Male
AD157827_AD4775561_ATACTTCCACCGGCTA-1	AD157827_AD4775561	AD157827	AD157827_AD1	AD	69	Male
AD157827_AD4775561_ATACTTCCAGGTGGAT-1	AD157827_AD4775561	AD157827	AD157827_AD1	AD	69	Male
AD157827_AD4775561_ATACTTCGTAAGATCA-1	AD157827_AD4775561	AD157827	AD157827_AD1	AD	69	Male
AD157827_AD4775561_ATACTTCTCGCACTCT-1	AD157827_AD4775561	AD157827	AD157827_AD1	AD	69	Male
AD157827_AD4775561_ATACTTCTCGTGCTCT-1	AD157827_AD4775561	AD157827	AD157827_AD1	AD	69	Male
AD157827_AD4775561_ATAGACCAGGACCCAA-1	AD157827_AD4775561	AD157827	AD157827_AD1	AD	69	Male
AD157827_AD4775561_ATAGACCAGGAGTACC-1	AD157827_AD4775561	AD157827	AD157827_AD1	AD	69	Male
AD157827_AD4775561_ATAGACCAGGCTTCCG-1	AD157827_AD4775561	AD157827	AD157827_AD1	AD	69	Male
AD157827_AD4775561_ATAGACCAGTCGTCTA-1	AD157827_AD4775561	AD157827	AD157827_AD1	AD	69	Male
AD157827_AD4775561_ATAGACCAGTGCCCGT-1	AD157827_AD4775561	AD157827	AD157827_AD1	AD	69	Male
AD157827_AD4775561_ATAGACCCAGGTAGTG-1	AD157827_AD4775561	AD157827	AD157827_AD1	AD	69	Male
AD157827_AD4775561_ATAGACCGTGTTCCAA-1	AD157827_AD4775561	AD157827	AD157827_AD1	AD	69	Male
AD157827_AD4775561_ATAGACCTCTCTTCAA-1	AD157827_AD4775561	AD157827	AD157827_AD1	AD	69	Male
AD157827_AD4775561_ATAGAGACACCCAACG-1	AD157827_AD4775561	AD157827	AD157827_AD1	AD	69	Male
AD157827_AD4775561_ATAGAGACATCAGCTA-1	AD157827_AD4775561	AD157827	AD157827_AD1	AD	69	Male
AD157827_AD4775561_ATAGAGACATGTTCAG-1	AD157827_AD4775561	AD157827	AD157827_AD1	AD	69	Male
AD157827_AD4775561_ATAGAGATCATGACAC-1	AD157827_AD4775561	AD157827	AD157827_AD1	AD	69	Male
AD157827_AD4775561_ATAGAGATCTCAGAAC-1	AD157827_AD4775561	AD157827	AD157827_AD1	AD	69	Male
AD157827_AD4775561_ATAGGCTAGAACTTCC-1	AD157827_AD4775561	AD157827	AD157827_AD1	AD	69	Male
AD157827_AD4775561_ATAGGCTAGCAGTCTT-1	AD157827_AD4775561	AD157827	AD157827_AD1	AD	69	Male
AD157827_AD4775561_ATAGGCTCAAAGAGTT-1	AD157827_AD4775561	AD157827	AD157827_AD1	AD	69	Male
AD157827_AD4775561_ATAGGCTCACAGCTTA-1	AD157827_AD4775561	AD157827	AD157827_AD1	AD	69	Male
AD157827_AD4775561_ATAGGCTCAGCATCTA-1	AD157827_AD4775561	AD157827	AD157827_AD1	AD	69	Male
AD157827_AD4775561_ATAGGCTCATCGAGCC-1	AD157827_AD4775561	AD157827	AD157827_AD1	AD	69	Male
AD157827_AD4775561_ATAGGCTTCCCAACTC-1	AD157827_AD4775561	AD157827	AD157827_AD1	AD	69	Male
AD157827_AD4775561_ATATCCTAGATTAGAC-1	AD157827_AD4775561	AD157827	AD157827_AD1	AD	69	Male
AD157827_AD4775561_ATATCCTAGCTTTGTG-1	AD157827_AD4775561	AD157827	AD157827_AD1	AD	69	Male
AD157827_AD4775561_ATATCCTCAGTCTGGC-1	AD157827_AD4775561	AD157827	AD157827_AD1	AD	69	Male
AD157827_AD4775561_ATATCCTGTAGCGTTT-1	AD157827_AD4775561	AD157827	AD157827_AD1	AD	69	Male
AD157827_AD4775561_ATCACAGCAGTGGCTC-1	AD157827_AD4775561	AD157827	AD157827_AD1	AD	69	Male
AD157827_AD4775561_ATCACAGCATACCATG-1	AD157827_AD4775561	AD157827	AD157827_AD1	AD	69	Male
AD157827_AD4775561_ATCACAGCATGCAGCC-1	AD157827_AD4775561	AD157827	AD157827_AD1	AD	69	Male
AD157827_AD4775561_ATCACAGGTAGGACTG-1	AD157827_AD4775561	AD157827	AD157827_AD1	AD	69	Male
AD157827_AD4775561_ATCACAGGTCAATCTG-1	AD157827_AD4775561	AD157827	AD157827_AD1	AD	69	Male
AD157827_AD4775561_ATCACAGGTCCTATAG-1	AD157827_AD4775561	AD157827	AD157827_AD1	AD	69	Male
AD157827_AD4775561_ATCACGAAGGGACTGT-1	AD157827_AD4775561	AD157827	AD157827_AD1	AD	69	Male
AD157827_AD4775561_ATCACGACAAATGAGT-1	AD157827_AD4775561	AD157827	AD157827_AD1	AD	69	Male
AD157827_AD4775561_ATCACGAGTAACACGG-1	AD157827_AD4775561	AD157827	AD157827_AD1	AD	69	Male
AD157827_AD4775561_ATCACGATCCATCAGA-1	AD157827_AD4775561	AD157827	AD157827_AD1	AD	69	Male
AD157827_AD4775561_ATCACTTAGCAAATGT-1	AD157827_AD4775561	AD157827	AD157827_AD1	AD	69	Male
AD157827_AD4775561_ATCACTTGTAGGATAT-1	AD157827_AD4775561	AD157827	AD157827_AD1	AD	69	Male
AD157827_AD4775561_ATCACTTGTCCTTTGC-1	AD157827_AD4775561	AD157827	AD157827_AD1	AD	69	Male
AD157827_AD4775561_ATCACTTTCAACGAGG-1	AD157827_AD4775561	AD157827	AD157827_AD1	AD	69	Male
AD157827_AD4775561_ATCAGGTAGACGTCCC-1	AD157827_AD4775561	AD157827	AD157827_AD1	AD	69	Male
AD157827_AD4775561_ATCAGGTAGCATAGGC-1	AD157827_AD4775561	AD157827	AD157827_AD1	AD	69	Male
AD157827_AD4775561_ATCAGGTAGGCTCACC-1	AD157827_AD4775561	AD157827	AD157827_AD1	AD	69	Male
AD157827_AD4775561_ATCAGGTCACGACCTG-1	AD157827_AD4775561	AD157827	AD157827_AD1	AD	69	Male
AD157827_AD4775561_ATCAGGTGTAACGATA-1	AD157827_AD4775561	AD157827	AD157827_AD1	AD	69	Male
AD157827_AD4775561_ATCAGGTGTGGCCACT-1	AD157827_AD4775561	AD157827	AD157827_AD1	AD	69	Male
AD157827_AD4775561_ATCAGGTTCTAACGGT-1	AD157827_AD4775561	AD157827	AD157827_AD1	AD	69	Male
AD157827_AD4775561_ATCAGGTTCTTCCTAA-1	AD157827_AD4775561	AD157827	AD157827_AD1	AD	69	Male
AD157827_AD4775561_ATCATTCAGAAGGGAT-1	AD157827_AD4775561	AD157827	AD157827_AD1	AD	69	Male
AD157827_AD4775561_ATCATTCCATGACTGT-1	AD157827_AD4775561	AD157827	AD157827_AD1	AD	69	Male
AD157827_AD4775561_ATCATTCGTACTCCCT-1	AD157827_AD4775561	AD157827	AD157827_AD1	AD	69	Male
AD157827_AD4775561_ATCATTCTCATTTACC-1	AD157827_AD4775561	AD157827	AD157827_AD1	AD	69	Male
AD157827_AD4775561_ATCATTCTCTTCCACG-1	AD157827_AD4775561	AD157827	AD157827_AD1	AD	69	Male
AD157827_AD4775561_ATCCACCAGTCAACAA-1	AD157827_AD4775561	AD157827	AD157827_AD1	AD	69	Male
AD157827_AD4775561_ATCCACCCAAAGCTCT-1	AD157827_AD4775561	AD157827	AD157827_AD1	AD	69	Male
AD157827_AD4775561_ATCCACCGTCTACATG-1	AD157827_AD4775561	AD157827	AD157827_AD1	AD	69	Male
AD157827_AD4775561_ATCCACCGTCTCGGAC-1	AD157827_AD4775561	AD157827	AD157827_AD1	AD	69	Male
AD157827_AD4775561_ATCCACCTCCGATAAC-1	AD157827_AD4775561	AD157827	AD157827_AD1	AD	69	Male
AD157827_AD4775561_ATCCACCTCCGATTAG-1	AD157827_AD4775561	AD157827	AD157827_AD1	AD	69	Male
AD157827_AD4775561_ATCCATTAGCGACTGA-1	AD157827_AD4775561	AD157827	AD157827_AD1	AD	69	Male
AD157827_AD4775561_ATCCATTAGCGCCCAT-1	AD157827_AD4775561	AD157827	AD157827_AD1	AD	69	Male
AD157827_AD4775561_ATCCATTAGGCTTAGG-1	AD157827_AD4775561	AD157827	AD157827_AD1	AD	69	Male
AD157827_AD4775561_ATCCATTAGGTGCGAT-1	AD157827_AD4775561	AD157827	AD157827_AD1	AD	69	Male
AD157827_AD4775561_ATCCATTCAACACGAG-1	AD157827_AD4775561	AD157827	AD157827_AD1	AD	69	Male
AD157827_AD4775561_ATCCATTCACATTGTG-1	AD157827_AD4775561	AD157827	AD157827_AD1	AD	69	Male
AD157827_AD4775561_ATCCATTCAGACCCGT-1	AD157827_AD4775561	AD157827	AD157827_AD1	AD	69	Male
AD157827_AD4775561_ATCCATTCATACGCAT-1	AD157827_AD4775561	AD157827	AD157827_AD1	AD	69	Male
AD157827_AD4775561_ATCCATTCATATCTGG-1	AD157827_AD4775561	AD157827	AD157827_AD1	AD	69	Male
AD157827_AD4775561_ATCCATTGTATTTCGG-1	AD157827_AD4775561	AD157827	AD157827_AD1	AD	69	Male
AD157827_AD4775561_ATCCATTGTCTGTTAG-1	AD157827_AD4775561	AD157827	AD157827_AD1	AD	69	Male
AD157827_AD4775561_ATCCATTTCATTGCTT-1	AD157827_AD4775561	AD157827	AD157827_AD1	AD	69	Male
AD157827_AD4775561_ATCCATTTCCCGTGTT-1	AD157827_AD4775561	AD157827	AD157827_AD1	AD	69	Male
AD157827_AD4775561_ATCCCTGAGGAATCGC-1	AD157827_AD4775561	AD157827	AD157827_AD1	AD	69	Male
AD157827_AD4775561_ATCCCTGCACTCGATA-1	AD157827_AD4775561	AD157827	AD157827_AD1	AD	69	Male
AD157827_AD4775561_ATCCCTGCAGGCACTC-1	AD157827_AD4775561	AD157827	AD157827_AD1	AD	69	Male
AD157827_AD4775561_ATCCCTGCATAGAATG-1	AD157827_AD4775561	AD157827	AD157827_AD1	AD	69	Male
AD157827_AD4775561_ATCCCTGGTTGGATCT-1	AD157827_AD4775561	AD157827	AD157827_AD1	AD	69	Male
AD157827_AD4775561_ATCCGTCAGGATGCGT-1	AD157827_AD4775561	AD157827	AD157827_AD1	AD	69	Male
AD157827_AD4775561_ATCCGTCAGTGCTCGC-1	AD157827_AD4775561	AD157827	AD157827_AD1	AD	69	Male
AD157827_AD4775561_ATCCGTCCACTGGCCA-1	AD157827_AD4775561	AD157827	AD157827_AD1	AD	69	Male
AD157827_AD4775561_ATCCGTCGTGAGTGAC-1	AD157827_AD4775561	AD157827	AD157827_AD1	AD	69	Male
AD157827_AD4775561_ATCCTATAGACAAGCC-1	AD157827_AD4775561	AD157827	AD157827_AD1	AD	69	Male
AD157827_AD4775561_ATCCTATTCTGCACCT-1	AD157827_AD4775561	AD157827	AD157827_AD1	AD	69	Male
AD157827_AD4775561_ATCGATGAGCATCCTA-1	AD157827_AD4775561	AD157827	AD157827_AD1	AD	69	Male
AD157827_AD4775561_ATCGATGAGTAAACAC-1	AD157827_AD4775561	AD157827	AD157827_AD1	AD	69	Male
AD157827_AD4775561_ATCGATGCAAGGCTTT-1	AD157827_AD4775561	AD157827	AD157827_AD1	AD	69	Male
AD157827_AD4775561_ATCGATGGTAGCGCTC-1	AD157827_AD4775561	AD157827	AD157827_AD1	AD	69	Male
AD157827_AD4775561_ATCGATGGTCTGTGAT-1	AD157827_AD4775561	AD157827	AD157827_AD1	AD	69	Male
AD157827_AD4775561_ATCGATGGTGCATGTT-1	AD157827_AD4775561	AD157827	AD157827_AD1	AD	69	Male
AD157827_AD4775561_ATCGATGGTTCTTCAT-1	AD157827_AD4775561	AD157827	AD157827_AD1	AD	69	Male
AD157827_AD4775561_ATCGATGTCCATCTCG-1	AD157827_AD4775561	AD157827	AD157827_AD1	AD	69	Male
AD157827_AD4775561_ATCGCCTAGACCGTTT-1	AD157827_AD4775561	AD157827	AD157827_AD1	AD	69	Male
AD157827_AD4775561_ATCGCCTAGATTCGCT-1	AD157827_AD4775561	AD157827	AD157827_AD1	AD	69	Male
AD157827_AD4775561_ATCGCCTAGCAGTCTT-1	AD157827_AD4775561	AD157827	AD157827_AD1	AD	69	Male
AD157827_AD4775561_ATCGCCTCAACACTAC-1	AD157827_AD4775561	AD157827	AD157827_AD1	AD	69	Male
AD157827_AD4775561_ATCGCCTCAGTCCCGA-1	AD157827_AD4775561	AD157827	AD157827_AD1	AD	69	Male
AD157827_AD4775561_ATCGCCTCATCAGTCA-1	AD157827_AD4775561	AD157827	AD157827_AD1	AD	69	Male
AD157827_AD4775561_ATCGCCTGTAATACCC-1	AD157827_AD4775561	AD157827	AD157827_AD1	AD	69	Male
AD157827_AD4775561_ATCGCCTGTATTGCCA-1	AD157827_AD4775561	AD157827	AD157827_AD1	AD	69	Male
AD157827_AD4775561_ATCGCCTTCACGGTCG-1	AD157827_AD4775561	AD157827	AD157827_AD1	AD	69	Male
AD157827_AD4775561_ATCGCCTTCTGGTTGA-1	AD157827_AD4775561	AD157827	AD157827_AD1	AD	69	Male
AD157827_AD4775561_ATCGGATAGCTTACGT-1	AD157827_AD4775561	AD157827	AD157827_AD1	AD	69	Male
AD157827_AD4775561_ATCGGATAGGTAAACT-1	AD157827_AD4775561	AD157827	AD157827_AD1	AD	69	Male
AD157827_AD4775561_ATCGGATAGTCATTGC-1	AD157827_AD4775561	AD157827	AD157827_AD1	AD	69	Male
AD157827_AD4775561_ATCGGATCACCTGCTT-1	AD157827_AD4775561	AD157827	AD157827_AD1	AD	69	Male
AD157827_AD4775561_ATCGGATCATGACGTT-1	AD157827_AD4775561	AD157827	AD157827_AD1	AD	69	Male
AD157827_AD4775561_ATCGGCGAGTTGCTGT-1	AD157827_AD4775561	AD157827	AD157827_AD1	AD	69	Male
AD157827_AD4775561_ATCGGCGCAATGTCAC-1	AD157827_AD4775561	AD157827	AD157827_AD1	AD	69	Male
AD157827_AD4775561_ATCGGCGGTCAAGCCC-1	AD157827_AD4775561	AD157827	AD157827_AD1	AD	69	Male
AD157827_AD4775561_ATCGGCGGTTGGGATG-1	AD157827_AD4775561	AD157827	AD157827_AD1	AD	69	Male
AD157827_AD4775561_ATCGTAGAGAAGTGTT-1	AD157827_AD4775561	AD157827	AD157827_AD1	AD	69	Male
AD157827_AD4775561_ATCGTAGAGGACGCTA-1	AD157827_AD4775561	AD157827	AD157827_AD1	AD	69	Male
AD157827_AD4775561_ATCGTAGAGGGCAACT-1	AD157827_AD4775561	AD157827	AD157827_AD1	AD	69	Male
AD157827_AD4775561_ATCGTAGAGTGCCGAA-1	AD157827_AD4775561	AD157827	AD157827_AD1	AD	69	Male
AD157827_AD4775561_ATCGTAGTCTAGACAC-1	AD157827_AD4775561	AD157827	AD157827_AD1	AD	69	Male
AD157827_AD4775561_ATCGTAGTCTGTCGCT-1	AD157827_AD4775561	AD157827	AD157827_AD1	AD	69	Male
AD157827_AD4775561_ATCGTCCAGGCATCTT-1	AD157827_AD4775561	AD157827	AD157827_AD1	AD	69	Male
AD157827_AD4775561_ATCGTCCCAAGATTGA-1	AD157827_AD4775561	AD157827	AD157827_AD1	AD	69	Male
AD157827_AD4775561_ATCGTCCTCACTCGAA-1	AD157827_AD4775561	AD157827	AD157827_AD1	AD	69	Male
AD157827_AD4775561_ATCGTCCTCATACGAC-1	AD157827_AD4775561	AD157827	AD157827_AD1	AD	69	Male
AD157827_AD4775561_ATCGTCCTCGCCGAGT-1	AD157827_AD4775561	AD157827	AD157827_AD1	AD	69	Male
AD157827_AD4775561_ATCGTCCTCGTGTGAT-1	AD157827_AD4775561	AD157827	AD157827_AD1	AD	69	Male
AD157827_AD4775561_ATCGTGAAGCACACCC-1	AD157827_AD4775561	AD157827	AD157827_AD1	AD	69	Male
AD157827_AD4775561_ATCGTGACACATTGTG-1	AD157827_AD4775561	AD157827	AD157827_AD1	AD	69	Male
AD157827_AD4775561_ATCGTGATCAACTTTC-1	AD157827_AD4775561	AD157827	AD157827_AD1	AD	69	Male
AD157827_AD4775561_ATCGTGATCATCCTAT-1	AD157827_AD4775561	AD157827	AD157827_AD1	AD	69	Male
AD157827_AD4775561_ATCGTGATCCTTCTTC-1	AD157827_AD4775561	AD157827	AD157827_AD1	AD	69	Male
AD157827_AD4775561_ATCGTGATCTAAACGC-1	AD157827_AD4775561	AD157827	AD157827_AD1	AD	69	Male
AD157827_AD4775561_ATCGTGATCTACCAGA-1	AD157827_AD4775561	AD157827	AD157827_AD1	AD	69	Male
AD157827_AD4775561_ATCTCTACACCACATA-1	AD157827_AD4775561	AD157827	AD157827_AD1	AD	69	Male
AD157827_AD4775561_ATCTCTAGTTCAGTAC-1	AD157827_AD4775561	AD157827	AD157827_AD1	AD	69	Male
AD157827_AD4775561_ATCTCTAGTTCTCTCG-1	AD157827_AD4775561	AD157827	AD157827_AD1	AD	69	Male
AD157827_AD4775561_ATCTCTATCATGGTAC-1	AD157827_AD4775561	AD157827	AD157827_AD1	AD	69	Male
AD157827_AD4775561_ATCTCTATCGAGAAGC-1	AD157827_AD4775561	AD157827	AD157827_AD1	AD	69	Male
AD157827_AD4775561_ATCTCTATCGTTCAGA-1	AD157827_AD4775561	AD157827	AD157827_AD1	AD	69	Male
AD157827_AD4775561_ATCTTCAAGAAGAGCA-1	AD157827_AD4775561	AD157827	AD157827_AD1	AD	69	Male
AD157827_AD4775561_ATCTTCACAACAAGTA-1	AD157827_AD4775561	AD157827	AD157827_AD1	AD	69	Male
AD157827_AD4775561_ATCTTCACAGGTGACA-1	AD157827_AD4775561	AD157827	AD157827_AD1	AD	69	Male
AD157827_AD4775561_ATCTTCAGTGGACAGT-1	AD157827_AD4775561	AD157827	AD157827_AD1	AD	69	Male
AD157827_AD4775561_ATCTTCAGTGTTCGTA-1	AD157827_AD4775561	AD157827	AD157827_AD1	AD	69	Male
AD157827_AD4775561_ATCTTCATCGCTTGAA-1	AD157827_AD4775561	AD157827	AD157827_AD1	AD	69	Male
AD157827_AD4775561_ATGAAAGCATCGGCCA-1	AD157827_AD4775561	AD157827	AD157827_AD1	AD	69	Male
AD157827_AD4775561_ATGAAAGGTAAGACCG-1	AD157827_AD4775561	AD157827	AD157827_AD1	AD	69	Male
AD157827_AD4775561_ATGAAAGGTAGCCCTG-1	AD157827_AD4775561	AD157827	AD157827_AD1	AD	69	Male
AD157827_AD4775561_ATGAAAGTCTAGTCAG-1	AD157827_AD4775561	AD157827	AD157827_AD1	AD	69	Male
AD157827_AD4775561_ATGACCAAGTTTGCTG-1	AD157827_AD4775561	AD157827	AD157827_AD1	AD	69	Male
AD157827_AD4775561_ATGACCACATAACAGA-1	AD157827_AD4775561	AD157827	AD157827_AD1	AD	69	Male
AD157827_AD4775561_ATGACCAGTAGAGACC-1	AD157827_AD4775561	AD157827	AD157827_AD1	AD	69	Male
AD157827_AD4775561_ATGACCAGTGGTCTTA-1	AD157827_AD4775561	AD157827	AD157827_AD1	AD	69	Male
AD157827_AD4775561_ATGACCATCCGTCCTA-1	AD157827_AD4775561	AD157827	AD157827_AD1	AD	69	Male
AD157827_AD4775561_ATGACCATCGTCACCT-1	AD157827_AD4775561	AD157827	AD157827_AD1	AD	69	Male
AD157827_AD4775561_ATGAGGGAGTCACAGG-1	AD157827_AD4775561	AD157827	AD157827_AD1	AD	69	Male
AD157827_AD4775561_ATGAGGGCAGGGACTA-1	AD157827_AD4775561	AD157827	AD157827_AD1	AD	69	Male
AD157827_AD4775561_ATGAGGGGTAACCCGC-1	AD157827_AD4775561	AD157827	AD157827_AD1	AD	69	Male
AD157827_AD4775561_ATGAGGGGTAGTCTTG-1	AD157827_AD4775561	AD157827	AD157827_AD1	AD	69	Male
AD157827_AD4775561_ATGAGGGGTGGTCCCA-1	AD157827_AD4775561	AD157827	AD157827_AD1	AD	69	Male
AD157827_AD4775561_ATGAGGGGTTTCACTT-1	AD157827_AD4775561	AD157827	AD157827_AD1	AD	69	Male
AD157827_AD4775561_ATGAGTCAGAAGGGAT-1	AD157827_AD4775561	AD157827	AD157827_AD1	AD	69	Male
AD157827_AD4775561_ATGAGTCAGGTCATAA-1	AD157827_AD4775561	AD157827	AD157827_AD1	AD	69	Male
AD157827_AD4775561_ATGAGTCCAAGCAGGT-1	AD157827_AD4775561	AD157827	AD157827_AD1	AD	69	Male
AD157827_AD4775561_ATGAGTCCACGTAGAG-1	AD157827_AD4775561	AD157827	AD157827_AD1	AD	69	Male
AD157827_AD4775561_ATGAGTCCAGGCACAA-1	AD157827_AD4775561	AD157827	AD157827_AD1	AD	69	Male
AD157827_AD4775561_ATGAGTCGTCGCTGCA-1	AD157827_AD4775561	AD157827	AD157827_AD1	AD	69	Male
AD157827_AD4775561_ATGAGTCTCTAAGGAA-1	AD157827_AD4775561	AD157827	AD157827_AD1	AD	69	Male
AD157827_AD4775561_ATGATCGCAACAACAA-1	AD157827_AD4775561	AD157827	AD157827_AD1	AD	69	Male
AD157827_AD4775561_ATGATCGCATGACGTT-1	AD157827_AD4775561	AD157827	AD157827_AD1	AD	69	Male
AD157827_AD4775561_ATGATCGCATTGCCGG-1	AD157827_AD4775561	AD157827	AD157827_AD1	AD	69	Male
AD157827_AD4775561_ATGATCGTCATTTGCT-1	AD157827_AD4775561	AD157827	AD157827_AD1	AD	69	Male
AD157827_AD4775561_ATGATCGTCGAACCAT-1	AD157827_AD4775561	AD157827	AD157827_AD1	AD	69	Male
AD157827_AD4775561_ATGATCGTCGACGAGA-1	AD157827_AD4775561	AD157827	AD157827_AD1	AD	69	Male
AD157827_AD4775561_ATGCATGAGCCTAACT-1	AD157827_AD4775561	AD157827	AD157827_AD1	AD	69	Male
AD157827_AD4775561_ATGCATGCAAATGATG-1	AD157827_AD4775561	AD157827	AD157827_AD1	AD	69	Male
AD157827_AD4775561_ATGCATGGTAAGAACT-1	AD157827_AD4775561	AD157827	AD157827_AD1	AD	69	Male
AD157827_AD4775561_ATGCATGTCGGTATGT-1	AD157827_AD4775561	AD157827	AD157827_AD1	AD	69	Male
AD157827_AD4775561_ATGCATGTCTGTACAG-1	AD157827_AD4775561	AD157827	AD157827_AD1	AD	69	Male
AD157827_AD4775561_ATGCCTCCATAGTCAC-1	AD157827_AD4775561	AD157827	AD157827_AD1	AD	69	Male
AD157827_AD4775561_ATGCCTCCATCGATGT-1	AD157827_AD4775561	AD157827	AD157827_AD1	AD	69	Male
AD157827_AD4775561_ATGCCTCCATCTCATT-1	AD157827_AD4775561	AD157827	AD157827_AD1	AD	69	Male
AD157827_AD4775561_ATGCCTCTCACCGGTG-1	AD157827_AD4775561	AD157827	AD157827_AD1	AD	69	Male
AD157827_AD4775561_ATGCCTCTCAGAACCT-1	AD157827_AD4775561	AD157827	AD157827_AD1	AD	69	Male
AD157827_AD4775561_ATGCCTCTCCGTACGG-1	AD157827_AD4775561	AD157827	AD157827_AD1	AD	69	Male
AD157827_AD4775561_ATGCCTCTCTGCTCTG-1	AD157827_AD4775561	AD157827	AD157827_AD1	AD	69	Male
AD157827_AD4775561_ATGCGATAGACTTGTC-1	AD157827_AD4775561	AD157827	AD157827_AD1	AD	69	Male
AD157827_AD4775561_ATGCGATAGCATGGGT-1	AD157827_AD4775561	AD157827	AD157827_AD1	AD	69	Male
AD157827_AD4775561_ATGCGATTCATTCGTT-1	AD157827_AD4775561	AD157827	AD157827_AD1	AD	69	Male
AD157827_AD4775561_ATGCGATTCCCATAAG-1	AD157827_AD4775561	AD157827	AD157827_AD1	AD	69	Male
AD157827_AD4775561_ATGCGATTCGACCTAA-1	AD157827_AD4775561	AD157827	AD157827_AD1	AD	69	Male
AD157827_AD4775561_ATGCGATTCGATACGT-1	AD157827_AD4775561	AD157827	AD157827_AD1	AD	69	Male
AD157827_AD4775561_ATGGAGGAGGAACTAT-1	AD157827_AD4775561	AD157827	AD157827_AD1	AD	69	Male
AD157827_AD4775561_ATGGAGGCAAACCATC-1	AD157827_AD4775561	AD157827	AD157827_AD1	AD	69	Male
AD157827_AD4775561_ATGGAGGCACCTCTGT-1	AD157827_AD4775561	AD157827	AD157827_AD1	AD	69	Male
AD157827_AD4775561_ATGGAGGCATGACTCA-1	AD157827_AD4775561	AD157827	AD157827_AD1	AD	69	Male
AD157827_AD4775561_ATGGATCAGGTGGTTG-1	AD157827_AD4775561	AD157827	AD157827_AD1	AD	69	Male
AD157827_AD4775561_ATGGATCCATCTCGTC-1	AD157827_AD4775561	AD157827	AD157827_AD1	AD	69	Male
AD157827_AD4775561_ATGGATCGTAGCGCCT-1	AD157827_AD4775561	AD157827	AD157827_AD1	AD	69	Male
AD157827_AD4775561_ATGGATCGTGGGTATG-1	AD157827_AD4775561	AD157827	AD157827_AD1	AD	69	Male
AD157827_AD4775561_ATGGGAGAGTGTTGTC-1	AD157827_AD4775561	AD157827	AD157827_AD1	AD	69	Male
AD157827_AD4775561_ATGGGAGTCAACCGAT-1	AD157827_AD4775561	AD157827	AD157827_AD1	AD	69	Male
AD157827_AD4775561_ATGGGAGTCAACTACG-1	AD157827_AD4775561	AD157827	AD157827_AD1	AD	69	Male
AD157827_AD4775561_ATGGGAGTCAGACTGT-1	AD157827_AD4775561	AD157827	AD157827_AD1	AD	69	Male
AD157827_AD4775561_ATGGGAGTCAGGAAGC-1	AD157827_AD4775561	AD157827	AD157827_AD1	AD	69	Male
AD157827_AD4775561_ATGGGTTAGGCCTTGC-1	AD157827_AD4775561	AD157827	AD157827_AD1	AD	69	Male
AD157827_AD4775561_ATGGGTTAGTTACGTC-1	AD157827_AD4775561	AD157827	AD157827_AD1	AD	69	Male
AD157827_AD4775561_ATGGGTTCAAATACGA-1	AD157827_AD4775561	AD157827	AD157827_AD1	AD	69	Male
AD157827_AD4775561_ATGGGTTGTCGGTGAA-1	AD157827_AD4775561	AD157827	AD157827_AD1	AD	69	Male
AD157827_AD4775561_ATGGGTTGTTTGAAAG-1	AD157827_AD4775561	AD157827	AD157827_AD1	AD	69	Male
AD157827_AD4775561_ATGGGTTTCACCTTAT-1	AD157827_AD4775561	AD157827	AD157827_AD1	AD	69	Male
AD157827_AD4775561_ATGGTTGAGCGACATG-1	AD157827_AD4775561	AD157827	AD157827_AD1	AD	69	Male
AD157827_AD4775561_ATGGTTGAGTGCCTCG-1	AD157827_AD4775561	AD157827	AD157827_AD1	AD	69	Male
AD157827_AD4775561_ATGGTTGGTCTGTAAC-1	AD157827_AD4775561	AD157827	AD157827_AD1	AD	69	Male
AD157827_AD4775561_ATGGTTGGTTCAGCGC-1	AD157827_AD4775561	AD157827	AD157827_AD1	AD	69	Male
AD157827_AD4775561_ATGGTTGTCTCTATAC-1	AD157827_AD4775561	AD157827	AD157827_AD1	AD	69	Male
AD157827_AD4775561_ATGGTTGTCTCTCTAA-1	AD157827_AD4775561	AD157827	AD157827_AD1	AD	69	Male
AD157827_AD4775561_ATGGTTGTCTTCGTAT-1	AD157827_AD4775561	AD157827	AD157827_AD1	AD	69	Male
AD157827_AD4775561_ATGTCCCAGATACGAT-1	AD157827_AD4775561	AD157827	AD157827_AD1	AD	69	Male
AD157827_AD4775561_ATGTCCCAGCAACAAT-1	AD157827_AD4775561	AD157827	AD157827_AD1	AD	69	Male
AD157827_AD4775561_ATGTCCCAGTCCTACA-1	AD157827_AD4775561	AD157827	AD157827_AD1	AD	69	Male
AD157827_AD4775561_ATGTCCCCACGCCAGT-1	AD157827_AD4775561	AD157827	AD157827_AD1	AD	69	Male
AD157827_AD4775561_ATGTCCCCACTCAGAT-1	AD157827_AD4775561	AD157827	AD157827_AD1	AD	69	Male
AD157827_AD4775561_ATGTCCCGTGTAAATG-1	AD157827_AD4775561	AD157827	AD157827_AD1	AD	69	Male
AD157827_AD4775561_ATGTCCCTCTAGGAAA-1	AD157827_AD4775561	AD157827	AD157827_AD1	AD	69	Male
AD157827_AD4775561_ATGTCTTAGATAGCAT-1	AD157827_AD4775561	AD157827	AD157827_AD1	AD	69	Male
AD157827_AD4775561_ATGTCTTAGCCATCCG-1	AD157827_AD4775561	AD157827	AD157827_AD1	AD	69	Male
AD157827_AD4775561_ATGTCTTAGTAGAATC-1	AD157827_AD4775561	AD157827	AD157827_AD1	AD	69	Male
AD157827_AD4775561_ATGTCTTCAGTCTCTC-1	AD157827_AD4775561	AD157827	AD157827_AD1	AD	69	Male
AD157827_AD4775561_ATGTCTTCATACAGCT-1	AD157827_AD4775561	AD157827	AD157827_AD1	AD	69	Male
AD157827_AD4775561_ATGTCTTGTAAGCAAT-1	AD157827_AD4775561	AD157827	AD157827_AD1	AD	69	Male
AD157827_AD4775561_ATGTCTTGTCCCGCAA-1	AD157827_AD4775561	AD157827	AD157827_AD1	AD	69	Male
AD157827_AD4775561_ATGTCTTTCCTACACC-1	AD157827_AD4775561	AD157827	AD157827_AD1	AD	69	Male
AD157827_AD4775561_ATGTCTTTCGATCCAA-1	AD157827_AD4775561	AD157827	AD157827_AD1	AD	69	Male
AD157827_AD4775561_ATTACCTAGCATGAAT-1	AD157827_AD4775561	AD157827	AD157827_AD1	AD	69	Male
AD157827_AD4775561_ATTACCTAGCTACAAA-1	AD157827_AD4775561	AD157827	AD157827_AD1	AD	69	Male
AD157827_AD4775561_ATTACCTAGTAGGCCA-1	AD157827_AD4775561	AD157827	AD157827_AD1	AD	69	Male
AD157827_AD4775561_ATTACCTAGTCTGCGC-1	AD157827_AD4775561	AD157827	AD157827_AD1	AD	69	Male
AD157827_AD4775561_ATTACCTCAAGCCTGC-1	AD157827_AD4775561	AD157827	AD157827_AD1	AD	69	Male
AD157827_AD4775561_ATTACCTCAGTCGAGA-1	AD157827_AD4775561	AD157827	AD157827_AD1	AD	69	Male
AD157827_AD4775561_ATTACCTGTGGGAGAG-1	AD157827_AD4775561	AD157827	AD157827_AD1	AD	69	Male
AD157827_AD4775561_ATTACCTTCGAGTACT-1	AD157827_AD4775561	AD157827	AD157827_AD1	AD	69	Male
AD157827_AD4775561_ATTACCTTCTACTGCC-1	AD157827_AD4775561	AD157827	AD157827_AD1	AD	69	Male
AD157827_AD4775561_ATTACTCAGGTGCAGT-1	AD157827_AD4775561	AD157827	AD157827_AD1	AD	69	Male
AD157827_AD4775561_ATTACTCAGTGAGGCT-1	AD157827_AD4775561	AD157827	AD157827_AD1	AD	69	Male
AD157827_AD4775561_ATTACTCCACAATGTC-1	AD157827_AD4775561	AD157827	AD157827_AD1	AD	69	Male
AD157827_AD4775561_ATTACTCCACAGTGAG-1	AD157827_AD4775561	AD157827	AD157827_AD1	AD	69	Male
AD157827_AD4775561_ATTACTCCAGACTGCC-1	AD157827_AD4775561	AD157827	AD157827_AD1	AD	69	Male
AD157827_AD4775561_ATTACTCTCCAGTGCG-1	AD157827_AD4775561	AD157827	AD157827_AD1	AD	69	Male
AD157827_AD4775561_ATTACTCTCGTGACTA-1	AD157827_AD4775561	AD157827	AD157827_AD1	AD	69	Male
AD157827_AD4775561_ATTATCCAGCGTATAA-1	AD157827_AD4775561	AD157827	AD157827_AD1	AD	69	Male
AD157827_AD4775561_ATTATCCAGTCCGCCA-1	AD157827_AD4775561	AD157827	AD157827_AD1	AD	69	Male
AD157827_AD4775561_ATTATCCCAACAGCTT-1	AD157827_AD4775561	AD157827	AD157827_AD1	AD	69	Male
AD157827_AD4775561_ATTATCCCAGGCTACC-1	AD157827_AD4775561	AD157827	AD157827_AD1	AD	69	Male
AD157827_AD4775561_ATTATCCCATGGGTTT-1	AD157827_AD4775561	AD157827	AD157827_AD1	AD	69	Male
AD157827_AD4775561_ATTATCCGTAGCGTCC-1	AD157827_AD4775561	AD157827	AD157827_AD1	AD	69	Male
AD157827_AD4775561_ATTATCCGTAGTGATA-1	AD157827_AD4775561	AD157827	AD157827_AD1	AD	69	Male
AD157827_AD4775561_ATTCACTAGATTGACA-1	AD157827_AD4775561	AD157827	AD157827_AD1	AD	69	Male
AD157827_AD4775561_ATTCACTAGCAACAGC-1	AD157827_AD4775561	AD157827	AD157827_AD1	AD	69	Male
AD157827_AD4775561_ATTCACTCACGCCACA-1	AD157827_AD4775561	AD157827	AD157827_AD1	AD	69	Male
AD157827_AD4775561_ATTCACTGTACCCAGC-1	AD157827_AD4775561	AD157827	AD157827_AD1	AD	69	Male
AD157827_AD4775561_ATTCACTGTATCTTCT-1	AD157827_AD4775561	AD157827	AD157827_AD1	AD	69	Male
AD157827_AD4775561_ATTCACTGTGTCTAAC-1	AD157827_AD4775561	AD157827	AD157827_AD1	AD	69	Male
AD157827_AD4775561_ATTCACTGTTTCGTTT-1	AD157827_AD4775561	AD157827	AD157827_AD1	AD	69	Male
AD157827_AD4775561_ATTCACTTCACTACGA-1	AD157827_AD4775561	AD157827	AD157827_AD1	AD	69	Male
AD157827_AD4775561_ATTCAGGAGACCATGG-1	AD157827_AD4775561	AD157827	AD157827_AD1	AD	69	Male
AD157827_AD4775561_ATTCAGGCACCGCTAG-1	AD157827_AD4775561	AD157827	AD157827_AD1	AD	69	Male
AD157827_AD4775561_ATTCAGGTCGAAGCAG-1	AD157827_AD4775561	AD157827	AD157827_AD1	AD	69	Male
AD157827_AD4775561_ATTCAGGTCTATCGTT-1	AD157827_AD4775561	AD157827	AD157827_AD1	AD	69	Male
AD157827_AD4775561_ATTCATCCACAACATC-1	AD157827_AD4775561	AD157827	AD157827_AD1	AD	69	Male
AD157827_AD4775561_ATTCATCGTCCATACA-1	AD157827_AD4775561	AD157827	AD157827_AD1	AD	69	Male
AD157827_AD4775561_ATTCATCTCGAGTGAG-1	AD157827_AD4775561	AD157827	AD157827_AD1	AD	69	Male
AD157827_AD4775561_ATTCATCTCGTGGAAG-1	AD157827_AD4775561	AD157827	AD157827_AD1	AD	69	Male
AD157827_AD4775561_ATTCATCTCTAACGGT-1	AD157827_AD4775561	AD157827	AD157827_AD1	AD	69	Male
AD157827_AD4775561_ATTCATCTCTAGAACC-1	AD157827_AD4775561	AD157827	AD157827_AD1	AD	69	Male
AD157827_AD4775561_ATTCATCTCTGCGTCT-1	AD157827_AD4775561	AD157827	AD157827_AD1	AD	69	Male
AD157827_AD4775561_ATTCATCTCTTGGCTC-1	AD157827_AD4775561	AD157827	AD157827_AD1	AD	69	Male
AD157827_AD4775561_ATTCCATAGATCGCTT-1	AD157827_AD4775561	AD157827	AD157827_AD1	AD	69	Male
AD157827_AD4775561_ATTCCATAGCACTCAT-1	AD157827_AD4775561	AD157827	AD157827_AD1	AD	69	Male
AD157827_AD4775561_ATTCCATAGCTACAAA-1	AD157827_AD4775561	AD157827	AD157827_AD1	AD	69	Male
AD157827_AD4775561_ATTCCATAGTACAACA-1	AD157827_AD4775561	AD157827	AD157827_AD1	AD	69	Male
AD157827_AD4775561_ATTCCATAGTGGCCTC-1	AD157827_AD4775561	AD157827	AD157827_AD1	AD	69	Male
AD157827_AD4775561_ATTCCATCATTGGCAT-1	AD157827_AD4775561	AD157827	AD157827_AD1	AD	69	Male
AD157827_AD4775561_ATTCCATGTACCCGAC-1	AD157827_AD4775561	AD157827	AD157827_AD1	AD	69	Male
AD157827_AD4775561_ATTCCATGTGGCATCC-1	AD157827_AD4775561	AD157827	AD157827_AD1	AD	69	Male
AD157827_AD4775561_ATTCCATGTTTGTTCT-1	AD157827_AD4775561	AD157827	AD157827_AD1	AD	69	Male
AD157827_AD4775561_ATTCCCGAGGAGTACC-1	AD157827_AD4775561	AD157827	AD157827_AD1	AD	69	Male
AD157827_AD4775561_ATTCCCGCACGTCGGT-1	AD157827_AD4775561	AD157827	AD157827_AD1	AD	69	Male
AD157827_AD4775561_ATTCCCGGTCCAGCGT-1	AD157827_AD4775561	AD157827	AD157827_AD1	AD	69	Male
AD157827_AD4775561_ATTCCCGTCACACGAT-1	AD157827_AD4775561	AD157827	AD157827_AD1	AD	69	Male
AD157827_AD4775561_ATTCCCGTCACCCATC-1	AD157827_AD4775561	AD157827	AD157827_AD1	AD	69	Male
AD157827_AD4775561_ATTCCCGTCATGAGTC-1	AD157827_AD4775561	AD157827	AD157827_AD1	AD	69	Male
AD157827_AD4775561_ATTCCCGTCCACTTTA-1	AD157827_AD4775561	AD157827	AD157827_AD1	AD	69	Male
AD157827_AD4775561_ATTCCCGTCGGCACTG-1	AD157827_AD4775561	AD157827	AD157827_AD1	AD	69	Male
AD157827_AD4775561_ATTCCCGTCTCACTCG-1	AD157827_AD4775561	AD157827	AD157827_AD1	AD	69	Male
AD157827_AD4775561_ATTCCCGTCTCATGCC-1	AD157827_AD4775561	AD157827	AD157827_AD1	AD	69	Male
AD157827_AD4775561_ATTCCCGTCTCATTTG-1	AD157827_AD4775561	AD157827	AD157827_AD1	AD	69	Male
AD157827_AD4775561_ATTCCTAAGGGACTGT-1	AD157827_AD4775561	AD157827	AD157827_AD1	AD	69	Male
AD157827_AD4775561_ATTCCTAAGTTCCATG-1	AD157827_AD4775561	AD157827	AD157827_AD1	AD	69	Male
AD157827_AD4775561_ATTCCTACATCAGCTA-1	AD157827_AD4775561	AD157827	AD157827_AD1	AD	69	Male
AD157827_AD4775561_ATTCCTAGTGAGGAAA-1	AD157827_AD4775561	AD157827	AD157827_AD1	AD	69	Male
AD157827_AD4775561_ATTCCTATCGACTCCT-1	AD157827_AD4775561	AD157827	AD157827_AD1	AD	69	Male
AD157827_AD4775561_ATTCCTATCGGCCAAC-1	AD157827_AD4775561	AD157827	AD157827_AD1	AD	69	Male
AD157827_AD4775561_ATTCGTTAGCTATCTG-1	AD157827_AD4775561	AD157827	AD157827_AD1	AD	69	Male
AD157827_AD4775561_ATTCGTTCATGGACAG-1	AD157827_AD4775561	AD157827	AD157827_AD1	AD	69	Male
AD157827_AD4775561_ATTCGTTGTGCGGCTT-1	AD157827_AD4775561	AD157827	AD157827_AD1	AD	69	Male
AD157827_AD4775561_ATTCGTTTCATCGACA-1	AD157827_AD4775561	AD157827	AD157827_AD1	AD	69	Male
AD157827_AD4775561_ATTCGTTTCGCTGACG-1	AD157827_AD4775561	AD157827	AD157827_AD1	AD	69	Male
AD157827_AD4775561_ATTCGTTTCTGAGATC-1	AD157827_AD4775561	AD157827	AD157827_AD1	AD	69	Male
AD157827_AD4775561_ATTCTACAGAATAGTC-1	AD157827_AD4775561	AD157827	AD157827_AD1	AD	69	Male
AD157827_AD4775561_ATTCTACCAAGCGAAC-1	AD157827_AD4775561	AD157827	AD157827_AD1	AD	69	Male
AD157827_AD4775561_ATTCTACCATCGCTGG-1	AD157827_AD4775561	AD157827	AD157827_AD1	AD	69	Male
AD157827_AD4775561_ATTCTACGTGCACGCT-1	AD157827_AD4775561	AD157827	AD157827_AD1	AD	69	Male
AD157827_AD4775561_ATTCTACGTGCATCTA-1	AD157827_AD4775561	AD157827	AD157827_AD1	AD	69	Male
AD157827_AD4775561_ATTCTACGTTCCTAGA-1	AD157827_AD4775561	AD157827	AD157827_AD1	AD	69	Male
AD157827_AD4775561_ATTCTTGAGCTGGAGT-1	AD157827_AD4775561	AD157827	AD157827_AD1	AD	69	Male
AD157827_AD4775561_ATTCTTGCAAAGGAGA-1	AD157827_AD4775561	AD157827	AD157827_AD1	AD	69	Male
AD157827_AD4775561_ATTCTTGCAGCTCGGT-1	AD157827_AD4775561	AD157827	AD157827_AD1	AD	69	Male
AD157827_AD4775561_ATTCTTGGTCCACTTC-1	AD157827_AD4775561	AD157827	AD157827_AD1	AD	69	Male
AD157827_AD4775561_ATTCTTGGTTATAGCC-1	AD157827_AD4775561	AD157827	AD157827_AD1	AD	69	Male
AD157827_AD4775561_ATTGGGTAGGATTACA-1	AD157827_AD4775561	AD157827	AD157827_AD1	AD	69	Male
AD157827_AD4775561_ATTGGGTGTCAACATC-1	AD157827_AD4775561	AD157827	AD157827_AD1	AD	69	Male
AD157827_AD4775561_ATTGGGTGTCATCGGC-1	AD157827_AD4775561	AD157827	AD157827_AD1	AD	69	Male
AD157827_AD4775561_ATTGGGTTCGCGTTTC-1	AD157827_AD4775561	AD157827	AD157827_AD1	AD	69	Male
AD157827_AD4775561_ATTGTTCAGCTGGAGT-1	AD157827_AD4775561	AD157827	AD157827_AD1	AD	69	Male
AD157827_AD4775561_ATTGTTCAGGTACAGC-1	AD157827_AD4775561	AD157827	AD157827_AD1	AD	69	Male
AD157827_AD4775561_ATTGTTCCAGCCCACA-1	AD157827_AD4775561	AD157827	AD157827_AD1	AD	69	Male
AD157827_AD4775561_ATTGTTCGTGGCTTGC-1	AD157827_AD4775561	AD157827	AD157827_AD1	AD	69	Male
AD157827_AD4775561_ATTGTTCGTGGTCTAT-1	AD157827_AD4775561	AD157827	AD157827_AD1	AD	69	Male
AD157827_AD4775561_ATTGTTCTCCCAGGCA-1	AD157827_AD4775561	AD157827	AD157827_AD1	AD	69	Male
AD157827_AD4775561_ATTGTTCTCGGACGTC-1	AD157827_AD4775561	AD157827	AD157827_AD1	AD	69	Male
AD157827_AD4775561_ATTGTTCTCTTCTGGC-1	AD157827_AD4775561	AD157827	AD157827_AD1	AD	69	Male
AD157827_AD4775561_ATTTACCAGGGATCGT-1	AD157827_AD4775561	AD157827	AD157827_AD1	AD	69	Male
AD157827_AD4775561_ATTTACCAGGTCACCC-1	AD157827_AD4775561	AD157827	AD157827_AD1	AD	69	Male
AD157827_AD4775561_ATTTACCCAGGAATCG-1	AD157827_AD4775561	AD157827	AD157827_AD1	AD	69	Male
AD157827_AD4775561_ATTTACCGTCCGGATC-1	AD157827_AD4775561	AD157827	AD157827_AD1	AD	69	Male
AD157827_AD4775561_ATTTACCTCAGGTGTT-1	AD157827_AD4775561	AD157827	AD157827_AD1	AD	69	Male
AD157827_AD4775561_ATTTACCTCCCGAGTG-1	AD157827_AD4775561	AD157827	AD157827_AD1	AD	69	Male
AD157827_AD4775561_ATTTACCTCTAATTCC-1	AD157827_AD4775561	AD157827	AD157827_AD1	AD	69	Male
AD157827_AD4775561_ATTTCACAGAAGTCTA-1	AD157827_AD4775561	AD157827	AD157827_AD1	AD	69	Male
AD157827_AD4775561_ATTTCACAGCTCCGAC-1	AD157827_AD4775561	AD157827	AD157827_AD1	AD	69	Male
AD157827_AD4775561_ATTTCACAGGATCACG-1	AD157827_AD4775561	AD157827	AD157827_AD1	AD	69	Male
AD157827_AD4775561_ATTTCACAGTGCCTCG-1	AD157827_AD4775561	AD157827	AD157827_AD1	AD	69	Male
AD157827_AD4775561_ATTTCACGTGGCACTC-1	AD157827_AD4775561	AD157827	AD157827_AD1	AD	69	Male
AD157827_AD4775561_ATTTCACGTGTTCGTA-1	AD157827_AD4775561	AD157827	AD157827_AD1	AD	69	Male
AD157827_AD4775561_ATTTCACTCTAACGCA-1	AD157827_AD4775561	AD157827	AD157827_AD1	AD	69	Male
AD157827_AD4775561_ATTTCTGAGGAGACCT-1	AD157827_AD4775561	AD157827	AD157827_AD1	AD	69	Male
AD157827_AD4775561_ATTTCTGAGGCCATAG-1	AD157827_AD4775561	AD157827	AD157827_AD1	AD	69	Male
AD157827_AD4775561_ATTTCTGCAAAGGATT-1	AD157827_AD4775561	AD157827	AD157827_AD1	AD	69	Male
AD157827_AD4775561_ATTTCTGGTGGGACAT-1	AD157827_AD4775561	AD157827	AD157827_AD1	AD	69	Male
AD157827_AD4775561_ATTTCTGTCGGAGCAA-1	AD157827_AD4775561	AD157827	AD157827_AD1	AD	69	Male
AD157827_AD4775561_ATTTCTGTCTCTTGCG-1	AD157827_AD4775561	AD157827	AD157827_AD1	AD	69	Male
AD157827_AD4775561_CAAAGAAAGAGTGTTA-1	AD157827_AD4775561	AD157827	AD157827_AD1	AD	69	Male
AD157827_AD4775561_CAAAGAAAGATGTTCC-1	AD157827_AD4775561	AD157827	AD157827_AD1	AD	69	Male
AD157827_AD4775561_CAAAGAAAGGAGCAAA-1	AD157827_AD4775561	AD157827	AD157827_AD1	AD	69	Male
AD157827_AD4775561_CAAAGAAAGGTCACCC-1	AD157827_AD4775561	AD157827	AD157827_AD1	AD	69	Male
AD157827_AD4775561_CAAAGAACAGGCTACC-1	AD157827_AD4775561	AD157827	AD157827_AD1	AD	69	Male
AD157827_AD4775561_CAAAGAAGTCTTCGAA-1	AD157827_AD4775561	AD157827	AD157827_AD1	AD	69	Male
AD157827_AD4775561_CAAAGAAGTGTTACAC-1	AD157827_AD4775561	AD157827	AD157827_AD1	AD	69	Male
AD157827_AD4775561_CAACAACAGGAATGTT-1	AD157827_AD4775561	AD157827	AD157827_AD1	AD	69	Male
AD157827_AD4775561_CAACAACAGTTTGAGA-1	AD157827_AD4775561	AD157827	AD157827_AD1	AD	69	Male
AD157827_AD4775561_CAACAACCAGAGCCCT-1	AD157827_AD4775561	AD157827	AD157827_AD1	AD	69	Male
AD157827_AD4775561_CAACAACGTATGGTTC-1	AD157827_AD4775561	AD157827	AD157827_AD1	AD	69	Male
AD157827_AD4775561_CAACAACTCAAGTTGC-1	AD157827_AD4775561	AD157827	AD157827_AD1	AD	69	Male
AD157827_AD4775561_CAACAGTAGCCAACCC-1	AD157827_AD4775561	AD157827	AD157827_AD1	AD	69	Male
AD157827_AD4775561_CAACAGTAGCTGACTT-1	AD157827_AD4775561	AD157827	AD157827_AD1	AD	69	Male
AD157827_AD4775561_CAACAGTAGGTTAAAC-1	AD157827_AD4775561	AD157827	AD157827_AD1	AD	69	Male
AD157827_AD4775561_CAACAGTCAATTGAAG-1	AD157827_AD4775561	AD157827	AD157827_AD1	AD	69	Male
AD157827_AD4775561_CAACAGTCAGCCCACA-1	AD157827_AD4775561	AD157827	AD157827_AD1	AD	69	Male
AD157827_AD4775561_CAACAGTCAGGAATCG-1	AD157827_AD4775561	AD157827	AD157827_AD1	AD	69	Male
AD157827_AD4775561_CAACAGTGTAACAGTA-1	AD157827_AD4775561	AD157827	AD157827_AD1	AD	69	Male
AD157827_AD4775561_CAACAGTGTAGACGTG-1	AD157827_AD4775561	AD157827	AD157827_AD1	AD	69	Male
AD157827_AD4775561_CAACAGTTCTAAGCGT-1	AD157827_AD4775561	AD157827	AD157827_AD1	AD	69	Male
AD157827_AD4775561_CAACCAAAGAAATTGC-1	AD157827_AD4775561	AD157827	AD157827_AD1	AD	69	Male
AD157827_AD4775561_CAACCAAAGGACGCTA-1	AD157827_AD4775561	AD157827	AD157827_AD1	AD	69	Male
AD157827_AD4775561_CAACCAAAGGTAAGGA-1	AD157827_AD4775561	AD157827	AD157827_AD1	AD	69	Male
AD157827_AD4775561_CAACCAACAAAGGATT-1	AD157827_AD4775561	AD157827	AD157827_AD1	AD	69	Male
AD157827_AD4775561_CAACCAAGTACGCTTA-1	AD157827_AD4775561	AD157827	AD157827_AD1	AD	69	Male
AD157827_AD4775561_CAACCAAGTGACTATC-1	AD157827_AD4775561	AD157827	AD157827_AD1	AD	69	Male
AD157827_AD4775561_CAACCAATCACAGTGT-1	AD157827_AD4775561	AD157827	AD157827_AD1	AD	69	Male
AD157827_AD4775561_CAACCAATCTTAGTTC-1	AD157827_AD4775561	AD157827	AD157827_AD1	AD	69	Male
AD157827_AD4775561_CAACCTCAGATGGGCT-1	AD157827_AD4775561	AD157827	AD157827_AD1	AD	69	Male
AD157827_AD4775561_CAACCTCCAAGTGGCA-1	AD157827_AD4775561	AD157827	AD157827_AD1	AD	69	Male
AD157827_AD4775561_CAACCTCCACTGGATT-1	AD157827_AD4775561	AD157827	AD157827_AD1	AD	69	Male
AD157827_AD4775561_CAACCTCCAGGACTAG-1	AD157827_AD4775561	AD157827	AD157827_AD1	AD	69	Male
AD157827_AD4775561_CAACCTCCAGTGACCC-1	AD157827_AD4775561	AD157827	AD157827_AD1	AD	69	Male
AD157827_AD4775561_CAACCTCCAGTTAGGG-1	AD157827_AD4775561	AD157827	AD157827_AD1	AD	69	Male
AD157827_AD4775561_CAACCTCCATACTTTC-1	AD157827_AD4775561	AD157827	AD157827_AD1	AD	69	Male
AD157827_AD4775561_CAACCTCCATAGATGA-1	AD157827_AD4775561	AD157827	AD157827_AD1	AD	69	Male
AD157827_AD4775561_CAACCTCGTAGGTTTC-1	AD157827_AD4775561	AD157827	AD157827_AD1	AD	69	Male
AD157827_AD4775561_CAACCTCTCCGTGTCT-1	AD157827_AD4775561	AD157827	AD157827_AD1	AD	69	Male
AD157827_AD4775561_CAACCTCTCTCTGACC-1	AD157827_AD4775561	AD157827	AD157827_AD1	AD	69	Male
AD157827_AD4775561_CAACGATAGGGAGGAC-1	AD157827_AD4775561	AD157827	AD157827_AD1	AD	69	Male
AD157827_AD4775561_CAACGATAGTGGTGAC-1	AD157827_AD4775561	AD157827	AD157827_AD1	AD	69	Male
AD157827_AD4775561_CAACGATCAAGTACCT-1	AD157827_AD4775561	AD157827	AD157827_AD1	AD	69	Male
AD157827_AD4775561_CAACGATCACAAAGCG-1	AD157827_AD4775561	AD157827	AD157827_AD1	AD	69	Male
AD157827_AD4775561_CAACGATTCACTCACC-1	AD157827_AD4775561	AD157827	AD157827_AD1	AD	69	Male
AD157827_AD4775561_CAACGATTCGCCAACG-1	AD157827_AD4775561	AD157827	AD157827_AD1	AD	69	Male
AD157827_AD4775561_CAACGATTCGTAGTCA-1	AD157827_AD4775561	AD157827	AD157827_AD1	AD	69	Male
AD157827_AD4775561_CAACGGCAGGCTTTCA-1	AD157827_AD4775561	AD157827	AD157827_AD1	AD	69	Male
AD157827_AD4775561_CAACGGCCAACAGCTT-1	AD157827_AD4775561	AD157827	AD157827_AD1	AD	69	Male
AD157827_AD4775561_CAACGGCCAACTGTGT-1	AD157827_AD4775561	AD157827	AD157827_AD1	AD	69	Male
AD157827_AD4775561_CAACGGCCAATCTCTT-1	AD157827_AD4775561	AD157827	AD157827_AD1	AD	69	Male
AD157827_AD4775561_CAACGGCCACGTAGAG-1	AD157827_AD4775561	AD157827	AD157827_AD1	AD	69	Male
AD157827_AD4775561_CAACGGCCACTACGGC-1	AD157827_AD4775561	AD157827	AD157827_AD1	AD	69	Male
AD157827_AD4775561_CAACGGCGTTGGTGTT-1	AD157827_AD4775561	AD157827	AD157827_AD1	AD	69	Male
AD157827_AD4775561_CAACGGCTCAGGACGA-1	AD157827_AD4775561	AD157827	AD157827_AD1	AD	69	Male
AD157827_AD4775561_CAACGGCTCGAACGGA-1	AD157827_AD4775561	AD157827	AD157827_AD1	AD	69	Male
AD157827_AD4775561_CAAGACTAGTAAACTG-1	AD157827_AD4775561	AD157827	AD157827_AD1	AD	69	Male
AD157827_AD4775561_CAAGACTCAGGACTTT-1	AD157827_AD4775561	AD157827	AD157827_AD1	AD	69	Male
AD157827_AD4775561_CAAGACTGTAAGTAGT-1	AD157827_AD4775561	AD157827	AD157827_AD1	AD	69	Male
AD157827_AD4775561_CAAGACTGTACTCAAC-1	AD157827_AD4775561	AD157827	AD157827_AD1	AD	69	Male
AD157827_AD4775561_CAAGACTTCAACACCA-1	AD157827_AD4775561	AD157827	AD157827_AD1	AD	69	Male
AD157827_AD4775561_CAAGACTTCCAATGCA-1	AD157827_AD4775561	AD157827	AD157827_AD1	AD	69	Male
AD157827_AD4775561_CAAGAGGAGTAAACTG-1	AD157827_AD4775561	AD157827	AD157827_AD1	AD	69	Male
AD157827_AD4775561_CAAGAGGGTGTTTACG-1	AD157827_AD4775561	AD157827	AD157827_AD1	AD	69	Male
AD157827_AD4775561_CAAGAGGTCGCCGAGT-1	AD157827_AD4775561	AD157827	AD157827_AD1	AD	69	Male
AD157827_AD4775561_CAAGAGGTCTTCCCAG-1	AD157827_AD4775561	AD157827	AD157827_AD1	AD	69	Male
AD157827_AD4775561_CAAGCTAAGTAAACAC-1	AD157827_AD4775561	AD157827	AD157827_AD1	AD	69	Male
AD157827_AD4775561_CAAGCTACAACGTTAC-1	AD157827_AD4775561	AD157827	AD157827_AD1	AD	69	Male
AD157827_AD4775561_CAAGCTACATCCAATG-1	AD157827_AD4775561	AD157827	AD157827_AD1	AD	69	Male
AD157827_AD4775561_CAAGCTACATCGAGCC-1	AD157827_AD4775561	AD157827	AD157827_AD1	AD	69	Male
AD157827_AD4775561_CAAGCTATCATTACGG-1	AD157827_AD4775561	AD157827	AD157827_AD1	AD	69	Male
AD157827_AD4775561_CAAGCTATCCGCCTAT-1	AD157827_AD4775561	AD157827	AD157827_AD1	AD	69	Male
AD157827_AD4775561_CAAGGGAAGACGCCAA-1	AD157827_AD4775561	AD157827	AD157827_AD1	AD	69	Male
AD157827_AD4775561_CAAGGGAAGTGCGTCC-1	AD157827_AD4775561	AD157827	AD157827_AD1	AD	69	Male
AD157827_AD4775561_CAAGGGACAATTGGTC-1	AD157827_AD4775561	AD157827	AD157827_AD1	AD	69	Male
AD157827_AD4775561_CAAGGGACACCTGATA-1	AD157827_AD4775561	AD157827	AD157827_AD1	AD	69	Male
AD157827_AD4775561_CAAGGGAGTCGAACGA-1	AD157827_AD4775561	AD157827	AD157827_AD1	AD	69	Male
AD157827_AD4775561_CAAGGGAGTGATAGAT-1	AD157827_AD4775561	AD157827	AD157827_AD1	AD	69	Male
AD157827_AD4775561_CAAGGGATCAGATGCT-1	AD157827_AD4775561	AD157827	AD157827_AD1	AD	69	Male
AD157827_AD4775561_CAAGGGATCCATTTAC-1	AD157827_AD4775561	AD157827	AD157827_AD1	AD	69	Male
AD157827_AD4775561_CAATACGAGAGCTTTC-1	AD157827_AD4775561	AD157827	AD157827_AD1	AD	69	Male
AD157827_AD4775561_CAATACGAGGACAACC-1	AD157827_AD4775561	AD157827	AD157827_AD1	AD	69	Male
AD157827_AD4775561_CAATACGCAAGATTGA-1	AD157827_AD4775561	AD157827	AD157827_AD1	AD	69	Male
AD157827_AD4775561_CAATACGCAGAGGAAA-1	AD157827_AD4775561	AD157827	AD157827_AD1	AD	69	Male
AD157827_AD4775561_CAATACGCATAACGGG-1	AD157827_AD4775561	AD157827	AD157827_AD1	AD	69	Male
AD157827_AD4775561_CAATCGACAACATACC-1	AD157827_AD4775561	AD157827	AD157827_AD1	AD	69	Male
AD157827_AD4775561_CAATCGAGTACCAATC-1	AD157827_AD4775561	AD157827	AD157827_AD1	AD	69	Male
AD157827_AD4775561_CAATCGAGTACGGCAA-1	AD157827_AD4775561	AD157827	AD157827_AD1	AD	69	Male
AD157827_AD4775561_CAATCGAGTATCACCA-1	AD157827_AD4775561	AD157827	AD157827_AD1	AD	69	Male
AD157827_AD4775561_CAATCGATCCACTGAA-1	AD157827_AD4775561	AD157827	AD157827_AD1	AD	69	Male
AD157827_AD4775561_CAATCGATCCGGCAAC-1	AD157827_AD4775561	AD157827	AD157827_AD1	AD	69	Male
AD157827_AD4775561_CAATGACCACCAACAT-1	AD157827_AD4775561	AD157827	AD157827_AD1	AD	69	Male
AD157827_AD4775561_CAATGACCACGCTATA-1	AD157827_AD4775561	AD157827	AD157827_AD1	AD	69	Male
AD157827_AD4775561_CAATGACGTATCCTCC-1	AD157827_AD4775561	AD157827	AD157827_AD1	AD	69	Male
AD157827_AD4775561_CAATGACGTGATGGCA-1	AD157827_AD4775561	AD157827	AD157827_AD1	AD	69	Male
AD157827_AD4775561_CAATGACTCAAACGTC-1	AD157827_AD4775561	AD157827	AD157827_AD1	AD	69	Male
AD157827_AD4775561_CAATTTCAGCTTTCTT-1	AD157827_AD4775561	AD157827	AD157827_AD1	AD	69	Male
AD157827_AD4775561_CAATTTCAGGAAGTCC-1	AD157827_AD4775561	AD157827	AD157827_AD1	AD	69	Male
AD157827_AD4775561_CAATTTCAGGGTCTTT-1	AD157827_AD4775561	AD157827	AD157827_AD1	AD	69	Male
AD157827_AD4775561_CAATTTCCACGTTCGG-1	AD157827_AD4775561	AD157827	AD157827_AD1	AD	69	Male
AD157827_AD4775561_CAATTTCCACTCCACT-1	AD157827_AD4775561	AD157827	AD157827_AD1	AD	69	Male
AD157827_AD4775561_CAATTTCGTGCCTAAT-1	AD157827_AD4775561	AD157827	AD157827_AD1	AD	69	Male
AD157827_AD4775561_CAATTTCTCTCTTCAA-1	AD157827_AD4775561	AD157827	AD157827_AD1	AD	69	Male
AD157827_AD4775561_CACAACAAGACATACA-1	AD157827_AD4775561	AD157827	AD157827_AD1	AD	69	Male
AD157827_AD4775561_CACAACACACGGTCTG-1	AD157827_AD4775561	AD157827	AD157827_AD1	AD	69	Male
AD157827_AD4775561_CACAACAGTATGAGCG-1	AD157827_AD4775561	AD157827	AD157827_AD1	AD	69	Male
AD157827_AD4775561_CACAACAGTCTATGAC-1	AD157827_AD4775561	AD157827	AD157827_AD1	AD	69	Male
AD157827_AD4775561_CACAACAGTGTATTCG-1	AD157827_AD4775561	AD157827	AD157827_AD1	AD	69	Male
AD157827_AD4775561_CACAACATCATTCCTA-1	AD157827_AD4775561	AD157827	AD157827_AD1	AD	69	Male
AD157827_AD4775561_CACAACATCCCTCATG-1	AD157827_AD4775561	AD157827	AD157827_AD1	AD	69	Male
AD157827_AD4775561_CACAACATCCTACCAC-1	AD157827_AD4775561	AD157827	AD157827_AD1	AD	69	Male
AD157827_AD4775561_CACACAAAGGCATGCA-1	AD157827_AD4775561	AD157827	AD157827_AD1	AD	69	Male
AD157827_AD4775561_CACACAAAGGTTGGAC-1	AD157827_AD4775561	AD157827	AD157827_AD1	AD	69	Male
AD157827_AD4775561_CACACAACACCCTATC-1	AD157827_AD4775561	AD157827	AD157827_AD1	AD	69	Male
AD157827_AD4775561_CACACAAGTTACGCCG-1	AD157827_AD4775561	AD157827	AD157827_AD1	AD	69	Male
AD157827_AD4775561_CACACAATCCGAGTGC-1	AD157827_AD4775561	AD157827	AD157827_AD1	AD	69	Male
AD157827_AD4775561_CACAGATAGCAGTACG-1	AD157827_AD4775561	AD157827	AD157827_AD1	AD	69	Male
AD157827_AD4775561_CACAGATAGCATGAAT-1	AD157827_AD4775561	AD157827	AD157827_AD1	AD	69	Male
AD157827_AD4775561_CACAGATAGGGCAAGG-1	AD157827_AD4775561	AD157827	AD157827_AD1	AD	69	Male
AD157827_AD4775561_CACAGATCATAACCCA-1	AD157827_AD4775561	AD157827	AD157827_AD1	AD	69	Male
AD157827_AD4775561_CACAGATTCCGTGTCT-1	AD157827_AD4775561	AD157827	AD157827_AD1	AD	69	Male
AD157827_AD4775561_CACAGGCAGGGAACAA-1	AD157827_AD4775561	AD157827	AD157827_AD1	AD	69	Male
AD157827_AD4775561_CACAGGCAGGTCGAGT-1	AD157827_AD4775561	AD157827	AD157827_AD1	AD	69	Male
AD157827_AD4775561_CACAGGCCACCGGAAA-1	AD157827_AD4775561	AD157827	AD157827_AD1	AD	69	Male
AD157827_AD4775561_CACAGGCGTATGGGAC-1	AD157827_AD4775561	AD157827	AD157827_AD1	AD	69	Male
AD157827_AD4775561_CACAGGCGTCCTGTCT-1	AD157827_AD4775561	AD157827	AD157827_AD1	AD	69	Male
AD157827_AD4775561_CACAGGCGTTCCTAAG-1	AD157827_AD4775561	AD157827	AD157827_AD1	AD	69	Male
AD157827_AD4775561_CACAGGCGTTGCCGCA-1	AD157827_AD4775561	AD157827	AD157827_AD1	AD	69	Male
AD157827_AD4775561_CACAGGCGTTGCTGAT-1	AD157827_AD4775561	AD157827	AD157827_AD1	AD	69	Male
AD157827_AD4775561_CACAGGCTCTCGCCTA-1	AD157827_AD4775561	AD157827	AD157827_AD1	AD	69	Male
AD157827_AD4775561_CACATGACACAATTCG-1	AD157827_AD4775561	AD157827	AD157827_AD1	AD	69	Male
AD157827_AD4775561_CACATGAGTTTCGTGA-1	AD157827_AD4775561	AD157827	AD157827_AD1	AD	69	Male
AD157827_AD4775561_CACCAAAAGCAATTAG-1	AD157827_AD4775561	AD157827	AD157827_AD1	AD	69	Male
AD157827_AD4775561_CACCAAACAAATTGCC-1	AD157827_AD4775561	AD157827	AD157827_AD1	AD	69	Male
AD157827_AD4775561_CACCAAACAGCCCACA-1	AD157827_AD4775561	AD157827	AD157827_AD1	AD	69	Male
AD157827_AD4775561_CACCAAAGTCACGCTG-1	AD157827_AD4775561	AD157827	AD157827_AD1	AD	69	Male
AD157827_AD4775561_CACCAAATCCCGAACG-1	AD157827_AD4775561	AD157827	AD157827_AD1	AD	69	Male
AD157827_AD4775561_CACCAAATCGCAATTG-1	AD157827_AD4775561	AD157827	AD157827_AD1	AD	69	Male
AD157827_AD4775561_CACCAAATCGCCAACG-1	AD157827_AD4775561	AD157827	AD157827_AD1	AD	69	Male
AD157827_AD4775561_CACCGTTAGAAACCAT-1	AD157827_AD4775561	AD157827	AD157827_AD1	AD	69	Male
AD157827_AD4775561_CACCGTTCAGAGGCTA-1	AD157827_AD4775561	AD157827	AD157827_AD1	AD	69	Male
AD157827_AD4775561_CACCGTTCAGGTGTGA-1	AD157827_AD4775561	AD157827	AD157827_AD1	AD	69	Male
AD157827_AD4775561_CACCGTTCATCCTTCG-1	AD157827_AD4775561	AD157827	AD157827_AD1	AD	69	Male
AD157827_AD4775561_CACCGTTGTAACACCT-1	AD157827_AD4775561	AD157827	AD157827_AD1	AD	69	Male
AD157827_AD4775561_CACCGTTGTTTACGAC-1	AD157827_AD4775561	AD157827	AD157827_AD1	AD	69	Male
AD157827_AD4775561_CACGAATTCTGCGGCA-1	AD157827_AD4775561	AD157827	AD157827_AD1	AD	69	Male
AD157827_AD4775561_CACGGGTAGATGCTAA-1	AD157827_AD4775561	AD157827	AD157827_AD1	AD	69	Male
AD157827_AD4775561_CACGGGTCACCAACAT-1	AD157827_AD4775561	AD157827	AD157827_AD1	AD	69	Male
AD157827_AD4775561_CACGGGTCACGTAGAG-1	AD157827_AD4775561	AD157827	AD157827_AD1	AD	69	Male
AD157827_AD4775561_CACGGGTCATACCGTA-1	AD157827_AD4775561	AD157827	AD157827_AD1	AD	69	Male
AD157827_AD4775561_CACGGGTGTGATCATC-1	AD157827_AD4775561	AD157827	AD157827_AD1	AD	69	Male
AD157827_AD4775561_CACGGGTTCTGAATGC-1	AD157827_AD4775561	AD157827	AD157827_AD1	AD	69	Male
AD157827_AD4775561_CACGTGGAGGAGGCAG-1	AD157827_AD4775561	AD157827	AD157827_AD1	AD	69	Male
AD157827_AD4775561_CACGTGGAGGTCACTT-1	AD157827_AD4775561	AD157827	AD157827_AD1	AD	69	Male
AD157827_AD4775561_CACGTGGAGTCACTAC-1	AD157827_AD4775561	AD157827	AD157827_AD1	AD	69	Male
AD157827_AD4775561_CACGTGGCAAGCCCAC-1	AD157827_AD4775561	AD157827	AD157827_AD1	AD	69	Male
AD157827_AD4775561_CACGTGGGTACGATTC-1	AD157827_AD4775561	AD157827	AD157827_AD1	AD	69	Male
AD157827_AD4775561_CACGTGGTCCTCATAT-1	AD157827_AD4775561	AD157827	AD157827_AD1	AD	69	Male
AD157827_AD4775561_CACGTGGTCTGTAACG-1	AD157827_AD4775561	AD157827	AD157827_AD1	AD	69	Male
AD157827_AD4775561_CACGTTCAGAAGTATC-1	AD157827_AD4775561	AD157827	AD157827_AD1	AD	69	Male
AD157827_AD4775561_CACGTTCAGGTGCATG-1	AD157827_AD4775561	AD157827	AD157827_AD1	AD	69	Male
AD157827_AD4775561_CACGTTCCATCCAACA-1	AD157827_AD4775561	AD157827	AD157827_AD1	AD	69	Male
AD157827_AD4775561_CACGTTCGTAAGATAC-1	AD157827_AD4775561	AD157827	AD157827_AD1	AD	69	Male
AD157827_AD4775561_CACGTTCGTACAGTCT-1	AD157827_AD4775561	AD157827	AD157827_AD1	AD	69	Male
AD157827_AD4775561_CACGTTCGTCAAGCGA-1	AD157827_AD4775561	AD157827	AD157827_AD1	AD	69	Male
AD157827_AD4775561_CACTAAGAGAATCGCG-1	AD157827_AD4775561	AD157827	AD157827_AD1	AD	69	Male
AD157827_AD4775561_CACTAAGAGCAGCGAT-1	AD157827_AD4775561	AD157827	AD157827_AD1	AD	69	Male
AD157827_AD4775561_CACTAAGAGGCCACCT-1	AD157827_AD4775561	AD157827	AD157827_AD1	AD	69	Male
AD157827_AD4775561_CACTAAGAGGTTCATC-1	AD157827_AD4775561	AD157827	AD157827_AD1	AD	69	Male
AD157827_AD4775561_CACTAAGGTATCGCGC-1	AD157827_AD4775561	AD157827	AD157827_AD1	AD	69	Male
AD157827_AD4775561_CACTAAGGTCACATTG-1	AD157827_AD4775561	AD157827	AD157827_AD1	AD	69	Male
AD157827_AD4775561_CACTAAGGTCTTAGTG-1	AD157827_AD4775561	AD157827	AD157827_AD1	AD	69	Male
AD157827_AD4775561_CACTAAGGTGCATTAC-1	AD157827_AD4775561	AD157827	AD157827_AD1	AD	69	Male
AD157827_AD4775561_CACTAAGGTTACACTG-1	AD157827_AD4775561	AD157827	AD157827_AD1	AD	69	Male
AD157827_AD4775561_CACTGAAAGACGGAAA-1	AD157827_AD4775561	AD157827	AD157827_AD1	AD	69	Male
AD157827_AD4775561_CACTGAAAGGTATCTC-1	AD157827_AD4775561	AD157827	AD157827_AD1	AD	69	Male
AD157827_AD4775561_CACTGAACAGGTCTCG-1	AD157827_AD4775561	AD157827	AD157827_AD1	AD	69	Male
AD157827_AD4775561_CACTGAAGTGCCCACA-1	AD157827_AD4775561	AD157827	AD157827_AD1	AD	69	Male
AD157827_AD4775561_CACTGAAGTTCCGCGA-1	AD157827_AD4775561	AD157827	AD157827_AD1	AD	69	Male
AD157827_AD4775561_CACTGAATCGACCAAT-1	AD157827_AD4775561	AD157827	AD157827_AD1	AD	69	Male
AD157827_AD4775561_CACTGAATCTCGAACA-1	AD157827_AD4775561	AD157827	AD157827_AD1	AD	69	Male
AD157827_AD4775561_CACTGGGAGACGAGCT-1	AD157827_AD4775561	AD157827	AD157827_AD1	AD	69	Male
AD157827_AD4775561_CACTGGGAGTTAGAAC-1	AD157827_AD4775561	AD157827	AD157827_AD1	AD	69	Male
AD157827_AD4775561_CACTGGGCAACTCCCT-1	AD157827_AD4775561	AD157827	AD157827_AD1	AD	69	Male
AD157827_AD4775561_CACTGGGCATTGACTG-1	AD157827_AD4775561	AD157827	AD157827_AD1	AD	69	Male
AD157827_AD4775561_CACTGGGGTGAGGAAA-1	AD157827_AD4775561	AD157827	AD157827_AD1	AD	69	Male
AD157827_AD4775561_CACTGGGTCGACCCAG-1	AD157827_AD4775561	AD157827	AD157827_AD1	AD	69	Male
AD157827_AD4775561_CACTGGGTCGGAGATG-1	AD157827_AD4775561	AD157827	AD157827_AD1	AD	69	Male
AD157827_AD4775561_CACTGTCAGGGCAATC-1	AD157827_AD4775561	AD157827	AD157827_AD1	AD	69	Male
AD157827_AD4775561_CACTGTCAGTGTCATC-1	AD157827_AD4775561	AD157827	AD157827_AD1	AD	69	Male
AD157827_AD4775561_CACTGTCCAGGAACCA-1	AD157827_AD4775561	AD157827	AD157827_AD1	AD	69	Male
AD157827_AD4775561_CACTGTCGTCGTTATG-1	AD157827_AD4775561	AD157827	AD157827_AD1	AD	69	Male
AD157827_AD4775561_CACTGTCTCGGATTAC-1	AD157827_AD4775561	AD157827	AD157827_AD1	AD	69	Male
AD157827_AD4775561_CACTGTCTCTGTTCAT-1	AD157827_AD4775561	AD157827	AD157827_AD1	AD	69	Male
AD157827_AD4775561_CACTTCGAGCCTCAGC-1	AD157827_AD4775561	AD157827	AD157827_AD1	AD	69	Male
AD157827_AD4775561_CACTTCGAGTGAGTGC-1	AD157827_AD4775561	AD157827	AD157827_AD1	AD	69	Male
AD157827_AD4775561_CACTTCGGTCTCAAGT-1	AD157827_AD4775561	AD157827	AD157827_AD1	AD	69	Male
AD157827_AD4775561_CACTTCGGTGTAGTGG-1	AD157827_AD4775561	AD157827	AD157827_AD1	AD	69	Male
AD157827_AD4775561_CACTTCGGTTATCTTC-1	AD157827_AD4775561	AD157827	AD157827_AD1	AD	69	Male
AD157827_AD4775561_CACTTCGTCGTCACCT-1	AD157827_AD4775561	AD157827	AD157827_AD1	AD	69	Male
AD157827_AD4775561_CAGAGCCAGGGAGGTG-1	AD157827_AD4775561	AD157827	AD157827_AD1	AD	69	Male
AD157827_AD4775561_CAGAGCCCAACGTTAC-1	AD157827_AD4775561	AD157827	AD157827_AD1	AD	69	Male
AD157827_AD4775561_CAGAGCCCAGTTCACA-1	AD157827_AD4775561	AD157827	AD157827_AD1	AD	69	Male
AD157827_AD4775561_CAGAGCCCATCCTTCG-1	AD157827_AD4775561	AD157827	AD157827_AD1	AD	69	Male
AD157827_AD4775561_CAGAGCCCATCGATCA-1	AD157827_AD4775561	AD157827	AD157827_AD1	AD	69	Male
AD157827_AD4775561_CAGAGCCGTACGACTT-1	AD157827_AD4775561	AD157827	AD157827_AD1	AD	69	Male
AD157827_AD4775561_CAGAGCCGTTATCTGG-1	AD157827_AD4775561	AD157827	AD157827_AD1	AD	69	Male
AD157827_AD4775561_CAGAGCCTCGACGCTG-1	AD157827_AD4775561	AD157827	AD157827_AD1	AD	69	Male
AD157827_AD4775561_CAGATACAGCTAATGA-1	AD157827_AD4775561	AD157827	AD157827_AD1	AD	69	Male
AD157827_AD4775561_CAGATACGTCCTCCAT-1	AD157827_AD4775561	AD157827	AD157827_AD1	AD	69	Male
AD157827_AD4775561_CAGATACGTCGCAGTC-1	AD157827_AD4775561	AD157827	AD157827_AD1	AD	69	Male
AD157827_AD4775561_CAGATACGTGTATACC-1	AD157827_AD4775561	AD157827	AD157827_AD1	AD	69	Male
AD157827_AD4775561_CAGATACGTTCCGTTC-1	AD157827_AD4775561	AD157827	AD157827_AD1	AD	69	Male
AD157827_AD4775561_CAGATACTCACTGGGC-1	AD157827_AD4775561	AD157827	AD157827_AD1	AD	69	Male
AD157827_AD4775561_CAGATACTCTCCCAAC-1	AD157827_AD4775561	AD157827	AD157827_AD1	AD	69	Male
AD157827_AD4775561_CAGATCAAGTCTAACC-1	AD157827_AD4775561	AD157827	AD157827_AD1	AD	69	Male
AD157827_AD4775561_CAGATCAAGTGTTCAC-1	AD157827_AD4775561	AD157827	AD157827_AD1	AD	69	Male
AD157827_AD4775561_CAGATCAGTCGCGTTG-1	AD157827_AD4775561	AD157827	AD157827_AD1	AD	69	Male
AD157827_AD4775561_CAGATCATCACTTTGT-1	AD157827_AD4775561	AD157827	AD157827_AD1	AD	69	Male
AD157827_AD4775561_CAGATTGCATGCAGGA-1	AD157827_AD4775561	AD157827	AD157827_AD1	AD	69	Male
AD157827_AD4775561_CAGATTGCATGTACGT-1	AD157827_AD4775561	AD157827	AD157827_AD1	AD	69	Male
AD157827_AD4775561_CAGATTGGTACCTATG-1	AD157827_AD4775561	AD157827	AD157827_AD1	AD	69	Male
AD157827_AD4775561_CAGATTGGTCCCTCAT-1	AD157827_AD4775561	AD157827	AD157827_AD1	AD	69	Male
AD157827_AD4775561_CAGATTGGTCCGGTCA-1	AD157827_AD4775561	AD157827	AD157827_AD1	AD	69	Male
AD157827_AD4775561_CAGATTGGTTCGGACC-1	AD157827_AD4775561	AD157827	AD157827_AD1	AD	69	Male
AD157827_AD4775561_CAGATTGTCATTACGG-1	AD157827_AD4775561	AD157827	AD157827_AD1	AD	69	Male
AD157827_AD4775561_CAGATTGTCCCGGTAG-1	AD157827_AD4775561	AD157827	AD157827_AD1	AD	69	Male
AD157827_AD4775561_CAGATTGTCGGTATGT-1	AD157827_AD4775561	AD157827	AD157827_AD1	AD	69	Male
AD157827_AD4775561_CAGATTGTCGTAGGAG-1	AD157827_AD4775561	AD157827	AD157827_AD1	AD	69	Male
AD157827_AD4775561_CAGCAATAGCTGTGCC-1	AD157827_AD4775561	AD157827	AD157827_AD1	AD	69	Male
AD157827_AD4775561_CAGCAATAGGATGCGT-1	AD157827_AD4775561	AD157827	AD157827_AD1	AD	69	Male
AD157827_AD4775561_CAGCAATAGGCTCTCG-1	AD157827_AD4775561	AD157827	AD157827_AD1	AD	69	Male
AD157827_AD4775561_CAGCAATAGTTCGGTT-1	AD157827_AD4775561	AD157827	AD157827_AD1	AD	69	Male
AD157827_AD4775561_CAGCAATAGTTGCATC-1	AD157827_AD4775561	AD157827	AD157827_AD1	AD	69	Male
AD157827_AD4775561_CAGCAATCAAACACCT-1	AD157827_AD4775561	AD157827	AD157827_AD1	AD	69	Male
AD157827_AD4775561_CAGCAATCACTTCTCG-1	AD157827_AD4775561	AD157827	AD157827_AD1	AD	69	Male
AD157827_AD4775561_CAGCAATTCCTGTTAT-1	AD157827_AD4775561	AD157827	AD157827_AD1	AD	69	Male
AD157827_AD4775561_CAGCAATTCGACGACC-1	AD157827_AD4775561	AD157827	AD157827_AD1	AD	69	Male
AD157827_AD4775561_CAGCACGAGAATCGAT-1	AD157827_AD4775561	AD157827	AD157827_AD1	AD	69	Male
AD157827_AD4775561_CAGCACGGTTCAACGT-1	AD157827_AD4775561	AD157827	AD157827_AD1	AD	69	Male
AD157827_AD4775561_CAGCACGTCCATGATG-1	AD157827_AD4775561	AD157827	AD157827_AD1	AD	69	Male
AD157827_AD4775561_CAGCACGTCCCGATCT-1	AD157827_AD4775561	AD157827	AD157827_AD1	AD	69	Male
AD157827_AD4775561_CAGCACGTCCTACACC-1	AD157827_AD4775561	AD157827	AD157827_AD1	AD	69	Male
AD157827_AD4775561_CAGCAGCCACGGCGTT-1	AD157827_AD4775561	AD157827	AD157827_AD1	AD	69	Male
AD157827_AD4775561_CAGCAGCCAGCTATAC-1	AD157827_AD4775561	AD157827	AD157827_AD1	AD	69	Male
AD157827_AD4775561_CAGCAGCCATCCGTGG-1	AD157827_AD4775561	AD157827	AD157827_AD1	AD	69	Male
AD157827_AD4775561_CAGCAGCGTAGAGATT-1	AD157827_AD4775561	AD157827	AD157827_AD1	AD	69	Male
AD157827_AD4775561_CAGCAGCGTCATCTAG-1	AD157827_AD4775561	AD157827	AD157827_AD1	AD	69	Male
AD157827_AD4775561_CAGCAGCGTTGCACGC-1	AD157827_AD4775561	AD157827	AD157827_AD1	AD	69	Male
AD157827_AD4775561_CAGCCAGAGCCTCAGC-1	AD157827_AD4775561	AD157827	AD157827_AD1	AD	69	Male
AD157827_AD4775561_CAGCCAGAGGCGTTAG-1	AD157827_AD4775561	AD157827	AD157827_AD1	AD	69	Male
AD157827_AD4775561_CAGCCAGAGGTGCCAA-1	AD157827_AD4775561	AD157827	AD157827_AD1	AD	69	Male
AD157827_AD4775561_CAGCCAGCACTTTATC-1	AD157827_AD4775561	AD157827	AD157827_AD1	AD	69	Male
AD157827_AD4775561_CAGCCAGGTGGAACAC-1	AD157827_AD4775561	AD157827	AD157827_AD1	AD	69	Male
AD157827_AD4775561_CAGCCAGGTTATAGCC-1	AD157827_AD4775561	AD157827	AD157827_AD1	AD	69	Male
AD157827_AD4775561_CAGCCAGGTTGTCCCT-1	AD157827_AD4775561	AD157827	AD157827_AD1	AD	69	Male
AD157827_AD4775561_CAGCCAGTCCATAGGT-1	AD157827_AD4775561	AD157827	AD157827_AD1	AD	69	Male
AD157827_AD4775561_CAGCGTGAGCGAAACC-1	AD157827_AD4775561	AD157827	AD157827_AD1	AD	69	Male
AD157827_AD4775561_CAGCGTGAGCGTCAGA-1	AD157827_AD4775561	AD157827	AD157827_AD1	AD	69	Male
AD157827_AD4775561_CAGCGTGCAGGTACGA-1	AD157827_AD4775561	AD157827	AD157827_AD1	AD	69	Male
AD157827_AD4775561_CAGCGTGTCGGATTAC-1	AD157827_AD4775561	AD157827	AD157827_AD1	AD	69	Male
AD157827_AD4775561_CAGGCCAAGGGCCAAT-1	AD157827_AD4775561	AD157827	AD157827_AD1	AD	69	Male
AD157827_AD4775561_CAGGCCACACAAGTTC-1	AD157827_AD4775561	AD157827	AD157827_AD1	AD	69	Male
AD157827_AD4775561_CAGGCCACACAGTGAG-1	AD157827_AD4775561	AD157827	AD157827_AD1	AD	69	Male
AD157827_AD4775561_CAGGCCACAGCCCAGT-1	AD157827_AD4775561	AD157827	AD157827_AD1	AD	69	Male
AD157827_AD4775561_CAGGCCACAGCGTATT-1	AD157827_AD4775561	AD157827	AD157827_AD1	AD	69	Male
AD157827_AD4775561_CAGGCCACATTATGCG-1	AD157827_AD4775561	AD157827	AD157827_AD1	AD	69	Male
AD157827_AD4775561_CAGGCCACATTCCTCG-1	AD157827_AD4775561	AD157827	AD157827_AD1	AD	69	Male
AD157827_AD4775561_CAGGCCAGTAGGTAGC-1	AD157827_AD4775561	AD157827	AD157827_AD1	AD	69	Male
AD157827_AD4775561_CAGGCCAGTGACTGAG-1	AD157827_AD4775561	AD157827	AD157827_AD1	AD	69	Male
AD157827_AD4775561_CAGGCCAGTTATGTCG-1	AD157827_AD4775561	AD157827	AD157827_AD1	AD	69	Male
AD157827_AD4775561_CAGGCCATCCTGCCAT-1	AD157827_AD4775561	AD157827	AD157827_AD1	AD	69	Male
AD157827_AD4775561_CAGGGCTCACCTTCCA-1	AD157827_AD4775561	AD157827	AD157827_AD1	AD	69	Male
AD157827_AD4775561_CAGGTATCAAACTAAG-1	AD157827_AD4775561	AD157827	AD157827_AD1	AD	69	Male
AD157827_AD4775561_CAGGTATGTCAACATC-1	AD157827_AD4775561	AD157827	AD157827_AD1	AD	69	Male
AD157827_AD4775561_CAGGTATTCATAAGGA-1	AD157827_AD4775561	AD157827	AD157827_AD1	AD	69	Male
AD157827_AD4775561_CAGGTATTCCATACTT-1	AD157827_AD4775561	AD157827	AD157827_AD1	AD	69	Male
AD157827_AD4775561_CAGTGCGCATAAGCGG-1	AD157827_AD4775561	AD157827	AD157827_AD1	AD	69	Male
AD157827_AD4775561_CAGTGCGCATGGGTCC-1	AD157827_AD4775561	AD157827	AD157827_AD1	AD	69	Male
AD157827_AD4775561_CAGTGCGTCATGGATC-1	AD157827_AD4775561	AD157827	AD157827_AD1	AD	69	Male
AD157827_AD4775561_CAGTTAGTCTACTTCA-1	AD157827_AD4775561	AD157827	AD157827_AD1	AD	69	Male
AD157827_AD4775561_CAGTTAGTCTCATTTG-1	AD157827_AD4775561	AD157827	AD157827_AD1	AD	69	Male
AD157827_AD4775561_CAGTTAGTCTCGTCGT-1	AD157827_AD4775561	AD157827	AD157827_AD1	AD	69	Male
AD157827_AD4775561_CAGTTAGTCTGCTGAA-1	AD157827_AD4775561	AD157827	AD157827_AD1	AD	69	Male
AD157827_AD4775561_CAGTTCCAGAAGCCAC-1	AD157827_AD4775561	AD157827	AD157827_AD1	AD	69	Male
AD157827_AD4775561_CAGTTCCAGAGAGGGC-1	AD157827_AD4775561	AD157827	AD157827_AD1	AD	69	Male
AD157827_AD4775561_CAGTTCCAGGTTGGAC-1	AD157827_AD4775561	AD157827	AD157827_AD1	AD	69	Male
AD157827_AD4775561_CAGTTCCTCGTGGTAT-1	AD157827_AD4775561	AD157827	AD157827_AD1	AD	69	Male
AD157827_AD4775561_CAGTTCCTCTCTGCCA-1	AD157827_AD4775561	AD157827	AD157827_AD1	AD	69	Male
AD157827_AD4775561_CATAAGCAGATTTGCC-1	AD157827_AD4775561	AD157827	AD157827_AD1	AD	69	Male
AD157827_AD4775561_CATAAGCCAAGTCGTT-1	AD157827_AD4775561	AD157827	AD157827_AD1	AD	69	Male
AD157827_AD4775561_CATAAGCCAGCGCTTG-1	AD157827_AD4775561	AD157827	AD157827_AD1	AD	69	Male
AD157827_AD4775561_CATAAGCCATAGGTTC-1	AD157827_AD4775561	AD157827	AD157827_AD1	AD	69	Male
AD157827_AD4775561_CATACAGAGCATACTC-1	AD157827_AD4775561	AD157827	AD157827_AD1	AD	69	Male
AD157827_AD4775561_CATACAGAGTTCGGTT-1	AD157827_AD4775561	AD157827	AD157827_AD1	AD	69	Male
AD157827_AD4775561_CATACAGCACCATTCC-1	AD157827_AD4775561	AD157827	AD157827_AD1	AD	69	Male
AD157827_AD4775561_CATACAGCATCTCCCA-1	AD157827_AD4775561	AD157827	AD157827_AD1	AD	69	Male
AD157827_AD4775561_CATACAGCATTATGCG-1	AD157827_AD4775561	AD157827	AD157827_AD1	AD	69	Male
AD157827_AD4775561_CATACAGGTATCGCTA-1	AD157827_AD4775561	AD157827	AD157827_AD1	AD	69	Male
AD157827_AD4775561_CATACAGGTCCAATCA-1	AD157827_AD4775561	AD157827	AD157827_AD1	AD	69	Male
AD157827_AD4775561_CATACAGGTTCAAAGA-1	AD157827_AD4775561	AD157827	AD157827_AD1	AD	69	Male
AD157827_AD4775561_CATACAGTCCTACCGT-1	AD157827_AD4775561	AD157827	AD157827_AD1	AD	69	Male
AD157827_AD4775561_CATACCCAGAAATTGC-1	AD157827_AD4775561	AD157827	AD157827_AD1	AD	69	Male
AD157827_AD4775561_CATACCCAGTTTGTCG-1	AD157827_AD4775561	AD157827	AD157827_AD1	AD	69	Male
AD157827_AD4775561_CATACCCCACGGAAGT-1	AD157827_AD4775561	AD157827	AD157827_AD1	AD	69	Male
AD157827_AD4775561_CATACCCCATGTTTGG-1	AD157827_AD4775561	AD157827	AD157827_AD1	AD	69	Male
AD157827_AD4775561_CATACCCGTGAGTAGC-1	AD157827_AD4775561	AD157827	AD157827_AD1	AD	69	Male
AD157827_AD4775561_CATACCCTCAGATGCT-1	AD157827_AD4775561	AD157827	AD157827_AD1	AD	69	Male
AD157827_AD4775561_CATACCCTCCAACCAA-1	AD157827_AD4775561	AD157827	AD157827_AD1	AD	69	Male
AD157827_AD4775561_CATACCCTCGGCTCTT-1	AD157827_AD4775561	AD157827	AD157827_AD1	AD	69	Male
AD157827_AD4775561_CATACTTAGCATTGAA-1	AD157827_AD4775561	AD157827	AD157827_AD1	AD	69	Male
AD157827_AD4775561_CATACTTAGCCTGACC-1	AD157827_AD4775561	AD157827	AD157827_AD1	AD	69	Male
AD157827_AD4775561_CATACTTAGGAAGTCC-1	AD157827_AD4775561	AD157827	AD157827_AD1	AD	69	Male
AD157827_AD4775561_CATACTTAGTCATGAA-1	AD157827_AD4775561	AD157827	AD157827_AD1	AD	69	Male
AD157827_AD4775561_CATACTTCACATAGCT-1	AD157827_AD4775561	AD157827	AD157827_AD1	AD	69	Male
AD157827_AD4775561_CATACTTCATGTGACT-1	AD157827_AD4775561	AD157827	AD157827_AD1	AD	69	Male
AD157827_AD4775561_CATACTTGTGAGACGT-1	AD157827_AD4775561	AD157827	AD157827_AD1	AD	69	Male
AD157827_AD4775561_CATACTTTCAGCTTCC-1	AD157827_AD4775561	AD157827	AD157827_AD1	AD	69	Male
AD157827_AD4775561_CATAGACAGACACACG-1	AD157827_AD4775561	AD157827	AD157827_AD1	AD	69	Male
AD157827_AD4775561_CATAGACAGACTTAAG-1	AD157827_AD4775561	AD157827	AD157827_AD1	AD	69	Male
AD157827_AD4775561_CATAGACAGCATCCCG-1	AD157827_AD4775561	AD157827	AD157827_AD1	AD	69	Male
AD157827_AD4775561_CATAGACCAAGTTTGC-1	AD157827_AD4775561	AD157827	AD157827_AD1	AD	69	Male
AD157827_AD4775561_CATAGACCATATGCGT-1	AD157827_AD4775561	AD157827	AD157827_AD1	AD	69	Male
AD157827_AD4775561_CATAGACCATGGATCT-1	AD157827_AD4775561	AD157827	AD157827_AD1	AD	69	Male
AD157827_AD4775561_CATAGACGTACCCGAC-1	AD157827_AD4775561	AD157827	AD157827_AD1	AD	69	Male
AD157827_AD4775561_CATAGACTCCGGCAAC-1	AD157827_AD4775561	AD157827	AD157827_AD1	AD	69	Male
AD157827_AD4775561_CATCAAGAGGAAGAAC-1	AD157827_AD4775561	AD157827	AD157827_AD1	AD	69	Male
AD157827_AD4775561_CATCAAGAGGTTAGTA-1	AD157827_AD4775561	AD157827	AD157827_AD1	AD	69	Male
AD157827_AD4775561_CATCAAGCACCAGCCA-1	AD157827_AD4775561	AD157827	AD157827_AD1	AD	69	Male
AD157827_AD4775561_CATCAAGTCAGCGCAC-1	AD157827_AD4775561	AD157827	AD157827_AD1	AD	69	Male
AD157827_AD4775561_CATCCACAGATGTTAG-1	AD157827_AD4775561	AD157827	AD157827_AD1	AD	69	Male
AD157827_AD4775561_CATCCACAGCCAACCC-1	AD157827_AD4775561	AD157827	AD157827_AD1	AD	69	Male
AD157827_AD4775561_CATCCACAGGGTTAGC-1	AD157827_AD4775561	AD157827	AD157827_AD1	AD	69	Male
AD157827_AD4775561_CATCCACCAAAGCACG-1	AD157827_AD4775561	AD157827	AD157827_AD1	AD	69	Male
AD157827_AD4775561_CATCCACCACAAGCTT-1	AD157827_AD4775561	AD157827	AD157827_AD1	AD	69	Male
AD157827_AD4775561_CATCCACCACAATGTC-1	AD157827_AD4775561	AD157827	AD157827_AD1	AD	69	Male
AD157827_AD4775561_CATCCACCACTTGACA-1	AD157827_AD4775561	AD157827	AD157827_AD1	AD	69	Male
AD157827_AD4775561_CATCCACCAGTTGGTT-1	AD157827_AD4775561	AD157827	AD157827_AD1	AD	69	Male
AD157827_AD4775561_CATCCACCATCCTAAG-1	AD157827_AD4775561	AD157827	AD157827_AD1	AD	69	Male
AD157827_AD4775561_CATCCACGTTGCATTG-1	AD157827_AD4775561	AD157827	AD157827_AD1	AD	69	Male
AD157827_AD4775561_CATCCCAAGGAGTACC-1	AD157827_AD4775561	AD157827	AD157827_AD1	AD	69	Male
AD157827_AD4775561_CATCCCAAGGCCCGTT-1	AD157827_AD4775561	AD157827	AD157827_AD1	AD	69	Male
AD157827_AD4775561_CATCCCAAGGCTCAAG-1	AD157827_AD4775561	AD157827	AD157827_AD1	AD	69	Male
AD157827_AD4775561_CATCCCACATAGGTTC-1	AD157827_AD4775561	AD157827	AD157827_AD1	AD	69	Male
AD157827_AD4775561_CATCCCAGTACGACTT-1	AD157827_AD4775561	AD157827	AD157827_AD1	AD	69	Male
AD157827_AD4775561_CATCCCATCTAAGCCA-1	AD157827_AD4775561	AD157827	AD157827_AD1	AD	69	Male
AD157827_AD4775561_CATCCGTCAATCCTAG-1	AD157827_AD4775561	AD157827	AD157827_AD1	AD	69	Male
AD157827_AD4775561_CATCCGTCAGATCCAT-1	AD157827_AD4775561	AD157827	AD157827_AD1	AD	69	Male
AD157827_AD4775561_CATCCGTCAGGCTATT-1	AD157827_AD4775561	AD157827	AD157827_AD1	AD	69	Male
AD157827_AD4775561_CATCCGTGTGACGTCC-1	AD157827_AD4775561	AD157827	AD157827_AD1	AD	69	Male
AD157827_AD4775561_CATCCGTGTGCAAGAC-1	AD157827_AD4775561	AD157827	AD157827_AD1	AD	69	Male
AD157827_AD4775561_CATCCGTTCCTTGGAA-1	AD157827_AD4775561	AD157827	AD157827_AD1	AD	69	Male
AD157827_AD4775561_CATCGCTAGGTAGCAC-1	AD157827_AD4775561	AD157827	AD157827_AD1	AD	69	Male
AD157827_AD4775561_CATCGCTCAGGTGGAT-1	AD157827_AD4775561	AD157827	AD157827_AD1	AD	69	Male
AD157827_AD4775561_CATCGCTGTGCTCTCT-1	AD157827_AD4775561	AD157827	AD157827_AD1	AD	69	Male
AD157827_AD4775561_CATCGCTTCGCTCCTA-1	AD157827_AD4775561	AD157827	AD157827_AD1	AD	69	Male
AD157827_AD4775561_CATCGGGAGATCCTAC-1	AD157827_AD4775561	AD157827	AD157827_AD1	AD	69	Male
AD157827_AD4775561_CATCGGGAGATTAGAC-1	AD157827_AD4775561	AD157827	AD157827_AD1	AD	69	Male
AD157827_AD4775561_CATCGGGAGTTGTAGA-1	AD157827_AD4775561	AD157827	AD157827_AD1	AD	69	Male
AD157827_AD4775561_CATCGGGCAACCACGC-1	AD157827_AD4775561	AD157827	AD157827_AD1	AD	69	Male
AD157827_AD4775561_CATCGGGCACAATCTG-1	AD157827_AD4775561	AD157827	AD157827_AD1	AD	69	Male
AD157827_AD4775561_CATCGGGCAGCACCCA-1	AD157827_AD4775561	AD157827	AD157827_AD1	AD	69	Male
AD157827_AD4775561_CATCGGGCATCTGTTT-1	AD157827_AD4775561	AD157827	AD157827_AD1	AD	69	Male
AD157827_AD4775561_CATCGGGGTATAATGG-1	AD157827_AD4775561	AD157827	AD157827_AD1	AD	69	Male
AD157827_AD4775561_CATCGGGTCAAGCCAT-1	AD157827_AD4775561	AD157827	AD157827_AD1	AD	69	Male
AD157827_AD4775561_CATCGGGTCAAGCCTA-1	AD157827_AD4775561	AD157827	AD157827_AD1	AD	69	Male
AD157827_AD4775561_CATCGGGTCCGAACGC-1	AD157827_AD4775561	AD157827	AD157827_AD1	AD	69	Male
AD157827_AD4775561_CATCGGGTCCGGTTCT-1	AD157827_AD4775561	AD157827	AD157827_AD1	AD	69	Male
AD157827_AD4775561_CATCGTCCACTCCTGT-1	AD157827_AD4775561	AD157827	AD157827_AD1	AD	69	Male
AD157827_AD4775561_CATCGTCCATGACTGT-1	AD157827_AD4775561	AD157827	AD157827_AD1	AD	69	Male
AD157827_AD4775561_CATCGTCGTCGCAGTC-1	AD157827_AD4775561	AD157827	AD157827_AD1	AD	69	Male
AD157827_AD4775561_CATGAGTAGAGAGCGG-1	AD157827_AD4775561	AD157827	AD157827_AD1	AD	69	Male
AD157827_AD4775561_CATGAGTCACCTCTAC-1	AD157827_AD4775561	AD157827	AD157827_AD1	AD	69	Male
AD157827_AD4775561_CATGAGTGTCTTAGTG-1	AD157827_AD4775561	AD157827	AD157827_AD1	AD	69	Male
AD157827_AD4775561_CATGAGTGTGGCTAGA-1	AD157827_AD4775561	AD157827	AD157827_AD1	AD	69	Male
AD157827_AD4775561_CATGCAAAGACGACTG-1	AD157827_AD4775561	AD157827	AD157827_AD1	AD	69	Male
AD157827_AD4775561_CATGCAAAGCAATTAG-1	AD157827_AD4775561	AD157827	AD157827_AD1	AD	69	Male
AD157827_AD4775561_CATGCAAAGCCGTAAG-1	AD157827_AD4775561	AD157827	AD157827_AD1	AD	69	Male
AD157827_AD4775561_CATGCAAAGGGAGAAT-1	AD157827_AD4775561	AD157827	AD157827_AD1	AD	69	Male
AD157827_AD4775561_CATGCAACAACGACTT-1	AD157827_AD4775561	AD157827	AD157827_AD1	AD	69	Male
AD157827_AD4775561_CATGCAAGTCATCCGG-1	AD157827_AD4775561	AD157827	AD157827_AD1	AD	69	Male
AD157827_AD4775561_CATGCAATCGGTAGAG-1	AD157827_AD4775561	AD157827	AD157827_AD1	AD	69	Male
AD157827_AD4775561_CATGCAATCTTCGGTC-1	AD157827_AD4775561	AD157827	AD157827_AD1	AD	69	Male
AD157827_AD4775561_CATGCCTCAGTTACCA-1	AD157827_AD4775561	AD157827	AD157827_AD1	AD	69	Male
AD157827_AD4775561_CATGCCTGTTTGTGGT-1	AD157827_AD4775561	AD157827	AD157827_AD1	AD	69	Male
AD157827_AD4775561_CATGCCTTCTAGACAC-1	AD157827_AD4775561	AD157827	AD157827_AD1	AD	69	Male
AD157827_AD4775561_CATGCGGAGACGGTCA-1	AD157827_AD4775561	AD157827	AD157827_AD1	AD	69	Male
AD157827_AD4775561_CATGCGGAGCAGGCTA-1	AD157827_AD4775561	AD157827	AD157827_AD1	AD	69	Male
AD157827_AD4775561_CATGCGGAGGTCGTGA-1	AD157827_AD4775561	AD157827	AD157827_AD1	AD	69	Male
AD157827_AD4775561_CATGCGGCAAGGTTGG-1	AD157827_AD4775561	AD157827	AD157827_AD1	AD	69	Male
AD157827_AD4775561_CATGCGGCAGAGGTAC-1	AD157827_AD4775561	AD157827	AD157827_AD1	AD	69	Male
AD157827_AD4775561_CATGCTCCACTCTCGT-1	AD157827_AD4775561	AD157827	AD157827_AD1	AD	69	Male
AD157827_AD4775561_CATGCTCGTATTGCCA-1	AD157827_AD4775561	AD157827	AD157827_AD1	AD	69	Male
AD157827_AD4775561_CATGCTCTCATCGCCT-1	AD157827_AD4775561	AD157827	AD157827_AD1	AD	69	Male
AD157827_AD4775561_CATGGATAGTCGTCTA-1	AD157827_AD4775561	AD157827	AD157827_AD1	AD	69	Male
AD157827_AD4775561_CATGGATGTAGAAACT-1	AD157827_AD4775561	AD157827	AD157827_AD1	AD	69	Male
AD157827_AD4775561_CATGGATTCACGAACT-1	AD157827_AD4775561	AD157827	AD157827_AD1	AD	69	Male
AD157827_AD4775561_CATGGATTCCAAAGGG-1	AD157827_AD4775561	AD157827	AD157827_AD1	AD	69	Male
AD157827_AD4775561_CATGGATTCGCGAAGA-1	AD157827_AD4775561	AD157827	AD157827_AD1	AD	69	Male
AD157827_AD4775561_CATGGTAAGCAAGGAA-1	AD157827_AD4775561	AD157827	AD157827_AD1	AD	69	Male
AD157827_AD4775561_CATGGTAGTAACACCT-1	AD157827_AD4775561	AD157827	AD157827_AD1	AD	69	Male
AD157827_AD4775561_CATGGTAGTACAGTTC-1	AD157827_AD4775561	AD157827	AD157827_AD1	AD	69	Male
AD157827_AD4775561_CATGGTAGTCTGGTTA-1	AD157827_AD4775561	AD157827	AD157827_AD1	AD	69	Male
AD157827_AD4775561_CATTCATAGACTTCCA-1	AD157827_AD4775561	AD157827	AD157827_AD1	AD	69	Male
AD157827_AD4775561_CATTCATAGATCGCCC-1	AD157827_AD4775561	AD157827	AD157827_AD1	AD	69	Male
AD157827_AD4775561_CATTCATAGCGACCCT-1	AD157827_AD4775561	AD157827	AD157827_AD1	AD	69	Male
AD157827_AD4775561_CATTCATAGCGTTAGG-1	AD157827_AD4775561	AD157827	AD157827_AD1	AD	69	Male
AD157827_AD4775561_CATTCATCACCGTGAC-1	AD157827_AD4775561	AD157827	AD157827_AD1	AD	69	Male
AD157827_AD4775561_CATTCATGTACTGCGC-1	AD157827_AD4775561	AD157827	AD157827_AD1	AD	69	Male
AD157827_AD4775561_CATTCATGTAGCGTTT-1	AD157827_AD4775561	AD157827	AD157827_AD1	AD	69	Male
AD157827_AD4775561_CATTCATGTAGTACGG-1	AD157827_AD4775561	AD157827	AD157827_AD1	AD	69	Male
AD157827_AD4775561_CATTCATGTATCTCTT-1	AD157827_AD4775561	AD157827	AD157827_AD1	AD	69	Male
AD157827_AD4775561_CATTCATGTCGTGGAA-1	AD157827_AD4775561	AD157827	AD157827_AD1	AD	69	Male
AD157827_AD4775561_CATTCATGTGCGACAA-1	AD157827_AD4775561	AD157827	AD157827_AD1	AD	69	Male
AD157827_AD4775561_CATTCATGTGGTCTCG-1	AD157827_AD4775561	AD157827	AD157827_AD1	AD	69	Male
AD157827_AD4775561_CATTCATTCCGTAATG-1	AD157827_AD4775561	AD157827	AD157827_AD1	AD	69	Male
AD157827_AD4775561_CATTCCGAGCTGTTAC-1	AD157827_AD4775561	AD157827	AD157827_AD1	AD	69	Male
AD157827_AD4775561_CATTCCGAGTGAGGTC-1	AD157827_AD4775561	AD157827	AD157827_AD1	AD	69	Male
AD157827_AD4775561_CATTCCGCAGATCCAT-1	AD157827_AD4775561	AD157827	AD157827_AD1	AD	69	Male
AD157827_AD4775561_CATTCCGCAGTCCCGA-1	AD157827_AD4775561	AD157827	AD157827_AD1	AD	69	Male
AD157827_AD4775561_CATTCCGCATACCGTA-1	AD157827_AD4775561	AD157827	AD157827_AD1	AD	69	Male
AD157827_AD4775561_CATTCCGCATCTGGGC-1	AD157827_AD4775561	AD157827	AD157827_AD1	AD	69	Male
AD157827_AD4775561_CATTCCGGTACGTGAG-1	AD157827_AD4775561	AD157827	AD157827_AD1	AD	69	Male
AD157827_AD4775561_CATTCCGGTCGTATTG-1	AD157827_AD4775561	AD157827	AD157827_AD1	AD	69	Male
AD157827_AD4775561_CATTCCGTCCTCAGAA-1	AD157827_AD4775561	AD157827	AD157827_AD1	AD	69	Male
AD157827_AD4775561_CATTCTAAGATGCTGG-1	AD157827_AD4775561	AD157827	AD157827_AD1	AD	69	Male
AD157827_AD4775561_CATTCTACAACATACC-1	AD157827_AD4775561	AD157827	AD157827_AD1	AD	69	Male
AD157827_AD4775561_CATTCTACATCGGAAG-1	AD157827_AD4775561	AD157827	AD157827_AD1	AD	69	Male
AD157827_AD4775561_CATTCTAGTTGGTGTT-1	AD157827_AD4775561	AD157827	AD157827_AD1	AD	69	Male
AD157827_AD4775561_CATTCTATCCGTATAG-1	AD157827_AD4775561	AD157827	AD157827_AD1	AD	69	Male
AD157827_AD4775561_CATTCTATCTCACCCA-1	AD157827_AD4775561	AD157827	AD157827_AD1	AD	69	Male
AD157827_AD4775561_CATTGAGCACCAGTAT-1	AD157827_AD4775561	AD157827	AD157827_AD1	AD	69	Male
AD157827_AD4775561_CATTGAGGTAATTAGG-1	AD157827_AD4775561	AD157827	AD157827_AD1	AD	69	Male
AD157827_AD4775561_CATTGAGGTACCGCGT-1	AD157827_AD4775561	AD157827	AD157827_AD1	AD	69	Male
AD157827_AD4775561_CATTGAGGTGGCAACA-1	AD157827_AD4775561	AD157827	AD157827_AD1	AD	69	Male
AD157827_AD4775561_CATTGCCAGCCTCTCT-1	AD157827_AD4775561	AD157827	AD157827_AD1	AD	69	Male
AD157827_AD4775561_CATTGCCAGCGGTAGT-1	AD157827_AD4775561	AD157827	AD157827_AD1	AD	69	Male
AD157827_AD4775561_CATTGCCCAGGAATCG-1	AD157827_AD4775561	AD157827	AD157827_AD1	AD	69	Male
AD157827_AD4775561_CATTGCCGTACAAGTA-1	AD157827_AD4775561	AD157827	AD157827_AD1	AD	69	Male
AD157827_AD4775561_CATTGCCGTATCGCGC-1	AD157827_AD4775561	AD157827	AD157827_AD1	AD	69	Male
AD157827_AD4775561_CATTGTTAGAGGATCC-1	AD157827_AD4775561	AD157827	AD157827_AD1	AD	69	Male
AD157827_AD4775561_CATTGTTAGGAGAATG-1	AD157827_AD4775561	AD157827	AD157827_AD1	AD	69	Male
AD157827_AD4775561_CATTGTTCATCGAAGG-1	AD157827_AD4775561	AD157827	AD157827_AD1	AD	69	Male
AD157827_AD4775561_CATTGTTGTCACAGAG-1	AD157827_AD4775561	AD157827	AD157827_AD1	AD	69	Male
AD157827_AD4775561_CATTGTTTCGAAATCC-1	AD157827_AD4775561	AD157827	AD157827_AD1	AD	69	Male
AD157827_AD4775561_CATTTCAAGGAACGAA-1	AD157827_AD4775561	AD157827	AD157827_AD1	AD	69	Male
AD157827_AD4775561_CATTTCAAGGCCCGTT-1	AD157827_AD4775561	AD157827	AD157827_AD1	AD	69	Male
AD157827_AD4775561_CATTTCAAGTCATGCT-1	AD157827_AD4775561	AD157827	AD157827_AD1	AD	69	Male
AD157827_AD4775561_CATTTCACAACGAGGT-1	AD157827_AD4775561	AD157827	AD157827_AD1	AD	69	Male
AD157827_AD4775561_CATTTCAGTGACTCGC-1	AD157827_AD4775561	AD157827	AD157827_AD1	AD	69	Male
AD157827_AD4775561_CATTTCATCCATTGTT-1	AD157827_AD4775561	AD157827	AD157827_AD1	AD	69	Male
AD157827_AD4775561_CATTTCATCGAAGTGG-1	AD157827_AD4775561	AD157827	AD157827_AD1	AD	69	Male
AD157827_AD4775561_CCAAGCGAGGCAGGGA-1	AD157827_AD4775561	AD157827	AD157827_AD1	AD	69	Male
AD157827_AD4775561_CCAAGCGAGGTATCTC-1	AD157827_AD4775561	AD157827	AD157827_AD1	AD	69	Male
AD157827_AD4775561_CCAAGCGCATCGAACT-1	AD157827_AD4775561	AD157827	AD157827_AD1	AD	69	Male
AD157827_AD4775561_CCAAGCGGTCCACTCT-1	AD157827_AD4775561	AD157827	AD157827_AD1	AD	69	Male
AD157827_AD4775561_CCAAGCGTCGACGAGA-1	AD157827_AD4775561	AD157827	AD157827_AD1	AD	69	Male
AD157827_AD4775561_CCAAGCGTCGCATTAG-1	AD157827_AD4775561	AD157827	AD157827_AD1	AD	69	Male
AD157827_AD4775561_CCAAGCGTCTCACCCA-1	AD157827_AD4775561	AD157827	AD157827_AD1	AD	69	Male
AD157827_AD4775561_CCAATGAAGCCTCAGC-1	AD157827_AD4775561	AD157827	AD157827_AD1	AD	69	Male
AD157827_AD4775561_CCAATGAAGGGATCGT-1	AD157827_AD4775561	AD157827	AD157827_AD1	AD	69	Male
AD157827_AD4775561_CCAATGAGTAGATCGG-1	AD157827_AD4775561	AD157827	AD157827_AD1	AD	69	Male
AD157827_AD4775561_CCAATGAGTATAGCTC-1	AD157827_AD4775561	AD157827	AD157827_AD1	AD	69	Male
AD157827_AD4775561_CCAATGAGTGCGTTTA-1	AD157827_AD4775561	AD157827	AD157827_AD1	AD	69	Male
AD157827_AD4775561_CCAATGATCGGCATCG-1	AD157827_AD4775561	AD157827	AD157827_AD1	AD	69	Male
AD157827_AD4775561_CCAATTTAGCTCCCTT-1	AD157827_AD4775561	AD157827	AD157827_AD1	AD	69	Male
AD157827_AD4775561_CCAATTTAGCTTAAGA-1	AD157827_AD4775561	AD157827	AD157827_AD1	AD	69	Male
AD157827_AD4775561_CCAATTTCAATACGCT-1	AD157827_AD4775561	AD157827	AD157827_AD1	AD	69	Male
AD157827_AD4775561_CCAATTTGTATTGACC-1	AD157827_AD4775561	AD157827	AD157827_AD1	AD	69	Male
AD157827_AD4775561_CCAATTTTCTGCTAGA-1	AD157827_AD4775561	AD157827	AD157827_AD1	AD	69	Male
AD157827_AD4775561_CCACAAACACAGCGCT-1	AD157827_AD4775561	AD157827	AD157827_AD1	AD	69	Male
AD157827_AD4775561_CCACAAACACGACCTG-1	AD157827_AD4775561	AD157827	AD157827_AD1	AD	69	Male
AD157827_AD4775561_CCACAAATCAGGCGAA-1	AD157827_AD4775561	AD157827	AD157827_AD1	AD	69	Male
AD157827_AD4775561_CCACAAATCCGAGAAG-1	AD157827_AD4775561	AD157827	AD157827_AD1	AD	69	Male
AD157827_AD4775561_CCACACTAGGGTTTCT-1	AD157827_AD4775561	AD157827	AD157827_AD1	AD	69	Male
AD157827_AD4775561_CCACACTCACTTGGGC-1	AD157827_AD4775561	AD157827	AD157827_AD1	AD	69	Male
AD157827_AD4775561_CCACACTCAGATACTC-1	AD157827_AD4775561	AD157827	AD157827_AD1	AD	69	Male
AD157827_AD4775561_CCACACTGTCGAACAG-1	AD157827_AD4775561	AD157827	AD157827_AD1	AD	69	Male
AD157827_AD4775561_CCACACTTCAACGTGT-1	AD157827_AD4775561	AD157827	AD157827_AD1	AD	69	Male
AD157827_AD4775561_CCACACTTCAGCAATC-1	AD157827_AD4775561	AD157827	AD157827_AD1	AD	69	Male
AD157827_AD4775561_CCACACTTCATCTACT-1	AD157827_AD4775561	AD157827	AD157827_AD1	AD	69	Male
AD157827_AD4775561_CCACCATAGTGTTGTC-1	AD157827_AD4775561	AD157827	AD157827_AD1	AD	69	Male
AD157827_AD4775561_CCACCATCATTCGGGC-1	AD157827_AD4775561	AD157827	AD157827_AD1	AD	69	Male
AD157827_AD4775561_CCACCATGTCCGACGT-1	AD157827_AD4775561	AD157827	AD157827_AD1	AD	69	Male
AD157827_AD4775561_CCACCATTCTTAGTTC-1	AD157827_AD4775561	AD157827	AD157827_AD1	AD	69	Male
AD157827_AD4775561_CCACGAGAGGCACCAA-1	AD157827_AD4775561	AD157827	AD157827_AD1	AD	69	Male
AD157827_AD4775561_CCACGAGAGTCATCCA-1	AD157827_AD4775561	AD157827	AD157827_AD1	AD	69	Male
AD157827_AD4775561_CCACGAGGTCGTACAT-1	AD157827_AD4775561	AD157827	AD157827_AD1	AD	69	Male
AD157827_AD4775561_CCACGAGTCGACCACG-1	AD157827_AD4775561	AD157827	AD157827_AD1	AD	69	Male
AD157827_AD4775561_CCACGAGTCTACAGGT-1	AD157827_AD4775561	AD157827	AD157827_AD1	AD	69	Male
AD157827_AD4775561_CCACGAGTCTTCTAAC-1	AD157827_AD4775561	AD157827	AD157827_AD1	AD	69	Male
AD157827_AD4775561_CCACGTTAGACGGTTG-1	AD157827_AD4775561	AD157827	AD157827_AD1	AD	69	Male
AD157827_AD4775561_CCACGTTAGCGGCTCT-1	AD157827_AD4775561	AD157827	AD157827_AD1	AD	69	Male
AD157827_AD4775561_CCACGTTAGGCTCCCA-1	AD157827_AD4775561	AD157827	AD157827_AD1	AD	69	Male
AD157827_AD4775561_CCACGTTAGGTCGTGA-1	AD157827_AD4775561	AD157827	AD157827_AD1	AD	69	Male
AD157827_AD4775561_CCACGTTCAACTGTGT-1	AD157827_AD4775561	AD157827	AD157827_AD1	AD	69	Male
AD157827_AD4775561_CCACGTTCAGGCGATA-1	AD157827_AD4775561	AD157827	AD157827_AD1	AD	69	Male
AD157827_AD4775561_CCACGTTGTCGACTTA-1	AD157827_AD4775561	AD157827	AD157827_AD1	AD	69	Male
AD157827_AD4775561_CCACGTTGTGTCCAAT-1	AD157827_AD4775561	AD157827	AD157827_AD1	AD	69	Male
AD157827_AD4775561_CCACGTTGTGTGCTTA-1	AD157827_AD4775561	AD157827	AD157827_AD1	AD	69	Male
[truncated: 238,806+ more rows]
