# Supplementary material for: Single-nucleus analysis reveals microenvironment-specific neuron and glial cell enrichment in Alzheimer’s disease
Source: BMC Genomics. 2024 May 28;25:526. doi: 10.1186/s12864-024-10447-3 (PMC11134750; doi:10.1186/s12864-024-10447-3)
Supplement: Supplementary file 3 — Supplementary Material 3 [file 12864_2024_10447_MOESM3_ESM.xlsx]

## Sheet: MergeResult
Supplemental Data TableS3: Cell markers of different cell clusters
CellMarker	p_val	avg_log2FC	pct.1	pct.2	p_val_adj	Depct	cluster	CellType
NRG1	0	1.0318	0.853	0.217	0	0.636	0	ExNeu
NELL2	0	1.27227	0.938	0.329	0	0.609	0	ExNeu
CLSTN2	0	1.05171	0.83	0.235	0	0.595	0	ExNeu
FSTL4	0	1.10865	0.77	0.194	0	0.576	0	ExNeu
NRGN	0	1.26559	0.869	0.322	0	0.547	0	ExNeu
CPNE4	0	0.915918	0.668	0.147	0	0.521	0	ExNeu
RALYL	0	1.57851	0.994	0.475	0	0.519	0	ExNeu
CAMK2A	0	0.792951	0.813	0.296	0	0.517	0	ExNeu
EPHA4	0	0.857439	0.762	0.246	0	0.516	0	ExNeu
SLC17A7	0	0.806379	0.696	0.201	0	0.495	0	ExNeu
MMP16	0	0.618468	0.862	0.372	0	0.49	0	ExNeu
GRIN1	0	0.822198	0.946	0.504	0	0.442	0	ExNeu
GRM5	0	0.838431	0.966	0.532	0	0.434	0	ExNeu
ATP2B2	0	0.655667	0.765	0.333	0	0.432	0	ExNeu
DSCAM	0	0.375063	0.972	0.546	0	0.426	0	ExNeu
FOCAD	0	0.668287	0.779	0.357	0	0.422	0	ExNeu
SNAP25	0	1.04902	0.956	0.55	0	0.406	0	ExNeu
SPTBN4	0	0.570003	0.73	0.329	0	0.401	0	ExNeu
ANO3	0	0.632169	0.539	0.142	0	0.397	0	ExNeu
ITPR1	0	0.469854	0.693	0.296	0	0.397	0	ExNeu
CBLN2	0	1.40411	0.879	0.167	0	0.712	1	ExNeu
LAMA2	0	1.46746	0.914	0.217	0	0.697	1	ExNeu
CA10	0	0.992207	0.867	0.204	0	0.663	1	ExNeu
NELL2	0	1.21124	0.967	0.331	0	0.636	1	ExNeu
CAMK2A	0	1.14747	0.921	0.294	0	0.627	1	ExNeu
EPHA4	0	0.911028	0.858	0.245	0	0.613	1	ExNeu
ANO3	0	0.934841	0.732	0.136	0	0.596	1	ExNeu
NRGN	0	1.16409	0.876	0.324	0	0.552	1	ExNeu
GAP43	0	0.776408	0.706	0.164	0	0.542	1	ExNeu
FOCAD	0	0.898728	0.889	0.354	0	0.535	1	ExNeu
NRG1	0	0.890515	0.753	0.224	0	0.529	1	ExNeu
RALYL	0	1.52248	0.997	0.478	0	0.519	1	ExNeu
ITPR1	0	0.642869	0.789	0.294	0	0.495	1	ExNeu
ATP2B2	0	0.675546	0.82	0.333	0	0.487	1	ExNeu
GLIS3	0	0.761636	0.655	0.171	0	0.484	1	ExNeu
SLC17A7	0	0.702092	0.684	0.204	0	0.48	1	ExNeu
SYNPR	0	0.538843	0.633	0.161	0	0.472	1	ExNeu
CPNE4	0	0.740552	0.621	0.152	0	0.469	1	ExNeu
SPTBN4	0	0.56745	0.789	0.329	0	0.46	1	ExNeu
CLSTN2	0	0.55365	0.703	0.244	0	0.459	1	ExNeu
ADGRV1	0	2.60676	0.977	0.156	0	0.821	2	Ast
RYR3	0	2.08473	0.941	0.15	0	0.791	2	Ast
SLC1A2	0	2.85864	0.996	0.245	0	0.751	2	Ast
GPC5	0	2.84369	0.993	0.267	0	0.726	2	Ast
GLIS3	0	1.74732	0.888	0.164	0	0.724	2	Ast
BMPR1B	0	1.61808	0.808	0.087	0	0.721	2	Ast
COL5A3	0	1.61209	0.789	0.089	0	0.7	2	Ast
RANBP3L	0	1.62147	0.758	0.062	0	0.696	2	Ast
NHSL1	0	1.41403	0.781	0.102	0	0.679	2	Ast
ATP1A2	0	1.43833	0.78	0.104	0	0.676	2	Ast
HPSE2	0	1.81411	0.747	0.088	0	0.659	2	Ast
FGFR3	0	1.27037	0.701	0.068	0	0.633	2	Ast
PTPRZ1	0	1.00942	0.822	0.19	0	0.632	2	Ast
ZNRF3	0	1.457	0.799	0.176	0	0.623	2	Ast
GFAP	0	1.46599	0.74	0.119	0	0.621	2	Ast
TRPM3	0	1.72378	0.838	0.229	0	0.609	2	Ast
AQP4	0	1.23538	0.649	0.065	0	0.584	2	Ast
STON2	0	1.11855	0.639	0.058	0	0.581	2	Ast
GLI3	0	1.05218	0.614	0.05	0	0.564	2	Ast
APOE	0	1.32555	0.688	0.13	0	0.13	2	Ast
ADGRV1	0	1.64495	0.844	0.164	0	0.68	3	Ast
GFAP	0	2.26575	0.738	0.122	0	0.616	3	Ast
SLC1A2	0	1.29723	0.867	0.253	0	0.614	3	Ast
GPC5	0	1.60474	0.883	0.274	0	0.609	3	Ast
RYR3	0	1.32576	0.736	0.161	0	0.575	3	Ast
GLIS3	0	1.28206	0.683	0.174	0	0.509	3	Ast
BMPR1B	0	0.885182	0.506	0.101	0	0.405	3	Ast
COL5A3	0	1.01134	0.495	0.103	0	0.392	3	Ast
PRKG1	0	0.96929	0.704	0.316	0	0.388	3	Ast
FGFR3	0	0.935391	0.461	0.079	0	0.382	3	Ast
CLU	0	1.47465	0.844	0.469	0	0.375	3	Ast
RANBP3L	0	0.821196	0.45	0.076	0	0.374	3	Ast
ATP1A2	0	0.80659	0.484	0.117	0	0.367	3	Ast
TRPM3	0	0.978823	0.601	0.24	0	0.361	3	Ast
ZNRF3	0	0.972677	0.546	0.188	0	0.358	3	Ast
HPSE2	0	0.895973	0.454	0.101	0	0.353	3	Ast
NHSL1	0	0.715419	0.461	0.116	0	0.345	3	Ast
PTPRZ1	0	0.328729	0.521	0.203	0	0.318	3	Ast
AQP4	0	0.731847	0.379	0.078	0	0.301	3	Ast
APOE	0	0.739521	0.436	0.142	0	0.294	3	Ast
NRG1	0	2.8303	0.996	0.221	0	0.775	4	ExNeu
CLSTN2	0	1.86541	0.963	0.239	0	0.724	4	ExNeu
CPNE4	0	1.52894	0.841	0.149	0	0.692	4	ExNeu
FSTL4	0	1.3545	0.864	0.199	0	0.665	4	ExNeu
NELL2	0	1.26452	0.975	0.337	0	0.638	4	ExNeu
EPHA4	0	0.76297	0.807	0.253	0	0.554	4	ExNeu
MMP16	0	0.727293	0.917	0.377	0	0.54	4	ExNeu
RBFOX3	0	0.790538	0.764	0.231	0	0.533	4	ExNeu
GRIP1	0	0.336655	0.861	0.339	0	0.522	4	ExNeu
RALYL	0	1.90183	0.998	0.483	0	0.515	4	ExNeu
FOCAD	0	0.842734	0.875	0.36	0	0.515	4	ExNeu
STMN2	0	0.775951	0.689	0.175	0	0.514	4	ExNeu
ANO3	0	0.755448	0.643	0.144	0	0.499	4	ExNeu
CAMK2A	0	0.492036	0.793	0.304	0	0.489	4	ExNeu
ATP2B2	0	0.621579	0.82	0.338	0	0.482	4	ExNeu
ITPR1	0	0.521335	0.772	0.3	0	0.472	4	ExNeu
TRPM3	0	0.566595	0.705	0.237	0	0.468	4	ExNeu
TLL1	0	0.865189	0.496	0.038	0	0.458	4	ExNeu
GRM5	0	1.07588	0.989	0.538	0	0.451	4	ExNeu
NRGN	0	0.512477	0.783	0.333	0	0.45	4	ExNeu
SPTBN4	0	0.530576	0.779	0.334	0	0.445	4	ExNeu
PDE1A	0	1.12771	0.971	0.526	0	0.445	4	ExNeu
DSCAM	0	0.707401	0.99	0.552	0	0.438	4	ExNeu
GRM1	0	0.643163	0.636	0.199	0	0.437	4	ExNeu
GRIN1	0	0.509313	0.937	0.511	0	0.426	4	ExNeu
ENPP2	0	1.45401	0.985	0.3	0	0.685	5	Oli
PLEKHH1	0	1.38133	0.978	0.305	0	0.673	5	Oli
MOBP	0	1.55268	0.967	0.296	0	0.671	5	Oli
MOG	0	1.06062	0.916	0.247	0	0.669	5	Oli
UGT8	0	1.19238	0.941	0.285	0	0.656	5	Oli
LPAR1	0	1.30765	0.929	0.282	0	0.647	5	Oli
MYRF	0	0.986462	0.886	0.24	0	0.646	5	Oli
CDK18	0	1.06281	0.914	0.27	0	0.644	5	Oli
C10orf90	0	1.48563	0.986	0.345	0	0.641	5	Oli
PLD1	0	1.17804	0.894	0.264	0	0.63	5	Oli
CNTN2	0	1.0111	0.927	0.301	0	0.626	5	Oli
PXK	0	1.36748	0.982	0.357	0	0.625	5	Oli
SH3TC2	0	0.99541	0.81	0.185	0	0.625	5	Oli
PIEZO2	0	1.21338	0.846	0.225	0	0.621	5	Oli
CERCAM	0	1.12337	0.934	0.314	0	0.62	5	Oli
CNDP1	0	1.34595	0.821	0.202	0	0.619	5	Oli
COL4A5	0	1.03644	0.889	0.274	0	0.615	5	Oli
TMEM63A	0	0.942408	0.777	0.165	0	0.612	5	Oli
SLCO1A2	0	0.986297	0.868	0.26	0	0.608	5	Oli
TMEM144	0	1.43335	0.988	0.387	0	0.601	5	Oli
CBLN2	0	2.79433	1	0.172	0	0.828	6	ExNeu
GRM1	0	1.33492	0.906	0.191	0	0.715	6	ExNeu
CAMK2A	0	1.19159	0.956	0.3	0	0.656	6	ExNeu
FSTL4	0	1.14553	0.851	0.201	0	0.65	6	ExNeu
NELL2	0	1.36298	0.985	0.338	0	0.647	6	ExNeu
CA10	0	0.880412	0.859	0.212	0	0.647	6	ExNeu
ITPR1	0	1.15348	0.941	0.295	0	0.646	6	ExNeu
EPHA4	0	0.975421	0.89	0.251	0	0.639	6	ExNeu
PRKG1	0	0.505896	0.853	0.313	0	0.54	6	ExNeu
MMP16	0	0.517787	0.909	0.379	0	0.53	6	ExNeu
CAMK2B	0	0.694711	0.861	0.335	0	0.526	6	ExNeu
RBFOX3	0	0.860619	0.754	0.232	0	0.522	6	ExNeu
RALYL	0	1.53794	0.998	0.484	0	0.514	6	ExNeu
ATP2B2	0	0.61395	0.83	0.339	0	0.491	6	ExNeu
FOCAD	0	0.640144	0.842	0.362	0	0.48	6	ExNeu
ATP2B1	0	1.2848	0.988	0.514	0	0.474	6	ExNeu
GRM5	0	0.971428	0.992	0.539	0	0.453	6	ExNeu
SPTBN4	0	0.540522	0.767	0.335	0	0.432	6	ExNeu
SNAP25	0	0.978706	0.988	0.556	0	0.432	6	ExNeu
DANT2	0	0.611944	0.828	0.398	0	0.43	6	ExNeu
ST18	0	0.557924	0.963	0.454	0	0.509	7	Oli
PLP1	0	0.916091	0.97	0.49	0	0.48	7	Oli
RNF220	0	0.387935	0.932	0.489	0	0.443	7	Oli
CTNNA3	0	0.75246	0.987	0.556	0	0.431	7	Oli
TMEM144	0	0.597875	0.791	0.394	0	0.397	7	Oli
MBP	0	0.789759	0.976	0.582	0	0.394	7	Oli
PIP4K2A	0	0.813832	0.987	0.594	0	0.393	7	Oli
DOCK10	0	0.578898	0.937	0.572	0	0.365	7	Oli
DOCK5	0	0.558003	0.811	0.448	0	0.363	7	Oli
PDE1C	0	0.695789	0.901	0.549	0	0.352	7	Oli
PRUNE2	0	0.723931	0.908	0.558	0	0.35	7	Oli
FRMD4B	0	0.450283	0.756	0.419	0	0.337	7	Oli
TMTC2	0	0.657688	0.962	0.626	0	0.336	7	Oli
MAN2A1	0	0.750806	0.95	0.654	0	0.296	7	Oli
FRYL	0	0.797167	0.942	0.647	0	0.295	7	Oli
SLC44A1	0	0.904602	0.992	0.704	0	0.288	7	Oli
C10orf90	0	0.449797	0.635	0.357	0	0.278	7	Oli
CERCAM	0	0.628226	0.602	0.325	0	0.277	7	Oli
ENPP2	0	0.441696	0.585	0.313	0	0.272	7	Oli
LPAR1	0	0.582281	0.564	0.294	0	0.27	7	Oli
VCAN	0	3.19377	0.997	0.081	0	0.916	8	Opc
LHFPL3	0	3.52086	0.999	0.141	0	0.858	8	Opc
LUZP2	0	2.49044	0.98	0.147	0	0.833	8	Opc
PCDH15	0	3.40333	0.999	0.168	0	0.831	8	Opc
PTPRZ1	0	3.03485	0.997	0.19	0	0.807	8	Opc
SEMA5A	0	2.17574	0.961	0.16	0	0.801	8	Opc
CA10	0	2.183	0.968	0.209	0	0.759	8	Opc
STK32A	0	1.34927	0.758	0.034	0	0.724	8	Opc
XYLT1	0	2.1715	0.946	0.249	0	0.697	8	Opc
COL9A1	0	1.16382	0.696	0.027	0	0.669	8	Opc
OLIG1	0	1.4349	0.824	0.177	0	0.647	8	Opc
DISC1	0	1.07633	0.766	0.147	0	0.619	8	Opc
MMP16	0	2.14192	0.987	0.376	0	0.611	8	Opc
LRRN1	0	1.17467	0.737	0.133	0	0.604	8	Opc
UST	0	1.09647	0.705	0.108	0	0.597	8	Opc
LRRK2	0	1.08657	0.753	0.159	0	0.594	8	Opc
CSPG4	0	0.90969	0.599	0.026	0	0.573	8	Opc
PDGFRA	0	0.891154	0.583	0.02	0	0.563	8	Opc
USP24	0	1.12845	0.859	0.32	0	0.539	8	Opc
OLIG2	0	0.866022	0.596	0.088	0	0.508	8	Opc
CHRM5	0	1.45534	0.997	0.06	0	0.937	9	Oli
ENPP2	0	1.33414	0.967	0.302	0	0.665	9	Oli
PLEKHH1	0	1.2484	0.952	0.307	0	0.645	9	Oli
C10orf90	0	1.4121	0.978	0.347	0	0.631	9	Oli
PIEZO2	0	1.17835	0.856	0.226	0	0.63	9	Oli
MOBP	0	1.26964	0.927	0.299	0	0.628	9	Oli
SLCO1A2	0	1.01676	0.878	0.261	0	0.617	9	Oli
PXK	0	1.33704	0.972	0.358	0	0.614	9	Oli
MOG	0	0.928697	0.861	0.25	0	0.611	9	Oli
CDK18	0	1.03164	0.878	0.272	0	0.606	9	Oli
COL4A5	0	1.0819	0.88	0.276	0	0.604	9	Oli
UGT8	0	0.958285	0.889	0.288	0	0.601	9	Oli
TMEM144	0	1.46723	0.982	0.389	0	0.593	9	Oli
PLD1	0	1.12411	0.856	0.266	0	0.59	9	Oli
MYRF	0	0.864027	0.83	0.243	0	0.587	9	Oli
CERCAM	0	0.879857	0.902	0.316	0	0.586	9	Oli
CNTN2	0	0.908197	0.883	0.304	0	0.579	9	Oli
FRMD4B	0	1.43981	0.985	0.413	0	0.572	9	Oli
TMEM63A	0	0.881111	0.732	0.168	0	0.564	9	Oli
SH3TC2	0	0.882685	0.75	0.188	0	0.562	9	Oli
LHFPL3	0	2.26054	0.972	0.143	0	0.829	10	Opc
VCAN	0	2.20284	0.91	0.085	0	0.825	10	Opc
PCDH15	0	2.32775	0.958	0.17	0	0.788	10	Opc
PTPRZ1	0	2.00453	0.911	0.193	0	0.718	10	Opc
LUZP2	0	1.61358	0.817	0.153	0	0.664	10	Opc
CA10	0	1.41911	0.806	0.214	0	0.592	10	Opc
SEMA5A	0	1.33384	0.755	0.167	0	0.588	10	Opc
MMP16	0	1.48733	0.891	0.38	0	0.511	10	Opc
XYLT1	0	1.33814	0.765	0.255	0	0.51	10	Opc
DSCAM	0	2.10756	0.997	0.553	0	0.444	10	Opc
OLIG1	0	1.066	0.596	0.184	0	0.412	10	Opc
CSPG4	0	0.811862	0.431	0.031	0	0.4	10	Opc
STK32A	0	0.704085	0.419	0.045	0	0.374	10	Opc
COL9A1	0	0.724468	0.41	0.037	0	0.373	10	Opc
PTPRG	0	0.885487	0.861	0.5	0	0.361	10	Opc
LRRN1	0	0.749073	0.474	0.141	0	0.333	10	Opc
GRM5	0	0.383881	0.864	0.544	0	0.32	10	Opc
OLIG2	0	0.642987	0.403	0.094	0	0.309	10	Opc
MAP2	0	0.624966	0.891	0.584	0	0.307	10	Opc
LRRK2	0	0.639084	0.468	0.169	0	0.299	10	Opc
ZNF385D	0	2.30039	0.97	0.175	0	0.795	11	InNeu
BTBD11	0	1.65507	0.81	0.067	0	0.743	11	InNeu
GAD2	0	1.45232	0.776	0.057	0	0.719	11	InNeu
GAD1	0	1.35361	0.751	0.089	0	0.662	11	InNeu
TRPC4	0	1.24876	0.709	0.062	0	0.647	11	InNeu
GRIP1	0	2.31952	0.98	0.338	0	0.642	11	InNeu
TENM3	0	1.84766	0.897	0.259	0	0.638	11	InNeu
NHS	0	1.18672	0.766	0.13	0	0.636	11	InNeu
PTCHD4	0	1.21917	0.767	0.138	0	0.629	11	InNeu
PRKG1	0	1.43913	0.894	0.313	0	0.581	11	InNeu
SLC35F4	0	0.984782	0.582	0.053	0	0.529	11	InNeu
FGF13	0	0.767826	0.59	0.113	0	0.477	11	InNeu
MMP16	0	0.534968	0.833	0.382	0	0.451	11	InNeu
ATP2B2	0	0.729036	0.786	0.341	0	0.445	11	InNeu
GRM5	0	1.04099	0.97	0.541	0	0.429	11	InNeu
DCX	0	0.604008	0.51	0.096	0	0.414	11	InNeu
PCDH15	0	0.654695	0.582	0.181	0	0.401	11	InNeu
GRIP2	0	0.605276	0.433	0.033	0	0.4	11	InNeu
TAC1	0	0.741792	0.405	0.009	0	0.396	11	InNeu
SPTBN4	0	0.560843	0.728	0.337	0	0.391	11	InNeu
SYNPR	0	2.30093	0.947	0.159	0	0.788	12	InNeu
C8orf34	0	1.57918	0.661	0.107	0	0.554	12	InNeu
GRIP1	0	1.37554	0.869	0.341	0	0.528	12	InNeu
BTBD11	0	1.12626	0.592	0.074	0	0.518	12	InNeu
ZNF385D	0	0.634387	0.701	0.183	0	0.518	12	InNeu
GAD1	0	0.798156	0.534	0.096	0	0.438	12	InNeu
TENM3	0	1.09267	0.702	0.265	0	0.437	12	InNeu
NHS	0	0.814018	0.568	0.136	0	0.432	12	InNeu
DSCAM	0	0.816429	0.959	0.555	0	0.404	12	InNeu
GLRA2	0	0.666253	0.419	0.051	0	0.368	12	InNeu
SLC35F4	0	0.780522	0.416	0.058	0	0.358	12	InNeu
MAP2	0	0.717616	0.931	0.583	0	0.348	12	InNeu
ENTPD3	0	0.577991	0.391	0.057	0	0.334	12	InNeu
GRIN1	0	0.486311	0.839	0.516	0	0.323	12	InNeu
GPR149	0	0.548173	0.299	0.017	0	0.282	12	InNeu
GAD2	0	0.391633	0.342	0.07	0	0.272	12	InNeu
NRG3	0	0.859998	0.996	0.727	0	0.269	12	InNeu
HRH3	0	0.501779	0.331	0.074	0	0.257	12	InNeu
RBFOX1	0	0.410083	0.923	0.671	0	0.252	12	InNeu
SPTBN4	0	0.395296	0.593	0.341	0	0.252	12	InNeu
SLC5A11	0	2.22695	0.991	0.156	0	0.835	13	Oli
PIEZO2	0	1.3901	0.915	0.225	0	0.69	13	Oli
ENPP2	0	1.49646	0.989	0.302	0	0.687	13	Oli
TMEM63A	0	1.16375	0.852	0.165	0	0.687	13	Oli
CDK18	0	1.3245	0.953	0.271	0	0.682	13	Oli
MOBP	0	1.61741	0.975	0.298	0	0.677	13	Oli
PLEKHH1	0	1.42035	0.983	0.307	0	0.676	13	Oli
SH3TC2	0	1.12519	0.855	0.185	0	0.67	13	Oli
MOG	0	1.01387	0.908	0.249	0	0.659	13	Oli
UGT8	0	1.15903	0.937	0.287	0	0.65	13	Oli
C10orf90	0	1.59432	0.993	0.347	0	0.646	13	Oli
GLDN	0	1.26514	0.878	0.233	0	0.645	13	Oli
FAM124A	0	1.04835	0.837	0.202	0	0.635	13	Oli
PXK	0	1.48637	0.989	0.358	0	0.631	13	Oli
SLCO1A2	0	1.03844	0.892	0.261	0	0.631	13	Oli
PLD1	0	1.17968	0.895	0.266	0	0.629	13	Oli
CERCAM	0	0.994272	0.935	0.316	0	0.619	13	Oli
COL4A5	0	1.05526	0.891	0.276	0	0.615	13	Oli
CNTN2	0	0.932168	0.915	0.303	0	0.612	13	Oli
MYRF	0	0.853384	0.853	0.243	0	0.61	13	Oli
TMEM144	0	1.42343	0.991	0.389	0	0.602	13	Oli
PRR5L	0	1.03138	0.777	0.179	0	0.598	13	Oli
PSEN1	0	1.09005	0.906	0.312	0	0.594	13	Oli
LPAR1	0	1.05388	0.879	0.285	0	0.594	13	Oli
MVB12B	0	1.2522	0.94	0.347	0	0.593	13	Oli
AC026316.5	0	2.12795	0.998	0.133	0	0.865	14	Oli
AL359091.1	0	1.9026	0.915	0.231	0	0.684	14	Oli
CNP	0	1.63884	0.939	0.305	0	0.634	14	Oli
CERCAM	0	1.44051	0.913	0.317	0	0.596	14	Oli
MOBP	0	1.38418	0.893	0.3	0	0.593	14	Oli
MAG	0	1.15263	0.776	0.2	0	0.576	14	Oli
TMEM144	0	1.27246	0.955	0.39	0	0.565	14	Oli
ENPP2	0	0.967589	0.866	0.306	0	0.56	14	Oli
LPAR1	0	1.09922	0.829	0.287	0	0.542	14	Oli
HAPLN2	0	1.16714	0.758	0.222	0	0.536	14	Oli
MOG	0	0.972336	0.785	0.253	0	0.532	14	Oli
SLCO1A2	0	0.983928	0.794	0.264	0	0.53	14	Oli
UGT8	0	0.980028	0.821	0.291	0	0.53	14	Oli
ST18	0	1.07998	0.983	0.454	0	0.529	14	Oli
OPALIN	0	1.11543	0.693	0.165	0	0.528	14	Oli
PLEKHH1	0	0.856865	0.834	0.311	0	0.523	14	Oli
PLP1	0	2.07821	0.999	0.491	0	0.508	14	Oli
COL4A5	0	0.913953	0.782	0.279	0	0.503	14	Oli
CNTN2	0	0.905538	0.802	0.307	0	0.495	14	Oli
C10orf90	0	0.684986	0.84	0.351	0	0.489	14	Oli
ABCA2	0	1.01321	0.88	0.399	0	0.481	14	Oli
FRMD4B	0	0.719928	0.885	0.416	0	0.469	14	Oli
DOCK5	0	0.828531	0.913	0.446	0	0.467	14	Oli
MYRF	0	0.809097	0.714	0.247	0	0.467	14	Oli
CARNS1	0	0.907169	0.659	0.194	0	0.465	14	Oli
RNF220	0	0.554968	0.952	0.49	0	0.462	14	Oli
OLIG1	0	0.788711	0.635	0.184	0	0.451	14	Oli
AC074327.1	0	2.38681	0.889	0.007	0	0.882	15	Mic
DOCK8	0	2.0965	0.841	0.035	0	0.806	15	Mic
CD74	0	2.02903	0.748	0.033	0	0.715	15	Mic
PTPRC	0	1.64029	0.722	0.027	0	0.695	15	Mic
CSF1R	0	1.50199	0.7	0.026	0	0.674	15	Mic
C3	0	1.61814	0.698	0.03	0	0.668	15	Mic
SRGAP2	0	1.95768	0.866	0.227	0	0.639	15	Mic
ATP8B4	0	1.54917	0.705	0.084	0	0.621	15	Mic
SRGAP2B	0	1.65236	0.726	0.114	0	0.612	15	Mic
SFMBT2	0	1.76631	0.824	0.263	0	0.561	15	Mic
APOE	0	1.70998	0.693	0.137	0	0.556	15	Mic
DISC1	0	1.29631	0.698	0.151	0	0.547	15	Mic
C1QB	0	1.29202	0.549	0.018	0	0.531	15	Mic
PALD1	0	1.06781	0.551	0.038	0	0.513	15	Mic
C1QC	0	1.29374	0.519	0.013	0	0.506	15	Mic
P2RY12	0	1.25923	0.531	0.028	0	0.503	15	Mic
C1QA	0	0.988452	0.443	0.011	0	0.432	15	Mic
CD14	0	0.811713	0.328	0.009	0	0.319	15	Mic
NHSL1	0	0.977593	0.438	0.12	0	0.318	15	Mic
CSF2RA	0	0.650663	0.317	0.006	0	0.311	15	Mic
TYROBP	0	0.615885	0.31	0.008	0	0.302	15	Mic
FCGR2A	0	0.590581	0.288	0.005	0	0.283	15	Mic
KCNK13	0	0.573161	0.288	0.027	0	0.261	15	Mic
RGS10	0	0.458109	0.251	0.013	0	0.238	15	Mic
CX3CR1	0	0.473005	0.242	0.01	0	0.232	15	Mic
ITGAM	0	0.413909	0.227	0.018	0	0.209	15	Mic
AC026316.5	0	1.09365	0.976	0.135	0	0.841	16	Oli
ST18	0	0.671687	0.969	0.456	0	0.513	16	Oli
PLP1	0	1.17087	0.98	0.492	0	0.488	16	Oli
TMEM144	0	0.760275	0.846	0.394	0	0.452	16	Oli
RNF220	0	0.294783	0.926	0.491	0	0.435	16	Oli
CTNNA3	0	0.945302	0.993	0.558	0	0.435	16	Oli
MBP	0	0.87557	0.984	0.583	0	0.401	16	Oli
PIP4K2A	0	0.835707	0.99	0.595	0	0.395	16	Oli
PDE1C	0	0.790785	0.914	0.55	0	0.364	16	Oli
CERCAM	0	0.849788	0.687	0.324	0	0.363	16	Oli
DOCK5	0	0.558514	0.81	0.45	0	0.36	16	Oli
DOCK10	0	0.608654	0.93	0.573	0	0.357	16	Oli
AL359091.1	0	0.824371	0.59	0.24	0	0.35	16	Oli
FRMD4B	0	0.444364	0.767	0.42	0	0.347	16	Oli
MOBP	0	0.625821	0.654	0.308	0	0.346	16	Oli
CNP	0	0.846899	0.649	0.314	0	0.335	16	Oli
ENPP2	0	0.525096	0.647	0.312	0	0.335	16	Oli
PRUNE2	0	0.644029	0.894	0.56	0	0.334	16	Oli
LPAR1	0	0.695524	0.623	0.293	0	0.33	16	Oli
TMTC2	0	0.623912	0.955	0.627	0	0.328	16	Oli
ENPP2	0	1.16718	0.949	0.304	0	0.645	17	Oli
PLEKHH1	0	1.04844	0.925	0.31	0	0.615	17	Oli
C10orf90	0	1.29522	0.963	0.349	0	0.614	17	Oli
PXK	0	1.22029	0.95	0.361	0	0.589	17	Oli
LPAR1	0	1.19166	0.872	0.286	0	0.586	17	Oli
UGT8	0	0.970563	0.876	0.29	0	0.586	17	Oli
MOBP	0	0.96057	0.884	0.302	0	0.582	17	Oli
MYRF	0	0.876186	0.824	0.245	0	0.579	17	Oli
TMEM144	0	1.25977	0.967	0.391	0	0.576	17	Oli
SLCO1A2	0	0.925147	0.832	0.264	0	0.568	17	Oli
MOG	0	0.804312	0.818	0.253	0	0.565	17	Oli
PLD1	0	1.02627	0.831	0.269	0	0.562	17	Oli
LAMA2	0	1.76243	0.791	0.232	0	0.559	17	Oli
FRMD4B	0	1.25138	0.972	0.415	0	0.557	17	Oli
CNDP1	0	1.33638	0.763	0.207	0	0.556	17	Oli
CNTN2	0	0.817305	0.85	0.306	0	0.544	17	Oli
PIEZO2	0	1.0725	0.77	0.23	0	0.54	17	Oli
ST18	0	1.43967	0.993	0.455	0	0.538	17	Oli
DOCK5	0	1.22755	0.979	0.445	0	0.534	17	Oli
CERCAM	0	0.831943	0.852	0.319	0	0.533	17	Oli
CBLN2	0	1.37605	0.968	0.18	0	0.788	18	ExNeu
CAMK2A	0	1.33301	0.89	0.308	0	0.582	18	ExNeu
NELL2	0	0.936887	0.897	0.346	0	0.551	18	ExNeu
NRGN	0	1.2983	0.868	0.336	0	0.532	18	ExNeu
RALYL	0	1.08475	0.986	0.489	0	0.497	18	ExNeu
ITPR1	0	0.816278	0.782	0.305	0	0.477	18	ExNeu
GRM1	0	0.708282	0.653	0.203	0	0.45	18	ExNeu
SLC17A7	0	0.786932	0.663	0.215	0	0.448	18	ExNeu
CAMK2B	0	0.875892	0.786	0.341	0	0.445	18	ExNeu
GRIN1	0	1.14008	0.958	0.516	0	0.442	18	ExNeu
EPHA4	0	0.678981	0.7	0.261	0	0.439	18	ExNeu
CA10	0	0.446797	0.65	0.222	0	0.428	18	ExNeu
ATP2B1	0	1.15743	0.939	0.52	0	0.419	18	ExNeu
GRM5	0	0.79814	0.957	0.544	0	0.413	18	ExNeu
FSTL4	0	0.566269	0.604	0.212	0	0.392	18	ExNeu
SNAP25	0	0.909975	0.942	0.561	0	0.381	18	ExNeu
MMP16	0	0.298806	0.762	0.387	0	0.375	18	ExNeu
RBFOX3	0	0.502848	0.609	0.24	0	0.369	18	ExNeu
SYT1	0	0.959084	0.999	0.641	0	0.358	18	ExNeu
ATP2B2	0	0.576975	0.702	0.346	0	0.356	18	ExNeu
AL359091.1	0	1.91731	0.889	0.236	0	0.653	19	Oli
CNP	0	1.82954	0.954	0.309	0	0.645	19	Oli
MAG	0	1.29938	0.788	0.204	0	0.584	19	Oli
CERCAM	0	1.2554	0.869	0.322	0	0.547	19	Oli
HAPLN2	0	1.22771	0.753	0.226	0	0.527	19	Oli
ENPP2	0	0.903304	0.837	0.31	0	0.527	19	Oli
TMEM144	0	1.0121	0.918	0.395	0	0.523	19	Oli
MOBP	0	1.07024	0.82	0.306	0	0.514	19	Oli
ST18	0	0.796936	0.971	0.458	0	0.513	19	Oli
MOG	0	0.995945	0.766	0.257	0	0.509	19	Oli
UGT8	0	1.02303	0.803	0.295	0	0.508	19	Oli
PLP1	0	2.37423	1	0.494	0	0.506	19	Oli
CNTN2	0	1.0256	0.811	0.31	0	0.501	19	Oli
ABCA2	0	1.13027	0.888	0.402	0	0.486	19	Oli
LPAR1	0	0.900538	0.773	0.292	0	0.481	19	Oli
OLIG1	0	0.929861	0.655	0.187	0	0.468	19	Oli
OPALIN	0	1.00373	0.634	0.17	0	0.464	19	Oli
PLEKHH1	0	0.746187	0.775	0.316	0	0.459	19	Oli
SLCO1A2	0	0.825485	0.728	0.27	0	0.458	19	Oli
MYRF	0	0.864865	0.702	0.251	0	0.451	19	Oli
FGF13	0	3.03645	0.981	0.109	0	0.872	20	InNeu
PTCHD4	0	2.12404	0.876	0.141	0	0.735	20	InNeu
GAD2	0	1.65942	0.77	0.063	0	0.707	20	InNeu
ZNF385D	0	1.54443	0.83	0.185	0	0.645	20	InNeu
GRIP1	0	2.77154	0.987	0.343	0	0.644	20	InNeu
GRIN3A	0	1.40239	0.706	0.062	0	0.644	20	InNeu
LUZP2	0	1.29742	0.767	0.159	0	0.608	20	InNeu
C8orf34	0	1.51276	0.672	0.112	0	0.56	20	InNeu
NXPH2	0	1.04554	0.537	0.023	0	0.514	20	InNeu
GAD1	0	0.904217	0.592	0.098	0	0.494	20	InNeu
TACR1	0	0.91777	0.515	0.023	0	0.492	20	InNeu
SLC35F4	0	1.02612	0.544	0.058	0	0.486	20	InNeu
NRG1	0	1.63779	0.708	0.237	0	0.471	20	InNeu
PCDH15	0	0.350574	0.624	0.184	0	0.44	20	InNeu
NHS	0	0.73681	0.575	0.14	0	0.435	20	InNeu
GRM5	0	1.18324	0.972	0.544	0	0.428	20	InNeu
RBFOX3	0	0.722306	0.639	0.24	0	0.399	20	InNeu
GRIP2	0	0.632943	0.43	0.036	0	0.394	20	InNeu
GRIN1	0	0.697606	0.895	0.517	0	0.378	20	InNeu
ENTPD3	0	0.61001	0.419	0.059	0	0.36	20	InNeu
AC026316.5	0	2.15932	1	0.141	0	0.859	21	Oli
ST18	0	0.962715	0.98	0.459	0	0.521	21	Oli
PLP1	0	0.728387	0.967	0.496	0	0.471	21	Oli
TMEM144	0	0.883289	0.858	0.397	0	0.461	21	Oli
RNF220	0	0.471167	0.936	0.494	0	0.442	21	Oli
CTNNA3	0	1.18913	0.998	0.561	0	0.437	21	Oli
MBP	0	0.95488	0.983	0.586	0	0.397	21	Oli
PIP4K2A	0	0.980013	0.993	0.598	0	0.395	21	Oli
CERCAM	0	0.884687	0.72	0.326	0	0.394	21	Oli
MOBP	0	0.781862	0.7	0.309	0	0.391	21	Oli
DOCK5	0	0.677533	0.84	0.452	0	0.388	21	Oli
FRMD4B	0	0.579763	0.791	0.422	0	0.369	21	Oli
PDE1C	0	0.905252	0.92	0.553	0	0.367	21	Oli
ENPP2	0	0.601677	0.679	0.314	0	0.365	21	Oli
DOCK10	0	0.759283	0.94	0.576	0	0.364	21	Oli
SLCO1A2	0	0.726628	0.617	0.273	0	0.344	21	Oli
C10orf90	0	0.541467	0.699	0.359	0	0.34	21	Oli
LPAR1	0	0.710703	0.633	0.295	0	0.338	21	Oli
PRUNE2	0	0.753294	0.899	0.563	0	0.336	21	Oli
TMTC2	0	0.721866	0.961	0.629	0	0.332	21	Oli
SLC5A11	0	1.29894	0.761	0.168	0	0.593	22	Oli
C10orf90	0	1.17151	0.917	0.354	0	0.563	22	Oli
ENPP2	0	0.971935	0.86	0.311	0	0.549	22	Oli
ST18	0	1.45905	0.994	0.459	0	0.535	22	Oli
FRMD4B	0	1.17485	0.942	0.419	0	0.523	22	Oli
TMEM144	0	1.0476	0.914	0.396	0	0.518	22	Oli
PXK	0	1.12484	0.879	0.366	0	0.513	22	Oli
MOBP	0	0.837612	0.813	0.307	0	0.506	22	Oli
PLEKHH1	0	0.842761	0.821	0.316	0	0.505	22	Oli
RNF220	0	1.51065	0.993	0.493	0	0.5	22	Oli
PIEZO2	0	1.06009	0.735	0.235	0	0.5	22	Oli
DOCK5	0	1.11662	0.947	0.45	0	0.497	22	Oli
CDK18	0	0.846129	0.768	0.281	0	0.487	22	Oli
UGT8	0	0.689138	0.739	0.297	0	0.442	22	Oli
PLD1	0	0.775969	0.716	0.275	0	0.441	22	Oli
SLCO1A2	0	0.749265	0.71	0.271	0	0.439	22	Oli
PLP1	0	0.26741	0.934	0.496	0	0.438	22	Oli
CERCAM	0	0.642396	0.759	0.325	0	0.434	22	Oli
PDE8A	0	0.995911	0.886	0.455	0	0.431	22	Oli
CTNNA3	0	1.31553	0.992	0.561	0	0.431	22	Oli
BMPR1B	0	2.08514	0.96	0.098	0	0.862	23	Ast
ATP1A2	0	2.08941	0.967	0.114	0	0.853	23	Ast
COL5A3	0	1.90464	0.933	0.101	0	0.832	23	Ast
FGFR3	0	1.6109	0.904	0.077	0	0.827	23	Ast
NHSL1	0	1.94399	0.94	0.113	0	0.827	23	Ast
ADGRV1	0	3.07299	0.994	0.172	0	0.822	23	Ast
RANBP3L	0	1.88161	0.893	0.073	0	0.82	23	Ast
RYR3	0	2.48934	0.985	0.165	0	0.82	23	Ast
AQP4	0	1.73205	0.886	0.073	0	0.813	23	Ast
SLCO1C1	0	1.59438	0.848	0.041	0	0.807	23	Ast
STON2	0	1.59037	0.863	0.065	0	0.798	23	Ast
GLI3	0	1.53792	0.848	0.057	0	0.791	23	Ast
GLIS3	0	1.96813	0.964	0.177	0	0.787	23	Ast
PTPRZ1	0	1.43432	0.973	0.199	0	0.774	23	Ast
ZNRF3	0	1.95993	0.951	0.186	0	0.765	23	Ast
HPSE2	0	2.26173	0.847	0.099	0	0.748	23	Ast
SLC1A2	0	4.27842	1	0.26	0	0.74	23	Ast
RGS20	0	1.51264	0.797	0.058	0	0.739	23	Ast
CACHD1	0	1.45218	0.845	0.113	0	0.732	23	Ast
ETNPPL	0	1.39778	0.75	0.033	0	0.717	23	Ast
NRG1	0	1.47957	0.868	0.235	0	0.633	24	ExNeu
CLSTN2	0	1.11645	0.792	0.253	0	0.539	24	ExNeu
RALYL	0	1.37361	0.99	0.491	0	0.499	24	ExNeu
NELL2	0	0.81515	0.846	0.349	0	0.497	24	ExNeu
NRGN	0	1.02438	0.79	0.339	0	0.451	24	ExNeu
MTRNR2L12	0	0.953091	0.652	0.211	0	0.441	24	ExNeu
GRIN1	0	1.14901	0.953	0.517	0	0.436	24	ExNeu
DSCAM	0	0.356359	0.96	0.559	0	0.401	24	ExNeu
GRM5	0	0.713545	0.944	0.546	0	0.398	24	ExNeu
SLC17A7	0	0.754187	0.607	0.217	0	0.39	24	ExNeu
CPNE4	0	0.729547	0.553	0.165	0	0.388	24	ExNeu
MMP16	0	0.521202	0.772	0.388	0	0.384	24	ExNeu
CAMK2A	0	0.631546	0.687	0.314	0	0.373	24	ExNeu
FSTL4	0	0.636377	0.582	0.214	0	0.368	24	ExNeu
SYT1	0	1.13856	0.999	0.642	0	0.357	24	ExNeu
SPTBN4	0	0.654147	0.699	0.342	0	0.357	24	ExNeu
CAMK2B	0	0.69437	0.693	0.344	0	0.349	24	ExNeu
SNAP25	0	0.659508	0.905	0.563	0	0.342	24	ExNeu
EPHA4	0	0.505421	0.591	0.265	0	0.326	24	ExNeu
RBFOX3	0	0.505634	0.567	0.242	0	0.325	24	ExNeu
CHRM5	0	2.67732	1	0.07	0	0.93	25	Oli
SLC5A11	0	2.15053	0.818	0.167	0	0.651	25	Oli
ENPP2	0	1.232	0.953	0.31	0	0.643	25	Oli
PLEKHH1	0	1.14597	0.938	0.314	0	0.624	25	Oli
C10orf90	0	1.42922	0.977	0.354	0	0.623	25	Oli
PIEZO2	0	1.1781	0.856	0.233	0	0.623	25	Oli
CDK18	0	1.12277	0.89	0.279	0	0.611	25	Oli
SLCO1A2	0	1.02084	0.879	0.268	0	0.611	25	Oli
MOBP	0	1.12638	0.914	0.306	0	0.608	25	Oli
COL4A5	0	1.06967	0.887	0.282	0	0.605	25	Oli
PXK	0	1.31398	0.969	0.365	0	0.604	25	Oli
MOG	0	0.864373	0.844	0.257	0	0.587	25	Oli
TMEM144	0	1.38372	0.977	0.395	0	0.582	25	Oli
PLD1	0	1.06192	0.855	0.273	0	0.582	25	Oli
CNTN2	0	0.888541	0.886	0.31	0	0.576	25	Oli
UGT8	0	0.874045	0.867	0.295	0	0.572	25	Oli
MYRF	0	0.825532	0.82	0.25	0	0.57	25	Oli
TMEM63A	0	0.907096	0.739	0.174	0	0.565	25	Oli
FRMD4B	0	1.36497	0.983	0.419	0	0.564	25	Oli
CERCAM	0	0.701897	0.866	0.323	0	0.543	25	Oli
ZNF385D	0	3.71781	1	0.184	0	0.816	26	InNeu
GRIP1	0	1.90883	0.928	0.346	0	0.582	26	InNeu
NHS	0	0.873593	0.617	0.14	0	0.477	26	InNeu
LHFPL3	0	0.573966	0.621	0.159	0	0.462	26	InNeu
FGF13	0	0.908149	0.545	0.12	0	0.425	26	InNeu
GRIN3A	0	0.739423	0.47	0.068	0	0.402	26	InNeu
SLC35F4	0	0.902447	0.455	0.062	0	0.393	26	InNeu
PTCHD4	0	0.842444	0.532	0.149	0	0.383	26	InNeu
GAD1	0	0.56264	0.47	0.102	0	0.368	26	InNeu
BTBD11	0	0.660881	0.436	0.083	0	0.353	26	InNeu
LUZP2	0	0.520372	0.514	0.166	0	0.348	26	InNeu
SYT1	0	1.00309	0.989	0.642	0	0.347	26	InNeu
MAP2	0	0.592063	0.917	0.587	0	0.33	26	InNeu
HPSE2	0	0.773699	0.428	0.108	0	0.32	26	InNeu
DCX	0	0.511588	0.423	0.103	0	0.32	26	InNeu
C8orf34	0	0.70378	0.428	0.118	0	0.31	26	InNeu
PTPRG	0	0.530566	0.813	0.505	0	0.308	26	InNeu
TRPC4	0	0.575374	0.38	0.075	0	0.305	26	InNeu
GRM5	0	0.598299	0.846	0.548	0	0.298	26	InNeu
TENM3	0	0.663239	0.57	0.273	0	0.297	26	InNeu
CBLN2	0	1.92713	0.954	0.184	0	0.77	27	ExNeu
RALYL	0	1.08139	0.988	0.492	0	0.496	27	ExNeu
CAMK2A	0	1.06149	0.807	0.312	0	0.495	27	ExNeu
NELL2	0	0.768476	0.817	0.351	0	0.466	27	ExNeu
NRGN	0	0.857522	0.785	0.34	0	0.445	27	ExNeu
GRIN1	0	1.20121	0.952	0.518	0	0.434	27	ExNeu
CAMK2B	0	0.906978	0.758	0.344	0	0.414	27	ExNeu
GRM1	0	0.730366	0.611	0.206	0	0.405	27	ExNeu
ITPR1	0	0.770484	0.709	0.309	0	0.4	27	ExNeu
GRM5	0	0.685894	0.941	0.547	0	0.394	27	ExNeu
ATP2B1	0	1.05634	0.903	0.523	0	0.38	27	ExNeu
CA10	0	0.448505	0.605	0.225	0	0.38	27	ExNeu
SYT1	0	0.907078	0.999	0.643	0	0.356	27	ExNeu
SLC17A7	0	0.635247	0.573	0.219	0	0.354	27	ExNeu
SNAP25	0	0.658431	0.906	0.564	0	0.342	27	ExNeu
EPHA4	0	0.553638	0.6	0.265	0	0.335	27	ExNeu
FSTL4	0	0.548346	0.549	0.216	0	0.333	27	ExNeu
RBFOX1	0	1.08362	1	0.673	0	0.327	27	ExNeu
MTRNR2L12	0	0.56672	0.529	0.214	0	0.315	27	ExNeu
RBFOX3	0	0.500807	0.548	0.243	0	0.305	27	ExNeu
NRGN	0	1.84368	0.74	0.341	0	0.399	28	ExNeu
GRIN1	0	1.13311	0.917	0.519	0	0.398	28	ExNeu
SNAP25	0	1.41055	0.931	0.563	0	0.368	28	ExNeu
SYT1	1.85353e-304	0.516841	0.994	0.643	6.55576e-300	0.351	28	ExNeu
MAP2	4.25154e-205	0.459851	0.892	0.588	1.50373e-200	0.304	28	ExNeu
CAMK2A	0	1.16105	0.616	0.316	0	0.3	28	ExNeu
CLU	0	1.15798	0.774	0.478	0	0.296	28	ExNeu
ATP2B1	0	0.742297	0.818	0.524	0	0.294	28	ExNeu
MT-ND3	0	0.903331	0.984	0.703	0	0.281	28	ExNeu
SLC17A7	0	0.94341	0.483	0.22	0	0.263	28	ExNeu
ENO2	0	0.991901	0.528	0.309	0	0.219	28	ExNeu
CAMK2B	4.25294e-304	0.850574	0.543	0.348	1.50422e-299	0.195	28	ExNeu
STMN2	3.09149e-257	0.775773	0.373	0.189	1.09343e-252	0.184	28	ExNeu
DPYSL2	1.44966e-133	0.496495	0.82	0.686	5.12731e-129	0.134	28	ExNeu
SYP	4.68601e-142	0.613528	0.351	0.221	1.6574e-137	0.13	28	ExNeu
MTRNR2L12	7.54212e-106	0.465932	0.344	0.217	2.66757e-101	0.127	28	ExNeu
ATP2B2	1.27708e-142	0.644857	0.472	0.352	4.51691e-138	0.12	28	ExNeu
PEA15	1.7138e-116	0.502557	0.287	0.17	6.06155e-112	0.117	28	ExNeu
RTN4	1.13615e-48	0.322287	0.905	0.805	4.01843e-44	0.1	28	ExNeu
DLG4	1.95328e-86	0.352078	0.241	0.142	6.90856e-82	0.099	28	ExNeu
DOCK8	0	1.51153	0.697	0.047	0	0.65	29	Mic
PTPRC	0	1.25113	0.541	0.038	0	0.503	29	Mic
SRGAP2	0	1.45172	0.676	0.237	0	0.439	29	Mic
ATP8B4	0	1.1018	0.532	0.094	0	0.438	29	Mic
C3	0	1.02454	0.468	0.042	0	0.426	29	Mic
CSF1R	0	0.887721	0.459	0.038	0	0.421	29	Mic
SFMBT2	0	1.50391	0.677	0.272	0	0.405	29	Mic
SRGAP2B	0	1.03271	0.509	0.124	0	0.385	29	Mic
DISC1	0	1.09091	0.543	0.16	0	0.383	29	Mic
CD74	0	0.79911	0.425	0.046	0	0.379	29	Mic
PALD1	0	0.871935	0.414	0.047	0	0.367	29	Mic
P2RY12	0	0.672602	0.296	0.038	0	0.258	29	Mic
C1QB	0	0.476739	0.259	0.028	0	0.231	29	Mic
NHSL1	1.84949e-271	0.736366	0.323	0.125	6.54145e-267	0.198	29	Mic
KCNK13	0	0.481856	0.221	0.031	0	0.19	29	Mic
KCNMA1	6.10988e-113	0.555454	0.839	0.65	2.161e-108	0.189	29	Mic
APOE	1.57147e-197	0.393949	0.331	0.149	5.55813e-193	0.182	29	Mic
C1QC	0	0.357251	0.206	0.024	0	0.182	29	Mic
ITGAM	0	0.376091	0.193	0.021	0	0.172	29	Mic
RASGEF1C	5.07982e-275	0.516695	0.239	0.079	1.79668e-270	0.16	29	Mic
HTR2C	0	2.53739	0.989	0.011	0	0.978	30	InNeu
ZNF385D	0	2.20589	0.809	0.189	0	0.62	30	InNeu
GRIP1	0	1.43054	0.917	0.348	0	0.569	30	InNeu
C8orf34	0	1.13418	0.619	0.116	0	0.503	30	InNeu
SYNPR	0	1.41687	0.621	0.175	0	0.446	30	InNeu
DSCAM	0	0.763385	0.919	0.561	0	0.358	30	InNeu
MAP2	0	0.764124	0.942	0.588	0	0.354	30	InNeu
SPTBN4	0	0.523913	0.679	0.343	0	0.336	30	InNeu
NELL2	6.19451e-267	0.452736	0.678	0.353	2.19094e-262	0.325	30	InNeu
SYT1	0	0.60312	0.967	0.643	0	0.324	30	InNeu
NXPH2	0	0.728274	0.348	0.029	0	0.319	30	InNeu
GRIN1	3.72377e-231	0.422806	0.834	0.521	1.31706e-226	0.313	30	InNeu
NHS	0	0.527036	0.447	0.144	0	0.303	30	InNeu
SNAP25	1.88086e-234	0.414197	0.867	0.564	6.65241e-230	0.303	30	InNeu
GRIN3A	0	0.528454	0.368	0.07	0	0.298	30	InNeu
CPNE4	0	0.948661	0.458	0.168	0	0.29	30	InNeu
RBFOX1	0	0.858843	0.953	0.674	0	0.279	30	InNeu
LUZP2	0	0.59163	0.443	0.168	0	0.275	30	InNeu
ATP2B2	1.15457e-200	0.332996	0.619	0.349	4.0836e-196	0.27	30	InNeu
NRG3	0	1.03408	0.999	0.731	0	0.268	30	InNeu
SLC5A11	0	1.55643	0.948	0.168	0	0.78	31	Oli
AC026316.5	0	1.1401	0.749	0.149	0	0.6	31	Oli
AL359091.1	0	1.66725	0.829	0.241	0	0.588	31	Oli
ST18	0	1.15829	0.992	0.461	0	0.531	31	Oli
CERCAM	0	1.11316	0.805	0.326	0	0.479	31	Oli
RNF220	0	0.7263	0.971	0.495	0	0.476	31	Oli
TMEM144	0	0.874028	0.869	0.399	0	0.47	31	Oli
HAPLN2	0	1.10458	0.695	0.231	0	0.464	31	Oli
PLP1	0	0.809692	0.953	0.498	0	0.455	31	Oli
CTNNA3	0	1.17096	0.997	0.563	0	0.434	31	Oli
DOCK5	0	0.822026	0.886	0.453	0	0.433	31	Oli
FRMD4B	0	0.726099	0.852	0.423	0	0.429	31	Oli
C10orf90	0	0.725828	0.786	0.359	0	0.427	31	Oli
ENPP2	0	0.679719	0.732	0.315	0	0.417	31	Oli
MBP	0	1.28838	0.996	0.588	0	0.408	31	Oli
PDE1C	0	1.20362	0.949	0.554	0	0.395	31	Oli
MOG	0	0.80603	0.656	0.262	0	0.394	31	Oli
PIP4K2A	0	1.00796	0.993	0.6	0	0.393	31	Oli
PLEKHH1	0	0.644298	0.704	0.32	0	0.384	31	Oli
ABCA2	0	0.97515	0.787	0.407	0	0.38	31	Oli
ZNF385D	0	1.00545	0.703	0.191	0	0.512	32	InNeu
GRIP1	0	0.955944	0.766	0.35	0	0.416	32	InNeu
GRIN1	0	0.93997	0.897	0.52	0	0.377	32	InNeu
SYT1	3.24783e-182	0.287374	0.984	0.643	1.14872e-177	0.341	32	InNeu
MAP2	3.91177e-197	0.438909	0.892	0.589	1.38355e-192	0.303	32	InNeu
RBFOX1	1.10492e-230	0.493173	0.972	0.674	3.90799e-226	0.298	32	InNeu
MT-ND3	0	1.6445	0.991	0.703	0	0.288	32	InNeu
MTRNR2L12	0	0.871745	0.488	0.215	0	0.273	32	InNeu
SYNPR	0	0.689707	0.449	0.177	0	0.272	32	InNeu
NRG3	5.09053e-170	0.435697	0.994	0.731	1.80047e-165	0.263	32	InNeu
BTBD11	0	0.496645	0.304	0.086	0	0.218	32	InNeu
TENM3	1.90383e-211	0.640853	0.48	0.275	6.73367e-207	0.205	32	InNeu
HRH3	6.33702e-264	0.431187	0.24	0.079	2.24134e-259	0.161	32	InNeu
NHS	2.74023e-153	0.398068	0.301	0.146	9.69193e-149	0.155	32	InNeu
GAD2	3.96536e-203	0.289107	0.22	0.076	1.40251e-198	0.144	32	InNeu
GAD1	5.5789e-147	0.323938	0.245	0.106	1.9732e-142	0.139	32	InNeu
C8orf34	5.07712e-127	0.356058	0.254	0.121	1.79573e-122	0.133	32	InNeu
SLC35F4	2.70809e-170	0.262698	0.19	0.067	9.57825e-166	0.123	32	InNeu
CAMK2B	4.66057e-52	0.354317	0.43	0.349	1.6484e-47	0.081	32	InNeu
SPTBN4	5.0104e-45	0.350657	0.412	0.348	1.77213e-40	0.064	32	InNeu
DOCK8	0	3.23356	0.995	0.044	0	0.951	33	Mic
CSF1R	0	1.84538	0.904	0.033	0	0.871	33	Mic
PALD1	0	2.19812	0.91	0.041	0	0.869	33	Mic
PTPRC	0	2.00614	0.891	0.034	0	0.857	33	Mic
ATP8B4	0	2.31574	0.941	0.089	0	0.852	33	Mic
C3	0	1.96576	0.872	0.037	0	0.835	33	Mic
SRGAP2B	0	2.27648	0.943	0.119	0	0.824	33	Mic
DISC1	0	2.12261	0.921	0.156	0	0.765	33	Mic
SRGAP2	0	2.9407	0.991	0.234	0	0.757	33	Mic
P2RY12	0	1.92778	0.768	0.032	0	0.736	33	Mic
SFMBT2	0	2.96873	0.981	0.269	0	0.712	33	Mic
CD74	0	1.32671	0.737	0.043	0	0.694	33	Mic
RASGEF1C	0	1.82583	0.672	0.074	0	0.598	33	Mic
KCNK13	0	1.32653	0.616	0.026	0	0.59	33	Mic
ITGAM	0	0.997323	0.582	0.016	0	0.566	33	Mic
RGS10	0	0.997652	0.576	0.012	0	0.564	33	Mic
CX3CR1	0	1.03817	0.486	0.01	0	0.476	33	Mic
C1QB	0	0.720864	0.489	0.026	0	0.463	33	Mic
NHSL1	0	1.42553	0.559	0.123	0	0.436	33	Mic
PECAM1	0	0.583008	0.371	0.018	0	0.353	33	Mic
SYNPR	0	2.24344	0.919	0.172	0	0.747	34	InNeu
PCDH15	0	1.90499	0.874	0.185	0	0.689	34	InNeu
GRIP1	0	2.01312	0.954	0.349	0	0.605	34	InNeu
LHFPL3	0	0.666248	0.738	0.16	0	0.578	34	InNeu
GRIN3A	0	1.42209	0.64	0.068	0	0.572	34	InNeu
TENM3	0	1.59483	0.805	0.271	0	0.534	34	InNeu
ZNF385D	0	0.86243	0.653	0.193	0	0.46	34	InNeu
GAD1	0	0.854716	0.547	0.103	0	0.444	34	InNeu
GAD2	0	0.765308	0.514	0.072	0	0.442	34	InNeu
RALYL	0	0.86818	0.928	0.495	0	0.433	34	InNeu
GRM1	0	0.98197	0.618	0.208	0	0.41	34	InNeu
GRM5	0	0.72068	0.938	0.548	0	0.39	34	InNeu
SYT1	0	0.853525	0.999	0.644	0	0.355	34	InNeu
GRIN1	1.9482e-291	0.590288	0.868	0.521	6.89058e-287	0.347	34	InNeu
MAP2	0	0.786593	0.934	0.589	0	0.345	34	InNeu
PTPRG	0	0.856069	0.845	0.506	0	0.339	34	InNeu
RBFOX1	0	1.86997	0.999	0.674	0	0.325	34	InNeu
SNAP25	3.01259e-266	0.529077	0.871	0.565	1.06552e-261	0.306	34	InNeu
NHS	0	0.51911	0.448	0.145	0	0.303	34	InNeu
NRG3	9.0261e-222	0.564312	0.997	0.731	3.19244e-217	0.266	34	InNeu
SYNPR	0	1.91071	0.944	0.172	0	0.772	35	ExNeu
CPNE4	0	1.98839	0.893	0.163	0	0.73	35	ExNeu
NRG1	0	2.06252	0.942	0.239	0	0.703	35	ExNeu
CLSTN2	0	1.64501	0.945	0.255	0	0.69	35	ExNeu
NELL2	0	1.4027	0.973	0.351	0	0.622	35	ExNeu
MMP16	0	1.24164	0.936	0.388	0	0.548	35	ExNeu
CA10	0	0.898903	0.763	0.225	0	0.538	35	ExNeu
NWD2	0	1.1556	0.669	0.135	0	0.534	35	ExNeu
EPHA4	0	0.804678	0.791	0.265	0	0.526	35	ExNeu
RALYL	0	1.41443	0.997	0.494	0	0.503	35	ExNeu
CAMK2A	0	0.60456	0.806	0.315	0	0.491	35	ExNeu
SLC17A7	0	0.7239	0.705	0.219	0	0.486	35	ExNeu
GRM1	0	0.82908	0.687	0.207	0	0.48	35	ExNeu
CBLN2	0	0.517904	0.652	0.191	0	0.461	35	ExNeu
ITPR1	0	0.608295	0.768	0.31	0	0.458	35	ExNeu
NRGN	0	0.572034	0.787	0.342	0	0.445	35	ExNeu
FOCAD	0	0.571773	0.803	0.372	0	0.431	35	ExNeu
GRM5	0	0.786132	0.975	0.548	0	0.427	35	ExNeu
DSCAM	0	0.466106	0.985	0.561	0	0.424	35	ExNeu
SNAP25	0	0.893995	0.974	0.564	0	0.41	35	ExNeu
CLDN5	0	2.90794	0.769	0.003	0	0.766	36	Mic
FLT1	0	2.99921	0.743	0.013	0	0.73	36	Mic
VWF	0	1.92629	0.53	0.018	0	0.512	36	Mic
ATP10A	0	1.79846	0.511	0.01	0	0.501	36	Mic
SLC2A1	0	1.15708	0.429	0.04	0	0.389	36	Mic
PECAM1	0	0.926561	0.365	0.018	0	0.347	36	Mic
ST8SIA6	0	0.928462	0.333	0.009	0	0.324	36	Mic
PTPRG	0	1.45685	0.818	0.507	0	0.311	36	Mic
VIM	0	0.739053	0.311	0.031	0	0.28	36	Mic
HLA-A	0	0.611566	0.302	0.071	0	0.231	36	Mic
MT-ND3	0	1.14488	0.934	0.705	0	0.229	36	Mic
MTRNR2L12	3.69774e-169	0.621836	0.425	0.217	1.30785e-164	0.208	36	Mic
ATP1A2	1.15027e-166	0.680326	0.308	0.128	4.06839e-162	0.18	36	Mic
CDH5	0	0.37074	0.177	0.001	0	0.176	36	Mic
PALD1	3.15404e-250	0.274068	0.205	0.05	1.11555e-245	0.155	36	Mic
LAMA2	4.24267e-70	0.454881	0.388	0.245	1.50059e-65	0.143	36	Mic
PDGFRB	2.22515e-173	0.37233	0.177	0.052	7.87014e-169	0.125	36	Mic
NOS3	0	0.26479	0.126	0.001	0	0.125	36	Mic
GFAP	3.86351e-48	0.321726	0.247	0.142	1.36648e-43	0.105	36	Mic
CHRM5	0	1.56409	1	0.078	0	0.922	37	Oli
AC026316.5	0	1.56505	0.784	0.151	0	0.633	37	Oli
ST18	0	1.00285	0.976	0.464	0	0.512	37	Oli
PLP1	0	1.18534	0.982	0.5	0	0.482	37	Oli
CERCAM	0	1.12627	0.805	0.328	0	0.477	37	Oli
MOBP	0	1.01349	0.789	0.312	0	0.477	37	Oli
TMEM144	0	0.974734	0.871	0.401	0	0.47	37	Oli
RNF220	0	0.624249	0.954	0.498	0	0.456	37	Oli
CTNNA3	0	1.20453	0.995	0.565	0	0.43	37	Oli
ENPP2	0	0.723307	0.738	0.317	0	0.421	37	Oli
DOCK5	0	0.773609	0.869	0.455	0	0.414	37	Oli
FRMD4B	0	0.675494	0.837	0.425	0	0.412	37	Oli
AL359091.1	0	0.912433	0.655	0.246	0	0.409	37	Oli
MBP	0	1.13019	0.993	0.59	0	0.403	37	Oli
C10orf90	3.16871e-304	0.637776	0.762	0.361	1.12074e-299	0.401	37	Oli
PIP4K2A	0	1.00802	0.996	0.602	0	0.394	37	Oli
PLEKHH1	0	0.650744	0.703	0.322	0	0.381	37	Oli
PDE1C	0	0.918795	0.928	0.556	0	0.372	37	Oli
COL4A5	0	0.757705	0.654	0.29	0	0.364	37	Oli
DOCK10	0	0.715678	0.942	0.579	0	0.363	37	Oli
RALYL	0	0.910835	0.979	0.495	0	0.484	38	ExNeu
MTRNR2L12	0	1.16409	0.66	0.215	0	0.445	38	ExNeu
GRIN1	0	1.2873	0.957	0.521	0	0.436	38	ExNeu
GRM5	1.38053e-194	0.502756	0.911	0.549	4.88278e-190	0.362	38	ExNeu
SYT1	6.23202e-286	0.712054	0.997	0.645	2.2042e-281	0.352	38	ExNeu
NRGN	0	0.840244	0.677	0.344	0	0.333	38	ExNeu
NELL2	2.76353e-187	0.490308	0.679	0.355	9.77434e-183	0.324	38	ExNeu
RBFOX1	0	0.804957	0.998	0.675	0	0.323	38	ExNeu
MT-ND3	0	2.59318	1	0.705	0	0.295	38	ExNeu
NRG1	9.69786e-202	0.426479	0.536	0.244	3.43004e-197	0.292	38	ExNeu
SNAP25	1.98536e-129	0.394104	0.846	0.566	7.02202e-125	0.28	38	ExNeu
MAP2	5.62961e-107	0.354425	0.867	0.59	1.99114e-102	0.277	38	ExNeu
CAMK2A	1.52e-198	0.576237	0.593	0.318	5.37607e-194	0.275	38	ExNeu
NRG3	9.09033e-115	0.389041	0.998	0.732	3.21516e-110	0.266	38	ExNeu
SLC17A7	5.23358e-226	0.596054	0.485	0.222	1.85107e-221	0.263	38	ExNeu
ATP2B1	1.90819e-168	0.507975	0.784	0.526	6.74909e-164	0.258	38	ExNeu
KCNMA1	1.66566e-113	0.369329	0.907	0.651	5.89127e-109	0.256	38	ExNeu
CLSTN2	5.51409e-152	0.480364	0.5	0.26	1.95028e-147	0.24	38	ExNeu
SPTBN4	2.82125e-168	0.592217	0.569	0.346	9.97849e-164	0.223	38	ExNeu
CAMK2B	6.03941e-163	0.613667	0.567	0.348	2.13608e-158	0.219	38	ExNeu
BMPR1B	0	2.06246	0.931	0.106	0	0.825	39	Ast
ADGRV1	0	3.13134	0.993	0.179	0	0.814	39	Ast
STON2	0	1.70512	0.884	0.072	0	0.812	39	Ast
AQP4	0	1.79146	0.891	0.08	0	0.811	39	Ast
GLIS3	0	3.02789	0.994	0.184	0	0.81	39	Ast
RYR3	0	2.77725	0.98	0.172	0	0.808	39	Ast
GFAP	0	2.2119	0.917	0.135	0	0.782	39	Ast
ATP1A2	0	1.67621	0.871	0.123	0	0.748	39	Ast
PRDM16	0	1.44833	0.802	0.056	0	0.746	39	Ast
RANBP3L	0	2.00958	0.813	0.081	0	0.732	39	Ast
NHSL1	0	1.66946	0.853	0.121	0	0.732	39	Ast
PTPRZ1	0	1.28351	0.939	0.207	0	0.732	39	Ast
ZNRF3	0	1.94008	0.92	0.193	0	0.727	39	Ast
ACSBG1	0	1.40455	0.79	0.064	0	0.726	39	Ast
CACHD1	0	1.62601	0.842	0.12	0	0.722	39	Ast
LRIG1	0	1.72278	0.904	0.183	0	0.721	39	Ast
RGS20	0	1.58951	0.766	0.065	0	0.701	39	Ast
GLI3	0	1.35342	0.766	0.065	0	0.701	39	Ast
SLC1A2	0	1.81495	0.959	0.267	0	0.692	39	Ast
GPC5	0	2.43313	0.948	0.289	0	0.659	39	Ast
LHFPL3	0	1.26133	0.998	0.159	0	0.839	40	Oli
ENPP2	0	0.953039	0.849	0.316	0	0.533	40	Oli
ST18	0	1.32392	0.983	0.464	0	0.519	40	Oli
C10orf90	0	1.15048	0.877	0.36	0	0.517	40	Oli
UGT8	0	0.954191	0.808	0.301	0	0.507	40	Oli
TMEM144	0	0.995925	0.906	0.401	0	0.505	40	Oli
LPAR1	0	1.03506	0.797	0.297	0	0.5	40	Oli
SLCO1A2	0	0.882315	0.772	0.274	0	0.498	40	Oli
MOBP	0	0.850047	0.802	0.312	0	0.49	40	Oli
PLP1	0	1.36045	0.99	0.5	0	0.49	40	Oli
PLEKHH1	0	0.863208	0.799	0.321	0	0.478	40	Oli
RNF220	0	1.33978	0.971	0.498	0	0.473	40	Oli
FRMD4B	0	1.04971	0.892	0.425	0	0.467	40	Oli
DOCK5	0	1.05575	0.917	0.455	0	0.462	40	Oli
PXK	0	1.00016	0.833	0.372	0	0.461	40	Oli
CNTN2	0	0.785388	0.776	0.316	0	0.46	40	Oli
MYRF	0	0.745858	0.708	0.256	0	0.452	40	Oli
MOG	0	0.630273	0.7	0.264	0	0.436	40	Oli
CNP	0	0.71222	0.754	0.319	0	0.435	40	Oli
CNDP1	0	1.09992	0.639	0.217	0	0.422	40	Oli
LAMA2	0	2.37544	0.995	0.24	0	0.755	41	Oli
AC026316.5	0	1.34546	0.793	0.152	0	0.641	41	Oli
AL359091.1	0	1.33259	0.797	0.245	0	0.552	41	Oli
CNP	0	1.2422	0.838	0.318	0	0.52	41	Oli
TMEM144	0	1.08537	0.912	0.401	0	0.511	41	Oli
ST18	0	0.827921	0.964	0.465	0	0.499	41	Oli
LPAR1	0	1.09481	0.793	0.297	0	0.496	41	Oli
PLP1	0	1.63067	0.991	0.5	0	0.491	41	Oli
CERCAM	0	1.04327	0.816	0.329	0	0.487	41	Oli
MOBP	0	0.891162	0.785	0.313	0	0.472	41	Oli
ENPP2	0	0.723582	0.787	0.317	0	0.47	41	Oli
OPALIN	0	1.00306	0.622	0.176	0	0.446	41	Oli
SLCO1A2	0	0.855803	0.721	0.275	0	0.446	41	Oli
CTNNA3	0	1.24198	0.997	0.565	0	0.432	41	Oli
PLEKHH1	0	0.671815	0.747	0.322	0	0.425	41	Oli
MAG	0	0.868055	0.632	0.213	0	0.419	41	Oli
RNF220	3.68431e-279	0.406778	0.918	0.499	1.3031e-274	0.419	41	Oli
C10orf90	6.17159e-273	0.589154	0.778	0.361	2.18283e-268	0.417	41	Oli
DOCK5	0	0.716033	0.865	0.456	0	0.409	41	Oli
HAPLN2	0	0.932195	0.642	0.234	0	0.408	41	Oli
SLC5A11	0	3.10791	1	0.172	0	0.828	42	Oli
TMEM63A	0	1.26205	0.889	0.178	0	0.711	42	Oli
PIEZO2	0	1.36113	0.936	0.238	0	0.698	42	Oli
CDK18	0	1.6703	0.968	0.284	0	0.684	42	Oli
SH3TC2	0	1.18063	0.876	0.198	0	0.678	42	Oli
ENPP2	0	1.47622	0.986	0.315	0	0.671	42	Oli
MOBP	0	1.66345	0.977	0.311	0	0.666	42	Oli
MOG	0	1.04076	0.926	0.262	0	0.664	42	Oli
PLEKHH1	0	1.42464	0.979	0.32	0	0.659	42	Oli
GLDN	0	1.24052	0.904	0.246	0	0.658	42	Oli
FAM124A	0	1.20766	0.872	0.214	0	0.658	42	Oli
LRRC63	0	1.39976	0.77	0.115	0	0.655	42	Oli
PRR5L	0	1.21762	0.828	0.19	0	0.638	42	Oli
UGT8	0	1.16339	0.938	0.3	0	0.638	42	Oli
C10orf90	0	1.56569	0.991	0.36	0	0.631	42	Oli
PLD1	0	1.1238	0.905	0.278	0	0.627	42	Oli
PXK	0	1.52253	0.987	0.371	0	0.616	42	Oli
PSEN1	0	1.16131	0.936	0.323	0	0.613	42	Oli
CNTN2	0	0.923978	0.924	0.315	0	0.609	42	Oli
COL4A5	0	1.00338	0.89	0.288	0	0.602	42	Oli
ST18	0	0.802756	0.985	0.465	0	0.52	43	Oli
PLP1	0	0.730014	0.983	0.501	0	0.482	43	Oli
RNF220	4.66909e-261	0.445154	0.957	0.499	1.65141e-256	0.458	43	Oli
CTNNA3	8.80656e-294	0.761221	0.993	0.566	3.11479e-289	0.427	43	Oli
MBP	2.09631e-234	0.602997	0.991	0.59	7.41444e-230	0.401	43	Oli
PIP4K2A	8.12291e-281	0.730699	0.996	0.602	2.87299e-276	0.394	43	Oli
PDE1C	4.08422e-256	0.734049	0.943	0.557	1.44455e-251	0.386	43	Oli
PRUNE2	1.33574e-228	0.620779	0.938	0.566	4.72439e-224	0.372	43	Oli
DOCK10	3.57295e-192	0.565554	0.951	0.58	1.26372e-187	0.371	43	Oli
FRMD4B	4.83279e-172	0.508952	0.796	0.427	1.70931e-167	0.369	43	Oli
TMEM144	1.42583e-145	0.418564	0.766	0.403	5.04303e-141	0.363	43	Oli
DOCK5	3.37263e-144	0.457066	0.804	0.457	1.19287e-139	0.347	43	Oli
TMTC2	1.7529e-219	0.604262	0.971	0.633	6.19983e-215	0.338	43	Oli
MAN2A1	4.15614e-278	0.823275	0.973	0.66	1.46999e-273	0.313	43	Oli
FRYL	8.5581e-225	0.688134	0.957	0.654	3.02692e-220	0.303	43	Oli
SLAIN1	2.17616e-143	0.524195	0.83	0.53	7.69687e-139	0.3	43	Oli
MT-ND3	0	1.96272	0.996	0.705	0	0.291	43	Oli
SLC44A1	0	0.854844	0.996	0.71	0	0.286	43	Oli
C10orf90	1.80878e-123	0.534191	0.636	0.363	6.39747e-119	0.273	43	Oli
GFAP	0	1.26174	1	0.136	0	0.864	44	ExNeu
MT-ND3	4.08338e-203	0.80361	0.963	0.705	1.44425e-198	0.258	44	ExNeu
GRIN1	3.1993e-88	0.558895	0.748	0.524	1.13156e-83	0.224	44	ExNeu
SNAP25	6.87612e-35	0.377622	0.746	0.568	2.43202e-30	0.178	44	ExNeu
MTRNR2L12	2.24903e-34	0.356459	0.318	0.218	7.95458e-30	0.1	44	ExNeu
NRGN	4.23661e-31	0.44904	0.442	0.347	1.49845e-26	0.095	44	ExNeu
SLC17A7	1.13387e-08	0.259479	0.262	0.224	0.000401037	0.038	44	ExNeu
CAMK2A	5.32082e-07	0.31279	0.341	0.32	0.0188192	0.021	44	ExNeu
ENO2	2.01555e-05	0.250973	0.324	0.313	0.71288	0.011	44	ExNeu
ADAMTSL1	0	2.27746	0.812	0.088	0	0.724	45	ExNeu
RYR3	0	1.3345	0.873	0.175	0	0.698	45	ExNeu
CLSTN2	0	1.6972	0.941	0.258	0	0.683	45	ExNeu
NRG1	0	1.71662	0.884	0.242	0	0.642	45	ExNeu
TRPM3	0	2.19093	0.883	0.248	0	0.635	45	ExNeu
NELL2	0	1.32497	0.966	0.353	0	0.613	45	ExNeu
LUZP2	0	0.839933	0.764	0.167	0	0.597	45	ExNeu
GRIP1	0	0.943951	0.947	0.352	0	0.595	45	ExNeu
MMP16	0	0.86761	0.949	0.391	0	0.558	45	ExNeu
PRKG1	0	1.14674	0.878	0.326	0	0.552	45	ExNeu
RBFOX3	0	0.841252	0.762	0.244	0	0.518	45	ExNeu
RALYL	0	2.1322	0.996	0.496	0	0.5	45	ExNeu
ITPR1	0	0.607987	0.794	0.311	0	0.483	45	ExNeu
SPTBN4	0	0.667903	0.817	0.345	0	0.472	45	ExNeu
CAMK2B	0	0.596162	0.817	0.347	0	0.47	45	ExNeu
PCDH15	0	0.402183	0.648	0.189	0	0.459	45	ExNeu
CAMK2A	1.47705e-238	0.3672	0.765	0.317	5.22417e-234	0.448	45	ExNeu
ATP2B2	4.17183e-271	0.517588	0.786	0.35	1.47553e-266	0.436	45	ExNeu
GRM5	0	1.16419	0.983	0.55	0	0.433	45	ExNeu
ATP2B1	0	0.922423	0.957	0.525	0	0.432	45	ExNeu
CBLN2	0	1.4371	0.943	0.191	0	0.752	46	ExNeu
NRG1	0	1.38842	0.949	0.241	0	0.708	46	ExNeu
GRM1	0	1.23603	0.89	0.208	0	0.682	46	ExNeu
CLSTN2	0	1.41261	0.91	0.258	0	0.652	46	ExNeu
NELL2	0	1.46295	0.988	0.353	0	0.635	46	ExNeu
CAMK2A	0	0.799751	0.896	0.316	0	0.58	46	ExNeu
CA10	0	0.727139	0.804	0.227	0	0.577	46	ExNeu
MMP16	0	0.995035	0.963	0.39	0	0.573	46	ExNeu
FSTL4	0	0.959031	0.785	0.217	0	0.568	46	ExNeu
ITPR1	0	0.699511	0.858	0.311	0	0.547	46	ExNeu
FOCAD	0	0.847006	0.907	0.373	0	0.534	46	ExNeu
ANO3	0	0.766472	0.68	0.157	0	0.523	46	ExNeu
RALYL	0	2.03782	0.998	0.496	0	0.502	46	ExNeu
SLC17A7	0	0.669964	0.713	0.221	0	0.492	46	ExNeu
RBFOX3	0	0.614774	0.721	0.244	0	0.477	46	ExNeu
GAP43	0	0.641138	0.657	0.183	0	0.474	46	ExNeu
TENM3	0	0.693476	0.746	0.274	0	0.472	46	ExNeu
EPHA4	0	0.59227	0.734	0.267	0	0.467	46	ExNeu
CAMK2B	4.34538e-303	0.541528	0.814	0.347	1.53692e-298	0.467	46	ExNeu
NWD2	0	0.663503	0.602	0.137	0	0.465	46	ExNeu
VCAN	0	2.8156	0.998	0.103	0	0.895	47	Opc
LHFPL3	0	4.34428	1	0.161	0	0.839	47	Opc
LUZP2	0	2.63459	0.99	0.166	0	0.824	47	Opc
SEMA5A	0	2.60514	0.992	0.178	0	0.814	47	Opc
PCDH15	0	3.05409	0.997	0.187	0	0.81	47	Opc
STK32A	0	1.64407	0.86	0.05	0	0.81	47	Opc
PTPRZ1	0	2.96364	1	0.209	0	0.791	47	Opc
CA10	0	2.63162	0.992	0.226	0	0.766	47	Opc
DISC1	0	1.53312	0.906	0.161	0	0.745	47	Opc
XYLT1	0	2.95056	0.992	0.265	0	0.727	47	Opc
COL9A1	0	1.20512	0.766	0.043	0	0.723	47	Opc
UST	0	1.49204	0.839	0.121	0	0.718	47	Opc
AMZ1	0	1.30979	0.764	0.08	0	0.684	47	Opc
LRRN1	0	1.19603	0.82	0.146	0	0.674	47	Opc
SLC1A2	0	0.321997	0.943	0.27	0	0.673	47	Opc
CACNG4	0	1.18239	0.724	0.055	0	0.669	47	Opc
NTN1	0	1.18835	0.676	0.032	0	0.644	47	Opc
LRRK2	0	1.01388	0.787	0.173	0	0.614	47	Opc
MMP16	0	2.24317	0.995	0.391	0	0.604	47	Opc
USP24	0	1.19779	0.933	0.332	0	0.601	47	Opc
AC026316.5	0	0.799809	0.76	0.154	0	0.606	48	ExNeu
NELL2	0	0.759387	0.903	0.355	0	0.548	48	ExNeu
RALYL	5.64266e-307	0.89503	0.988	0.497	1.99575e-302	0.491	48	ExNeu
CAMK2A	5.82473e-288	0.729178	0.798	0.318	2.06015e-283	0.48	48	ExNeu
NRGN	3.38063e-224	0.597047	0.802	0.345	1.1957e-219	0.457	48	ExNeu
AL359091.1	6.54262e-277	0.560643	0.701	0.247	2.31406e-272	0.454	48	ExNeu
PLP1	2.0745e-158	0.284899	0.955	0.502	7.33731e-154	0.453	48	ExNeu
FSTL4	0	0.683804	0.666	0.218	0	0.448	48	ExNeu
CBLN2	0	0.808879	0.624	0.194	0	0.43	48	ExNeu
NRG1	3.6236e-250	0.782418	0.661	0.244	1.28163e-245	0.417	48	ExNeu
GRIN1	1.36871e-198	0.63709	0.931	0.523	4.841e-194	0.408	48	ExNeu
GRM5	3.66616e-147	0.508147	0.949	0.551	1.29668e-142	0.398	48	ExNeu
EPHA4	1.0162e-186	0.468959	0.656	0.269	3.5942e-182	0.387	48	ExNeu
CNP	5.25667e-147	0.366994	0.707	0.321	1.85923e-142	0.386	48	ExNeu
SLC17A7	4.31281e-205	0.474084	0.595	0.222	1.5254e-200	0.373	48	ExNeu
CLSTN2	4.66266e-184	0.566104	0.633	0.261	1.64914e-179	0.372	48	ExNeu
SNAP25	1.01029e-142	0.463358	0.936	0.567	3.57331e-138	0.369	48	ExNeu
HAPLN2	1.12899e-180	0.413862	0.601	0.235	3.99314e-176	0.366	48	ExNeu
ATP2B1	2.71276e-150	0.512926	0.881	0.527	9.59475e-146	0.354	48	ExNeu
SYT1	9.38085e-196	0.778069	0.998	0.646	3.31791e-191	0.352	48	ExNeu
AC026316.5	0	3.22248	1	0.153	0	0.847	49	Oli
AL359091.1	0	1.26364	0.79	0.247	0	0.543	49	Oli
TMEM144	0	1.17904	0.937	0.403	0	0.534	49	Oli
CERCAM	0	1.27854	0.858	0.331	0	0.527	49	Oli
MOBP	0	1.2681	0.837	0.314	0	0.523	49	Oli
ST18	0	1.21032	0.982	0.466	0	0.516	49	Oli
C10orf90	1.05852e-228	0.769644	0.843	0.363	3.74387e-224	0.48	49	Oli
PLP1	2.8073e-283	1.05279	0.976	0.502	9.92915e-279	0.474	49	Oli
SLCO1A2	1.05971e-300	0.926127	0.75	0.277	3.74808e-296	0.473	49	Oli
ENPP2	1.81032e-239	0.818007	0.791	0.319	6.40293e-235	0.472	49	Oli
RNF220	1.04006e-237	0.71318	0.964	0.5	3.6786e-233	0.464	49	Oli
FRMD4B	2.91001e-217	0.781606	0.888	0.427	1.02924e-212	0.461	49	Oli
PLEKHH1	9.47333e-214	0.741573	0.763	0.324	3.35062e-209	0.439	49	Oli
COL4A5	4.62053e-242	0.822895	0.722	0.291	1.63424e-237	0.431	49	Oli
CTNNA3	0	1.47525	0.997	0.567	0	0.43	49	Oli
DOCK5	8.638e-217	0.833732	0.884	0.457	3.05517e-212	0.427	49	Oli
UGT8	2.56654e-216	0.752098	0.729	0.303	9.07758e-212	0.426	49	Oli
KIF6	5.23427e-266	0.8793	0.662	0.242	1.85131e-261	0.42	49	Oli
MOG	1.9873e-227	0.744614	0.68	0.266	7.02887e-223	0.414	49	Oli
HAPLN2	8.29016e-266	0.845992	0.644	0.235	2.93215e-261	0.409	49	Oli
ATP1A2	0	2.56889	0.825	0.127	0	0.698	50	Mic
LAMA2	0	3.09776	0.892	0.244	0	0.648	50	Mic
PDGFRB	0	1.71592	0.655	0.051	0	0.604	50	Mic
PRKG1	0	2.22667	0.834	0.328	0	0.506	50	Mic
UST	0	1.11859	0.555	0.124	0	0.431	50	Mic
TRPC4	0	1.40888	0.471	0.079	0	0.392	50	Mic
GPC5	8.42929e-200	1.46178	0.685	0.294	2.98135e-195	0.391	50	Mic
TBX18	0	0.825003	0.388	0.002	0	0.386	50	Mic
ABCA9	0	1.34913	0.462	0.085	0	0.377	50	Mic
PDE5A	0	0.880615	0.483	0.106	0	0.377	50	Mic
CACHD1	1.33233e-260	1.08745	0.488	0.126	4.71233e-256	0.362	50	Mic
SEMA5A	6.08205e-180	0.831168	0.539	0.182	2.15116e-175	0.357	50	Mic
DISC1	5.60318e-187	0.866684	0.51	0.164	1.98179e-182	0.346	50	Mic
PTPRG	3.53448e-193	1.49432	0.84	0.509	1.25011e-188	0.331	50	Mic
COL5A3	9.92479e-204	0.729936	0.44	0.115	3.5103e-199	0.325	50	Mic
PALD1	0	0.603988	0.349	0.051	0	0.298	50	Mic
FBLN1	0	0.872706	0.294	0.014	0	0.28	50	Mic
VIM	0	0.499985	0.275	0.033	0	0.242	50	Mic
PDE8A	2.04413e-45	0.418714	0.687	0.462	7.22987e-41	0.225	50	Mic
NHS	8.90133e-91	0.707601	0.371	0.148	3.14831e-86	0.223	50	Mic
ADGRV1	0	1.04923	0.962	0.186	0	0.776	51	Ast
SLC1A2	0	1.23582	0.972	0.273	0	0.699	51	Ast
GPC5	2.48076e-287	1.14761	0.99	0.294	8.7742e-283	0.696	51	Ast
RYR3	2.26463e-305	0.783743	0.868	0.179	8.00975e-301	0.689	51	Ast
GLIS3	8.13113e-240	0.755029	0.816	0.19	2.8759e-235	0.626	51	Ast
NELL2	4.14195e-169	0.958793	0.96	0.357	1.46497e-164	0.603	51	Ast
TRPM3	2.09365e-177	0.741105	0.836	0.251	7.40504e-173	0.585	51	Ast
BMPR1B	1.0859e-294	0.665416	0.667	0.113	3.84071e-290	0.554	51	Ast
COL5A3	5.86847e-296	0.692638	0.665	0.115	2.07562e-291	0.55	51	Ast
EPHA4	7.24777e-155	0.707422	0.816	0.27	2.56346e-150	0.546	51	Ast
PRKG1	6.90878e-124	0.707907	0.87	0.329	2.44357e-119	0.541	51	Ast
CAMK2A	3.23301e-130	0.706757	0.86	0.319	1.14348e-125	0.541	51	Ast
NRGN	4.81302e-126	0.826371	0.876	0.346	1.70232e-121	0.53	51	Ast
APOE	3.9469e-209	0.764943	0.663	0.151	1.39598e-204	0.512	51	Ast
RANBP3L	2.79533e-307	0.535213	0.591	0.088	9.88679e-303	0.503	51	Ast
HPSE2	3.17214e-249	0.666429	0.615	0.113	1.12195e-244	0.502	51	Ast
RALYL	2.13012e-161	1.21986	0.992	0.499	7.53401e-157	0.493	51	Ast
GFAP	1.26439e-201	0.640009	0.635	0.142	4.47203e-197	0.493	51	Ast
NRG1	1.97141e-142	1.05869	0.737	0.246	6.97269e-138	0.491	51	Ast
ZNRF3	6.86328e-150	0.522806	0.689	0.199	2.42747e-145	0.49	51	Ast
GPR17	0	3.93584	1	0.022	0	0.978	52	Opc
VCAN	0	2.81687	0.982	0.108	0	0.874	52	Opc
SEMA5A	1.44274e-233	3.51666	0.994	0.183	5.10284e-229	0.811	52	Opc
LUZP2	7.73448e-215	2.56422	0.982	0.171	2.73561e-210	0.811	52	Opc
LHFPL3	2.52684e-197	2.30706	0.976	0.167	8.93719e-193	0.809	52	Opc
COL9A1	0	1.45489	0.794	0.047	0	0.747	52	Opc
UST	6.91004e-219	1.99044	0.871	0.125	2.44401e-214	0.746	52	Opc
PTPRZ1	5.44493e-127	1.51186	0.935	0.214	1.92582e-122	0.721	52	Opc
OLIG1	3.95811e-142	1.58478	0.912	0.196	1.39994e-137	0.716	52	Opc
PCDH15	3.29249e-141	2.10187	0.906	0.192	1.16452e-136	0.714	52	Opc
AL359091.1	1.2971e-132	2.4278	0.941	0.249	4.5877e-128	0.692	52	Opc
STK32A	1.11231e-284	1.21652	0.688	0.055	3.93414e-280	0.633	52	Opc
OLIG2	1.4971e-156	1.10899	0.706	0.103	5.29508e-152	0.603	52	Opc
CA10	2.9751e-87	1.60906	0.824	0.231	1.05226e-82	0.593	52	Opc
MMP16	2.26119e-102	2.17916	0.959	0.394	7.99762e-98	0.565	52	Opc
CNP	1.01982e-61	1.27914	0.876	0.322	3.60701e-57	0.554	52	Opc
LRRN1	1.34027e-97	1.16343	0.7	0.151	4.74041e-93	0.549	52	Opc
XYLT1	5.8658e-68	1.16074	0.794	0.27	2.07467e-63	0.524	52	Opc
FRMD4B	3.2922e-49	0.988068	0.953	0.429	1.16442e-44	0.524	52	Opc
MOB3B	6.13756e-57	1.13181	0.818	0.337	2.17079e-52	0.481	52	Opc
VCAN	7.8679e-288	2.16588	0.994	0.108	2.7828e-283	0.886	53	Opc
LHFPL3	1.37024e-191	2.24351	0.987	0.167	4.8464e-187	0.82	53	Opc
PCDH15	3.88289e-166	2.19051	0.987	0.192	1.37334e-161	0.795	53	Opc
ADGRV1	2.58592e-154	1.81853	0.968	0.187	9.14614e-150	0.781	53	Opc
PTPRZ1	1.90994e-158	2.2929	0.987	0.214	6.75526e-154	0.773	53	Opc
ATP1A2	1.77647e-167	1.24525	0.873	0.13	6.28319e-163	0.743	53	Opc
LUZP2	6.26678e-140	1.52005	0.911	0.171	2.2165e-135	0.74	53	Opc
SLC1A2	3.50046e-132	2.30147	1	0.274	1.23808e-127	0.726	53	Opc
RYR3	8.75942e-123	1.32433	0.898	0.18	3.09812e-118	0.718	53	Opc
GPC5	2.83284e-113	1.89562	1	0.295	1.00195e-108	0.705	53	Opc
GLIS3	1.15113e-106	1.07457	0.892	0.191	4.07142e-102	0.701	53	Opc
BMPR1B	2.36134e-164	1.18606	0.815	0.114	8.35184e-160	0.701	53	Opc
COL5A3	5.67276e-158	1.07662	0.809	0.116	2.0064e-153	0.693	53	Opc
AQP4	1.88873e-192	1.12537	0.764	0.088	6.68024e-188	0.676	53	Opc
NHSL1	1.34455e-137	1.09722	0.803	0.128	4.75553e-133	0.675	53	Opc
SEMA5A	6.18044e-116	1.34003	0.854	0.183	2.18596e-111	0.671	53	Opc
CA10	1.46291e-86	1.12023	0.892	0.231	5.17418e-82	0.661	53	Opc
HPSE2	1.74418e-138	1.31262	0.752	0.113	6.16899e-134	0.639	53	Opc
RANBP3L	1.99953e-169	1.15232	0.726	0.088	7.07215e-165	0.638	53	Opc
FGFR3	3.90134e-163	1.03163	0.726	0.092	1.37986e-158	0.634	53	Opc
DOCK8	0	1.59421	0.873	0.056	0	0.817	54	Mic
APOE	9.99604e-163	2.05541	0.94	0.151	3.5355e-158	0.789	54	Mic
CD74	0	1.44948	0.836	0.052	0	0.784	54	Mic
ADGRV1	8.98336e-141	2.14434	0.97	0.187	3.17733e-136	0.783	54	Mic
C3	0	1.23825	0.821	0.048	0	0.773	54	Mic
NHSL1	2.26223e-163	1.63785	0.888	0.128	8.00127e-159	0.76	54	Mic
RYR3	5.65774e-117	1.51364	0.925	0.18	2.00108e-112	0.745	54	Mic
GLIS3	9.76934e-112	1.43003	0.925	0.191	3.45532e-107	0.734	54	Mic
COL5A3	9.12345e-153	1.37373	0.836	0.116	3.22687e-148	0.72	54	Mic
AC074327.1	0	1.37797	0.746	0.03	0	0.716	54	Mic
RANBP3L	5.51432e-182	1.35809	0.799	0.088	1.95036e-177	0.711	54	Mic
PTPRC	0	1.1104	0.754	0.045	0	0.709	54	Mic
SLC1A2	8.47119e-108	2.44094	0.978	0.274	2.99617e-103	0.704	54	Mic
ATP1A2	1.55807e-129	1.24458	0.828	0.13	5.51074e-125	0.698	54	Mic
CSF1R	0	1.15092	0.739	0.044	0	0.695	54	Mic
PTPRZ1	1.63371e-78	0.869159	0.903	0.214	5.77827e-74	0.689	54	Mic
AQP4	6.04314e-165	1.10101	0.761	0.088	2.1374e-160	0.673	54	Mic
ZNRF3	1.38441e-92	1.19739	0.866	0.2	4.89651e-88	0.666	54	Mic
BMPR1B	6.93148e-131	1.35952	0.776	0.114	2.45159e-126	0.662	54	Mic
GPC5	1.83074e-91	2.17866	0.955	0.295	6.47516e-87	0.66	54	Mic
ADGRV1	3.12431e-85	1.6913	1	0.187	1.10504e-80	0.813	55	Ast
RYR3	1.64539e-72	1.17436	0.963	0.18	5.81957e-68	0.783	55	Ast
BMPR1B	2.25445e-97	1.04206	0.878	0.114	7.97376e-93	0.764	55	Ast
GLIS3	9.89008e-63	0.993119	0.951	0.191	3.49802e-58	0.76	55	Ast
ZNF385D	3.69573e-78	2.16912	0.951	0.198	1.30714e-73	0.753	55	Ast
SLC1A2	1.96213e-65	1.85403	1	0.274	6.93986e-61	0.726	55	Ast
GPC5	4.80913e-59	1.77967	1	0.295	1.70094e-54	0.705	55	Ast
HPSE2	4.09094e-90	1.37928	0.817	0.113	1.44692e-85	0.704	55	Ast
RANBP3L	6.75541e-101	1.13662	0.768	0.088	2.38932e-96	0.68	55	Ast
NHSL1	8.10977e-66	0.81831	0.793	0.128	2.86835e-61	0.665	55	Ast
GAD2	6.78828e-109	1.18965	0.732	0.078	2.40095e-104	0.654	55	Ast
GRIP1	2.43165e-57	2.02629	1	0.356	8.60051e-53	0.644	55	Ast
COL5A3	2.54077e-68	0.847226	0.756	0.116	8.98645e-64	0.64	55	Ast
PRKG1	2.60545e-36	1.20338	0.963	0.33	9.21523e-32	0.633	55	Ast
ATP1A2	7.85934e-60	0.877681	0.756	0.13	2.77977e-55	0.626	55	Ast
PTCHD4	1.03954e-56	1.26961	0.768	0.156	3.67674e-52	0.612	55	Ast
ZNRF3	4.12445e-40	0.675206	0.805	0.2	1.45878e-35	0.605	55	Ast
PTPRZ1	1.53036e-31	0.313524	0.817	0.214	5.41274e-27	0.603	55	Ast
FGF13	1.63464e-63	1.64789	0.72	0.127	5.78156e-59	0.593	55	Ast
APOE	1.36886e-48	0.806127	0.744	0.152	4.84153e-44	0.592	55	Ast
VCAN	1.30034e-105	2.4642	1	0.109	4.59917e-101	0.891	56	Opc
LHFPL3	4.77451e-73	2.70053	1	0.167	1.6887e-68	0.833	56	Opc
LUZP2	1.65265e-66	2.02287	1	0.172	5.84527e-62	0.828	56	Opc
DOCK8	8.57892e-144	1.52471	0.87	0.056	3.03428e-139	0.814	56	Opc
PCDH15	3.6974e-65	2.68589	1	0.193	1.30774e-60	0.807	56	Opc
PTPRZ1	1.22635e-61	2.52466	1	0.214	4.33746e-57	0.786	56	Opc
C3	8.7797e-157	1.19642	0.833	0.048	3.10529e-152	0.785	56	Opc
AC074327.1	1.69818e-233	1.60104	0.796	0.03	6.00628e-229	0.766	56	Opc
PTPRC	2.86785e-151	1.21461	0.796	0.045	1.01433e-146	0.751	56	Opc
CA10	9.83716e-48	1.71169	0.981	0.231	3.4793e-43	0.75	56	Opc
SRGAP2B	3.75909e-62	1.15186	0.87	0.13	1.32955e-57	0.74	56	Opc
CSF1R	1.98149e-148	1.17393	0.778	0.044	7.00833e-144	0.734	56	Opc
SEMA5A	2.14852e-49	1.53547	0.907	0.184	7.59909e-45	0.723	56	Opc
SRGAP2	1.77262e-46	1.45342	0.963	0.244	6.26957e-42	0.719	56	Opc
OLIG1	6.66327e-45	1.43134	0.907	0.196	2.35673e-40	0.711	56	Opc
CD74	1.21408e-120	1.32159	0.759	0.052	4.29407e-116	0.707	56	Opc
XYLT1	8.56964e-36	1.47783	0.944	0.27	3.031e-31	0.674	56	Opc
DISC1	1.21591e-43	1.37175	0.833	0.166	4.30057e-39	0.667	56	Opc
LRRK2	1.29072e-39	0.992169	0.833	0.177	4.56515e-35	0.656	56	Opc
UST	7.98164e-44	0.851905	0.759	0.125	2.82302e-39	0.634	56	Opc
