# Supplementary material for: Single-nucleus analysis reveals microenvironment-specific neuron and glial cell enrichment in Alzheimer’s disease
Source: BMC Genomics. 2024 May 28;25:526. doi: 10.1186/s12864-024-10447-3 (PMC11134750; doi:10.1186/s12864-024-10447-3)
Supplement: Supplementary file 4 — Supplementary Material 4 [file 12864_2024_10447_MOESM4_ESM.xlsx]

## Sheet: ExNeu_KEGG_Pathway
Supplemental Data Table S4:GO and KEGG enrichment in ExNeu cluster
ID	Description	GeneRatio	BgRatio	pvalue	p.adjust	qvalue	geneID	Count	Group
hsa04020	Calcium signaling pathway	15/114	177/5894	1.2514e-06	6.26328e-05	5.01062e-05	ADCY2/ADCY9/CACNA1A/CACNA1B/CACNA1C/CACNA1D/CACNA1E/CAMK4/CHRM3/GNAL/GRIN2A/GRM1/HRH2/ITPR1/RYR2	15	ExNeu_2
hsa05412	Arrhythmogenic right ventricular cardiomyopathy (ARVC)	10/114	74/5894	1.25266e-06	6.26328e-05	5.01062e-05	ACTN1/CACNA1C/CACNA1D/CACNA2D3/CACNB2/CACNB4/CACNG2/CACNG3/CTNNA2/RYR2	10	ExNeu_2
hsa05414	Dilated cardiomyopathy	10/114	90/5894	7.69673e-06	0.000256558	0.000205246	ADCY2/ADCY9/CACNA1C/CACNA1D/CACNA2D3/CACNB2/CACNB4/CACNG2/CACNG3/RYR2	10	ExNeu_2
hsa04080	Neuroactive ligand-receptor interaction	17/114	272/5894	1.53845e-05	0.000384613	0.000307691	CHRM3/GABBR2/GABRB3/GABRG3/GHR/GRIA1/GRIA4/GRID2/GRIK4/GRIN2A/GRIN2B/GRM1/GRM7/HRH2/HTR1E/MCHR2/RXFP1	17	ExNeu_2
hsa05410	Hypertrophic cardiomyopathy (HCM)	9/114	83/5894	2.73783e-05	0.000547565	0.000438052	CACNA1C/CACNA1D/CACNA2D3/CACNB2/CACNB4/CACNG2/CACNG3/PRKAG2/RYR2	9	ExNeu_2
hsa04010	MAPK signaling pathway	16/114	268/5894	4.92784e-05	0.000760618	0.000608494	CACNA1A/CACNA1B/CACNA1C/CACNA1D/CACNA1E/CACNA2D3/CACNB2/CACNB4/CACNG2/CACNG3/FGF12/MAP3K5/MAPT/PTPRR/RASGRF2/RPS6KA2	16	ExNeu_2
hsa04720	Long-term potentiation	8/114	70/5894	5.32433e-05	0.000760618	0.000608494	CACNA1C/CAMK4/GRIA1/GRIN2A/GRIN2B/GRM1/ITPR1/RPS6KA2	8	ExNeu_2
hsa04260	Cardiac muscle contraction	8/114	77/5894	0.000106058	0.00130959	0.00104767	CACNA1C/CACNA1D/CACNA2D3/CACNB2/CACNB4/CACNG2/CACNG3/RYR2	8	ExNeu_2
hsa00534	Glycosaminoglycan biosynthesis - heparan sulfate / heparin	5/114	26/5894	0.000117863	0.00130959	0.00104767	EXT1/HS3ST2/HS6ST3/NDST3/XYLT1	5	ExNeu_2
hsa04360	Axon guidance	9/114	130/5894	0.000859333	0.00859333	0.00687466	ABLIM1/ABLIM2/EPHA6/PLXNA2/PTK2/ROBO2/SLIT1/SLIT3/SRGAP3	9	ExNeu_2
hsa04930	Type II diabetes mellitus	5/114	48/5894	0.00218727	0.0183209	0.0146567	CACNA1A/CACNA1B/CACNA1C/CACNA1D/CACNA1E	5	ExNeu_2
hsa04730	Long-term depression	6/114	70/5894	0.00219851	0.0183209	0.0146567	CACNA1A/GRIA1/GRID2/GRM1/ITPR1/PRKG1	6	ExNeu_2
hsa00512	Mucin type O-Glycan biosynthesis	4/114	30/5894	0.00246759	0.0189815	0.0151852	GALNT14/GALNT17/GALNT18/GALNTL6	4	ExNeu_2
hsa04270	Vascular smooth muscle contraction	7/114	116/5894	0.00693394	0.0477855	0.0382284	ADCY2/ADCY9/CACNA1C/CACNA1D/ITPR1/KCNMA1/PRKG1	7	ExNeu_2
hsa04970	Salivary secretion	6/114	89/5894	0.00724766	0.0477855	0.0382284	ADCY2/ADCY9/CHRM3/ITPR1/KCNMA1/PRKG1	6	ExNeu_2
hsa04540	Gap junction	6/114	90/5894	0.00764569	0.0477855	0.0382284	ADCY2/ADCY9/GRM1/ITPR1/PDGFD/PRKG1	6	ExNeu_2
hsa04520	Adherens junction	5/114	73/5894	0.0131076	0.0720486	0.0576389	ACTN1/CTNNA2/PTPRB/SMAD3/SORBS1	5	ExNeu_2
hsa04972	Pancreatic secretion	6/114	101/5894	0.0131231	0.0720486	0.0576389	ADCY2/ADCY9/CHRM3/ITPR1/KCNMA1/RYR2	6	ExNeu_2
hsa04971	Gastric acid secretion	5/114	74/5894	0.013846	0.0720486	0.0576389	ADCY2/ADCY9/CHRM3/HRH2/ITPR1	5	ExNeu_2
hsa00510	N-Glycan biosynthesis	4/114	49/5894	0.0144097	0.0720486	0.0576389	MAN1A1/MAN1C1/MGAT4C/MGAT5B	4	ExNeu_2
hsa04070	Phosphatidylinositol signaling system	5/114	78/5894	0.0170793	0.0800876	0.0640701	DGKB/DGKG/INPP4A/ITPR1/PI4KA	5	ExNeu_2
hsa04742	Taste transduction	4/114	52/5894	0.0176193	0.0800876	0.0640701	ASIC2/CACNA1A/CACNA1B/KCNB1	4	ExNeu_2
hsa05014	Amyotrophic lateral sclerosis (ALS)	4/114	54/5894	0.019988	0.0869042	0.0695234	GRIA1/GRIN2A/GRIN2B/MAP3K5	4	ExNeu_2
hsa04912	GnRH signaling pathway	5/114	101/5894	0.0453374	0.188906	0.151125	ADCY2/ADCY9/CACNA1C/CACNA1D/ITPR1	5	ExNeu_2
hsa00532	Glycosaminoglycan biosynthesis - chondroitin sulfate / dermatan sulfate	2/114	22/5894	0.0666299	0.26652	0.213216	CSGALNACT1/XYLT1	2	ExNeu_2
hsa04510	Focal adhesion	7/114	200/5894	0.0917869	0.353027	0.282421	ACTN1/LAMB1/PDGFD/PTK2/SHC3/TLN2/TNR	7	ExNeu_2
hsa04722	Neurotrophin signaling pathway	5/114	127/5894	0.0988927	0.366269	0.293015	CAMK4/MAP3K5/NTRK3/RPS6KA2/SHC3	5	ExNeu_2
hsa05010	Alzheimer's disease	6/114	168/5894	0.106109	0.37896	0.303168	CACNA1C/CACNA1D/GRIN2A/GRIN2B/ITPR1/MAPT	6	ExNeu_2
hsa04530	Tight junction	5/114	133/5894	0.114451	0.394658	0.315727	ACTN1/CTNNA2/MYH10/PATJ/PPP2R2C	5	ExNeu_2
hsa04810	Regulation of actin cytoskeleton	7/114	214/5894	0.119752	0.399173	0.319339	ACTN1/CHRM3/DIAPH2/FGF12/MYH10/PDGFD/PTK2	7	ExNeu_2
hsa05146	Amoebiasis	4/114	106/5894	0.148682	0.477744	0.382195	ACTN1/GNAL/LAMB1/PTK2	4	ExNeu_2
hsa04976	Bile secretion	3/114	71/5894	0.157655	0.477744	0.382195	ADCY2/ADCY9/KCNN2	3	ExNeu_2
hsa05100	Bacterial invasion of epithelial cells	3/114	71/5894	0.157655	0.477744	0.382195	CTNNA2/PTK2/SHC3	3	ExNeu_2
hsa04114	Oocyte meiosis	4/114	114/5894	0.178492	0.524977	0.419981	ADCY2/ADCY9/ITPR1/RPS6KA2	4	ExNeu_2
hsa04670	Leukocyte transendothelial migration	4/114	117/5894	0.190163	0.543324	0.434659	ACTN1/CTNNA2/PTK2/RAPGEF4	4	ExNeu_2
hsa04144	Endocytosis	6/114	203/5894	0.198862	0.551159	0.440927	AGAP1/IQSEC1/IQSEC3/RAB11FIP3/SMAD3/ZFYVE9	6	ExNeu_2
hsa00230	Purine metabolism	5/114	162/5894	0.203929	0.551159	0.440927	ADCY2/ADCY9/NME5/PDE10A/PDE4D	5	ExNeu_2
hsa04512	ECM-receptor interaction	3/114	85/5894	0.226437	0.565511	0.452409	LAMB1/SV2B/TNR	3	ExNeu_2
hsa05222	Small cell lung cancer	3/114	85/5894	0.226437	0.565511	0.452409	LAMB1/PTK2/TRAF3	3	ExNeu_2
hsa04012	ErbB signaling pathway	3/114	87/5894	0.236724	0.565511	0.452409	NRG3/PTK2/SHC3	3	ExNeu_2
hsa04914	Progesterone-mediated oocyte maturation	3/114	87/5894	0.236724	0.565511	0.452409	ADCY2/ADCY9/RPS6KA2	3	ExNeu_2
hsa00520	Amino sugar and nucleotide sugar metabolism	2/114	48/5894	0.237514	0.565511	0.452409	GMDS/GPI	2	ExNeu_2
hsa00561	Glycerolipid metabolism	2/114	50/5894	0.251919	0.577765	0.462212	DGKB/DGKG	2	ExNeu_2
hsa00604	Glycosphingolipid biosynthesis - ganglio series	1/114	15/5894	0.254217	0.577765	0.462212	ST6GALNAC5	1	ExNeu_2
hsa05200	Pathways in cancer	8/114	327/5894	0.297891	0.657353	0.525882	ARNT2/CTNNA2/FGF12/LAMB1/PTK2/SMAD3/TRAF3/ZBTB16	8	ExNeu_2
hsa00562	Inositol phosphate metabolism	2/114	57/5894	0.302382	0.657353	0.525882	INPP4A/PI4KA	2	ExNeu_2
hsa05142	Chagas disease (American trypanosomiasis)	3/114	104/5894	0.326442	0.694558	0.555647	GNAL/PPP2R2C/SMAD3	3	ExNeu_2
hsa04710	Circadian rhythm	1/114	23/5894	0.362414	0.75503	0.604024	NPAS2	1	ExNeu_2
hsa00760	Nicotinate and nicotinamide metabolism	1/114	24/5894	0.374795	0.764887	0.611909	NMNAT2	1	ExNeu_2
hsa05218	Melanoma	2/114	71/5894	0.400919	0.797146	0.637717	FGF12/PDGFD	2	ExNeu_2
hsa00030	Pentose phosphate pathway	1/114	27/5894	0.410524	0.797146	0.637717	GPI	1	ExNeu_2
hsa05220	Chronic myeloid leukemia	2/114	73/5894	0.414516	0.797146	0.637717	SHC3/SMAD3	2	ExNeu_2
hsa00340	Histidine metabolism	1/114	29/5894	0.433211	0.817379	0.653903	TRMT11	1	ExNeu_2
hsa00564	Glycerophospholipid metabolism	2/114	80/5894	0.460851	0.829525	0.66362	DGKB/DGKG	2	ExNeu_2
hsa04140	Regulation of autophagy	1/114	34/5894	0.486212	0.829525	0.66362	ATG7	1	ExNeu_2
hsa04350	TGF-beta signaling pathway	2/114	85/5894	0.492633	0.829525	0.66362	SMAD3/ZFYVE9	2	ExNeu_2
hsa04062	Chemokine signaling pathway	4/114	189/5894	0.500089	0.829525	0.66362	ADCY2/ADCY9/PTK2/SHC3	4	ExNeu_2
hsa04910	Insulin signaling pathway	3/114	138/5894	0.502324	0.829525	0.66362	PRKAG2/SHC3/SORBS1	3	ExNeu_2
hsa05322	Systemic lupus erythematosus	3/114	138/5894	0.502324	0.829525	0.66362	ACTN1/GRIN2A/GRIN2B	3	ExNeu_2
hsa00051	Fructose and mannose metabolism	1/114	36/5894	0.50601	0.829525	0.66362	GMDS	1	ExNeu_2
hsa00270	Cysteine and methionine metabolism	1/114	36/5894	0.50601	0.829525	0.66362	DNMT3A	1	ExNeu_2
hsa00620	Pyruvate metabolism	1/114	40/5894	0.543365	0.860276	0.688221	ME3	1	ExNeu_2
hsa00350	Tyrosine metabolism	1/114	41/5894	0.552257	0.860276	0.688221	TRMT11	1	ExNeu_2
hsa00240	Pyrimidine metabolism	2/114	99/5894	0.575134	0.860276	0.688221	NME5/UPP2	2	ExNeu_2
hsa04962	Vasopressin-regulated water reabsorption	1/114	44/5894	0.577917	0.860276	0.688221	ADCY9	1	ExNeu_2
hsa04973	Carbohydrate digestion and absorption	1/114	44/5894	0.577917	0.860276	0.688221	CACNA1D	1	ExNeu_2
hsa04916	Melanogenesis	2/114	101/5894	0.586103	0.860276	0.688221	ADCY2/ADCY9	2	ExNeu_2
hsa04940	Type I diabetes mellitus	1/114	45/5894	0.586143	0.860276	0.688221	PTPRN2	1	ExNeu_2
hsa00514	Other types of O-glycan biosynthesis	1/114	46/5894	0.594209	0.860276	0.688221	MGAT5B	1	ExNeu_2
hsa04141	Protein processing in endoplasmic reticulum	3/114	168/5894	0.636489	0.860276	0.688221	MAN1A1/MAN1C1/MAP3K5	3	ExNeu_2
hsa00983	Drug metabolism - other enzymes	1/114	52/5894	0.639436	0.860276	0.688221	UPP2	1	ExNeu_2
hsa04150	mTOR signaling pathway	1/114	52/5894	0.639436	0.860276	0.688221	RPS6KA2	1	ExNeu_2
hsa05213	Endometrial cancer	1/114	52/5894	0.639436	0.860276	0.688221	CTNNA2	1	ExNeu_2
hsa00500	Starch and sucrose metabolism	1/114	54/5894	0.653372	0.860276	0.688221	GPI	1	ExNeu_2
hsa05110	Vibrio cholerae infection	1/114	54/5894	0.653372	0.860276	0.688221	ADCY9	1	ExNeu_2
hsa05221	Acute myeloid leukemia	1/114	58/5894	0.679662	0.860276	0.688221	ZBTB16	1	ExNeu_2
hsa05016	Huntington's disease	3/114	183/5894	0.693525	0.860276	0.688221	GRIN2B/GRM1/ITPR1	3	ExNeu_2
hsa05210	Colorectal cancer	1/114	62/5894	0.703974	0.860276	0.688221	SMAD3	1	ExNeu_2
hsa00970	Aminoacyl-tRNA biosynthesis	1/114	63/5894	0.70976	0.860276	0.688221	FARS2	1	ExNeu_2
hsa00010	Glycolysis / Gluconeogenesis	1/114	65/5894	0.720999	0.860276	0.688221	GPI	1	ExNeu_2
hsa05214	Glioma	1/114	65/5894	0.720999	0.860276	0.688221	SHC3	1	ExNeu_2
hsa04920	Adipocytokine signaling pathway	1/114	68/5894	0.737053	0.860276	0.688221	PRKAG2	1	ExNeu_2
hsa05160	Hepatitis C	2/114	135/5894	0.74132	0.860276	0.688221	PPP2R2C/TRAF3	2	ExNeu_2
hsa03320	PPAR signaling pathway	1/114	70/5894	0.747244	0.860276	0.688221	SORBS1	1	ExNeu_2
hsa05211	Renal cell carcinoma	1/114	70/5894	0.747244	0.860276	0.688221	ARNT2	1	ExNeu_2
hsa05212	Pancreatic cancer	1/114	70/5894	0.747244	0.860276	0.688221	SMAD3	1	ExNeu_2
hsa04622	RIG-I-like receptor signaling pathway	1/114	71/5894	0.752191	0.860276	0.688221	TRAF3	1	ExNeu_2
hsa05416	Viral myocarditis	1/114	72/5894	0.757043	0.860276	0.688221	MYH10	1	ExNeu_2
hsa04370	VEGF signaling pathway	1/114	76/5894	0.775525	0.871377	0.697101	PTK2	1	ExNeu_2
hsa04310	Wnt signaling pathway	2/114	151/5894	0.795501	0.88389	0.707112	PRICKLE1/SMAD3	2	ExNeu_2
hsa03015	mRNA surveillance pathway	1/114	83/5894	0.804576	0.88415	0.70732	PPP2R2C	1	ExNeu_2
hsa05215	Prostate cancer	1/114	89/5894	0.826489	0.898358	0.718686	PDGFD	1	ExNeu_2
hsa04620	Toll-like receptor signaling pathway	1/114	102/5894	0.865961	0.93114	0.744912	TRAF3	1	ExNeu_2
hsa04110	Cell cycle	1/114	128/5894	0.920149	0.960769	0.768615	SMAD3	1	ExNeu_2
hsa04380	Osteoclast differentiation	1/114	128/5894	0.920149	0.960769	0.768615	CAMK4	1	ExNeu_2
hsa05145	Toxoplasmosis	1/114	133/5894	0.927739	0.960769	0.768615	LAMB1	1	ExNeu_2
hsa04650	Natural killer cell mediated cytotoxicity	1/114	136/5894	0.931946	0.960769	0.768615	SHC3	1	ExNeu_2
hsa04630	Jak-STAT signaling pathway	1/114	155/5894	0.953486	0.972945	0.778356	GHR	1	ExNeu_2
hsa04060	Cytokine-cytokine receptor interaction	1/114	265/5894	0.994991	0.996381	0.797105	GHR	1	ExNeu_2
hsa04740	Olfactory transduction	2/114	388/5894	0.996381	0.996381	0.797105	GNAL/PRKG1	2	ExNeu_2
hsa04971	Gastric acid secretion	5/29	74/5894	2.55552e-05	0.00183997	0.00139881	ACTB/ATP1B1/CALM1/CALM3/GNAS	5	ExNeu_0
hsa04114	Oocyte meiosis	5/29	114/5894	0.000203154	0.00731356	0.00556002	CALM1/CALM3/PPP2R1A/YWHAG/YWHAH	5	ExNeu_0
hsa04970	Salivary secretion	4/29	89/5894	0.00086465	0.0207516	0.0157761	ATP1B1/CALM1/CALM3/GNAS	4	ExNeu_0
hsa04722	Neurotrophin signaling pathway	4/29	127/5894	0.00321646	0.0578963	0.0440148	CALM1/CALM3/YWHAG/YWHAH	4	ExNeu_0
hsa04720	Long-term potentiation	3/29	70/5894	0.00469928	0.0676696	0.0514447	CALM1/CALM3/GRIN1	3	ExNeu_0
hsa05010	Alzheimer's disease	4/29	168/5894	0.00867043	0.0899112	0.0683535	CALM1/CALM3/GAPDH/GRIN1	4	ExNeu_0
hsa04744	Phototransduction	2/29	29/5894	0.00874136	0.0899112	0.0683535	CALM1/CALM3	2	ExNeu_0
hsa04020	Calcium signaling pathway	4/29	177/5894	0.0103809	0.0930212	0.0707179	CALM1/CALM3/GNAS/GRIN1	4	ExNeu_0
hsa04912	GnRH signaling pathway	3/29	101/5894	0.0129196	0.0930212	0.0707179	CALM1/CALM3/GNAS	3	ExNeu_0
hsa04916	Melanogenesis	3/29	101/5894	0.0129196	0.0930212	0.0707179	CALM1/CALM3/GNAS	3	ExNeu_0
hsa00860	Porphyrin and chlorophyll metabolism	2/29	43/5894	0.0186338	0.112236	0.085326	FTH1/FTL	2	ExNeu_0
hsa04270	Vascular smooth muscle contraction	3/29	116/5894	0.0187061	0.112236	0.085326	CALM1/CALM3/GNAS	3	ExNeu_0
hsa05110	Vibrio cholerae infection	2/29	54/5894	0.0285638	0.1582	0.120269	ACTB/GNAS	2	ExNeu_0
hsa05130	Pathogenic Escherichia coli infection	2/29	58/5894	0.0325994	0.16148	0.122763	ACTB/TUBA1B	2	ExNeu_0
hsa04621	NOD-like receptor signaling pathway	2/29	59/5894	0.0336418	0.16148	0.122763	HSP90AA1/HSP90AB1	2	ExNeu_0
hsa00010	Glycolysis / Gluconeogenesis	2/29	65/5894	0.0401649	0.17011	0.129324	GAPDH/PKM	2	ExNeu_0
hsa05214	Glioma	2/29	65/5894	0.0401649	0.17011	0.129324	CALM1/CALM3	2	ExNeu_0
hsa04730	Long-term depression	2/29	70/5894	0.0459381	0.174012	0.13229	GNAS/PPP2R1A	2	ExNeu_0
hsa04976	Bile secretion	2/29	71/5894	0.0471279	0.174012	0.13229	ATP1B1/GNAS	2	ExNeu_0
hsa04141	Protein processing in endoplasmic reticulum	3/29	168/5894	0.0483367	0.174012	0.13229	DNAJB2/HSP90AA1/HSP90AB1	3	ExNeu_0
hsa04070	Phosphatidylinositol signaling system	2/29	78/5894	0.0557683	0.182515	0.138754	CALM1/CALM3	2	ExNeu_0
hsa04612	Antigen processing and presentation	2/29	78/5894	0.0557683	0.182515	0.138754	HSP90AA1/HSP90AB1	2	ExNeu_0
hsa04914	Progesterone-mediated oocyte maturation	2/29	87/5894	0.0676274	0.198703	0.151061	HSP90AA1/HSP90AB1	2	ExNeu_0
hsa05215	Prostate cancer	2/29	89/5894	0.0703691	0.198703	0.151061	HSP90AA1/HSP90AB1	2	ExNeu_0
hsa04540	Gap junction	2/29	90/5894	0.0717538	0.198703	0.151061	GNAS/TUBA1B	2	ExNeu_0
hsa05414	Dilated cardiomyopathy	2/29	90/5894	0.0717538	0.198703	0.151061	ACTB/GNAS	2	ExNeu_0
hsa04810	Regulation of actin cytoskeleton	3/29	214/5894	0.0863855	0.220891	0.167929	ACTB/CFL1/TMSB4X	3	ExNeu_0
hsa04972	Pancreatic secretion	2/29	101/5894	0.0875574	0.220891	0.167929	ATP1B1/GNAS	2	ExNeu_0
hsa00531	Glycosaminoglycan degradation	1/29	19/5894	0.0895892	0.220891	0.167929	IDS	1	ExNeu_0
hsa05142	Chagas disease (American trypanosomiasis)	2/29	104/5894	0.0920378	0.220891	0.167929	GNAS/PPP2R1A	2	ExNeu_0
hsa04964	Proximal tubule bicarbonate reclamation	1/29	23/5894	0.107437	0.249531	0.189702	ATP1B1	1	ExNeu_0
hsa04670	Leukocyte transendothelial migration	2/29	117/5894	0.112198	0.252447	0.191918	ACTB/THY1	2	ExNeu_0
hsa04142	Lysosome	2/29	121/5894	0.118623	0.258814	0.196759	IDS/PSAP	2	ExNeu_0
hsa04110	Cell cycle	2/29	128/5894	0.130087	0.275479	0.209428	YWHAG/YWHAH	2	ExNeu_0
hsa04530	Tight junction	2/29	133/5894	0.138434	0.284779	0.216499	ACTB/PPP2R1A	2	ExNeu_0
hsa04910	Insulin signaling pathway	2/29	138/5894	0.146901	0.293803	0.223359	CALM1/CALM3	2	ExNeu_0
hsa05020	Prion diseases	1/29	36/5894	0.163139	0.317459	0.241343	PRNP	1	ExNeu_0
hsa03013	RNA transport	2/29	152/5894	0.171161	0.323265	0.245757	EEF1A2/EIF4A2	2	ExNeu_0
hsa04145	Phagosome	2/29	156/5894	0.178221	0.323265	0.245757	ACTB/TUBA1B	2	ExNeu_0
hsa00620	Pyruvate metabolism	1/29	40/5894	0.179592	0.323265	0.245757	PKM	1	ExNeu_0
hsa04960	Aldosterone-regulated sodium reabsorption	1/29	42/5894	0.187701	0.327738	0.249158	ATP1B1	1	ExNeu_0
hsa04962	Vasopressin-regulated water reabsorption	1/29	44/5894	0.195732	0.327738	0.249158	GNAS	1	ExNeu_0
hsa04973	Carbohydrate digestion and absorption	1/29	44/5894	0.195732	0.327738	0.249158	ATP1B1	1	ExNeu_0
hsa04930	Type II diabetes mellitus	1/29	48/5894	0.211566	0.346199	0.263192	PKM	1	ExNeu_0
hsa05016	Huntington's disease	2/29	183/5894	0.226933	0.352131	0.267702	AP2M1/GRIN1	2	ExNeu_0
hsa04742	Taste transduction	1/29	52/5894	0.227099	0.352131	0.267702	GNAS	1	ExNeu_0
hsa00330	Arginine and proline metabolism	1/29	54/5894	0.234754	0.352131	0.267702	CKB	1	ExNeu_0
hsa05014	Amyotrophic lateral sclerosis (ALS)	1/29	54/5894	0.234754	0.352131	0.267702	GRIN1	1	ExNeu_0
hsa05131	Shigellosis	1/29	62/5894	0.264648	0.388871	0.295633	ACTB	1	ExNeu_0
hsa05100	Bacterial invasion of epithelial cells	1/29	71/5894	0.296932	0.417581	0.317459	ACTB	1	ExNeu_0
hsa05416	Viral myocarditis	1/29	72/5894	0.300434	0.417581	0.317459	ACTB	1	ExNeu_0
hsa04520	Adherens junction	1/29	73/5894	0.303918	0.417581	0.317459	ACTB	1	ExNeu_0
hsa05412	Arrhythmogenic right ventricular cardiomyopathy (ARVC)	1/29	74/5894	0.307386	0.417581	0.317459	ACTB	1	ExNeu_0
hsa04260	Cardiac muscle contraction	1/29	77/5894	0.31769	0.423587	0.322025	ATP1B1	1	ExNeu_0
hsa04974	Protein digestion and absorption	1/29	81/5894	0.331198	0.426765	0.324441	ATP1B1	1	ExNeu_0
hsa03015	mRNA surveillance pathway	1/29	83/5894	0.337855	0.426765	0.324441	PPP2R1A	1	ExNeu_0
hsa05410	Hypertrophic cardiomyopathy (HCM)	1/29	83/5894	0.337855	0.426765	0.324441	ACTB	1	ExNeu_0
hsa04350	TGF-beta signaling pathway	1/29	85/5894	0.344448	0.427591	0.325069	PPP2R1A	1	ExNeu_0
hsa04666	Fc gamma R-mediated phagocytosis	1/29	95/5894	0.376474	0.459426	0.349271	CFL1	1	ExNeu_0
hsa05146	Amoebiasis	1/29	106/5894	0.409957	0.491948	0.373996	GNAS	1	ExNeu_0
hsa04380	Osteoclast differentiation	1/29	128/5894	0.471793	0.542902	0.412733	JUND	1	ExNeu_0
hsa04360	Axon guidance	1/29	130/5894	0.477093	0.542902	0.412733	CFL1	1	ExNeu_0
hsa05012	Parkinson's disease	1/29	130/5894	0.477093	0.542902	0.412733	UCHL1	1	ExNeu_0
hsa05200	Pathways in cancer	2/29	327/5894	0.483994	0.542902	0.412733	HSP90AA1/HSP90AB1	2	ExNeu_0
hsa05160	Hepatitis C	1/29	135/5894	0.49012	0.542902	0.412733	PPP2R1A	1	ExNeu_0
hsa04310	Wnt signaling pathway	1/29	151/5894	0.529735	0.577893	0.439334	PPP2R1A	1	ExNeu_0
hsa00230	Purine metabolism	1/29	162/5894	0.555228	0.596663	0.453604	PKM	1	ExNeu_0
hsa04740	Olfactory transduction	2/29	388/5894	0.578192	0.612203	0.465418	CALM1/CALM3	2	ExNeu_0
hsa04510	Focal adhesion	1/29	200/5894	0.633429	0.657259	0.499671	ACTB	1	ExNeu_0
hsa04144	Endocytosis	1/29	203/5894	0.639002	0.657259	0.499671	AP2M1	1	ExNeu_0
hsa04010	MAPK signaling pathway	1/29	268/5894	0.741495	0.746786	0.567732	JUND	1	ExNeu_0
hsa04080	Neuroactive ligand-receptor interaction	1/29	272/5894	0.746786	0.746786	0.567732	GRIN1	1	ExNeu_0
hsa04012	ErbB signaling pathway	1/2	87/5894	0.0293061	0.0339814	NA	NRG1	1	ExNeu_3
hsa04972	Pancreatic secretion	1/2	101/5894	0.0339814	0.0339814	NA	SLC26A3	1	ExNeu_3
hsa05214	Glioma	1/1	65/5894	0.0110282	0.0296276	0.00283518	CAMK2A	1	ExNeu_1
hsa04720	Long-term potentiation	1/1	70/5894	0.0118765	0.0296276	0.00283518	CAMK2A	1	ExNeu_1
hsa04971	Gastric acid secretion	1/1	74/5894	0.0125551	0.0296276	0.00283518	CAMK2A	1	ExNeu_1
hsa04012	ErbB signaling pathway	1/1	87/5894	0.0147608	0.0296276	0.00283518	CAMK2A	1	ExNeu_1
hsa04912	GnRH signaling pathway	1/1	101/5894	0.0171361	0.0296276	0.00283518	CAMK2A	1	ExNeu_1
hsa04916	Melanogenesis	1/1	101/5894	0.0171361	0.0296276	0.00283518	CAMK2A	1	ExNeu_1
hsa04114	Oocyte meiosis	1/1	114/5894	0.0193417	0.0296276	0.00283518	CAMK2A	1	ExNeu_1
hsa04722	Neurotrophin signaling pathway	1/1	127/5894	0.0215473	0.0296276	0.00283518	CAMK2A	1	ExNeu_1
hsa04310	Wnt signaling pathway	1/1	151/5894	0.0256193	0.0313124	0.00299641	CAMK2A	1	ExNeu_1
hsa04020	Calcium signaling pathway	1/1	177/5894	0.0300305	0.0330336	0.00316111	CAMK2A	1	ExNeu_1
hsa04740	Olfactory transduction	1/1	388/5894	0.0658297	0.0658297	0.00629949	CAMK2A	1	ExNeu_1

## Sheet: ExNeu_GO_BP
Supplemental Data Table S4:GO and KEGG enrichment in ExNeu cluster
ID	Description	GeneRatio	BgRatio	pvalue	p.adjust	qvalue	geneID	Count	Group
GO:0050808	synapse organization	49/366	433/18866	1.10908e-23	3.87735e-20	3.41247e-20	ACTN1/ARHGAP44/ARMCX5-GPRASP2/ASIC2/CACNB2/CACNB4/CACNG2/CBLN2/CDH9/CLSTN2/CNTN5/COLQ/CTNNA2/CUX2/DGKB/DLG2/DSCAM/ERC2/FRMPD4/GABRB3/GPC6/GRID2/GRIN2B/IL1RAPL2/KALRN/KIRREL3/LINGO2/LRFN2/LRFN5/MAPT/MYH10/NOS1AP/NTRK3/PDZRN3/PPFIA2/PTK2/PTPRO/ROBO2/SDK1/SEZ6L/SHANK2/SIPA1L1/SLIT1/TANC2/TMEM108/TNR/UNC13A/UNC13C/ZNF804A	49	ExNeu_2
GO:0034765	regulation of ion transmembrane transport	40/366	489/18866	1.46192e-14	2.55543e-11	2.24904e-11	ASIC2/CACNA1A/CACNA1B/CACNA1C/CACNA1D/CACNA1E/CACNA2D3/CACNB2/CACNB4/CACNG2/CACNG3/CATSPER2/CEMIP/CHRM3/DLG2/DPP6/FGF12/GRIA1/GRIA4/GRIN2A/GRIN2B/GSG1L/HECW1/KCNB1/KCNB2/KCND2/KCND3/KCNH1/KCNIP4/KCNJ6/KCNMA1/KCNN2/KCNQ3/LRRC7/NOS1AP/PDE4D/RYR2/SHANK2/SHISA9/TRPC6	40	ExNeu_2
GO:0050804	modulation of chemical synaptic transmission	38/366	454/18866	3.37218e-14	3.16041e-11	2.78149e-11	BTBD9/CACNA1A/CACNA1B/CACNA1D/CACNB2/CACNG2/CACNG3/CELF4/CLSTN2/CUX2/DGKB/DLGAP1/DLGAP2/GRIA1/GRID2/GRIK4/GRIN2A/GRIN2B/GRM1/GRM7/HRH2/KCNB1/LRFN2/MAPT/NRG3/PPFIA2/RIMS1/RIMS2/SHANK2/SHISA9/SIPA1L1/SORCS3/STXBP5L/SYN3/TMEM108/TNR/UNC13A/UNC13C	38	ExNeu_2
GO:0099177	regulation of trans-synaptic signaling	38/366	455/18866	3.61603e-14	3.16041e-11	2.78149e-11	BTBD9/CACNA1A/CACNA1B/CACNA1D/CACNB2/CACNG2/CACNG3/CELF4/CLSTN2/CUX2/DGKB/DLGAP1/DLGAP2/GRIA1/GRID2/GRIK4/GRIN2A/GRIN2B/GRM1/GRM7/HRH2/KCNB1/LRFN2/MAPT/NRG3/PPFIA2/RIMS1/RIMS2/SHANK2/SHISA9/SIPA1L1/SORCS3/STXBP5L/SYN3/TMEM108/TNR/UNC13A/UNC13C	38	ExNeu_2
GO:0050807	regulation of synapse organization	27/366	229/18866	6.27586e-14	4.38808e-11	3.86196e-11	ARHGAP44/ARMCX5-GPRASP2/ASIC2/CBLN2/CLSTN2/COLQ/CTNNA2/CUX2/DGKB/FRMPD4/GPC6/GRID2/GRIN2B/IL1RAPL2/KALRN/LINGO2/LRFN2/LRFN5/NTRK3/PPFIA2/PTK2/PTPRO/ROBO2/SIPA1L1/SLIT1/TANC2/ZNF804A	27	ExNeu_2
GO:0050803	regulation of synapse structure or activity	27/366	240/18866	1.98051e-13	1.15398e-10	1.01562e-10	ARHGAP44/ARMCX5-GPRASP2/ASIC2/CBLN2/CLSTN2/COLQ/CTNNA2/CUX2/DGKB/FRMPD4/GPC6/GRID2/GRIN2B/IL1RAPL2/KALRN/LINGO2/LRFN2/LRFN5/NTRK3/PPFIA2/PTK2/PTPRO/ROBO2/SIPA1L1/SLIT1/TANC2/ZNF804A	27	ExNeu_2
GO:0042391	regulation of membrane potential	36/366	443/18866	4.02068e-13	2.00804e-10	1.76729e-10	ASIC2/CACNA1A/CACNA1B/CACNA1C/CACNA1D/CACNA1E/CACNB2/CACNB4/CACNG2/CELF4/CUX2/FGF12/GABRB3/GABRG3/GRIA1/GRID2/GRIK4/GRIN2A/GRIN2B/GRM1/KCNB1/KCND2/KCND3/KCNH1/KCNK1/KCNMA1/KCNN2/KCNQ3/MAPT/NOS1AP/NTRK3/RIMS1/RIMS2/RYR2/SHANK2/TMEM108	36	ExNeu_2
GO:0007215	glutamate receptor signaling pathway	17/366	101/18866	9.80391e-12	4.10462e-09	3.61249e-09	CACNG2/CACNG3/DLG2/GRIA1/GRIA4/GRID2/GRIK4/GRIN2A/GRIN2B/GRM1/GRM7/GSG1L/KCNB1/LRRC7/SHANK2/SHISA9/UNC13A	17	ExNeu_2
GO:0007416	synapse assembly	22/366	184/18866	1.05668e-11	4.10462e-09	3.61249e-09	ARMCX5-GPRASP2/ASIC2/CBLN2/CDH9/CLSTN2/CNTN5/COLQ/CUX2/DSCAM/GABRB3/GPC6/GRID2/IL1RAPL2/KIRREL3/LINGO2/LRFN5/NTRK3/PTK2/ROBO2/SDK1/SHANK2/SLIT1	22	ExNeu_2
GO:0099173	postsynapse organization	21/366	173/18866	2.35101e-11	8.21913e-09	7.23368e-09	ACTN1/ARHGAP44/ARMCX5-GPRASP2/COLQ/CUX2/DGKB/DLG2/FRMPD4/GRID2/GRIN2B/KALRN/LRFN2/MYH10/NOS1AP/NTRK3/PPFIA2/SHANK2/SIPA1L1/TANC2/TMEM108/ZNF804A	21	ExNeu_2
GO:0034329	cell junction assembly	31/366	434/18866	4.72033e-10	1.50021e-07	1.32034e-07	ACTN1/ARMCX5-GPRASP2/ASIC2/CBLN2/CDH12/CDH18/CDH22/CDH9/CLSTN2/CNTN5/COLQ/CUX2/DSCAM/GABRB3/GPC6/GRID2/IL1RAPL2/KIRREL3/LINGO2/LRFN5/NTRK3/PATJ/PTK2/PTPRO/ROBO2/SDK1/SHANK2/SLIT1/SMAD3/SORBS1/TLN2	31	ExNeu_2
GO:0051963	regulation of synapse assembly	15/366	107/18866	2.3321e-09	6.7942e-07	5.9796e-07	ARMCX5-GPRASP2/ASIC2/CBLN2/CLSTN2/COLQ/CUX2/GPC6/GRID2/IL1RAPL2/LINGO2/LRFN5/NTRK3/PTK2/ROBO2/SLIT1	15	ExNeu_2
GO:1900449	regulation of glutamate receptor signaling pathway	12/366	64/18866	3.14914e-09	8.46878e-07	7.4534e-07	CACNG2/CACNG3/DLG2/GRIA1/GRIA4/GRIN2A/GRIN2B/GSG1L/LRRC7/SHANK2/SHISA9/UNC13A	12	ExNeu_2
GO:0099601	regulation of neurotransmitter receptor activity	13/366	79/18866	3.70756e-09	9.25831e-07	8.14827e-07	CACNG2/CACNG3/DLG2/DLGAP1/DLGAP2/GRIA1/GRIA4/GRIN2A/GRIN2B/GSG1L/LRRC7/SHANK2/SHISA9	13	ExNeu_2
GO:0035637	multicellular organismal signaling	19/366	206/18866	2.18365e-08	5.08936e-06	4.47916e-06	CACNA1C/CACNA1D/CACNA2D3/CACNB2/CACNB4/CACNG2/CACNG3/FGF12/ITPR1/KCND2/KCND3/KCNIP4/KCNK1/KCNN2/NTRK3/PDE4D/RYR2/SPTBN4/TNR	19	ExNeu_2
GO:0061337	cardiac conduction	16/366	148/18866	3.10521e-08	6.78489e-06	5.9714e-06	CACNA1C/CACNA1D/CACNA2D3/CACNB2/CACNB4/CACNG2/CACNG3/ITPR1/KCND2/KCND3/KCNIP4/KCNK1/KCNN2/PDE4D/RYR2/SPTBN4	16	ExNeu_2
GO:0032412	regulation of ion transmembrane transporter activity	21/366	265/18866	5.63634e-08	1.1591e-05	1.02012e-05	CACNA1D/CACNB2/CACNB4/CACNG2/CACNG3/CHRM3/DLG2/FGF12/GRIA1/GRIA4/GRIN2A/GRIN2B/GSG1L/HECW1/LRRC7/NOS1AP/PDE4D/RYR2/SHANK2/SHISA9/TRPC6	21	ExNeu_2
GO:0016358	dendrite development	20/366	247/18866	8.2323e-08	1.5989e-05	1.40719e-05	ARHGAP44/ARMCX5-GPRASP2/CAMK1D/CTNNA2/CUX2/DAB1/DCLK1/DSCAM/FSTL4/HECW1/IQSEC1/KALRN/PHACTR1/PPFIA2/PRKG1/SDK1/SHANK2/SIPA1L1/TANC2/TRPC6	20	ExNeu_2
GO:1904062	regulation of cation transmembrane transport	24/366	349/18866	9.42497e-08	1.73419e-05	1.52627e-05	CACNA1C/CACNA1D/CACNB2/CACNB4/CACNG2/CACNG3/CEMIP/DLG2/DPP6/FGF12/GRIA1/GRIA4/GRIN2A/GRIN2B/GSG1L/HECW1/KCNIP4/KCNN2/LRRC7/NOS1AP/PDE4D/RYR2/SHANK2/SHISA9	24	ExNeu_2
GO:0022898	regulation of transmembrane transporter activity	21/366	276/18866	1.12732e-07	1.97055e-05	1.73429e-05	CACNA1D/CACNB2/CACNB4/CACNG2/CACNG3/CHRM3/DLG2/FGF12/GRIA1/GRIA4/GRIN2A/GRIN2B/GSG1L/HECW1/LRRC7/NOS1AP/PDE4D/RYR2/SHANK2/SHISA9/TRPC6	21	ExNeu_2
GO:1903522	regulation of blood circulation	22/366	303/18866	1.27578e-07	2.12386e-05	1.86922e-05	ASIC2/CACNA1B/CACNA1C/CACNA1D/CACNA2D3/CACNB2/CACNB4/CACNG2/CACNG3/CELF2/CHRM3/HRH2/ITPR1/KCND2/KCND3/KCNIP4/KCNK1/KCNN2/NOS1AP/PDE4D/RYR2/SPTBN4	22	ExNeu_2
GO:0060078	regulation of postsynaptic membrane potential	15/366	144/18866	1.37824e-07	2.19015e-05	1.92756e-05	CELF4/CUX2/GABRB3/GABRG3/GRIA1/GRID2/GRIK4/GRIN2A/GRIN2B/GRM1/KCND2/RIMS1/RIMS2/SHANK2/TMEM108	15	ExNeu_2
GO:0099175	regulation of postsynapse organization	13/366	107/18866	1.56026e-07	2.3716e-05	2.08726e-05	ARHGAP44/ARMCX5-GPRASP2/CUX2/DGKB/GRID2/GRIN2B/KALRN/LRFN2/NTRK3/PPFIA2/SIPA1L1/TANC2/ZNF804A	13	ExNeu_2
GO:0070588	calcium ion transmembrane transport	22/366	312/18866	2.12052e-07	3.0889e-05	2.71855e-05	CACNA1A/CACNA1B/CACNA1C/CACNA1D/CACNA1E/CACNA2D3/CACNB2/CACNB4/CACNG2/CACNG3/CATSPER2/CEMIP/GRIN2A/GRIN2B/ITPR1/MICU1/NOS1AP/PDE4D/PKD1L1/RYR2/SLC24A4/TRPC6	22	ExNeu_2
GO:0032409	regulation of transporter activity	21/366	291/18866	2.7392e-07	3.8305e-05	3.37124e-05	CACNA1D/CACNB2/CACNB4/CACNG2/CACNG3/CHRM3/DLG2/FGF12/GRIA1/GRIA4/GRIN2A/GRIN2B/GSG1L/HECW1/LRRC7/NOS1AP/PDE4D/RYR2/SHANK2/SHISA9/TRPC6	21	ExNeu_2
GO:0007528	neuromuscular junction development	9/366	50/18866	4.38215e-07	5.89231e-05	5.18584e-05	CACNB2/CACNB4/CACNG2/COLQ/KALRN/PDZRN3/SHANK2/UNC13A/UNC13C	9	ExNeu_2
GO:0008016	regulation of heart contraction	19/366	256/18866	6.66603e-07	8.54887e-05	7.5239e-05	CACNA1B/CACNA1C/CACNA1D/CACNA2D3/CACNB2/CACNB4/CACNG2/CACNG3/CELF2/ITPR1/KCND2/KCND3/KCNIP4/KCNK1/KCNN2/NOS1AP/PDE4D/RYR2/SPTBN4	19	ExNeu_2
GO:2001257	regulation of cation channel activity	16/366	185/18866	6.84692e-07	8.54887e-05	7.5239e-05	CACNB2/CACNB4/CACNG2/CACNG3/DLG2/FGF12/GRIA1/GRIA4/GRIN2A/GRIN2B/GSG1L/LRRC7/NOS1AP/PDE4D/SHANK2/SHISA9	16	ExNeu_2
GO:0035418	protein localization to synapse	11/366	85/18866	7.45521e-07	8.98738e-05	7.90982e-05	ANKS1B/ARHGAP44/ASIC2/CACNG2/CACNG3/CEP112/DLG2/GPC6/GRIN2A/LRRC7/MAPT	11	ExNeu_2
GO:0010769	regulation of cell morphogenesis involved in differentiation	21/366	310/18866	7.74405e-07	9.0244e-05	7.94241e-05	ARHGAP44/ARMCX5-GPRASP2/CUX2/DAB1/DSCAM/FSTL4/HECW1/KALRN/MAPT/NIN/NTRK3/PLXNA2/PLXNA4/PPFIA2/PTK2/PTPRO/ROBO2/SIPA1L1/TANC2/TNR/TRPC6	21	ExNeu_2
GO:0060047	heart contraction	20/366	287/18866	9.15686e-07	0.000103266	9.08845e-05	CACNA1B/CACNA1C/CACNA1D/CACNA2D3/CACNB2/CACNB4/CACNG2/CACNG3/CELF2/FGF12/ITPR1/KCND2/KCND3/KCNIP4/KCNK1/KCNN2/NOS1AP/PDE4D/RYR2/SPTBN4	20	ExNeu_2
GO:0048813	dendrite morphogenesis	14/366	146/18866	9.94795e-07	0.000108681	9.56509e-05	ARHGAP44/ARMCX5-GPRASP2/CTNNA2/CUX2/DCLK1/DSCAM/HECW1/KALRN/PHACTR1/PPFIA2/SHANK2/SIPA1L1/TANC2/TRPC6	14	ExNeu_2
GO:0048167	regulation of synaptic plasticity	16/366	191/18866	1.0493e-06	0.000111162	9.78341e-05	GRIA1/GRID2/GRIN2A/GRIN2B/HRH2/KCNB1/MAPT/RIMS1/RIMS2/SHANK2/SHISA9/SIPA1L1/SORCS3/TNR/UNC13A/UNC13C	16	ExNeu_2
GO:0031644	regulation of nervous system process	14/366	148/18866	1.17266e-06	0.000120577	0.00010612	CELF4/CUX2/DLGAP1/DLGAP2/FGF12/GRM1/RIMS1/RIMS2/SHANK2/SHISA9/SLC25A12/TENM4/TMEM108/TNR	14	ExNeu_2
GO:0003015	heart process	20/366	297/18866	1.55878e-06	0.000154596	0.000136061	CACNA1B/CACNA1C/CACNA1D/CACNA2D3/CACNB2/CACNB4/CACNG2/CACNG3/CELF2/FGF12/ITPR1/KCND2/KCND3/KCNIP4/KCNK1/KCNN2/NOS1AP/PDE4D/RYR2/SPTBN4	20	ExNeu_2
GO:0010469	regulation of signaling receptor activity	15/366	174/18866	1.59195e-06	0.000154596	0.000136061	CACNG2/CACNG3/DLG2/DLGAP1/DLGAP2/GRIA1/GRIA4/GRIN2A/GRIN2B/GSG1L/LRRC7/PDE4D/SHANK2/SHISA9/ZFYVE28	15	ExNeu_2
GO:1901888	regulation of cell junction assembly	16/366	200/18866	1.92845e-06	0.000182212	0.000160366	ARMCX5-GPRASP2/ASIC2/CBLN2/CLSTN2/COLQ/CUX2/GPC6/GRID2/IL1RAPL2/LINGO2/LRFN5/NTRK3/PTK2/ROBO2/SLIT1/SMAD3	16	ExNeu_2
GO:0098742	cell-cell adhesion via plasma-membrane adhesion molecules	19/366	277/18866	2.17164e-06	0.000199791	0.000175837	CDH12/CDH13/CDH18/CDH22/CDH9/CLSTN2/DAB1/DSCAM/DSCAML1/GPC6/GRID2/KIRREL3/LRFN5/PCDH11X/PTPRT/ROBO2/SDK1/TENM2/TENM4	19	ExNeu_2
GO:0035249	synaptic transmission, glutamatergic	11/366	96/18866	2.5479e-06	0.00022753	0.00020025	CACNG2/CACNG3/GRID2/GRIK4/GRM1/GRM7/SHANK2/SHC3/TNR/UNC13A/UNC13C	11	ExNeu_2
GO:0060998	regulation of dendritic spine development	10/366	78/18866	2.60332e-06	0.00022753	0.00020025	ARHGAP44/ARMCX5-GPRASP2/CUX2/FSTL4/KALRN/PPFIA2/SDK1/SHANK2/SIPA1L1/TANC2	10	ExNeu_2
GO:0060996	dendritic spine development	11/366	102/18866	4.64035e-06	0.000395675	0.000348235	ARHGAP44/ARMCX5-GPRASP2/CUX2/FSTL4/IQSEC1/KALRN/PPFIA2/SDK1/SHANK2/SIPA1L1/TANC2	11	ExNeu_2
GO:0097061	dendritic spine organization	10/366	84/18866	5.15292e-06	0.00042892	0.000377494	ARHGAP44/ARMCX5-GPRASP2/CUX2/GRIN2B/KALRN/PPFIA2/SHANK2/SIPA1L1/TANC2/ZNF804A	10	ExNeu_2
GO:0045666	positive regulation of neuron differentiation	22/366	380/18866	5.61058e-06	0.000456153	0.000401462	ARMCX5-GPRASP2/ATP8A2/BRINP1/BRINP2/CAMK1D/CUX2/DAB1/DSCAM/KALRN/LRRC7/MAPT/NIN/NTRK3/PLXNA2/PLXNA4/RIMS1/RIMS2/ROBO2/SHANK2/TRPC6/UNC13A/ZNF804A	22	ExNeu_2
GO:1902414	protein localization to cell junction	11/366	105/18866	6.16194e-06	0.000489594	0.000430894	ANKS1B/ARHGAP44/ASIC2/CACNG2/CACNG3/CEP112/DLG2/GPC6/GRIN2A/LRRC7/MAPT	11	ExNeu_2
GO:0035235	ionotropic glutamate receptor signaling pathway	6/366	26/18866	8.48323e-06	0.000659052	0.000580034	GRIA1/GRIA4/GRID2/GRIK4/GRIN2A/GRIN2B	6	ExNeu_2
GO:0007409	axonogenesis	25/366	482/18866	8.90117e-06	0.000676489	0.00059538	ATP8A2/CTNNA2/DAB1/DCLK1/DOK6/DSCAM/DSCAML1/EPHA6/EXT1/FSTL4/MAPT/MYH10/NIN/NTRK3/PLXNA2/PLXNA4/PTK2/PTPRO/ROBO2/SHC3/SIPA1L1/SLIT1/SLIT3/SPTBN4/TNR	25	ExNeu_2
GO:0050773	regulation of dendrite development	13/366	155/18866	1.06486e-05	0.000792077	0.00069711	ARHGAP44/ARMCX5-GPRASP2/CAMK1D/CUX2/FSTL4/HECW1/KALRN/PPFIA2/SDK1/SHANK2/SIPA1L1/TANC2/TRPC6	13	ExNeu_2
GO:0086002	cardiac muscle cell action potential involved in contraction	8/366	56/18866	1.17154e-05	0.00083698	0.00073663	CACNA1C/CACNA1D/CACNB2/FGF12/KCND3/KCNN2/NOS1AP/RYR2	8	ExNeu_2
GO:0106027	neuron projection organization	10/366	92/18866	1.17311e-05	0.00083698	0.00073663	ARHGAP44/ARMCX5-GPRASP2/CUX2/GRIN2B/KALRN/PPFIA2/SHANK2/SIPA1L1/TANC2/ZNF804A	10	ExNeu_2
GO:0086003	cardiac muscle cell contraction	9/366	74/18866	1.28371e-05	0.000897573	0.000789957	CACNA1C/CACNA1D/CACNB2/FGF12/KCND3/KCNN2/NOS1AP/PDE4D/RYR2	9	ExNeu_2
GO:0097120	receptor localization to synapse	8/366	57/18866	1.34001e-05	0.000918565	0.000808432	ANKS1B/ARHGAP44/CACNG2/CACNG3/CEP112/DLG2/GPC6/LRRC7	8	ExNeu_2
GO:0010976	positive regulation of neuron projection development	18/366	290/18866	1.58588e-05	0.00105726	0.0009305	ARMCX5-GPRASP2/ATP8A2/CAMK1D/CUX2/DSCAM/KALRN/LRRC7/MAPT/NIN/NTRK3/PLXNA2/PLXNA4/RIMS1/RIMS2/ROBO2/SHANK2/UNC13A/ZNF804A	18	ExNeu_2
GO:0022604	regulation of cell morphogenesis	25/366	499/18866	1.60283e-05	0.00105726	0.0009305	ARHGAP44/ARMCX5-GPRASP2/CUX2/DAB1/DSCAM/FSTL4/HECW1/KALRN/MAPT/MYH10/NIN/NTRK3/PLXNA2/PLXNA4/PPFIA2/PTK2/PTPRO/RIMS1/RIMS2/ROBO2/SIPA1L1/TANC2/TNR/TRPC6/UNC13A	25	ExNeu_2
GO:0071805	potassium ion transmembrane transport	15/366	218/18866	2.46532e-05	0.00154662	0.00136118	CACNA1D/DPP6/KCNB1/KCNB2/KCND2/KCND3/KCNH1/KCNIP4/KCNJ6/KCNK1/KCNMA1/KCNN2/KCNQ3/NOS1AP/SLC24A4	15	ExNeu_2
GO:0060292	long-term synaptic depression	6/366	31/18866	2.49959e-05	0.00154662	0.00136118	GRIA1/GRID2/KCNB1/MAPT/SHANK2/SORCS3	6	ExNeu_2
GO:0060997	dendritic spine morphogenesis	8/366	62/18866	2.52024e-05	0.00154662	0.00136118	ARHGAP44/ARMCX5-GPRASP2/CUX2/KALRN/PPFIA2/SHANK2/SIPA1L1/TANC2	8	ExNeu_2
GO:0007156	homophilic cell adhesion via plasma membrane adhesion molecules	13/366	168/18866	2.52166e-05	0.00154662	0.00136118	CDH12/CDH13/CDH18/CDH22/CDH9/CLSTN2/DSCAM/DSCAML1/KIRREL3/PCDH11X/PTPRT/ROBO2/SDK1	13	ExNeu_2
GO:0050806	positive regulation of synaptic transmission	13/366	172/18866	3.23063e-05	0.00194729	0.00171382	CACNA1D/CACNB2/CACNG2/CACNG3/CLSTN2/CUX2/GRIN2A/GRIN2B/RIMS1/RIMS2/SHANK2/TNR/UNC13A	13	ExNeu_2
GO:0006816	calcium ion transport	22/366	426/18866	3.29517e-05	0.00195253	0.00171842	CACNA1A/CACNA1B/CACNA1C/CACNA1D/CACNA1E/CACNA2D3/CACNB2/CACNB4/CACNG2/CACNG3/CATSPER2/CEMIP/GRIN2A/GRIN2B/ITPR1/MICU1/NOS1AP/PDE4D/PKD1L1/RYR2/SLC24A4/TRPC6	22	ExNeu_2
GO:0007626	locomotory behavior	14/366	198/18866	3.39683e-05	0.00197922	0.00174192	ASTN1/BTBD9/CACNA1B/DAB1/DSCAM/FGF12/GRM1/KALRN/KCND2/NAV2/SEZ6L/SPTBN4/TMOD1/TNR	14	ExNeu_2
GO:0061001	regulation of dendritic spine morphogenesis	7/366	48/18866	3.62573e-05	0.00207796	0.00182882	ARHGAP44/ARMCX5-GPRASP2/CUX2/KALRN/PPFIA2/SIPA1L1/TANC2	7	ExNeu_2
GO:0007269	neurotransmitter secretion	13/366	175/18866	3.87107e-05	0.00214814	0.00189058	CACNA1B/CACNA1D/CACNB2/ERC2/PPFIA2/PTPRN2/RIMS1/RIMS2/STXBP5L/SYN2/SYN3/UNC13A/UNC13C	13	ExNeu_2
GO:0099643	signal release from synapse	13/366	175/18866	3.87107e-05	0.00214814	0.00189058	CACNA1B/CACNA1D/CACNB2/ERC2/PPFIA2/PTPRN2/RIMS1/RIMS2/STXBP5L/SYN2/SYN3/UNC13A/UNC13C	13	ExNeu_2
GO:0007411	axon guidance	17/366	284/18866	4.30309e-05	0.00235056	0.00206874	DAB1/DOK6/DSCAM/DSCAML1/EPHA6/EXT1/MYH10/PLXNA2/PLXNA4/PTK2/PTPRO/ROBO2/SHC3/SLIT1/SLIT3/SPTBN4/TNR	17	ExNeu_2
GO:0051965	positive regulation of synapse assembly	8/366	67/18866	4.46911e-05	0.00235398	0.00207174	ARMCX5-GPRASP2/ASIC2/CBLN2/CLSTN2/CUX2/GRID2/LINGO2/NTRK3	8	ExNeu_2
GO:0097485	neuron projection guidance	17/366	285/18866	4.4965e-05	0.00235398	0.00207174	DAB1/DOK6/DSCAM/DSCAML1/EPHA6/EXT1/MYH10/PLXNA2/PLXNA4/PTK2/PTPRO/ROBO2/SHC3/SLIT1/SLIT3/SPTBN4/TNR	17	ExNeu_2
GO:0030048	actin filament-based movement	12/366	153/18866	4.51134e-05	0.00235398	0.00207174	CACNA1C/CACNA1D/CACNB2/FGF12/KCND3/KCNN2/MYH10/MYO1D/NOS1AP/PDE4D/RYR2/TMOD1	12	ExNeu_2
GO:0007611	learning or memory	16/366	260/18866	5.18389e-05	0.00263307	0.00231737	ARMCX5-GPRASP2/BRINP1/BTBD9/CAMK4/CUX2/GRIA1/GRIN2A/GRIN2B/HRH2/KALRN/MAPT/MEIS2/SHANK2/SHC3/SORCS3/TNR	16	ExNeu_2
GO:0070838	divalent metal ion transport	23/366	471/18866	5.19684e-05	0.00263307	0.00231737	CACNA1A/CACNA1B/CACNA1C/CACNA1D/CACNA1E/CACNA2D3/CACNB2/CACNB4/CACNG2/CACNG3/CATSPER2/CEMIP/GRIN2A/GRIN2B/ITPR1/MICU1/NIPAL2/NOS1AP/PDE4D/PKD1L1/RYR2/SLC24A4/TRPC6	23	ExNeu_2
GO:2000310	regulation of NMDA receptor activity	6/366	36/18866	6.09333e-05	0.00304318	0.00267832	DLG2/GRIA1/GRIA4/GRIN2A/GRIN2B/LRRC7	6	ExNeu_2
GO:0048588	developmental cell growth	15/366	237/18866	6.4513e-05	0.00313056	0.00275522	DCLK1/DSCAM/FSTL4/MAPT/NIN/NTRK3/PLXNA4/RIMS1/RIMS2/SLIT1/SLIT3/SORBS2/TMEM108/TNR/UNC13A	15	ExNeu_2
GO:0072511	divalent inorganic cation transport	23/366	478/18866	6.50115e-05	0.00313056	0.00275522	CACNA1A/CACNA1B/CACNA1C/CACNA1D/CACNA1E/CACNA2D3/CACNB2/CACNB4/CACNG2/CACNG3/CATSPER2/CEMIP/GRIN2A/GRIN2B/ITPR1/MICU1/NIPAL2/NOS1AP/PDE4D/PKD1L1/RYR2/SLC24A4/TRPC6	23	ExNeu_2
GO:0099565	chemical synaptic transmission, postsynaptic	10/366	112/18866	6.53693e-05	0.00313056	0.00275522	CELF4/CUX2/GABRB3/GRID2/GRIN2A/GRIN2B/RIMS1/RIMS2/SHANK2/TMEM108	10	ExNeu_2
GO:0051899	membrane depolarization	9/366	91/18866	6.8184e-05	0.00322124	0.00283502	CACNA1A/CACNA1B/CACNA1C/CACNA1D/CACNA1E/CACNB2/CACNB4/CACNG2/FGF12	9	ExNeu_2
GO:0099172	presynapse organization	7/366	53/18866	6.98517e-05	0.00325602	0.00286563	CBLN2/CNTN5/GPC6/IL1RAPL2/LRFN5/NTRK3/PPFIA2	7	ExNeu_2
GO:0050770	regulation of axonogenesis	13/366	186/18866	7.26253e-05	0.00334076	0.00294022	DAB1/DSCAM/FSTL4/MAPT/NIN/NTRK3/PLXNA2/PLXNA4/PTK2/PTPRO/ROBO2/SIPA1L1/TNR	13	ExNeu_2
GO:0001508	action potential	11/366	138/18866	8.05728e-05	0.00361278	0.00317962	CACNA1C/CACNA1D/CACNB2/FGF12/KCNB1/KCND2/KCND3/KCNN2/NOS1AP/NTRK3/RYR2	11	ExNeu_2
GO:0050769	positive regulation of neurogenesis	23/366	485/18866	8.09097e-05	0.00361278	0.00317962	ARMCX5-GPRASP2/ATP8A2/BRINP1/BRINP2/CAMK1D/CUX2/DAB1/DSCAM/KALRN/LRRC7/MAPT/NIN/NTRK3/PLXNA2/PLXNA4/RIMS1/RIMS2/ROBO2/SHANK2/TENM4/TRPC6/UNC13A/ZNF804A	23	ExNeu_2
GO:0006813	potassium ion transport	15/366	242/18866	8.16389e-05	0.00361278	0.00317962	CACNA1D/DPP6/KCNB1/KCNB2/KCND2/KCND3/KCNH1/KCNIP4/KCNJ6/KCNK1/KCNMA1/KCNN2/KCNQ3/NOS1AP/SLC24A4	15	ExNeu_2
GO:0050890	cognition	17/366	302/18866	9.19054e-05	0.00401626	0.00353473	ARMCX5-GPRASP2/BRINP1/BTBD9/CAMK4/CUX2/DOP1B/GRIA1/GRIN2A/GRIN2B/HRH2/KALRN/MAPT/MEIS2/SHANK2/SHC3/SORCS3/TNR	17	ExNeu_2
GO:0031346	positive regulation of cell projection organization	20/366	394/18866	9.47594e-05	0.004072	0.00358379	ARMCX5-GPRASP2/ATP8A2/CAMK1D/CUX2/DSCAM/KALRN/LRRC7/MAPT/NAV3/NIN/NTRK3/PLXNA2/PLXNA4/RIMS1/RIMS2/ROBO2/SHANK2/TENM2/UNC13A/ZNF804A	20	ExNeu_2
GO:0048814	regulation of dendrite morphogenesis	9/366	95/18866	9.55104e-05	0.004072	0.00358379	ARHGAP44/ARMCX5-GPRASP2/CUX2/HECW1/KALRN/PPFIA2/SIPA1L1/TANC2/TRPC6	9	ExNeu_2
GO:0050805	negative regulation of synaptic transmission	8/366	75/18866	0.000101048	0.00420554	0.00370131	CELF4/GRIA1/GRID2/KCNB1/MAPT/SHANK2/SORCS3/TNR	8	ExNeu_2
GO:0086001	cardiac muscle cell action potential	8/366	75/18866	0.000101048	0.00420554	0.00370131	CACNA1C/CACNA1D/CACNB2/FGF12/KCND3/KCNN2/NOS1AP/RYR2	8	ExNeu_2
GO:2000311	regulation of AMPA receptor activity	5/366	25/18866	0.000103175	0.00424355	0.00373476	CACNG2/CACNG3/GSG1L/SHANK2/SHISA9	5	ExNeu_2
GO:0099003	vesicle-mediated transport in synapse	14/366	220/18866	0.000106218	0.0043179	0.0038002	BTBD9/CACNA1D/CACNB2/ERC2/GSG1L/PPFIA2/RAPGEF4/RIMS1/RIMS2/STXBP5L/SYN2/SYN3/UNC13A/UNC13C	14	ExNeu_2
GO:1900452	regulation of long-term synaptic depression	4/366	14/18866	0.000119571	0.00480481	0.00422873	GRID2/KCNB1/MAPT/SORCS3	4	ExNeu_2
GO:0007613	memory	10/366	121/18866	0.000125307	0.00493844	0.00434634	BRINP1/BTBD9/CAMK4/CUX2/GRIA1/GRIN2A/HRH2/KALRN/MAPT/SORCS3	10	ExNeu_2
GO:0015012	heparan sulfate proteoglycan biosynthetic process	5/366	26/18866	0.000125721	0.00493844	0.00434634	CSGALNACT1/EXT1/HS6ST3/NDST3/XYLT1	5	ExNeu_2
GO:1990138	neuron projection extension	12/366	172/18866	0.000139157	0.00540547	0.00475737	DCLK1/DSCAM/MAPT/NTRK3/PLXNA4/RIMS1/RIMS2/SLIT1/SLIT3/TMEM108/TNR/UNC13A	12	ExNeu_2
GO:0099504	synaptic vesicle cycle	13/366	199/18866	0.000143567	0.00545626	0.00480207	BTBD9/CACNA1D/CACNB2/ERC2/PPFIA2/RAPGEF4/RIMS1/RIMS2/STXBP5L/SYN2/SYN3/UNC13A/UNC13C	13	ExNeu_2
GO:0070252	actin-mediated cell contraction	10/366	123/18866	0.000143586	0.00545626	0.00480207	CACNA1C/CACNA1D/CACNB2/FGF12/KCND3/KCNN2/NOS1AP/PDE4D/RYR2/TMOD1	10	ExNeu_2
GO:0006836	neurotransmitter transport	14/366	229/18866	0.000161945	0.00608773	0.00535783	CACNA1B/CACNA1D/CACNB2/ERC2/PPFIA2/PTPRN2/RIMS1/RIMS2/STXBP5L/SV2B/SYN2/SYN3/UNC13A/UNC13C	14	ExNeu_2
GO:0060079	excitatory postsynaptic potential	9/366	103/18866	0.000178133	0.00655528	0.00576932	CELF4/CUX2/GRID2/GRIN2A/GRIN2B/RIMS1/RIMS2/SHANK2/TMEM108	9	ExNeu_2
GO:1901890	positive regulation of cell junction assembly	9/366	103/18866	0.000178133	0.00655528	0.00576932	ARMCX5-GPRASP2/ASIC2/CBLN2/CLSTN2/CUX2/GRID2/LINGO2/NTRK3/SMAD3	9	ExNeu_2
GO:0001964	startle response	5/366	28/18866	0.000181947	0.00662591	0.00583149	CSMD1/CTNNA2/GRID2/GRIN2A/KCNH1	5	ExNeu_2
GO:0021954	central nervous system neuron development	8/366	82/18866	0.000189802	0.0068407	0.00602053	AGBL4/DCLK1/MAPT/NIN/PLXNA4/PTK2/ROBO2/SPTBN4	8	ExNeu_2
GO:1903539	protein localization to postsynaptic membrane	6/366	44/18866	0.000193804	0.00691366	0.00608473	ARHGAP44/CACNG2/CACNG3/DLG2/GPC6/GRIN2A	6	ExNeu_2
GO:0001505	regulation of neurotransmitter levels	14/366	235/18866	0.000211797	0.00747922	0.00658249	CACNA1B/CACNA1D/CACNB2/COLQ/ERC2/PPFIA2/PTPRN2/RIMS1/RIMS2/STXBP5L/SYN2/SYN3/UNC13A/UNC13C	14	ExNeu_2
GO:0098815	modulation of excitatory postsynaptic potential	6/366	45/18866	0.000220006	0.0076592	0.00674089	CELF4/CUX2/RIMS1/RIMS2/SHANK2/TMEM108	6	ExNeu_2
GO:0060560	developmental growth involved in morphogenesis	14/366	236/18866	0.000221276	0.0076592	0.00674089	DCLK1/DSCAM/FSTL4/MAPT/NIN/NTRK3/PLXNA4/RIMS1/RIMS2/SLIT1/SLIT3/TMEM108/TNR/UNC13A	14	ExNeu_2
GO:0050905	neuromuscular process	9/366	107/18866	0.00023782	0.00815115	0.00717385	ATP8A2/CSMD1/CTNNA2/FGF12/GRID2/GRIN2A/KCNH1/MYH10/TNR	9	ExNeu_2
GO:0017156	calcium-ion regulated exocytosis	7/366	65/18866	0.000258556	0.00869147	0.00764939	KCNB1/RAPGEF4/RIMS1/RIMS2/SYN2/UNC13A/UNC13C	7	ExNeu_2
GO:0031646	positive regulation of nervous system process	7/366	65/18866	0.000258556	0.00869147	0.00764939	CUX2/RIMS1/RIMS2/SHANK2/SLC25A12/TENM4/TNR	7	ExNeu_2
GO:0062237	protein localization to postsynapse	6/366	48/18866	0.000315664	0.0105101	0.00925	ARHGAP44/CACNG2/CACNG3/DLG2/GPC6/GRIN2A	6	ExNeu_2
GO:0030534	adult behavior	10/366	137/18866	0.000345652	0.0112203	0.009875	BTBD9/DAB1/FGF12/KALRN/SDK1/SEZ6L/SHANK2/SPTBN4/TMOD1/UNC79	10	ExNeu_2
GO:0030201	heparan sulfate proteoglycan metabolic process	5/366	32/18866	0.000349831	0.0112203	0.009875	CSGALNACT1/EXT1/HS6ST3/NDST3/XYLT1	5	ExNeu_2
GO:0086019	cell-cell signaling involved in cardiac conduction	5/366	32/18866	0.000349831	0.0112203	0.009875	CACNA1C/CACNA1D/CACNB2/KCNN2/RYR2	5	ExNeu_2
GO:0097106	postsynaptic density organization	5/366	32/18866	0.000349831	0.0112203	0.009875	DLG2/GRID2/NTRK3/SHANK2/TMEM108	5	ExNeu_2
GO:0001764	neuron migration	11/366	164/18866	0.00036791	0.0115678	0.0101808	ASTN1/CTNNA2/DAB1/DCLK1/KIRREL3/MYH10/NRG3/NTRK3/PHACTR1/PRKG1/PTK2	11	ExNeu_2
GO:0021812	neuronal-glial interaction involved in cerebral cortex radial glia guided migration	2/366	2/18866	0.000375351	0.0115678	0.0101808	DAB1/LAMB1	2	ExNeu_2
GO:0030860	regulation of polarized epithelial cell differentiation	2/366	2/18866	0.000375351	0.0115678	0.0101808	AHI1/AJAP1	2	ExNeu_2
GO:0015014	heparan sulfate proteoglycan biosynthetic process, polysaccharide chain biosynthetic process	3/366	8/18866	0.00037721	0.0115678	0.0101808	CSGALNACT1/EXT1/NDST3	3	ExNeu_2
GO:0051964	negative regulation of synapse assembly	3/366	8/18866	0.00037721	0.0115678	0.0101808	PTK2/ROBO2/SLIT1	3	ExNeu_2
GO:0099054	presynapse assembly	6/366	50/18866	0.000395678	0.0120286	0.0105864	CBLN2/CNTN5/GPC6/IL1RAPL2/LRFN5/NTRK3	6	ExNeu_2
GO:0099084	postsynaptic specialization organization	5/366	34/18866	0.000468274	0.0141128	0.0124207	DLG2/GRID2/NTRK3/SHANK2/TMEM108	5	ExNeu_2
GO:0019226	transmission of nerve impulse	7/366	72/18866	0.000487282	0.0145602	0.0128144	CACNG2/CACNG3/FGF12/KCND2/NTRK3/SPTBN4/TNR	7	ExNeu_2
GO:0051668	localization within membrane	8/366	95/18866	0.000520626	0.0151913	0.01337	CACNG2/CACNG3/CDH13/CLIP1/COLQ/DLG2/LRRC7/RFTN1	8	ExNeu_2
GO:0086014	atrial cardiac muscle cell action potential	4/366	20/18866	0.000527813	0.0151913	0.01337	CACNA1C/CACNB2/KCNN2/RYR2	4	ExNeu_2
GO:0086026	atrial cardiac muscle cell to AV node cell signaling	4/366	20/18866	0.000527813	0.0151913	0.01337	CACNA1C/CACNB2/KCNN2/RYR2	4	ExNeu_2
GO:0086066	atrial cardiac muscle cell to AV node cell communication	4/366	20/18866	0.000527813	0.0151913	0.01337	CACNA1C/CACNB2/KCNN2/RYR2	4	ExNeu_2
GO:0051966	regulation of synaptic transmission, glutamatergic	7/366	73/18866	0.000530132	0.0151913	0.01337	CACNG2/CACNG3/GRM1/GRM7/SHANK2/TNR/UNC13A	7	ExNeu_2
GO:1905606	regulation of presynapse assembly	5/366	35/18866	0.000537717	0.0152834	0.013451	CBLN2/GPC6/IL1RAPL2/LRFN5/NTRK3	5	ExNeu_2
GO:1990264	peptidyl-tyrosine dephosphorylation involved in inactivation of protein kinase activity	3/366	9/18866	0.000557687	0.0157232	0.013838	PTPRB/PTPRO/PTPRT	3	ExNeu_2
GO:0016079	synaptic vesicle exocytosis	9/366	121/18866	0.000591402	0.0165403	0.0145572	CACNA1D/CACNB2/ERC2/PPFIA2/RIMS1/RIMS2/STXBP5L/UNC13A/UNC13C	9	ExNeu_2
GO:0021955	central nervous system neuron axonogenesis	5/366	36/18866	0.000614617	0.0169189	0.0148904	DCLK1/NIN/PLXNA4/PTK2/SPTBN4	5	ExNeu_2
GO:0099174	regulation of presynapse organization	5/366	36/18866	0.000614617	0.0169189	0.0148904	CBLN2/GPC6/IL1RAPL2/LRFN5/NTRK3	5	ExNeu_2
GO:0008344	adult locomotory behavior	7/366	75/18866	0.000624813	0.0170652	0.0150192	BTBD9/DAB1/FGF12/KALRN/SEZ6L/SPTBN4/TMOD1	7	ExNeu_2
GO:0019932	second-messenger-mediated signaling	20/366	456/18866	0.000634033	0.0171828	0.0151226	ADCY2/ADCY9/ADGRL2/CACNA1C/CDH13/CHRM3/GNAL/GRIN2A/GRIN2B/ITPR1/KSR2/MAPT/NOS1AP/PDE10A/PDE4D/PRKG1/RAPGEF4/RIMS2/RXFP1/RYR2	20	ExNeu_2
GO:0086065	cell communication involved in cardiac conduction	6/366	56/18866	0.000733388	0.0197225	0.0173579	CACNA1C/CACNA1D/CACNB2/KCNN2/PDE4D/RYR2	6	ExNeu_2
GO:0046058	cAMP metabolic process	4/366	22/18866	0.00077286	0.0203152	0.0178795	ADCY2/ADCY9/PDE10A/PDE4D	4	ExNeu_2
GO:0099633	protein localization to postsynaptic specialization membrane	4/366	22/18866	0.00077286	0.0203152	0.0178795	CACNG2/CACNG3/DLG2/GPC6	4	ExNeu_2
GO:0099645	neurotransmitter receptor localization to postsynaptic specialization membrane	4/366	22/18866	0.00077286	0.0203152	0.0178795	CACNG2/CACNG3/DLG2/GPC6	4	ExNeu_2
GO:0003012	muscle system process	20/366	467/18866	0.000850529	0.0221899	0.0195294	ATP8A2/CACNA1C/CACNA1D/CACNB2/CHRM3/FGF12/KCNB2/KCND3/KCNMA1/KCNN2/MLIP/NOS1AP/PDE4D/PRKG1/PTK2/RYR2/SMAD3/SORBS1/SORBS2/TMOD1	20	ExNeu_2
GO:0048791	calcium ion-regulated exocytosis of neurotransmitter	4/366	23/18866	0.000921364	0.0238599	0.0209992	RIMS1/RIMS2/UNC13A/UNC13C	4	ExNeu_2
GO:0002027	regulation of heart rate	8/366	104/18866	0.000949214	0.0244004	0.0214749	CACNA1C/CACNA1D/CACNB2/KCND3/NOS1AP/PDE4D/RYR2/SPTBN4	8	ExNeu_2
GO:0010770	positive regulation of cell morphogenesis involved in differentiation	10/366	157/18866	0.0010039	0.0256177	0.0225462	ARMCX5-GPRASP2/CUX2/DSCAM/KALRN/MAPT/NIN/NTRK3/PLXNA2/PLXNA4/ROBO2	10	ExNeu_2
GO:0086016	AV node cell action potential	3/366	11/18866	0.00106425	0.0267672	0.0235579	CACNA1C/CACNB2/RYR2	3	ExNeu_2
GO:0086027	AV node cell to bundle of His cell signaling	3/366	11/18866	0.00106425	0.0267672	0.0235579	CACNA1C/CACNB2/RYR2	3	ExNeu_2
GO:0021564	vagus nerve development	2/366	3/18866	0.00111157	0.0269864	0.0237508	NAV2/PLXNA4	2	ExNeu_2
GO:0061364	apoptotic process involved in luteolysis	2/366	3/18866	0.00111157	0.0269864	0.0237508	ROBO2/SLIT3	2	ExNeu_2
GO:0061789	dense core granule priming	2/366	3/18866	0.00111157	0.0269864	0.0237508	UNC13A/UNC13C	2	ExNeu_2
GO:0098912	membrane depolarization during atrial cardiac muscle cell action potential	2/366	3/18866	0.00111157	0.0269864	0.0237508	CACNA1C/CACNB2	2	ExNeu_2
GO:1904381	Golgi apparatus mannose trimming	2/366	3/18866	0.00111157	0.0269864	0.0237508	MAN1A1/MAN1C1	2	ExNeu_2
GO:0031345	negative regulation of cell projection organization	11/366	188/18866	0.00114613	0.0276336	0.0243205	ARHGAP44/DAB1/FSTL4/GRIN2B/PTK2/PTPRG/PTPRO/RAP1GAP2/RTN4RL1/TNR/TRPC6	11	ExNeu_2
GO:0010842	retina layer formation	4/366	25/18866	0.00127661	0.0303608	0.0267207	AHI1/ATP8A2/DSCAM/SDK1	4	ExNeu_2
GO:1905809	negative regulation of synapse organization	4/366	25/18866	0.00127661	0.0303608	0.0267207	GRIN2B/PTK2/ROBO2/SLIT1	4	ExNeu_2
GO:0070509	calcium ion import	7/366	85/18866	0.00131764	0.0311249	0.0273931	CACNA1A/CACNA1B/CACNA1C/CACNA1D/CACNA1E/CACNB2/MICU1	7	ExNeu_2
GO:0086067	AV node cell to bundle of His cell communication	3/366	12/18866	0.00139868	0.0326675	0.0287508	CACNA1C/CACNB2/RYR2	3	ExNeu_2
GO:0016339	calcium-dependent cell-cell adhesion via plasma membrane cell adhesion molecules	5/366	43/18866	0.0014047	0.0326675	0.0287508	CDH12/CDH13/CDH18/CDH22/CDH9	5	ExNeu_2
GO:0050772	positive regulation of axonogenesis	7/366	86/18866	0.00141098	0.0326675	0.0287508	DSCAM/MAPT/NIN/NTRK3/PLXNA2/PLXNA4/ROBO2	7	ExNeu_2
GO:0021952	central nervous system projection neuron axonogenesis	4/366	26/18866	0.00148587	0.0341749	0.0300775	DCLK1/NIN/PLXNA4/SPTBN4	4	ExNeu_2
GO:0048013	ephrin receptor signaling pathway	7/366	87/18866	0.00150941	0.0344894	0.0303543	ANKS1B/EPHA6/GRIN2B/KALRN/NTRK3/PTK2/SIPA1L1	7	ExNeu_2
GO:0016311	dephosphorylation	20/366	492/18866	0.00159026	0.0361009	0.0317725	CTDSPL/DLG2/INPP4A/LRRK1/MYO1D/PCDH11X/PHACTR1/PPM1E/PPP2R2C/PPP4R4/PTPRB/PTPRE/PTPRG/PTPRN2/PTPRO/PTPRR/PTPRT/RIMBP2/SMAD3/TMEM132D	20	ExNeu_2
GO:0060048	cardiac muscle contraction	9/366	140/18866	0.00166448	0.037542	0.0330409	CACNA1C/CACNA1D/CACNB2/FGF12/KCND3/KCNN2/NOS1AP/PDE4D/RYR2	9	ExNeu_2
GO:0098693	regulation of synaptic vesicle cycle	8/366	114/18866	0.0017167	0.0383089	0.0337158	BTBD9/CACNA1D/CACNB2/PPFIA2/RAPGEF4/RIMS1/RIMS2/STXBP5L	8	ExNeu_2
GO:0021537	telencephalon development	13/366	259/18866	0.00172039	0.0383089	0.0337158	DAB1/EXT1/KIRREL3/LAMB1/MYH10/NIN/NRG3/PHACTR1/PLXNA4/ROBO2/RTN4RL1/TMEM108/TNR	13	ExNeu_2
GO:0030900	forebrain development	17/366	391/18866	0.00174051	0.0385114	0.0338941	DAB1/DCLK1/EXT1/KIRREL3/LAMB1/MYH10/MYO1D/NIN/NRG3/PHACTR1/PLXNA4/PRKG1/ROBO2/RTN4RL1/SLIT1/TMEM108/TNR	17	ExNeu_2
GO:0098974	postsynaptic actin cytoskeleton organization	3/366	13/18866	0.00179227	0.039161	0.0344657	FRMPD4/MYH10/NOS1AP	3	ExNeu_2
GO:0099566	regulation of postsynaptic cytosolic calcium ion concentration	3/366	13/18866	0.00179227	0.039161	0.0344657	GRIA1/GRM1/ITPR1	3	ExNeu_2
GO:2000463	positive regulation of excitatory postsynaptic potential	4/366	28/18866	0.00197386	0.0428609	0.037722	CUX2/RIMS1/RIMS2/SHANK2	4	ExNeu_2
GO:0006936	muscle contraction	16/366	362/18866	0.00199598	0.0430738	0.0379094	ATP8A2/CACNA1C/CACNA1D/CACNB2/CHRM3/FGF12/KCNB2/KCND3/KCNMA1/KCNN2/NOS1AP/PDE4D/PRKG1/RYR2/SORBS1/TMOD1	16	ExNeu_2
GO:0099072	regulation of postsynaptic membrane neurotransmitter receptor levels	6/366	68/18866	0.00203579	0.0436634	0.0384283	ARHGAP44/CACNG2/CACNG3/DLG2/GPC6/GSG1L	6	ExNeu_2
GO:0050919	negative chemotaxis	5/366	47/18866	0.00210143	0.0443483	0.0390311	NRG3/PLXNA4/ROBO2/SLIT1/SLIT3	5	ExNeu_2
GO:0003025	regulation of systemic arterial blood pressure by baroreceptor feedback	2/366	4/18866	0.00219458	0.0443483	0.0390311	ASIC2/NAV2	2	ExNeu_2
GO:0010735	positive regulation of transcription via serum response element binding	2/366	4/18866	0.00219458	0.0443483	0.0390311	MICAL2/MRTFA	2	ExNeu_2
GO:0021942	radial glia guided migration of Purkinje cell	2/366	4/18866	0.00219458	0.0443483	0.0390311	CTNNA2/DAB1	2	ExNeu_2
GO:0048686	regulation of sprouting of injured axon	2/366	4/18866	0.00219458	0.0443483	0.0390311	NTRK3/TNR	2	ExNeu_2
GO:0048690	regulation of axon extension involved in regeneration	2/366	4/18866	0.00219458	0.0443483	0.0390311	NTRK3/TNR	2	ExNeu_2
GO:0050923	regulation of negative chemotaxis	2/366	4/18866	0.00219458	0.0443483	0.0390311	PLXNA4/ROBO2	2	ExNeu_2
GO:0099533	positive regulation of presynaptic cytosolic calcium concentration	2/366	4/18866	0.00219458	0.0443483	0.0390311	CACNA1D/CACNB2	2	ExNeu_2
GO:0099703	induction of synaptic vesicle exocytosis by positive regulation of presynaptic cytosolic calcium ion concentration	2/366	4/18866	0.00219458	0.0443483	0.0390311	CACNA1D/CACNB2	2	ExNeu_2
GO:0110024	positive regulation of cardiac muscle myoblast proliferation	2/366	4/18866	0.00219458	0.0443483	0.0390311	MALAT1/MEIS2	2	ExNeu_2
GO:0006941	striated muscle contraction	10/366	178/18866	0.00255612	0.0511948	0.0450567	ATP8A2/CACNA1C/CACNA1D/CACNB2/FGF12/KCND3/KCNN2/NOS1AP/PDE4D/RYR2	10	ExNeu_2
GO:0031116	positive regulation of microtubule polymerization	4/366	30/18866	0.00256267	0.0511948	0.0450567	CLIP1/MAPT/NAV3/NIN	4	ExNeu_2
GO:0048675	axon extension	8/366	123/18866	0.00276596	0.0544124	0.0478886	DCLK1/DSCAM/MAPT/NTRK3/PLXNA4/SLIT1/SLIT3/TNR	8	ExNeu_2
GO:0021535	cell migration in hindbrain	3/366	15/18866	0.00277043	0.0544124	0.0478886	CTNNA2/DAB1/PLXNA2	3	ExNeu_2
GO:0099188	postsynaptic cytoskeleton organization	3/366	15/18866	0.00277043	0.0544124	0.0478886	FRMPD4/MYH10/NOS1AP	3	ExNeu_2
GO:0043087	regulation of GTPase activity	19/366	481/18866	0.00283625	0.055394	0.0487525	AGAP1/ARHGAP26/ARHGAP44/GARNL3/IQSEC1/KALRN/NTRK3/PLXNA2/PLXNA4/PRKG1/PTK2/PTPRN2/RAP1GAP2/RGS6/RGS7/SGSM1/SIPA1L1/SRGAP3/STXBP5L	19	ExNeu_2
GO:0007605	sensory perception of sound	9/366	152/18866	0.0029132	0.0565807	0.0497969	ASIC2/CACNA1D/CEMIP/CNTN5/GABRB3/GRM7/NAV2/SPTBN4/SRRM4	9	ExNeu_2
GO:0009101	glycoprotein biosynthetic process	15/366	342/18866	0.00293161	0.0566237	0.0498347	CSGALNACT1/EXT1/GALNT14/GALNT17/GALNT18/GALNTL6/HS6ST3/LARGE1/MAN1A1/MAN1C1/MGAT4C/MGAT5B/NDST3/ST6GALNAC5/XYLT1	15	ExNeu_2
GO:0030073	insulin secretion	11/366	213/18866	0.0030623	0.0588231	0.0517704	CACNA1A/CACNA1C/CACNA1D/CACNA1E/ITPR1/KCNB1/MYRIP/PTPRN2/RAPGEF4/RIMS2/STXBP5L	11	ExNeu_2
GO:0010977	negative regulation of neuron projection development	9/366	154/18866	0.00317897	0.0607305	0.0534491	DAB1/FSTL4/PTK2/PTPRG/PTPRO/RAP1GAP2/RTN4RL1/TNR/TRPC6	9	ExNeu_2
GO:0051968	positive regulation of synaptic transmission, glutamatergic	4/366	32/18866	0.0032619	0.0619761	0.0545454	CACNG2/CACNG3/SHANK2/TNR	4	ExNeu_2
GO:1900451	positive regulation of glutamate receptor signaling pathway	3/366	16/18866	0.00336111	0.0635158	0.0559005	CACNG2/CACNG3/UNC13A	3	ExNeu_2
GO:0000381	regulation of alternative mRNA splicing, via spliceosome	6/366	76/18866	0.00357408	0.0664375	0.0584719	CELF2/CELF4/CELF5/RBFOX1/RBFOX3/SRRM4	6	ExNeu_2
GO:0021563	glossopharyngeal nerve development	2/366	5/18866	0.00361073	0.0664375	0.0584719	NAV2/PLXNA4	2	ExNeu_2
GO:0032596	protein transport into membrane raft	2/366	5/18866	0.00361073	0.0664375	0.0584719	CLIP1/RFTN1	2	ExNeu_2
GO:0048677	axon extension involved in regeneration	2/366	5/18866	0.00361073	0.0664375	0.0584719	NTRK3/TNR	2	ExNeu_2
GO:0048682	sprouting of injured axon	2/366	5/18866	0.00361073	0.0664375	0.0584719	NTRK3/TNR	2	ExNeu_2
GO:0048639	positive regulation of developmental growth	10/366	187/18866	0.00364089	0.0666417	0.0586516	ATP8A2/DSCAM/GHR/MAPT/NTRK3/RIMS1/RIMS2/SPTBN4/UNC13A/ZFPM2	10	ExNeu_2
GO:0048638	regulation of developmental growth	15/366	353/18866	0.00393513	0.0713019	0.062753	ATP8A2/COLQ/DSCAM/FSTL4/GHR/MAPT/NTRK3/PLXNA4/PTK2/RIMS1/RIMS2/SPTBN4/TNR/UNC13A/ZFPM2	15	ExNeu_2
GO:0035335	peptidyl-tyrosine dephosphorylation	7/366	103/18866	0.00393629	0.0713019	0.062753	PTPRB/PTPRE/PTPRG/PTPRN2/PTPRO/PTPRR/PTPRT	7	ExNeu_2
GO:0051961	negative regulation of nervous system development	14/366	319/18866	0.00396713	0.0714901	0.0629187	BRINP1/DAB1/FSTL4/NRG3/NTRK3/PTK2/PTPRG/PTPRO/RAP1GAP2/ROBO2/RTN4RL1/SLIT1/TNR/TRPC6	14	ExNeu_2
GO:0098962	regulation of postsynaptic neurotransmitter receptor activity	3/366	17/18866	0.00402317	0.0717602	0.0631564	DLGAP1/DLGAP2/SHISA9	3	ExNeu_2
GO:0099558	maintenance of synapse structure	3/366	17/18866	0.00402317	0.0717602	0.0631564	CBLN2/DLG2/ERC2	3	ExNeu_2
GO:0031112	positive regulation of microtubule polymerization or depolymerization	4/366	34/18866	0.00408085	0.0724196	0.0637368	CLIP1/MAPT/NAV3/NIN	4	ExNeu_2
GO:0010923	negative regulation of phosphatase activity	7/366	104/18866	0.00415185	0.0733074	0.0645181	DLG2/MYO1D/PCDH11X/PHACTR1/PPP4R4/RIMBP2/TMEM132D	7	ExNeu_2
GO:0021953	central nervous system neuron differentiation	10/366	192/18866	0.00438497	0.0770345	0.0677983	AGBL4/DCLK1/GRID2/MAPT/MDGA2/NIN/PLXNA4/PTK2/ROBO2/SPTBN4	10	ExNeu_2
GO:0030072	peptide hormone secretion	12/366	257/18866	0.00456777	0.079779	0.0702138	CACNA1A/CACNA1C/CACNA1D/CACNA1E/ITPR1/KALRN/KCNB1/MYRIP/PTPRN2/RAPGEF4/RIMS2/STXBP5L	12	ExNeu_2
GO:2000300	regulation of synaptic vesicle exocytosis	6/366	80/18866	0.00460652	0.079779	0.0702138	CACNA1D/CACNB2/PPFIA2/RIMS1/RIMS2/STXBP5L	6	ExNeu_2
GO:0046928	regulation of neurotransmitter secretion	7/366	106/18866	0.00460966	0.079779	0.0702138	CACNA1D/CACNB2/PPFIA2/RIMS1/RIMS2/STXBP5L/UNC13A	7	ExNeu_2
GO:0060080	inhibitory postsynaptic potential	3/366	18/18866	0.00475905	0.0807653	0.0710818	GABRB3/RIMS1/RIMS2	3	ExNeu_2
GO:0061577	calcium ion transmembrane transport via high voltage-gated calcium channel	3/366	18/18866	0.00475905	0.0807653	0.0710818	CACNA1C/CACNB2/NOS1AP	3	ExNeu_2
GO:0097107	postsynaptic density assembly	3/366	18/18866	0.00475905	0.0807653	0.0710818	GRID2/NTRK3/SHANK2	3	ExNeu_2
GO:0099010	modification of postsynaptic structure	3/366	18/18866	0.00475905	0.0807653	0.0710818	ARHGAP44/CTNNA2/MYH10	3	ExNeu_2
GO:0010959	regulation of metal ion transport	16/366	396/18866	0.0047905	0.0809063	0.0712059	CACNA1B/CACNA1C/CACNA1D/CACNB2/CACNB4/CEMIP/DPP6/FGF12/HECW1/KCNIP4/KCNN2/NOS1AP/PDE4D/RYR2/SPTBN4/TRPC6	16	ExNeu_2
GO:0098900	regulation of action potential	5/366	57/18866	0.004901	0.0823746	0.0724981	CACNA1C/FGF12/KCNB1/NOS1AP/RYR2	5	ExNeu_2
GO:0097484	dendrite extension	4/366	36/18866	0.00502846	0.0841124	0.0740276	RIMS1/RIMS2/TMEM108/UNC13A	4	ExNeu_2
GO:0006024	glycosaminoglycan biosynthetic process	7/366	108/18866	0.00510455	0.0849786	0.07479	CEMIP/CSGALNACT1/EXT1/GPC6/HS3ST2/NDST3/XYLT1	7	ExNeu_2
GO:0070782	phosphatidylserine exposure on apoptotic cell surface	2/366	6/18866	0.00534676	0.0865383	0.0761627	XKR4/XKR6	2	ExNeu_2
GO:0086045	membrane depolarization during AV node cell action potential	2/366	6/18866	0.00534676	0.0865383	0.0761627	CACNA1C/CACNB2	2	ExNeu_2
GO:0099011	neuronal dense core vesicle exocytosis	2/366	6/18866	0.00534676	0.0865383	0.0761627	UNC13A/UNC13C	2	ExNeu_2
GO:0099525	presynaptic dense core vesicle exocytosis	2/366	6/18866	0.00534676	0.0865383	0.0761627	UNC13A/UNC13C	2	ExNeu_2
GO:1900454	positive regulation of long-term synaptic depression	2/366	6/18866	0.00534676	0.0865383	0.0761627	GRID2/KCNB1	2	ExNeu_2
GO:1904428	negative regulation of tubulin deacetylation	2/366	6/18866	0.00534676	0.0865383	0.0761627	FRY/MAPT	2	ExNeu_2
GO:0048846	axon extension involved in axon guidance	4/366	37/18866	0.00555319	0.088528	0.0779138	DSCAM/PLXNA4/SLIT1/SLIT3	4	ExNeu_2
GO:1902284	neuron projection extension involved in neuron projection guidance	4/366	37/18866	0.00555319	0.088528	0.0779138	DSCAM/PLXNA4/SLIT1/SLIT3	4	ExNeu_2
GO:0055003	cardiac myofibril assembly	3/366	19/18866	0.00557098	0.088528	0.0779138	FHOD3/MYH10/NEBL	3	ExNeu_2
GO:0098911	regulation of ventricular cardiac muscle cell action potential	3/366	19/18866	0.00557098	0.088528	0.0779138	CACNA1C/NOS1AP/RYR2	3	ExNeu_2
GO:0035305	negative regulation of dephosphorylation	7/366	111/18866	0.0059204	0.0936548	0.0824259	DLG2/MYO1D/PCDH11X/PHACTR1/PPP4R4/RIMBP2/TMEM132D	7	ExNeu_2
GO:0086005	ventricular cardiac muscle cell action potential	4/366	38/18866	0.00611323	0.0962696	0.0847273	CACNA1C/KCND3/NOS1AP/RYR2	4	ExNeu_2
GO:0008090	retrograde axonal transport	3/366	20/18866	0.00646095	0.100389	0.0883526	AGBL4/DLG2/TMEM108	3	ExNeu_2
GO:0016082	synaptic vesicle priming	3/366	20/18866	0.00646095	0.100389	0.0883526	ERC2/UNC13A/UNC13C	3	ExNeu_2
GO:0031290	retinal ganglion cell axon guidance	3/366	20/18866	0.00646095	0.100389	0.0883526	PTPRO/ROBO2/SLIT1	3	ExNeu_2
GO:0043954	cellular component maintenance	5/366	61/18866	0.00654019	0.100804	0.0887183	CBLN2/DLG2/ERC2/GRIN2B/ZNF804A	5	ExNeu_2
GO:0007193	adenylate cyclase-inhibiting G protein-coupled receptor signaling pathway	6/366	86/18866	0.00654537	0.100804	0.0887183	ADCY2/ADCY9/CHRM3/GNAL/GRM7/HTR1E	6	ExNeu_2
GO:0086091	regulation of heart rate by cardiac conduction	4/366	39/18866	0.00670959	0.10288	0.0905454	CACNA1C/CACNA1D/CACNB2/KCND3	4	ExNeu_2
GO:0050954	sensory perception of mechanical stimulus	9/366	173/18866	0.00676914	0.10334	0.0909501	ASIC2/CACNA1D/CEMIP/CNTN5/GABRB3/GRM7/NAV2/SPTBN4/SRRM4	9	ExNeu_2
GO:1990778	protein localization to cell periphery	14/366	340/18866	0.00687085	0.104437	0.0919154	ARHGAP44/CACNB2/CACNG2/CACNG3/CLIP1/DLG2/DPP6/GPC6/GRIN2A/KCNB1/KCNB2/KCNIP4/SORBS1/SPTBN4	14	ExNeu_2
GO:0000380	alternative mRNA splicing, via spliceosome	6/366	87/18866	0.0069184	0.104704	0.0921508	CELF2/CELF4/CELF5/RBFOX1/RBFOX3/SRRM4	6	ExNeu_2
GO:0006023	aminoglycan biosynthetic process	7/366	115/18866	0.007155	0.106032	0.0933195	CEMIP/CSGALNACT1/EXT1/GPC6/HS3ST2/NDST3/XYLT1	7	ExNeu_2
GO:0010921	regulation of phosphatase activity	9/366	175/18866	0.00727838	0.106032	0.0933195	DLG2/MYO1D/PCDH11X/PHACTR1/PPP2R2C/PPP4R4/RIMBP2/SMAD3/TMEM132D	9	ExNeu_2
GO:0009187	cyclic nucleotide metabolic process	4/366	40/18866	0.00734323	0.106032	0.0933195	ADCY2/ADCY9/PDE10A/PDE4D	4	ExNeu_2
GO:1902742	apoptotic process involved in development	4/366	40/18866	0.00734323	0.106032	0.0933195	ROBO2/SLIT3/XKR4/XKR6	4	ExNeu_2
GO:0001554	luteolysis	2/366	7/18866	0.00738978	0.106032	0.0933195	ROBO2/SLIT3	2	ExNeu_2
GO:0051388	positive regulation of neurotrophin TRK receptor signaling pathway	2/366	7/18866	0.00738978	0.106032	0.0933195	NTRK3/TMEM108	2	ExNeu_2
GO:0097151	positive regulation of inhibitory postsynaptic potential	2/366	7/18866	0.00738978	0.106032	0.0933195	RIMS1/RIMS2	2	ExNeu_2
GO:0098828	modulation of inhibitory postsynaptic potential	2/366	7/18866	0.00738978	0.106032	0.0933195	RIMS1/RIMS2	2	ExNeu_2
GO:0098943	neurotransmitter receptor transport, postsynaptic endosome to lysosome	2/366	7/18866	0.00738978	0.106032	0.0933195	CACNG2/CACNG3	2	ExNeu_2
GO:0110021	cardiac muscle myoblast proliferation	2/366	7/18866	0.00738978	0.106032	0.0933195	MALAT1/MEIS2	2	ExNeu_2
GO:0110022	regulation of cardiac muscle myoblast proliferation	2/366	7/18866	0.00738978	0.106032	0.0933195	MALAT1/MEIS2	2	ExNeu_2
GO:1900748	positive regulation of vascular endothelial growth factor signaling pathway	2/366	7/18866	0.00738978	0.106032	0.0933195	ADAMTS3/CCBE1	2	ExNeu_2
GO:0061003	positive regulation of dendritic spine morphogenesis	3/366	21/18866	0.00743076	0.106032	0.0933195	ARMCX5-GPRASP2/CUX2/KALRN	3	ExNeu_2
GO:0098698	postsynaptic specialization assembly	3/366	21/18866	0.00743076	0.106032	0.0933195	GRID2/NTRK3/SHANK2	3	ExNeu_2
GO:0030166	proteoglycan biosynthetic process	5/366	64/18866	0.00799758	0.113444	0.0998425	CSGALNACT1/EXT1/HS6ST3/NDST3/XYLT1	5	ExNeu_2
GO:0099622	cardiac muscle cell membrane repolarization	4/366	41/18866	0.00801507	0.113444	0.0998425	CACNA1D/KCND3/KCNN2/NOS1AP	4	ExNeu_2
GO:0045216	cell-cell junction organization	10/366	210/18866	0.00810043	0.11419	0.100499	CDH12/CDH13/CDH18/CDH22/CDH9/PATJ/PTPRO/SDK1/SMAD3/TLN2	10	ExNeu_2
GO:0046879	hormone secretion	13/366	314/18866	0.00863989	0.121305	0.106761	CACNA1A/CACNA1C/CACNA1D/CACNA1E/ITPR1/KALRN/KCNB1/MYRIP/PTPRN2/RAB11FIP3/RAPGEF4/RIMS2/STXBP5L	13	ExNeu_2
GO:0090276	regulation of peptide hormone secretion	10/366	213/18866	0.00890366	0.124509	0.109581	CACNA1A/CACNA1C/CACNA1D/CACNA1E/ITPR1/KALRN/KCNB1/MYRIP/RAPGEF4/STXBP5L	10	ExNeu_2
GO:0051588	regulation of neurotransmitter transport	7/366	120/18866	0.00895484	0.12462	0.109679	CACNA1D/CACNB2/PPFIA2/RIMS1/RIMS2/STXBP5L/UNC13A	7	ExNeu_2
GO:0050796	regulation of insulin secretion	9/366	181/18866	0.00898293	0.12462	0.109679	CACNA1A/CACNA1C/CACNA1D/CACNA1E/ITPR1/KCNB1/MYRIP/RAPGEF4/STXBP5L	9	ExNeu_2
GO:0086004	regulation of cardiac muscle cell contraction	4/366	43/18866	0.00947691	0.129303	0.1138	CACNA1C/NOS1AP/PDE4D/RYR2	4	ExNeu_2
GO:0001956	positive regulation of neurotransmitter secretion	3/366	23/18866	0.00961611	0.129303	0.1138	CACNA1D/CACNB2/UNC13A	3	ExNeu_2
GO:0007097	nuclear migration	3/366	23/18866	0.00961611	0.129303	0.1138	MYH10/PTK2/SLIT1	3	ExNeu_2
GO:0086012	membrane depolarization during cardiac muscle cell action potential	3/366	23/18866	0.00961611	0.129303	0.1138	CACNA1C/CACNA1D/CACNB2	3	ExNeu_2
GO:1903861	positive regulation of dendrite extension	3/366	23/18866	0.00961611	0.129303	0.1138	RIMS1/RIMS2/UNC13A	3	ExNeu_2
GO:0034332	adherens junction organization	5/366	67/18866	0.00966633	0.129303	0.1138	CDH12/CDH13/CDH18/CDH22/CDH9	5	ExNeu_2
GO:0003062	regulation of heart rate by chemical signal	2/366	8/18866	0.00972731	0.129303	0.1138	NOS1AP/PDE4D	2	ExNeu_2
GO:0010616	negative regulation of cardiac muscle adaptation	2/366	8/18866	0.00972731	0.129303	0.1138	MLIP/SMAD3	2	ExNeu_2
GO:0032594	protein transport within lipid bilayer	2/366	8/18866	0.00972731	0.129303	0.1138	CLIP1/RFTN1	2	ExNeu_2
GO:1903243	negative regulation of cardiac muscle hypertrophy in response to stress	2/366	8/18866	0.00972731	0.129303	0.1138	MLIP/SMAD3	2	ExNeu_2
GO:2000969	positive regulation of AMPA receptor activity	2/366	8/18866	0.00972731	0.129303	0.1138	CACNG2/CACNG3	2	ExNeu_2
GO:0006904	vesicle docking involved in exocytosis	4/366	44/18866	0.0102686	0.134781	0.118621	EXOC6/KCNB1/UNC13A/UNC13C	4	ExNeu_2
GO:0045332	phospholipid translocation	4/366	44/18866	0.0102686	0.134781	0.118621	ATP8A2/ATP9B/XKR4/XKR6	4	ExNeu_2
GO:0060999	positive regulation of dendritic spine development	4/366	44/18866	0.0102686	0.134781	0.118621	ARMCX5-GPRASP2/CUX2/KALRN/SHANK2	4	ExNeu_2
GO:0051480	regulation of cytosolic calcium ion concentration	14/366	357/18866	0.0102936	0.134781	0.118621	CACNA1A/CACNA1C/CACNA1D/CACNB2/CEMIP/GRIA1/GRIN2A/GRIN2B/GRM1/ITPR1/PDE4D/RYR2/SMAD3/TRPC6	14	ExNeu_2
GO:0006486	protein glycosylation	11/366	252/18866	0.010471	0.136084	0.119768	EXT1/GALNT14/GALNT17/GALNT18/GALNTL6/LARGE1/MAN1A1/MAN1C1/MGAT4C/MGAT5B/ST6GALNAC5	11	ExNeu_2
GO:0043413	macromolecule glycosylation	11/366	252/18866	0.010471	0.136084	0.119768	EXT1/GALNT14/GALNT17/GALNT18/GALNTL6/LARGE1/MAN1A1/MAN1C1/MGAT4C/MGAT5B/ST6GALNAC5	11	ExNeu_2
GO:0006470	protein dephosphorylation	13/366	323/18866	0.0107735	0.138742	0.122108	CTDSPL/LRRK1/PHACTR1/PPM1E/PPP2R2C/PPP4R4/PTPRB/PTPRE/PTPRG/PTPRN2/PTPRO/PTPRR/PTPRT	13	ExNeu_2
GO:0009914	hormone transport	13/366	323/18866	0.0107735	0.138742	0.122108	CACNA1A/CACNA1C/CACNA1D/CACNA1E/ITPR1/KALRN/KCNB1/MYRIP/PTPRN2/RAB11FIP3/RAPGEF4/RIMS2/STXBP5L	13	ExNeu_2
GO:0086064	cell communication by electrical coupling involved in cardiac conduction	3/366	24/18866	0.0108343	0.138742	0.122108	CACNA1C/PDE4D/RYR2	3	ExNeu_2
GO:0099563	modification of synaptic structure	3/366	24/18866	0.0108343	0.138742	0.122108	ARHGAP44/CTNNA2/MYH10	3	ExNeu_2
GO:0050771	negative regulation of axonogenesis	5/366	70/18866	0.0115601	0.147497	0.129812	DAB1/FSTL4/PTK2/PTPRO/TNR	5	ExNeu_2
GO:0090257	regulation of muscle system process	11/366	256/18866	0.0116789	0.14772	0.130009	CACNA1C/CHRM3/KCNB2/KCNMA1/MLIP/NOS1AP/PDE4D/PRKG1/PTK2/RYR2/SMAD3	11	ExNeu_2
GO:0019722	calcium-mediated signaling	10/366	222/18866	0.0116825	0.14772	0.130009	CACNA1C/CDH13/CHRM3/GRIN2A/GRIN2B/ITPR1/KSR2/MAPT/PDE4D/RYR2	10	ExNeu_2
GO:0010771	negative regulation of cell morphogenesis involved in differentiation	6/366	98/18866	0.0120951	0.14772	0.130009	DAB1/FSTL4/PTK2/PTPRO/TNR/TRPC6	6	ExNeu_2
GO:0050927	positive regulation of positive chemotaxis	3/366	25/18866	0.0121376	0.14772	0.130009	CDH13/NTRK3/SMAD3	3	ExNeu_2
GO:1903859	regulation of dendrite extension	3/366	25/18866	0.0121376	0.14772	0.130009	RIMS1/RIMS2/UNC13A	3	ExNeu_2
GO:0006198	cAMP catabolic process	2/366	9/18866	0.0123472	0.14772	0.130009	PDE10A/PDE4D	2	ExNeu_2
GO:0030210	heparin biosynthetic process	2/366	9/18866	0.0123472	0.14772	0.130009	CSGALNACT1/NDST3	2	ExNeu_2
GO:0045762	positive regulation of adenylate cyclase activity	2/366	9/18866	0.0123472	0.14772	0.130009	CACNA1C/CACNA1D	2	ExNeu_2
GO:0051823	regulation of synapse structural plasticity	2/366	9/18866	0.0123472	0.14772	0.130009	CTNNA2/FRMPD4	2	ExNeu_2
GO:0060087	relaxation of vascular associated smooth muscle	2/366	9/18866	0.0123472	0.14772	0.130009	KCNMA1/PRKG1	2	ExNeu_2
GO:0086015	SA node cell action potential	2/366	9/18866	0.0123472	0.14772	0.130009	CACNA1D/RYR2	2	ExNeu_2
GO:0086018	SA node cell to atrial cardiac muscle cell signaling	2/366	9/18866	0.0123472	0.14772	0.130009	CACNA1D/RYR2	2	ExNeu_2
GO:0098953	receptor diffusion trapping	2/366	9/18866	0.0123472	0.14772	0.130009	CACNG2/CACNG3	2	ExNeu_2
GO:0098970	postsynaptic neurotransmitter receptor diffusion trapping	2/366	9/18866	0.0123472	0.14772	0.130009	CACNG2/CACNG3	2	ExNeu_2
GO:0098976	excitatory chemical synaptic transmission	2/366	9/18866	0.0123472	0.14772	0.130009	GRIN2A/GRIN2B	2	ExNeu_2
GO:0099628	neurotransmitter receptor diffusion trapping	2/366	9/18866	0.0123472	0.14772	0.130009	CACNG2/CACNG3	2	ExNeu_2
GO:1903044	protein localization to membrane raft	2/366	9/18866	0.0123472	0.14772	0.130009	CLIP1/RFTN1	2	ExNeu_2
GO:1990504	dense core granule exocytosis	2/366	9/18866	0.0123472	0.14772	0.130009	UNC13A/UNC13C	2	ExNeu_2
GO:0019935	cyclic-nucleotide-mediated signaling	10/366	224/18866	0.0123804	0.14772	0.130009	ADCY2/ADCY9/ADGRL2/GNAL/PDE10A/PDE4D/PRKG1/RAPGEF4/RIMS2/RXFP1	10	ExNeu_2
GO:0034204	lipid translocation	4/366	47/18866	0.0128962	0.152831	0.134507	ATP8A2/ATP9B/XKR4/XKR6	4	ExNeu_2
GO:1903115	regulation of actin filament-based movement	4/366	47/18866	0.0128962	0.152831	0.134507	CACNA1C/NOS1AP/PDE4D/RYR2	4	ExNeu_2
GO:0050768	negative regulation of neurogenesis	12/366	295/18866	0.0129483	0.15293	0.134594	BRINP1/DAB1/FSTL4/NRG3/NTRK3/PTK2/PTPRG/PTPRO/RAP1GAP2/RTN4RL1/TNR/TRPC6	12	ExNeu_2
GO:0050926	regulation of positive chemotaxis	3/366	26/18866	0.013527	0.158692	0.139666	CDH13/NTRK3/SMAD3	3	ExNeu_2
GO:1904861	excitatory synapse assembly	3/366	26/18866	0.013527	0.158692	0.139666	GRID2/NTRK3/SHANK2	3	ExNeu_2
GO:0099637	neurotransmitter receptor transport	4/366	48/18866	0.0138587	0.16204	0.142612	ARHGAP44/CACNG2/CACNG3/GSG1L	4	ExNeu_2
GO:0007187	G protein-coupled receptor signaling pathway, coupled to cyclic nucleotide second messenger	11/366	263/18866	0.0140455	0.163677	0.144052	ADCY2/ADCY9/ADGRL2/CACNA1D/CHRM3/GNAL/GRM7/HRH2/HTR1E/PDE4D/RXFP1	11	ExNeu_2
GO:0050920	regulation of chemotaxis	10/366	229/18866	0.0142626	0.165655	0.145793	CAMK1D/CDH13/DSCAM/NTRK3/PDGFD/PLXNA4/PTK2/PTPRO/ROBO2/SMAD3	10	ExNeu_2
GO:0070085	glycosylation	11/366	265/18866	0.0147839	0.168047	0.147899	EXT1/GALNT14/GALNT17/GALNT18/GALNTL6/LARGE1/MAN1A1/MAN1C1/MGAT4C/MGAT5B/ST6GALNAC5	11	ExNeu_2
GO:0031279	regulation of cyclase activity	4/366	49/18866	0.0148656	0.168047	0.147899	CACNA1C/CACNA1D/GABBR2/GRM7	4	ExNeu_2
GO:0086009	membrane repolarization	4/366	49/18866	0.0148656	0.168047	0.147899	CACNA1D/KCND3/KCNN2/NOS1AP	4	ExNeu_2
GO:0007214	gamma-aminobutyric acid signaling pathway	3/366	27/18866	0.0150031	0.168047	0.147899	GABBR2/GABRB3/GABRG3	3	ExNeu_2
GO:0099590	neurotransmitter receptor internalization	3/366	27/18866	0.0150031	0.168047	0.147899	CACNG2/CACNG3/GSG1L	3	ExNeu_2
GO:1902473	regulation of protein localization to synapse	3/366	27/18866	0.0150031	0.168047	0.147899	ARHGAP44/GPC6/MAPT	3	ExNeu_2
GO:0006171	cAMP biosynthetic process	2/366	10/18866	0.0152377	0.168047	0.147899	ADCY2/ADCY9	2	ExNeu_2
GO:0021932	hindbrain radial glia guided cell migration	2/366	10/18866	0.0152377	0.168047	0.147899	CTNNA2/DAB1	2	ExNeu_2
GO:0030202	heparin metabolic process	2/366	10/18866	0.0152377	0.168047	0.147899	CSGALNACT1/NDST3	2	ExNeu_2
GO:0042428	serotonin metabolic process	2/366	10/18866	0.0152377	0.168047	0.147899	BTBD9/GRIN2A	2	ExNeu_2
GO:0044557	relaxation of smooth muscle	2/366	10/18866	0.0152377	0.168047	0.147899	KCNMA1/PRKG1	2	ExNeu_2
GO:0051124	synaptic growth at neuromuscular junction	2/366	10/18866	0.0152377	0.168047	0.147899	COLQ/SHANK2	2	ExNeu_2
GO:0086070	SA node cell to atrial cardiac muscle cell communication	2/366	10/18866	0.0152377	0.168047	0.147899	CACNA1D/RYR2	2	ExNeu_2
GO:0090043	regulation of tubulin deacetylation	2/366	10/18866	0.0152377	0.168047	0.147899	FRY/MAPT	2	ExNeu_2
GO:1990416	cellular response to brain-derived neurotrophic factor stimulus	2/366	10/18866	0.0152377	0.168047	0.147899	MAPT/TMEM108	2	ExNeu_2
GO:2000288	positive regulation of myoblast proliferation	2/366	10/18866	0.0152377	0.168047	0.147899	MALAT1/MEIS2	2	ExNeu_2
GO:0046883	regulation of hormone secretion	11/366	267/18866	0.0155513	0.170503	0.15006	CACNA1A/CACNA1C/CACNA1D/CACNA1E/ITPR1/KALRN/KCNB1/MYRIP/RAB11FIP3/RAPGEF4/STXBP5L	11	ExNeu_2
GO:0016049	cell growth	17/366	490/18866	0.0155579	0.170503	0.15006	DCLK1/DSCAM/FSTL4/MAPT/NIN/NRG3/NTRK3/PLXNA4/RIMS1/RIMS2/SLIT1/SLIT3/SMAD3/SORBS2/TMEM108/TNR/UNC13A	17	ExNeu_2
GO:0007188	adenylate cyclase-modulating G protein-coupled receptor signaling pathway	10/366	233/18866	0.0159163	0.172914	0.152182	ADCY2/ADCY9/ADGRL2/CACNA1D/CHRM3/GNAL/GRM7/HTR1E/PDE4D/RXFP1	10	ExNeu_2
GO:0008038	neuron recognition	4/366	50/18866	0.0159175	0.172914	0.152182	DSCAM/DSCAML1/OPCML/ROBO2	4	ExNeu_2
GO:0019933	cAMP-mediated signaling	9/366	199/18866	0.0159262	0.172914	0.152182	ADCY2/ADCY9/ADGRL2/GNAL/PDE10A/PDE4D/RAPGEF4/RIMS2/RXFP1	9	ExNeu_2
GO:0009100	glycoprotein metabolic process	15/366	415/18866	0.0160268	0.173432	0.152638	CSGALNACT1/EXT1/GALNT14/GALNT17/GALNT18/GALNTL6/HS6ST3/LARGE1/MAN1A1/MAN1C1/MGAT4C/MGAT5B/NDST3/ST6GALNAC5/XYLT1	15	ExNeu_2
GO:1903524	positive regulation of blood circulation	5/366	76/18866	0.0160732	0.173432	0.152638	CHRM3/HRH2/NOS1AP/PDE4D/RYR2	5	ExNeu_2
GO:0051590	positive regulation of neurotransmitter transport	3/366	28/18866	0.0165666	0.176576	0.155405	CACNA1D/CACNB2/UNC13A	3	ExNeu_2
GO:0051647	nucleus localization	3/366	28/18866	0.0165666	0.176576	0.155405	MYH10/PTK2/SLIT1	3	ExNeu_2
GO:0086013	membrane repolarization during cardiac muscle cell action potential	3/366	28/18866	0.0165666	0.176576	0.155405	KCND3/KCNN2/NOS1AP	3	ExNeu_2
GO:0099560	synaptic membrane adhesion	3/366	28/18866	0.0165666	0.176576	0.155405	CDH9/GPC6/LRFN5	3	ExNeu_2
GO:0006874	cellular calcium ion homeostasis	16/366	456/18866	0.0169138	0.178951	0.157495	CACNA1A/CACNA1C/CACNA1D/CACNB2/CEMIP/GRIA1/GRIN2A/GRIN2B/GRM1/ITPR1/MICU1/PDE4D/RYR2/SLC24A4/SMAD3/TRPC6	16	ExNeu_2
GO:0031113	regulation of microtubule polymerization	4/366	51/18866	0.017015	0.178951	0.157495	CLIP1/MAPT/NAV3/NIN	4	ExNeu_2
GO:0002791	regulation of peptide secretion	14/366	381/18866	0.0172513	0.178951	0.157495	CACNA1A/CACNA1C/CACNA1D/CACNA1E/FRMD4A/GPI/ITPR1/KALRN/KCNB1/MYH10/MYRIP/RAB11FIP3/RAPGEF4/STXBP5L	14	ExNeu_2
GO:0032414	positive regulation of ion transmembrane transporter activity	6/366	106/18866	0.0172569	0.178951	0.157495	CACNB2/CACNG2/CACNG3/NOS1AP/RYR2/TRPC6	6	ExNeu_2
GO:0071868	cellular response to monoamine stimulus	6/366	106/18866	0.0172569	0.178951	0.157495	CHRM3/GNAL/HRH2/HTR1E/PDE4D/RYR2	6	ExNeu_2
GO:0071870	cellular response to catecholamine stimulus	6/366	106/18866	0.0172569	0.178951	0.157495	CHRM3/GNAL/HRH2/HTR1E/PDE4D/RYR2	6	ExNeu_2
GO:0048679	regulation of axon regeneration	3/366	29/18866	0.0182179	0.178951	0.157495	NTRK3/RTN4RL1/TNR	3	ExNeu_2
GO:0007614	short-term memory	2/366	11/18866	0.0183873	0.178951	0.157495	BRINP1/CUX2	2	ExNeu_2
GO:0016081	synaptic vesicle docking	2/366	11/18866	0.0183873	0.178951	0.157495	UNC13A/UNC13C	2	ExNeu_2
GO:0032253	dense core granule localization	2/366	11/18866	0.0183873	0.178951	0.157495	PPFIA2/TANC2	2	ExNeu_2
GO:0099519	dense core granule cytoskeletal transport	2/366	11/18866	0.0183873	0.178951	0.157495	PPFIA2/TANC2	2	ExNeu_2
GO:0099624	atrial cardiac muscle cell membrane repolarization	2/366	11/18866	0.0183873	0.178951	0.157495	CACNA1D/KCNN2	2	ExNeu_2
GO:1901950	dense core granule transport	2/366	11/18866	0.0183873	0.178951	0.157495	PPFIA2/TANC2	2	ExNeu_2
GO:0045927	positive regulation of growth	11/366	274/18866	0.0184742	0.178951	0.157495	ATP8A2/DSCAM/GHR/MAPT/NTRK3/RFTN1/RIMS1/RIMS2/SPTBN4/UNC13A/ZFPM2	11	ExNeu_2
GO:0097035	regulation of membrane lipid distribution	4/366	53/18866	0.0193491	0.178951	0.157495	ATP8A2/ATP9B/XKR4/XKR6	4	ExNeu_2
GO:0001697	histamine-induced gastric acid secretion	1/366	1/18866	0.0194	0.178951	0.157495	HRH2	1	ExNeu_2
GO:0003026	regulation of systemic arterial blood pressure by aortic arch baroreceptor feedback	1/366	1/18866	0.0194	0.178951	0.157495	ASIC2	1	ExNeu_2
GO:0019056	modulation by virus of host transcription	1/366	1/18866	0.0194	0.178951	0.157495	NTRK3	1	ExNeu_2
GO:0021793	chemorepulsion of branchiomotor axon	1/366	1/18866	0.0194	0.178951	0.157495	PLXNA4	1	ExNeu_2
GO:0021813	cell-cell adhesion involved in neuronal-glial interactions involved in cerebral cortex radial glia guided migration	1/366	1/18866	0.0194	0.178951	0.157495	DAB1	1	ExNeu_2
GO:0030862	positive regulation of polarized epithelial cell differentiation	1/366	1/18866	0.0194	0.178951	0.157495	AHI1	1	ExNeu_2
GO:0031549	negative regulation of brain-derived neurotrophic factor receptor signaling pathway	1/366	1/18866	0.0194	0.178951	0.157495	FSTL4	1	ExNeu_2
GO:0034231	islet amyloid polypeptide processing	1/366	1/18866	0.0194	0.178951	0.157495	PCSK2	1	ExNeu_2
GO:0036058	filtration diaphragm assembly	1/366	1/18866	0.0194	0.178951	0.157495	PTPRO	1	ExNeu_2
GO:0036060	slit diaphragm assembly	1/366	1/18866	0.0194	0.178951	0.157495	PTPRO	1	ExNeu_2
GO:0039007	pronephric nephron morphogenesis	1/366	1/18866	0.0194	0.178951	0.157495	AHI1	1	ExNeu_2
GO:0039008	pronephric nephron tubule morphogenesis	1/366	1/18866	0.0194	0.178951	0.157495	AHI1	1	ExNeu_2
GO:0039022	pronephric duct development	1/366	1/18866	0.0194	0.178951	0.157495	AHI1	1	ExNeu_2
GO:0039023	pronephric duct morphogenesis	1/366	1/18866	0.0194	0.178951	0.157495	AHI1	1	ExNeu_2
GO:0039521	suppression by virus of host autophagy	1/366	1/18866	0.0194	0.178951	0.157495	ATG7	1	ExNeu_2
GO:0046786	viral replication complex formation and maintenance	1/366	1/18866	0.0194	0.178951	0.157495	PI4KA	1	ExNeu_2
GO:0052026	modulation by symbiont of host transcription	1/366	1/18866	0.0194	0.178951	0.157495	NTRK3	1	ExNeu_2
GO:0052312	modulation of transcription in other organism involved in symbiotic interaction	1/366	1/18866	0.0194	0.178951	0.157495	NTRK3	1	ExNeu_2
GO:0060082	eye blink reflex	1/366	1/18866	0.0194	0.178951	0.157495	CACNG2	1	ExNeu_2
GO:0061767	negative regulation of lung blood pressure	1/366	1/18866	0.0194	0.178951	0.157495	SMAD3	1	ExNeu_2
GO:0070121	Kupffer's vesicle development	1/366	1/18866	0.0194	0.178951	0.157495	AHI1	1	ExNeu_2
GO:0080163	regulation of protein serine/threonine phosphatase activity	1/366	1/18866	0.0194	0.178951	0.157495	PPP4R4	1	ExNeu_2
GO:0086024	adenylate cyclase-activating adrenergic receptor signaling pathway involved in positive regulation of heart rate	1/366	1/18866	0.0194	0.178951	0.157495	PDE4D	1	ExNeu_2
GO:0098038	non-replicative transposition, DNA-mediated	1/366	1/18866	0.0194	0.178951	0.157495	PGBD5	1	ExNeu_2
GO:0140321	negative regulation by symbiont of host autophagy	1/366	1/18866	0.0194	0.178951	0.157495	ATG7	1	ExNeu_2
GO:1900383	regulation of synaptic plasticity by receptor localization to synapse	1/366	1/18866	0.0194	0.178951	0.157495	ANKS1B	1	ExNeu_2
GO:1904508	regulation of protein localization to basolateral plasma membrane	1/366	1/18866	0.0194	0.178951	0.157495	CACNG2	1	ExNeu_2
GO:1904510	positive regulation of protein localization to basolateral plasma membrane	1/366	1/18866	0.0194	0.178951	0.157495	CACNG2	1	ExNeu_2
GO:1904766	negative regulation of macroautophagy by TORC1 signaling	1/366	1/18866	0.0194	0.178951	0.157495	CLEC16A	1	ExNeu_2
GO:1905687	regulation of diacylglycerol kinase activity	1/366	1/18866	0.0194	0.178951	0.157495	MAPT	1	ExNeu_2
GO:1905689	positive regulation of diacylglycerol kinase activity	1/366	1/18866	0.0194	0.178951	0.157495	MAPT	1	ExNeu_2
GO:1905878	invadopodium disassembly	1/366	1/18866	0.0194	0.178951	0.157495	NAV3	1	ExNeu_2
GO:1905927	regulation of invadopodium disassembly	1/366	1/18866	0.0194	0.178951	0.157495	NAV3	1	ExNeu_2
GO:1905929	positive regulation of invadopodium disassembly	1/366	1/18866	0.0194	0.178951	0.157495	NAV3	1	ExNeu_2
GO:2000690	regulation of cardiac muscle cell myoblast differentiation	1/366	1/18866	0.0194	0.178951	0.157495	PRICKLE1	1	ExNeu_2
GO:2000691	negative regulation of cardiac muscle cell myoblast differentiation	1/366	1/18866	0.0194	0.178951	0.157495	PRICKLE1	1	ExNeu_2
GO:0097553	calcium ion transmembrane import into cytosol	7/366	140/18866	0.0195468	0.179831	0.15827	CACNA1C/CEMIP/GRIN2A/GRIN2B/ITPR1/PDE4D/RYR2	7	ExNeu_2
GO:0006937	regulation of muscle contraction	8/366	173/18866	0.0198794	0.18241	0.16054	CACNA1C/CHRM3/KCNB2/KCNMA1/NOS1AP/PDE4D/PRKG1/RYR2	8	ExNeu_2
GO:0010800	positive regulation of peptidyl-threonine phosphorylation	3/366	30/18866	0.0199574	0.182647	0.160748	CEMIP/PRKAG2/TRPC6	3	ExNeu_2
GO:0071867	response to monoamine	6/366	110/18866	0.0203333	0.185118	0.162923	CHRM3/GNAL/HRH2/HTR1E/PDE4D/RYR2	6	ExNeu_2
GO:0071869	response to catecholamine	6/366	110/18866	0.0203333	0.185118	0.162923	CHRM3/GNAL/HRH2/HTR1E/PDE4D/RYR2	6	ExNeu_2
GO:0050708	regulation of protein secretion	13/366	352/18866	0.0205144	0.186281	0.163947	CACNA1A/CACNA1C/CACNA1D/CACNA1E/FRMD4A/GPI/ITPR1/KCNB1/MYH10/MYRIP/RAB11FIP3/RAPGEF4/STXBP5L	13	ExNeu_2
GO:0055074	calcium ion homeostasis	16/366	468/18866	0.0209917	0.188518	0.165915	CACNA1A/CACNA1C/CACNA1D/CACNB2/CEMIP/GRIA1/GRIN2A/GRIN2B/GRM1/ITPR1/MICU1/PDE4D/RYR2/SLC24A4/SMAD3/TRPC6	16	ExNeu_2
GO:0061387	regulation of extent of cell growth	6/366	111/18866	0.0211569	0.188518	0.165915	DSCAM/FSTL4/MAPT/NTRK3/PLXNA4/TNR	6	ExNeu_2
GO:0035303	regulation of dephosphorylation	9/366	209/18866	0.021169	0.188518	0.165915	DLG2/MYO1D/PCDH11X/PHACTR1/PPP2R2C/PPP4R4/RIMBP2/SMAD3/TMEM132D	9	ExNeu_2
GO:0001976	nervous system process involved in regulation of systemic arterial blood pressure	2/366	12/18866	0.0217851	0.188518	0.165915	ASIC2/NAV2	2	ExNeu_2
GO:0014745	negative regulation of muscle adaptation	2/366	12/18866	0.0217851	0.188518	0.165915	MLIP/SMAD3	2	ExNeu_2
GO:0016188	synaptic vesicle maturation	2/366	12/18866	0.0217851	0.188518	0.165915	UNC13A/UNC13C	2	ExNeu_2
GO:0042711	maternal behavior	2/366	12/18866	0.0217851	0.188518	0.165915	BRINP1/KALRN	2	ExNeu_2
GO:0051639	actin filament network formation	2/366	12/18866	0.0217851	0.188518	0.165915	ACTN1/FHOD3	2	ExNeu_2
GO:0060081	membrane hyperpolarization	2/366	12/18866	0.0217851	0.188518	0.165915	CACNG2/KCNQ3	2	ExNeu_2
GO:0060746	parental behavior	2/366	12/18866	0.0217851	0.188518	0.165915	BRINP1/KALRN	2	ExNeu_2
GO:0098885	modification of postsynaptic actin cytoskeleton	2/366	12/18866	0.0217851	0.188518	0.165915	CTNNA2/MYH10	2	ExNeu_2
GO:0099151	regulation of postsynaptic density assembly	2/366	12/18866	0.0217851	0.188518	0.165915	GRID2/NTRK3	2	ExNeu_2
GO:1902287	semaphorin-plexin signaling pathway involved in axon guidance	2/366	12/18866	0.0217851	0.188518	0.165915	PLXNA2/PLXNA4	2	ExNeu_2
GO:1902950	regulation of dendritic spine maintenance	2/366	12/18866	0.0217851	0.188518	0.165915	GRIN2B/ZNF804A	2	ExNeu_2
GO:2000302	positive regulation of synaptic vesicle exocytosis	2/366	12/18866	0.0217851	0.188518	0.165915	CACNA1D/CACNB2	2	ExNeu_2
GO:0010644	cell communication by electrical coupling	3/366	31/18866	0.0217852	0.188518	0.165915	CACNA1C/PDE4D/RYR2	3	ExNeu_2
GO:0086011	membrane repolarization during action potential	3/366	31/18866	0.0217852	0.188518	0.165915	KCND3/KCNN2/NOS1AP	3	ExNeu_2
GO:0090075	relaxation of muscle	3/366	31/18866	0.0217852	0.188518	0.165915	KCNMA1/PDE4D/PRKG1	3	ExNeu_2
GO:0099068	postsynapse assembly	3/366	31/18866	0.0217852	0.188518	0.165915	GRID2/NTRK3/SHANK2	3	ExNeu_2
GO:0022029	telencephalon cell migration	4/366	55/18866	0.0218717	0.188798	0.166162	DAB1/LAMB1/NRG3/TNR	4	ExNeu_2
GO:0050921	positive regulation of chemotaxis	7/366	144/18866	0.0224151	0.193012	0.169871	CAMK1D/CDH13/DSCAM/NTRK3/PDGFD/PTK2/SMAD3	7	ExNeu_2
GO:0048024	regulation of mRNA splicing, via spliceosome	6/366	113/18866	0.0228712	0.196245	0.172716	CELF2/CELF4/CELF5/RBFOX1/RBFOX3/SRRM4	6	ExNeu_2
GO:0007015	actin filament organization	15/366	434/18866	0.0229028	0.196245	0.172716	ACTN1/CTNNA2/DIAPH2/FHOD3/MICAL2/MICAL3/MYO1D/NEBL/PHACTR1/PPM1E/SMAD3/SORBS1/SORBS2/SPTBN4/TMOD1	15	ExNeu_2
GO:0051260	protein homooligomerization	8/366	178/18866	0.0231155	0.197102	0.17347	KCNB1/KCNB2/KCND2/KCND3/KCTD1/KCTD16/MICU1/PRMT8	8	ExNeu_2
GO:0060401	cytosolic calcium ion transport	8/366	178/18866	0.0231155	0.197102	0.17347	CACNA1C/CEMIP/GRIN2A/GRIN2B/ITPR1/MICU1/PDE4D/RYR2	8	ExNeu_2
GO:0007612	learning	7/366	145/18866	0.0231753	0.197131	0.173495	GRIN2A/HRH2/KALRN/MEIS2/SHANK2/SORCS3/TNR	7	ExNeu_2
GO:0010880	regulation of release of sequestered calcium ion into cytosol by sarcoplasmic reticulum	3/366	32/18866	0.0237014	0.199217	0.175331	CACNA1C/PDE4D/RYR2	3	ExNeu_2
GO:0045761	regulation of adenylate cyclase activity	3/366	32/18866	0.0237014	0.199217	0.175331	CACNA1C/CACNA1D/GABBR2	3	ExNeu_2
GO:0070570	regulation of neuron projection regeneration	3/366	32/18866	0.0237014	0.199217	0.175331	NTRK3/RTN4RL1/TNR	3	ExNeu_2
GO:1901889	negative regulation of cell junction assembly	3/366	32/18866	0.0237014	0.199217	0.175331	PTK2/ROBO2/SLIT1	3	ExNeu_2
GO:0140029	exocytic process	5/366	84/18866	0.0237269	0.199217	0.175331	ERC2/EXOC6/KCNB1/UNC13A/UNC13C	5	ExNeu_2
GO:0032411	positive regulation of transporter activity	6/366	114/18866	0.0237624	0.199217	0.175331	CACNB2/CACNG2/CACNG3/NOS1AP/RYR2/TRPC6	6	ExNeu_2
GO:0007204	positive regulation of cytosolic calcium ion concentration	12/366	322/18866	0.0239032	0.199918	0.175948	CACNA1A/CACNA1C/CACNA1D/CACNB2/CEMIP/GRIN2A/GRIN2B/GRM1/ITPR1/PDE4D/RYR2/TRPC6	12	ExNeu_2
GO:0007043	cell-cell junction assembly	7/366	147/18866	0.0247486	0.206494	0.181736	CDH12/CDH18/CDH22/CDH9/PATJ/PTPRO/TLN2	7	ExNeu_2
GO:0008361	regulation of cell size	8/366	181/18866	0.0252261	0.207637	0.182742	DSCAM/FSTL4/KCNMA1/MAPT/NTRK3/PLXNA4/RAP1GAP2/TNR	8	ExNeu_2
GO:0007183	SMAD protein complex assembly	2/366	13/18866	0.0254201	0.207637	0.182742	LDLRAD4/SMAD3	2	ExNeu_2
GO:0038007	netrin-activated signaling pathway	2/366	13/18866	0.0254201	0.207637	0.182742	DSCAM/PTK2	2	ExNeu_2
GO:0051386	regulation of neurotrophin TRK receptor signaling pathway	2/366	13/18866	0.0254201	0.207637	0.182742	NTRK3/TMEM108	2	ExNeu_2
GO:0071872	cellular response to epinephrine stimulus	2/366	13/18866	0.0254201	0.207637	0.182742	PDE4D/RYR2	2	ExNeu_2
GO:0090042	tubulin deacetylation	2/366	13/18866	0.0254201	0.207637	0.182742	FRY/MAPT	2	ExNeu_2
GO:0099150	regulation of postsynaptic specialization assembly	2/366	13/18866	0.0254201	0.207637	0.182742	GRID2/NTRK3	2	ExNeu_2
GO:0150052	regulation of postsynapse assembly	2/366	13/18866	0.0254201	0.207637	0.182742	GRID2/NTRK3	2	ExNeu_2
GO:1902285	semaphorin-plexin signaling pathway involved in neuron projection guidance	2/366	13/18866	0.0254201	0.207637	0.182742	PLXNA2/PLXNA4	2	ExNeu_2
GO:0034331	cell junction maintenance	3/366	33/18866	0.025706	0.208996	0.183938	CBLN2/DLG2/ERC2	3	ExNeu_2
GO:0040018	positive regulation of multicellular organism growth	3/366	33/18866	0.025706	0.208996	0.183938	ATP8A2/GHR/SPTBN4	3	ExNeu_2
GO:0021885	forebrain cell migration	4/366	58/18866	0.0260162	0.210539	0.185296	DAB1/LAMB1/NRG3/TNR	4	ExNeu_2
GO:0030042	actin filament depolymerization	4/366	58/18866	0.0260162	0.210539	0.185296	MICAL2/MICAL3/SPTBN4/TMOD1	4	ExNeu_2
GO:0051924	regulation of calcium ion transport	10/366	253/18866	0.0263854	0.213033	0.187491	CACNA1B/CACNA1C/CACNA1D/CACNB2/CACNB4/CEMIP/NOS1AP/PDE4D/RYR2/TRPC6	10	ExNeu_2
GO:0098930	axonal transport	4/366	59/18866	0.0274953	0.221483	0.194928	AGBL4/DLG2/MAPT/TMEM108	4	ExNeu_2
GO:0007616	long-term memory	3/366	34/18866	0.0277987	0.221616	0.195045	BTBD9/CAMK4/GRIA1	3	ExNeu_2
GO:0048854	brain morphogenesis	3/366	34/18866	0.0277987	0.221616	0.195045	CTNNA2/SHANK2/SLIT1	3	ExNeu_2
GO:0098664	G protein-coupled serotonin receptor signaling pathway	3/366	34/18866	0.0277987	0.221616	0.195045	CHRM3/HRH2/HTR1E	3	ExNeu_2
GO:0098901	regulation of cardiac muscle cell action potential	3/366	34/18866	0.0277987	0.221616	0.195045	CACNA1C/NOS1AP/RYR2	3	ExNeu_2
GO:0043547	positive regulation of GTPase activity	14/366	406/18866	0.0278288	0.221616	0.195045	AGAP1/ARHGAP26/ARHGAP44/GARNL3/IQSEC1/KALRN/NTRK3/RAP1GAP2/RGS6/RGS7/SGSM1/SIPA1L1/SRGAP3/STXBP5L	14	ExNeu_2
GO:1903169	regulation of calcium ion transmembrane transport	7/366	152/18866	0.0289989	0.227489	0.200214	CACNA1C/CACNB2/CACNB4/CEMIP/NOS1AP/PDE4D/RYR2	7	ExNeu_2
GO:0060042	retina morphogenesis in camera-type eye	4/366	60/18866	0.0290236	0.227489	0.200214	AHI1/ATP8A2/DSCAM/SDK1	4	ExNeu_2
GO:0009214	cyclic nucleotide catabolic process	2/366	14/18866	0.0292821	0.227489	0.200214	PDE10A/PDE4D	2	ExNeu_2
GO:0018410	C-terminal protein amino acid modification	2/366	14/18866	0.0292821	0.227489	0.200214	AGBL4/ATG7	2	ExNeu_2
GO:0019896	axonal transport of mitochondrion	2/366	14/18866	0.0292821	0.227489	0.200214	AGBL4/MAPT	2	ExNeu_2
GO:0048681	negative regulation of axon regeneration	2/366	14/18866	0.0292821	0.227489	0.200214	RTN4RL1/TNR	2	ExNeu_2
GO:0051775	response to redox state	2/366	14/18866	0.0292821	0.227489	0.200214	NPAS2/RYR2	2	ExNeu_2
GO:0070986	left/right axis specification	2/366	14/18866	0.0292821	0.227489	0.200214	AHI1/PKD1L1	2	ExNeu_2
GO:0098814	spontaneous synaptic transmission	2/366	14/18866	0.0292821	0.227489	0.200214	CBLN2/RIMS2	2	ExNeu_2
GO:1901160	primary amino compound metabolic process	2/366	14/18866	0.0292821	0.227489	0.200214	BTBD9/GRIN2A	2	ExNeu_2
GO:1901841	regulation of high voltage-gated calcium channel activity	2/366	14/18866	0.0292821	0.227489	0.200214	CACNB2/NOS1AP	2	ExNeu_2
GO:1901019	regulation of calcium ion transmembrane transporter activity	5/366	89/18866	0.0295309	0.228914	0.201468	CACNB2/CACNB4/NOS1AP/PDE4D/RYR2	5	ExNeu_2
GO:0039694	viral RNA genome replication	3/366	35/18866	0.0299794	0.230855	0.203176	FBXL2/MPHOSPH8/PI4KA	3	ExNeu_2
GO:0070306	lens fiber cell differentiation	3/366	35/18866	0.0299794	0.230855	0.203176	NTRK3/SMAD3/TMOD1	3	ExNeu_2
GO:0071312	cellular response to alkaloid	3/366	35/18866	0.0299794	0.230855	0.203176	ATG7/RYR2/SPIDR	3	ExNeu_2
GO:0046888	negative regulation of hormone secretion	4/366	61/18866	0.0306014	0.235126	0.206936	KALRN/KCNB1/RAB11FIP3/STXBP5L	4	ExNeu_2
GO:0006029	proteoglycan metabolic process	5/366	90/18866	0.0307898	0.236055	0.207753	CSGALNACT1/EXT1/HS6ST3/NDST3/XYLT1	5	ExNeu_2
GO:0072503	cellular divalent inorganic cation homeostasis	16/366	492/18866	0.0313421	0.239764	0.211017	CACNA1A/CACNA1C/CACNA1D/CACNB2/CEMIP/GRIA1/GRIN2A/GRIN2B/GRM1/ITPR1/MICU1/PDE4D/RYR2/SLC24A4/SMAD3/TRPC6	16	ExNeu_2
GO:0045665	negative regulation of neuron differentiation	9/366	225/18866	0.0319763	0.244081	0.214817	DAB1/FSTL4/PTK2/PTPRG/PTPRO/RAP1GAP2/RTN4RL1/TNR/TRPC6	9	ExNeu_2
GO:1901379	regulation of potassium ion transmembrane transport	5/366	91/18866	0.0320819	0.244354	0.215057	CACNA1D/DPP6/KCNIP4/KCNN2/NOS1AP	5	ExNeu_2
GO:0014808	release of sequestered calcium ion into cytosol by sarcoplasmic reticulum	3/366	36/18866	0.0322477	0.244551	0.21523	CACNA1C/PDE4D/RYR2	3	ExNeu_2
GO:1901385	regulation of voltage-gated calcium channel activity	3/366	36/18866	0.0322477	0.244551	0.21523	CACNB2/CACNB4/NOS1AP	3	ExNeu_2
GO:0030902	hindbrain development	7/366	156/18866	0.0327354	0.247712	0.218012	AHI1/CTNNA2/DAB1/GRID2/MYH10/PLXNA2/SEZ6L	7	ExNeu_2
GO:0007216	G protein-coupled glutamate receptor signaling pathway	2/366	15/18866	0.0333608	0.248147	0.218395	GRM1/GRM7	2	ExNeu_2
GO:0032252	secretory granule localization	2/366	15/18866	0.0333608	0.248147	0.218395	PPFIA2/TANC2	2	ExNeu_2
GO:0033689	negative regulation of osteoblast proliferation	2/366	15/18866	0.0333608	0.248147	0.218395	NELL1/SMAD3	2	ExNeu_2
GO:0048712	negative regulation of astrocyte differentiation	2/366	15/18866	0.0333608	0.248147	0.218395	DAB1/NTRK3	2	ExNeu_2
GO:0060134	prepulse inhibition	2/366	15/18866	0.0333608	0.248147	0.218395	CTNNA2/GRID2	2	ExNeu_2
GO:0070571	negative regulation of neuron projection regeneration	2/366	15/18866	0.0333608	0.248147	0.218395	RTN4RL1/TNR	2	ExNeu_2
GO:0099171	presynaptic modulation of chemical synaptic transmission	2/366	15/18866	0.0333608	0.248147	0.218395	CACNA1D/CACNB2	2	ExNeu_2
GO:1904889	regulation of excitatory synapse assembly	2/366	15/18866	0.0333608	0.248147	0.218395	GRID2/NTRK3	2	ExNeu_2
GO:0086010	membrane depolarization during action potential	3/366	37/18866	0.0346031	0.250153	0.220161	CACNA1C/CACNA1D/CACNB2	3	ExNeu_2
GO:1903514	release of sequestered calcium ion into cytosol by endoplasmic reticulum	3/366	37/18866	0.0346031	0.250153	0.220161	CACNA1C/PDE4D/RYR2	3	ExNeu_2
GO:0030203	glycosaminoglycan metabolic process	7/366	158/18866	0.0347189	0.250153	0.220161	CEMIP/CSGALNACT1/EXT1/GPC6/HS3ST2/NDST3/XYLT1	7	ExNeu_2
GO:0060402	calcium ion transport into cytosol	7/366	158/18866	0.0347189	0.250153	0.220161	CACNA1C/CEMIP/GRIN2A/GRIN2B/ITPR1/PDE4D/RYR2	7	ExNeu_2
GO:1903035	negative regulation of response to wounding	5/366	93/18866	0.0347666	0.250153	0.220161	AJAP1/PRKG1/RTN4RL1/SMAD3/TNR	5	ExNeu_2
GO:0010721	negative regulation of cell development	12/366	343/18866	0.036273	0.250153	0.220161	BRINP1/DAB1/FSTL4/NRG3/NTRK3/PTK2/PTPRG/PTPRO/RAP1GAP2/RTN4RL1/TNR/TRPC6	12	ExNeu_2
GO:0009306	protein secretion	15/366	462/18866	0.0367973	0.250153	0.220161	CACNA1A/CACNA1C/CACNA1D/CACNA1E/FRMD4A/GPI/ITPR1/KCNB1/MYH10/MYRIP/PTPRN2/RAB11FIP3/RAPGEF4/RIMS2/STXBP5L	15	ExNeu_2
GO:0051259	protein complex oligomerization	9/366	231/18866	0.0368708	0.250153	0.220161	GRIN2B/KCNB1/KCNB2/KCND2/KCND3/KCTD1/KCTD16/MICU1/PRMT8	9	ExNeu_2
GO:0035592	establishment of protein localization to extracellular region	15/366	463/18866	0.0373861	0.250153	0.220161	CACNA1A/CACNA1C/CACNA1D/CACNA1E/FRMD4A/GPI/ITPR1/KCNB1/MYH10/MYRIP/PTPRN2/RAB11FIP3/RAPGEF4/RIMS2/STXBP5L	15	ExNeu_2
GO:0006940	regulation of smooth muscle contraction	4/366	65/18866	0.0374106	0.250153	0.220161	CHRM3/KCNB2/KCNMA1/PRKG1	4	ExNeu_2
GO:0048278	vesicle docking	4/366	65/18866	0.0374106	0.250153	0.220161	EXOC6/KCNB1/UNC13A/UNC13C	4	ExNeu_2
GO:0048172	regulation of short-term neuronal synaptic plasticity	2/366	16/18866	0.0376464	0.250153	0.220161	SHISA9/UNC13A	2	ExNeu_2
GO:0070593	dendrite self-avoidance	2/366	16/18866	0.0376464	0.250153	0.220161	DSCAM/DSCAML1	2	ExNeu_2
GO:0071871	response to epinephrine	2/366	16/18866	0.0376464	0.250153	0.220161	PDE4D/RYR2	2	ExNeu_2
GO:0072176	nephric duct development	2/366	16/18866	0.0376464	0.250153	0.220161	AHI1/GREB1L	2	ExNeu_2
GO:0097091	synaptic vesicle clustering	2/366	16/18866	0.0376464	0.250153	0.220161	SYN2/SYN3	2	ExNeu_2
GO:1902514	regulation of calcium ion transmembrane transport via high voltage-gated calcium channel	2/366	16/18866	0.0376464	0.250153	0.220161	CACNB2/NOS1AP	2	ExNeu_2
GO:1905874	regulation of postsynaptic density organization	2/366	16/18866	0.0376464	0.250153	0.220161	GRID2/NTRK3	2	ExNeu_2
GO:0034767	positive regulation of ion transmembrane transport	7/366	161/18866	0.037841	0.250153	0.220161	CACNB2/CACNG2/CACNG3/CEMIP/NOS1AP/RYR2/TRPC6	7	ExNeu_2
GO:0001507	acetylcholine catabolic process in synaptic cleft	1/366	2/18866	0.0384246	0.250153	0.220161	COLQ	1	ExNeu_2
GO:0001698	gastrin-induced gastric acid secretion	1/366	2/18866	0.0384246	0.250153	0.220161	HRH2	1	ExNeu_2
GO:0002121	inter-male aggressive behavior	1/366	2/18866	0.0384246	0.250153	0.220161	KIRREL3	1	ExNeu_2
GO:0003127	detection of nodal flow	1/366	2/18866	0.0384246	0.250153	0.220161	PKD1L1	1	ExNeu_2
GO:0003220	left ventricular cardiac muscle tissue morphogenesis	1/366	2/18866	0.0384246	0.250153	0.220161	RYR2	1	ExNeu_2
GO:0006218	uridine catabolic process	1/366	2/18866	0.0384246	0.250153	0.220161	UPP2	1	ExNeu_2
GO:0006478	peptidyl-tyrosine sulfation	1/366	2/18866	0.0384246	0.250153	0.220161	TPST1	1	ExNeu_2
GO:0006581	acetylcholine catabolic process	1/366	2/18866	0.0384246	0.250153	0.220161	COLQ	1	ExNeu_2
GO:0007624	ultradian rhythm	1/366	2/18866	0.0384246	0.250153	0.220161	ENOX1	1	ExNeu_2
GO:0019417	sulfur oxidation	1/366	2/18866	0.0384246	0.250153	0.220161	MICAL2	1	ExNeu_2
GO:0021577	hindbrain structural organization	1/366	2/18866	0.0384246	0.250153	0.220161	DAB1	1	ExNeu_2
GO:0021589	cerebellum structural organization	1/366	2/18866	0.0384246	0.250153	0.220161	DAB1	1	ExNeu_2
GO:0021592	fourth ventricle development	1/366	2/18866	0.0384246	0.250153	0.220161	MYH10	1	ExNeu_2
GO:0021644	vagus nerve morphogenesis	1/366	2/18866	0.0384246	0.250153	0.220161	PLXNA4	1	ExNeu_2
GO:0021730	trigeminal sensory nucleus development	1/366	2/18866	0.0384246	0.250153	0.220161	KIRREL3	1	ExNeu_2
GO:0021740	principal sensory nucleus of trigeminal nerve development	1/366	2/18866	0.0384246	0.250153	0.220161	KIRREL3	1	ExNeu_2
GO:0021784	postganglionic parasympathetic fiber development	1/366	2/18866	0.0384246	0.250153	0.220161	PLXNA4	1	ExNeu_2
GO:0021840	directional guidance of interneurons involved in migration from the subpallium to the cortex	1/366	2/18866	0.0384246	0.250153	0.220161	NRG3	1	ExNeu_2
GO:0021842	chemorepulsion involved in interneuron migration from the subpallium to the cortex	1/366	2/18866	0.0384246	0.250153	0.220161	NRG3	1	ExNeu_2
GO:0021935	cerebellar granule cell precursor tangential migration	1/366	2/18866	0.0384246	0.250153	0.220161	PLXNA2	1	ExNeu_2
GO:0034230	enkephalin processing	1/366	2/18866	0.0384246	0.250153	0.220161	PCSK2	1	ExNeu_2
GO:0039020	pronephric nephron tubule development	1/366	2/18866	0.0384246	0.250153	0.220161	AHI1	1	ExNeu_2
GO:0040010	positive regulation of growth rate	1/366	2/18866	0.0384246	0.250153	0.220161	RFTN1	1	ExNeu_2
GO:0042351	'de novo' GDP-L-fucose biosynthetic process	1/366	2/18866	0.0384246	0.250153	0.220161	GMDS	1	ExNeu_2
GO:0044861	protein transport into plasma membrane raft	1/366	2/18866	0.0384246	0.250153	0.220161	CLIP1	1	ExNeu_2
GO:0046108	uridine metabolic process	1/366	2/18866	0.0384246	0.250153	0.220161	UPP2	1	ExNeu_2
GO:0048687	positive regulation of sprouting of injured axon	1/366	2/18866	0.0384246	0.250153	0.220161	NTRK3	1	ExNeu_2
GO:0048688	negative regulation of sprouting of injured axon	1/366	2/18866	0.0384246	0.250153	0.220161	TNR	1	ExNeu_2
GO:0048691	positive regulation of axon extension involved in regeneration	1/366	2/18866	0.0384246	0.250153	0.220161	NTRK3	1	ExNeu_2
GO:0048692	negative regulation of axon extension involved in regeneration	1/366	2/18866	0.0384246	0.250153	0.220161	TNR	1	ExNeu_2
GO:0050653	chondroitin sulfate proteoglycan biosynthetic process, polysaccharide chain biosynthetic process	1/366	2/18866	0.0384246	0.250153	0.220161	CSGALNACT1	1	ExNeu_2
GO:0050925	negative regulation of negative chemotaxis	1/366	2/18866	0.0384246	0.250153	0.220161	ROBO2	1	ExNeu_2
GO:0051892	negative regulation of cardioblast differentiation	1/366	2/18866	0.0384246	0.250153	0.220161	PRICKLE1	1	ExNeu_2
GO:0060060	post-embryonic retina morphogenesis in camera-type eye	1/366	2/18866	0.0384246	0.250153	0.220161	DSCAM	1	ExNeu_2
GO:0060083	smooth muscle contraction involved in micturition	1/366	2/18866	0.0384246	0.250153	0.220161	KCNMA1	1	ExNeu_2
GO:0060125	negative regulation of growth hormone secretion	1/366	2/18866	0.0384246	0.250153	0.220161	KALRN	1	ExNeu_2
GO:0070898	RNA polymerase III preinitiation complex assembly	1/366	2/18866	0.0384246	0.250153	0.220161	BDP1	1	ExNeu_2
GO:0072114	pronephros morphogenesis	1/366	2/18866	0.0384246	0.250153	0.220161	AHI1	1	ExNeu_2
GO:0090222	centrosome-templated microtubule nucleation	1/366	2/18866	0.0384246	0.250153	0.220161	NIN	1	ExNeu_2
GO:0090260	negative regulation of retinal ganglion cell axon guidance	1/366	2/18866	0.0384246	0.250153	0.220161	PTPRO	1	ExNeu_2
GO:0090298	negative regulation of mitochondrial DNA replication	1/366	2/18866	0.0384246	0.250153	0.220161	ATG7	1	ExNeu_2
GO:0098886	modification of dendritic spine	1/366	2/18866	0.0384246	0.250153	0.220161	ARHGAP44	1	ExNeu_2
GO:0098907	regulation of SA node cell action potential	1/366	2/18866	0.0384246	0.250153	0.220161	RYR2	1	ExNeu_2
GO:0098958	retrograde axonal transport of mitochondrion	1/366	2/18866	0.0384246	0.250153	0.220161	AGBL4	1	ExNeu_2
GO:0099642	retrograde axonal protein transport	1/366	2/18866	0.0384246	0.250153	0.220161	DLG2	1	ExNeu_2
GO:1901492	positive regulation of lymphangiogenesis	1/366	2/18866	0.0384246	0.250153	0.220161	CCBE1	1	ExNeu_2
GO:1901898	negative regulation of relaxation of cardiac muscle	1/366	2/18866	0.0384246	0.250153	0.220161	PDE4D	1	ExNeu_2
GO:1905863	invadopodium organization	1/366	2/18866	0.0384246	0.250153	0.220161	NAV3	1	ExNeu_2
GO:1903305	regulation of regulated secretory pathway	7/366	162/18866	0.0389214	0.252917	0.222593	CACNA1D/CACNB2/KCNB1/PPFIA2/RIMS1/RIMS2/STXBP5L	7	ExNeu_2
GO:0007190	activation of adenylate cyclase activity	3/366	39/18866	0.0395731	0.255725	0.225065	ADCY2/ADCY9/RXFP1	3	ExNeu_2
GO:0007210	serotonin receptor signaling pathway	3/366	39/18866	0.0395731	0.255725	0.225065	CHRM3/HRH2/HTR1E	3	ExNeu_2
GO:0050775	positive regulation of dendrite morphogenesis	3/366	39/18866	0.0395731	0.255725	0.225065	ARMCX5-GPRASP2/CUX2/KALRN	3	ExNeu_2
GO:0030516	regulation of axon extension	5/366	97/18866	0.0405424	0.261506	0.230152	DSCAM/MAPT/NTRK3/PLXNA4/TNR	5	ExNeu_2
GO:0030239	myofibril assembly	4/366	67/18866	0.0411156	0.264715	0.232977	FHOD3/MYH10/NEBL/TMOD1	4	ExNeu_2
GO:0048706	embryonic skeletal system development	6/366	130/18866	0.0412797	0.265283	0.233476	DSCAML1/EXT1/KIAA1217/SMAD3/DYNC2I1/XYLT1	6	ExNeu_2
GO:0071692	protein localization to extracellular region	15/366	470/18866	0.0416999	0.265857	0.233982	CACNA1A/CACNA1C/CACNA1D/CACNA1E/FRMD4A/GPI/ITPR1/KCNB1/MYH10/MYRIP/PTPRN2/RAB11FIP3/RAPGEF4/RIMS2/STXBP5L	15	ExNeu_2
GO:0030705	cytoskeleton-dependent intracellular transport	8/366	200/18866	0.0417729	0.265857	0.233982	AGBL4/DLG2/MAPT/MYO1D/PPFIA2/TANC2/TMEM108/DYNC2I1	8	ExNeu_2
GO:0031032	actomyosin structure organization	8/366	200/18866	0.0417729	0.265857	0.233982	FHOD3/MYH10/NEBL/PHACTR1/PPM1E/SMAD3/SORBS1/TMOD1	8	ExNeu_2
GO:0006895	Golgi to endosome transport	2/366	17/18866	0.0421296	0.265857	0.233982	DOP1A/DOP1B	2	ExNeu_2
GO:0007158	neuron cell-cell adhesion	2/366	17/18866	0.0421296	0.265857	0.233982	ASTN1/TNR	2	ExNeu_2
GO:0021783	preganglionic parasympathetic fiber development	2/366	17/18866	0.0421296	0.265857	0.233982	NAV2/PLXNA4	2	ExNeu_2
GO:0045986	negative regulation of smooth muscle contraction	2/366	17/18866	0.0421296	0.265857	0.233982	KCNMA1/PRKG1	2	ExNeu_2
GO:0048532	anatomical structure arrangement	2/366	17/18866	0.0421296	0.265857	0.233982	DAB1/PLXNA4	2	ExNeu_2
GO:0051969	regulation of transmission of nerve impulse	2/366	17/18866	0.0421296	0.265857	0.233982	FGF12/TNR	2	ExNeu_2
GO:0099509	regulation of presynaptic cytosolic calcium ion concentration	2/366	17/18866	0.0421296	0.265857	0.233982	CACNA1D/CACNB2	2	ExNeu_2
GO:0016482	cytosolic transport	7/366	165/18866	0.0422831	0.266345	0.234412	DOP1A/DOP1B/ERC1/MYO1D/PPFIA2/TANC2/VPS53	7	ExNeu_2
GO:0030032	lamellipodium assembly	4/366	69/18866	0.0450212	0.283083	0.249142	ABLIM1/ABLIM2/CDH13/PTPRO	4	ExNeu_2
GO:0006491	N-glycan processing	2/366	18/18866	0.0468009	0.289482	0.254774	MAN1A1/MAN1C1	2	ExNeu_2
GO:0010612	regulation of cardiac muscle adaptation	2/366	18/18866	0.0468009	0.289482	0.254774	MLIP/SMAD3	2	ExNeu_2
GO:0017121	plasma membrane phospholipid scrambling	2/366	18/18866	0.0468009	0.289482	0.254774	XKR4/XKR6	2	ExNeu_2
GO:0034199	activation of protein kinase A activity	2/366	18/18866	0.0468009	0.289482	0.254774	ADCY2/ADCY9	2	ExNeu_2
GO:0043652	engulfment of apoptotic cell	2/366	18/18866	0.0468009	0.289482	0.254774	XKR4/XKR6	2	ExNeu_2
GO:0090036	regulation of protein kinase C signaling	2/366	18/18866	0.0468009	0.289482	0.254774	DGKG/SEZ6L	2	ExNeu_2
GO:1902683	regulation of receptor localization to synapse	2/366	18/18866	0.0468009	0.289482	0.254774	ARHGAP44/GPC6	2	ExNeu_2
GO:1903242	regulation of cardiac muscle hypertrophy in response to stress	2/366	18/18866	0.0468009	0.289482	0.254774	MLIP/SMAD3	2	ExNeu_2
GO:0002792	negative regulation of peptide secretion	5/366	101/18866	0.0468669	0.289482	0.254774	FRMD4A/KALRN/KCNB1/RAB11FIP3/STXBP5L	5	ExNeu_2
GO:0044264	cellular polysaccharide metabolic process	5/366	101/18866	0.0468669	0.289482	0.254774	CSGALNACT1/EXT1/NDST3/PRKAG2/SORBS1	5	ExNeu_2
GO:0003143	embryonic heart tube morphogenesis	4/366	70/18866	0.0470492	0.289584	0.254864	AHI1/MICAL2/RYR2/SMAD3	4	ExNeu_2
GO:0008088	axo-dendritic transport	4/366	70/18866	0.0470492	0.289584	0.254864	AGBL4/DLG2/MAPT/TMEM108	4	ExNeu_2
GO:0090278	negative regulation of peptide hormone secretion	3/366	42/18866	0.0476654	0.292862	0.257749	KALRN/KCNB1/STXBP5L	3	ExNeu_2
GO:0031589	cell-substrate adhesion	12/366	359/18866	0.0483414	0.296494	0.260945	ACTN1/AJAP1/ATRNL1/CDH13/COL26A1/LAMB1/PPFIA2/PTK2/PTPRO/SMAD3/SNED1/SORBS1	12	ExNeu_2
GO:0150115	cell-substrate junction organization	5/366	102/18866	0.0485344	0.297157	0.261529	ACTN1/IQSEC1/PTK2/SMAD3/SORBS1	5	ExNeu_2
GO:0015800	acidic amino acid transport	4/366	71/18866	0.0491271	0.299735	0.263798	GRM7/PPFIA2/RIMS1/SLC25A12	4	ExNeu_2
GO:0033692	cellular polysaccharide biosynthetic process	4/366	71/18866	0.0491271	0.299735	0.263798	CSGALNACT1/EXT1/NDST3/SORBS1	4	ExNeu_2
GO:0045773	positive regulation of axon extension	3/366	43/18866	0.0505295	0.306686	0.269916	DSCAM/MAPT/NTRK3	3	ExNeu_2
GO:0045823	positive regulation of heart contraction	3/366	43/18866	0.0505295	0.306686	0.269916	NOS1AP/PDE4D/RYR2	3	ExNeu_2
GO:0070296	sarcoplasmic reticulum calcium ion transport	3/366	43/18866	0.0505295	0.306686	0.269916	CACNA1C/PDE4D/RYR2	3	ExNeu_2
GO:0006022	aminoglycan metabolic process	7/366	172/18866	0.0508423	0.307621	0.270738	CEMIP/CSGALNACT1/EXT1/GPC6/HS3ST2/NDST3/XYLT1	7	ExNeu_2
GO:0043270	positive regulation of ion transport	10/366	284/18866	0.0511392	0.307621	0.270738	ATP8A2/CACNA1D/CACNB2/CACNG2/CACNG3/CEMIP/FGF12/NOS1AP/RYR2/TRPC6	10	ExNeu_2
GO:0003407	neural retina development	4/366	72/18866	0.051255	0.307621	0.270738	AHI1/ATP8A2/DSCAM/SDK1	4	ExNeu_2
GO:0051056	regulation of small GTPase mediated signal transduction	11/366	323/18866	0.0512822	0.307621	0.270738	ARHGAP26/ARHGAP44/GARNL3/IQSEC1/IQSEC3/KALRN/RAP1GAP2/RASGRF2/SCAI/SIPA1L1/SRGAP3	11	ExNeu_2
GO:0019054	modulation by virus of host cellular process	2/366	19/18866	0.0516514	0.307621	0.270738	ATG7/NTRK3	2	ExNeu_2
GO:0031643	positive regulation of myelination	2/366	19/18866	0.0516514	0.307621	0.270738	SLC25A12/TENM4	2	ExNeu_2
GO:0032011	ARF protein signal transduction	2/366	19/18866	0.0516514	0.307621	0.270738	IQSEC1/IQSEC3	2	ExNeu_2
GO:0032012	regulation of ARF protein signal transduction	2/366	19/18866	0.0516514	0.307621	0.270738	IQSEC1/IQSEC3	2	ExNeu_2
GO:0048486	parasympathetic nervous system development	2/366	19/18866	0.0516514	0.307621	0.270738	NAV2/PLXNA4	2	ExNeu_2
GO:0071625	vocalization behavior	2/366	19/18866	0.0516514	0.307621	0.270738	BRINP1/SHANK2	2	ExNeu_2
GO:0098915	membrane repolarization during ventricular cardiac muscle cell action potential	2/366	19/18866	0.0516514	0.307621	0.270738	KCND3/NOS1AP	2	ExNeu_2
GO:0003300	cardiac muscle hypertrophy	5/366	104/18866	0.0519735	0.308488	0.271502	MLIP/PTK2/RYR2/SMAD3/SORBS2	5	ExNeu_2
GO:0043279	response to alkaloid	5/366	104/18866	0.0519735	0.308488	0.271502	ATG7/DNMT3A/RYR2/SDK1/SPIDR	5	ExNeu_2
GO:0034764	positive regulation of transmembrane transport	8/366	210/18866	0.0528488	0.313151	0.275606	CACNB2/CACNG2/CACNG3/CEMIP/NOS1AP/RYR2/SORBS1/TRPC6	8	ExNeu_2
GO:1902667	regulation of axon guidance	3/366	44/18866	0.0534755	0.315254	0.277456	DSCAM/PLXNA4/PTPRO	3	ExNeu_2
GO:0006493	protein O-linked glycosylation	5/366	106/18866	0.0555515	0.315254	0.277456	GALNT14/GALNT18/GALNTL6/LARGE1/MGAT5B	5	ExNeu_2
GO:2001259	positive regulation of cation channel activity	4/366	74/18866	0.0556597	0.315254	0.277456	CACNB2/CACNG2/CACNG3/NOS1AP	4	ExNeu_2
GO:0014047	glutamate secretion	3/366	45/18866	0.0565021	0.315254	0.277456	GRM7/PPFIA2/RIMS1	3	ExNeu_2
GO:0060412	ventricular septum morphogenesis	3/366	45/18866	0.0565021	0.315254	0.277456	ROBO2/SLIT3/ZFPM2	3	ExNeu_2
GO:2001222	regulation of neuron migration	3/366	45/18866	0.0565021	0.315254	0.277456	CTNNA2/NRG3/PHACTR1	3	ExNeu_2
GO:0006346	DNA methylation-dependent heterochromatin assembly	2/366	20/18866	0.0566726	0.315254	0.277456	DNMT3A/MPHOSPH8	2	ExNeu_2
GO:0022038	corpus callosum development	2/366	20/18866	0.0566726	0.315254	0.277456	NIN/RTN4RL1	2	ExNeu_2
GO:0032332	positive regulation of chondrocyte differentiation	2/366	20/18866	0.0566726	0.315254	0.277456	SMAD3/ZBTB16	2	ExNeu_2
GO:0097062	dendritic spine maintenance	2/366	20/18866	0.0566726	0.315254	0.277456	GRIN2B/ZNF804A	2	ExNeu_2
GO:0003011	involuntary skeletal muscle contraction	1/366	3/18866	0.0570811	0.315254	0.277456	ATP8A2	1	ExNeu_2
GO:0003221	right ventricular cardiac muscle tissue morphogenesis	1/366	3/18866	0.0570811	0.315254	0.277456	ZFPM2	1	ExNeu_2
GO:0006313	transposition, DNA-mediated	1/366	3/18866	0.0570811	0.315254	0.277456	PGBD5	1	ExNeu_2
GO:0006432	phenylalanyl-tRNA aminoacylation	1/366	3/18866	0.0570811	0.315254	0.277456	FARS2	1	ExNeu_2
GO:0009726	detection of endogenous stimulus	1/366	3/18866	0.0570811	0.315254	0.277456	PKD1L1	1	ExNeu_2
GO:0019276	UDP-N-acetylgalactosamine metabolic process	1/366	3/18866	0.0570811	0.315254	0.277456	CSGALNACT1	1	ExNeu_2
GO:0021934	hindbrain tangential cell migration	1/366	3/18866	0.0570811	0.315254	0.277456	PLXNA2	1	ExNeu_2
GO:0030070	insulin processing	1/366	3/18866	0.0570811	0.315254	0.277456	PCSK2	1	ExNeu_2
GO:0031548	regulation of brain-derived neurotrophic factor receptor signaling pathway	1/366	3/18866	0.0570811	0.315254	0.277456	FSTL4	1	ExNeu_2
GO:0032916	positive regulation of transforming growth factor beta3 production	1/366	3/18866	0.0570811	0.315254	0.277456	SMAD3	1	ExNeu_2
GO:0033058	directional locomotion	1/366	3/18866	0.0570811	0.315254	0.277456	GRIN2A	1	ExNeu_2
GO:0033227	dsRNA transport	1/366	3/18866	0.0570811	0.315254	0.277456	RFTN1	1	ExNeu_2
GO:0033563	dorsal/ventral axon guidance	1/366	3/18866	0.0570811	0.315254	0.277456	SLIT1	1	ExNeu_2
GO:0039019	pronephric nephron development	1/366	3/18866	0.0570811	0.315254	0.277456	AHI1	1	ExNeu_2
GO:0039519	modulation by virus of host autophagy	1/366	3/18866	0.0570811	0.315254	0.277456	ATG7	1	ExNeu_2
GO:0039656	modulation by virus of host gene expression	1/366	3/18866	0.0570811	0.315254	0.277456	NTRK3	1	ExNeu_2
GO:0042350	GDP-L-fucose biosynthetic process	1/366	3/18866	0.0570811	0.315254	0.277456	GMDS	1	ExNeu_2
GO:0044830	modulation by host of viral RNA genome replication	1/366	3/18866	0.0570811	0.315254	0.277456	FBXL2	1	ExNeu_2
GO:0045957	negative regulation of complement activation, alternative pathway	1/366	3/18866	0.0570811	0.315254	0.277456	SUSD4	1	ExNeu_2
GO:0055095	lipoprotein particle mediated signaling	1/366	3/18866	0.0570811	0.315254	0.277456	CDH13	1	ExNeu_2
GO:0055096	low-density lipoprotein particle mediated signaling	1/366	3/18866	0.0570811	0.315254	0.277456	CDH13	1	ExNeu_2
GO:0060596	mammary placode formation	1/366	3/18866	0.0570811	0.315254	0.277456	NRG3	1	ExNeu_2
GO:0060912	cardiac cell fate specification	1/366	3/18866	0.0570811	0.315254	0.277456	TENM4	1	ExNeu_2
GO:0071691	cardiac muscle thin filament assembly	1/366	3/18866	0.0570811	0.315254	0.277456	NEBL	1	ExNeu_2
GO:0097477	lateral motor column neuron migration	1/366	3/18866	0.0570811	0.315254	0.277456	DAB1	1	ExNeu_2
GO:0099152	regulation of neurotransmitter receptor transport, endosome to postsynaptic membrane	1/366	3/18866	0.0570811	0.315254	0.277456	ARHGAP44	1	ExNeu_2
GO:0140200	adenylate cyclase-activating adrenergic receptor signaling pathway involved in regulation of heart rate	1/366	3/18866	0.0570811	0.315254	0.277456	PDE4D	1	ExNeu_2
GO:1902689	negative regulation of NAD metabolic process	1/366	3/18866	0.0570811	0.315254	0.277456	SLC25A12	1	ExNeu_2
GO:1902988	neurofibrillary tangle assembly	1/366	3/18866	0.0570811	0.315254	0.277456	MAPT	1	ExNeu_2
GO:1904024	negative regulation of glucose catabolic process to lactate via pyruvate	1/366	3/18866	0.0570811	0.315254	0.277456	SLC25A12	1	ExNeu_2
GO:1904695	positive regulation of vascular associated smooth muscle contraction	1/366	3/18866	0.0570811	0.315254	0.277456	CHRM3	1	ExNeu_2
GO:2000170	positive regulation of peptidyl-cysteine S-nitrosylation	1/366	3/18866	0.0570811	0.315254	0.277456	NOS1AP	1	ExNeu_2
GO:2000439	positive regulation of monocyte extravasation	1/366	3/18866	0.0570811	0.315254	0.277456	PDGFD	1	ExNeu_2
GO:0014897	striated muscle hypertrophy	5/366	107/18866	0.0573926	0.315976	0.278091	MLIP/PTK2/RYR2/SMAD3/SORBS2	5	ExNeu_2
GO:0043266	regulation of potassium ion transport	5/366	107/18866	0.0573926	0.315976	0.278091	CACNA1D/DPP6/KCNIP4/KCNN2/NOS1AP	5	ExNeu_2
GO:1900006	positive regulation of dendrite development	4/366	75/18866	0.0579362	0.318467	0.280284	ARMCX5-GPRASP2/CUX2/KALRN/SHANK2	4	ExNeu_2
GO:0031503	protein-containing complex localization	10/366	291/18866	0.0583502	0.320239	0.281843	ANKS1B/ARHGAP44/CACNG2/CACNG3/CEP112/DLG2/GPC6/GSG1L/LRRC7/DYNC2I1	10	ExNeu_2
GO:0008306	associative learning	4/366	76/18866	0.060262	0.330213	0.290622	GRIN2A/HRH2/MEIS2/TNR	4	ExNeu_2
GO:0006939	smooth muscle contraction	5/366	109/18866	0.0611787	0.334189	0.294121	CHRM3/KCNB2/KCNMA1/PDE4D/PRKG1	5	ExNeu_2
GO:0014896	muscle hypertrophy	5/366	109/18866	0.0611787	0.334189	0.294121	MLIP/PTK2/RYR2/SMAD3/SORBS2	5	ExNeu_2
GO:0036507	protein demannosylation	2/366	21/18866	0.061856	0.336836	0.29645	MAN1A1/MAN1C1	2	ExNeu_2
GO:0036508	protein alpha-1,2-demannosylation	2/366	21/18866	0.061856	0.336836	0.29645	MAN1A1/MAN1C1	2	ExNeu_2
GO:0046785	microtubule polymerization	4/366	77/18866	0.0626366	0.34035	0.299543	CLIP1/MAPT/NAV3/NIN	4	ExNeu_2
GO:0007157	heterophilic cell-cell adhesion via plasma membrane cell adhesion molecules	3/366	47/18866	0.0627934	0.34035	0.299543	GRID2/TENM2/TENM4	3	ExNeu_2
GO:0008542	visual learning	3/366	47/18866	0.0627934	0.34035	0.299543	GRIN2A/HRH2/MEIS2	3	ExNeu_2
GO:0022412	cellular process involved in reproduction in multicellular organism	12/366	375/18866	0.0629164	0.340489	0.299665	CATSPER2/CELF4/DIAPH2/DNMT3A/DPY19L2P1/ICA1L/NME5/OSBP2/PACRG/ROBO2/SLIT3/ZBTB16	12	ExNeu_2
GO:0000271	polysaccharide biosynthetic process	4/366	78/18866	0.0650599	0.351545	0.309396	CSGALNACT1/EXT1/NDST3/SORBS1	4	ExNeu_2
GO:0010799	regulation of peptidyl-threonine phosphorylation	3/366	48/18866	0.0660557	0.356375	0.313647	CEMIP/PRKAG2/TRPC6	3	ExNeu_2
GO:1903034	regulation of response to wounding	7/366	183/18866	0.0663636	0.356461	0.313723	AJAP1/NTRK3/PRKG1/PTK2/RTN4RL1/SMAD3/TNR	7	ExNeu_2
GO:0007189	adenylate cyclase-activating G protein-coupled receptor signaling pathway	6/366	147/18866	0.0670493	0.356461	0.313723	ADCY2/ADCY9/ADGRL2/GNAL/PDE4D/RXFP1	6	ExNeu_2
GO:0051592	response to calcium ion	6/366	147/18866	0.0670493	0.356461	0.313723	CACNG2/CPNE4/KCNH1/KCNMA1/RYR2/SLC25A12	6	ExNeu_2
GO:1904064	positive regulation of cation transmembrane transport	6/366	147/18866	0.0670493	0.356461	0.313723	CACNB2/CACNG2/CACNG3/CEMIP/NOS1AP/RYR2	6	ExNeu_2
GO:0005976	polysaccharide metabolic process	5/366	112/18866	0.0671174	0.356461	0.313723	CSGALNACT1/EXT1/NDST3/PRKAG2/SORBS1	5	ExNeu_2
GO:0010927	cellular component assembly involved in morphogenesis	5/366	112/18866	0.0671174	0.356461	0.313723	FHOD3/MYH10/NEBL/TENM4/TMOD1	5	ExNeu_2
GO:0009190	cyclic nucleotide biosynthetic process	2/366	22/18866	0.0671933	0.356461	0.313723	ADCY2/ADCY9	2	ExNeu_2
GO:0009220	pyrimidine ribonucleotide biosynthetic process	2/366	22/18866	0.0671933	0.356461	0.313723	NME5/UPP2	2	ExNeu_2
GO:0030859	polarized epithelial cell differentiation	2/366	22/18866	0.0671933	0.356461	0.313723	AHI1/AJAP1	2	ExNeu_2
GO:0052652	cyclic purine nucleotide metabolic process	2/366	22/18866	0.0671933	0.356461	0.313723	ADCY2/ADCY9	2	ExNeu_2
GO:0060972	left/right pattern formation	2/366	22/18866	0.0671933	0.356461	0.313723	AHI1/PKD1L1	2	ExNeu_2
GO:0021675	nerve development	4/366	79/18866	0.0675316	0.357713	0.314824	GABRB3/NAV2/PLXNA4/UNC13A	4	ExNeu_2
GO:0017157	regulation of exocytosis	8/366	222/18866	0.0684283	0.359504	0.316401	CACNA1D/CACNB2/KCNB1/PPFIA2/RAPGEF4/RIMS1/RIMS2/STXBP5L	8	ExNeu_2
GO:1990090	cellular response to nerve growth factor stimulus	3/366	49/18866	0.0693942	0.359504	0.316401	MAPT/NTRK3/TMEM108	3	ExNeu_2
GO:0007162	negative regulation of cell adhesion	10/366	301/18866	0.0697565	0.359504	0.316401	AJAP1/CDH13/DAB1/DSCAM/PLXNA2/PLXNA4/PRKG1/PTK2/PTPRO/TNR	10	ExNeu_2
GO:0035050	embryonic heart tube development	4/366	80/18866	0.0700514	0.359504	0.316401	AHI1/MICAL2/RYR2/SMAD3	4	ExNeu_2
GO:0032535	regulation of cellular component size	12/366	383/18866	0.0711904	0.359504	0.316401	CTNNA2/DSCAM/FHOD3/FSTL4/KCNMA1/MAPT/NTRK3/PLXNA4/RAP1GAP2/SPTBN4/TMOD1/TNR	12	ExNeu_2
GO:0035264	multicellular organism growth	6/366	150/18866	0.0723874	0.359504	0.316401	ANKRD11/ATP8A2/GHR/PDE4D/SPTBN4/UNC79	6	ExNeu_2
GO:0060041	retina development in camera-type eye	6/366	150/18866	0.0723874	0.359504	0.316401	AHI1/ATP8A2/CELF4/DSCAM/MYH10/SDK1	6	ExNeu_2
GO:0043242	negative regulation of protein-containing complex disassembly	4/366	81/18866	0.0726189	0.359504	0.316401	CLEC16A/NAV3/SPTBN4/TMOD1	4	ExNeu_2
GO:0051279	regulation of release of sequestered calcium ion into cytosol	4/366	81/18866	0.0726189	0.359504	0.316401	CACNA1C/CEMIP/PDE4D/RYR2	4	ExNeu_2
GO:0010288	response to lead ion	2/366	23/18866	0.0726769	0.359504	0.316401	DNMT3A/MAPT	2	ExNeu_2
GO:0031281	positive regulation of cyclase activity	2/366	23/18866	0.0726769	0.359504	0.316401	CACNA1C/CACNA1D	2	ExNeu_2
GO:0034643	establishment of mitochondrion localization, microtubule-mediated	2/366	23/18866	0.0726769	0.359504	0.316401	AGBL4/MAPT	2	ExNeu_2
GO:0047497	mitochondrion transport along microtubule	2/366	23/18866	0.0726769	0.359504	0.316401	AGBL4/MAPT	2	ExNeu_2
GO:0019674	NAD metabolic process	3/366	50/18866	0.0728076	0.359504	0.316401	GPI/NMNAT2/SLC25A12	3	ExNeu_2
GO:0021695	cerebellar cortex development	3/366	50/18866	0.0728076	0.359504	0.316401	GRID2/MYH10/SEZ6L	3	ExNeu_2
GO:0031623	receptor internalization	5/366	115/18866	0.0733654	0.359504	0.316401	AHI1/CACNG2/CACNG3/GRIA1/GSG1L	5	ExNeu_2
GO:0051261	protein depolymerization	5/366	115/18866	0.0733654	0.359504	0.316401	MICAL2/MICAL3/NAV3/SPTBN4/TMOD1	5	ExNeu_2
GO:0003105	negative regulation of glomerular filtration	1/366	4/18866	0.0753766	0.359504	0.316401	PTPRO	1	ExNeu_2
GO:0003137	Notch signaling pathway involved in heart induction	1/366	4/18866	0.0753766	0.359504	0.316401	ROBO2	1	ExNeu_2
GO:0010701	positive regulation of norepinephrine secretion	1/366	4/18866	0.0753766	0.359504	0.316401	KCNB1	1	ExNeu_2
GO:0015888	thiamine transport	1/366	4/18866	0.0753766	0.359504	0.316401	SLC35F3	1	ExNeu_2
GO:0021615	glossopharyngeal nerve morphogenesis	1/366	4/18866	0.0753766	0.359504	0.316401	PLXNA4	1	ExNeu_2
GO:0030450	regulation of complement activation, classical pathway	1/366	4/18866	0.0753766	0.359504	0.316401	SUSD4	1	ExNeu_2
GO:0032289	central nervous system myelin formation	1/366	4/18866	0.0753766	0.359504	0.316401	TENM4	1	ExNeu_2
GO:0034465	response to carbon monoxide	1/366	4/18866	0.0753766	0.359504	0.316401	KCNMA1	1	ExNeu_2
GO:0035021	negative regulation of Rac protein signal transduction	1/366	4/18866	0.0753766	0.359504	0.316401	ARHGAP44	1	ExNeu_2
GO:0035480	regulation of Notch signaling pathway involved in heart induction	1/366	4/18866	0.0753766	0.359504	0.316401	ROBO2	1	ExNeu_2
GO:0035481	positive regulation of Notch signaling pathway involved in heart induction	1/366	4/18866	0.0753766	0.359504	0.316401	ROBO2	1	ExNeu_2
GO:0035585	calcium-mediated signaling using extracellular calcium source	1/366	4/18866	0.0753766	0.359504	0.316401	CACNA1C	1	ExNeu_2
GO:0035844	cloaca development	1/366	4/18866	0.0753766	0.359504	0.316401	AHI1	1	ExNeu_2
GO:0042078	germ-line stem cell division	1/366	4/18866	0.0753766	0.359504	0.316401	ZBTB16	1	ExNeu_2
GO:0043490	malate-aspartate shuttle	1/366	4/18866	0.0753766	0.359504	0.316401	SLC25A12	1	ExNeu_2
GO:0044860	protein localization to plasma membrane raft	1/366	4/18866	0.0753766	0.359504	0.316401	CLIP1	1	ExNeu_2
GO:0045959	negative regulation of complement activation, classical pathway	1/366	4/18866	0.0753766	0.359504	0.316401	SUSD4	1	ExNeu_2
GO:0046368	GDP-L-fucose metabolic process	1/366	4/18866	0.0753766	0.359504	0.316401	GMDS	1	ExNeu_2
GO:0046398	UDP-glucuronate metabolic process	1/366	4/18866	0.0753766	0.359504	0.316401	CSGALNACT1	1	ExNeu_2
GO:0046959	habituation	1/366	4/18866	0.0753766	0.359504	0.316401	KALRN	1	ExNeu_2
GO:0048133	male germ-line stem cell asymmetric division	1/366	4/18866	0.0753766	0.359504	0.316401	ZBTB16	1	ExNeu_2
GO:0051138	positive regulation of NK T cell differentiation	1/366	4/18866	0.0753766	0.359504	0.316401	ZBTB16	1	ExNeu_2
GO:0051490	negative regulation of filopodium assembly	1/366	4/18866	0.0753766	0.359504	0.316401	ARHGAP44	1	ExNeu_2
GO:0051835	positive regulation of synapse structural plasticity	1/366	4/18866	0.0753766	0.359504	0.316401	FRMPD4	1	ExNeu_2
GO:0061091	regulation of phospholipid translocation	1/366	4/18866	0.0753766	0.359504	0.316401	ATP8A2	1	ExNeu_2
GO:0061092	positive regulation of phospholipid translocation	1/366	4/18866	0.0753766	0.359504	0.316401	ATP8A2	1	ExNeu_2
GO:0061205	paramesonephric duct development	1/366	4/18866	0.0753766	0.359504	0.316401	GREB1L	1	ExNeu_2
GO:0061502	early endosome to recycling endosome transport	1/366	4/18866	0.0753766	0.359504	0.316401	MYO1D	1	ExNeu_2
GO:0065001	specification of axis polarity	1/366	4/18866	0.0753766	0.359504	0.316401	AHI1	1	ExNeu_2
GO:0070164	negative regulation of adiponectin secretion	1/366	4/18866	0.0753766	0.359504	0.316401	RAB11FIP3	1	ExNeu_2
GO:0071393	cellular response to progesterone stimulus	1/366	4/18866	0.0753766	0.359504	0.316401	TRERF1	1	ExNeu_2
GO:0071673	positive regulation of smooth muscle cell chemotaxis	1/366	4/18866	0.0753766	0.359504	0.316401	PDGFD	1	ExNeu_2
GO:0072757	cellular response to camptothecin	1/366	4/18866	0.0753766	0.359504	0.316401	SPIDR	1	ExNeu_2
GO:0090038	negative regulation of protein kinase C signaling	1/366	4/18866	0.0753766	0.359504	0.316401	DGKG	1	ExNeu_2
GO:0090116	C-5 methylation of cytosine	1/366	4/18866	0.0753766	0.359504	0.316401	DNMT3A	1	ExNeu_2
GO:0090258	negative regulation of mitochondrial fission	1/366	4/18866	0.0753766	0.359504	0.316401	MAPT	1	ExNeu_2
GO:0090296	regulation of mitochondrial DNA replication	1/366	4/18866	0.0753766	0.359504	0.316401	ATG7	1	ExNeu_2
GO:0097296	activation of cysteine-type endopeptidase activity involved in apoptotic signaling pathway	1/366	4/18866	0.0753766	0.359504	0.316401	SMAD3	1	ExNeu_2
GO:0097476	spinal cord motor neuron migration	1/366	4/18866	0.0753766	0.359504	0.316401	DAB1	1	ExNeu_2
GO:0098728	germline stem cell asymmetric division	1/366	4/18866	0.0753766	0.359504	0.316401	ZBTB16	1	ExNeu_2
GO:0098904	regulation of AV node cell action potential	1/366	4/18866	0.0753766	0.359504	0.316401	RYR2	1	ExNeu_2
GO:0099562	maintenance of postsynaptic density structure	1/366	4/18866	0.0753766	0.359504	0.316401	DLG2	1	ExNeu_2
GO:1900069	regulation of cellular hyperosmotic salinity response	1/366	4/18866	0.0753766	0.359504	0.316401	MICU1	1	ExNeu_2
GO:1901000	regulation of response to salt stress	1/366	4/18866	0.0753766	0.359504	0.316401	MICU1	1	ExNeu_2
GO:1901003	negative regulation of fermentation	1/366	4/18866	0.0753766	0.359504	0.316401	SLC25A12	1	ExNeu_2
GO:1902261	positive regulation of delayed rectifier potassium channel activity	1/366	4/18866	0.0753766	0.359504	0.316401	NOS1AP	1	ExNeu_2
GO:1902951	negative regulation of dendritic spine maintenance	1/366	4/18866	0.0753766	0.359504	0.316401	GRIN2B	1	ExNeu_2
GO:1902952	positive regulation of dendritic spine maintenance	1/366	4/18866	0.0753766	0.359504	0.316401	ZNF804A	1	ExNeu_2
GO:1903762	positive regulation of voltage-gated potassium channel activity involved in ventricular cardiac muscle cell action potential repolarization	1/366	4/18866	0.0753766	0.359504	0.316401	NOS1AP	1	ExNeu_2
GO:1903947	positive regulation of ventricular cardiac muscle cell action potential	1/366	4/18866	0.0753766	0.359504	0.316401	NOS1AP	1	ExNeu_2
GO:1904092	regulation of autophagic cell death	1/366	4/18866	0.0753766	0.359504	0.316401	ATG7	1	ExNeu_2
GO:1904879	positive regulation of calcium ion transmembrane transport via high voltage-gated calcium channel	1/366	4/18866	0.0753766	0.359504	0.316401	CACNB2	1	ExNeu_2
GO:1905026	positive regulation of membrane repolarization during ventricular cardiac muscle cell action potential	1/366	4/18866	0.0753766	0.359504	0.316401	NOS1AP	1	ExNeu_2
GO:1905033	positive regulation of membrane repolarization during cardiac muscle cell action potential	1/366	4/18866	0.0753766	0.359504	0.316401	NOS1AP	1	ExNeu_2
GO:2000437	regulation of monocyte extravasation	1/366	4/18866	0.0753766	0.359504	0.316401	PDGFD	1	ExNeu_2
GO:2001200	positive regulation of dendritic cell differentiation	1/366	4/18866	0.0753766	0.359504	0.316401	ZBTB46	1	ExNeu_2
GO:0050684	regulation of mRNA processing	6/366	152/18866	0.0760779	0.362354	0.318909	CELF2/CELF4/CELF5/RBFOX1/RBFOX3/SRRM4	6	ExNeu_2
GO:0035176	social behavior	3/366	51/18866	0.0762947	0.362893	0.319383	BRINP1/KALRN/SHANK2	3	ExNeu_2
GO:0048041	focal adhesion assembly	4/366	83/18866	0.0778955	0.366934	0.32294	ACTN1/PTK2/SMAD3/SORBS1	4	ExNeu_2
GO:0055013	cardiac muscle cell development	4/366	83/18866	0.0778955	0.366934	0.32294	FHOD3/MYH10/NEBL/SORBS2	4	ExNeu_2
GO:0055117	regulation of cardiac muscle contraction	4/366	83/18866	0.0778955	0.366934	0.32294	CACNA1C/NOS1AP/PDE4D/RYR2	4	ExNeu_2
GO:0009218	pyrimidine ribonucleotide metabolic process	2/366	24/18866	0.078299	0.366934	0.32294	NME5/UPP2	2	ExNeu_2
GO:0010881	regulation of cardiac muscle contraction by regulation of the release of sequestered calcium ion	2/366	24/18866	0.078299	0.366934	0.32294	CACNA1C/RYR2	2	ExNeu_2
GO:0021801	cerebral cortex radial glia guided migration	2/366	24/18866	0.078299	0.366934	0.32294	DAB1/LAMB1	2	ExNeu_2
GO:0022030	telencephalon glial cell migration	2/366	24/18866	0.078299	0.366934	0.32294	DAB1/LAMB1	2	ExNeu_2
GO:0042430	indole-containing compound metabolic process	2/366	24/18866	0.078299	0.366934	0.32294	BTBD9/GRIN2A	2	ExNeu_2
GO:0051349	positive regulation of lyase activity	2/366	24/18866	0.078299	0.366934	0.32294	CACNA1C/CACNA1D	2	ExNeu_2
GO:0060396	growth hormone receptor signaling pathway	2/366	24/18866	0.078299	0.366934	0.32294	GHR/PTK2	2	ExNeu_2
GO:2000291	regulation of myoblast proliferation	2/366	24/18866	0.078299	0.366934	0.32294	MALAT1/MEIS2	2	ExNeu_2
GO:0031103	axon regeneration	3/366	52/18866	0.079854	0.372534	0.327868	NTRK3/RTN4RL1/TNR	3	ExNeu_2
GO:0051339	regulation of lyase activity	3/366	52/18866	0.079854	0.372534	0.327868	CACNA1C/CACNA1D/GABBR2	3	ExNeu_2
GO:1990089	response to nerve growth factor	3/366	52/18866	0.079854	0.372534	0.327868	MAPT/NTRK3/TMEM108	3	ExNeu_2
GO:0051209	release of sequestered calcium ion into cytosol	5/366	118/18866	0.07992	0.372534	0.327868	CACNA1C/CEMIP/ITPR1/PDE4D/RYR2	5	ExNeu_2
GO:0007160	cell-matrix adhesion	8/366	230/18866	0.0802317	0.372992	0.328271	ACTN1/AJAP1/CDH13/PPFIA2/PTK2/SMAD3/SNED1/SORBS1	8	ExNeu_2
GO:0051495	positive regulation of cytoskeleton organization	8/366	230/18866	0.0802317	0.372992	0.328271	CLIP1/CTNNA2/MAPT/NAV3/NIN/NTRK3/PPM1E/SMAD3	8	ExNeu_2
GO:0032271	regulation of protein polymerization	8/366	231/18866	0.0817872	0.379719	0.334192	CLIP1/CTNNA2/FHOD3/MAPT/NAV3/NIN/SPTBN4/TMOD1	8	ExNeu_2
GO:0051283	negative regulation of sequestering of calcium ion	5/366	119/18866	0.0821723	0.381	0.33532	CACNA1C/CEMIP/ITPR1/PDE4D/RYR2	5	ExNeu_2
GO:0031110	regulation of microtubule polymerization or depolymerization	4/366	85/18866	0.0833586	0.38555	0.339324	CLIP1/MAPT/NAV3/NIN	4	ExNeu_2
GO:0007632	visual behavior	3/366	53/18866	0.0834843	0.38555	0.339324	GRIN2A/HRH2/MEIS2	3	ExNeu_2
GO:0051703	intraspecies interaction between organisms	3/366	53/18866	0.0834843	0.38555	0.339324	BRINP1/KALRN/SHANK2	3	ExNeu_2
GO:0043484	regulation of RNA splicing	6/366	156/18866	0.0837732	0.386132	0.339836	CELF2/CELF4/CELF5/RBFOX1/RBFOX3/SRRM4	6	ExNeu_2
GO:0046339	diacylglycerol metabolic process	2/366	25/18866	0.0840521	0.386132	0.339836	DGKB/DGKG	2	ExNeu_2
GO:0071378	cellular response to growth hormone stimulus	2/366	25/18866	0.0840521	0.386132	0.339836	GHR/PTK2	2	ExNeu_2
GO:0097164	ammonium ion metabolic process	2/366	25/18866	0.0840521	0.386132	0.339836	BTBD9/GRIN2A	2	ExNeu_2
GO:0034637	cellular carbohydrate biosynthetic process	4/366	86/18866	0.0861589	0.386999	0.340599	CSGALNACT1/EXT1/NDST3/SORBS1	4	ExNeu_2
GO:0097305	response to alcohol	8/366	234/18866	0.0865605	0.386999	0.340599	ADCY2/DNMT3A/GRIN2A/GRIN2B/NTRK3/SLIT3/SPIDR/UNC79	8	ExNeu_2
GO:0051282	regulation of sequestering of calcium ion	5/366	121/18866	0.0867771	0.386999	0.340599	CACNA1C/CEMIP/ITPR1/PDE4D/RYR2	5	ExNeu_2
GO:0006376	mRNA splice site selection	3/366	54/18866	0.0871842	0.386999	0.340599	CELF2/CELF4/CELF5	3	ExNeu_2
GO:0035051	cardiocyte differentiation	6/366	158/18866	0.0877771	0.386999	0.340599	FHOD3/MYH10/NEBL/PRICKLE1/SORBS2/TENM4	6	ExNeu_2
GO:0007281	germ cell development	9/366	275/18866	0.0885836	0.386999	0.340599	CATSPER2/CELF4/DIAPH2/DPY19L2P1/ICA1L/NME5/OSBP2/PACRG/ZBTB16	9	ExNeu_2
GO:0060291	long-term synaptic potentiation	4/366	87/18866	0.0890046	0.386999	0.340599	GRIN2A/GRIN2B/SHANK2/TNR	4	ExNeu_2
GO:0097581	lamellipodium organization	4/366	87/18866	0.0890046	0.386999	0.340599	ABLIM1/ABLIM2/CDH13/PTPRO	4	ExNeu_2
GO:0045471	response to ethanol	5/366	122/18866	0.0891293	0.386999	0.340599	DNMT3A/GRIN2A/GRIN2B/NTRK3/UNC79	5	ExNeu_2
GO:0051928	positive regulation of calcium ion transport	5/366	122/18866	0.0891293	0.386999	0.340599	CACNA1D/CACNB2/CEMIP/RYR2/TRPC6	5	ExNeu_2
GO:0006688	glycosphingolipid biosynthetic process	2/366	26/18866	0.0899292	0.386999	0.340599	LARGE1/ST6GALNAC5	2	ExNeu_2
GO:0030206	chondroitin sulfate biosynthetic process	2/366	26/18866	0.0899292	0.386999	0.340599	CSGALNACT1/XYLT1	2	ExNeu_2
GO:0035640	exploration behavior	2/366	26/18866	0.0899292	0.386999	0.340599	BRINP1/TNR	2	ExNeu_2
GO:0043951	negative regulation of cAMP-mediated signaling	2/366	26/18866	0.0899292	0.386999	0.340599	PDE10A/PDE4D	2	ExNeu_2
GO:0044068	modulation by symbiont of host cellular process	2/366	26/18866	0.0899292	0.386999	0.340599	ATG7/NTRK3	2	ExNeu_2
GO:0051654	establishment of mitochondrion localization	2/366	26/18866	0.0899292	0.386999	0.340599	AGBL4/MAPT	2	ExNeu_2
GO:0060384	innervation	2/366	26/18866	0.0899292	0.386999	0.340599	GABRB3/UNC13A	2	ExNeu_2
GO:0071377	cellular response to glucagon stimulus	2/366	26/18866	0.0899292	0.386999	0.340599	ADCY2/ADCY9	2	ExNeu_2
GO:0042326	negative regulation of phosphorylation	14/366	484/18866	0.0903275	0.386999	0.340599	CTDSPL/LDLRAD4/LRRK1/MAPT/NTRK3/PDE4D/PPM1E/PRKAG2/PTPRB/PTPRO/PTPRR/PTPRT/SMYD3/ZFYVE28	14	ExNeu_2
GO:0007286	spermatid development	6/366	160/18866	0.0918841	0.386999	0.340599	CATSPER2/DPY19L2P1/ICA1L/NME5/OSBP2/PACRG	6	ExNeu_2
GO:0001933	negative regulation of protein phosphorylation	13/366	444/18866	0.0932959	0.386999	0.340599	CTDSPL/LDLRAD4/LRRK1/NTRK3/PDE4D/PPM1E/PRKAG2/PTPRB/PTPRO/PTPRR/PTPRT/SMYD3/ZFYVE28	13	ExNeu_2
GO:0002457	T cell antigen processing and presentation	1/366	5/18866	0.0933181	0.386999	0.340599	RFTN1	1	ExNeu_2
GO:0006537	glutamate biosynthetic process	1/366	5/18866	0.0933181	0.386999	0.340599	SLC25A12	1	ExNeu_2
GO:0008291	acetylcholine metabolic process	1/366	5/18866	0.0933181	0.386999	0.340599	COLQ	1	ExNeu_2
GO:0008582	regulation of synaptic growth at neuromuscular junction	1/366	5/18866	0.0933181	0.386999	0.340599	COLQ	1	ExNeu_2
GO:0010138	pyrimidine ribonucleotide salvage	1/366	5/18866	0.0933181	0.386999	0.340599	UPP2	1	ExNeu_2
GO:0010750	positive regulation of nitric oxide mediated signal transduction	1/366	5/18866	0.0933181	0.386999	0.340599	NOS1AP	1	ExNeu_2
GO:0010991	negative regulation of SMAD protein complex assembly	1/366	5/18866	0.0933181	0.386999	0.340599	LDLRAD4	1	ExNeu_2
GO:0014050	negative regulation of glutamate secretion	1/366	5/18866	0.0933181	0.386999	0.340599	GRM7	1	ExNeu_2
GO:0016199	axon midline choice point recognition	1/366	5/18866	0.0933181	0.386999	0.340599	ROBO2	1	ExNeu_2
GO:0016237	lysosomal microautophagy	1/366	5/18866	0.0933181	0.386999	0.340599	ATG7	1	ExNeu_2
GO:0019659	glucose catabolic process to lactate	1/366	5/18866	0.0933181	0.386999	0.340599	SLC25A12	1	ExNeu_2
GO:0019660	glycolytic fermentation	1/366	5/18866	0.0933181	0.386999	0.340599	SLC25A12	1	ExNeu_2
GO:0019661	glucose catabolic process to lactate via pyruvate	1/366	5/18866	0.0933181	0.386999	0.340599	SLC25A12	1	ExNeu_2
GO:0019919	peptidyl-arginine methylation, to asymmetrical-dimethyl arginine	1/366	5/18866	0.0933181	0.386999	0.340599	PRMT8	1	ExNeu_2
GO:0021636	trigeminal nerve morphogenesis	1/366	5/18866	0.0933181	0.386999	0.340599	PLXNA4	1	ExNeu_2
GO:0021637	trigeminal nerve structural organization	1/366	5/18866	0.0933181	0.386999	0.340599	PLXNA4	1	ExNeu_2
GO:0021678	third ventricle development	1/366	5/18866	0.0933181	0.386999	0.340599	MYH10	1	ExNeu_2
GO:0021960	anterior commissure morphogenesis	1/366	5/18866	0.0933181	0.386999	0.340599	PLXNA4	1	ExNeu_2
GO:0030451	regulation of complement activation, alternative pathway	1/366	5/18866	0.0933181	0.386999	0.340599	SUSD4	1	ExNeu_2
GO:0031914	negative regulation of synaptic plasticity	1/366	5/18866	0.0933181	0.386999	0.340599	UNC13C	1	ExNeu_2
GO:0032262	pyrimidine nucleotide salvage	1/366	5/18866	0.0933181	0.386999	0.340599	UPP2	1	ExNeu_2
GO:0032776	DNA methylation on cytosine	1/366	5/18866	0.0933181	0.386999	0.340599	DNMT3A	1	ExNeu_2
GO:0032907	transforming growth factor beta3 production	1/366	5/18866	0.0933181	0.386999	0.340599	SMAD3	1	ExNeu_2
GO:0032910	regulation of transforming growth factor beta3 production	1/366	5/18866	0.0933181	0.386999	0.340599	SMAD3	1	ExNeu_2
GO:0034727	piecemeal microautophagy of the nucleus	1/366	5/18866	0.0933181	0.386999	0.340599	ATG7	1	ExNeu_2
GO:0035332	positive regulation of hippo signaling	1/366	5/18866	0.0933181	0.386999	0.340599	IQCJ-SCHIP1	1	ExNeu_2
GO:0035385	Roundabout signaling pathway	1/366	5/18866	0.0933181	0.386999	0.340599	SLIT3	1	ExNeu_2
GO:0035609	C-terminal protein deglutamylation	1/366	5/18866	0.0933181	0.386999	0.340599	AGBL4	1	ExNeu_2
GO:0035610	protein side chain deglutamylation	1/366	5/18866	0.0933181	0.386999	0.340599	AGBL4	1	ExNeu_2
GO:0044206	UMP salvage	1/366	5/18866	0.0933181	0.386999	0.340599	UPP2	1	ExNeu_2
GO:0044805	late nucleophagy	1/366	5/18866	0.0933181	0.386999	0.340599	ATG7	1	ExNeu_2
GO:0045794	negative regulation of cell volume	1/366	5/18866	0.0933181	0.386999	0.340599	KCNMA1	1	ExNeu_2
GO:0046069	cGMP catabolic process	1/366	5/18866	0.0933181	0.386999	0.340599	PDE10A	1	ExNeu_2
GO:0048790	maintenance of presynaptic active zone structure	1/366	5/18866	0.0933181	0.386999	0.340599	ERC2	1	ExNeu_2
GO:0050915	sensory perception of sour taste	1/366	5/18866	0.0933181	0.386999	0.340599	ASIC2	1	ExNeu_2
GO:0051414	response to cortisol	1/366	5/18866	0.0933181	0.386999	0.340599	SLIT3	1	ExNeu_2
GO:0071315	cellular response to morphine	1/366	5/18866	0.0933181	0.386999	0.340599	ATG7	1	ExNeu_2
GO:0071317	cellular response to isoquinoline alkaloid	1/366	5/18866	0.0933181	0.386999	0.340599	ATG7	1	ExNeu_2
GO:0086046	membrane depolarization during SA node cell action potential	1/366	5/18866	0.0933181	0.386999	0.340599	CACNA1D	1	ExNeu_2
GO:0090259	regulation of retinal ganglion cell axon guidance	1/366	5/18866	0.0933181	0.386999	0.340599	PTPRO	1	ExNeu_2
GO:0098735	positive regulation of the force of heart contraction	1/366	5/18866	0.0933181	0.386999	0.340599	RYR2	1	ExNeu_2
GO:0098908	regulation of neuronal action potential	1/366	5/18866	0.0933181	0.386999	0.340599	FGF12	1	ExNeu_2
GO:0098957	anterograde axonal transport of mitochondrion	1/366	5/18866	0.0933181	0.386999	0.340599	AGBL4	1	ExNeu_2
GO:0120180	cell-substrate junction disassembly	1/366	5/18866	0.0933181	0.386999	0.340599	IQSEC1	1	ExNeu_2
GO:0120181	focal adhesion disassembly	1/366	5/18866	0.0933181	0.386999	0.340599	IQSEC1	1	ExNeu_2
GO:0120182	regulation of focal adhesion disassembly	1/366	5/18866	0.0933181	0.386999	0.340599	IQSEC1	1	ExNeu_2
GO:0120183	positive regulation of focal adhesion disassembly	1/366	5/18866	0.0933181	0.386999	0.340599	IQSEC1	1	ExNeu_2
GO:1900619	acetate ester metabolic process	1/366	5/18866	0.0933181	0.386999	0.340599	COLQ	1	ExNeu_2
GO:1901078	negative regulation of relaxation of muscle	1/366	5/18866	0.0933181	0.386999	0.340599	PDE4D	1	ExNeu_2
GO:1901097	negative regulation of autophagosome maturation	1/366	5/18866	0.0933181	0.386999	0.340599	CLEC16A	1	ExNeu_2
GO:1901490	regulation of lymphangiogenesis	1/366	5/18866	0.0933181	0.386999	0.340599	CCBE1	1	ExNeu_2
GO:1901563	response to camptothecin	1/366	5/18866	0.0933181	0.386999	0.340599	SPIDR	1	ExNeu_2
GO:1901843	positive regulation of high voltage-gated calcium channel activity	1/366	5/18866	0.0933181	0.386999	0.340599	CACNB2	1	ExNeu_2
GO:1901896	positive regulation of ATPase-coupled calcium transmembrane transporter activity	1/366	5/18866	0.0933181	0.386999	0.340599	RYR2	1	ExNeu_2
GO:1902617	response to fluoride	1/366	5/18866	0.0933181	0.386999	0.340599	ATG7	1	ExNeu_2
GO:1902688	regulation of NAD metabolic process	1/366	5/18866	0.0933181	0.386999	0.340599	SLC25A12	1	ExNeu_2
GO:1903760	regulation of voltage-gated potassium channel activity involved in ventricular cardiac muscle cell action potential repolarization	1/366	5/18866	0.0933181	0.386999	0.340599	NOS1AP	1	ExNeu_2
GO:1904023	regulation of glucose catabolic process to lactate via pyruvate	1/366	5/18866	0.0933181	0.386999	0.340599	SLC25A12	1	ExNeu_2
GO:1905749	regulation of endosome to plasma membrane protein transport	1/366	5/18866	0.0933181	0.386999	0.340599	ARHGAP44	1	ExNeu_2
GO:2000195	negative regulation of female gonad development	1/366	5/18866	0.0933181	0.386999	0.340599	ZFPM2	1	ExNeu_2
GO:2000671	regulation of motor neuron apoptotic process	1/366	5/18866	0.0933181	0.386999	0.340599	KCNB1	1	ExNeu_2
GO:0051208	sequestering of calcium ion	5/366	124/18866	0.093932	0.389083	0.342434	CACNA1C/CEMIP/ITPR1/PDE4D/RYR2	5	ExNeu_2
GO:0043113	receptor clustering	3/366	56/18866	0.094787	0.391411	0.344482	COLQ/DLG2/LRRC7	3	ExNeu_2
GO:1903307	positive regulation of regulated secretory pathway	3/366	56/18866	0.094787	0.391411	0.344482	CACNA1D/CACNB2/KCNB1	3	ExNeu_2
GO:0055006	cardiac cell development	4/366	89/18866	0.0948298	0.391411	0.344482	FHOD3/MYH10/NEBL/SORBS2	4	ExNeu_2
GO:0003148	outflow tract septum morphogenesis	2/366	27/18866	0.0959233	0.394063	0.346816	ROBO2/ZFPM2	2	ExNeu_2
GO:0007628	adult walking behavior	2/366	27/18866	0.0959233	0.394063	0.346816	DAB1/SPTBN4	2	ExNeu_2
GO:0031954	positive regulation of protein autophosphorylation	2/366	27/18866	0.0959233	0.394063	0.346816	NEK10/PDGFD	2	ExNeu_2
GO:0048668	collateral sprouting	2/366	27/18866	0.0959233	0.394063	0.346816	FSTL4/NIN	2	ExNeu_2
GO:0032970	regulation of actin filament-based process	12/366	405/18866	0.0974443	0.399842	0.351902	ARHGAP44/CACNA1C/CTNNA2/FHOD3/NOS1AP/NTRK3/PDE4D/PPM1E/RYR2/SMAD3/SPTBN4/TMOD1	12	ExNeu_2
GO:1903351	cellular response to dopamine	4/366	90/18866	0.0978084	0.400865	0.352803	CHRM3/GNAL/HRH2/HTR1E	4	ExNeu_2
GO:0009267	cellular response to starvation	6/366	163/18866	0.0982365	0.401678	0.353518	ATG7/CLEC16A/ELAPOR1/MAP3K5/PRKAG2/TNRC6A	6	ExNeu_2
GO:0051494	negative regulation of cytoskeleton organization	6/366	163/18866	0.0982365	0.401678	0.353518	CTNNA2/FHOD3/IQCJ-SCHIP1/NAV3/SPTBN4/TMOD1	6	ExNeu_2
GO:0015914	phospholipid transport	4/366	91/18866	0.10083	0.411322	0.362006	ATP8A2/ATP9B/XKR4/XKR6	4	ExNeu_2
GO:1903350	response to dopamine	4/366	91/18866	0.10083	0.411322	0.362006	CHRM3/GNAL/HRH2/HTR1E	4	ExNeu_2
GO:0003180	aortic valve morphogenesis	2/366	28/18866	0.102028	0.411881	0.362498	ROBO2/SLIT3	2	ExNeu_2
GO:0007205	protein kinase C-activating G protein-coupled receptor signaling pathway	2/366	28/18866	0.102028	0.411881	0.362498	DGKB/DGKG	2	ExNeu_2
GO:0010460	positive regulation of heart rate	2/366	28/18866	0.102028	0.411881	0.362498	PDE4D/RYR2	2	ExNeu_2
GO:0021680	cerebellar Purkinje cell layer development	2/366	28/18866	0.102028	0.411881	0.362498	MYH10/SEZ6L	2	ExNeu_2
GO:0045686	negative regulation of glial cell differentiation	2/366	28/18866	0.102028	0.411881	0.362498	DAB1/NTRK3	2	ExNeu_2
GO:0045932	negative regulation of muscle contraction	2/366	28/18866	0.102028	0.411881	0.362498	KCNMA1/PRKG1	2	ExNeu_2
GO:0051450	myoblast proliferation	2/366	28/18866	0.102028	0.411881	0.362498	MALAT1/MEIS2	2	ExNeu_2
GO:0071880	adenylate cyclase-activating adrenergic receptor signaling pathway	2/366	28/18866	0.102028	0.411881	0.362498	ADCY9/PDE4D	2	ExNeu_2
GO:2000171	negative regulation of dendrite development	2/366	28/18866	0.102028	0.411881	0.362498	FSTL4/TRPC6	2	ExNeu_2
GO:0048515	spermatid differentiation	6/366	166/18866	0.104816	0.422163	0.371547	CATSPER2/DPY19L2P1/ICA1L/NME5/OSBP2/PACRG	6	ExNeu_2
GO:1903531	negative regulation of secretion by cell	6/366	166/18866	0.104816	0.422163	0.371547	FRMD4A/GRM7/KALRN/KCNB1/RAB11FIP3/STXBP5L	6	ExNeu_2
GO:0031102	neuron projection regeneration	3/366	59/18866	0.106677	0.427037	0.375837	NTRK3/RTN4RL1/TNR	3	ExNeu_2
GO:0006517	protein deglycosylation	2/366	29/18866	0.108236	0.427037	0.375837	MAN1A1/MAN1C1	2	ExNeu_2
GO:0010882	regulation of cardiac muscle contraction by calcium ion signaling	2/366	29/18866	0.108236	0.427037	0.375837	CACNA1C/RYR2	2	ExNeu_2
GO:0019048	modulation by virus of host process	2/366	29/18866	0.108236	0.427037	0.375837	ATG7/NTRK3	2	ExNeu_2
GO:0035116	embryonic hindlimb morphogenesis	2/366	29/18866	0.108236	0.427037	0.375837	AFF3/ZBTB16	2	ExNeu_2
GO:0045822	negative regulation of heart contraction	2/366	29/18866	0.108236	0.427037	0.375837	PDE4D/SPTBN4	2	ExNeu_2
GO:0090659	walking behavior	2/366	29/18866	0.108236	0.427037	0.375837	DAB1/SPTBN4	2	ExNeu_2
GO:0150117	positive regulation of cell-substrate junction organization	2/366	29/18866	0.108236	0.427037	0.375837	IQSEC1/SMAD3	2	ExNeu_2
GO:0019229	regulation of vasoconstriction	3/366	60/18866	0.110764	0.427037	0.375837	ASIC2/CHRM3/HRH2	3	ExNeu_2
GO:0035904	aorta development	3/366	60/18866	0.110764	0.427037	0.375837	MYH10/PRICKLE1/ROBO2	3	ExNeu_2
GO:0001996	positive regulation of heart rate by epinephrine-norepinephrine	1/366	6/18866	0.110912	0.427037	0.375837	PDE4D	1	ExNeu_2
GO:0006113	fermentation	1/366	6/18866	0.110912	0.427037	0.375837	SLC25A12	1	ExNeu_2
GO:0006501	C-terminal protein lipidation	1/366	6/18866	0.110912	0.427037	0.375837	ATG7	1	ExNeu_2
GO:0010694	positive regulation of alkaline phosphatase activity	1/366	6/18866	0.110912	0.427037	0.375837	SMAD3	1	ExNeu_2
GO:0010754	negative regulation of cGMP-mediated signaling	1/366	6/18866	0.110912	0.427037	0.375837	PDE10A	1	ExNeu_2
GO:0010990	regulation of SMAD protein complex assembly	1/366	6/18866	0.110912	0.427037	0.375837	LDLRAD4	1	ExNeu_2
GO:0014916	regulation of lung blood pressure	1/366	6/18866	0.110912	0.427037	0.375837	SMAD3	1	ExNeu_2
GO:0015015	heparan sulfate proteoglycan biosynthetic process, enzymatic modification	1/366	6/18866	0.110912	0.427037	0.375837	HS6ST3	1	ExNeu_2
GO:0021540	corpus callosum morphogenesis	1/366	6/18866	0.110912	0.427037	0.375837	NIN	1	ExNeu_2
GO:0021785	branchiomotor neuron axon guidance	1/366	6/18866	0.110912	0.427037	0.375837	PLXNA4	1	ExNeu_2
GO:0034316	negative regulation of Arp2/3 complex-mediated actin nucleation	1/366	6/18866	0.110912	0.427037	0.375837	CTNNA2	1	ExNeu_2
GO:0043465	regulation of fermentation	1/366	6/18866	0.110912	0.427037	0.375837	SLC25A12	1	ExNeu_2
GO:0046958	nonassociative learning	1/366	6/18866	0.110912	0.427037	0.375837	KALRN	1	ExNeu_2
GO:0051136	regulation of NK T cell differentiation	1/366	6/18866	0.110912	0.427037	0.375837	ZBTB16	1	ExNeu_2
GO:0061643	chemorepulsion of axon	1/366	6/18866	0.110912	0.427037	0.375837	PLXNA4	1	ExNeu_2
GO:0070162	adiponectin secretion	1/366	6/18866	0.110912	0.427037	0.375837	RAB11FIP3	1	ExNeu_2
GO:0070163	regulation of adiponectin secretion	1/366	6/18866	0.110912	0.427037	0.375837	RAB11FIP3	1	ExNeu_2
GO:0072126	positive regulation of glomerular mesangial cell proliferation	1/366	6/18866	0.110912	0.427037	0.375837	PDGFD	1	ExNeu_2
GO:0072592	oxygen metabolic process	1/366	6/18866	0.110912	0.427037	0.375837	ME3	1	ExNeu_2
GO:0086029	Purkinje myocyte to ventricular cardiac muscle cell signaling	1/366	6/18866	0.110912	0.427037	0.375837	RYR2	1	ExNeu_2
GO:0086068	Purkinje myocyte to ventricular cardiac muscle cell communication	1/366	6/18866	0.110912	0.427037	0.375837	RYR2	1	ExNeu_2
GO:0097475	motor neuron migration	1/366	6/18866	0.110912	0.427037	0.375837	DAB1	1	ExNeu_2
GO:0098880	maintenance of postsynaptic specialization structure	1/366	6/18866	0.110912	0.427037	0.375837	DLG2	1	ExNeu_2
GO:0106134	positive regulation of cardiac muscle cell contraction	1/366	6/18866	0.110912	0.427037	0.375837	NOS1AP	1	ExNeu_2
GO:1900019	regulation of protein kinase C activity	1/366	6/18866	0.110912	0.427037	0.375837	CEMIP	1	ExNeu_2
GO:1900020	positive regulation of protein kinase C activity	1/366	6/18866	0.110912	0.427037	0.375837	CEMIP	1	ExNeu_2
GO:1901897	regulation of relaxation of cardiac muscle	1/366	6/18866	0.110912	0.427037	0.375837	PDE4D	1	ExNeu_2
GO:1903116	positive regulation of actin filament-based movement	1/366	6/18866	0.110912	0.427037	0.375837	NOS1AP	1	ExNeu_2
GO:1905940	negative regulation of gonad development	1/366	6/18866	0.110912	0.427037	0.375837	ZFPM2	1	ExNeu_2
GO:2001199	negative regulation of dendritic cell differentiation	1/366	6/18866	0.110912	0.427037	0.375837	ZBTB46	1	ExNeu_2
GO:1902905	positive regulation of supramolecular fiber organization	7/366	208/18866	0.111163	0.427531	0.376272	CLIP1/CTNNA2/MAPT/NAV3/NIN/PPM1E/SMAD3	7	ExNeu_2
GO:0055002	striated muscle cell development	6/366	169/18866	0.111619	0.428815	0.377402	FHOD3/MYH10/NEBL/SMYD3/SORBS2/TMOD1	6	ExNeu_2
GO:0003231	cardiac ventricle development	5/366	131/18866	0.111752	0.428852	0.377435	GREB1L/ROBO2/RYR2/SLIT3/ZFPM2	5	ExNeu_2
GO:0009259	ribonucleotide metabolic process	12/366	416/18866	0.112513	0.431301	0.37959	ACOT11/ADCY2/ADCY9/DLG2/GPI/NME5/PDE10A/PDE4D/PRKAG2/SLC25A12/TPST1/UPP2	12	ExNeu_2
GO:0003073	regulation of systemic arterial blood pressure	4/366	95/18866	0.11334	0.433519	0.381542	ASIC2/NAV2/PDE4D/PTPRO	4	ExNeu_2
GO:0050709	negative regulation of protein secretion	4/366	95/18866	0.11334	0.433519	0.381542	FRMD4A/KCNB1/RAB11FIP3/STXBP5L	4	ExNeu_2
GO:0043010	camera-type eye development	10/366	332/18866	0.113572	0.433843	0.381826	AHI1/ATP8A2/CACNA1C/CELF4/DSCAM/MYH10/NTRK3/SDK1/SMAD3/TMOD1	10	ExNeu_2
GO:0007271	synaptic transmission, cholinergic	2/366	30/18866	0.114541	0.433843	0.381826	CHRM3/COLQ	2	ExNeu_2
GO:0019098	reproductive behavior	2/366	30/18866	0.114541	0.433843	0.381826	BRINP1/KALRN	2	ExNeu_2
GO:0019934	cGMP-mediated signaling	2/366	30/18866	0.114541	0.433843	0.381826	PDE10A/PRKG1	2	ExNeu_2
GO:0033688	regulation of osteoblast proliferation	2/366	30/18866	0.114541	0.433843	0.381826	NELL1/SMAD3	2	ExNeu_2
GO:0051642	centrosome localization	2/366	30/18866	0.114541	0.433843	0.381826	NIN/PLXNA2	2	ExNeu_2
GO:0090314	positive regulation of protein targeting to membrane	2/366	30/18866	0.114541	0.433843	0.381826	CEMIP/KCNB1	2	ExNeu_2
GO:0099625	ventricular cardiac muscle cell membrane repolarization	2/366	30/18866	0.114541	0.433843	0.381826	KCND3/NOS1AP	2	ExNeu_2
GO:1900746	regulation of vascular endothelial growth factor signaling pathway	2/366	30/18866	0.114541	0.433843	0.381826	ADAMTS3/CCBE1	2	ExNeu_2
GO:0030307	positive regulation of cell growth	6/366	171/18866	0.116277	0.439941	0.387194	DSCAM/MAPT/NTRK3/RIMS1/RIMS2/UNC13A	6	ExNeu_2
GO:0001558	regulation of cell growth	12/366	420/18866	0.118312	0.446489	0.392956	DSCAM/FSTL4/MAPT/NRG3/NTRK3/PLXNA4/RIMS1/RIMS2/SLIT3/SMAD3/TNR/UNC13A	12	ExNeu_2
GO:0006476	protein deacetylation	4/366	97/18866	0.11984	0.446489	0.392956	FRY/MAPT/MTA3/TRERF1	4	ExNeu_2
GO:0003299	muscle hypertrophy in response to stress	2/366	31/18866	0.120938	0.446489	0.392956	MLIP/SMAD3	2	ExNeu_2
GO:0006221	pyrimidine nucleotide biosynthetic process	2/366	31/18866	0.120938	0.446489	0.392956	NME5/UPP2	2	ExNeu_2
GO:0008045	motor neuron axon guidance	2/366	31/18866	0.120938	0.446489	0.392956	PLXNA4/SLIT1	2	ExNeu_2
GO:0009154	purine ribonucleotide catabolic process	2/366	31/18866	0.120938	0.446489	0.392956	PDE10A/PDE4D	2	ExNeu_2
GO:0014887	cardiac muscle adaptation	2/366	31/18866	0.120938	0.446489	0.392956	MLIP/SMAD3	2	ExNeu_2
GO:0014898	cardiac muscle hypertrophy in response to stress	2/366	31/18866	0.120938	0.446489	0.392956	MLIP/SMAD3	2	ExNeu_2
GO:0018200	peptidyl-glutamic acid modification	2/366	31/18866	0.120938	0.446489	0.392956	AGBL4/TTLL11	2	ExNeu_2
GO:0021772	olfactory bulb development	2/366	31/18866	0.120938	0.446489	0.392956	EXT1/ROBO2	2	ExNeu_2
GO:0021799	cerebral cortex radially oriented cell migration	2/366	31/18866	0.120938	0.446489	0.392956	DAB1/LAMB1	2	ExNeu_2
GO:0048710	regulation of astrocyte differentiation	2/366	31/18866	0.120938	0.446489	0.392956	DAB1/NTRK3	2	ExNeu_2
GO:0050650	chondroitin sulfate proteoglycan biosynthetic process	2/366	31/18866	0.120938	0.446489	0.392956	CSGALNACT1/XYLT1	2	ExNeu_2
GO:0061842	microtubule organizing center localization	2/366	31/18866	0.120938	0.446489	0.392956	NIN/PLXNA2	2	ExNeu_2
GO:0099623	regulation of cardiac muscle cell membrane repolarization	2/366	31/18866	0.120938	0.446489	0.392956	CACNA1D/NOS1AP	2	ExNeu_2
GO:0016051	carbohydrate biosynthetic process	7/366	213/18866	0.121672	0.446489	0.392956	CSGALNACT1/EXT1/GPI/NDST3/SLC25A12/SORBS1/ST6GALNAC5	7	ExNeu_2
GO:0015748	organophosphate ester transport	5/366	135/18866	0.122615	0.446489	0.392956	ATP8A2/ATP9B/SLC25A12/XKR4/XKR6	5	ExNeu_2
GO:0006835	dicarboxylic acid transport	4/366	98/18866	0.123149	0.446489	0.392956	GRM7/PPFIA2/RIMS1/SLC25A12	4	ExNeu_2
GO:0006942	regulation of striated muscle contraction	4/366	98/18866	0.123149	0.446489	0.392956	CACNA1C/NOS1AP/PDE4D/RYR2	4	ExNeu_2
GO:0003205	cardiac chamber development	6/366	174/18866	0.123444	0.446489	0.392956	GREB1L/MYH10/ROBO2/RYR2/SLIT3/ZFPM2	6	ExNeu_2
GO:0007044	cell-substrate junction assembly	4/366	99/18866	0.126497	0.446489	0.392956	ACTN1/PTK2/SMAD3/SORBS1	4	ExNeu_2
GO:0003176	aortic valve development	2/366	32/18866	0.127421	0.446489	0.392956	ROBO2/SLIT3	2	ExNeu_2
GO:0009261	ribonucleotide catabolic process	2/366	32/18866	0.127421	0.446489	0.392956	PDE10A/PDE4D	2	ExNeu_2
GO:0021591	ventricular system development	2/366	32/18866	0.127421	0.446489	0.392956	MYH10/NME5	2	ExNeu_2
GO:0048841	regulation of axon extension involved in axon guidance	2/366	32/18866	0.127421	0.446489	0.392956	DSCAM/PLXNA4	2	ExNeu_2
GO:0061036	positive regulation of cartilage development	2/366	32/18866	0.127421	0.446489	0.392956	SMAD3/ZBTB16	2	ExNeu_2
GO:0070528	protein kinase C signaling	2/366	32/18866	0.127421	0.446489	0.392956	DGKG/SEZ6L	2	ExNeu_2
GO:0071875	adrenergic receptor signaling pathway	2/366	32/18866	0.127421	0.446489	0.392956	ADCY9/PDE4D	2	ExNeu_2
GO:1902547	regulation of cellular response to vascular endothelial growth factor stimulus	2/366	32/18866	0.127421	0.446489	0.392956	ADAMTS3/CCBE1	2	ExNeu_2
GO:0001701	in utero embryonic development	11/366	383/18866	0.127499	0.446489	0.392956	ADAMTS3/ADCY9/ANKRD11/ARNT2/CELF4/MYH10/PPP4R4/PTPRR/SMAD3/TANC2/ZFPM2	11	ExNeu_2
GO:0001947	heart looping	3/366	64/18866	0.12769	0.446489	0.392956	AHI1/MICAL2/SMAD3	3	ExNeu_2
GO:0032835	glomerulus development	3/366	64/18866	0.12769	0.446489	0.392956	KIRREL3/PDGFD/PTPRO	3	ExNeu_2
GO:0002924	negative regulation of humoral immune response mediated by circulating immunoglobulin	1/366	7/18866	0.128166	0.446489	0.392956	SUSD4	1	ExNeu_2
GO:0003321	positive regulation of blood pressure by epinephrine-norepinephrine	1/366	7/18866	0.128166	0.446489	0.392956	PDE4D	1	ExNeu_2
GO:0007196	adenylate cyclase-inhibiting G protein-coupled glutamate receptor signaling pathway	1/366	7/18866	0.128166	0.446489	0.392956	GRM7	1	ExNeu_2
GO:0007198	adenylate cyclase-inhibiting serotonin receptor signaling pathway	1/366	7/18866	0.128166	0.446489	0.392956	HTR1E	1	ExNeu_2
GO:0008063	Toll signaling pathway	1/366	7/18866	0.128166	0.446489	0.392956	TRAF3	1	ExNeu_2
GO:0014832	urinary bladder smooth muscle contraction	1/366	7/18866	0.128166	0.446489	0.392956	KCNMA1	1	ExNeu_2
GO:0014848	urinary tract smooth muscle contraction	1/366	7/18866	0.128166	0.446489	0.392956	KCNMA1	1	ExNeu_2
GO:0016198	axon choice point recognition	1/366	7/18866	0.128166	0.446489	0.392956	ROBO2	1	ExNeu_2
GO:0019530	taurine metabolic process	1/366	7/18866	0.128166	0.446489	0.392956	GHR	1	ExNeu_2
GO:0019673	GDP-mannose metabolic process	1/366	7/18866	0.128166	0.446489	0.392956	GMDS	1	ExNeu_2
GO:0019694	alkanesulfonate metabolic process	1/366	7/18866	0.128166	0.446489	0.392956	GHR	1	ExNeu_2
GO:0021684	cerebellar granular layer formation	1/366	7/18866	0.128166	0.446489	0.392956	GRID2	1	ExNeu_2
GO:0021707	cerebellar granule cell differentiation	1/366	7/18866	0.128166	0.446489	0.392956	GRID2	1	ExNeu_2
GO:0021891	olfactory bulb interneuron development	1/366	7/18866	0.128166	0.446489	0.392956	ROBO2	1	ExNeu_2
GO:0021957	corticospinal tract morphogenesis	1/366	7/18866	0.128166	0.446489	0.392956	NIN	1	ExNeu_2
GO:0030091	protein repair	1/366	7/18866	0.128166	0.446489	0.392956	MSRA	1	ExNeu_2
GO:0031547	brain-derived neurotrophic factor receptor signaling pathway	1/366	7/18866	0.128166	0.446489	0.392956	FSTL4	1	ExNeu_2
GO:0040009	regulation of growth rate	1/366	7/18866	0.128166	0.446489	0.392956	RFTN1	1	ExNeu_2
GO:0042138	meiotic DNA double-strand break formation	1/366	7/18866	0.128166	0.446489	0.392956	C11orf80	1	ExNeu_2
GO:0045162	clustering of voltage-gated sodium channels	1/366	7/18866	0.128166	0.446489	0.392956	SPTBN4	1	ExNeu_2
GO:0045650	negative regulation of macrophage differentiation	1/366	7/18866	0.128166	0.446489	0.392956	ZBTB46	1	ExNeu_2
GO:0048842	positive regulation of axon extension involved in axon guidance	1/366	7/18866	0.128166	0.446489	0.392956	DSCAM	1	ExNeu_2
GO:0050882	voluntary musculoskeletal movement	1/366	7/18866	0.128166	0.446489	0.392956	ITPR1	1	ExNeu_2
GO:0051694	pointed-end actin filament capping	1/366	7/18866	0.128166	0.446489	0.392956	TMOD1	1	ExNeu_2
GO:0051971	positive regulation of transmission of nerve impulse	1/366	7/18866	0.128166	0.446489	0.392956	TNR	1	ExNeu_2
GO:0060052	neurofilament cytoskeleton organization	1/366	7/18866	0.128166	0.446489	0.392956	ATP8A2	1	ExNeu_2
GO:0060073	micturition	1/366	7/18866	0.128166	0.446489	0.392956	KCNMA1	1	ExNeu_2
GO:0060592	mammary gland formation	1/366	7/18866	0.128166	0.446489	0.392956	NRG3	1	ExNeu_2
GO:0070100	negative regulation of chemokine-mediated signaling pathway	1/366	7/18866	0.128166	0.446489	0.392956	SLIT3	1	ExNeu_2
GO:0071455	cellular response to hyperoxia	1/366	7/18866	0.128166	0.446489	0.392956	ATG7	1	ExNeu_2
GO:0071475	cellular hyperosmotic salinity response	1/366	7/18866	0.128166	0.446489	0.392956	MICU1	1	ExNeu_2
GO:0071947	protein deubiquitination involved in ubiquitin-dependent protein catabolic process	1/366	7/18866	0.128166	0.446489	0.392956	OTUD7A	1	ExNeu_2
GO:0075044	positive regulation by symbiont of host autophagy	1/366	7/18866	0.128166	0.446489	0.392956	ATG7	1	ExNeu_2
GO:0075071	modulation by symbiont of host autophagy	1/366	7/18866	0.128166	0.446489	0.392956	ATG7	1	ExNeu_2
GO:0098910	regulation of atrial cardiac muscle cell action potential	1/366	7/18866	0.128166	0.446489	0.392956	RYR2	1	ExNeu_2
GO:0098914	membrane repolarization during atrial cardiac muscle cell action potential	1/366	7/18866	0.128166	0.446489	0.392956	KCNN2	1	ExNeu_2
GO:0120041	positive regulation of macrophage proliferation	1/366	7/18866	0.128166	0.446489	0.392956	PTK2	1	ExNeu_2
GO:0140059	dendrite arborization	1/366	7/18866	0.128166	0.446489	0.392956	PHACTR1	1	ExNeu_2
GO:1901098	positive regulation of autophagosome maturation	1/366	7/18866	0.128166	0.446489	0.392956	CLEC16A	1	ExNeu_2
GO:1901142	insulin metabolic process	1/366	7/18866	0.128166	0.446489	0.392956	PCSK2	1	ExNeu_2
GO:1901321	positive regulation of heart induction	1/366	7/18866	0.128166	0.446489	0.392956	ROBO2	1	ExNeu_2
GO:1901525	negative regulation of mitophagy	1/366	7/18866	0.128166	0.446489	0.392956	CLEC16A	1	ExNeu_2
GO:1902231	positive regulation of intrinsic apoptotic signaling pathway in response to DNA damage	1/366	7/18866	0.128166	0.446489	0.392956	RAD9A	1	ExNeu_2
GO:1903367	positive regulation of fear response	1/366	7/18866	0.128166	0.446489	0.392956	NPAS2	1	ExNeu_2
GO:1903997	positive regulation of non-membrane spanning protein tyrosine kinase activity	1/366	7/18866	0.128166	0.446489	0.392956	DOCK3	1	ExNeu_2
GO:1905150	regulation of voltage-gated sodium channel activity	1/366	7/18866	0.128166	0.446489	0.392956	FGF12	1	ExNeu_2
GO:2000987	positive regulation of behavioral fear response	1/366	7/18866	0.128166	0.446489	0.392956	NPAS2	1	ExNeu_2
GO:0032273	positive regulation of protein polymerization	5/366	137/18866	0.128225	0.446489	0.392956	CLIP1/CTNNA2/MAPT/NAV3/NIN	5	ExNeu_2
GO:0019693	ribose phosphate metabolic process	12/366	427/18866	0.128864	0.448268	0.394523	ACOT11/ADCY2/ADCY9/DLG2/GPI/NME5/PDE10A/PDE4D/PRKAG2/SLC25A12/TPST1/UPP2	12	ExNeu_2
GO:0001654	eye development	11/366	384/18866	0.129127	0.448736	0.394935	AHI1/ATP8A2/CACNA1C/CELF4/DSCAM/MEIS2/MYH10/NTRK3/SDK1/SMAD3/TMOD1	11	ExNeu_2
GO:0050848	regulation of calcium-mediated signaling	4/366	100/18866	0.129883	0.450916	0.396853	CDH13/ITPR1/MAPT/PDE4D	4	ExNeu_2
GO:0003007	heart morphogenesis	8/366	258/18866	0.13041	0.452294	0.398065	AHI1/MICAL2/PTK2/ROBO2/RYR2/SLIT3/SMAD3/ZFPM2	8	ExNeu_2
GO:0009206	purine ribonucleoside triphosphate biosynthetic process	3/366	65/18866	0.132059	0.457106	0.4023	NME5/PRKAG2/SLC25A12	3	ExNeu_2
GO:0030837	negative regulation of actin filament polymerization	3/366	65/18866	0.132059	0.457106	0.4023	FHOD3/SPTBN4/TMOD1	3	ExNeu_2
GO:0001708	cell fate specification	4/366	101/18866	0.133307	0.460514	0.4053	MIAT/MYT1L/NTRK3/TENM4	4	ExNeu_2
GO:0010522	regulation of calcium ion transport into cytosol	4/366	101/18866	0.133307	0.460514	0.4053	CACNA1C/CEMIP/PDE4D/RYR2	4	ExNeu_2
GO:0021988	olfactory lobe development	2/366	33/18866	0.133983	0.461483	0.406152	EXT1/ROBO2	2	ExNeu_2
GO:0048011	neurotrophin TRK receptor signaling pathway	2/366	33/18866	0.133983	0.461483	0.406152	NTRK3/TMEM108	2	ExNeu_2
GO:1904893	negative regulation of receptor signaling pathway via STAT	2/366	33/18866	0.133983	0.461483	0.406152	DAB1/PTPRT	2	ExNeu_2
GO:0150063	visual system development	11/366	388/18866	0.135756	0.467128	0.411121	AHI1/ATP8A2/CACNA1C/CELF4/DSCAM/MEIS2/MYH10/NTRK3/SDK1/SMAD3/TMOD1	11	ExNeu_2
GO:0009145	purine nucleoside triphosphate biosynthetic process	3/366	66/18866	0.136479	0.468693	0.412498	NME5/PRKAG2/SLC25A12	3	ExNeu_2
GO:0150116	regulation of cell-substrate junction organization	3/366	66/18866	0.136479	0.468693	0.412498	IQSEC1/PTK2/SMAD3	3	ExNeu_2
GO:0031669	cellular response to nutrient levels	7/366	221/18866	0.139502	0.474826	0.417896	ATG7/CLEC16A/KCNB1/ELAPOR1/MAP3K5/PRKAG2/TNRC6A	7	ExNeu_2
GO:0001823	mesonephros development	4/366	103/18866	0.140263	0.474826	0.417896	GREB1L/ROBO2/SMAD3/ZBTB16	4	ExNeu_2
GO:0048511	rhythmic process	9/366	305/18866	0.140532	0.474826	0.417896	ATG7/BTBD9/ENOX1/HS3ST2/KCND2/NPAS2/NTRK3/ROBO2/SLIT3	9	ExNeu_2
GO:0019228	neuronal action potential	2/366	34/18866	0.14062	0.474826	0.417896	FGF12/KCND2	2	ExNeu_2
GO:0030431	sleep	2/366	34/18866	0.14062	0.474826	0.417896	BTBD9/GRIN2A	2	ExNeu_2
GO:0042311	vasodilation	2/366	34/18866	0.14062	0.474826	0.417896	KCNMA1/PRKG1	2	ExNeu_2
GO:0045907	positive regulation of vasoconstriction	2/366	34/18866	0.14062	0.474826	0.417896	CHRM3/HRH2	2	ExNeu_2
GO:0048665	neuron fate specification	2/366	34/18866	0.14062	0.474826	0.417896	MYT1L/NTRK3	2	ExNeu_2
GO:0070050	neuron cellular homeostasis	2/366	34/18866	0.14062	0.474826	0.417896	CACNA1D/CACNB2	2	ExNeu_2
GO:0009166	nucleotide catabolic process	3/366	67/18866	0.140949	0.474826	0.417896	PDE10A/PDE4D/UPP2	3	ExNeu_2
GO:0050918	positive chemotaxis	3/366	67/18866	0.140949	0.474826	0.417896	CDH13/NTRK3/SMAD3	3	ExNeu_2
GO:0071300	cellular response to retinoic acid	3/366	67/18866	0.140949	0.474826	0.417896	BRINP1/BRINP2/NTRK3	3	ExNeu_2
GO:0072073	kidney epithelium development	5/366	142/18866	0.142748	0.474826	0.417896	AHI1/GREB1L/PTPRO/ROBO2/SMAD3	5	ExNeu_2
GO:0006892	post-Golgi vesicle-mediated transport	4/366	104/18866	0.143795	0.474826	0.417896	DOP1A/DOP1B/EXOC6/SORCS1	4	ExNeu_2
GO:0002118	aggressive behavior	1/366	8/18866	0.145086	0.474826	0.417896	KIRREL3	1	ExNeu_2
GO:0006108	malate metabolic process	1/366	8/18866	0.145086	0.474826	0.417896	ME3	1	ExNeu_2
GO:0006384	transcription initiation from RNA polymerase III promoter	1/366	8/18866	0.145086	0.474826	0.417896	BDP1	1	ExNeu_2
GO:0006477	protein sulfation	1/366	8/18866	0.145086	0.474826	0.417896	TPST1	1	ExNeu_2
GO:0007172	signal complex assembly	1/366	8/18866	0.145086	0.474826	0.417896	PTK2	1	ExNeu_2
GO:0007197	adenylate cyclase-inhibiting G protein-coupled acetylcholine receptor signaling pathway	1/366	8/18866	0.145086	0.474826	0.417896	CHRM3	1	ExNeu_2
GO:0007270	neuron-neuron synaptic transmission	1/366	8/18866	0.145086	0.474826	0.417896	DLGAP2	1	ExNeu_2
GO:0007506	gonadal mesoderm development	1/366	8/18866	0.145086	0.474826	0.417896	ZFPM2	1	ExNeu_2
GO:0030853	negative regulation of granulocyte differentiation	1/366	8/18866	0.145086	0.474826	0.417896	ZBTB46	1	ExNeu_2
GO:0032906	transforming growth factor beta2 production	1/366	8/18866	0.145086	0.474826	0.417896	SMAD3	1	ExNeu_2
GO:0032909	regulation of transforming growth factor beta2 production	1/366	8/18866	0.145086	0.474826	0.417896	SMAD3	1	ExNeu_2
GO:0035608	protein deglutamylation	1/366	8/18866	0.145086	0.474826	0.417896	AGBL4	1	ExNeu_2
GO:0035696	monocyte extravasation	1/366	8/18866	0.145086	0.474826	0.417896	PDGFD	1	ExNeu_2
GO:0043045	DNA methylation involved in embryo development	1/366	8/18866	0.145086	0.474826	0.417896	DNMT3A	1	ExNeu_2
GO:0048312	intracellular distribution of mitochondria	1/366	8/18866	0.145086	0.474826	0.417896	MAPT	1	ExNeu_2
GO:0048793	pronephros development	1/366	8/18866	0.145086	0.474826	0.417896	AHI1	1	ExNeu_2
GO:0051126	negative regulation of actin nucleation	1/366	8/18866	0.145086	0.474826	0.417896	CTNNA2	1	ExNeu_2
GO:0051890	regulation of cardioblast differentiation	1/366	8/18866	0.145086	0.474826	0.417896	PRICKLE1	1	ExNeu_2
GO:0060137	maternal process involved in parturition	1/366	8/18866	0.145086	0.474826	0.417896	KALRN	1	ExNeu_2
GO:0060290	transdifferentiation	1/366	8/18866	0.145086	0.474826	0.417896	SMAD3	1	ExNeu_2
GO:0060372	regulation of atrial cardiac muscle cell membrane repolarization	1/366	8/18866	0.145086	0.474826	0.417896	CACNA1D	1	ExNeu_2
GO:0061669	spontaneous neurotransmitter secretion	1/366	8/18866	0.145086	0.474826	0.417896	RIMS2	1	ExNeu_2
GO:0071420	cellular response to histamine	1/366	8/18866	0.145086	0.474826	0.417896	GABRB3	1	ExNeu_2
GO:0071671	regulation of smooth muscle cell chemotaxis	1/366	8/18866	0.145086	0.474826	0.417896	PDGFD	1	ExNeu_2
GO:0072386	plus-end-directed organelle transport along microtubule	1/366	8/18866	0.145086	0.474826	0.417896	MAPT	1	ExNeu_2
GO:0090381	regulation of heart induction	1/366	8/18866	0.145086	0.474826	0.417896	ROBO2	1	ExNeu_2
GO:0097049	motor neuron apoptotic process	1/366	8/18866	0.145086	0.474826	0.417896	KCNB1	1	ExNeu_2
GO:0120040	regulation of macrophage proliferation	1/366	8/18866	0.145086	0.474826	0.417896	PTK2	1	ExNeu_2
GO:1901538	changes to DNA methylation involved in embryo development	1/366	8/18866	0.145086	0.474826	0.417896	DNMT3A	1	ExNeu_2
GO:1901724	positive regulation of cell proliferation involved in kidney development	1/366	8/18866	0.145086	0.474826	0.417896	PDGFD	1	ExNeu_2
GO:1902669	positive regulation of axon guidance	1/366	8/18866	0.145086	0.474826	0.417896	DSCAM	1	ExNeu_2
GO:1902866	regulation of retina development in camera-type eye	1/366	8/18866	0.145086	0.474826	0.417896	CELF4	1	ExNeu_2
GO:1903361	protein localization to basolateral plasma membrane	1/366	8/18866	0.145086	0.474826	0.417896	CACNG2	1	ExNeu_2
GO:1903995	regulation of non-membrane spanning protein tyrosine kinase activity	1/366	8/18866	0.145086	0.474826	0.417896	DOCK3	1	ExNeu_2
GO:1905024	regulation of membrane repolarization during ventricular cardiac muscle cell action potential	1/366	8/18866	0.145086	0.474826	0.417896	NOS1AP	1	ExNeu_2
GO:1990709	presynaptic active zone organization	1/366	8/18866	0.145086	0.474826	0.417896	ERC2	1	ExNeu_2
GO:0040014	regulation of multicellular organism growth	3/366	68/18866	0.145467	0.474826	0.417896	ATP8A2/GHR/SPTBN4	3	ExNeu_2
GO:0035296	regulation of tube diameter	5/366	143/18866	0.145735	0.474826	0.417896	ASIC2/CHRM3/HRH2/KCNMA1/PRKG1	5	ExNeu_2
GO:0045598	regulation of fat cell differentiation	5/366	143/18866	0.145735	0.474826	0.417896	CCDC3/SMAD3/ZBTB16/ZBTB7C/ZFPM2	5	ExNeu_2
GO:0072006	nephron development	5/366	143/18866	0.145735	0.474826	0.417896	AHI1/GREB1L/KIRREL3/PDGFD/PTPRO	5	ExNeu_2
GO:0097746	regulation of blood vessel diameter	5/366	143/18866	0.145735	0.474826	0.417896	ASIC2/CHRM3/HRH2/KCNMA1/PRKG1	5	ExNeu_2
GO:0048880	sensory system development	11/366	394/18866	0.146036	0.475365	0.418371	AHI1/ATP8A2/CACNA1C/CELF4/DSCAM/MEIS2/MYH10/NTRK3/SDK1/SMAD3/TMOD1	11	ExNeu_2
GO:0055001	muscle cell development	6/366	183/18866	0.146195	0.475438	0.418435	FHOD3/MYH10/NEBL/SMYD3/SORBS2/TMOD1	6	ExNeu_2
GO:0033687	osteoblast proliferation	2/366	35/18866	0.147325	0.477455	0.42021	NELL1/SMAD3	2	ExNeu_2
GO:0070536	protein K63-linked deubiquitination	2/366	35/18866	0.147325	0.477455	0.42021	BABAM2/OTUD7A	2	ExNeu_2
GO:0021549	cerebellum development	4/366	105/18866	0.147361	0.477455	0.42021	DAB1/GRID2/MYH10/SEZ6L	4	ExNeu_2
GO:2001022	positive regulation of response to DNA damage stimulus	4/366	105/18866	0.147361	0.477455	0.42021	BABAM2/NPAS2/RAD9A/SPIDR	4	ExNeu_2
GO:0035150	regulation of tube size	5/366	144/18866	0.148749	0.481505	0.423774	ASIC2/CHRM3/HRH2/KCNMA1/PRKG1	5	ExNeu_2
GO:0061371	determination of heart left/right asymmetry	3/366	69/18866	0.150033	0.485214	0.427038	AHI1/MICAL2/SMAD3	3	ExNeu_2
GO:0019233	sensory perception of pain	4/366	106/18866	0.150961	0.486864	0.428491	DLG2/GRIN2A/GRM1/KCND2	4	ExNeu_2
GO:0030038	contractile actin filament bundle assembly	4/366	106/18866	0.150961	0.486864	0.428491	PHACTR1/PPM1E/SMAD3/SORBS1	4	ExNeu_2
GO:0043149	stress fiber assembly	4/366	106/18866	0.150961	0.486864	0.428491	PHACTR1/PPM1E/SMAD3/SORBS1	4	ExNeu_2
GO:0040013	negative regulation of locomotion	11/366	397/18866	0.151325	0.487589	0.429129	LDLRAD4/NAV3/NRG3/PRKG1/PTPRG/PTPRO/PTPRR/PTPRT/ROBO2/SCAI/SRGAP3	11	ExNeu_2
GO:0033673	negative regulation of kinase activity	8/366	268/18866	0.151524	0.487778	0.429296	MAPT/PPM1E/PRKAG2/PTPRB/PTPRO/PTPRT/SMYD3/ZFYVE28	8	ExNeu_2
GO:0038127	ERBB signaling pathway	5/366	145/18866	0.151789	0.488182	0.429651	CDH13/PTK2/PTPRR/SHC3/ZFYVE28	5	ExNeu_2
GO:0006007	glucose catabolic process	2/366	36/18866	0.154094	0.493137	0.434012	GPI/SLC25A12	2	ExNeu_2
GO:0018345	protein palmitoylation	2/366	36/18866	0.154094	0.493137	0.434012	HHAT/ZDHHC14	2	ExNeu_2
GO:0033762	response to glucagon	2/366	36/18866	0.154094	0.493137	0.434012	ADCY2/ADCY9	2	ExNeu_2
GO:0046676	negative regulation of insulin secretion	2/366	36/18866	0.154094	0.493137	0.434012	KCNB1/STXBP5L	2	ExNeu_2
GO:0090313	regulation of protein targeting to membrane	2/366	36/18866	0.154094	0.493137	0.434012	CEMIP/KCNB1	2	ExNeu_2
GO:0009260	ribonucleotide biosynthetic process	6/366	186/18866	0.154176	0.493137	0.434012	ADCY2/ADCY9/NME5/PRKAG2/SLC25A12/UPP2	6	ExNeu_2
GO:0034404	nucleobase-containing small molecule biosynthetic process	4/366	107/18866	0.154595	0.493282	0.434139	NME5/PDE10A/PDE4D/UPP2	4	ExNeu_2
GO:0035601	protein deacylation	4/366	107/18866	0.154595	0.493282	0.434139	FRY/MAPT/MTA3/TRERF1	4	ExNeu_2
GO:0009880	embryonic pattern specification	3/366	70/18866	0.154644	0.493282	0.434139	MEIS2/SMAD3/ZBTB16	3	ExNeu_2
GO:0051271	negative regulation of cellular component movement	11/366	400/18866	0.156713	0.49408	0.434842	ACTN1/LDLRAD4/NAV3/NRG3/PRKG1/PTPRG/PTPRO/PTPRR/PTPRT/SCAI/SRGAP3	11	ExNeu_2
GO:0008217	regulation of blood pressure	6/366	187/18866	0.156879	0.49408	0.434842	ASIC2/CACNA1B/NAV2/PDE4D/PTPRO/SMAD3	6	ExNeu_2
GO:0009150	purine ribonucleotide metabolic process	11/366	401/18866	0.15853	0.49408	0.434842	ACOT11/ADCY2/ADCY9/DLG2/GPI/NME5/PDE10A/PDE4D/PRKAG2/SLC25A12/TPST1	11	ExNeu_2
GO:0009201	ribonucleoside triphosphate biosynthetic process	3/366	71/18866	0.1593	0.49408	0.434842	NME5/PRKAG2/SLC25A12	3	ExNeu_2
GO:0045739	positive regulation of DNA repair	3/366	71/18866	0.1593	0.49408	0.434842	BABAM2/NPAS2/SPIDR	3	ExNeu_2
GO:1901880	negative regulation of protein depolymerization	3/366	71/18866	0.1593	0.49408	0.434842	NAV3/SPTBN4/TMOD1	3	ExNeu_2
GO:0003091	renal water homeostasis	2/366	37/18866	0.160922	0.49408	0.434842	ADCY2/ADCY9	2	ExNeu_2
GO:0010614	negative regulation of cardiac muscle hypertrophy	2/366	37/18866	0.160922	0.49408	0.434842	MLIP/SMAD3	2	ExNeu_2
GO:0035137	hindlimb morphogenesis	2/366	37/18866	0.160922	0.49408	0.434842	AFF3/ZBTB16	2	ExNeu_2
GO:1905314	semi-lunar valve development	2/366	37/18866	0.160922	0.49408	0.434842	ROBO2/SLIT3	2	ExNeu_2
GO:2000273	positive regulation of signaling receptor activity	2/366	37/18866	0.160922	0.49408	0.434842	CACNG2/CACNG3	2	ExNeu_2
GO:0001993	regulation of systemic arterial blood pressure by norepinephrine-epinephrine	1/366	9/18866	0.161678	0.49408	0.434842	PDE4D	1	ExNeu_2
GO:0003056	regulation of vascular associated smooth muscle contraction	1/366	9/18866	0.161678	0.49408	0.434842	CHRM3	1	ExNeu_2
GO:0010692	regulation of alkaline phosphatase activity	1/366	9/18866	0.161678	0.49408	0.434842	SMAD3	1	ExNeu_2
GO:0015810	aspartate transmembrane transport	1/366	9/18866	0.161678	0.49408	0.434842	SLC25A12	1	ExNeu_2
GO:0018243	protein O-linked glycosylation via threonine	1/366	9/18866	0.161678	0.49408	0.434842	GALNTL6	1	ExNeu_2
GO:0019227	neuronal action potential propagation	1/366	9/18866	0.161678	0.49408	0.434842	NTRK3	1	ExNeu_2
GO:0021612	facial nerve structural organization	1/366	9/18866	0.161678	0.49408	0.434842	PLXNA4	1	ExNeu_2
GO:0021683	cerebellar granular layer morphogenesis	1/366	9/18866	0.161678	0.49408	0.434842	GRID2	1	ExNeu_2
GO:0021826	substrate-independent telencephalic tangential migration	1/366	9/18866	0.161678	0.49408	0.434842	NRG3	1	ExNeu_2
GO:0021830	interneuron migration from the subpallium to the cortex	1/366	9/18866	0.161678	0.49408	0.434842	NRG3	1	ExNeu_2
GO:0021843	substrate-independent telencephalic tangential interneuron migration	1/366	9/18866	0.161678	0.49408	0.434842	NRG3	1	ExNeu_2
GO:0035247	peptidyl-arginine omega-N-methylation	1/366	9/18866	0.161678	0.49408	0.434842	PRMT8	1	ExNeu_2
GO:0042045	epithelial fluid transport	1/366	9/18866	0.161678	0.49408	0.434842	ITPR1	1	ExNeu_2
GO:0042748	circadian sleep/wake cycle, non-REM sleep	1/366	9/18866	0.161678	0.49408	0.434842	BTBD9	1	ExNeu_2
GO:0045656	negative regulation of monocyte differentiation	1/366	9/18866	0.161678	0.49408	0.434842	ZBTB46	1	ExNeu_2
GO:0045916	negative regulation of complement activation	1/366	9/18866	0.161678	0.49408	0.434842	SUSD4	1	ExNeu_2
GO:0048149	behavioral response to ethanol	1/366	9/18866	0.161678	0.49408	0.434842	UNC79	1	ExNeu_2
GO:0048617	embryonic foregut morphogenesis	1/366	9/18866	0.161678	0.49408	0.434842	SMAD3	1	ExNeu_2
GO:0048671	negative regulation of collateral sprouting	1/366	9/18866	0.161678	0.49408	0.434842	FSTL4	1	ExNeu_2
GO:0048845	venous blood vessel morphogenesis	1/366	9/18866	0.161678	0.49408	0.434842	CCBE1	1	ExNeu_2
GO:0050847	progesterone receptor signaling pathway	1/366	9/18866	0.161678	0.49408	0.434842	TRERF1	1	ExNeu_2
GO:0052040	modulation by symbiont of host programmed cell death	1/366	9/18866	0.161678	0.49408	0.434842	ATG7	1	ExNeu_2
GO:0060075	regulation of resting membrane potential	1/366	9/18866	0.161678	0.49408	0.434842	KCNK1	1	ExNeu_2
GO:0060267	positive regulation of respiratory burst	1/366	9/18866	0.161678	0.49408	0.434842	CAMK1D	1	ExNeu_2
GO:0060478	acrosomal vesicle exocytosis	1/366	9/18866	0.161678	0.49408	0.434842	RIMS1	1	ExNeu_2
GO:0060586	multicellular organismal iron ion homeostasis	1/366	9/18866	0.161678	0.49408	0.434842	BTBD9	1	ExNeu_2
GO:0072102	glomerulus morphogenesis	1/366	9/18866	0.161678	0.49408	0.434842	KIRREL3	1	ExNeu_2
GO:0072177	mesonephric duct development	1/366	9/18866	0.161678	0.49408	0.434842	GREB1L	1	ExNeu_2
GO:0098696	regulation of neurotransmitter receptor localization to postsynaptic specialization membrane	1/366	9/18866	0.161678	0.49408	0.434842	GPC6	1	ExNeu_2
GO:0098870	action potential propagation	1/366	9/18866	0.161678	0.49408	0.434842	NTRK3	1	ExNeu_2
GO:0099641	anterograde axonal protein transport	1/366	9/18866	0.161678	0.49408	0.434842	DLG2	1	ExNeu_2
GO:1901844	regulation of cell communication by electrical coupling involved in cardiac conduction	1/366	9/18866	0.161678	0.49408	0.434842	PDE4D	1	ExNeu_2
GO:1903147	negative regulation of autophagy of mitochondrion	1/366	9/18866	0.161678	0.49408	0.434842	CLEC16A	1	ExNeu_2
GO:1903365	regulation of fear response	1/366	9/18866	0.161678	0.49408	0.434842	NPAS2	1	ExNeu_2
GO:1903748	negative regulation of establishment of protein localization to mitochondrion	1/366	9/18866	0.161678	0.49408	0.434842	MAPT	1	ExNeu_2
GO:2000020	positive regulation of male gonad development	1/366	9/18866	0.161678	0.49408	0.434842	ZFPM2	1	ExNeu_2
GO:2000822	regulation of behavioral fear response	1/366	9/18866	0.161678	0.49408	0.434842	NPAS2	1	ExNeu_2
GO:0048738	cardiac muscle tissue development	7/366	231/18866	0.163456	0.498985	0.439159	FHOD3/MYH10/NEBL/RYR2/SORBS2/TENM4/ZFPM2	7	ExNeu_2
GO:0009119	ribonucleoside metabolic process	3/366	72/18866	0.163997	0.498985	0.439159	DLG2/NME5/UPP2	3	ExNeu_2
GO:0045600	positive regulation of fat cell differentiation	3/366	72/18866	0.163997	0.498985	0.439159	CCDC3/ZBTB16/ZBTB7C	3	ExNeu_2
GO:0046834	lipid phosphorylation	3/366	72/18866	0.163997	0.498985	0.439159	DGKB/DGKG/PI4KA	3	ExNeu_2
GO:1904427	positive regulation of calcium ion transmembrane transport	3/366	72/18866	0.163997	0.498985	0.439159	CACNB2/CEMIP/RYR2	3	ExNeu_2
GO:0051048	negative regulation of secretion	6/366	190/18866	0.16511	0.501499	0.441371	FRMD4A/GRM7/KALRN/KCNB1/RAB11FIP3/STXBP5L	6	ExNeu_2
GO:0099111	microtubule-based transport	6/366	190/18866	0.16511	0.501499	0.441371	AGBL4/DLG2/MAPT/NME5/TMEM108/DYNC2I1	6	ExNeu_2
GO:0007041	lysosomal transport	4/366	110/18866	0.165689	0.502822	0.442535	CACNG2/CACNG3/CLEC16A/VPS53	4	ExNeu_2
GO:0009225	nucleotide-sugar metabolic process	2/366	38/18866	0.167804	0.507478	0.446633	CSGALNACT1/GMDS	2	ExNeu_2
GO:0044003	modulation by symbiont of host process	2/366	38/18866	0.167804	0.507478	0.446633	ATG7/NTRK3	2	ExNeu_2
GO:0060306	regulation of membrane repolarization	2/366	38/18866	0.167804	0.507478	0.446633	CACNA1D/NOS1AP	2	ExNeu_2
GO:1903523	negative regulation of blood circulation	2/366	38/18866	0.167804	0.507478	0.446633	PDE4D/SPTBN4	2	ExNeu_2
GO:0006487	protein N-linked glycosylation	3/366	73/18866	0.168736	0.508534	0.447563	MAN1C1/MGAT4C/MGAT5B	3	ExNeu_2
GO:0010611	regulation of cardiac muscle hypertrophy	3/366	73/18866	0.168736	0.508534	0.447563	MLIP/PTK2/SMAD3	3	ExNeu_2
GO:1901292	nucleoside phosphate catabolic process	3/366	73/18866	0.168736	0.508534	0.447563	PDE10A/PDE4D/UPP2	3	ExNeu_2
GO:1903779	regulation of cardiac conduction	3/366	73/18866	0.168736	0.508534	0.447563	ITPR1/PDE4D/RYR2	3	ExNeu_2
GO:0098732	macromolecule deacylation	4/366	111/18866	0.16945	0.510247	0.44907	FRY/MAPT/MTA3/TRERF1	4	ExNeu_2
GO:2001056	positive regulation of cysteine-type endopeptidase activity	5/366	151/18866	0.170562	0.513122	0.4516	GRIN2A/GRIN2B/MAP3K5/MAPT/SMAD3	5	ExNeu_2
GO:0048015	phosphatidylinositol-mediated signaling	6/366	192/18866	0.170698	0.513122	0.4516	FBXL2/KCNH1/NTRK3/PDGFD/PI4KA/PTK2	6	ExNeu_2
GO:0001662	behavioral fear response	2/366	39/18866	0.174736	0.516275	0.454376	BRINP1/NPAS2	2	ExNeu_2
GO:0009163	nucleoside biosynthetic process	2/366	39/18866	0.174736	0.516275	0.454376	NME5/UPP2	2	ExNeu_2
GO:0014741	negative regulation of muscle hypertrophy	2/366	39/18866	0.174736	0.516275	0.454376	MLIP/SMAD3	2	ExNeu_2
GO:0016601	Rac protein signal transduction	2/366	39/18866	0.174736	0.516275	0.454376	ARHGAP44/CDH13	2	ExNeu_2
GO:0030204	chondroitin sulfate metabolic process	2/366	39/18866	0.174736	0.516275	0.454376	CSGALNACT1/XYLT1	2	ExNeu_2
GO:0038179	neurotrophin signaling pathway	2/366	39/18866	0.174736	0.516275	0.454376	NTRK3/TMEM108	2	ExNeu_2
GO:0060416	response to growth hormone	2/366	39/18866	0.174736	0.516275	0.454376	GHR/PTK2	2	ExNeu_2
GO:1901021	positive regulation of calcium ion transmembrane transporter activity	2/366	39/18866	0.174736	0.516275	0.454376	CACNB2/RYR2	2	ExNeu_2
GO:1901068	guanosine-containing compound metabolic process	2/366	39/18866	0.174736	0.516275	0.454376	DLG2/NME5	2	ExNeu_2
GO:0046390	ribose phosphate biosynthetic process	6/366	194/18866	0.176364	0.516275	0.454376	ADCY2/ADCY9/NME5/PRKAG2/SLC25A12/UPP2	6	ExNeu_2
GO:0046578	regulation of Ras protein signal transduction	6/366	194/18866	0.176364	0.516275	0.454376	ARHGAP44/IQSEC1/IQSEC3/KALRN/RASGRF2/SCAI	6	ExNeu_2
GO:1903510	mucopolysaccharide metabolic process	4/366	113/18866	0.177059	0.516275	0.454376	CEMIP/CSGALNACT1/NDST3/XYLT1	4	ExNeu_2
GO:0001865	NK T cell differentiation	1/366	10/18866	0.17795	0.516275	0.454376	ZBTB16	1	ExNeu_2
GO:0003129	heart induction	1/366	10/18866	0.17795	0.516275	0.454376	ROBO2	1	ExNeu_2
GO:0006222	UMP biosynthetic process	1/366	10/18866	0.17795	0.516275	0.454376	UPP2	1	ExNeu_2
GO:0006228	UTP biosynthetic process	1/366	10/18866	0.17795	0.516275	0.454376	NME5	1	ExNeu_2
GO:0006930	substrate-dependent cell migration, cell extension	1/366	10/18866	0.17795	0.516275	0.454376	MYH10	1	ExNeu_2
GO:0007440	foregut morphogenesis	1/366	10/18866	0.17795	0.516275	0.454376	SMAD3	1	ExNeu_2
GO:0009173	pyrimidine ribonucleoside monophosphate metabolic process	1/366	10/18866	0.17795	0.516275	0.454376	UPP2	1	ExNeu_2
GO:0009174	pyrimidine ribonucleoside monophosphate biosynthetic process	1/366	10/18866	0.17795	0.516275	0.454376	UPP2	1	ExNeu_2
GO:0010749	regulation of nitric oxide mediated signal transduction	1/366	10/18866	0.17795	0.516275	0.454376	NOS1AP	1	ExNeu_2
GO:0018242	protein O-linked glycosylation via serine	1/366	10/18866	0.17795	0.516275	0.454376	MGAT5B	1	ExNeu_2
GO:0034454	microtubule anchoring at centrosome	1/366	10/18866	0.17795	0.516275	0.454376	NIN	1	ExNeu_2
GO:0035871	protein K11-linked deubiquitination	1/366	10/18866	0.17795	0.516275	0.454376	OTUD7A	1	ExNeu_2
GO:0046049	UMP metabolic process	1/366	10/18866	0.17795	0.516275	0.454376	UPP2	1	ExNeu_2
GO:0046710	GDP metabolic process	1/366	10/18866	0.17795	0.516275	0.454376	DLG2	1	ExNeu_2
GO:0048340	paraxial mesoderm morphogenesis	1/366	10/18866	0.17795	0.516275	0.454376	SMAD3	1	ExNeu_2
GO:0051418	microtubule nucleation by microtubule organizing center	1/366	10/18866	0.17795	0.516275	0.454376	NIN	1	ExNeu_2
GO:0070099	regulation of chemokine-mediated signaling pathway	1/366	10/18866	0.17795	0.516275	0.454376	SLIT3	1	ExNeu_2
GO:0071313	cellular response to caffeine	1/366	10/18866	0.17795	0.516275	0.454376	RYR2	1	ExNeu_2
GO:0071670	smooth muscle cell chemotaxis	1/366	10/18866	0.17795	0.516275	0.454376	PDGFD	1	ExNeu_2
GO:0072124	regulation of glomerular mesangial cell proliferation	1/366	10/18866	0.17795	0.516275	0.454376	PDGFD	1	ExNeu_2
GO:0097050	type B pancreatic cell apoptotic process	1/366	10/18866	0.17795	0.516275	0.454376	RYR2	1	ExNeu_2
GO:0098722	asymmetric stem cell division	1/366	10/18866	0.17795	0.516275	0.454376	ZBTB16	1	ExNeu_2
GO:0098887	neurotransmitter receptor transport, endosome to postsynaptic membrane	1/366	10/18866	0.17795	0.516275	0.454376	ARHGAP44	1	ExNeu_2
GO:0099639	neurotransmitter receptor transport, endosome to plasma membrane	1/366	10/18866	0.17795	0.516275	0.454376	ARHGAP44	1	ExNeu_2
GO:1901203	positive regulation of extracellular matrix assembly	1/366	10/18866	0.17795	0.516275	0.454376	SMAD3	1	ExNeu_2
GO:1901894	regulation of ATPase-coupled calcium transmembrane transporter activity	1/366	10/18866	0.17795	0.516275	0.454376	RYR2	1	ExNeu_2
GO:1905031	regulation of membrane repolarization during cardiac muscle cell action potential	1/366	10/18866	0.17795	0.516275	0.454376	NOS1AP	1	ExNeu_2
GO:2000018	regulation of male gonad development	1/366	10/18866	0.17795	0.516275	0.454376	ZFPM2	1	ExNeu_2
GO:2000169	regulation of peptidyl-cysteine S-nitrosylation	1/366	10/18866	0.17795	0.516275	0.454376	NOS1AP	1	ExNeu_2
GO:2000786	positive regulation of autophagosome assembly	1/366	10/18866	0.17795	0.516275	0.454376	ELAPOR1	1	ExNeu_2
GO:0045685	regulation of glial cell differentiation	3/366	75/18866	0.178329	0.51652	0.454591	DAB1/NTRK3/TENM4	3	ExNeu_2
GO:0099518	vesicle cytoskeletal trafficking	3/366	75/18866	0.178329	0.51652	0.454591	MYO1D/PPFIA2/TANC2	3	ExNeu_2
GO:1905475	regulation of protein localization to membrane	6/366	195/18866	0.179226	0.518686	0.456497	ARHGAP44/CACNG2/CEMIP/GPC6/KCNB1/SORBS1	6	ExNeu_2
GO:0003279	cardiac septum development	4/366	114/18866	0.180907	0.522686	0.460018	MYH10/ROBO2/SLIT3/ZFPM2	4	ExNeu_2
GO:0022037	metencephalon development	4/366	114/18866	0.180907	0.522686	0.460018	DAB1/GRID2/MYH10/SEZ6L	4	ExNeu_2
GO:0072659	protein localization to plasma membrane	8/366	281/18866	0.181253	0.522852	0.460164	ARHGAP44/CACNB2/DPP6/KCNB1/KCNB2/KCNIP4/SORBS1/SPTBN4	8	ExNeu_2
GO:0002209	behavioral defense response	2/366	40/18866	0.181712	0.522852	0.460164	BRINP1/NPAS2	2	ExNeu_2
GO:0021587	cerebellum morphogenesis	2/366	40/18866	0.181712	0.522852	0.460164	DAB1/GRID2	2	ExNeu_2
GO:0030501	positive regulation of bone mineralization	2/366	40/18866	0.181712	0.522852	0.460164	NELL1/SMAD3	2	ExNeu_2
GO:0071526	semaphorin-plexin signaling pathway	2/366	40/18866	0.181712	0.522852	0.460164	PLXNA2/PLXNA4	2	ExNeu_2
GO:0048017	inositol lipid-mediated signaling	6/366	196/18866	0.182106	0.523554	0.460782	FBXL2/KCNH1/NTRK3/PDGFD/PI4KA/PTK2	6	ExNeu_2
GO:0003281	ventricular septum development	3/366	76/18866	0.183181	0.52535	0.462363	ROBO2/SLIT3/ZFPM2	3	ExNeu_2
GO:0014743	regulation of muscle hypertrophy	3/366	76/18866	0.183181	0.52535	0.462363	MLIP/PTK2/SMAD3	3	ExNeu_2
GO:0033555	multicellular organismal response to stress	3/366	76/18866	0.183181	0.52535	0.462363	BRINP1/CACNA1B/NPAS2	3	ExNeu_2
GO:1904950	negative regulation of establishment of protein localization	5/366	155/18866	0.183554	0.525988	0.462924	FRMD4A/KCNB1/MAPT/RAB11FIP3/STXBP5L	5	ExNeu_2
GO:0001822	kidney development	8/366	283/18866	0.186041	0.530019	0.466472	AHI1/GREB1L/KIRREL3/PDGFD/PTPRO/ROBO2/SMAD3/ZBTB16	8	ExNeu_2
GO:1902904	negative regulation of supramolecular fiber organization	5/366	156/18866	0.186858	0.530019	0.466472	CTNNA2/FHOD3/NAV3/SPTBN4/TMOD1	5	ExNeu_2
GO:0007422	peripheral nervous system development	3/366	77/18866	0.188068	0.530019	0.466472	ASIC2/NTRK3/PLXNA4	3	ExNeu_2
GO:0060411	cardiac septum morphogenesis	3/366	77/18866	0.188068	0.530019	0.466472	ROBO2/SLIT3/ZFPM2	3	ExNeu_2
GO:0006040	amino sugar metabolic process	2/366	41/18866	0.188729	0.530019	0.466472	CSGALNACT1/LARGE1	2	ExNeu_2
GO:0006734	NADH metabolic process	2/366	41/18866	0.188729	0.530019	0.466472	GPI/SLC25A12	2	ExNeu_2
GO:0035136	forelimb morphogenesis	2/366	41/18866	0.188729	0.530019	0.466472	CACNA1C/ZBTB16	2	ExNeu_2
GO:0042596	fear response	2/366	41/18866	0.188729	0.530019	0.466472	BRINP1/NPAS2	2	ExNeu_2
GO:0051693	actin filament capping	2/366	41/18866	0.188729	0.530019	0.466472	SPTBN4/TMOD1	2	ExNeu_2
GO:0072528	pyrimidine-containing compound biosynthetic process	2/366	41/18866	0.188729	0.530019	0.466472	NME5/UPP2	2	ExNeu_2
GO:0051017	actin filament bundle assembly	5/366	157/18866	0.190184	0.530019	0.466472	ACTN1/PHACTR1/PPM1E/SMAD3/SORBS1	5	ExNeu_2
GO:1902903	regulation of supramolecular fiber organization	10/366	373/18866	0.190426	0.530019	0.466472	CLIP1/CTNNA2/FHOD3/MAPT/NAV3/NIN/PPM1E/SMAD3/SPTBN4/TMOD1	10	ExNeu_2
GO:0031109	microtubule polymerization or depolymerization	4/366	117/18866	0.192613	0.530019	0.466472	CLIP1/MAPT/NAV3/NIN	4	ExNeu_2
GO:0042310	vasoconstriction	3/366	78/18866	0.192989	0.530019	0.466472	ASIC2/CHRM3/HRH2	3	ExNeu_2
GO:0061045	negative regulation of wound healing	3/366	78/18866	0.192989	0.530019	0.466472	AJAP1/PRKG1/SMAD3	3	ExNeu_2
GO:0030168	platelet activation	5/366	158/18866	0.19353	0.530019	0.466472	DGKB/DGKG/ITPR1/PRKG1/TRPC6	5	ExNeu_2
GO:1901654	response to ketone	6/366	200/18866	0.193808	0.530019	0.466472	ADCY2/CATSPER2/NTRK3/SLIT3/SMYD3/TRERF1	6	ExNeu_2
GO:0003093	regulation of glomerular filtration	1/366	11/18866	0.193906	0.530019	0.466472	PTPRO	1	ExNeu_2
GO:0006020	inositol metabolic process	1/366	11/18866	0.193906	0.530019	0.466472	PPIP5K1	1	ExNeu_2
GO:0006183	GTP biosynthetic process	1/366	11/18866	0.193906	0.530019	0.466472	NME5	1	ExNeu_2
GO:0006853	carnitine shuttle	1/366	11/18866	0.193906	0.530019	0.466472	PRKAG2	1	ExNeu_2
GO:0007191	adenylate cyclase-activating dopamine receptor signaling pathway	1/366	11/18866	0.193906	0.530019	0.466472	GNAL	1	ExNeu_2
GO:0008655	pyrimidine-containing compound salvage	1/366	11/18866	0.193906	0.530019	0.466472	UPP2	1	ExNeu_2
GO:0021561	facial nerve development	1/366	11/18866	0.193906	0.530019	0.466472	PLXNA4	1	ExNeu_2
GO:0021604	cranial nerve structural organization	1/366	11/18866	0.193906	0.530019	0.466472	PLXNA4	1	ExNeu_2
GO:0021610	facial nerve morphogenesis	1/366	11/18866	0.193906	0.530019	0.466472	PLXNA4	1	ExNeu_2
GO:0031915	positive regulation of synaptic plasticity	1/366	11/18866	0.193906	0.530019	0.466472	UNC13A	1	ExNeu_2
GO:0032754	positive regulation of interleukin-5 production	1/366	11/18866	0.193906	0.530019	0.466472	PDE4D	1	ExNeu_2
GO:0034776	response to histamine	1/366	11/18866	0.193906	0.530019	0.466472	GABRB3	1	ExNeu_2
GO:0034969	histone arginine methylation	1/366	11/18866	0.193906	0.530019	0.466472	PRMT8	1	ExNeu_2
GO:0035246	peptidyl-arginine N-methylation	1/366	11/18866	0.193906	0.530019	0.466472	PRMT8	1	ExNeu_2
GO:0035865	cellular response to potassium ion	1/366	11/18866	0.193906	0.530019	0.466472	DLG2	1	ExNeu_2
GO:0042135	neurotransmitter catabolic process	1/366	11/18866	0.193906	0.530019	0.466472	COLQ	1	ExNeu_2
GO:0043097	pyrimidine nucleoside salvage	1/366	11/18866	0.193906	0.530019	0.466472	UPP2	1	ExNeu_2
GO:0044803	multi-organism membrane organization	1/366	11/18866	0.193906	0.530019	0.466472	PI4KA	1	ExNeu_2
GO:0046051	UTP metabolic process	1/366	11/18866	0.193906	0.530019	0.466472	NME5	1	ExNeu_2
GO:0048102	autophagic cell death	1/366	11/18866	0.193906	0.530019	0.466472	ATG7	1	ExNeu_2
GO:0048680	positive regulation of axon regeneration	1/366	11/18866	0.193906	0.530019	0.466472	NTRK3	1	ExNeu_2
GO:0048853	forebrain morphogenesis	1/366	11/18866	0.193906	0.530019	0.466472	SLIT1	1	ExNeu_2
GO:0051024	positive regulation of immunoglobulin secretion	1/366	11/18866	0.193906	0.530019	0.466472	GPI	1	ExNeu_2
GO:0051561	positive regulation of mitochondrial calcium ion concentration	1/366	11/18866	0.193906	0.530019	0.466472	MICU1	1	ExNeu_2
GO:0060174	limb bud formation	1/366	11/18866	0.193906	0.530019	0.466472	PLXNA2	1	ExNeu_2
GO:0060379	cardiac muscle cell myoblast differentiation	1/366	11/18866	0.193906	0.530019	0.466472	PRICKLE1	1	ExNeu_2
GO:0070778	L-aspartate transmembrane transport	1/366	11/18866	0.193906	0.530019	0.466472	SLC25A12	1	ExNeu_2
GO:0072110	glomerular mesangial cell proliferation	1/366	11/18866	0.193906	0.530019	0.466472	PDGFD	1	ExNeu_2
GO:0086023	adenylate cyclase-activating adrenergic receptor signaling pathway involved in heart process	1/366	11/18866	0.193906	0.530019	0.466472	PDE4D	1	ExNeu_2
GO:0090193	positive regulation of glomerulus development	1/366	11/18866	0.193906	0.530019	0.466472	PDGFD	1	ExNeu_2
GO:0090309	positive regulation of DNA methylation-dependent heterochromatin assembly	1/366	11/18866	0.193906	0.530019	0.466472	MPHOSPH8	1	ExNeu_2
GO:0106049	regulation of cellular response to osmotic stress	1/366	11/18866	0.193906	0.530019	0.466472	MICU1	1	ExNeu_2
GO:1901077	regulation of relaxation of muscle	1/366	11/18866	0.193906	0.530019	0.466472	PDE4D	1	ExNeu_2
GO:1902474	positive regulation of protein localization to synapse	1/366	11/18866	0.193906	0.530019	0.466472	MAPT	1	ExNeu_2
GO:1904321	response to forskolin	1/366	11/18866	0.193906	0.530019	0.466472	ADCY2	1	ExNeu_2
GO:1904322	cellular response to forskolin	1/366	11/18866	0.193906	0.530019	0.466472	ADCY2	1	ExNeu_2
GO:1904396	regulation of neuromuscular junction development	1/366	11/18866	0.193906	0.530019	0.466472	COLQ	1	ExNeu_2
GO:1905383	protein localization to presynapse	1/366	11/18866	0.193906	0.530019	0.466472	DLG2	1	ExNeu_2
GO:2000480	negative regulation of cAMP-dependent protein kinase activity	1/366	11/18866	0.193906	0.530019	0.466472	PRKAG2	1	ExNeu_2
GO:2001138	regulation of phospholipid transport	1/366	11/18866	0.193906	0.530019	0.466472	ATP8A2	1	ExNeu_2
GO:2001140	positive regulation of phospholipid transport	1/366	11/18866	0.193906	0.530019	0.466472	ATP8A2	1	ExNeu_2
GO:2001269	positive regulation of cysteine-type endopeptidase activity involved in apoptotic signaling pathway	1/366	11/18866	0.193906	0.530019	0.466472	SMAD3	1	ExNeu_2
GO:0010907	positive regulation of glucose metabolic process	2/366	42/18866	0.195782	0.534313	0.47025	SLC25A12/SORBS1	2	ExNeu_2
GO:0021795	cerebral cortex cell migration	2/366	42/18866	0.195782	0.534313	0.47025	DAB1/LAMB1	2	ExNeu_2
GO:0016197	endosomal transport	7/366	244/18866	0.197115	0.537529	0.473081	ARHGAP44/CLEC16A/DCLK1/ERC1/RAB11FIP3/VPS53/ZFYVE9	7	ExNeu_2
GO:0007492	endoderm development	3/366	79/18866	0.197941	0.538522	0.473955	EXT1/LAMB1/SMAD3	3	ExNeu_2
GO:0009205	purine ribonucleoside triphosphate metabolic process	3/366	79/18866	0.197941	0.538522	0.473955	NME5/PRKAG2/SLC25A12	3	ExNeu_2
GO:0032272	negative regulation of protein polymerization	3/366	79/18866	0.197941	0.538522	0.473955	FHOD3/SPTBN4/TMOD1	3	ExNeu_2
GO:0006469	negative regulation of protein kinase activity	7/366	246/18866	0.202523	0.547833	0.482149	PPM1E/PRKAG2/PTPRB/PTPRO/PTPRT/SMYD3/ZFYVE28	7	ExNeu_2
GO:0008631	intrinsic apoptotic signaling pathway in response to oxidative stress	2/366	43/18866	0.202868	0.547833	0.482149	MAP3K5/NME5	2	ExNeu_2
GO:0061462	protein localization to lysosome	2/366	43/18866	0.202868	0.547833	0.482149	CACNG2/CACNG3	2	ExNeu_2
GO:1901659	glycosyl compound biosynthetic process	2/366	43/18866	0.202868	0.547833	0.482149	NME5/UPP2	2	ExNeu_2
GO:0048678	response to axon injury	3/366	80/18866	0.202924	0.547833	0.482149	NTRK3/RTN4RL1/TNR	3	ExNeu_2
GO:0010970	transport along microtubule	5/366	161/18866	0.203693	0.547833	0.482149	AGBL4/DLG2/MAPT/TMEM108/DYNC2I1	5	ExNeu_2
GO:0061572	actin filament bundle organization	5/366	161/18866	0.203693	0.547833	0.482149	ACTN1/PHACTR1/PPM1E/SMAD3/SORBS1	5	ExNeu_2
GO:0021766	hippocampus development	3/366	81/18866	0.207935	0.547833	0.482149	DAB1/KIRREL3/TMEM108	3	ExNeu_2
GO:0072001	renal system development	8/366	292/18866	0.208233	0.547833	0.482149	AHI1/GREB1L/KIRREL3/PDGFD/PTPRO/ROBO2/SMAD3/ZBTB16	8	ExNeu_2
GO:0001765	membrane raft assembly	1/366	12/18866	0.209553	0.547833	0.482149	RFTN1	1	ExNeu_2
GO:0001778	plasma membrane repair	1/366	12/18866	0.209553	0.547833	0.482149	MYH10	1	ExNeu_2
GO:0002713	negative regulation of B cell mediated immunity	1/366	12/18866	0.209553	0.547833	0.482149	SUSD4	1	ExNeu_2
GO:0002890	negative regulation of immunoglobulin mediated immune response	1/366	12/18866	0.209553	0.547833	0.482149	SUSD4	1	ExNeu_2
GO:0002923	regulation of humoral immune response mediated by circulating immunoglobulin	1/366	12/18866	0.209553	0.547833	0.482149	SUSD4	1	ExNeu_2
GO:0010454	negative regulation of cell fate commitment	1/366	12/18866	0.209553	0.547833	0.482149	GLIS1	1	ExNeu_2
GO:0021559	trigeminal nerve development	1/366	12/18866	0.209553	0.547833	0.482149	PLXNA4	1	ExNeu_2
GO:0021670	lateral ventricle development	1/366	12/18866	0.209553	0.547833	0.482149	MYH10	1	ExNeu_2
GO:0021889	olfactory bulb interneuron differentiation	1/366	12/18866	0.209553	0.547833	0.482149	ROBO2	1	ExNeu_2
GO:0035845	photoreceptor cell outer segment organization	1/366	12/18866	0.209553	0.547833	0.482149	AHI1	1	ExNeu_2
GO:0036444	calcium import into the mitochondrion	1/366	12/18866	0.209553	0.547833	0.482149	MICU1	1	ExNeu_2
GO:0044090	positive regulation of vacuole organization	1/366	12/18866	0.209553	0.547833	0.482149	ELAPOR1	1	ExNeu_2
GO:0045161	neuronal ion channel clustering	1/366	12/18866	0.209553	0.547833	0.482149	SPTBN4	1	ExNeu_2
GO:0045760	positive regulation of action potential	1/366	12/18866	0.209553	0.547833	0.482149	NOS1AP	1	ExNeu_2
GO:0046541	saliva secretion	1/366	12/18866	0.209553	0.547833	0.482149	CHRM3	1	ExNeu_2
GO:0048148	behavioral response to cocaine	1/366	12/18866	0.209553	0.547833	0.482149	SDK1	1	ExNeu_2
GO:0051013	microtubule severing	1/366	12/18866	0.209553	0.547833	0.482149	TTLL11	1	ExNeu_2
GO:0051549	positive regulation of keratinocyte migration	1/366	12/18866	0.209553	0.547833	0.482149	IQSEC1	1	ExNeu_2
GO:0055015	ventricular cardiac muscle cell development	1/366	12/18866	0.209553	0.547833	0.482149	MYH10	1	ExNeu_2
GO:0060213	positive regulation of nuclear-transcribed mRNA poly(A) tail shortening	1/366	12/18866	0.209553	0.547833	0.482149	TNRC6A	1	ExNeu_2
GO:0060394	negative regulation of pathway-restricted SMAD protein phosphorylation	1/366	12/18866	0.209553	0.547833	0.482149	LDLRAD4	1	ExNeu_2
GO:0060788	ectodermal placode formation	1/366	12/18866	0.209553	0.547833	0.482149	NRG3	1	ExNeu_2
GO:0061517	macrophage proliferation	1/366	12/18866	0.209553	0.547833	0.482149	PTK2	1	ExNeu_2
GO:0070202	regulation of establishment of protein localization to chromosome	1/366	12/18866	0.209553	0.547833	0.482149	SPIDR	1	ExNeu_2
GO:0070572	positive regulation of neuron projection regeneration	1/366	12/18866	0.209553	0.547833	0.482149	NTRK3	1	ExNeu_2
GO:0071257	cellular response to electrical stimulus	1/366	12/18866	0.209553	0.547833	0.482149	GRM1	1	ExNeu_2
GO:0071340	skeletal muscle acetylcholine-gated channel clustering	1/366	12/18866	0.209553	0.547833	0.482149	COLQ	1	ExNeu_2
GO:0071472	cellular response to salt stress	1/366	12/18866	0.209553	0.547833	0.482149	MICU1	1	ExNeu_2
GO:0071697	ectodermal placode morphogenesis	1/366	12/18866	0.209553	0.547833	0.482149	NRG3	1	ExNeu_2
GO:0072178	nephric duct morphogenesis	1/366	12/18866	0.209553	0.547833	0.482149	AHI1	1	ExNeu_2
GO:0072393	microtubule anchoring at microtubule organizing center	1/366	12/18866	0.209553	0.547833	0.482149	NIN	1	ExNeu_2
GO:0072711	cellular response to hydroxyurea	1/366	12/18866	0.209553	0.547833	0.482149	SPIDR	1	ExNeu_2
GO:0090331	negative regulation of platelet aggregation	1/366	12/18866	0.209553	0.547833	0.482149	PRKG1	1	ExNeu_2
GO:0090394	negative regulation of excitatory postsynaptic potential	1/366	12/18866	0.209553	0.547833	0.482149	CELF4	1	ExNeu_2
GO:0097284	hepatocyte apoptotic process	1/366	12/18866	0.209553	0.547833	0.482149	DNMT3A	1	ExNeu_2
GO:0099149	regulation of postsynaptic neurotransmitter receptor internalization	1/366	12/18866	0.209553	0.547833	0.482149	GSG1L	1	ExNeu_2
GO:1905941	positive regulation of gonad development	1/366	12/18866	0.209553	0.547833	0.482149	ZFPM2	1	ExNeu_2
GO:2000650	negative regulation of sodium ion transmembrane transporter activity	1/366	12/18866	0.209553	0.547833	0.482149	HECW1	1	ExNeu_2
GO:2001223	negative regulation of neuron migration	1/366	12/18866	0.209553	0.547833	0.482149	NRG3	1	ExNeu_2
GO:0006195	purine nucleotide catabolic process	2/366	44/18866	0.209982	0.547833	0.482149	PDE10A/PDE4D	2	ExNeu_2
GO:0021575	hindbrain morphogenesis	2/366	44/18866	0.209982	0.547833	0.482149	DAB1/GRID2	2	ExNeu_2
GO:0030835	negative regulation of actin filament depolymerization	2/366	44/18866	0.209982	0.547833	0.482149	SPTBN4/TMOD1	2	ExNeu_2
GO:0045197	establishment or maintenance of epithelial cell apical/basal polarity	2/366	44/18866	0.209982	0.547833	0.482149	DLG2/LRRC7	2	ExNeu_2
GO:0050654	chondroitin sulfate proteoglycan metabolic process	2/366	44/18866	0.209982	0.547833	0.482149	CSGALNACT1/XYLT1	2	ExNeu_2
GO:0085029	extracellular matrix assembly	2/366	44/18866	0.209982	0.547833	0.482149	LAMB1/SMAD3	2	ExNeu_2
GO:0097028	dendritic cell differentiation	2/366	44/18866	0.209982	0.547833	0.482149	CAMK4/ZBTB46	2	ExNeu_2
GO:0042594	response to starvation	6/366	206/18866	0.211874	0.552357	0.486132	ATG7/CLEC16A/ELAPOR1/MAP3K5/PRKAG2/TNRC6A	6	ExNeu_2
GO:0043244	regulation of protein-containing complex disassembly	4/366	122/18866	0.212625	0.553901	0.48749	CLEC16A/NAV3/SPTBN4/TMOD1	4	ExNeu_2
GO:0009142	nucleoside triphosphate biosynthetic process	3/366	82/18866	0.212975	0.5544	0.487929	NME5/PRKAG2/SLC25A12	3	ExNeu_2
GO:0007173	epidermal growth factor receptor signaling pathway	4/366	123/18866	0.216695	0.561207	0.49392	CDH13/PTK2/SHC3/ZFYVE28	4	ExNeu_2
GO:1904375	regulation of protein localization to cell periphery	4/366	123/18866	0.216695	0.561207	0.49392	ARHGAP44/CACNG2/GPC6/SORBS1	4	ExNeu_2
GO:0032365	intracellular lipid transport	2/366	45/18866	0.21712	0.561207	0.49392	PRKAG2/RELCH	2	ExNeu_2
GO:0045429	positive regulation of nitric oxide biosynthetic process	2/366	45/18866	0.21712	0.561207	0.49392	NOS1AP/SMAD3	2	ExNeu_2
GO:0090311	regulation of protein deacetylation	2/366	45/18866	0.21712	0.561207	0.49392	FRY/MAPT	2	ExNeu_2
GO:0002088	lens development in camera-type eye	3/366	83/18866	0.21804	0.561207	0.49392	NTRK3/SMAD3/TMOD1	3	ExNeu_2
GO:0048708	astrocyte differentiation	3/366	83/18866	0.21804	0.561207	0.49392	DAB1/MAPT/NTRK3	3	ExNeu_2
GO:0051348	negative regulation of transferase activity	8/366	296/18866	0.218418	0.561207	0.49392	MAPT/PPM1E/PRKAG2/PTPRB/PTPRO/PTPRT/SMYD3/ZFYVE28	8	ExNeu_2
GO:0031668	cellular response to extracellular stimulus	7/366	253/18866	0.221887	0.561207	0.49392	ATG7/CLEC16A/KCNB1/ELAPOR1/MAP3K5/PRKAG2/TNRC6A	7	ExNeu_2
GO:0032102	negative regulation of response to external stimulus	11/366	433/18866	0.221948	0.561207	0.49392	AJAP1/CTNNA2/GRID2/LRFN5/PRKG1/PTPRO/ROBO2/RTN4RL1/SMAD3/SUSD4/TNR	11	ExNeu_2
GO:0006220	pyrimidine nucleotide metabolic process	2/366	46/18866	0.22428	0.561207	0.49392	NME5/UPP2	2	ExNeu_2
GO:0014014	negative regulation of gliogenesis	2/366	46/18866	0.22428	0.561207	0.49392	DAB1/NTRK3	2	ExNeu_2
GO:0031641	regulation of myelination	2/366	46/18866	0.22428	0.561207	0.49392	SLC25A12/TENM4	2	ExNeu_2
GO:0032570	response to progesterone	2/366	46/18866	0.22428	0.561207	0.49392	CATSPER2/TRERF1	2	ExNeu_2
GO:0050982	detection of mechanical stimulus	2/366	46/18866	0.22428	0.561207	0.49392	ASIC2/PKD1L1	2	ExNeu_2
GO:0051489	regulation of filopodium assembly	2/366	46/18866	0.22428	0.561207	0.49392	ARHGAP44/TENM2	2	ExNeu_2
GO:0051646	mitochondrion localization	2/366	46/18866	0.22428	0.561207	0.49392	AGBL4/MAPT	2	ExNeu_2
GO:1904407	positive regulation of nitric oxide metabolic process	2/366	46/18866	0.22428	0.561207	0.49392	NOS1AP/SMAD3	2	ExNeu_2
GO:0001574	ganglioside biosynthetic process	1/366	13/18866	0.224897	0.561207	0.49392	ST6GALNAC5	1	ExNeu_2
GO:0002921	negative regulation of humoral immune response	1/366	13/18866	0.224897	0.561207	0.49392	SUSD4	1	ExNeu_2
GO:0005513	detection of calcium ion	1/366	13/18866	0.224897	0.561207	0.49392	RYR2	1	ExNeu_2
GO:0006264	mitochondrial DNA replication	1/366	13/18866	0.224897	0.561207	0.49392	ATG7	1	ExNeu_2
GO:0006995	cellular response to nitrogen starvation	1/366	13/18866	0.224897	0.561207	0.49392	ATG7	1	ExNeu_2
GO:0007171	activation of transmembrane receptor protein tyrosine kinase activity	1/366	13/18866	0.224897	0.561207	0.49392	NRG3	1	ExNeu_2
GO:0007494	midgut development	1/366	13/18866	0.224897	0.561207	0.49392	DAB1	1	ExNeu_2
GO:0009886	post-embryonic animal morphogenesis	1/366	13/18866	0.224897	0.561207	0.49392	DSCAM	1	ExNeu_2
GO:0010457	centriole-centriole cohesion	1/366	13/18866	0.224897	0.561207	0.49392	NIN	1	ExNeu_2
GO:0010459	negative regulation of heart rate	1/366	13/18866	0.224897	0.561207	0.49392	SPTBN4	1	ExNeu_2
GO:0018095	protein polyglutamylation	1/366	13/18866	0.224897	0.561207	0.49392	TTLL11	1	ExNeu_2
GO:0021554	optic nerve development	1/366	13/18866	0.224897	0.561207	0.49392	NAV2	1	ExNeu_2
GO:0021681	cerebellar granular layer development	1/366	13/18866	0.224897	0.561207	0.49392	GRID2	1	ExNeu_2
GO:0031053	primary miRNA processing	1/366	13/18866	0.224897	0.561207	0.49392	SMAD3	1	ExNeu_2
GO:0031453	positive regulation of heterochromatin assembly	1/366	13/18866	0.224897	0.561207	0.49392	MPHOSPH8	1	ExNeu_2
GO:0033605	positive regulation of catecholamine secretion	1/366	13/18866	0.224897	0.561207	0.49392	KCNB1	1	ExNeu_2
GO:0035641	locomotory exploration behavior	1/366	13/18866	0.224897	0.561207	0.49392	TNR	1	ExNeu_2
GO:0042538	hyperosmotic salinity response	1/366	13/18866	0.224897	0.561207	0.49392	MICU1	1	ExNeu_2
GO:0043562	cellular response to nitrogen levels	1/366	13/18866	0.224897	0.561207	0.49392	ATG7	1	ExNeu_2
GO:0051481	negative regulation of cytosolic calcium ion concentration	1/366	13/18866	0.224897	0.561207	0.49392	SMAD3	1	ExNeu_2
GO:0051764	actin crosslink formation	1/366	13/18866	0.224897	0.561207	0.49392	ACTN1	1	ExNeu_2
GO:0051956	negative regulation of amino acid transport	1/366	13/18866	0.224897	0.561207	0.49392	GRM7	1	ExNeu_2
GO:0060123	regulation of growth hormone secretion	1/366	13/18866	0.224897	0.561207	0.49392	KALRN	1	ExNeu_2
GO:0061000	negative regulation of dendritic spine development	1/366	13/18866	0.224897	0.561207	0.49392	FSTL4	1	ExNeu_2
GO:0071415	cellular response to purine-containing compound	1/366	13/18866	0.224897	0.561207	0.49392	RYR2	1	ExNeu_2
GO:0071696	ectodermal placode development	1/366	13/18866	0.224897	0.561207	0.49392	NRG3	1	ExNeu_2
GO:0072710	response to hydroxyurea	1/366	13/18866	0.224897	0.561207	0.49392	SPIDR	1	ExNeu_2
GO:0098903	regulation of membrane repolarization during action potential	1/366	13/18866	0.224897	0.561207	0.49392	NOS1AP	1	ExNeu_2
GO:0099638	endosome to plasma membrane protein transport	1/366	13/18866	0.224897	0.561207	0.49392	ARHGAP44	1	ExNeu_2
GO:0099640	axo-dendritic protein transport	1/366	13/18866	0.224897	0.561207	0.49392	DLG2	1	ExNeu_2
GO:1901096	regulation of autophagosome maturation	1/366	13/18866	0.224897	0.561207	0.49392	CLEC16A	1	ExNeu_2
GO:1901387	positive regulation of voltage-gated calcium channel activity	1/366	13/18866	0.224897	0.561207	0.49392	CACNB2	1	ExNeu_2
GO:1902306	negative regulation of sodium ion transmembrane transport	1/366	13/18866	0.224897	0.561207	0.49392	HECW1	1	ExNeu_2
GO:1903025	regulation of RNA polymerase II regulatory region sequence-specific DNA binding	1/366	13/18866	0.224897	0.561207	0.49392	ZBTB7C	1	ExNeu_2
GO:2000194	regulation of female gonad development	1/366	13/18866	0.224897	0.561207	0.49392	ZFPM2	1	ExNeu_2
GO:2001198	regulation of dendritic cell differentiation	1/366	13/18866	0.224897	0.561207	0.49392	ZBTB46	1	ExNeu_2
GO:0001952	regulation of cell-matrix adhesion	4/366	125/18866	0.2249	0.561207	0.49392	AJAP1/CDH13/PTK2/SMAD3	4	ExNeu_2
GO:0003014	renal system process	4/366	125/18866	0.2249	0.561207	0.49392	ADCY2/ADCY9/KCNMA1/PTPRO	4	ExNeu_2
GO:0007368	determination of left/right symmetry	4/366	125/18866	0.2249	0.561207	0.49392	AHI1/MICAL2/PKD1L1/SMAD3	4	ExNeu_2
GO:0048593	camera-type eye morphogenesis	4/366	125/18866	0.2249	0.561207	0.49392	AHI1/ATP8A2/DSCAM/SDK1	4	ExNeu_2
GO:0014706	striated muscle tissue development	10/366	389/18866	0.225501	0.562305	0.494887	FHOD3/HIVEP3/MRTFB/MYH10/NEBL/RYR2/SMAD3/SORBS2/TENM4/ZFPM2	10	ExNeu_2
GO:0042692	muscle cell differentiation	10/366	390/18866	0.227774	0.567525	0.499481	CTNNA2/FHOD3/KCNH1/MRTFA/MRTFB/MYH10/NEBL/SMYD3/SORBS2/TMOD1	10	ExNeu_2
GO:0000245	spliceosomal complex assembly	3/366	85/18866	0.228244	0.567525	0.499481	CELF2/CELF4/CELF5	3	ExNeu_2
GO:0009199	ribonucleoside triphosphate metabolic process	3/366	85/18866	0.228244	0.567525	0.499481	NME5/PRKAG2/SLC25A12	3	ExNeu_2
GO:0010507	negative regulation of autophagy	3/366	85/18866	0.228244	0.567525	0.499481	ATG7/CLEC16A/PTK2	3	ExNeu_2
GO:0051258	protein polymerization	8/366	300/18866	0.228786	0.568274	0.50014	CLIP1/CTNNA2/FHOD3/MAPT/NAV3/NIN/SPTBN4/TMOD1	8	ExNeu_2
GO:0018210	peptidyl-threonine modification	4/366	126/18866	0.229032	0.568274	0.50014	CEMIP/GALNTL6/PRKAG2/TRPC6	4	ExNeu_2
GO:0055007	cardiac muscle cell differentiation	4/366	126/18866	0.229032	0.568274	0.50014	FHOD3/MYH10/NEBL/SORBS2	4	ExNeu_2
GO:0007265	Ras protein signal transduction	9/366	346/18866	0.231155	0.572259	0.503647	ARHGAP44/CDH13/IQSEC1/IQSEC3/KALRN/KSR2/RASGRF2/SCAI/SHC3	9	ExNeu_2
GO:0022602	ovulation cycle process	2/366	47/18866	0.231457	0.572259	0.503647	ROBO2/SLIT3	2	ExNeu_2
GO:0042551	neuron maturation	2/366	47/18866	0.231457	0.572259	0.503647	SPTBN4/SRRM4	2	ExNeu_2
GO:0045933	positive regulation of muscle contraction	2/366	47/18866	0.231457	0.572259	0.503647	CHRM3/NOS1AP	2	ExNeu_2
GO:0048483	autonomic nervous system development	2/366	47/18866	0.231457	0.572259	0.503647	NAV2/PLXNA4	2	ExNeu_2
GO:0014066	regulation of phosphatidylinositol 3-kinase signaling	4/366	127/18866	0.233184	0.573375	0.504629	FBXL2/NTRK3/PDGFD/PTK2	4	ExNeu_2
GO:1905477	positive regulation of protein localization to membrane	4/366	127/18866	0.233184	0.573375	0.504629	CACNG2/CEMIP/KCNB1/SORBS1	4	ExNeu_2
GO:0035023	regulation of Rho protein signal transduction	3/366	86/18866	0.233379	0.573375	0.504629	KALRN/RASGRF2/SCAI	3	ExNeu_2
GO:0097756	negative regulation of blood vessel diameter	3/366	86/18866	0.233379	0.573375	0.504629	ASIC2/CHRM3/HRH2	3	ExNeu_2
GO:0009144	purine nucleoside triphosphate metabolic process	3/366	87/18866	0.238536	0.573375	0.504629	NME5/PRKAG2/SLC25A12	3	ExNeu_2
GO:0008089	anterograde axonal transport	2/366	48/18866	0.238648	0.573375	0.504629	AGBL4/DLG2	2	ExNeu_2
GO:0031952	regulation of protein autophosphorylation	2/366	48/18866	0.238648	0.573375	0.504629	NEK10/PDGFD	2	ExNeu_2
GO:0035088	establishment or maintenance of apical/basal cell polarity	2/366	48/18866	0.238648	0.573375	0.504629	DLG2/LRRC7	2	ExNeu_2
GO:0042220	response to cocaine	2/366	48/18866	0.238648	0.573375	0.504629	DNMT3A/SDK1	2	ExNeu_2
GO:0051932	synaptic transmission, GABAergic	2/366	48/18866	0.238648	0.573375	0.504629	GABRG3/SYN3	2	ExNeu_2
GO:0055010	ventricular cardiac muscle tissue morphogenesis	2/366	48/18866	0.238648	0.573375	0.504629	RYR2/ZFPM2	2	ExNeu_2
GO:0061245	establishment or maintenance of bipolar cell polarity	2/366	48/18866	0.238648	0.573375	0.504629	DLG2/LRRC7	2	ExNeu_2
GO:0070169	positive regulation of biomineral tissue development	2/366	48/18866	0.238648	0.573375	0.504629	NELL1/SMAD3	2	ExNeu_2
GO:0110151	positive regulation of biomineralization	2/366	48/18866	0.238648	0.573375	0.504629	NELL1/SMAD3	2	ExNeu_2
GO:0140056	organelle localization by membrane tethering	5/366	171/18866	0.238759	0.573375	0.504629	AHI1/EXOC6/KCNB1/UNC13A/UNC13C	5	ExNeu_2
GO:0003214	cardiac left ventricle morphogenesis	1/366	14/18866	0.239945	0.573375	0.504629	RYR2	1	ExNeu_2
GO:0006241	CTP biosynthetic process	1/366	14/18866	0.239945	0.573375	0.504629	NME5	1	ExNeu_2
GO:0007175	negative regulation of epidermal growth factor-activated receptor activity	1/366	14/18866	0.239945	0.573375	0.504629	ZFYVE28	1	ExNeu_2
GO:0007512	adult heart development	1/366	14/18866	0.239945	0.573375	0.504629	MYH10	1	ExNeu_2
GO:0010649	regulation of cell communication by electrical coupling	1/366	14/18866	0.239945	0.573375	0.504629	PDE4D	1	ExNeu_2
GO:0010752	regulation of cGMP-mediated signaling	1/366	14/18866	0.239945	0.573375	0.504629	PDE10A	1	ExNeu_2
GO:0010917	negative regulation of mitochondrial membrane potential	1/366	14/18866	0.239945	0.573375	0.504629	MAPT	1	ExNeu_2
GO:0030007	cellular potassium ion homeostasis	1/366	14/18866	0.239945	0.573375	0.504629	KCNMA1	1	ExNeu_2
GO:0030213	hyaluronan biosynthetic process	1/366	14/18866	0.239945	0.573375	0.504629	CEMIP	1	ExNeu_2
GO:0033169	histone H3-K9 demethylation	1/366	14/18866	0.239945	0.573375	0.504629	JMJD1C	1	ExNeu_2
GO:0036092	phosphatidylinositol-3-phosphate biosynthetic process	1/366	14/18866	0.239945	0.573375	0.504629	INPP4A	1	ExNeu_2
GO:0036295	cellular response to increased oxygen levels	1/366	14/18866	0.239945	0.573375	0.504629	ATG7	1	ExNeu_2
GO:0043173	nucleotide salvage	1/366	14/18866	0.239945	0.573375	0.504629	UPP2	1	ExNeu_2
GO:0043650	dicarboxylic acid biosynthetic process	1/366	14/18866	0.239945	0.573375	0.504629	SLC25A12	1	ExNeu_2
GO:0044804	autophagy of nucleus	1/366	14/18866	0.239945	0.573375	0.504629	ATG7	1	ExNeu_2
GO:0045799	positive regulation of chromatin assembly or disassembly	1/366	14/18866	0.239945	0.573375	0.504629	MPHOSPH8	1	ExNeu_2
GO:0046036	CTP metabolic process	1/366	14/18866	0.239945	0.573375	0.504629	NME5	1	ExNeu_2
GO:0046037	GMP metabolic process	1/366	14/18866	0.239945	0.573375	0.504629	DLG2	1	ExNeu_2
GO:0046131	pyrimidine ribonucleoside metabolic process	1/366	14/18866	0.239945	0.573375	0.504629	UPP2	1	ExNeu_2
GO:0046133	pyrimidine ribonucleoside catabolic process	1/366	14/18866	0.239945	0.573375	0.504629	UPP2	1	ExNeu_2
GO:0047484	regulation of response to osmotic stress	1/366	14/18866	0.239945	0.573375	0.504629	MICU1	1	ExNeu_2
GO:0051547	regulation of keratinocyte migration	1/366	14/18866	0.239945	0.573375	0.504629	IQSEC1	1	ExNeu_2
GO:0051645	Golgi localization	1/366	14/18866	0.239945	0.573375	0.504629	DAB1	1	ExNeu_2
GO:0060211	regulation of nuclear-transcribed mRNA poly(A) tail shortening	1/366	14/18866	0.239945	0.573375	0.504629	TNRC6A	1	ExNeu_2
GO:0060397	growth hormone receptor signaling pathway via JAK-STAT	1/366	14/18866	0.239945	0.573375	0.504629	GHR	1	ExNeu_2
GO:0060452	positive regulation of cardiac muscle contraction	1/366	14/18866	0.239945	0.573375	0.504629	NOS1AP	1	ExNeu_2
GO:0060911	cardiac cell fate commitment	1/366	14/18866	0.239945	0.573375	0.504629	TENM4	1	ExNeu_2
GO:0070307	lens fiber cell development	1/366	14/18866	0.239945	0.573375	0.504629	TMOD1	1	ExNeu_2
GO:0071361	cellular response to ethanol	1/366	14/18866	0.239945	0.573375	0.504629	DNMT3A	1	ExNeu_2
GO:0072425	signal transduction involved in G2 DNA damage checkpoint	1/366	14/18866	0.239945	0.573375	0.504629	BABAM2	1	ExNeu_2
GO:0090308	regulation of DNA methylation-dependent heterochromatin assembly	1/366	14/18866	0.239945	0.573375	0.504629	MPHOSPH8	1	ExNeu_2
GO:1901070	guanosine-containing compound biosynthetic process	1/366	14/18866	0.239945	0.573375	0.504629	NME5	1	ExNeu_2
GO:1901722	regulation of cell proliferation involved in kidney development	1/366	14/18866	0.239945	0.573375	0.504629	PDGFD	1	ExNeu_2
GO:2000543	positive regulation of gastrulation	1/366	14/18866	0.239945	0.573375	0.504629	TENM4	1	ExNeu_2
GO:0030336	negative regulation of cell migration	9/366	350/18866	0.240993	0.575486	0.506488	LDLRAD4/NAV3/NRG3/PRKG1/PTPRG/PTPRR/PTPRT/SCAI/SRGAP3	9	ExNeu_2
GO:0006163	purine nucleotide metabolic process	11/366	442/18866	0.241435	0.57613	0.507054	ACOT11/ADCY2/ADCY9/DLG2/GPI/NME5/PDE10A/PDE4D/PRKAG2/SLC25A12/TPST1	11	ExNeu_2
GO:0070482	response to oxygen levels	10/366	396/18866	0.241592	0.57613	0.507054	ARNT2/ATG7/DNMT3A/ITPR1/KCND2/KCNMA1/MALAT1/RYR2/SMAD3/TRPC6	10	ExNeu_2
GO:0002028	regulation of sodium ion transport	3/366	88/18866	0.243711	0.579996	0.510457	FGF12/HECW1/SPTBN4	3	ExNeu_2
GO:0014068	positive regulation of phosphatidylinositol 3-kinase signaling	3/366	88/18866	0.243711	0.579996	0.510457	NTRK3/PDGFD/PTK2	3	ExNeu_2
GO:1901879	regulation of protein depolymerization	3/366	88/18866	0.243711	0.579996	0.510457	NAV3/SPTBN4/TMOD1	3	ExNeu_2
GO:0006654	phosphatidic acid biosynthetic process	2/366	49/18866	0.245851	0.582587	0.512737	DGKB/DGKG	2	ExNeu_2
GO:0018198	peptidyl-cysteine modification	2/366	49/18866	0.245851	0.582587	0.512737	NOS1AP/ZDHHC14	2	ExNeu_2
GO:0021517	ventral spinal cord development	2/366	49/18866	0.245851	0.582587	0.512737	DAB1/MDGA2	2	ExNeu_2
GO:0032663	regulation of interleukin-2 production	2/366	49/18866	0.245851	0.582587	0.512737	NAV3/PDE4D	2	ExNeu_2
GO:0048512	circadian behavior	2/366	49/18866	0.245851	0.582587	0.512737	BTBD9/KCND2	2	ExNeu_2
GO:0009152	purine ribonucleotide biosynthetic process	5/366	173/18866	0.245966	0.582587	0.512737	ADCY2/ADCY9/NME5/PRKAG2/SLC25A12	5	ExNeu_2
GO:0021543	pallium development	5/366	173/18866	0.245966	0.582587	0.512737	DAB1/KIRREL3/LAMB1/PHACTR1/TMEM108	5	ExNeu_2
GO:0010810	regulation of cell-substrate adhesion	6/366	217/18866	0.246405	0.58323	0.513303	AJAP1/CDH13/COL26A1/PTK2/PTPRO/SMAD3	6	ExNeu_2
GO:0035725	sodium ion transmembrane transport	5/366	174/18866	0.249591	0.59005	0.519305	ASIC2/FGF12/HECW1/KCNK1/SLC24A4	5	ExNeu_2
GO:0007623	circadian rhythm	6/366	218/18866	0.249624	0.59005	0.519305	ATG7/BTBD9/HS3ST2/KCND2/NPAS2/NTRK3	6	ExNeu_2
GO:0003206	cardiac chamber morphogenesis	4/366	131/18866	0.249965	0.590458	0.519664	ROBO2/RYR2/SLIT3/ZFPM2	4	ExNeu_2
GO:0007622	rhythmic behavior	2/366	50/18866	0.253061	0.591651	0.520714	BTBD9/KCND2	2	ExNeu_2
GO:0032456	endocytic recycling	2/366	50/18866	0.253061	0.591651	0.520714	RAB11FIP3/VPS53	2	ExNeu_2
GO:0048546	digestive tract morphogenesis	2/366	50/18866	0.253061	0.591651	0.520714	AHI1/SMAD3	2	ExNeu_2
GO:0001946	lymphangiogenesis	1/366	15/18866	0.254701	0.591651	0.520714	CCBE1	1	ExNeu_2
GO:0006089	lactate metabolic process	1/366	15/18866	0.254701	0.591651	0.520714	SLC25A12	1	ExNeu_2
GO:0006828	manganese ion transport	1/366	15/18866	0.254701	0.591651	0.520714	TRPC6	1	ExNeu_2
GO:0009130	pyrimidine nucleoside monophosphate biosynthetic process	1/366	15/18866	0.254701	0.591651	0.520714	UPP2	1	ExNeu_2
GO:0009209	pyrimidine ribonucleoside triphosphate biosynthetic process	1/366	15/18866	0.254701	0.591651	0.520714	NME5	1	ExNeu_2
GO:0010763	positive regulation of fibroblast migration	1/366	15/18866	0.254701	0.591651	0.520714	PTK2	1	ExNeu_2
GO:0014048	regulation of glutamate secretion	1/366	15/18866	0.254701	0.591651	0.520714	GRM7	1	ExNeu_2
GO:0018216	peptidyl-arginine methylation	1/366	15/18866	0.254701	0.591651	0.520714	PRMT8	1	ExNeu_2
GO:0030852	regulation of granulocyte differentiation	1/366	15/18866	0.254701	0.591651	0.520714	ZBTB46	1	ExNeu_2
GO:0034111	negative regulation of homotypic cell-cell adhesion	1/366	15/18866	0.254701	0.591651	0.520714	PRKG1	1	ExNeu_2
GO:0042976	activation of Janus kinase activity	1/366	15/18866	0.254701	0.591651	0.520714	GHR	1	ExNeu_2
GO:0045475	locomotor rhythm	1/366	15/18866	0.254701	0.591651	0.520714	KCND2	1	ExNeu_2
GO:0045837	negative regulation of membrane potential	1/366	15/18866	0.254701	0.591651	0.520714	MAPT	1	ExNeu_2
GO:0050651	dermatan sulfate proteoglycan biosynthetic process	1/366	15/18866	0.254701	0.591651	0.520714	CSGALNACT1	1	ExNeu_2
GO:0051290	protein heterotetramerization	1/366	15/18866	0.254701	0.591651	0.520714	GRIN2B	1	ExNeu_2
GO:0060841	venous blood vessel development	1/366	15/18866	0.254701	0.591651	0.520714	CCBE1	1	ExNeu_2
GO:0070831	basement membrane assembly	1/366	15/18866	0.254701	0.591651	0.520714	LAMB1	1	ExNeu_2
GO:0071474	cellular hyperosmotic response	1/366	15/18866	0.254701	0.591651	0.520714	MICU1	1	ExNeu_2
GO:0072498	embryonic skeletal joint development	1/366	15/18866	0.254701	0.591651	0.520714	EXT1	1	ExNeu_2
GO:0090192	regulation of glomerulus development	1/366	15/18866	0.254701	0.591651	0.520714	PDGFD	1	ExNeu_2
GO:0097202	activation of cysteine-type endopeptidase activity	1/366	15/18866	0.254701	0.591651	0.520714	GRIN2A	1	ExNeu_2
GO:2001171	positive regulation of ATP biosynthetic process	1/366	15/18866	0.254701	0.591651	0.520714	SLC25A12	1	ExNeu_2
GO:0042177	negative regulation of protein catabolic process	4/366	133/18866	0.258451	0.598634	0.52686	CLEC16A/GRIN2A/NELL1/SMAD3	4	ExNeu_2
GO:0045921	positive regulation of exocytosis	3/366	91/18866	0.259341	0.598634	0.52686	CACNA1D/CACNB2/KCNB1	3	ExNeu_2
GO:0097306	cellular response to alcohol	3/366	91/18866	0.259341	0.598634	0.52686	ADCY2/DNMT3A/SPIDR	3	ExNeu_2
GO:0008154	actin polymerization or depolymerization	6/366	221/18866	0.259351	0.598634	0.52686	CTNNA2/FHOD3/MICAL2/MICAL3/SPTBN4/TMOD1	6	ExNeu_2
GO:0009165	nucleotide biosynthetic process	7/366	266/18866	0.259446	0.598634	0.52686	ADCY2/ADCY9/NME5/NMNAT2/PRKAG2/SLC25A12/UPP2	7	ExNeu_2
GO:0009161	ribonucleoside monophosphate metabolic process	2/366	51/18866	0.260276	0.598634	0.52686	DLG2/UPP2	2	ExNeu_2
GO:0021545	cranial nerve development	2/366	51/18866	0.260276	0.598634	0.52686	NAV2/PLXNA4	2	ExNeu_2
GO:0038084	vascular endothelial growth factor signaling pathway	2/366	51/18866	0.260276	0.598634	0.52686	ADAMTS3/CCBE1	2	ExNeu_2
GO:0043277	apoptotic cell clearance	2/366	51/18866	0.260276	0.598634	0.52686	XKR4/XKR6	2	ExNeu_2
GO:0046473	phosphatidic acid metabolic process	2/366	51/18866	0.260276	0.598634	0.52686	DGKB/DGKG	2	ExNeu_2
GO:0050885	neuromuscular process controlling balance	2/366	51/18866	0.260276	0.598634	0.52686	MYH10/TNR	2	ExNeu_2
GO:0060976	coronary vasculature development	2/366	51/18866	0.260276	0.598634	0.52686	MYH10/PRICKLE1	2	ExNeu_2
GO:0071675	regulation of mononuclear cell migration	2/366	51/18866	0.260276	0.598634	0.52686	PDGFD/PTK2	2	ExNeu_2
GO:0072523	purine-containing compound catabolic process	2/366	51/18866	0.260276	0.598634	0.52686	PDE10A/PDE4D	2	ExNeu_2
GO:0090102	cochlea development	2/366	51/18866	0.260276	0.598634	0.52686	GABRB3/NTRK3	2	ExNeu_2
GO:0009855	determination of bilateral symmetry	4/366	134/18866	0.262716	0.601292	0.529199	AHI1/MICAL2/PKD1L1/SMAD3	4	ExNeu_2
GO:1903532	positive regulation of secretion by cell	8/366	313/18866	0.263623	0.601292	0.529199	CACNA1D/CACNB2/FRMD4A/GPI/KCNB1/MYH10/MYRIP/UNC13A	8	ExNeu_2
GO:0001666	response to hypoxia	9/366	359/18866	0.263645	0.601292	0.529199	ARNT2/DNMT3A/ITPR1/KCND2/KCNMA1/MALAT1/RYR2/SMAD3/TRPC6	9	ExNeu_2
GO:0009799	specification of symmetry	4/366	135/18866	0.266994	0.601292	0.529199	AHI1/MICAL2/PKD1L1/SMAD3	4	ExNeu_2
GO:0048565	digestive tract development	4/366	135/18866	0.266994	0.601292	0.529199	AHI1/DAB1/HRH2/SMAD3	4	ExNeu_2
GO:0000186	activation of MAPKK activity	2/366	52/18866	0.267493	0.601292	0.529199	GRM1/MAP3K5	2	ExNeu_2
GO:0003179	heart valve morphogenesis	2/366	52/18866	0.267493	0.601292	0.529199	ROBO2/SLIT3	2	ExNeu_2
GO:0032330	regulation of chondrocyte differentiation	2/366	52/18866	0.267493	0.601292	0.529199	SMAD3/ZBTB16	2	ExNeu_2
GO:0046580	negative regulation of Ras protein signal transduction	2/366	52/18866	0.267493	0.601292	0.529199	ARHGAP44/SCAI	2	ExNeu_2
GO:0051496	positive regulation of stress fiber assembly	2/366	52/18866	0.267493	0.601292	0.529199	PPM1E/SMAD3	2	ExNeu_2
GO:0071622	regulation of granulocyte chemotaxis	2/366	52/18866	0.267493	0.601292	0.529199	CAMK1D/PTK2	2	ExNeu_2
GO:0072132	mesenchyme morphogenesis	2/366	52/18866	0.267493	0.601292	0.529199	ROBO2/SMAD3	2	ExNeu_2
GO:0072666	establishment of protein localization to vacuole	2/366	52/18866	0.267493	0.601292	0.529199	CACNG2/CACNG3	2	ExNeu_2
GO:1901293	nucleoside phosphate biosynthetic process	7/366	269/18866	0.268368	0.601292	0.529199	ADCY2/ADCY9/NME5/NMNAT2/PRKAG2/SLC25A12/UPP2	7	ExNeu_2
GO:0001977	renal system process involved in regulation of blood volume	1/366	16/18866	0.269171	0.601292	0.529199	PTPRO	1	ExNeu_2
GO:0006555	methionine metabolic process	1/366	16/18866	0.269171	0.601292	0.529199	MSRA	1	ExNeu_2
GO:0007567	parturition	1/366	16/18866	0.269171	0.601292	0.529199	KALRN	1	ExNeu_2
GO:0009129	pyrimidine nucleoside monophosphate metabolic process	1/366	16/18866	0.269171	0.601292	0.529199	UPP2	1	ExNeu_2
GO:0009208	pyrimidine ribonucleoside triphosphate metabolic process	1/366	16/18866	0.269171	0.601292	0.529199	NME5	1	ExNeu_2
GO:0014061	regulation of norepinephrine secretion	1/366	16/18866	0.269171	0.601292	0.529199	KCNB1	1	ExNeu_2
GO:0017014	protein nitrosylation	1/366	16/18866	0.269171	0.601292	0.529199	NOS1AP	1	ExNeu_2
GO:0018119	peptidyl-cysteine S-nitrosylation	1/366	16/18866	0.269171	0.601292	0.529199	NOS1AP	1	ExNeu_2
GO:0021542	dentate gyrus development	1/366	16/18866	0.269171	0.601292	0.529199	TMEM108	1	ExNeu_2
GO:0030214	hyaluronan catabolic process	1/366	16/18866	0.269171	0.601292	0.529199	CEMIP	1	ExNeu_2
GO:0030252	growth hormone secretion	1/366	16/18866	0.269171	0.601292	0.529199	KALRN	1	ExNeu_2
GO:0031573	intra-S DNA damage checkpoint	1/366	16/18866	0.269171	0.601292	0.529199	RAD9A	1	ExNeu_2
GO:0035864	response to potassium ion	1/366	16/18866	0.269171	0.601292	0.529199	DLG2	1	ExNeu_2
GO:0043174	nucleoside salvage	1/366	16/18866	0.269171	0.601292	0.529199	UPP2	1	ExNeu_2
GO:0045725	positive regulation of glycogen biosynthetic process	1/366	16/18866	0.269171	0.601292	0.529199	SORBS1	1	ExNeu_2
GO:0045869	negative regulation of single stranded viral RNA replication via double stranded DNA intermediate	1/366	16/18866	0.269171	0.601292	0.529199	MPHOSPH8	1	ExNeu_2
GO:0045989	positive regulation of striated muscle contraction	1/366	16/18866	0.269171	0.601292	0.529199	NOS1AP	1	ExNeu_2
GO:0046134	pyrimidine nucleoside biosynthetic process	1/366	16/18866	0.269171	0.601292	0.529199	UPP2	1	ExNeu_2
GO:0048311	mitochondrion distribution	1/366	16/18866	0.269171	0.601292	0.529199	MAPT	1	ExNeu_2
GO:0050655	dermatan sulfate proteoglycan metabolic process	1/366	16/18866	0.269171	0.601292	0.529199	CSGALNACT1	1	ExNeu_2
GO:0050774	negative regulation of dendrite morphogenesis	1/366	16/18866	0.269171	0.601292	0.529199	TRPC6	1	ExNeu_2
GO:0050884	neuromuscular process controlling posture	1/366	16/18866	0.269171	0.601292	0.529199	ATP8A2	1	ExNeu_2
GO:0051284	positive regulation of sequestering of calcium ion	1/366	16/18866	0.269171	0.601292	0.529199	RYR2	1	ExNeu_2
GO:0055119	relaxation of cardiac muscle	1/366	16/18866	0.269171	0.601292	0.529199	PDE4D	1	ExNeu_2
GO:0061684	chaperone-mediated autophagy	1/366	16/18866	0.269171	0.601292	0.529199	ATG7	1	ExNeu_2
GO:0071599	otic vesicle development	1/366	16/18866	0.269171	0.601292	0.529199	AHI1	1	ExNeu_2
GO:0072109	glomerular mesangium development	1/366	16/18866	0.269171	0.601292	0.529199	PDGFD	1	ExNeu_2
GO:0086103	G protein-coupled receptor signaling pathway involved in heart process	1/366	16/18866	0.269171	0.601292	0.529199	PDE4D	1	ExNeu_2
GO:1901201	regulation of extracellular matrix assembly	1/366	16/18866	0.269171	0.601292	0.529199	SMAD3	1	ExNeu_2
GO:1903830	magnesium ion transmembrane transport	1/366	16/18866	0.269171	0.601292	0.529199	NIPAL2	1	ExNeu_2
GO:1904862	inhibitory synapse assembly	1/366	16/18866	0.269171	0.601292	0.529199	GABRB3	1	ExNeu_2
GO:0006497	protein lipidation	3/366	93/18866	0.269833	0.602386	0.530162	ATG7/HHAT/ZDHHC14	3	ExNeu_2
GO:0007389	pattern specification process	11/366	455/18866	0.270643	0.60381	0.531415	AHI1/DSCAML1/MEIS2/MICAL2/NRG3/PKD1L1/PLXNA2/ROBO2/SCMH1/SMAD3/ZBTB16	11	ExNeu_2
GO:0022406	membrane docking	5/366	180/18866	0.271612	0.605583	0.532976	AHI1/EXOC6/KCNB1/UNC13A/UNC13C	5	ExNeu_2
GO:0060537	muscle tissue development	10/366	409/18866	0.272514	0.607208	0.534406	FHOD3/HIVEP3/MRTFB/MYH10/NEBL/RYR2/SMAD3/SORBS2/TENM4/ZFPM2	10	ExNeu_2
GO:0043949	regulation of cAMP-mediated signaling	2/366	53/18866	0.274709	0.610541	0.537339	PDE10A/PDE4D	2	ExNeu_2
GO:0045599	negative regulation of fat cell differentiation	2/366	53/18866	0.274709	0.610541	0.537339	SMAD3/ZFPM2	2	ExNeu_2
GO:0045661	regulation of myoblast differentiation	2/366	53/18866	0.274709	0.610541	0.537339	MAP3K5/PRICKLE1	2	ExNeu_2
GO:0048168	regulation of neuronal synaptic plasticity	2/366	53/18866	0.274709	0.610541	0.537339	SHISA9/UNC13A	2	ExNeu_2
GO:0045778	positive regulation of ossification	3/366	94/18866	0.275097	0.611017	0.537758	NELL1/SMAD3/ZBTB16	3	ExNeu_2
GO:0010950	positive regulation of endopeptidase activity	5/366	181/18866	0.275323	0.611129	0.537857	GRIN2A/GRIN2B/MAP3K5/MAPT/SMAD3	5	ExNeu_2
GO:2000146	negative regulation of cell motility	9/366	365/18866	0.279104	0.616831	0.542875	LDLRAD4/NAV3/NRG3/PRKG1/PTPRG/PTPRR/PTPRT/SCAI/SRGAP3	9	ExNeu_2
GO:0045638	negative regulation of myeloid cell differentiation	3/366	95/18866	0.280372	0.616831	0.542875	MEIS2/ZBTB16/ZBTB46	3	ExNeu_2
GO:0010038	response to metal ion	9/366	366/18866	0.281705	0.616831	0.542875	CACNG2/CPNE4/DLG2/DNMT3A/KCNH1/KCNMA1/MAPT/RYR2/SLC25A12	9	ExNeu_2
GO:0006754	ATP biosynthetic process	2/366	54/18866	0.281921	0.616831	0.542875	PRKAG2/SLC25A12	2	ExNeu_2
GO:0030834	regulation of actin filament depolymerization	2/366	54/18866	0.281921	0.616831	0.542875	SPTBN4/TMOD1	2	ExNeu_2
GO:0032623	interleukin-2 production	2/366	54/18866	0.281921	0.616831	0.542875	NAV3/PDE4D	2	ExNeu_2
GO:0000076	DNA replication checkpoint	1/366	17/18866	0.283361	0.616831	0.542875	RAD9A	1	ExNeu_2
GO:0003128	heart field specification	1/366	17/18866	0.283361	0.616831	0.542875	ROBO2	1	ExNeu_2
GO:0003184	pulmonary valve morphogenesis	1/366	17/18866	0.283361	0.616831	0.542875	ROBO2	1	ExNeu_2
GO:0006957	complement activation, alternative pathway	1/366	17/18866	0.283361	0.616831	0.542875	SUSD4	1	ExNeu_2
GO:0009048	dosage compensation by inactivation of X chromosome	1/366	17/18866	0.283361	0.616831	0.542875	XIST	1	ExNeu_2
GO:0009084	glutamine family amino acid biosynthetic process	1/366	17/18866	0.283361	0.616831	0.542875	SLC25A12	1	ExNeu_2
GO:0009312	oligosaccharide biosynthetic process	1/366	17/18866	0.283361	0.616831	0.542875	ST6GALNAC5	1	ExNeu_2
GO:0015693	magnesium ion transport	1/366	17/18866	0.283361	0.616831	0.542875	NIPAL2	1	ExNeu_2
GO:0030322	stabilization of membrane potential	1/366	17/18866	0.283361	0.616831	0.542875	KCNK1	1	ExNeu_2
GO:0031000	response to caffeine	1/366	17/18866	0.283361	0.616831	0.542875	RYR2	1	ExNeu_2
GO:0035020	regulation of Rac protein signal transduction	1/366	17/18866	0.283361	0.616831	0.542875	ARHGAP44	1	ExNeu_2
GO:0038092	nodal signaling pathway	1/366	17/18866	0.283361	0.616831	0.542875	SMAD3	1	ExNeu_2
GO:0044764	multi-organism cellular process	1/366	17/18866	0.283361	0.616831	0.542875	PI4KA	1	ExNeu_2
GO:0046068	cGMP metabolic process	1/366	17/18866	0.283361	0.616831	0.542875	PDE10A	1	ExNeu_2
GO:0048243	norepinephrine secretion	1/366	17/18866	0.283361	0.616831	0.542875	KCNB1	1	ExNeu_2
GO:0055012	ventricular cardiac muscle cell differentiation	1/366	17/18866	0.283361	0.616831	0.542875	MYH10	1	ExNeu_2
GO:0060263	regulation of respiratory burst	1/366	17/18866	0.283361	0.616831	0.542875	CAMK1D	1	ExNeu_2
GO:0070875	positive regulation of glycogen metabolic process	1/366	17/18866	0.283361	0.616831	0.542875	SORBS1	1	ExNeu_2
GO:0098877	neurotransmitter receptor transport to plasma membrane	1/366	17/18866	0.283361	0.616831	0.542875	ARHGAP44	1	ExNeu_2
GO:0098969	neurotransmitter receptor transport to postsynaptic membrane	1/366	17/18866	0.283361	0.616831	0.542875	ARHGAP44	1	ExNeu_2
GO:1900242	regulation of synaptic vesicle endocytosis	1/366	17/18866	0.283361	0.616831	0.542875	BTBD9	1	ExNeu_2
GO:1903818	positive regulation of voltage-gated potassium channel activity	1/366	17/18866	0.283361	0.616831	0.542875	NOS1AP	1	ExNeu_2
GO:1904263	positive regulation of TORC1 signaling	1/366	17/18866	0.283361	0.616831	0.542875	CLEC16A	1	ExNeu_2
GO:2000811	negative regulation of anoikis	1/366	17/18866	0.283361	0.616831	0.542875	PTK2	1	ExNeu_2
GO:2001267	regulation of cysteine-type endopeptidase activity involved in apoptotic signaling pathway	1/366	17/18866	0.283361	0.616831	0.542875	SMAD3	1	ExNeu_2
GO:0051648	vesicle localization	6/366	229/18866	0.285753	0.621379	0.546878	GRIA1/MYO1D/PPFIA2/SYN2/SYN3/TANC2	6	ExNeu_2
GO:1901214	regulation of neuron death	8/366	321/18866	0.285806	0.621379	0.546878	ARMCX5-GPRASP2/ATG7/GABRB3/GRID2/GRIN2B/KCNB1/MAP3K5/MAPT	8	ExNeu_2
GO:0007266	Rho protein signal transduction	4/366	140/18866	0.288559	0.625488	0.550495	CDH13/KALRN/RASGRF2/SCAI	4	ExNeu_2
GO:0001954	positive regulation of cell-matrix adhesion	2/366	55/18866	0.289127	0.625488	0.550495	CDH13/SMAD3	2	ExNeu_2
GO:0003229	ventricular cardiac muscle tissue development	2/366	55/18866	0.289127	0.625488	0.550495	RYR2/ZFPM2	2	ExNeu_2
GO:0008347	glial cell migration	2/366	55/18866	0.289127	0.625488	0.550495	DAB1/LAMB1	2	ExNeu_2
GO:0014888	striated muscle adaptation	2/366	55/18866	0.289127	0.625488	0.550495	MLIP/SMAD3	2	ExNeu_2
GO:0050879	multicellular organismal movement	2/366	55/18866	0.289127	0.625488	0.550495	ATP8A2/ITPR1	2	ExNeu_2
GO:0050881	musculoskeletal movement	2/366	55/18866	0.289127	0.625488	0.550495	ATP8A2/ITPR1	2	ExNeu_2
GO:2000649	regulation of sodium ion transmembrane transporter activity	2/366	55/18866	0.289127	0.625488	0.550495	FGF12/HECW1	2	ExNeu_2
GO:0036473	cell death in response to oxidative stress	3/366	97/18866	0.290948	0.627485	0.552252	ATG7/MAP3K5/NME5	3	ExNeu_2
GO:0048704	embryonic skeletal system morphogenesis	3/366	97/18866	0.290948	0.627485	0.552252	DSCAML1/SMAD3/DYNC2I1	3	ExNeu_2
GO:0071674	mononuclear cell migration	3/366	97/18866	0.290948	0.627485	0.552252	PDGFD/PTK2/PTPRO	3	ExNeu_2
GO:1901216	positive regulation of neuron death	3/366	97/18866	0.290948	0.627485	0.552252	GRIN2B/MAP3K5/MAPT	3	ExNeu_2
GO:1901655	cellular response to ketone	3/366	97/18866	0.290948	0.627485	0.552252	ADCY2/SMYD3/TRERF1	3	ExNeu_2
GO:0045862	positive regulation of proteolysis	9/366	370/18866	0.292178	0.629751	0.554246	AGBL4/CCBE1/GRIN2A/GRIN2B/MAP3K5/MAPT/PRICKLE1/PTK2/SMAD3	9	ExNeu_2
GO:0036293	response to decreased oxygen levels	9/366	371/18866	0.294813	0.631397	0.555694	ARNT2/DNMT3A/ITPR1/KCND2/KCNMA1/MALAT1/RYR2/SMAD3/TRPC6	9	ExNeu_2
GO:0001657	ureteric bud development	3/366	98/18866	0.296247	0.631397	0.555694	GREB1L/ROBO2/SMAD3	3	ExNeu_2
GO:0030316	osteoclast differentiation	3/366	98/18866	0.296247	0.631397	0.555694	CAMK4/LRRK1/PRXL2A	3	ExNeu_2
GO:0042158	lipoprotein biosynthetic process	3/366	98/18866	0.296247	0.631397	0.555694	ATG7/HHAT/ZDHHC14	3	ExNeu_2
GO:0019320	hexose catabolic process	2/366	56/18866	0.296325	0.631397	0.555694	GPI/SLC25A12	2	ExNeu_2
GO:0050732	negative regulation of peptidyl-tyrosine phosphorylation	2/366	56/18866	0.296325	0.631397	0.555694	LRRK1/ZFYVE28	2	ExNeu_2
GO:1904645	response to amyloid-beta	2/366	56/18866	0.296325	0.631397	0.555694	CACNA1A/CACNA1B	2	ExNeu_2
GO:0031333	negative regulation of protein-containing complex assembly	4/366	142/18866	0.297255	0.631397	0.555694	FHOD3/LDLRAD4/SPTBN4/TMOD1	4	ExNeu_2
GO:0006349	regulation of gene expression by genetic imprinting	1/366	18/18866	0.297277	0.631397	0.555694	DNMT3A	1	ExNeu_2
GO:0010766	negative regulation of sodium ion transport	1/366	18/18866	0.297277	0.631397	0.555694	HECW1	1	ExNeu_2
GO:0035330	regulation of hippo signaling	1/366	18/18866	0.297277	0.631397	0.555694	IQCJ-SCHIP1	1	ExNeu_2
GO:0035994	response to muscle stretch	1/366	18/18866	0.297277	0.631397	0.555694	RYR2	1	ExNeu_2
GO:0036035	osteoclast development	1/366	18/18866	0.297277	0.631397	0.555694	LRRK1	1	ExNeu_2
GO:0043011	myeloid dendritic cell differentiation	1/366	18/18866	0.297277	0.631397	0.555694	CAMK4	1	ExNeu_2
GO:0043031	negative regulation of macrophage activation	1/366	18/18866	0.297277	0.631397	0.555694	LRFN5	1	ExNeu_2
GO:0044827	modulation by host of viral genome replication	1/366	18/18866	0.297277	0.631397	0.555694	FBXL2	1	ExNeu_2
GO:0048339	paraxial mesoderm development	1/366	18/18866	0.297277	0.631397	0.555694	SMAD3	1	ExNeu_2
GO:0051023	regulation of immunoglobulin secretion	1/366	18/18866	0.297277	0.631397	0.555694	GPI	1	ExNeu_2
GO:0051923	sulfation	1/366	18/18866	0.297277	0.631397	0.555694	TPST1	1	ExNeu_2
GO:0060004	reflex	1/366	18/18866	0.297277	0.631397	0.555694	CACNG2	1	ExNeu_2
GO:1900153	positive regulation of nuclear-transcribed mRNA catabolic process, deadenylation-dependent decay	1/366	18/18866	0.297277	0.631397	0.555694	TNRC6A	1	ExNeu_2
GO:1901524	regulation of mitophagy	1/366	18/18866	0.297277	0.631397	0.555694	CLEC16A	1	ExNeu_2
GO:1903540	establishment of protein localization to postsynaptic membrane	1/366	18/18866	0.297277	0.631397	0.555694	ARHGAP44	1	ExNeu_2
GO:1990000	amyloid fibril formation	1/366	18/18866	0.297277	0.631397	0.555694	MAPT	1	ExNeu_2
GO:0051817	modulation of process of other organism involved in symbiotic interaction	3/366	99/18866	0.301551	0.639311	0.56266	ATG7/FBXL2/NTRK3	3	ExNeu_2
GO:0072163	mesonephric epithelium development	3/366	99/18866	0.301551	0.639311	0.56266	GREB1L/ROBO2/SMAD3	3	ExNeu_2
GO:0072164	mesonephric tubule development	3/366	99/18866	0.301551	0.639311	0.56266	GREB1L/ROBO2/SMAD3	3	ExNeu_2
GO:0002090	regulation of receptor internalization	2/366	57/18866	0.303512	0.642426	0.565401	AHI1/GSG1L	2	ExNeu_2
GO:0097479	synaptic vesicle localization	2/366	57/18866	0.303512	0.642426	0.565401	SYN2/SYN3	2	ExNeu_2
GO:0045444	fat cell differentiation	6/366	235/18866	0.305923	0.642426	0.565401	CCDC3/GLIS1/SMAD3/ZBTB16/ZBTB7C/ZFPM2	6	ExNeu_2
GO:0010212	response to ionizing radiation	4/366	144/18866	0.305983	0.642426	0.565401	BABAM2/DNMT3A/RAD9A/SPIDR	4	ExNeu_2
GO:0008585	female gonad development	3/366	100/18866	0.306861	0.642426	0.565401	ROBO2/SLIT3/ZFPM2	3	ExNeu_2
GO:0070301	cellular response to hydrogen peroxide	3/366	100/18866	0.306861	0.642426	0.565401	MAP3K5/PDGFD/TRPC6	3	ExNeu_2
GO:0003018	vascular process in circulatory system	5/366	190/18866	0.309145	0.642426	0.565401	ASIC2/CHRM3/HRH2/KCNMA1/PRKG1	5	ExNeu_2
GO:0001738	morphogenesis of a polarized epithelium	4/366	145/18866	0.310358	0.642426	0.565401	AHI1/AJAP1/GPC6/PRICKLE1	4	ExNeu_2
GO:0033135	regulation of peptidyl-serine phosphorylation	4/366	145/18866	0.310358	0.642426	0.565401	NTRK3/PDE4D/SMYD3/SPTBN4	4	ExNeu_2
GO:0072521	purine-containing compound metabolic process	11/366	472/18866	0.310411	0.642426	0.565401	ACOT11/ADCY2/ADCY9/DLG2/GPI/NME5/PDE10A/PDE4D/PRKAG2/SLC25A12/TPST1	11	ExNeu_2
GO:0046128	purine ribonucleoside metabolic process	2/366	58/18866	0.310686	0.642426	0.565401	DLG2/NME5	2	ExNeu_2
GO:1900408	negative regulation of cellular response to oxidative stress	2/366	58/18866	0.310686	0.642426	0.565401	ATG7/NME5	2	ExNeu_2
GO:1903202	negative regulation of oxidative stress-induced cell death	2/366	58/18866	0.310686	0.642426	0.565401	ATG7/NME5	2	ExNeu_2
GO:0018212	peptidyl-tyrosine modification	9/366	377/18866	0.310741	0.642426	0.565401	DOCK3/EPHA6/GHR/LRRK1/NTRK3/PDGFD/PTK2/TPST1/ZFYVE28	9	ExNeu_2
GO:0001696	gastric acid secretion	1/366	19/18866	0.310922	0.642426	0.565401	HRH2	1	ExNeu_2
GO:0002076	osteoblast development	1/366	19/18866	0.310922	0.642426	0.565401	SMAD3	1	ExNeu_2
GO:0006044	N-acetylglucosamine metabolic process	1/366	19/18866	0.310922	0.642426	0.565401	LARGE1	1	ExNeu_2
GO:0007213	G protein-coupled acetylcholine receptor signaling pathway	1/366	19/18866	0.310922	0.642426	0.565401	CHRM3	1	ExNeu_2
GO:0007549	dosage compensation	1/366	19/18866	0.310922	0.642426	0.565401	XIST	1	ExNeu_2
GO:0009148	pyrimidine nucleoside triphosphate biosynthetic process	1/366	19/18866	0.310922	0.642426	0.565401	NME5	1	ExNeu_2
GO:0010544	negative regulation of platelet activation	1/366	19/18866	0.310922	0.642426	0.565401	PRKG1	1	ExNeu_2
GO:0010663	positive regulation of striated muscle cell apoptotic process	1/366	19/18866	0.310922	0.642426	0.565401	MAP3K5	1	ExNeu_2
GO:0010666	positive regulation of cardiac muscle cell apoptotic process	1/366	19/18866	0.310922	0.642426	0.565401	MAP3K5	1	ExNeu_2
GO:0010759	positive regulation of macrophage chemotaxis	1/366	19/18866	0.310922	0.642426	0.565401	PTK2	1	ExNeu_2
GO:0030050	vesicle transport along actin filament	1/366	19/18866	0.310922	0.642426	0.565401	MYO1D	1	ExNeu_2
GO:0031445	regulation of heterochromatin assembly	1/366	19/18866	0.310922	0.642426	0.565401	MPHOSPH8	1	ExNeu_2
GO:0032674	regulation of interleukin-5 production	1/366	19/18866	0.310922	0.642426	0.565401	PDE4D	1	ExNeu_2
GO:0032930	positive regulation of superoxide anion generation	1/366	19/18866	0.310922	0.642426	0.565401	MAPT	1	ExNeu_2
GO:0033189	response to vitamin A	1/366	19/18866	0.310922	0.642426	0.565401	DNMT3A	1	ExNeu_2
GO:0035269	protein O-linked mannosylation	1/366	19/18866	0.310922	0.642426	0.565401	LARGE1	1	ExNeu_2
GO:0045091	regulation of single stranded viral RNA replication via double stranded DNA intermediate	1/366	19/18866	0.310922	0.642426	0.565401	MPHOSPH8	1	ExNeu_2
GO:0045956	positive regulation of calcium ion-dependent exocytosis	1/366	19/18866	0.310922	0.642426	0.565401	KCNB1	1	ExNeu_2
GO:0050908	detection of light stimulus involved in visual perception	1/366	19/18866	0.310922	0.642426	0.565401	ATP8A2	1	ExNeu_2
GO:0050962	detection of light stimulus involved in sensory perception	1/366	19/18866	0.310922	0.642426	0.565401	ATP8A2	1	ExNeu_2
GO:0051546	keratinocyte migration	1/366	19/18866	0.310922	0.642426	0.565401	IQSEC1	1	ExNeu_2
GO:0061318	renal filtration cell differentiation	1/366	19/18866	0.310922	0.642426	0.565401	PTPRO	1	ExNeu_2
GO:0072112	glomerular visceral epithelial cell differentiation	1/366	19/18866	0.310922	0.642426	0.565401	PTPRO	1	ExNeu_2
GO:0097623	potassium ion export across plasma membrane	1/366	19/18866	0.310922	0.642426	0.565401	KCND3	1	ExNeu_2
GO:0150146	cell junction disassembly	1/366	19/18866	0.310922	0.642426	0.565401	IQSEC1	1	ExNeu_2
GO:1902170	cellular response to reactive nitrogen species	1/366	19/18866	0.310922	0.642426	0.565401	MAP3K5	1	ExNeu_2
GO:1902176	negative regulation of oxidative stress-induced intrinsic apoptotic signaling pathway	1/366	19/18866	0.310922	0.642426	0.565401	NME5	1	ExNeu_2
GO:2000104	negative regulation of DNA-dependent DNA replication	1/366	19/18866	0.310922	0.642426	0.565401	ATG7	1	ExNeu_2
GO:2000251	positive regulation of actin cytoskeleton reorganization	1/366	19/18866	0.310922	0.642426	0.565401	NTRK3	1	ExNeu_2
GO:0001655	urogenital system development	8/366	330/18866	0.311305	0.642837	0.565763	AHI1/GREB1L/KIRREL3/PDGFD/PTPRO/ROBO2/SMAD3/ZBTB16	8	ExNeu_2
GO:1990542	mitochondrial transmembrane transport	3/366	101/18866	0.312174	0.64425	0.567006	MICU1/PRKAG2/SLC25A12	3	ExNeu_2
GO:0032147	activation of protein kinase activity	8/366	331/18866	0.314169	0.647985	0.570294	ADCY2/ADCY9/GHR/GRM1/MAP3K5/NRG3/NTRK3/PRKAG2	8	ExNeu_2
GO:0043502	regulation of muscle adaptation	3/366	102/18866	0.317489	0.653676	0.575302	MLIP/PTK2/SMAD3	3	ExNeu_2
GO:0060840	artery development	3/366	102/18866	0.317489	0.653676	0.575302	MYH10/PRICKLE1/ROBO2	3	ExNeu_2
GO:2000060	positive regulation of ubiquitin-dependent protein catabolic process	3/366	102/18866	0.317489	0.653676	0.575302	AGBL4/PRICKLE1/PTK2	3	ExNeu_2
GO:0051058	negative regulation of small GTPase mediated signal transduction	2/366	59/18866	0.317844	0.654021	0.575606	ARHGAP44/SCAI	2	ExNeu_2
GO:0055123	digestive system development	4/366	147/18866	0.319124	0.655217	0.576659	AHI1/DAB1/HRH2/SMAD3	4	ExNeu_2
GO:0018209	peptidyl-serine modification	8/366	333/18866	0.319911	0.655217	0.576659	CAMK1D/CAMK4/DCLK1/MGAT5B/NTRK3/PDE4D/SMYD3/SPTBN4	8	ExNeu_2
GO:0048661	positive regulation of smooth muscle cell proliferation	3/366	103/18866	0.322806	0.655217	0.576659	CDH13/MAP3K5/PDGFD	3	ExNeu_2
GO:0021700	developmental maturation	7/366	287/18866	0.323412	0.655217	0.576659	CATSPER2/SEZ6L/SPTBN4/SRRM4/UNC13A/UNC13C/XYLT1	7	ExNeu_2
GO:0003215	cardiac right ventricle morphogenesis	1/366	20/18866	0.324304	0.655217	0.576659	ZFPM2	1	ExNeu_2
GO:0007194	negative regulation of adenylate cyclase activity	1/366	20/18866	0.324304	0.655217	0.576659	GABBR2	1	ExNeu_2
GO:0007252	I-kappaB phosphorylation	1/366	20/18866	0.324304	0.655217	0.576659	ERC1	1	ExNeu_2
GO:0008356	asymmetric cell division	1/366	20/18866	0.324304	0.655217	0.576659	ZBTB16	1	ExNeu_2
GO:0010002	cardioblast differentiation	1/366	20/18866	0.324304	0.655217	0.576659	PRICKLE1	1	ExNeu_2
GO:0023019	signal transduction involved in regulation of gene expression	1/366	20/18866	0.324304	0.655217	0.576659	SMAD3	1	ExNeu_2
GO:0032634	interleukin-5 production	1/366	20/18866	0.324304	0.655217	0.576659	PDE4D	1	ExNeu_2
GO:0032793	positive regulation of CREB transcription factor activity	1/366	20/18866	0.324304	0.655217	0.576659	CAMK1D	1	ExNeu_2
GO:0034138	toll-like receptor 3 signaling pathway	1/366	20/18866	0.324304	0.655217	0.576659	RFTN1	1	ExNeu_2
GO:0034315	regulation of Arp2/3 complex-mediated actin nucleation	1/366	20/18866	0.324304	0.655217	0.576659	CTNNA2	1	ExNeu_2
GO:0036303	lymph vessel morphogenesis	1/366	20/18866	0.324304	0.655217	0.576659	CCBE1	1	ExNeu_2
GO:0039692	single stranded viral RNA replication via double stranded DNA intermediate	1/366	20/18866	0.324304	0.655217	0.576659	MPHOSPH8	1	ExNeu_2
GO:0043046	DNA methylation involved in gamete generation	1/366	20/18866	0.324304	0.655217	0.576659	DNMT3A	1	ExNeu_2
GO:0043931	ossification involved in bone maturation	1/366	20/18866	0.324304	0.655217	0.576659	XYLT1	1	ExNeu_2
GO:0048670	regulation of collateral sprouting	1/366	20/18866	0.324304	0.655217	0.576659	FSTL4	1	ExNeu_2
GO:0051412	response to corticosterone	1/366	20/18866	0.324304	0.655217	0.576659	NTRK3	1	ExNeu_2
GO:0060039	pericardium development	1/366	20/18866	0.324304	0.655217	0.576659	SMAD3	1	ExNeu_2
GO:0070262	peptidyl-serine dephosphorylation	1/366	20/18866	0.324304	0.655217	0.576659	PPP2R2C	1	ExNeu_2
GO:0071636	positive regulation of transforming growth factor beta production	1/366	20/18866	0.324304	0.655217	0.576659	SMAD3	1	ExNeu_2
GO:0072311	glomerular epithelial cell differentiation	1/366	20/18866	0.324304	0.655217	0.576659	PTPRO	1	ExNeu_2
GO:0097503	sialylation	1/366	20/18866	0.324304	0.655217	0.576659	ST6GALNAC5	1	ExNeu_2
GO:0098884	postsynaptic neurotransmitter receptor internalization	1/366	20/18866	0.324304	0.655217	0.576659	GSG1L	1	ExNeu_2
GO:0140239	postsynaptic endocytosis	1/366	20/18866	0.324304	0.655217	0.576659	GSG1L	1	ExNeu_2
GO:1900151	regulation of nuclear-transcribed mRNA catabolic process, deadenylation-dependent decay	1/366	20/18866	0.324304	0.655217	0.576659	TNRC6A	1	ExNeu_2
GO:1905939	regulation of gonad development	1/366	20/18866	0.324304	0.655217	0.576659	ZFPM2	1	ExNeu_2
GO:2001169	regulation of ATP biosynthetic process	1/366	20/18866	0.324304	0.655217	0.576659	SLC25A12	1	ExNeu_2
GO:0010823	negative regulation of mitochondrion organization	2/366	60/18866	0.324985	0.655217	0.576659	CLEC16A/MAPT	2	ExNeu_2
GO:0032515	negative regulation of phosphoprotein phosphatase activity	2/366	60/18866	0.324985	0.655217	0.576659	PHACTR1/PPP4R4	2	ExNeu_2
GO:0097755	positive regulation of blood vessel diameter	2/366	60/18866	0.324985	0.655217	0.576659	KCNMA1/PRKG1	2	ExNeu_2
GO:1902883	negative regulation of response to oxidative stress	2/366	60/18866	0.324985	0.655217	0.576659	ATG7/NME5	2	ExNeu_2
GO:1903428	positive regulation of reactive oxygen species biosynthetic process	2/366	60/18866	0.324985	0.655217	0.576659	NOS1AP/SMAD3	2	ExNeu_2
GO:0006814	sodium ion transport	6/366	241/18866	0.326337	0.657563	0.578724	ASIC2/FGF12/HECW1/KCNK1/SLC24A4/SPTBN4	6	ExNeu_2
GO:0009116	nucleoside metabolic process	3/366	104/18866	0.328123	0.660534	0.581338	DLG2/NME5/UPP2	3	ExNeu_2
GO:1901136	carbohydrate derivative catabolic process	5/366	195/18866	0.328189	0.660534	0.581338	CEMIP/GPC6/PDE10A/PDE4D/UPP2	5	ExNeu_2
GO:0003170	heart valve development	2/366	61/18866	0.332106	0.665757	0.585935	ROBO2/SLIT3	2	ExNeu_2
GO:0006027	glycosaminoglycan catabolic process	2/366	61/18866	0.332106	0.665757	0.585935	CEMIP/GPC6	2	ExNeu_2
GO:0042278	purine nucleoside metabolic process	2/366	61/18866	0.332106	0.665757	0.585935	DLG2/NME5	2	ExNeu_2
GO:0046324	regulation of glucose import	2/366	61/18866	0.332106	0.665757	0.585935	PRKAG2/SORBS1	2	ExNeu_2
GO:0046847	filopodium assembly	2/366	61/18866	0.332106	0.665757	0.585935	ARHGAP44/TENM2	2	ExNeu_2
GO:0007034	vacuolar transport	4/366	150/18866	0.332307	0.665757	0.585935	CACNG2/CACNG3/CLEC16A/VPS53	4	ExNeu_2
GO:0035107	appendage morphogenesis	4/366	150/18866	0.332307	0.665757	0.585935	AFF3/CACNA1C/PLXNA2/ZBTB16	4	ExNeu_2
GO:0035108	limb morphogenesis	4/366	150/18866	0.332307	0.665757	0.585935	AFF3/CACNA1C/PLXNA2/ZBTB16	4	ExNeu_2
GO:0031532	actin cytoskeleton reorganization	3/366	105/18866	0.333439	0.666841	0.58689	NTRK3/PHACTR1/SIPA1L1	3	ExNeu_2
GO:0046545	development of primary female sexual characteristics	3/366	105/18866	0.333439	0.666841	0.58689	ROBO2/SLIT3/ZFPM2	3	ExNeu_2
GO:0006164	purine nucleotide biosynthetic process	5/366	197/18866	0.335841	0.666841	0.58689	ADCY2/ADCY9/NME5/PRKAG2/SLC25A12	5	ExNeu_2
GO:0033002	muscle cell proliferation	6/366	244/18866	0.336614	0.666841	0.58689	CDH13/MAP3K5/PDGFD/PRKG1/TENM4/ZFPM2	6	ExNeu_2
GO:0051224	negative regulation of protein transport	4/366	151/18866	0.336708	0.666841	0.58689	FRMD4A/KCNB1/RAB11FIP3/STXBP5L	4	ExNeu_2
GO:0061041	regulation of wound healing	4/366	151/18866	0.336708	0.666841	0.58689	AJAP1/PRKG1/PTK2/SMAD3	4	ExNeu_2
GO:0000028	ribosomal small subunit assembly	1/366	21/18866	0.337426	0.666841	0.58689	RRP7BP	1	ExNeu_2
GO:0002693	positive regulation of cellular extravasation	1/366	21/18866	0.337426	0.666841	0.58689	PDGFD	1	ExNeu_2
GO:0003177	pulmonary valve development	1/366	21/18866	0.337426	0.666841	0.58689	ROBO2	1	ExNeu_2
GO:0010847	regulation of chromatin assembly	1/366	21/18866	0.337426	0.666841	0.58689	MPHOSPH8	1	ExNeu_2
GO:0016540	protein autoprocessing	1/366	21/18866	0.337426	0.666841	0.58689	PCSK2	1	ExNeu_2
GO:0030220	platelet formation	1/366	21/18866	0.337426	0.666841	0.58689	ACTN1	1	ExNeu_2
GO:0030878	thyroid gland development	1/366	21/18866	0.337426	0.666841	0.58689	SMAD3	1	ExNeu_2
GO:0032288	myelin assembly	1/366	21/18866	0.337426	0.666841	0.58689	TENM4	1	ExNeu_2
GO:0046716	muscle cell cellular homeostasis	1/366	21/18866	0.337426	0.666841	0.58689	LARGE1	1	ExNeu_2
GO:0048305	immunoglobulin secretion	1/366	21/18866	0.337426	0.666841	0.58689	GPI	1	ExNeu_2
GO:0048485	sympathetic nervous system development	1/366	21/18866	0.337426	0.666841	0.58689	PLXNA4	1	ExNeu_2
GO:0060065	uterus development	1/366	21/18866	0.337426	0.666841	0.58689	GREB1L	1	ExNeu_2
GO:0072111	cell proliferation involved in kidney development	1/366	21/18866	0.337426	0.666841	0.58689	PDGFD	1	ExNeu_2
GO:0090330	regulation of platelet aggregation	1/366	21/18866	0.337426	0.666841	0.58689	PRKG1	1	ExNeu_2
GO:0099515	actin filament-based transport	1/366	21/18866	0.337426	0.666841	0.58689	MYO1D	1	ExNeu_2
GO:1903055	positive regulation of extracellular matrix organization	1/366	21/18866	0.337426	0.666841	0.58689	SMAD3	1	ExNeu_2
GO:1903204	negative regulation of oxidative stress-induced neuron death	1/366	21/18866	0.337426	0.666841	0.58689	ATG7	1	ExNeu_2
GO:2000737	negative regulation of stem cell differentiation	1/366	21/18866	0.337426	0.666841	0.58689	PRICKLE1	1	ExNeu_2
GO:0007218	neuropeptide signaling pathway	3/366	106/18866	0.338754	0.668333	0.588202	MCHR2/SORCS1/SORCS3	3	ExNeu_2
GO:0034446	substrate adhesion-dependent cell spreading	3/366	106/18866	0.338754	0.668333	0.588202	ATRNL1/LAMB1/PTK2	3	ExNeu_2
GO:2000379	positive regulation of reactive oxygen species metabolic process	3/366	106/18866	0.338754	0.668333	0.588202	MAPT/NOS1AP/SMAD3	3	ExNeu_2
GO:0010676	positive regulation of cellular carbohydrate metabolic process	2/366	62/18866	0.339205	0.668468	0.588321	SLC25A12/SORBS1	2	ExNeu_2
GO:0032233	positive regulation of actin filament bundle assembly	2/366	62/18866	0.339205	0.668468	0.588321	PPM1E/SMAD3	2	ExNeu_2
GO:0043112	receptor metabolic process	5/366	198/18866	0.339673	0.669013	0.588801	AHI1/CACNG2/CACNG3/GRIA1/GSG1L	5	ExNeu_2
GO:0051047	positive regulation of secretion	8/366	340/18866	0.340159	0.669592	0.589311	CACNA1D/CACNB2/FRMD4A/GPI/KCNB1/MYH10/MYRIP/UNC13A	8	ExNeu_2
GO:0030148	sphingolipid biosynthetic process	3/366	107/18866	0.344067	0.676523	0.59541	CERS4/LARGE1/ST6GALNAC5	3	ExNeu_2
GO:0055017	cardiac muscle tissue growth	3/366	107/18866	0.344067	0.676523	0.59541	SORBS2/TENM4/ZFPM2	3	ExNeu_2
GO:0044262	cellular carbohydrate metabolic process	7/366	294/18866	0.345332	0.677714	0.596459	CSGALNACT1/EXT1/NDST3/PPIP5K1/PRKAG2/SLC25A12/SORBS1	7	ExNeu_2
GO:0090150	establishment of protein localization to membrane	8/366	342/18866	0.34598	0.677714	0.596459	ARHGAP44/CACNG2/CEMIP/CLIP1/COLQ/KCNB1/RFTN1/ZDHHC14	8	ExNeu_2
GO:0031122	cytoplasmic microtubule organization	2/366	63/18866	0.346282	0.677714	0.596459	CLIP1/MAPT	2	ExNeu_2
GO:0046530	photoreceptor cell differentiation	2/366	63/18866	0.346282	0.677714	0.596459	AHI1/DSCAM	2	ExNeu_2
GO:0051893	regulation of focal adhesion assembly	2/366	63/18866	0.346282	0.677714	0.596459	PTK2/SMAD3	2	ExNeu_2
GO:0055008	cardiac muscle tissue morphogenesis	2/366	63/18866	0.346282	0.677714	0.596459	RYR2/ZFPM2	2	ExNeu_2
GO:0070059	intrinsic apoptotic signaling pathway in response to endoplasmic reticulum stress	2/366	63/18866	0.346282	0.677714	0.596459	ITPR1/MAP3K5	2	ExNeu_2
GO:0090109	regulation of cell-substrate junction assembly	2/366	63/18866	0.346282	0.677714	0.596459	PTK2/SMAD3	2	ExNeu_2
GO:0051146	striated muscle cell differentiation	7/366	295/18866	0.348479	0.677714	0.596459	FHOD3/KCNH1/MYH10/NEBL/SMYD3/SORBS2/TMOD1	7	ExNeu_2
GO:0032526	response to retinoic acid	3/366	108/18866	0.349375	0.677714	0.596459	BRINP1/BRINP2/NTRK3	3	ExNeu_2
GO:0014065	phosphatidylinositol 3-kinase signaling	4/366	154/18866	0.349924	0.677714	0.596459	FBXL2/NTRK3/PDGFD/PTK2	4	ExNeu_2
GO:0001573	ganglioside metabolic process	1/366	22/18866	0.350295	0.677714	0.596459	ST6GALNAC5	1	ExNeu_2
GO:0021533	cell differentiation in hindbrain	1/366	22/18866	0.350295	0.677714	0.596459	GRID2	1	ExNeu_2
GO:0032928	regulation of superoxide anion generation	1/366	22/18866	0.350295	0.677714	0.596459	MAPT	1	ExNeu_2
GO:0035024	negative regulation of Rho protein signal transduction	1/366	22/18866	0.350295	0.677714	0.596459	SCAI	1	ExNeu_2
GO:0035584	calcium-mediated signaling using intracellular calcium source	1/366	22/18866	0.350295	0.677714	0.596459	RYR2	1	ExNeu_2
GO:0035970	peptidyl-threonine dephosphorylation	1/366	22/18866	0.350295	0.677714	0.596459	PPM1E	1	ExNeu_2
GO:0036120	cellular response to platelet-derived growth factor stimulus	1/366	22/18866	0.350295	0.677714	0.596459	PDGFD	1	ExNeu_2
GO:0036344	platelet morphogenesis	1/366	22/18866	0.350295	0.677714	0.596459	ACTN1	1	ExNeu_2
GO:0042454	ribonucleoside catabolic process	1/366	22/18866	0.350295	0.677714	0.596459	UPP2	1	ExNeu_2
GO:0045655	regulation of monocyte differentiation	1/366	22/18866	0.350295	0.677714	0.596459	ZBTB46	1	ExNeu_2
GO:0045663	positive regulation of myoblast differentiation	1/366	22/18866	0.350295	0.677714	0.596459	MAP3K5	1	ExNeu_2
GO:0048025	negative regulation of mRNA splicing, via spliceosome	1/366	22/18866	0.350295	0.677714	0.596459	CELF4	1	ExNeu_2
GO:0050802	circadian sleep/wake cycle, sleep	1/366	22/18866	0.350295	0.677714	0.596459	BTBD9	1	ExNeu_2
GO:0051000	positive regulation of nitric-oxide synthase activity	1/366	22/18866	0.350295	0.677714	0.596459	NOS1AP	1	ExNeu_2
GO:0051291	protein heterooligomerization	1/366	22/18866	0.350295	0.677714	0.596459	GRIN2B	1	ExNeu_2
GO:0055093	response to hyperoxia	1/366	22/18866	0.350295	0.677714	0.596459	ATG7	1	ExNeu_2
GO:1904753	negative regulation of vascular associated smooth muscle cell migration	1/366	22/18866	0.350295	0.677714	0.596459	PRKG1	1	ExNeu_2
GO:2000479	regulation of cAMP-dependent protein kinase activity	1/366	22/18866	0.350295	0.677714	0.596459	PRKAG2	1	ExNeu_2
GO:0010952	positive regulation of peptidase activity	5/366	201/18866	0.351188	0.679068	0.59765	GRIN2A/GRIN2B/MAP3K5/MAPT/SMAD3	5	ExNeu_2
GO:0009132	nucleoside diphosphate metabolic process	4/366	155/18866	0.354331	0.684305	0.602259	DLG2/GPI/NME5/PRKAG2	4	ExNeu_2
GO:0021510	spinal cord development	3/366	109/18866	0.35468	0.684305	0.602259	DAB1/MDGA2/ROBO2	3	ExNeu_2
GO:0021761	limbic system development	3/366	109/18866	0.35468	0.684305	0.602259	DAB1/KIRREL3/TMEM108	3	ExNeu_2
GO:0090630	activation of GTPase activity	3/366	109/18866	0.35468	0.684305	0.602259	NTRK3/SGSM1/SIPA1L1	3	ExNeu_2
GO:0000187	activation of MAPK activity	4/366	156/18866	0.358738	0.685438	0.603257	GHR/GRM1/MAP3K5/NTRK3	4	ExNeu_2
GO:0006865	amino acid transport	4/366	156/18866	0.358738	0.685438	0.603257	GRM7/PPFIA2/RIMS1/SLC25A12	4	ExNeu_2
GO:0008360	regulation of cell shape	4/366	156/18866	0.358738	0.685438	0.603257	MYH10/PLXNA2/PLXNA4/PTK2	4	ExNeu_2
GO:0048592	eye morphogenesis	4/366	156/18866	0.358738	0.685438	0.603257	AHI1/ATP8A2/DSCAM/SDK1	4	ExNeu_2
GO:0030198	extracellular matrix organization	9/366	395/18866	0.359525	0.685438	0.603257	ADAMTS3/ADAMTSL1/COL24A1/COLQ/CSGALNACT1/LAMB1/PTK2/SMAD3/TNR	9	ExNeu_2
GO:0009141	nucleoside triphosphate metabolic process	3/366	110/18866	0.359978	0.685438	0.603257	NME5/PRKAG2/SLC25A12	3	ExNeu_2
GO:0072009	nephron epithelium development	3/366	110/18866	0.359978	0.685438	0.603257	AHI1/GREB1L/PTPRO	3	ExNeu_2
GO:0006687	glycosphingolipid metabolic process	2/366	65/18866	0.360358	0.685438	0.603257	LARGE1/ST6GALNAC5	2	ExNeu_2
GO:0010573	vascular endothelial growth factor production	2/366	65/18866	0.360358	0.685438	0.603257	ADAMTS3/CCBE1	2	ExNeu_2
GO:0035308	negative regulation of protein dephosphorylation	2/366	65/18866	0.360358	0.685438	0.603257	PHACTR1/PPP4R4	2	ExNeu_2
GO:1902305	regulation of sodium ion transmembrane transport	2/366	65/18866	0.360358	0.685438	0.603257	FGF12/HECW1	2	ExNeu_2
GO:0010506	regulation of autophagy	8/366	347/18866	0.36059	0.685438	0.603257	ATG7/CLEC16A/FBXL2/ITPR1/ELAPOR1/MAPT/PRKAG2/PTK2	8	ExNeu_2
GO:0043062	extracellular structure organization	9/366	396/18866	0.362267	0.685438	0.603257	ADAMTS3/ADAMTSL1/COL24A1/COLQ/CSGALNACT1/LAMB1/PTK2/SMAD3/TNR	9	ExNeu_2
GO:0007274	neuromuscular synaptic transmission	1/366	23/18866	0.362914	0.685438	0.603257	RIMBP2	1	ExNeu_2
GO:0009147	pyrimidine nucleoside triphosphate metabolic process	1/366	23/18866	0.362914	0.685438	0.603257	NME5	1	ExNeu_2
GO:0009226	nucleotide-sugar biosynthetic process	1/366	23/18866	0.362914	0.685438	0.603257	GMDS	1	ExNeu_2
GO:0015813	L-glutamate transmembrane transport	1/366	23/18866	0.362914	0.685438	0.603257	SLC25A12	1	ExNeu_2
GO:0018230	peptidyl-L-cysteine S-palmitoylation	1/366	23/18866	0.362914	0.685438	0.603257	ZDHHC14	1	ExNeu_2
GO:0018231	peptidyl-S-diacylglycerol-L-cysteine biosynthetic process from peptidyl-cysteine	1/366	23/18866	0.362914	0.685438	0.603257	ZDHHC14	1	ExNeu_2
GO:0022010	central nervous system myelination	1/366	23/18866	0.362914	0.685438	0.603257	TENM4	1	ExNeu_2
GO:0030539	male genitalia development	1/366	23/18866	0.362914	0.685438	0.603257	GREB1L	1	ExNeu_2
GO:0031280	negative regulation of cyclase activity	1/366	23/18866	0.362914	0.685438	0.603257	GABBR2	1	ExNeu_2
GO:0032291	axon ensheathment in central nervous system	1/366	23/18866	0.362914	0.685438	0.603257	TENM4	1	ExNeu_2
GO:0032703	negative regulation of interleukin-2 production	1/366	23/18866	0.362914	0.685438	0.603257	NAV3	1	ExNeu_2
GO:0034063	stress granule assembly	1/366	23/18866	0.362914	0.685438	0.603257	MAPT	1	ExNeu_2
GO:0036119	response to platelet-derived growth factor	1/366	23/18866	0.362914	0.685438	0.603257	PDGFD	1	ExNeu_2
GO:0042451	purine nucleoside biosynthetic process	1/366	23/18866	0.362914	0.685438	0.603257	NME5	1	ExNeu_2
GO:0042455	ribonucleoside biosynthetic process	1/366	23/18866	0.362914	0.685438	0.603257	NME5	1	ExNeu_2
GO:0045649	regulation of macrophage differentiation	1/366	23/18866	0.362914	0.685438	0.603257	ZBTB46	1	ExNeu_2
GO:0046129	purine ribonucleoside biosynthetic process	1/366	23/18866	0.362914	0.685438	0.603257	NME5	1	ExNeu_2
GO:0046135	pyrimidine nucleoside catabolic process	1/366	23/18866	0.362914	0.685438	0.603257	UPP2	1	ExNeu_2
GO:0048026	positive regulation of mRNA splicing, via spliceosome	1/366	23/18866	0.362914	0.685438	0.603257	CELF4	1	ExNeu_2
GO:0048714	positive regulation of oligodendrocyte differentiation	1/366	23/18866	0.362914	0.685438	0.603257	TENM4	1	ExNeu_2
GO:0050951	sensory perception of temperature stimulus	1/366	23/18866	0.362914	0.685438	0.603257	BTBD9	1	ExNeu_2
GO:0070977	bone maturation	1/366	23/18866	0.362914	0.685438	0.603257	XYLT1	1	ExNeu_2
GO:0071404	cellular response to low-density lipoprotein particle stimulus	1/366	23/18866	0.362914	0.685438	0.603257	CDH13	1	ExNeu_2
GO:0072010	glomerular epithelium development	1/366	23/18866	0.362914	0.685438	0.603257	PTPRO	1	ExNeu_2
GO:1902001	fatty acid transmembrane transport	1/366	23/18866	0.362914	0.685438	0.603257	PRKAG2	1	ExNeu_2
GO:1902259	regulation of delayed rectifier potassium channel activity	1/366	23/18866	0.362914	0.685438	0.603257	NOS1AP	1	ExNeu_2
GO:0007599	hemostasis	8/366	348/18866	0.363521	0.686214	0.603939	DGKB/DGKG/GPI/ITPR1/JMJD1C/PRKG1/TRPC6/ZFPM2	8	ExNeu_2
GO:0042176	regulation of protein catabolic process	9/366	397/18866	0.365012	0.688658	0.60609	AGBL4/ATG7/CLEC16A/GRIN2A/HECW1/NELL1/PRICKLE1/PTK2/SMAD3	9	ExNeu_2
GO:0009247	glycolipid biosynthetic process	2/366	66/18866	0.367354	0.690839	0.60801	LARGE1/ST6GALNAC5	2	ExNeu_2
GO:0042490	mechanoreceptor differentiation	2/366	66/18866	0.367354	0.690839	0.60801	GABRB3/NTRK3	2	ExNeu_2
GO:0046365	monosaccharide catabolic process	2/366	66/18866	0.367354	0.690839	0.60801	GPI/SLC25A12	2	ExNeu_2
GO:0046626	regulation of insulin receptor signaling pathway	2/366	66/18866	0.367354	0.690839	0.60801	PTPRE/SORBS1	2	ExNeu_2
GO:0050922	negative regulation of chemotaxis	2/366	66/18866	0.367354	0.690839	0.60801	PTPRO/ROBO2	2	ExNeu_2
GO:1901016	regulation of potassium ion transmembrane transporter activity	2/366	66/18866	0.367354	0.690839	0.60801	CACNA1D/NOS1AP	2	ExNeu_2
GO:0048562	embryonic organ morphogenesis	7/366	302/18866	0.370587	0.696544	0.61303	AHI1/ATP8A2/DSCAML1/MICAL2/RYR2/SMAD3/DYNC2I1	7	ExNeu_2
GO:2000058	regulation of ubiquitin-dependent protein catabolic process	4/366	159/18866	0.371954	0.696764	0.613225	AGBL4/CLEC16A/PRICKLE1/PTK2	4	ExNeu_2
GO:0043254	regulation of protein-containing complex assembly	10/366	449/18866	0.373641	0.696764	0.613225	CLIP1/CTNNA2/FHOD3/LDLRAD4/MAPT/NAV3/NIN/SPIDR/SPTBN4/TMOD1	10	ExNeu_2
GO:0006026	aminoglycan catabolic process	2/366	67/18866	0.37432	0.696764	0.613225	CEMIP/GPC6	2	ExNeu_2
GO:0045670	regulation of osteoclast differentiation	2/366	67/18866	0.37432	0.696764	0.613225	CAMK4/PRXL2A	2	ExNeu_2
GO:0046513	ceramide biosynthetic process	2/366	67/18866	0.37432	0.696764	0.613225	CERS4/ST6GALNAC5	2	ExNeu_2
GO:0048663	neuron fate commitment	2/366	67/18866	0.37432	0.696764	0.613225	MYT1L/NTRK3	2	ExNeu_2
GO:0001759	organ induction	1/366	24/18866	0.375288	0.696764	0.613225	ROBO2	1	ExNeu_2
GO:0003094	glomerular filtration	1/366	24/18866	0.375288	0.696764	0.613225	PTPRO	1	ExNeu_2
GO:0003181	atrioventricular valve morphogenesis	1/366	24/18866	0.375288	0.696764	0.613225	SLIT3	1	ExNeu_2
GO:0003272	endocardial cushion formation	1/366	24/18866	0.375288	0.696764	0.613225	ROBO2	1	ExNeu_2
GO:0010804	negative regulation of tumor necrosis factor-mediated signaling pathway	1/366	24/18866	0.375288	0.696764	0.613225	CCDC3	1	ExNeu_2
GO:0014850	response to muscle activity	1/366	24/18866	0.375288	0.696764	0.613225	RYR2	1	ExNeu_2
GO:0021697	cerebellar cortex formation	1/366	24/18866	0.375288	0.696764	0.613225	GRID2	1	ExNeu_2
GO:0030325	adrenal gland development	1/366	24/18866	0.375288	0.696764	0.613225	SMAD3	1	ExNeu_2
GO:0032469	endoplasmic reticulum calcium ion homeostasis	1/366	24/18866	0.375288	0.696764	0.613225	ITPR1	1	ExNeu_2
GO:0032891	negative regulation of organic acid transport	1/366	24/18866	0.375288	0.696764	0.613225	GRM7	1	ExNeu_2
GO:0034035	purine ribonucleoside bisphosphate metabolic process	1/366	24/18866	0.375288	0.696764	0.613225	TPST1	1	ExNeu_2
GO:0035268	protein mannosylation	1/366	24/18866	0.375288	0.696764	0.613225	LARGE1	1	ExNeu_2
GO:0046628	positive regulation of insulin receptor signaling pathway	1/366	24/18866	0.375288	0.696764	0.613225	SORBS1	1	ExNeu_2
GO:0050427	3'-phosphoadenosine 5'-phosphosulfate metabolic process	1/366	24/18866	0.375288	0.696764	0.613225	TPST1	1	ExNeu_2
GO:0070841	inclusion body assembly	1/366	24/18866	0.375288	0.696764	0.613225	MAPT	1	ExNeu_2
GO:0097186	amelogenesis	1/366	24/18866	0.375288	0.696764	0.613225	SLC24A4	1	ExNeu_2
GO:2000209	regulation of anoikis	1/366	24/18866	0.375288	0.696764	0.613225	PTK2	1	ExNeu_2
GO:0007009	plasma membrane organization	3/366	113/18866	0.375833	0.697036	0.613464	MYH10/XKR4/XKR6	3	ExNeu_2
GO:0035821	modulation of process of other organism	3/366	113/18866	0.375833	0.697036	0.613464	ATG7/FBXL2/NTRK3	3	ExNeu_2
GO:0072522	purine-containing compound biosynthetic process	5/366	208/18866	0.378116	0.700897	0.616862	ADCY2/ADCY9/NME5/PRKAG2/SLC25A12	5	ExNeu_2
GO:0010812	negative regulation of cell-substrate adhesion	2/366	68/18866	0.381255	0.703732	0.619357	AJAP1/PTPRO	2	ExNeu_2
GO:0016239	positive regulation of macroautophagy	2/366	68/18866	0.381255	0.703732	0.619357	CLEC16A/ELAPOR1	2	ExNeu_2
GO:0045428	regulation of nitric oxide biosynthetic process	2/366	68/18866	0.381255	0.703732	0.619357	NOS1AP/SMAD3	2	ExNeu_2
GO:0071479	cellular response to ionizing radiation	2/366	68/18866	0.381255	0.703732	0.619357	RAD9A/SPIDR	2	ExNeu_2
GO:0072665	protein localization to vacuole	2/366	68/18866	0.381255	0.703732	0.619357	CACNG2/CACNG3	2	ExNeu_2
GO:0098840	protein transport along microtubule	2/366	68/18866	0.381255	0.703732	0.619357	DLG2/DYNC2I1	2	ExNeu_2
GO:0099118	microtubule-based protein transport	2/366	68/18866	0.381255	0.703732	0.619357	DLG2/DYNC2I1	2	ExNeu_2
GO:1904377	positive regulation of protein localization to cell periphery	2/366	68/18866	0.381255	0.703732	0.619357	CACNG2/SORBS1	2	ExNeu_2
GO:0031334	positive regulation of protein-containing complex assembly	6/366	257/18866	0.381473	0.703762	0.619384	CLIP1/CTNNA2/MAPT/NAV3/NIN/SPIDR	6	ExNeu_2
GO:0009612	response to mechanical stimulus	5/366	209/18866	0.381964	0.704296	0.619853	ASIC2/ATP8A2/MEIS2/PKD1L1/RYR2	5	ExNeu_2
GO:0003002	regionalization	8/366	355/18866	0.384088	0.706168	0.621501	AHI1/DSCAML1/PKD1L1/PLXNA2/ROBO2/SCMH1/SMAD3/ZBTB16	8	ExNeu_2
GO:0048640	negative regulation of developmental growth	3/366	115/18866	0.38636	0.706168	0.621501	FSTL4/PTK2/TNR	3	ExNeu_2
GO:0060419	heart growth	3/366	115/18866	0.38636	0.706168	0.621501	SORBS2/TENM4/ZFPM2	3	ExNeu_2
GO:0000423	mitophagy	1/366	25/18866	0.387423	0.706168	0.621501	CLEC16A	1	ExNeu_2
GO:0002092	positive regulation of receptor internalization	1/366	25/18866	0.387423	0.706168	0.621501	AHI1	1	ExNeu_2
GO:0003071	renal system process involved in regulation of systemic arterial blood pressure	1/366	25/18866	0.387423	0.706168	0.621501	PTPRO	1	ExNeu_2
GO:0006851	mitochondrial calcium ion transmembrane transport	1/366	25/18866	0.387423	0.706168	0.621501	MICU1	1	ExNeu_2
GO:0010447	response to acidic pH	1/366	25/18866	0.387423	0.706168	0.621501	ASIC2	1	ExNeu_2
GO:0010738	regulation of protein kinase A signaling	1/366	25/18866	0.387423	0.706168	0.621501	PDE10A	1	ExNeu_2
GO:0010954	positive regulation of protein processing	1/366	25/18866	0.387423	0.706168	0.621501	CCBE1	1	ExNeu_2
GO:0014829	vascular associated smooth muscle contraction	1/366	25/18866	0.387423	0.706168	0.621501	CHRM3	1	ExNeu_2
GO:0015740	C4-dicarboxylate transport	1/366	25/18866	0.387423	0.706168	0.621501	SLC25A12	1	ExNeu_2
GO:0015874	norepinephrine transport	1/366	25/18866	0.387423	0.706168	0.621501	KCNB1	1	ExNeu_2
GO:0022410	circadian sleep/wake cycle process	1/366	25/18866	0.387423	0.706168	0.621501	BTBD9	1	ExNeu_2
GO:0032366	intracellular sterol transport	1/366	25/18866	0.387423	0.706168	0.621501	RELCH	1	ExNeu_2
GO:0032367	intracellular cholesterol transport	1/366	25/18866	0.387423	0.706168	0.621501	RELCH	1	ExNeu_2
GO:0045662	negative regulation of myoblast differentiation	1/366	25/18866	0.387423	0.706168	0.621501	PRICKLE1	1	ExNeu_2
GO:0046039	GTP metabolic process	1/366	25/18866	0.387423	0.706168	0.621501	NME5	1	ExNeu_2
GO:0051894	positive regulation of focal adhesion assembly	1/366	25/18866	0.387423	0.706168	0.621501	SMAD3	1	ExNeu_2
GO:0071677	positive regulation of mononuclear cell migration	1/366	25/18866	0.387423	0.706168	0.621501	PDGFD	1	ExNeu_2
GO:0097205	renal filtration	1/366	25/18866	0.387423	0.706168	0.621501	PTPRO	1	ExNeu_2
GO:1903421	regulation of synaptic vesicle recycling	1/366	25/18866	0.387423	0.706168	0.621501	BTBD9	1	ExNeu_2
GO:0042698	ovulation cycle	2/366	69/18866	0.388157	0.706402	0.621707	ROBO2/SLIT3	2	ExNeu_2
GO:0060038	cardiac muscle cell proliferation	2/366	69/18866	0.388157	0.706402	0.621707	TENM4/ZFPM2	2	ExNeu_2
GO:0071230	cellular response to amino acid stimulus	2/366	69/18866	0.388157	0.706402	0.621707	DNMT3A/PDGFD	2	ExNeu_2
GO:0001756	somitogenesis	2/366	70/18866	0.395025	0.713718	0.628146	PLXNA2/SMAD3	2	ExNeu_2
GO:0050795	regulation of behavior	2/366	70/18866	0.395025	0.713718	0.628146	AHI1/NPAS2	2	ExNeu_2
GO:0018105	peptidyl-serine phosphorylation	7/366	310/18866	0.395951	0.713718	0.628146	CAMK1D/CAMK4/DCLK1/NTRK3/PDE4D/SMYD3/SPTBN4	7	ExNeu_2
GO:0034599	cellular response to oxidative stress	7/366	310/18866	0.395951	0.713718	0.628146	ATG7/MAP3K5/MAPT/MSRA/NME5/PDGFD/TRPC6	7	ExNeu_2
GO:0018107	peptidyl-threonine phosphorylation	3/366	117/18866	0.396845	0.713718	0.628146	CEMIP/PRKAG2/TRPC6	3	ExNeu_2
GO:0043666	regulation of phosphoprotein phosphatase activity	3/366	117/18866	0.396845	0.713718	0.628146	PHACTR1/PPP2R2C/PPP4R4	3	ExNeu_2
GO:1904019	epithelial cell apoptotic process	3/366	117/18866	0.396845	0.713718	0.628146	DNMT3A/MAP3K5/RYR2	3	ExNeu_2
GO:0032956	regulation of actin cytoskeleton organization	8/366	360/18866	0.398817	0.713718	0.628146	ARHGAP44/CTNNA2/FHOD3/NTRK3/PPM1E/SMAD3/SPTBN4/TMOD1	8	ExNeu_2
GO:0062197	cellular response to chemical stress	8/366	360/18866	0.398817	0.713718	0.628146	ATG7/MAP3K5/MAPT/MICU1/MSRA/NME5/PDGFD/TRPC6	8	ExNeu_2
GO:0070997	neuron death	8/366	360/18866	0.398817	0.713718	0.628146	ARMCX5-GPRASP2/ATG7/GABRB3/GRID2/GRIN2B/KCNB1/MAP3K5/MAPT	8	ExNeu_2
GO:0001672	regulation of chromatin assembly or disassembly	1/366	26/18866	0.399323	0.713718	0.628146	MPHOSPH8	1	ExNeu_2
GO:0001945	lymph vessel development	1/366	26/18866	0.399323	0.713718	0.628146	CCBE1	1	ExNeu_2
GO:0003171	atrioventricular valve development	1/366	26/18866	0.399323	0.713718	0.628146	SLIT3	1	ExNeu_2
GO:0021884	forebrain neuron development	1/366	26/18866	0.399323	0.713718	0.628146	ROBO2	1	ExNeu_2
GO:0030810	positive regulation of nucleotide biosynthetic process	1/366	26/18866	0.399323	0.713718	0.628146	SLC25A12	1	ExNeu_2
GO:0031579	membrane raft organization	1/366	26/18866	0.399323	0.713718	0.628146	RFTN1	1	ExNeu_2
GO:0032743	positive regulation of interleukin-2 production	1/366	26/18866	0.399323	0.713718	0.628146	PDE4D	1	ExNeu_2
GO:0033119	negative regulation of RNA splicing	1/366	26/18866	0.399323	0.713718	0.628146	CELF4	1	ExNeu_2
GO:0034453	microtubule anchoring	1/366	26/18866	0.399323	0.713718	0.628146	NIN	1	ExNeu_2
GO:0051156	glucose 6-phosphate metabolic process	1/366	26/18866	0.399323	0.713718	0.628146	GPI	1	ExNeu_2
GO:0051350	negative regulation of lyase activity	1/366	26/18866	0.399323	0.713718	0.628146	GABBR2	1	ExNeu_2
GO:0051560	mitochondrial calcium ion homeostasis	1/366	26/18866	0.399323	0.713718	0.628146	MICU1	1	ExNeu_2
GO:0060037	pharyngeal system development	1/366	26/18866	0.399323	0.713718	0.628146	PLXNA2	1	ExNeu_2
GO:0060074	synapse maturation	1/366	26/18866	0.399323	0.713718	0.628146	SEZ6L	1	ExNeu_2
GO:0060219	camera-type eye photoreceptor cell differentiation	1/366	26/18866	0.399323	0.713718	0.628146	DSCAM	1	ExNeu_2
GO:0060307	regulation of ventricular cardiac muscle cell membrane repolarization	1/366	26/18866	0.399323	0.713718	0.628146	NOS1AP	1	ExNeu_2
GO:0060314	regulation of ryanodine-sensitive calcium-release channel activity	1/366	26/18866	0.399323	0.713718	0.628146	PDE4D	1	ExNeu_2
GO:0070633	transepithelial transport	1/366	26/18866	0.399323	0.713718	0.628146	ITPR1	1	ExNeu_2
GO:0072012	glomerulus vasculature development	1/366	26/18866	0.399323	0.713718	0.628146	PDGFD	1	ExNeu_2
GO:0090023	positive regulation of neutrophil chemotaxis	1/366	26/18866	0.399323	0.713718	0.628146	CAMK1D	1	ExNeu_2
GO:0140058	neuron projection arborization	1/366	26/18866	0.399323	0.713718	0.628146	PHACTR1	1	ExNeu_2
GO:1900373	positive regulation of purine nucleotide biosynthetic process	1/366	26/18866	0.399323	0.713718	0.628146	SLC25A12	1	ExNeu_2
GO:1901018	positive regulation of potassium ion transmembrane transporter activity	1/366	26/18866	0.399323	0.713718	0.628146	NOS1AP	1	ExNeu_2
GO:1901071	glucosamine-containing compound metabolic process	1/366	26/18866	0.399323	0.713718	0.628146	LARGE1	1	ExNeu_2
GO:1905523	positive regulation of macrophage migration	1/366	26/18866	0.399323	0.713718	0.628146	PTK2	1	ExNeu_2
GO:0050891	multicellular organismal water homeostasis	2/366	71/18866	0.401858	0.717824	0.63176	ADCY2/ADCY9	2	ExNeu_2
GO:0021987	cerebral cortex development	3/366	118/18866	0.40207	0.717824	0.63176	DAB1/LAMB1/PHACTR1	3	ExNeu_2
GO:0045637	regulation of myeloid cell differentiation	6/366	263/18866	0.402236	0.717824	0.63176	CAMK4/MEIS2/PRXL2A/TNRC6A/ZBTB16/ZBTB46	6	ExNeu_2
GO:0043406	positive regulation of MAP kinase activity	6/366	264/18866	0.405694	0.722024	0.635456	GHR/GRM1/MAP3K5/NEK10/NTRK3/PDGFD	6	ExNeu_2
GO:0046660	female sex differentiation	3/366	119/18866	0.407281	0.722024	0.635456	ROBO2/SLIT3/ZFPM2	3	ExNeu_2
GO:0009123	nucleoside monophosphate metabolic process	2/366	72/18866	0.408654	0.722024	0.635456	DLG2/UPP2	2	ExNeu_2
GO:0031507	heterochromatin assembly	2/366	72/18866	0.408654	0.722024	0.635456	DNMT3A/MPHOSPH8	2	ExNeu_2
GO:0043647	inositol phosphate metabolic process	2/366	72/18866	0.408654	0.722024	0.635456	INPP4A/PPIP5K1	2	ExNeu_2
GO:0061035	regulation of cartilage development	2/366	72/18866	0.408654	0.722024	0.635456	SMAD3/ZBTB16	2	ExNeu_2
GO:0051651	maintenance of location in cell	5/366	216/18866	0.408856	0.722024	0.635456	CACNA1C/CEMIP/ITPR1/PDE4D/RYR2	5	ExNeu_2
GO:0001702	gastrulation with mouth forming second	1/366	27/18866	0.410992	0.722024	0.635456	TENM4	1	ExNeu_2
GO:0002026	regulation of the force of heart contraction	1/366	27/18866	0.410992	0.722024	0.635456	RYR2	1	ExNeu_2
GO:0006735	NADH regeneration	1/366	27/18866	0.410992	0.722024	0.635456	GPI	1	ExNeu_2
GO:0007026	negative regulation of microtubule depolymerization	1/366	27/18866	0.410992	0.722024	0.635456	NAV3	1	ExNeu_2
GO:0009651	response to salt stress	1/366	27/18866	0.410992	0.722024	0.635456	MICU1	1	ExNeu_2
GO:0010971	positive regulation of G2/M transition of mitotic cell cycle	1/366	27/18866	0.410992	0.722024	0.635456	MTA3	1	ExNeu_2
GO:0010996	response to auditory stimulus	1/366	27/18866	0.410992	0.722024	0.635456	ATP8A2	1	ExNeu_2
GO:0018195	peptidyl-arginine modification	1/366	27/18866	0.410992	0.722024	0.635456	PRMT8	1	ExNeu_2
GO:0033081	regulation of T cell differentiation in thymus	1/366	27/18866	0.410992	0.722024	0.635456	CAMK4	1	ExNeu_2
GO:0046426	negative regulation of receptor signaling pathway via JAK-STAT	1/366	27/18866	0.410992	0.722024	0.635456	DAB1	1	ExNeu_2
GO:0048143	astrocyte activation	1/366	27/18866	0.410992	0.722024	0.635456	MAPT	1	ExNeu_2
GO:0048520	positive regulation of behavior	1/366	27/18866	0.410992	0.722024	0.635456	NPAS2	1	ExNeu_2
GO:0048799	animal organ maturation	1/366	27/18866	0.410992	0.722024	0.635456	XYLT1	1	ExNeu_2
GO:0051953	negative regulation of amine transport	1/366	27/18866	0.410992	0.722024	0.635456	GRM7	1	ExNeu_2
GO:0061621	canonical glycolysis	1/366	27/18866	0.410992	0.722024	0.635456	GPI	1	ExNeu_2
GO:0061718	glucose catabolic process to pyruvate	1/366	27/18866	0.410992	0.722024	0.635456	GPI	1	ExNeu_2
GO:0070199	establishment of protein localization to chromosome	1/366	27/18866	0.410992	0.722024	0.635456	SPIDR	1	ExNeu_2
GO:0071514	genetic imprinting	1/366	27/18866	0.410992	0.722024	0.635456	DNMT3A	1	ExNeu_2
GO:0090140	regulation of mitochondrial fission	1/366	27/18866	0.410992	0.722024	0.635456	MAPT	1	ExNeu_2
GO:1900078	positive regulation of cellular response to insulin stimulus	1/366	27/18866	0.410992	0.722024	0.635456	SORBS1	1	ExNeu_2
GO:1902175	regulation of oxidative stress-induced intrinsic apoptotic signaling pathway	1/366	27/18866	0.410992	0.722024	0.635456	NME5	1	ExNeu_2
GO:1903203	regulation of oxidative stress-induced neuron death	1/366	27/18866	0.410992	0.722024	0.635456	ATG7	1	ExNeu_2
GO:1903319	positive regulation of protein maturation	1/366	27/18866	0.410992	0.722024	0.635456	CCBE1	1	ExNeu_2
GO:1905208	negative regulation of cardiocyte differentiation	1/366	27/18866	0.410992	0.722024	0.635456	PRICKLE1	1	ExNeu_2
GO:0003208	cardiac ventricle morphogenesis	2/366	73/18866	0.415412	0.728326	0.641002	RYR2/ZFPM2	2	ExNeu_2
GO:0005977	glycogen metabolic process	2/366	73/18866	0.415412	0.728326	0.641002	PRKAG2/SORBS1	2	ExNeu_2
GO:0051145	smooth muscle cell differentiation	2/366	73/18866	0.415412	0.728326	0.641002	MRTFA/MRTFB	2	ExNeu_2
GO:0072078	nephron tubule morphogenesis	2/366	73/18866	0.415412	0.728326	0.641002	AHI1/GREB1L	2	ExNeu_2
GO:0034614	cellular response to reactive oxygen species	4/366	170/18866	0.420141	0.731794	0.644054	MAP3K5/MAPT/PDGFD/TRPC6	4	ExNeu_2
GO:0006073	cellular glucan metabolic process	2/366	74/18866	0.422132	0.731794	0.644054	PRKAG2/SORBS1	2	ExNeu_2
GO:0006305	DNA alkylation	2/366	74/18866	0.422132	0.731794	0.644054	DNMT3A/MPHOSPH8	2	ExNeu_2
GO:0006306	DNA methylation	2/366	74/18866	0.422132	0.731794	0.644054	DNMT3A/MPHOSPH8	2	ExNeu_2
[truncated: 3,773 more rows]

## Sheet: ExNeu_GO_CC
Supplemental Data Table S4:GO and KEGG enrichment in ExNeu cluster
ID	Description	GeneRatio	BgRatio	pvalue	p.adjust	qvalue	geneID	Count	Group
GO:0097060	synaptic membrane	45/376	387/19559	2.05703e-22	6.32348e-20	4.96251e-20	CACNA1C/CACNA1D/CACNG2/CACNG3/CDH9/CHRM3/CLSTN2/CNTN5/CTNNA2/DLG2/ERC1/ERC2/GABBR2/GABRB3/GABRG3/GRIA1/GRIA4/GRID2/GRIK4/GRIN2A/GRIN2B/GRM1/GRM7/GSG1L/IQSEC3/KCNB1/KCND2/KCND3/KCNH1/KCNK1/KCNMA1/KCTD16/LRFN2/LRFN5/LRRTM4/NTRK3/PTPRO/RIMS1/RIMS2/SHANK2/SHISA9/SORCS3/TENM2/UNC13A/UNC13C	45	ExNeu_2
GO:0034702	ion channel complex	40/376	299/19559	2.82298e-22	6.32348e-20	4.96251e-20	CACNA1A/CACNA1B/CACNA1C/CACNA1D/CACNA1E/CACNA2D3/CACNB2/CACNB4/CACNG2/CACNG3/CATSPER2/DLG2/DPP6/GABRB3/GABRG3/GRIA1/GRIA4/GRID2/GRIK4/GRIN2A/GRIN2B/KCNB1/KCNB2/KCND2/KCND3/KCNH1/KCNIP4/KCNJ6/KCNK1/KCNMA1/KCNQ3/LRRC7/MICU1/NOS1AP/PDE4D/PKD1L1/RYR2/SHANK2/SHISA9/TRPC6	40	ExNeu_2
GO:0034703	cation channel complex	35/376	221/19559	4.51302e-22	6.73945e-20	5.28895e-20	CACNA1A/CACNA1B/CACNA1C/CACNA1D/CACNA1E/CACNA2D3/CACNB2/CACNB4/CACNG2/CACNG3/CATSPER2/DLG2/DPP6/GRIA1/GRIA4/GRIK4/GRIN2A/GRIN2B/KCNB1/KCNB2/KCND2/KCND3/KCNH1/KCNIP4/KCNJ6/KCNK1/KCNMA1/KCNQ3/MICU1/NOS1AP/PDE4D/PKD1L1/RYR2/SHISA9/TRPC6	35	ExNeu_2
GO:1902495	transmembrane transporter complex	40/376	322/19559	4.5254e-21	5.06845e-19	3.97759e-19	CACNA1A/CACNA1B/CACNA1C/CACNA1D/CACNA1E/CACNA2D3/CACNB2/CACNB4/CACNG2/CACNG3/CATSPER2/DLG2/DPP6/GABRB3/GABRG3/GRIA1/GRIA4/GRID2/GRIK4/GRIN2A/GRIN2B/KCNB1/KCNB2/KCND2/KCND3/KCNH1/KCNIP4/KCNJ6/KCNK1/KCNMA1/KCNQ3/LRRC7/MICU1/NOS1AP/PDE4D/PKD1L1/RYR2/SHANK2/SHISA9/TRPC6	40	ExNeu_2
GO:1990351	transporter complex	40/376	330/19559	1.12266e-20	8.69687e-19	6.82508e-19	CACNA1A/CACNA1B/CACNA1C/CACNA1D/CACNA1E/CACNA2D3/CACNB2/CACNB4/CACNG2/CACNG3/CATSPER2/DLG2/DPP6/GABRB3/GABRG3/GRIA1/GRIA4/GRID2/GRIK4/GRIN2A/GRIN2B/KCNB1/KCNB2/KCND2/KCND3/KCNH1/KCNIP4/KCNJ6/KCNK1/KCNMA1/KCNQ3/LRRC7/MICU1/NOS1AP/PDE4D/PKD1L1/RYR2/SHANK2/SHISA9/TRPC6	40	ExNeu_2
GO:0098984	neuron to neuron synapse	42/376	368/19559	1.16476e-20	8.69687e-19	6.82508e-19	ANKS1B/ARHGAP44/CACNA1C/CACNG2/CACNG3/CHRM3/CLSTN2/CTNNA2/DAB1/DCLK1/DLG2/DLGAP1/DLGAP2/FRMPD4/GRIA1/GRID2/GRIK4/GRIN2A/GRIN2B/GRM1/GRM7/GSG1L/INPP4A/IQSEC1/IQSEC3/ITPR1/KCND2/KCND3/KCNH1/LRFN2/LRFN5/LRRC7/PLEKHA5/PTPRO/RAPGEF4/SHANK2/SHISA9/SIPA1L1/SORCS3/SYN2/SYN3/TMEM108	42	ExNeu_2
GO:0032279	asymmetric synapse	40/376	343/19559	4.6449e-20	2.97274e-18	2.33293e-18	ANKS1B/ARHGAP44/CACNA1C/CACNG2/CACNG3/CHRM3/CLSTN2/CTNNA2/DAB1/DCLK1/DLG2/DLGAP1/DLGAP2/FRMPD4/GRIA1/GRID2/GRIN2A/GRIN2B/GRM1/GRM7/GSG1L/INPP4A/IQSEC1/IQSEC3/ITPR1/KCND2/KCND3/KCNH1/LRFN2/LRFN5/LRRC7/PLEKHA5/PTPRO/SHANK2/SHISA9/SIPA1L1/SORCS3/SYN2/SYN3/TMEM108	40	ExNeu_2
GO:0045211	postsynaptic membrane	36/376	280/19559	1.47017e-19	8.23296e-18	6.46102e-18	CACNA1C/CACNG2/CACNG3/CDH9/CHRM3/CLSTN2/CTNNA2/DLG2/GABBR2/GABRB3/GABRG3/GRIA1/GRIA4/GRID2/GRIK4/GRIN2A/GRIN2B/GRM1/GRM7/GSG1L/IQSEC3/KCNB1/KCND2/KCND3/KCNH1/KCNMA1/KCTD16/LRFN2/LRFN5/LRRTM4/NTRK3/PTPRO/SHANK2/SHISA9/SORCS3/TENM2	36	ExNeu_2
GO:0014069	postsynaptic density	39/376	337/19559	1.83798e-19	9.14906e-18	7.17995e-18	ANKS1B/ARHGAP44/CACNA1C/CACNG2/CACNG3/CHRM3/CLSTN2/CTNNA2/DAB1/DCLK1/DLG2/DLGAP1/DLGAP2/FRMPD4/GRIA1/GRID2/GRIN2A/GRIN2B/GRM1/GSG1L/INPP4A/IQSEC1/IQSEC3/ITPR1/KCND2/KCND3/KCNH1/LRFN2/LRFN5/LRRC7/PLEKHA5/PTPRO/SHANK2/SHISA9/SIPA1L1/SORCS3/SYN2/SYN3/TMEM108	39	ExNeu_2
GO:0099572	postsynaptic specialization	39/376	361/19559	2.08498e-18	9.34072e-17	7.33036e-17	ANKS1B/ARHGAP44/CACNA1C/CACNG2/CACNG3/CHRM3/CLSTN2/CTNNA2/DAB1/DCLK1/DLG2/DLGAP1/DLGAP2/FRMPD4/GRIA1/GRID2/GRIN2A/GRIN2B/GRM1/GSG1L/INPP4A/IQSEC1/IQSEC3/ITPR1/KCND2/KCND3/KCNH1/LRFN2/LRFN5/LRRC7/PLEKHA5/PTPRO/SHANK2/SHISA9/SIPA1L1/SORCS3/SYN2/SYN3/TMEM108	39	ExNeu_2
GO:0098978	glutamatergic synapse	36/376	361/19559	5.88664e-16	2.39747e-14	1.88147e-14	ACTN1/ARHGAP44/CACNG2/CACNG3/CAMK4/CBLN2/CHRM3/CLSTN2/DGKB/DLG2/DLGAP1/DLGAP2/ERC2/FRMPD4/GPC6/GRIA1/GRID2/GRIN2A/GRM1/GSG1L/IL1RAPL2/KCND2/LRFN5/MYH10/NOS1AP/NRG3/NTRK3/PLEKHA5/PPFIA2/PTPRO/SHISA9/SORCS3/SYN2/SYN3/TNR/UNC13A	36	ExNeu_2
GO:0099634	postsynaptic specialization membrane	20/376	118/19559	1.05345e-13	3.93288e-12	3.08643e-12	CACNA1C/CACNG2/CACNG3/CHRM3/CLSTN2/DLG2/GRIA1/GRID2/GRIN2A/GRIN2B/GRM1/GSG1L/KCND2/KCND3/KCNH1/LRFN2/LRFN5/PTPRO/SHISA9/SORCS3	20	ExNeu_2
GO:0034704	calcium channel complex	16/376	67/19559	1.1669e-13	4.02131e-12	3.15582e-12	CACNA1A/CACNA1B/CACNA1C/CACNA1D/CACNA1E/CACNA2D3/CACNB2/CACNB4/CACNG2/CACNG3/CATSPER2/MICU1/NOS1AP/PDE4D/PKD1L1/RYR2	16	ExNeu_2
GO:0098839	postsynaptic density membrane	18/376	92/19559	1.37801e-13	4.40964e-12	3.46057e-12	CACNA1C/CACNG2/CACNG3/CHRM3/CLSTN2/DLG2/GRIA1/GRID2/GRIN2A/GRIN2B/GRM1/GSG1L/KCNH1/LRFN2/LRFN5/PTPRO/SHISA9/SORCS3	18	ExNeu_2
GO:0005891	voltage-gated calcium channel complex	13/376	43/19559	8.65506e-13	2.58498e-11	2.02862e-11	CACNA1A/CACNA1B/CACNA1C/CACNA1D/CACNA1E/CACNA2D3/CACNB2/CACNB4/CACNG2/CACNG3/CATSPER2/NOS1AP/PDE4D	13	ExNeu_2
GO:0099240	intrinsic component of synaptic membrane	22/376	166/19559	1.1028e-12	3.08785e-11	2.42326e-11	CACNA1D/CACNG2/CACNG3/CDH9/CHRM3/CLSTN2/CNTN5/GABRG3/GRIA1/GRID2/GRIK4/GRIN2A/GSG1L/KCND2/KCND3/KCNH1/LRFN2/LRFN5/NTRK3/PTPRO/SHISA9/SORCS3	22	ExNeu_2
GO:0099699	integral component of synaptic membrane	21/376	154/19559	2.07105e-12	5.45781e-11	4.28315e-11	CACNA1D/CACNG2/CACNG3/CDH9/CHRM3/CLSTN2/GABRG3/GRIA1/GRID2/GRIK4/GRIN2A/GSG1L/KCND2/KCND3/KCNH1/LRFN2/LRFN5/NTRK3/PTPRO/SHISA9/SORCS3	21	ExNeu_2
GO:0099060	integral component of postsynaptic specialization membrane	15/376	74/19559	8.92937e-12	2.22242e-10	1.7441e-10	CACNG2/CACNG3/CHRM3/CLSTN2/GRIA1/GRID2/GRIN2A/GSG1L/KCND2/KCND3/LRFN2/LRFN5/PTPRO/SHISA9/SORCS3	15	ExNeu_2
GO:0099061	integral component of postsynaptic density membrane	13/376	51/19559	9.80761e-12	2.25446e-10	1.76924e-10	CACNG2/CACNG3/CHRM3/CLSTN2/GRIA1/GRID2/GRIN2A/GSG1L/LRFN2/LRFN5/PTPRO/SHISA9/SORCS3	13	ExNeu_2
GO:0099055	integral component of postsynaptic membrane	18/376	117/19559	1.00646e-11	2.25446e-10	1.76924e-10	CACNG2/CACNG3/CDH9/CHRM3/CLSTN2/GRIA1/GRID2/GRIK4/GRIN2A/GSG1L/KCND2/KCND3/LRFN2/LRFN5/NTRK3/PTPRO/SHISA9/SORCS3	18	ExNeu_2
GO:0098948	intrinsic component of postsynaptic specialization membrane	15/376	77/19559	1.63904e-11	3.49662e-10	2.74406e-10	CACNG2/CACNG3/CHRM3/CLSTN2/GRIA1/GRID2/GRIN2A/GSG1L/KCND2/KCND3/LRFN2/LRFN5/PTPRO/SHISA9/SORCS3	15	ExNeu_2
GO:0098936	intrinsic component of postsynaptic membrane	18/376	122/19559	2.07854e-11	4.21944e-10	3.31131e-10	CACNG2/CACNG3/CDH9/CHRM3/CLSTN2/GRIA1/GRID2/GRIK4/GRIN2A/GSG1L/KCND2/KCND3/LRFN2/LRFN5/NTRK3/PTPRO/SHISA9/SORCS3	18	ExNeu_2
GO:0099146	intrinsic component of postsynaptic density membrane	13/376	54/19559	2.16623e-11	4.21944e-10	3.31131e-10	CACNG2/CACNG3/CHRM3/CLSTN2/GRIA1/GRID2/GRIN2A/GSG1L/LRFN2/LRFN5/PTPRO/SHISA9/SORCS3	13	ExNeu_2
GO:0043197	dendritic spine	21/376	175/19559	2.51142e-11	4.68799e-10	3.67901e-10	ANKS1B/ARHGAP44/ASIC2/FRMPD4/GRIA1/GRIA4/GRID2/GRIN2A/KCND2/KCND3/KCNN2/MAPT/MYH10/PPFIA2/PTK2/PTPRO/SHANK2/SIPA1L1/TANC2/TENM2/ZNF804A	21	ExNeu_2
GO:0044309	neuron spine	21/376	177/19559	3.12417e-11	5.59851e-10	4.39357e-10	ANKS1B/ARHGAP44/ASIC2/FRMPD4/GRIA1/GRIA4/GRID2/GRIN2A/KCND2/KCND3/KCNN2/MAPT/MYH10/PPFIA2/PTK2/PTPRO/SHANK2/SIPA1L1/TANC2/TENM2/ZNF804A	21	ExNeu_2
GO:0008328	ionotropic glutamate receptor complex	12/376	49/19559	1.04053e-10	1.79292e-09	1.40704e-09	CACNG2/CACNG3/DLG2/GRIA1/GRIA4/GRID2/GRIK4/GRIN2A/GRIN2B/LRRC7/SHANK2/SHISA9	12	ExNeu_2
GO:0098878	neurotransmitter receptor complex	12/376	51/19559	1.72951e-10	2.8697e-09	2.25207e-09	CACNG2/CACNG3/DLG2/GRIA1/GRIA4/GRID2/GRIK4/GRIN2A/GRIN2B/LRRC7/SHANK2/SHISA9	12	ExNeu_2
GO:0034705	potassium channel complex	14/376	96/19559	4.24859e-09	6.79774e-08	5.33469e-08	DLG2/DPP6/GRIK4/KCNB1/KCNB2/KCND2/KCND3/KCNH1/KCNIP4/KCNJ6/KCNK1/KCNMA1/KCNQ3/NOS1AP	14	ExNeu_2
GO:0008076	voltage-gated potassium channel complex	13/376	88/19559	1.30127e-08	2.01024e-07	1.57759e-07	DLG2/DPP6/KCNB1/KCNB2/KCND2/KCND3/KCNH1/KCNIP4/KCNJ6/KCNK1/KCNMA1/KCNQ3/NOS1AP	13	ExNeu_2
GO:0098831	presynaptic active zone cytoplasmic component	6/376	15/19559	2.09669e-07	3.13106e-06	2.45718e-06	CTNNA2/ERC2/RIMS1/RIMS2/UNC13A/UNC13C	6	ExNeu_2
GO:0042734	presynaptic membrane	15/376	156/19559	3.53245e-07	5.10496e-06	4.00624e-06	CACNA1D/CDH9/CHRM3/CNTN5/CTNNA2/ERC1/ERC2/GRIK4/GRIN2A/KCNH1/KCTD16/RIMS1/RIMS2/UNC13A/UNC13C	15	ExNeu_2
GO:0098982	GABA-ergic synapse	10/376	74/19559	1.4717e-06	2.06038e-05	1.61693e-05	CDH13/CNTN5/ERC2/GABRB3/GABRG3/IQSEC3/KCND2/KCND3/LRFN5/PTPRO	10	ExNeu_2
GO:0048786	presynaptic active zone	10/376	76/19559	1.88987e-06	2.56565e-05	2.01345e-05	ARHGAP44/CACNA1D/CTNNA2/ERC2/GRM7/PPFIA2/RIMS1/RIMS2/UNC13A/UNC13C	10	ExNeu_2
GO:0044304	main axon	9/376	68/19559	5.90582e-06	7.78178e-05	6.10695e-05	DLG2/IQCJ-SCHIP1/KCNH1/KCNQ3/LRRC7/MAPT/MYO1D/ROBO2/SPTBN4	9	ExNeu_2
GO:0043204	perikaryon	13/376	156/19559	1.04103e-05	0.000133252	0.000104573	ASTN1/CACNA1C/DLG2/KCNB1/KCNB2/KCND2/KCNH1/KCNK1/MYO1D/PCSK2/PDE10A/RBFOX3/RTN4RL1	13	ExNeu_2
GO:0032589	neuron projection membrane	8/376	61/19559	2.09553e-05	0.000260777	0.000204651	GABRG3/GRIA1/KCNB1/KCNH1/MAPT/MYO1D/ROBO2/SHISA9	8	ExNeu_2
GO:0098685	Schaffer collateral - CA1 synapse	9/376	84/19559	3.36791e-05	0.00040779	0.000320023	CACNG2/CACNG3/DGKB/GRM1/GSG1L/ITPR1/LRFN2/SYN2/TNR	9	ExNeu_2
GO:1990454	L-type voltage-gated calcium channel complex	4/376	12/19559	5.88822e-05	0.00069419	0.000544783	CACNA1C/CACNA1D/CACNB2/NOS1AP	4	ExNeu_2
GO:0032281	AMPA glutamate receptor complex	5/376	26/19559	0.000120558	0.00138488	0.00108682	CACNG2/CACNG3/GRIA1/GRIA4/SHISA9	5	ExNeu_2
GO:0099738	cell cortex region	6/376	42/19559	0.000141749	0.00158759	0.0012459	CTNNA2/ERC2/RIMS1/RIMS2/UNC13A/UNC13C	6	ExNeu_2
GO:0030673	axolemma	4/376	15/19559	0.000155111	0.00169487	0.00133009	KCNH1/MAPT/MYO1D/ROBO2	4	ExNeu_2
GO:0031252	cell leading edge	20/376	421/19559	0.000204711	0.00218358	0.00171362	ABLIM1/ACTN1/ARHGAP44/CLIP1/CTNNA2/GABRG3/GRIA1/KCNB1/KCNH1/LDB2/MAPT/MYH10/MYO1D/PTK2/PTPRO/ROBO2/SHISA9/SNTG1/SORBS2/TLN2	20	ExNeu_2
GO:0043194	axon initial segment	4/376	17/19559	0.000262337	0.00273319	0.00214494	IQCJ-SCHIP1/KCNQ3/LRRC7/SPTBN4	4	ExNeu_2
GO:0016342	catenin complex	5/376	31/19559	0.000287783	0.00293016	0.00229951	CDH12/CDH13/CDH18/CDH22/CDH9	5	ExNeu_2
GO:0005938	cell cortex	16/376	305/19559	0.000296041	0.00294726	0.00231293	CTNNA2/ERC2/EXOC6/FRY/GRM7/MICAL3/MYH10/MYO1D/MYRIP/PTK2/RIMS1/RIMS2/SPTBN4/TMOD1/UNC13A/UNC13C	16	ExNeu_2
GO:0031594	neuromuscular junction	7/376	76/19559	0.000642358	0.00625601	0.00490956	COLQ/DLG2/MYH10/PDZRN3/STXBP5L/UNC13A/UNC13C	7	ExNeu_2
GO:0030018	Z disc	9/376	128/19559	0.000833262	0.00794258	0.00623314	ACTN1/CACNA1C/CACNA1D/FHOD3/KCNN2/NEBL/NOS1AP/RYR2/SORBS2	9	ExNeu_2
GO:0098802	plasma membrane signaling receptor complex	15/376	307/19559	0.000941318	0.00878564	0.00689474	CACNG2/CACNG3/DLG2/GABBR2/GRIA1/GRIA4/GRID2/GRIK4/GRIN2A/GRIN2B/GRM1/LRRC7/SHANK2/SHISA9/TRAF3	15	ExNeu_2
GO:1902937	inward rectifier potassium channel complex	2/376	3/19559	0.00109168	0.00998111	0.00783292	KCNK1/NOS1AP	2	ExNeu_2
GO:0030427	site of polarized growth	11/376	191/19559	0.00121382	0.0108759	0.0085351	DSCAM/ERC2/EXOC6/FRY/MAPT/MYH10/NIN/PTPRO/SHANK2/TENM2/ZNF804A	11	ExNeu_2
GO:0005912	adherens junction	10/376	166/19559	0.00143246	0.0125832	0.00987494	AHI1/AJAP1/CDH12/CDH18/CDH22/CDH9/CTNNA2/FRMD4A/SORBS1/SPTBN4	10	ExNeu_2
GO:0031674	I band	9/376	140/19559	0.00156666	0.0134974	0.0105924	ACTN1/CACNA1C/CACNA1D/FHOD3/KCNN2/NEBL/NOS1AP/RYR2/SORBS2	9	ExNeu_2
GO:0001725	stress fiber	6/376	68/19559	0.00194647	0.0161485	0.0126729	ABLIM1/ACTN1/MYH10/NEBL/PTK2/SORBS1	6	ExNeu_2
GO:0097517	contractile actin filament bundle	6/376	68/19559	0.00194647	0.0161485	0.0126729	ABLIM1/ACTN1/MYH10/NEBL/PTK2/SORBS1	6	ExNeu_2
GO:0031256	leading edge membrane	10/376	175/19559	0.00211843	0.0170296	0.0133644	ARHGAP44/GABRG3/GRIA1/KCNB1/KCNH1/MAPT/MYO1D/ROBO2/SHISA9/SNTG1	10	ExNeu_2
GO:0008021	synaptic vesicle	11/376	205/19559	0.0021287	0.0170296	0.0133644	GRIA1/GRIN2A/IQSEC1/KIRREL3/PTPRN2/SV2B/SVOP/SYN2/SYN3/UNC13A/UNC13C	11	ExNeu_2
GO:0150034	distal axon	14/376	309/19559	0.0027631	0.021717	0.0170429	CHRM3/DSCAM/ERC2/EXOC6/MAPT/MYH10/NIN/PTPRN2/PTPRO/SHANK2/TENM2/UNC13A/UNC13C/ZNF804A	14	ExNeu_2
GO:0030426	growth cone	10/376	184/19559	0.00304737	0.0235383	0.0184722	DSCAM/ERC2/EXOC6/MAPT/MYH10/NIN/PTPRO/SHANK2/TENM2/ZNF804A	10	ExNeu_2
GO:0060076	excitatory synapse	5/376	52/19559	0.00316692	0.0240472	0.0188716	CACNG3/CTNNA2/GRIA1/GRID2/UNC13C	5	ExNeu_2
GO:0098688	parallel fiber to Purkinje cell synapse	3/376	16/19559	0.00327657	0.0244651	0.0191996	CTNNA2/GRID2/UNC13C	3	ExNeu_2
GO:0032432	actin filament bundle	6/376	76/19559	0.00342104	0.025125	0.0197175	ABLIM1/ACTN1/MYH10/NEBL/PTK2/SORBS1	6	ExNeu_2
GO:0048788	cytoskeleton of presynaptic active zone	2/376	5/19559	0.00354697	0.0256297	0.0201135	RIMS1/RIMS2	2	ExNeu_2
GO:0099568	cytoplasmic region	12/376	254/19559	0.00388237	0.0268479	0.0210695	AGBL4/ATG7/CTNNA2/DLG2/ERC2/MAPT/RIMS1/RIMS2/TMEM108/UNC13A/UNC13C/DYNC2I1	12	ExNeu_2
GO:0098686	hippocampal mossy fiber to CA3 synapse	4/376	34/19559	0.00395232	0.0268479	0.0210695	CACNG2/CTNNA2/GRIK4/RAPGEF4	4	ExNeu_2
GO:0030672	synaptic vesicle membrane	7/376	104/19559	0.00395527	0.0268479	0.0210695	PTPRN2/SV2B/SVOP/SYN2/SYN3/UNC13A/UNC13C	7	ExNeu_2
GO:0099501	exocytic vesicle membrane	7/376	104/19559	0.00395527	0.0268479	0.0210695	PTPRN2/SV2B/SVOP/SYN2/SYN3/UNC13A/UNC13C	7	ExNeu_2
GO:0070382	exocytic vesicle	11/376	223/19559	0.00405541	0.0271168	0.0212806	GRIA1/GRIN2A/IQSEC1/KIRREL3/PTPRN2/SV2B/SVOP/SYN2/SYN3/UNC13A/UNC13C	11	ExNeu_2
GO:0042641	actomyosin	6/376	79/19559	0.0041464	0.0273175	0.0214381	ABLIM1/ACTN1/MYH10/NEBL/PTK2/SORBS1	6	ExNeu_2
GO:0042383	sarcolemma	8/376	135/19559	0.00462475	0.0300274	0.0235647	CACNA1C/CACNA1D/CACNB2/KCNB1/KCND3/MLIP/NOS1AP/RYR2	8	ExNeu_2
GO:0098889	intrinsic component of presynaptic membrane	6/376	83/19559	0.00528283	0.0338101	0.0265333	CACNA1D/CDH9/CHRM3/CNTN5/GRIK4/KCNH1	6	ExNeu_2
GO:1902710	GABA receptor complex	3/376	20/19559	0.00630164	0.0397625	0.0312046	GABBR2/GABRB3/GABRG3	3	ExNeu_2
GO:0030017	sarcomere	10/376	207/19559	0.00692868	0.0431118	0.033833	ACTN1/CACNA1C/CACNA1D/FHOD3/KCNN2/NEBL/NOS1AP/RYR2/SORBS2/TMOD1	10	ExNeu_2
GO:0038037	G protein-coupled receptor dimeric complex	2/376	7/19559	0.00726095	0.0439582	0.0344973	GABBR2/GRM1	2	ExNeu_2
GO:0099569	presynaptic cytoskeleton	2/376	7/19559	0.00726095	0.0439582	0.0344973	RIMS1/RIMS2	2	ExNeu_2
GO:0030658	transport vesicle membrane	10/376	209/19559	0.00739361	0.0441645	0.0346591	GRIA1/ITPR1/PTPRN2/SNTB2/SV2B/SVOP/SYN2/SYN3/UNC13A/UNC13C	10	ExNeu_2
GO:0032590	dendrite membrane	4/376	43/19559	0.00918929	0.0541684	0.04251	GABRG3/GRIA1/KCNB1/SHISA9	4	ExNeu_2
GO:0045171	intercellular bridge	5/376	71/19559	0.011813	0.0687303	0.0539378	KCTD1/MICAL3/MSRA/PKNOX2/RAB11FIP3	5	ExNeu_2
GO:0005883	neurofilament	2/376	9/19559	0.0121347	0.0688146	0.054004	DLGAP2/SHANK2	2	ExNeu_2
GO:0097648	G protein-coupled receptor complex	2/376	9/19559	0.0121347	0.0688146	0.054004	GABBR2/GRM1	2	ExNeu_2
GO:0030016	myofibril	10/376	227/19559	0.0127408	0.0713487	0.0559926	ACTN1/CACNA1C/CACNA1D/FHOD3/KCNN2/NEBL/NOS1AP/RYR2/SORBS2/TMOD1	10	ExNeu_2
GO:0030133	transport vesicle	15/376	410/19559	0.0134962	0.0746459	0.0585802	GRIA1/GRIN2A/IQSEC1/ITPR1/KIRREL3/MYRIP/PCSK2/PTPRN2/SNTB2/SV2B/SVOP/SYN2/SYN3/UNC13A/UNC13C	15	ExNeu_2
GO:0099056	integral component of presynaptic membrane	5/376	74/19559	0.0139544	0.0762386	0.0598301	CACNA1D/CDH9/CHRM3/GRIK4/KCNH1	5	ExNeu_2
GO:0032809	neuronal cell body membrane	3/376	28/19559	0.0161743	0.087302	0.0685124	KCNB1/KCNB2/KCND2	3	ExNeu_2
GO:0005903	brush border	6/376	106/19559	0.0165856	0.0884564	0.0694184	ACTN1/DAB1/KCNK1/MYH10/MYO1D/SHANK2	6	ExNeu_2
GO:0043292	contractile fiber	10/376	238/19559	0.0172009	0.090659	0.0711469	ACTN1/CACNA1C/CACNA1D/FHOD3/KCNN2/NEBL/NOS1AP/RYR2/SORBS2/TMOD1	10	ExNeu_2
GO:0002116	semaphorin receptor complex	2/376	11/19559	0.018075	0.0920183	0.0722136	PLXNA2/PLXNA4	2	ExNeu_2
GO:0017146	NMDA selective glutamate receptor complex	2/376	11/19559	0.018075	0.0920183	0.0722136	GRIN2A/GRIN2B	2	ExNeu_2
GO:0097470	ribbon synapse	2/376	11/19559	0.018075	0.0920183	0.0722136	CACNA1D/CACNB2	2	ExNeu_2
GO:0019897	extrinsic component of plasma membrane	8/376	172/19559	0.0183766	0.0925024	0.0725935	CDH12/CDH13/CDH18/CDH22/CDH9/CTNNA2/GNAL/PTK2	8	ExNeu_2
GO:0038038	G protein-coupled receptor homodimeric complex	1/376	1/19559	0.0192239	0.0926054	0.0726743	GRM1	1	ExNeu_2
GO:0043257	laminin-8 complex	1/376	1/19559	0.0192239	0.0926054	0.0726743	LAMB1	1	ExNeu_2
GO:0098683	cochlear hair cell ribbon synapse	1/376	1/19559	0.0192239	0.0926054	0.0726743	CACNA1D	1	ExNeu_2
GO:0098753	anchored component of the cytoplasmic side of the plasma membrane	1/376	1/19559	0.0192239	0.0926054	0.0726743	PRMT8	1	ExNeu_2
GO:0030315	T-tubule	4/376	54/19559	0.0199902	0.0952726	0.0747675	CACNA1C/CACNA1D/CACNB2/NOS1AP	4	ExNeu_2
GO:0044298	cell body membrane	3/376	31/19559	0.0212772	0.0999482	0.0784368	KCNB1/KCNB2/KCND2	3	ExNeu_2
GO:0044214	spanning component of plasma membrane	2/376	12/19559	0.0214175	0.0999482	0.0784368	AJAP1/SLC24A4	2	ExNeu_2
GO:1904115	axon cytoplasm	4/376	57/19559	0.0238831	0.110306	0.086565	AGBL4/DLG2/MAPT/TMEM108	4	ExNeu_2
GO:1990752	microtubule end	3/376	34/19559	0.0271604	0.124162	0.0974391	CLIP1/NAV3/NIN	3	ExNeu_2
GO:0046658	anchored component of plasma membrane	4/376	60/19559	0.0282045	0.127632	0.100163	CNTN5/GPC6/PRMT8/RTN4RL1	4	ExNeu_2
GO:0005911	cell-cell junction	16/376	493/19559	0.0297083	0.131923	0.10353	ACTN1/AHI1/AJAP1/CDH12/CDH18/CDH22/CDH9/CTNNA2/FRMD4A/KAZN/KIRREL3/PATJ/PDZD2/SORBS1/SPTBN4/TRPC6	16	ExNeu_2
GO:0030173	integral component of Golgi membrane	4/376	61/19559	0.0297415	0.131923	0.10353	CSGALNACT1/LARGE1/MAN1C1/TPST1	4	ExNeu_2
GO:0032591	dendritic spine membrane	2/376	15/19559	0.0328089	0.142703	0.11199	GRIA1/SHISA9	2	ExNeu_2
GO:0033268	node of Ranvier	2/376	15/19559	0.0328089	0.142703	0.11199	KCNQ3/SPTBN4	2	ExNeu_2
GO:0031253	cell projection membrane	12/376	344/19559	0.0349009	0.150342	0.117985	GABRG3/GRIA1/KCNB1/KCNH1/KCNK1/MAPT/MYO1D/PKD1L1/ROBO2/SHANK2/SHISA9/SNTG1	12	ExNeu_2
GO:0043198	dendritic shaft	3/376	38/19559	0.0362121	0.154505	0.121251	GRM7/KIRREL3/ZNF804A	3	ExNeu_2
GO:0005607	laminin-2 complex	1/376	2/19559	0.0380792	0.155414	0.121965	LAMB1	1	ExNeu_2
GO:0045298	tubulin complex	1/376	2/19559	0.0380792	0.155414	0.121965	MAPT	1	ExNeu_2
GO:0070195	growth hormone receptor complex	1/376	2/19559	0.0380792	0.155414	0.121965	GHR	1	ExNeu_2
GO:0072534	perineuronal net	1/376	2/19559	0.0380792	0.155414	0.121965	TNR	1	ExNeu_2
GO:0031228	intrinsic component of Golgi membrane	4/376	66/19559	0.0381596	0.155414	0.121965	CSGALNACT1/LARGE1/MAN1C1/TPST1	4	ExNeu_2
GO:0060077	inhibitory synapse	2/376	17/19559	0.0414419	0.167261	0.131262	CEP112/IQSEC3	2	ExNeu_2
GO:0097440	apical dendrite	2/376	18/19559	0.046042	0.184168	0.14453	MYO1D/OSBP2	2	ExNeu_2
GO:0031225	anchored component of membrane	7/376	171/19559	0.0476413	0.188486	0.147919	CDH13/CNTN5/GPC6/MDGA2/OPCML/PRMT8/RTN4RL1	7	ExNeu_2
GO:0005802	trans-Golgi network	9/376	245/19559	0.047963	0.188486	0.147919	ATP9B/CALN1/DOP1A/DOP1B/ELAPOR1/NMNAT2/RBFOX1/RELCH/VPS53	9	ExNeu_2
GO:0016010	dystrophin-associated glycoprotein complex	2/376	19/19559	0.0508196	0.189139	0.148432	SNTB2/SNTG1	2	ExNeu_2
GO:0089717	spanning component of membrane	2/376	19/19559	0.0508196	0.189139	0.148432	AJAP1/SLC24A4	2	ExNeu_2
GO:0090665	glycoprotein complex	2/376	19/19559	0.0508196	0.189139	0.148432	SNTB2/SNTG1	2	ExNeu_2
GO:1902711	GABA-A receptor complex	2/376	19/19559	0.0508196	0.189139	0.148432	GABRB3/GABRG3	2	ExNeu_2
GO:0030863	cortical cytoskeleton	5/376	106/19559	0.0538429	0.189139	0.148432	MYRIP/RIMS1/RIMS2/SPTBN4/TMOD1	5	ExNeu_2
GO:0045121	membrane raft	11/376	329/19559	0.0541669	0.189139	0.148432	ADCY2/CDH13/KCND2/KCNMA1/MAPT/MYO1D/NOS1AP/RFTN1/RTN4RL1/SORBS1/TNR	11	ExNeu_2
GO:0098857	membrane microdomain	11/376	330/19559	0.0551188	0.189139	0.148432	ADCY2/CDH13/KCND2/KCNMA1/MAPT/MYO1D/NOS1AP/RFTN1/RTN4RL1/SORBS1/TNR	11	ExNeu_2
GO:0000126	transcription factor TFIIIB complex	1/376	3/19559	0.0565729	0.189139	0.148432	BDP1	1	ExNeu_2
GO:0005606	laminin-1 complex	1/376	3/19559	0.0565729	0.189139	0.148432	LAMB1	1	ExNeu_2
GO:0031021	interphase microtubule organizing center	1/376	3/19559	0.0565729	0.189139	0.148432	DYNC2I1	1	ExNeu_2
GO:0032545	CURI complex	1/376	3/19559	0.0565729	0.189139	0.148432	RRP7BP	1	ExNeu_2
GO:0034456	UTP-C complex	1/376	3/19559	0.0565729	0.189139	0.148432	RRP7BP	1	ExNeu_2
GO:0038039	G protein-coupled receptor heterodimeric complex	1/376	3/19559	0.0565729	0.189139	0.148432	GABBR2	1	ExNeu_2
GO:0043259	laminin-10 complex	1/376	3/19559	0.0565729	0.189139	0.148432	LAMB1	1	ExNeu_2
GO:0044308	axonal spine	1/376	3/19559	0.0565729	0.189139	0.148432	GRIA1	1	ExNeu_2
GO:0045098	type III intermediate filament	1/376	3/19559	0.0565729	0.189139	0.148432	UPP2	1	ExNeu_2
GO:0097513	myosin II filament	1/376	3/19559	0.0565729	0.189139	0.148432	MYH10	1	ExNeu_2
GO:0099629	postsynaptic specialization of symmetric synapse	1/376	3/19559	0.0565729	0.189139	0.148432	IQSEC3	1	ExNeu_2
GO:1901588	dendritic microtubule	1/376	3/19559	0.0565729	0.189139	0.148432	ZNF804A	1	ExNeu_2
GO:1990513	CLOCK-BMAL transcription complex	1/376	3/19559	0.0565729	0.189139	0.148432	NPAS2	1	ExNeu_2
GO:0000242	pericentriolar material	2/376	21/19559	0.0608731	0.202009	0.158531	NIN/DYNC2I1	2	ExNeu_2
GO:0005865	striated muscle thin filament	2/376	22/19559	0.066133	0.21785	0.170963	FHOD3/TMOD1	2	ExNeu_2
GO:0044853	plasma membrane raft	5/376	113/19559	0.0670979	0.219415	0.172191	CDH13/KCND2/KCNMA1/MYO1D/NOS1AP	5	ExNeu_2
GO:0098589	membrane region	11/376	343/19559	0.0685177	0.222434	0.174561	ADCY2/CDH13/KCND2/KCNMA1/MAPT/MYO1D/NOS1AP/RFTN1/RTN4RL1/SORBS1/TNR	11	ExNeu_2
GO:0008287	protein serine/threonine phosphatase complex	3/376	51/19559	0.0746948	0.227851	0.178811	ITPR1/PPP2R2C/PPP4R4	3	ExNeu_2
GO:1903293	phosphatase complex	3/376	51/19559	0.0746948	0.227851	0.178811	ITPR1/PPP2R2C/PPP4R4	3	ExNeu_2
GO:0016013	syntrophin complex	1/376	4/19559	0.074712	0.227851	0.178811	SNTG1	1	ExNeu_2
GO:0019034	viral replication complex	1/376	4/19559	0.074712	0.227851	0.178811	PI4KA	1	ExNeu_2
GO:0032983	kainate selective glutamate receptor complex	1/376	4/19559	0.074712	0.227851	0.178811	GRIK4	1	ExNeu_2
GO:0098966	perisynaptic extracellular matrix	1/376	4/19559	0.074712	0.227851	0.178811	TNR	1	ExNeu_2
GO:0099535	synapse-associated extracellular matrix	1/376	4/19559	0.074712	0.227851	0.178811	TNR	1	ExNeu_2
GO:1990604	IRE1-TRAF2-ASK1 complex	1/376	4/19559	0.074712	0.227851	0.178811	MAP3K5	1	ExNeu_2
GO:0055037	recycling endosome	7/376	190/19559	0.0747635	0.227851	0.178811	ARHGAP44/GRIA1/INPP4A/KCNK1/RAB11FIP3/RELCH/VPS53	7	ExNeu_2
GO:0044305	calyx of Held	2/376	24/19559	0.0770801	0.233323	0.183106	UNC13A/UNC13C	2	ExNeu_2
GO:0036064	ciliary basal body	6/376	155/19559	0.0791326	0.237929	0.186721	AGBL4/AHI1/ARMC9/ERC1/PTK2/TTLL11	6	ExNeu_2
GO:0005581	collagen trimer	4/376	87/19559	0.0867833	0.253649	0.199057	CCBE1/COL24A1/COL26A1/COLQ	4	ExNeu_2
GO:0120111	neuron projection cytoplasm	4/376	87/19559	0.0867833	0.253649	0.199057	AGBL4/DLG2/MAPT/TMEM108	4	ExNeu_2
GO:0098862	cluster of actin-based cell projections	6/376	159/19559	0.086922	0.253649	0.199057	ACTN1/DAB1/KCNK1/MYH10/MYO1D/SHANK2	6	ExNeu_2
GO:0036379	myofilament	2/376	26/19559	0.0885484	0.253649	0.199057	FHOD3/TMOD1	2	ExNeu_2
GO:0031901	early endosome membrane	6/376	161/19559	0.0909692	0.253649	0.199057	GRIA1/INPP4A/KCNH1/LDLRAD4/ZFYVE28/ZFYVE9	6	ExNeu_2
GO:0000938	GARP complex	1/376	5/19559	0.0925033	0.253649	0.199057	VPS53	1	ExNeu_2
GO:0005955	calcineurin complex	1/376	5/19559	0.0925033	0.253649	0.199057	ITPR1	1	ExNeu_2
GO:0030896	checkpoint clamp complex	1/376	5/19559	0.0925033	0.253649	0.199057	RAD9A	1	ExNeu_2
GO:0032783	super elongation complex	1/376	5/19559	0.0925033	0.253649	0.199057	AFF3	1	ExNeu_2
GO:0044094	host cell nuclear part	1/376	5/19559	0.0925033	0.253649	0.199057	PI4KA	1	ExNeu_2
GO:0070552	BRISC complex	1/376	5/19559	0.0925033	0.253649	0.199057	BABAM2	1	ExNeu_2
GO:0097418	neurofibrillary tangle	1/376	5/19559	0.0925033	0.253649	0.199057	MAPT	1	ExNeu_2
GO:0099544	perisynaptic space	1/376	5/19559	0.0925033	0.253649	0.199057	TNR	1	ExNeu_2
GO:1990745	EARP complex	1/376	5/19559	0.0925033	0.253649	0.199057	VPS53	1	ExNeu_2
GO:0043195	terminal bouton	3/376	56/19559	0.0928535	0.253649	0.199057	PTPRN2/UNC13A/UNC13C	3	ExNeu_2
GO:0031045	dense core granule	2/376	27/19559	0.0944606	0.256475	0.201275	MYRIP/STXBP5L	2	ExNeu_2
GO:0009898	cytoplasmic side of plasma membrane	6/376	164/19559	0.0972286	0.2624	0.205925	AJAP1/CACNB4/GNAL/PRMT8/PTK2/TRAF3	6	ExNeu_2
GO:0098791	Golgi apparatus subcompartment	11/376	368/19559	0.0997659	0.267636	0.210034	ATP9B/CALN1/CSGALNACT1/DOP1A/DOP1B/ELAPOR1/NMNAT2/RBFOX1/RELCH/VPS53/XYLT1	11	ExNeu_2
GO:0005637	nuclear inner membrane	3/376	60/19559	0.108555	0.28639	0.224752	ITPR1/KCNH1/SMAD3	3	ExNeu_2
GO:0031088	platelet dense granule membrane	1/376	6/19559	0.109953	0.28639	0.224752	ITPR1	1	ExNeu_2
GO:0097165	nuclear stress granule	1/376	6/19559	0.109953	0.28639	0.224752	RBFOX1	1	ExNeu_2
GO:0098888	extrinsic component of presynaptic membrane	1/376	6/19559	0.109953	0.28639	0.224752	CTNNA2	1	ExNeu_2
GO:1990246	uniplex complex	1/376	6/19559	0.109953	0.28639	0.224752	MICU1	1	ExNeu_2
GO:0090543	Flemming body	2/376	31/19559	0.119145	0.308537	0.242132	EXOC6/MICAL3	2	ExNeu_2
GO:0031235	intrinsic component of the cytoplasmic side of the plasma membrane	1/376	7/19559	0.127069	0.318027	0.249579	PRMT8	1	ExNeu_2
GO:0042025	host cell nucleus	1/376	7/19559	0.127069	0.318027	0.249579	PI4KA	1	ExNeu_2
GO:0044300	cerebellar mossy fiber	1/376	7/19559	0.127069	0.318027	0.249579	CACNG2	1	ExNeu_2
GO:0070852	cell body fiber	1/376	7/19559	0.127069	0.318027	0.249579	SPTBN4	1	ExNeu_2
GO:0098684	photoreceptor ribbon synapse	1/376	7/19559	0.127069	0.318027	0.249579	CACNB2	1	ExNeu_2
GO:0098690	glycinergic synapse	1/376	7/19559	0.127069	0.318027	0.249579	IQSEC3	1	ExNeu_2
GO:0016605	PML body	4/376	102/19559	0.133592	0.332497	0.260935	MLIP/SPTBN4/TENM2/ZBTB16	4	ExNeu_2
GO:0031984	organelle subcompartment	11/376	392/19559	0.136579	0.335664	0.26342	ATP9B/CALN1/CSGALNACT1/DOP1A/DOP1B/ELAPOR1/NMNAT2/RBFOX1/RELCH/VPS53/XYLT1	11	ExNeu_2
GO:0019898	extrinsic component of membrane	9/376	306/19559	0.137153	0.335664	0.26342	CDH12/CDH13/CDH18/CDH22/CDH9/CTNNA2/GNAL/PTK2/RGS6	9	ExNeu_2
GO:0005720	nuclear heterochromatin	2/376	34/19559	0.138578	0.335664	0.26342	DNMT3A/MPHOSPH8	2	ExNeu_2
GO:0005790	smooth endoplasmic reticulum	2/376	34/19559	0.138578	0.335664	0.26342	MYO1D/RYR2	2	ExNeu_2
GO:1902911	protein kinase complex	4/376	104/19559	0.14049	0.335664	0.26342	ERC1/MAP3K5/NEK10/PRKAG2	4	ExNeu_2
GO:0005915	zonula adherens	1/376	8/19559	0.143856	0.335664	0.26342	SORBS1	1	ExNeu_2
GO:0036449	microtubule minus-end	1/376	8/19559	0.143856	0.335664	0.26342	NIN	1	ExNeu_2
GO:0043203	axon hillock	1/376	8/19559	0.143856	0.335664	0.26342	SPTBN4	1	ExNeu_2
GO:0044352	pinosome	1/376	8/19559	0.143856	0.335664	0.26342	CLIP1	1	ExNeu_2
GO:0044354	macropinosome	1/376	8/19559	0.143856	0.335664	0.26342	CLIP1	1	ExNeu_2
GO:0070531	BRCA1-A complex	1/376	8/19559	0.143856	0.335664	0.26342	BABAM2	1	ExNeu_2
GO:0071144	heteromeric SMAD protein complex	1/376	8/19559	0.143856	0.335664	0.26342	SMAD3	1	ExNeu_2
GO:0097546	ciliary base	2/376	36/19559	0.151889	0.343655	0.269691	MOK/DYNC2I1	2	ExNeu_2
GO:0098562	cytoplasmic side of membrane	6/376	188/19559	0.155011	0.343655	0.269691	AJAP1/CACNB4/GNAL/PRMT8/PTK2/TRAF3	6	ExNeu_2
GO:0016529	sarcoplasmic reticulum	3/376	71/19559	0.156316	0.343655	0.269691	ITPR1/NOS1AP/RYR2	3	ExNeu_2
GO:0008091	spectrin	1/376	9/19559	0.160321	0.343655	0.269691	SPTBN4	1	ExNeu_2
GO:0008385	IkappaB kinase complex	1/376	9/19559	0.160321	0.343655	0.269691	ERC1	1	ExNeu_2
GO:0014701	junctional sarcoplasmic reticulum membrane	1/376	9/19559	0.160321	0.343655	0.269691	RYR2	1	ExNeu_2
GO:0031095	platelet dense tubular network membrane	1/376	9/19559	0.160321	0.343655	0.269691	ITPR1	1	ExNeu_2
GO:0031588	nucleotide-activated protein kinase complex	1/376	9/19559	0.160321	0.343655	0.269691	PRKAG2	1	ExNeu_2
GO:0033647	host intracellular organelle	1/376	9/19559	0.160321	0.343655	0.269691	PI4KA	1	ExNeu_2
GO:0033648	host intracellular membrane-bounded organelle	1/376	9/19559	0.160321	0.343655	0.269691	PI4KA	1	ExNeu_2
GO:0036056	filtration diaphragm	1/376	9/19559	0.160321	0.343655	0.269691	TRPC6	1	ExNeu_2
GO:0036057	slit diaphragm	1/376	9/19559	0.160321	0.343655	0.269691	TRPC6	1	ExNeu_2
GO:0071141	SMAD protein complex	1/376	9/19559	0.160321	0.343655	0.269691	SMAD3	1	ExNeu_2
GO:0090576	RNA polymerase III transcription regulator complex	1/376	9/19559	0.160321	0.343655	0.269691	BDP1	1	ExNeu_2
GO:0098890	extrinsic component of postsynaptic membrane	1/376	9/19559	0.160321	0.343655	0.269691	CTNNA2	1	ExNeu_2
GO:0099026	anchored component of presynaptic membrane	1/376	9/19559	0.160321	0.343655	0.269691	CNTN5	1	ExNeu_2
GO:0120103	centriolar subdistal appendage	1/376	9/19559	0.160321	0.343655	0.269691	NIN	1	ExNeu_2
GO:0044291	cell-cell contact zone	3/376	74/19559	0.170321	0.363351	0.285148	ACTN1/AJAP1/SPTBN4	3	ExNeu_2
GO:0005916	fascia adherens	1/376	10/19559	0.17647	0.369433	0.289922	ACTN1	1	ExNeu_2
GO:0036128	CatSper complex	1/376	10/19559	0.17647	0.369433	0.289922	CATSPER2	1	ExNeu_2
GO:0044224	juxtaparanode region of axon	1/376	10/19559	0.17647	0.369433	0.289922	DLG2	1	ExNeu_2
GO:0097539	ciliary transition fiber	1/376	10/19559	0.17647	0.369433	0.289922	NIN	1	ExNeu_2
GO:0033017	sarcoplasmic reticulum membrane	2/376	40/19559	0.179185	0.373371	0.293012	NOS1AP/RYR2	2	ExNeu_2
GO:0000118	histone deacetylase complex	3/376	77/19559	0.184668	0.383016	0.300581	JMJD1C/MTA3/TRERF1	3	ExNeu_2
GO:0030027	lamellipodium	6/376	201/19559	0.191413	0.391613	0.307328	ABLIM1/CTNNA2/MYH10/PTK2/PTPRO/SORBS2	6	ExNeu_2
GO:0005769	early endosome	10/376	377/19559	0.191718	0.391613	0.307328	DIAPH2/GRIA1/INPP4A/KCNH1/LDLRAD4/MYO1D/RFTN1/TMEM108/ZFYVE28/ZFYVE9	10	ExNeu_2
GO:0031094	platelet dense tubular network	1/376	11/19559	0.19231	0.391613	0.307328	ITPR1	1	ExNeu_2
GO:0035631	CD40 receptor complex	1/376	11/19559	0.19231	0.391613	0.307328	TRAF3	1	ExNeu_2
GO:0016528	sarcoplasm	3/376	80/19559	0.19932	0.404052	0.31709	ITPR1/NOS1AP/RYR2	3	ExNeu_2
GO:0032280	symmetric synapse	1/376	12/19559	0.207846	0.412013	0.323337	IQSEC3	1	ExNeu_2
GO:0033270	paranode region of axon	1/376	12/19559	0.207846	0.412013	0.323337	SPTBN4	1	ExNeu_2
GO:0043256	laminin complex	1/376	12/19559	0.207846	0.412013	0.323337	LAMB1	1	ExNeu_2
GO:0098992	neuronal dense core vesicle	1/376	12/19559	0.207846	0.412013	0.323337	STXBP5L	1	ExNeu_2
GO:0099144	anchored component of synaptic membrane	1/376	12/19559	0.207846	0.412013	0.323337	CNTN5	1	ExNeu_2
GO:0005901	caveola	3/376	82/19559	0.209238	0.412945	0.324069	CDH13/KCNMA1/NOS1AP	3	ExNeu_2
GO:0045177	apical part of cell	11/376	433/19559	0.21372	0.418739	0.328616	AJAP1/DAB1/KCNK1/KCNMA1/NIN/PATJ/PDE4D/PTK2/PTPRO/SHANK2/SORBS2	11	ExNeu_2
GO:0097730	non-motile cilium	5/376	167/19559	0.219234	0.418739	0.328616	AHI1/ATP8A2/KIAA1549/PKD1L1/SHANK2	5	ExNeu_2
GO:0097542	ciliary tip	2/376	46/19559	0.221294	0.418739	0.328616	ARMC9/DYNC2I1	2	ExNeu_2
GO:0032838	plasma membrane bounded cell projection cytoplasm	6/376	211/19559	0.221421	0.418739	0.328616	AGBL4/ATG7/DLG2/MAPT/TMEM108/DYNC2I1	6	ExNeu_2
GO:0001741	XY body	1/376	13/19559	0.223083	0.418739	0.328616	DNMT3A	1	ExNeu_2
GO:0005614	interstitial matrix	1/376	13/19559	0.223083	0.418739	0.328616	NAV2	1	ExNeu_2
GO:0005687	U4 snRNP	1/376	13/19559	0.223083	0.418739	0.328616	SNRPN	1	ExNeu_2
GO:0033646	host intracellular part	1/376	13/19559	0.223083	0.418739	0.328616	PI4KA	1	ExNeu_2
GO:0036038	MKS complex	1/376	13/19559	0.223083	0.418739	0.328616	AHI1	1	ExNeu_2
GO:0043656	host intracellular region	1/376	13/19559	0.223083	0.418739	0.328616	PI4KA	1	ExNeu_2
GO:0099243	extrinsic component of synaptic membrane	1/376	13/19559	0.223083	0.418739	0.328616	CTNNA2	1	ExNeu_2
GO:0055038	recycling endosome membrane	3/376	85/19559	0.224312	0.418739	0.328616	GRIA1/INPP4A/RAB11FIP3	3	ExNeu_2
GO:0031965	nuclear membrane	8/376	301/19559	0.224324	0.418739	0.328616	ITPR1/KCNH1/NAV3/NOS1AP/PRICKLE1/RAP1GAP2/SCAI/SMAD3	8	ExNeu_2
GO:0008278	cohesin complex	1/376	14/19559	0.238029	0.438835	0.344386	STAG3L4	1	ExNeu_2
GO:0033643	host cell part	1/376	14/19559	0.238029	0.438835	0.344386	PI4KA	1	ExNeu_2
GO:0036020	endolysosome membrane	1/376	14/19559	0.238029	0.438835	0.344386	CLEC16A	1	ExNeu_2
GO:0043679	axon terminus	4/376	130/19559	0.240806	0.442136	0.346977	CHRM3/PTPRN2/UNC13A/UNC13C	4	ExNeu_2
GO:0034399	nuclear periphery	4/376	131/19559	0.244968	0.447942	0.351533	DNMT3A/MAPT/SORBS1/SPTBN4	4	ExNeu_2
GO:0031201	SNARE complex	2/376	50/19559	0.24979	0.451011	0.353942	STXBP5L/SYN2	2	ExNeu_2
GO:0034707	chloride channel complex	2/376	50/19559	0.24979	0.451011	0.353942	GABRB3/GABRG3	2	ExNeu_2
GO:0010369	chromocenter	1/376	15/19559	0.252687	0.451011	0.353942	SCMH1	1	ExNeu_2
GO:0016581	NuRD complex	1/376	15/19559	0.252687	0.451011	0.353942	MTA3	1	ExNeu_2
GO:0090545	CHD-type complex	1/376	15/19559	0.252687	0.451011	0.353942	MTA3	1	ExNeu_2
GO:0099059	integral component of presynaptic active zone membrane	1/376	15/19559	0.252687	0.451011	0.353942	CACNA1D	1	ExNeu_2
GO:0014704	intercalated disc	2/376	51/19559	0.256937	0.456777	0.358467	ACTN1/SPTBN4	2	ExNeu_2
GO:0016324	apical plasma membrane	9/376	361/19559	0.26044	0.461174	0.361918	AJAP1/KCNK1/KCNMA1/PATJ/PDE4D/PTK2/PTPRO/SHANK2/SORBS2	9	ExNeu_2
GO:0016442	RISC complex	1/376	16/19559	0.267064	0.467363	0.366774	TNRC6A	1	ExNeu_2
GO:0031332	RNAi effector complex	1/376	16/19559	0.267064	0.467363	0.366774	TNRC6A	1	ExNeu_2
GO:0035098	ESC/E(Z) complex	1/376	16/19559	0.267064	0.467363	0.366774	AEBP2	1	ExNeu_2
GO:0030286	dynein complex	2/376	53/19559	0.271237	0.472818	0.371055	DNAH6/DYNC2I1	2	ExNeu_2
GO:0034451	centriolar satellite	3/376	95/19559	0.275831	0.478944	0.375863	KCTD1/PATJ/RAB11FIP3	3	ExNeu_2
GO:0032154	cleavage furrow	2/376	54/19559	0.278385	0.478944	0.375863	MYH10/RAB11FIP3	2	ExNeu_2
GO:0043083	synaptic cleft	1/376	17/19559	0.281166	0.478944	0.375863	COLQ	1	ExNeu_2
GO:0071004	U2-type prespliceosome	1/376	17/19559	0.281166	0.478944	0.375863	SNRPN	1	ExNeu_2
GO:0071010	prespliceosome	1/376	17/19559	0.281166	0.478944	0.375863	SNRPN	1	ExNeu_2
GO:0099092	postsynaptic density, intracellular component	1/376	17/19559	0.281166	0.478944	0.375863	CTNNA2	1	ExNeu_2
GO:0031143	pseudopodium	1/376	18/19559	0.294997	0.500355	0.392666	ACTN1	1	ExNeu_2
GO:0005814	centriole	4/376	143/19559	0.295969	0.500355	0.392666	AGBL4/AHI1/ARMC9/NIN	4	ExNeu_2
GO:0016459	myosin complex	2/376	57/19559	0.299791	0.504911	0.396242	MYH10/MYO1D	2	ExNeu_2
GO:0005635	nuclear envelope	11/376	473/19559	0.302637	0.507795	0.398505	CLIP1/ITPR1/KCNH1/MLIP/NAV3/NELL1/NOS1AP/PRICKLE1/RAP1GAP2/SCAI/SMAD3	11	ExNeu_2
GO:0031526	brush border membrane	2/376	58/19559	0.306906	0.50822	0.398838	KCNK1/SHANK2	2	ExNeu_2
GO:0062023	collagen-containing extracellular matrix	10/376	427/19559	0.307431	0.50822	0.398838	ADAMTS3/ATRNL1/CDH13/COL24A1/COL26A1/COLQ/GPC6/LAMB1/NAV2/TNR	10	ExNeu_2
GO:0000145	exocyst	1/376	19/19559	0.308562	0.50822	0.398838	EXOC6	1	ExNeu_2
GO:0000159	protein phosphatase type 2A complex	1/376	19/19559	0.308562	0.50822	0.398838	PPP2R2C	1	ExNeu_2
GO:0098945	intrinsic component of presynaptic active zone membrane	1/376	19/19559	0.308562	0.50822	0.398838	CACNA1D	1	ExNeu_2
GO:0005874	microtubule	10/376	431/19559	0.31741	0.519674	0.407827	CLIP1/DNAH6/EML6/MAPT/MTUS2/NAV3/NIN/SNTB2/TTLL11/ZNF804A	10	ExNeu_2
GO:0005604	basement membrane	3/376	103/19559	0.317837	0.519674	0.407827	ATRNL1/COLQ/LAMB1	3	ExNeu_2
GO:0016460	myosin II complex	1/376	20/19559	0.321867	0.520736	0.40866	MYH10	1	ExNeu_2
GO:0036019	endolysosome	1/376	20/19559	0.321867	0.520736	0.40866	CLEC16A	1	ExNeu_2
GO:0044306	neuron projection terminus	4/376	149/19559	0.321973	0.520736	0.40866	CHRM3/PTPRN2/UNC13A/UNC13C	4	ExNeu_2
GO:0005868	cytoplasmic dynein complex	1/376	21/19559	0.334917	0.535413	0.420179	DYNC2I1	1	ExNeu_2
GO:0042827	platelet dense granule	1/376	21/19559	0.334917	0.535413	0.420179	ITPR1	1	ExNeu_2
GO:0099091	postsynaptic specialization, intracellular component	1/376	21/19559	0.334917	0.535413	0.420179	CTNNA2	1	ExNeu_2
GO:0016323	basolateral plasma membrane	6/376	246/19559	0.335828	0.535413	0.420179	AJAP1/CHRM3/CTNNA2/DLG2/LRRC7/MYO1D	6	ExNeu_2
GO:0005682	U5 snRNP	1/376	22/19559	0.347716	0.54851	0.430456	SNRPN	1	ExNeu_2
GO:0032982	myosin filament	1/376	22/19559	0.347716	0.54851	0.430456	MYH10	1	ExNeu_2
GO:0097038	perinuclear endoplasmic reticulum	1/376	22/19559	0.347716	0.54851	0.430456	OSBP2	1	ExNeu_2
GO:0016363	nuclear matrix	3/376	109/19559	0.349428	0.549276	0.431058	DNMT3A/SORBS1/SPTBN4	3	ExNeu_2
GO:0016328	lateral plasma membrane	2/376	65/19559	0.356205	0.557971	0.437882	KCNB1/PTPRO	2	ExNeu_2
GO:0035371	microtubule plus-end	1/376	23/19559	0.36027	0.562372	0.441335	CLIP1	1	ExNeu_2
GO:0005686	U2 snRNP	1/376	24/19559	0.372582	0.579572	0.454833	SNRPN	1	ExNeu_2
GO:0035869	ciliary transition zone	2/376	68/19559	0.376964	0.584359	0.45859	AHI1/KIAA1549	2	ExNeu_2
GO:0030057	desmosome	1/376	25/19559	0.384658	0.594231	0.466337	KAZN	1	ExNeu_2
GO:0030666	endocytic vesicle membrane	4/376	164/19559	0.387392	0.596397	0.468037	CACNG2/CACNG3/GRIA1/GRIA4	4	ExNeu_2
GO:0099023	vesicle tethering complex	2/376	70/19559	0.390649	0.598259	0.469499	EXOC6/VPS53	2	ExNeu_2
GO:0097733	photoreceptor cell cilium	3/376	117/19559	0.391272	0.598259	0.469499	ATP8A2/KIAA1549/SHANK2	3	ExNeu_2
GO:0005884	actin filament	3/376	118/19559	0.396461	0.602147	0.472549	ACTN1/SPTBN4/TMOD1	3	ExNeu_2
GO:0034706	sodium channel complex	1/376	26/19559	0.396503	0.602147	0.472549	GRIK4	1	ExNeu_2
GO:0032153	cell division site	2/376	72/19559	0.404198	0.609804	0.478558	MYH10/RAB11FIP3	2	ExNeu_2
GO:0005925	focal adhesion	9/376	415/19559	0.404267	0.609804	0.478558	ACTN1/ARHGAP26/CDH13/PI4KA/PTK2/SNTB2/SORBS1/SORBS2/TLN2	9	ExNeu_2
GO:0060170	ciliary membrane	2/376	74/19559	0.417603	0.627805	0.492685	PKD1L1/SHANK2	2	ExNeu_2
GO:0005640	nuclear outer membrane	1/376	28/19559	0.419514	0.628569	0.493285	NAV3	1	ExNeu_2
GO:0030055	cell-substrate junction	9/376	423/19559	0.426174	0.634941	0.498285	ACTN1/ARHGAP26/CDH13/PI4KA/PTK2/SNTB2/SORBS1/SORBS2/TLN2	9	ExNeu_2
GO:0030686	90S preribosome	1/376	29/19559	0.430689	0.634941	0.498285	RRP7BP	1	ExNeu_2
GO:0044295	axonal growth cone	1/376	29/19559	0.430689	0.634941	0.498285	NIN	1	ExNeu_2
GO:0097225	sperm midpiece	1/376	29/19559	0.430689	0.634941	0.498285	PACRG	1	ExNeu_2
GO:0017053	transcription repressor complex	2/376	76/19559	0.430853	0.634941	0.498285	MTA3/ZBTB16	2	ExNeu_2
GO:0000137	Golgi cis cisterna	1/376	30/19559	0.44165	0.643643	0.505114	XYLT1	1	ExNeu_2
GO:0000803	sex chromosome	1/376	30/19559	0.44165	0.643643	0.505114	DNMT3A	1	ExNeu_2
GO:0097431	mitotic spindle pole	1/376	30/19559	0.44165	0.643643	0.505114	NIN	1	ExNeu_2
GO:0000792	heterochromatin	2/376	78/19559	0.443941	0.643643	0.505114	DNMT3A/MPHOSPH8	2	ExNeu_2
GO:0005881	cytoplasmic microtubule	2/376	78/19559	0.443941	0.643643	0.505114	CLIP1/MTUS2	2	ExNeu_2
GO:0001726	ruffle	4/376	179/19559	0.451956	0.651688	0.511428	ACTN1/CLIP1/SNTG1/TLN2	4	ExNeu_2
GO:0048787	presynaptic active zone membrane	1/376	31/19559	0.4524	0.651688	0.511428	CACNA1D	1	ExNeu_2
GO:0030864	cortical actin cytoskeleton	2/376	80/19559	0.456861	0.656006	0.514817	MYRIP/SPTBN4	2	ExNeu_2
GO:0000407	phagophore assembly site	1/376	32/19559	0.462943	0.662615	0.520004	ATG7	1	ExNeu_2
GO:0030496	midbody	4/376	182/19559	0.464629	0.66291	0.520235	EXOC6/MICAL3/MYH10/RAB11FIP3	4	ExNeu_2
GO:0005834	heterotrimeric G-protein complex	1/376	34/19559	0.483427	0.681055	0.534474	GNAL	1	ExNeu_2
GO:0030285	integral component of synaptic vesicle membrane	1/376	34/19559	0.483427	0.681055	0.534474	PTPRN2	1	ExNeu_2
GO:0097386	glial cell projection	1/376	34/19559	0.483427	0.681055	0.534474	MAPT	1	ExNeu_2
GO:1905360	GTPase complex	1/376	34/19559	0.483427	0.681055	0.534474	GNAL	1	ExNeu_2
GO:0097731	9+0 non-motile cilium	3/376	139/19559	0.501711	0.704385	0.552783	ATP8A2/KIAA1549/SHANK2	3	ExNeu_2
GO:0008180	COP9 signalosome	1/376	36/19559	0.503132	0.704385	0.552783	TMOD1	1	ExNeu_2
GO:0005685	U1 snRNP	1/376	37/19559	0.512701	0.713414	0.559869	SNRPN	1	ExNeu_2
GO:0001750	photoreceptor outer segment	2/376	89/19559	0.512766	0.713414	0.559869	ATP8A2/SHANK2	2	ExNeu_2
GO:0043296	apical junction complex	3/376	143/19559	0.520718	0.722234	0.566791	FRMD4A/PATJ/SORBS1	3	ExNeu_2
GO:0031514	motile cilium	4/376	199/19559	0.534208	0.738658	0.57968	CATSPER2/IQCA1/NME5/PACRG	4	ExNeu_2
GO:0000788	nuclear nucleosome	1/376	40/19559	0.54032	0.740496	0.581122	MPHOSPH8	1	ExNeu_2
GO:0032391	photoreceptor connecting cilium	1/376	40/19559	0.54032	0.740496	0.581122	KIAA1549	1	ExNeu_2
GO:0005667	transcription regulator complex	8/376	413/19559	0.541238	0.740496	0.581122	ARNT2/BDP1/LDB2/MTA3/NPAS2/SMAD3/TRERF1/ZBTB16	8	ExNeu_2
GO:0032588	trans-Golgi network membrane	2/376	94/19559	0.542149	0.740496	0.581122	CALN1/VPS53	2	ExNeu_2
GO:0005788	endoplasmic reticulum lumen	6/376	308/19559	0.544174	0.741003	0.58152	ADAMTSL1/COL24A1/COL26A1/LAMB1/PDGFD/PTPRN2	6	ExNeu_2
GO:0000791	euchromatin	1/376	42/19559	0.55786	0.757337	0.594339	DNMT3A	1	ExNeu_2
GO:0030139	endocytic vesicle	6/376	313/19559	0.559945	0.75763	0.594568	CACNG2/CACNG3/CEMIP/GRIA1/GRIA4/RAB11FIP3	6	ExNeu_2
GO:0031301	integral component of organelle membrane	7/376	367/19559	0.561458	0.75763	0.594568	CSGALNACT1/EXT1/LARGE1/MAN1C1/MICU1/PTPRN2/TPST1	7	ExNeu_2
GO:0000152	nuclear ubiquitin ligase complex	1/376	43/19559	0.566378	0.759693	0.596187	BABAM2	1	ExNeu_2
GO:0046540	U4/U6 x U5 tri-snRNP complex	1/376	43/19559	0.566378	0.759693	0.596187	SNRPN	1	ExNeu_2
GO:0031234	extrinsic component of cytoplasmic side of plasma membrane	2/376	99/19559	0.57028	0.762643	0.598503	GNAL/PTK2	2	ExNeu_2
GO:0097526	spliceosomal tri-snRNP complex	1/376	44/19559	0.574732	0.76631	0.60138	SNRPN	1	ExNeu_2
GO:0001533	cornified envelope	1/376	45/19559	0.582926	0.774928	0.608144	KAZN	1	ExNeu_2
GO:0005882	intermediate filament	4/376	215/19559	0.595348	0.786751	0.617422	CLIP1/DLGAP2/SHANK2/UPP2	4	ExNeu_2
GO:0031519	PcG protein complex	1/376	47/19559	0.598844	0.786751	0.617422	AEBP2	1	ExNeu_2
GO:0043209	myelin sheath	1/376	47/19559	0.598844	0.786751	0.617422	MYO1D	1	ExNeu_2
GO:0098563	intrinsic component of synaptic vesicle membrane	1/376	47/19559	0.598844	0.786751	0.617422	PTPRN2	1	ExNeu_2
GO:0000922	spindle pole	3/376	165/19559	0.617649	0.809084	0.634948	FRY/NIN/DYNC2I1	3	ExNeu_2
GO:0009925	basal plasma membrane	1/376	51/19559	0.628885	0.821401	0.644615	CHRM3	1	ExNeu_2
GO:0030660	Golgi-associated vesicle membrane	2/376	112/19559	0.637463	0.830184	0.651507	GRIA1/PI4KA	2	ExNeu_2
GO:0031300	intrinsic component of organelle membrane	7/376	398/19559	0.646557	0.839587	0.658886	CSGALNACT1/EXT1/LARGE1/MAN1C1/MICU1/PTPRN2/TPST1	7	ExNeu_2
GO:0001669	acrosomal vesicle	2/376	115/19559	0.651747	0.841449	0.660347	ICA1L/SV2B	2	ExNeu_2
GO:0036126	sperm flagellum	2/376	115/19559	0.651747	0.841449	0.660347	NME5/PACRG	2	ExNeu_2
GO:0036464	cytoplasmic ribonucleoprotein granule	4/376	233/19559	0.658116	0.847229	0.664884	GHR/MAPT/RBFOX1/TNRC6A	4	ExNeu_2
GO:0031985	Golgi cisterna	2/376	117/19559	0.661019	0.848529	0.665904	CSGALNACT1/XYLT1	2	ExNeu_2
GO:0008023	transcription elongation factor complex	1/376	56/19559	0.663301	0.849025	0.666293	AFF3	1	ExNeu_2
GO:0097729	9+2 motile cilium	2/376	120/19559	0.674555	0.86097	0.675667	NME5/PACRG	2	ExNeu_2
GO:0045334	clathrin-coated endocytic vesicle	1/376	59/19559	0.682403	0.866715	0.680176	CEMIP	1	ExNeu_2
GO:0005923	bicellular tight junction	2/376	122/19559	0.683333	0.866715	0.680176	FRMD4A/PATJ	2	ExNeu_2
GO:0035770	ribonucleoprotein granule	4/376	243/19559	0.690027	0.866715	0.680176	GHR/MAPT/RBFOX1/TNRC6A	4	ExNeu_2
GO:0097014	ciliary plasm	2/376	124/19559	0.691916	0.866715	0.680176	ATG7/DYNC2I1	2	ExNeu_2
GO:0101002	ficolin-1-rich granule	2/376	124/19559	0.691916	0.866715	0.680176	ATG7/GPI	2	ExNeu_2
GO:1904813	ficolin-1-rich granule lumen	2/376	124/19559	0.691916	0.866715	0.680176	ATG7/GPI	2	ExNeu_2
GO:0001917	photoreceptor inner segment	1/376	61/19559	0.694533	0.866715	0.680176	SHANK2	1	ExNeu_2
GO:0101003	ficolin-1-rich granule membrane	1/376	61/19559	0.694533	0.866715	0.680176	PTPRN2	1	ExNeu_2
GO:0012507	ER to Golgi transport vesicle membrane	1/376	62/19559	0.700423	0.869224	0.682144	GRIA1	1	ExNeu_2
GO:0035580	specific granule lumen	1/376	62/19559	0.700423	0.869224	0.682144	LRRC7	1	ExNeu_2
GO:0019005	SCF ubiquitin ligase complex	1/376	63/19559	0.706201	0.873386	0.685411	FBXL2	1	ExNeu_2
GO:0001650	fibrillar center	2/376	129/19559	0.712539	0.873386	0.685411	CAMK4/TRERF1	2	ExNeu_2
GO:0070160	tight junction	2/376	129/19559	0.712539	0.873386	0.685411	FRMD4A/PATJ	2	ExNeu_2
GO:0045111	intermediate filament cytoskeleton	4/376	251/19559	0.713999	0.873386	0.685411	CLIP1/DLGAP2/SHANK2/UPP2	4	ExNeu_2
GO:0005793	endoplasmic reticulum-Golgi intermediate compartment	2/376	130/19559	0.716522	0.873386	0.685411	GRIA1/MAN1A1	2	ExNeu_2
GO:0018995	host cellular component	1/376	65/19559	0.717424	0.873386	0.685411	PI4KA	1	ExNeu_2
GO:0043657	host cell	1/376	65/19559	0.717424	0.873386	0.685411	PI4KA	1	ExNeu_2
GO:0061695	transferase complex, transferring phosphorus-containing groups	4/376	253/19559	0.719776	0.873874	0.685794	ERC1/MAP3K5/NEK10/PRKAG2	4	ExNeu_2
GO:0031093	platelet alpha granule lumen	1/376	67/19559	0.72822	0.881737	0.691964	ACTN1	1	ExNeu_2
GO:0005844	polysome	1/376	69/19559	0.738604	0.889502	0.698058	MYH10	1	ExNeu_2
GO:0045178	basal part of cell	1/376	69/19559	0.738604	0.889502	0.698058	CHRM3	1	ExNeu_2
GO:0005905	clathrin-coated pit	1/376	71/19559	0.748593	0.899114	0.705602	CEMIP	1	ExNeu_2
GO:0070821	tertiary granule membrane	1/376	73/19559	0.758201	0.908219	0.712747	PTPRB	1	ExNeu_2
GO:0010494	cytoplasmic stress granule	1/376	74/19559	0.762867	0.908948	0.713319	RBFOX1	1	ExNeu_2
GO:0070603	SWI/SNF superfamily-type complex	1/376	74/19559	0.762867	0.908948	0.713319	MTA3	1	ExNeu_2
GO:0033116	endoplasmic reticulum-Golgi intermediate compartment membrane	1/376	75/19559	0.767443	0.911974	0.715694	GRIA1	1	ExNeu_2
GO:0035097	histone methyltransferase complex	1/376	77/19559	0.776332	0.915525	0.718481	AEBP2	1	ExNeu_2
GO:0015030	Cajal body	1/376	78/19559	0.780649	0.915525	0.718481	ANKS1B	1	ExNeu_2
GO:0016234	inclusion body	1/376	78/19559	0.780649	0.915525	0.718481	MAPT	1	ExNeu_2
GO:0030684	preribosome	1/376	78/19559	0.780649	0.915525	0.718481	RRP7BP	1	ExNeu_2
GO:1904949	ATPase complex	1/376	78/19559	0.780649	0.915525	0.718481	MTA3	1	ExNeu_2
GO:0005770	late endosome	4/376	278/19559	0.784804	0.917996	0.720419	CLEC16A/GRIN2B/ELAPOR1/NMNAT2	4	ExNeu_2
GO:0005758	mitochondrial intermembrane space	1/376	80/19559	0.789035	0.919221	0.721381	MICU1	1	ExNeu_2
GO:0005795	Golgi stack	2/376	151/19559	0.789956	0.919221	0.721381	CSGALNACT1/XYLT1	2	ExNeu_2
GO:0032592	integral component of mitochondrial membrane	1/376	81/19559	0.793107	0.920497	0.722383	MICU1	1	ExNeu_2
GO:0098573	intrinsic component of mitochondrial membrane	1/376	82/19559	0.797101	0.922742	0.724144	MICU1	1	ExNeu_2
GO:0005875	microtubule associated complex	2/376	159/19559	0.813205	0.932968	0.73217	DNAH6/DYNC2I1	2	ExNeu_2
GO:0009897	external side of plasma membrane	6/376	417/19559	0.815859	0.932968	0.73217	ASTN1/CDH13/ENOX1/GHR/MAP3K5/RTN4RL1	6	ExNeu_2
GO:0042581	specific granule	2/376	160/19559	0.815944	0.932968	0.73217	LRRC7/PTPRB	2	ExNeu_2
GO:0071013	catalytic step 2 spliceosome	1/376	87/19559	0.815945	0.932968	0.73217	SNRPN	1	ExNeu_2
GO:0090575	RNA polymerase II transcription regulator complex	2/376	161/19559	0.818647	0.932968	0.73217	NPAS2/SMAD3	2	ExNeu_2
GO:0000932	P-body	1/376	88/19559	0.8195	0.932968	0.73217	TNRC6A	1	ExNeu_2
GO:1902554	serine/threonine protein kinase complex	1/376	89/19559	0.822985	0.932968	0.73217	ERC1	1	ExNeu_2
GO:0031970	organelle envelope lumen	1/376	90/19559	0.826404	0.932968	0.73217	MICU1	1	ExNeu_2
GO:0070820	tertiary granule	2/376	164/19559	0.826545	0.932968	0.73217	PTPRB/PTPRN2	2	ExNeu_2
GO:0031091	platelet alpha granule	1/376	91/19559	0.829756	0.932968	0.73217	ACTN1	1	ExNeu_2
GO:0035579	specific granule membrane	1/376	91/19559	0.829756	0.932968	0.73217	PTPRB	1	ExNeu_2
GO:0005684	U2-type spliceosomal complex	1/376	93/19559	0.836269	0.932968	0.73217	SNRPN	1	ExNeu_2
GO:0005902	microvillus	1/376	93/19559	0.836269	0.932968	0.73217	MYO1D	1	ExNeu_2
GO:0032580	Golgi cisterna membrane	1/376	93/19559	0.836269	0.932968	0.73217	CSGALNACT1	1	ExNeu_2
GO:0005819	spindle	5/376	367/19559	0.837172	0.932968	0.73217	FRY/MICAL3/MYH10/NIN/DYNC2I1	5	ExNeu_2
GO:0030134	COPII-coated ER to Golgi transport vesicle	1/376	95/19559	0.842533	0.933048	0.732233	GRIA1	1	ExNeu_2
GO:0032587	ruffle membrane	1/376	95/19559	0.842533	0.933048	0.732233	SNTG1	1	ExNeu_2
GO:0043202	lysosomal lumen	1/376	96/19559	0.845575	0.933048	0.732233	GPC6	1	ExNeu_2
GO:0097525	spliceosomal snRNP complex	1/376	96/19559	0.845575	0.933048	0.732233	SNRPN	1	ExNeu_2
GO:0030532	small nuclear ribonucleoprotein complex	1/376	102/19559	0.862634	0.943899	0.740748	SNRPN	1	ExNeu_2
GO:0000794	condensed nuclear chromosome	1/376	103/19559	0.865289	0.943899	0.740748	RAD9A	1	ExNeu_2
GO:0005796	Golgi lumen	1/376	103/19559	0.865289	0.943899	0.740748	GPC6	1	ExNeu_2
GO:0005798	Golgi-associated vesicle	2/376	181/19559	0.865722	0.943899	0.740748	GRIA1/PI4KA	2	ExNeu_2
GO:0034774	secretory granule lumen	4/376	322/19559	0.869589	0.943899	0.740748	ACTN1/ATG7/GPI/LRRC7	4	ExNeu_2
GO:0030662	coated vesicle membrane	2/376	183/19559	0.869756	0.943899	0.740748	CEMIP/GRIA1	2	ExNeu_2
GO:0034708	methyltransferase complex	1/376	105/19559	0.870445	0.943899	0.740748	AEBP2	1	ExNeu_2
GO:0030175	filopodium	1/376	106/19559	0.872949	0.943899	0.740748	TENM2	1	ExNeu_2
GO:0060205	cytoplasmic vesicle lumen	4/376	326/19559	0.875647	0.943899	0.740748	ACTN1/ATG7/GPI/LRRC7	4	ExNeu_2
GO:0000786	nucleosome	1/376	108/19559	0.877814	0.943899	0.740748	MPHOSPH8	1	ExNeu_2
GO:0031983	vesicle lumen	4/376	328/19559	0.878585	0.943899	0.740748	ACTN1/ATG7/GPI/LRRC7	4	ExNeu_2
GO:0030136	clathrin-coated vesicle	2/376	194/19559	0.890022	0.952912	0.747821	ASTN1/CEMIP	2	ExNeu_2
GO:0120114	Sm-like protein family complex	1/376	114/19559	0.891319	0.952912	0.747821	SNRPN	1	ExNeu_2
GO:0000775	chromosome, centromeric region	2/376	196/19559	0.893378	0.952912	0.747821	CLIP1/DNMT3A	2	ExNeu_2
GO:0044815	DNA packaging complex	1/376	116/19559	0.895482	0.952912	0.747821	MPHOSPH8	1	ExNeu_2
GO:0030665	clathrin-coated vesicle membrane	1/376	118/19559	0.899485	0.954904	0.749384	CEMIP	1	ExNeu_2
GO:0005930	axoneme	1/376	122/19559	0.907039	0.960647	0.753891	ATG7	1	ExNeu_2
GO:0072686	mitotic spindle	1/376	133/19559	0.925018	0.972738	0.76338	NIN	1	ExNeu_2
GO:0098858	actin-based cell projection	2/376	220/19559	0.926864	0.972738	0.76338	MYO1D/TENM2	2	ExNeu_2
GO:0030135	coated vesicle	3/376	298/19559	0.928186	0.972738	0.76338	ASTN1/CEMIP/GRIA1	3	ExNeu_2
GO:0000793	condensed chromosome	2/376	222/19559	0.929154	0.972738	0.76338	RAD9A/STAG3L4	2	ExNeu_2
GO:0000776	kinetochore	1/376	137/19559	0.930657	0.972738	0.76338	CLIP1	1	ExNeu_2
GO:0098800	inner mitochondrial membrane protein complex	1/376	138/19559	0.932	0.972738	0.76338	MICU1	1	ExNeu_2
GO:0031902	late endosome membrane	1/376	140/19559	0.934607	0.972738	0.76338	ELAPOR1	1	ExNeu_2
GO:0030667	secretory granule membrane	3/376	306/19559	0.935826	0.972738	0.76338	ITPR1/PTPRB/PTPRN2	3	ExNeu_2
GO:0030176	integral component of endoplasmic reticulum membrane	1/376	158/19559	0.954015	0.989349	0.776416	EXT1	1	ExNeu_2
GO:0031461	cullin-RING ubiquitin ligase complex	1/376	162/19559	0.957478	0.990647	0.777434	FBXL2	1	ExNeu_2
GO:0031227	intrinsic component of endoplasmic reticulum membrane	1/376	166/19559	0.960681	0.99167	0.778238	EXT1	1	ExNeu_2
GO:0005775	vacuolar lumen	1/376	173/19559	0.965717	0.994578	0.780519	GPC6	1	ExNeu_2
GO:0000151	ubiquitin ligase complex	2/376	287/19559	0.975494	0.999276	0.784206	BABAM2/FBXL2	2	ExNeu_2
GO:0005681	spliceosomal complex	1/376	192/19559	0.976374	0.999276	0.784206	SNRPN	1	ExNeu_2
GO:0032993	protein-DNA complex	1/376	205/19559	0.981691	0.999276	0.784206	MPHOSPH8	1	ExNeu_2
GO:0016607	nuclear speck	3/376	401/19559	0.984233	0.999276	0.784206	KAZN/MAPT/ZBTB16	3	ExNeu_2
GO:0031968	organelle outer membrane	1/376	218/19559	0.985814	0.999276	0.784206	NAV3	1	ExNeu_2
GO:0019867	outer membrane	1/376	220/19559	0.98636	0.999276	0.784206	NAV3	1	ExNeu_2
GO:0098687	chromosomal region	2/376	350/19559	0.991587	0.999276	0.784206	CLIP1/DNMT3A	2	ExNeu_2
GO:0098798	mitochondrial protein complex	1/376	265/19559	0.994368	0.999276	0.784206	MICU1	1	ExNeu_2
GO:0005765	lysosomal membrane	2/376	375/19559	0.994542	0.999276	0.784206	CLEC16A/ELAPOR1	2	ExNeu_2
GO:0098852	lytic vacuole membrane	2/376	375/19559	0.994542	0.999276	0.784206	CLEC16A/ELAPOR1	2	ExNeu_2
GO:0005759	mitochondrial matrix	3/376	473/19559	0.994905	0.999276	0.784206	ACOT11/FARS2/ME3	3	ExNeu_2
GO:0005774	vacuolar membrane	2/376	427/19559	0.997809	0.999276	0.784206	CLEC16A/ELAPOR1	2	ExNeu_2
GO:0005743	mitochondrial inner membrane	2/376	489/19559	0.999276	0.999276	0.784206	MICU1/SLC25A12	2	ExNeu_2
GO:0150034	distal axon	9/55	309/19559	1.83395e-07	4.67657e-05	2.95362e-05	ACTB/CALM3/CCK/GRIN1/HSP90AA1/HSP90AB1/PRNP/SNCB/THY1	9	ExNeu_0
GO:0016234	inclusion body	5/55	78/19559	2.63646e-06	0.000320061	0.000202144	CLU/HSP90AB1/PRNP/PSAP/SNCB	5	ExNeu_0
GO:0044306	neuron projection terminus	6/55	149/19559	3.76542e-06	0.000320061	0.000202144	ACTB/CCK/GRIN1/PRNP/SNCB/UCHL1	6	ExNeu_0
GO:0008043	intracellular ferritin complex	2/55	2/19559	7.764e-06	0.000395964	0.000250082	FTH1/FTL	2	ExNeu_0
GO:0070288	ferritin complex	2/55	2/19559	7.764e-06	0.000395964	0.000250082	FTH1/FTL	2	ExNeu_0
GO:0101002	ficolin-1-rich granule	5/55	124/19559	2.54945e-05	0.000824928	0.000521007	FTH1/HSP90AA1/HSP90AB1/PKM/PPIA	5	ExNeu_0
GO:1904813	ficolin-1-rich granule lumen	5/55	124/19559	2.54945e-05	0.000824928	0.000521007	FTH1/HSP90AA1/HSP90AB1/PKM/PPIA	5	ExNeu_0
GO:0034774	secretory granule lumen	7/55	322/19559	3.164e-05	0.000824928	0.000521007	CLU/FTL/HSP90AA1/HSP90AB1/PKM/PPIA/TMSB4X	7	ExNeu_0
GO:0043679	axon terminus	5/55	130/19559	3.20011e-05	0.000824928	0.000521007	ACTB/CCK/GRIN1/PRNP/SNCB	5	ExNeu_0
GO:0060205	cytoplasmic vesicle lumen	7/55	326/19559	3.42275e-05	0.000824928	0.000521007	CLU/FTL/HSP90AA1/HSP90AB1/PKM/PPIA/TMSB4X	7	ExNeu_0
GO:0031983	vesicle lumen	7/55	328/19559	3.55851e-05	0.000824928	0.000521007	CLU/FTL/HSP90AA1/HSP90AB1/PKM/PPIA/TMSB4X	7	ExNeu_0
GO:0044294	dendritic growth cone	2/55	9/19559	0.00027599	0.00541683	0.00342115	HSP90AA1/HSP90AB1	2	ExNeu_0
GO:0043209	myelin sheath	3/55	47/19559	0.00031254	0.00541683	0.00342115	CALM3/GDI1/HSP90AA1	3	ExNeu_0
GO:0045121	membrane raft	6/55	329/19559	0.000313516	0.00541683	0.00342115	ATP1B1/BSG/FAIM2/PRNP/THY1/TUBA1B	6	ExNeu_0
GO:0098857	membrane microdomain	6/55	330/19559	0.000318637	0.00541683	0.00342115	ATP1B1/BSG/FAIM2/PRNP/THY1/TUBA1B	6	ExNeu_0
GO:0044754	autolysosome	2/55	10/19559	0.000344365	0.00548832	0.00346631	FTH1/FTL	2	ExNeu_0
GO:0098589	membrane region	6/55	343/19559	0.000391391	0.00587087	0.00370792	ATP1B1/BSG/FAIM2/PRNP/THY1/TUBA1B	6	ExNeu_0
GO:0043195	terminal bouton	3/55	56/19559	0.000524826	0.00743503	0.00469581	CCK/GRIN1/PRNP	3	ExNeu_0
GO:0044292	dendrite terminus	2/55	13/19559	0.000593676	0.00796775	0.00503227	HSP90AA1/HSP90AB1	2	ExNeu_0
GO:0005767	secondary lysosome	2/55	16/19559	0.000908417	0.0115823	0.00731515	FTH1/FTL	2	ExNeu_0
GO:0005925	focal adhesion	6/55	415/19559	0.00106011	0.0128728	0.00813017	ACTB/BSG/CFL1/PPIA/THY1/YWHAG	6	ExNeu_0
GO:0030055	cell-substrate junction	6/55	423/19559	0.00116937	0.013554	0.00856043	ACTB/BSG/CFL1/PPIA/THY1/YWHAG	6	ExNeu_0
GO:0031362	anchored component of external side of plasma membrane	2/55	19/19559	0.00128751	0.0142746	0.00901552	PRNP/THY1	2	ExNeu_0
GO:0005775	vacuolar lumen	4/55	173/19559	0.00141876	0.0150744	0.00952065	FTL/HSP90AA1/IDS/PSAP	4	ExNeu_0
GO:0030426	growth cone	4/55	184/19559	0.00177835	0.0181392	0.0114563	CALM3/HSP90AA1/HSP90AB1/THY1	4	ExNeu_0
GO:0030427	site of polarized growth	4/55	191/19559	0.00203757	0.0194504	0.0122844	CALM3/HSP90AA1/HSP90AB1/THY1	4	ExNeu_0
GO:0031233	intrinsic component of external side of plasma membrane	2/55	24/19559	0.00205945	0.0194504	0.0122844	PRNP/THY1	2	ExNeu_0
GO:0043202	lysosomal lumen	3/55	96/19559	0.00249893	0.0217291	0.0137237	HSP90AA1/IDS/PSAP	3	ExNeu_0
GO:0014069	postsynaptic density	5/55	337/19559	0.00253304	0.0217291	0.0137237	CAMK2N1/GRIN1/NRGN/PRNP/SYN1	5	ExNeu_0
GO:0032279	asymmetric synapse	5/55	343/19559	0.00273323	0.0217291	0.0137237	CAMK2N1/GRIN1/NRGN/PRNP/SYN1	5	ExNeu_0
GO:0099020	perinuclear endoplasmic reticulum lumen	1/55	1/19559	0.002812	0.0217291	0.0137237	CLU	1	ExNeu_0
GO:1902912	pyruvate kinase complex	1/55	1/19559	0.002812	0.0217291	0.0137237	PKM	1	ExNeu_0
GO:1990917	ooplasm	1/55	1/19559	0.002812	0.0217291	0.0137237	HSP90AB1	1	ExNeu_0
GO:0044295	axonal growth cone	2/55	29/19559	0.00300234	0.0225175	0.0142216	HSP90AA1/HSP90AB1	2	ExNeu_0
GO:0042470	melanosome	3/55	105/19559	0.00322079	0.0228139	0.0144088	BSG/HSP90AA1/HSP90AB1	3	ExNeu_0
GO:0048770	pigment granule	3/55	105/19559	0.00322079	0.0228139	0.0144088	BSG/HSP90AA1/HSP90AB1	3	ExNeu_0
GO:0099572	postsynaptic specialization	5/55	361/19559	0.00340283	0.023452	0.0148118	CAMK2N1/GRIN1/NRGN/PRNP/SYN1	5	ExNeu_0
GO:0098984	neuron to neuron synapse	5/55	368/19559	0.00369272	0.0247801	0.0156506	CAMK2N1/GRIN1/NRGN/PRNP/SYN1	5	ExNeu_0
GO:1990565	HSP90-CDC37 chaperone complex	1/55	2/19559	0.00561625	0.0367216	0.0231926	HSP90AB1	1	ExNeu_0
GO:0005774	vacuolar membrane	5/55	427/19559	0.0068828	0.0438778	0.0277123	AP2M1/EEF1A2/HSP90AB1/PSAP/SLC22A17	5	ExNeu_0
GO:0034751	aryl hydrocarbon receptor complex	1/55	3/19559	0.00841274	0.0523232	0.0330462	HSP90AB1	1	ExNeu_0
GO:0014704	intercalated disc	2/55	51/19559	0.00906336	0.0550275	0.0347542	ATP1B1/YWHAH	2	ExNeu_0
GO:0005853	eukaryotic translation elongation factor 1 complex	1/55	4/19559	0.0112015	0.0620954	0.0392181	EEF1A2	1	ExNeu_0
GO:0035976	transcription factor AP-1 complex	1/55	4/19559	0.0112015	0.0620954	0.0392181	JUND	1	ExNeu_0
GO:0097452	GAIT complex	1/55	4/19559	0.0112015	0.0620954	0.0392181	GAPDH	1	ExNeu_0
GO:0098850	extrinsic component of synaptic vesicle membrane	1/55	4/19559	0.0112015	0.0620954	0.0392181	SYN1	1	ExNeu_0
GO:0031225	anchored component of membrane	3/55	171/19559	0.0123529	0.0657741	0.0415415	PRNP/SYN1/THY1	3	ExNeu_0
GO:0046658	anchored component of plasma membrane	2/55	60/19559	0.012381	0.0657741	0.0415415	PRNP/THY1	2	ExNeu_0
GO:1902495	transmembrane transporter complex	4/55	322/19559	0.0127273	0.0660289	0.0417025	ATP1B1/CALM1/CALM3/GRIN1	4	ExNeu_0
GO:1990351	transporter complex	4/55	330/19559	0.0138177	0.0660289	0.0417025	ATP1B1/CALM1/CALM3/GRIN1	4	ExNeu_0
GO:0097418	neurofibrillary tangle	1/55	5/19559	0.0139826	0.0660289	0.0417025	CLU	1	ExNeu_0
GO:0098574	cytoplasmic side of lysosomal membrane	1/55	5/19559	0.0139826	0.0660289	0.0417025	EEF1A2	1	ExNeu_0
GO:0098871	postsynaptic actin cytoskeleton	1/55	5/19559	0.0139826	0.0660289	0.0417025	ACTB	1	ExNeu_0
GO:1990913	sperm head plasma membrane	1/55	5/19559	0.0139826	0.0660289	0.0417025	HSP90AB1	1	ExNeu_0
GO:0016328	lateral plasma membrane	2/55	65/19559	0.01442	0.0668562	0.042225	ATP1B1/PPP2R1A	2	ExNeu_0
GO:0005876	spindle microtubule	2/55	66/19559	0.0148441	0.0671507	0.042411	CALM1/CALM3	2	ExNeu_0
GO:0031093	platelet alpha granule lumen	2/55	67/19559	0.0152735	0.0671507	0.042411	CLU/TMSB4X	2	ExNeu_0
GO:0034704	calcium channel complex	2/55	67/19559	0.0152735	0.0671507	0.042411	CALM1/CALM3	2	ExNeu_0
GO:0044304	main axon	2/55	68/19559	0.0157082	0.0678916	0.0428789	CCK/THY1	2	ExNeu_0
GO:0097433	dense body	1/55	6/19559	0.016756	0.071213	0.0449766	ACTB	1	ExNeu_0
GO:0044291	cell-cell contact zone	2/55	74/19559	0.0184267	0.0752821	0.0475466	ATP1B1/YWHAH	2	ExNeu_0
GO:0016324	apical plasma membrane	4/55	361/19559	0.0185991	0.0752821	0.0475466	ATP1B1/GNAS/HSP90AB1/THY1	4	ExNeu_0
GO:0098978	glutamatergic synapse	4/55	361/19559	0.0185991	0.0752821	0.0475466	ACTB/GRIN1/NRGN/PPP2R1A	4	ExNeu_0
GO:0008021	synaptic vesicle	3/55	205/19559	0.0199704	0.0795694	0.0502544	CALM3/GRIN1/SYN1	3	ExNeu_0
GO:0030658	transport vesicle membrane	3/55	209/19559	0.0210034	0.0801457	0.0506183	CALM3/NRGN/SYN1	3	ExNeu_0
GO:0005765	lysosomal membrane	4/55	375/19559	0.0210579	0.0801457	0.0506183	AP2M1/EEF1A2/HSP90AB1/PSAP	4	ExNeu_0
GO:0098852	lytic vacuole membrane	4/55	375/19559	0.0210579	0.0801457	0.0506183	AP2M1/EEF1A2/HSP90AB1/PSAP	4	ExNeu_0
GO:0034366	spherical high-density lipoprotein particle	1/55	8/19559	0.0222798	0.0811622	0.0512603	CLU	1	ExNeu_0
GO:0043203	axon hillock	1/55	8/19559	0.0222798	0.0811622	0.0512603	CCK	1	ExNeu_0
GO:0099571	postsynaptic cytoskeleton	1/55	8/19559	0.0222798	0.0811622	0.0512603	ACTB	1	ExNeu_0
GO:0098685	Schaffer collateral - CA1 synapse	2/55	84/19559	0.0233622	0.0839065	0.0529935	ACTB/SYN1	2	ExNeu_0
GO:0034703	cation channel complex	3/55	221/19559	0.0242766	0.0859796	0.0543029	CALM1/CALM3/GRIN1	3	ExNeu_0
GO:0070382	exocytic vesicle	3/55	223/19559	0.0248475	0.0862531	0.0544756	CALM3/GRIN1/SYN1	3	ExNeu_0
GO:0097524	sperm plasma membrane	1/55	9/19559	0.0250303	0.0862531	0.0544756	HSP90AB1	1	ExNeu_0
GO:0031300	intrinsic component of organelle membrane	4/55	398/19559	0.0255157	0.0867533	0.0547915	DNAJB2/FKBP8/SLC22A17/SYN1	4	ExNeu_0
GO:0031091	platelet alpha granule	2/55	91/19559	0.027104	0.0909409	0.0574364	CLU/TMSB4X	2	ExNeu_0
GO:0042583	chromaffin granule	1/55	10/19559	0.0277732	0.0917081	0.0579209	CLU	1	ExNeu_0
GO:0030133	transport vesicle	4/55	410/19559	0.0280519	0.0917081	0.0579209	CALM3/GRIN1/NRGN/SYN1	4	ExNeu_0
GO:0005776	autophagosome	2/55	97/19559	0.0304904	0.0960452	0.0606601	FTH1/FTL	2	ExNeu_0
GO:0017146	NMDA selective glutamate receptor complex	1/55	11/19559	0.0305085	0.0960452	0.0606601	GRIN1	1	ExNeu_0
GO:0030122	AP-2 adaptor complex	1/55	11/19559	0.0305085	0.0960452	0.0606601	AP2M1	1	ExNeu_0
GO:0005890	sodium:potassium-exchanging ATPase complex	1/55	12/19559	0.0332362	0.09997	0.063139	ATP1B1	1	ExNeu_0
GO:0030128	clathrin coat of endocytic vesicle	1/55	12/19559	0.0332362	0.09997	0.063139	AP2M1	1	ExNeu_0
GO:0044327	dendritic spine head	1/55	12/19559	0.0332362	0.09997	0.063139	NRGN	1	ExNeu_0
GO:0045177	apical part of cell	4/55	433/19559	0.0333233	0.09997	0.063139	ATP1B1/GNAS/HSP90AB1/THY1	4	ExNeu_0
GO:0030672	synaptic vesicle membrane	2/55	104/19559	0.0346416	0.101536	0.0641278	CALM3/SYN1	2	ExNeu_0
GO:0099501	exocytic vesicle membrane	2/55	104/19559	0.0346416	0.101536	0.0641278	CALM3/SYN1	2	ExNeu_0
GO:0030863	cortical cytoskeleton	2/55	106/19559	0.035866	0.101877	0.0643431	ACTB/CFL1	2	ExNeu_0
GO:0016281	eukaryotic translation initiation factor 4F complex	1/55	13/19559	0.0359564	0.101877	0.0643431	EIF4A2	1	ExNeu_0
GO:0098993	anchored component of synaptic vesicle membrane	1/55	13/19559	0.0359564	0.101877	0.0643431	SYN1	1	ExNeu_0
GO:0036020	endolysosome membrane	1/55	14/19559	0.0386691	0.107181	0.0676931	AP2M1	1	ExNeu_0
GO:0061827	sperm head	1/55	14/19559	0.0386691	0.107181	0.0676931	HSP90AB1	1	ExNeu_0
GO:0012510	trans-Golgi network transport vesicle membrane	1/55	15/19559	0.0413743	0.112239	0.0708877	NRGN	1	ExNeu_0
GO:0030673	axolemma	1/55	15/19559	0.0413743	0.112239	0.0708877	THY1	1	ExNeu_0
GO:0030665	clathrin-coated vesicle membrane	2/55	118/19559	0.0435544	0.116052	0.0732962	AP2M1/NRGN	2	ExNeu_0
GO:0030132	clathrin coat of coated pit	1/55	16/19559	0.0440721	0.116052	0.0732962	AP2M1	1	ExNeu_0
GO:0045211	postsynaptic membrane	3/55	280/19559	0.0441454	0.116052	0.0732962	FAIM2/GRIN1/NRGN	3	ExNeu_0
GO:0043083	synaptic cleft	1/55	17/19559	0.0467624	0.120448	0.0760727	GRIN1	1	ExNeu_0
GO:0043194	axon initial segment	1/55	17/19559	0.0467624	0.120448	0.0760727	CCK	1	ExNeu_0
GO:0090533	cation-transporting ATPase complex	1/55	18/19559	0.0494452	0.124132	0.0783993	ATP1B1	1	ExNeu_0
GO:0097440	apical dendrite	1/55	18/19559	0.0494452	0.124132	0.0783993	CLU	1	ExNeu_0
GO:0005911	cell-cell junction	4/55	493/19559	0.0496529	0.124132	0.0783993	ACTB/ATP1B1/CFL1/YWHAH	4	ExNeu_0
GO:0034702	ion channel complex	3/55	299/19559	0.0518492	0.127796	0.0807131	CALM1/CALM3/GRIN1	3	ExNeu_0
GO:0000159	protein phosphatase type 2A complex	1/55	19/19559	0.0521206	0.127796	0.0807131	PPP2R1A	1	ExNeu_0
GO:0031965	nuclear membrane	3/55	301/19559	0.052696	0.127976	0.0808269	DNAJB2/GAPDH/PRNP	3	ExNeu_0
GO:0036019	endolysosome	1/55	20/19559	0.0547887	0.129489	0.0817823	AP2M1	1	ExNeu_0
GO:0071682	endocytic vesicle lumen	1/55	20/19559	0.0547887	0.129489	0.0817823	HSP90AA1	1	ExNeu_0
GO:0019898	extrinsic component of membrane	3/55	306/19559	0.0548423	0.129489	0.0817823	GNAS/PRNP/SYN1	3	ExNeu_0
GO:0042383	sarcolemma	2/55	135/19559	0.0553829	0.129566	0.0818309	ATP1B1/BSG	2	ExNeu_0
GO:0035267	NuA4 histone acetyltransferase complex	1/55	21/19559	0.0574493	0.131978	0.0833546	ACTB	1	ExNeu_0
GO:0043189	H4/H2A histone acetyltransferase complex	1/55	21/19559	0.0574493	0.131978	0.0833546	ACTB	1	ExNeu_0
GO:0031258	lamellipodium membrane	1/55	22/19559	0.0601026	0.13563	0.0856609	CFL1	1	ExNeu_0
GO:0097038	perinuclear endoplasmic reticulum	1/55	22/19559	0.0601026	0.13563	0.0856609	CLU	1	ExNeu_0
GO:0072562	blood microparticle	2/55	148/19559	0.0651007	0.143739	0.0907827	ACTB/CLU	2	ExNeu_0
GO:0044305	calyx of Held	1/55	24/19559	0.0653872	0.143739	0.0907827	ACTB	1	ExNeu_0
GO:0098533	ATPase dependent transmembrane transport complex	1/55	24/19559	0.0653872	0.143739	0.0907827	ATP1B1	1	ExNeu_0
GO:0030131	clathrin adaptor complex	1/55	25/19559	0.0680186	0.146989	0.0928354	AP2M1	1	ExNeu_0
GO:0101031	chaperone complex	1/55	25/19559	0.0680186	0.146989	0.0928354	HSP90AB1	1	ExNeu_0
GO:0005766	primary lysosome	2/55	155/19559	0.0705542	0.148875	0.0940264	FTL/PSAP	2	ExNeu_0
GO:0042582	azurophil granule	2/55	155/19559	0.0705542	0.148875	0.0940264	FTL/PSAP	2	ExNeu_0
GO:0002080	acrosomal membrane	1/55	26/19559	0.0706427	0.148875	0.0940264	BSG	1	ExNeu_0
GO:0043204	perikaryon	2/55	156/19559	0.0713452	0.149123	0.0941831	CCK/NCDN	2	ExNeu_0
GO:0031253	cell projection membrane	3/55	344/19559	0.0724901	0.150284	0.0949164	CFL1/HSP90AB1/THY1	3	ExNeu_0
GO:0034364	high-density lipoprotein particle	1/55	27/19559	0.0732595	0.150655	0.0951503	CLU	1	ExNeu_0
GO:0032809	neuronal cell body membrane	1/55	28/19559	0.0758691	0.154773	0.0977514	THY1	1	ExNeu_0
GO:0030125	clathrin vesicle coat	1/55	29/19559	0.0784715	0.157807	0.0996673	AP2M1	1	ExNeu_0
GO:0000922	spindle pole	2/55	165/19559	0.0785939	0.157807	0.0996673	CALM1/CALM3	2	ExNeu_0
GO:0031227	intrinsic component of endoplasmic reticulum membrane	2/55	166/19559	0.0794133	0.158206	0.0999196	DNAJB2/FKBP8	2	ExNeu_0
GO:0044298	cell body membrane	1/55	31/19559	0.0836547	0.165364	0.10444	THY1	1	ExNeu_0
GO:0030140	trans-Golgi network transport vesicle	1/55	32/19559	0.0862356	0.167889	0.106035	NRGN	1	ExNeu_0
GO:0031256	leading edge membrane	2/55	175/19559	0.0869071	0.167889	0.106035	CFL1/THY1	2	ExNeu_0
GO:0043197	dendritic spine	2/55	175/19559	0.0869071	0.167889	0.106035	GRIN1/NRGN	2	ExNeu_0
GO:0044309	neuron spine	2/55	177/19559	0.0886007	0.169874	0.107289	GRIN1/NRGN	2	ExNeu_0
GO:0005834	heterotrimeric G-protein complex	1/55	34/19559	0.0913759	0.172599	0.10901	GNAS	1	ExNeu_0
GO:1905360	GTPase complex	1/55	34/19559	0.0913759	0.172599	0.10901	GNAS	1	ExNeu_0
GO:0030496	midbody	2/55	182/19559	0.0928779	0.174146	0.109987	GDI1/RASGEF1B	2	ExNeu_0
GO:0030662	coated vesicle membrane	2/55	183/19559	0.0937406	0.174481	0.110198	AP2M1/NRGN	2	ExNeu_0
GO:0097060	synaptic membrane	3/55	387/19559	0.0951339	0.174499	0.11021	FAIM2/GRIN1/NRGN	3	ExNeu_0
GO:0008180	COP9 signalosome	1/55	36/19559	0.0964878	0.174499	0.11021	HSP90AB1	1	ExNeu_0
GO:0034358	plasma lipoprotein particle	1/55	36/19559	0.0964878	0.174499	0.11021	CLU	1	ExNeu_0
GO:1990777	lipoprotein particle	1/55	36/19559	0.0964878	0.174499	0.11021	CLU	1	ExNeu_0
GO:0098562	cytoplasmic side of membrane	2/55	188/19559	0.0980891	0.176146	0.11125	EEF1A2/GNAS	2	ExNeu_0
GO:0030136	clathrin-coated vesicle	2/55	194/19559	0.103382	0.183077	0.115628	AP2M1/NRGN	2	ExNeu_0
GO:0016235	aggresome	1/55	39/19559	0.104103	0.183077	0.115628	PSAP	1	ExNeu_0
GO:0032994	protein-lipid complex	1/55	39/19559	0.104103	0.183077	0.115628	CLU	1	ExNeu_0
GO:0030669	clathrin-coated endocytic vesicle membrane	1/55	40/19559	0.106627	0.186232	0.11762	AP2M1	1	ExNeu_0
GO:0030119	AP-type membrane coat adaptor complex	1/55	41/19559	0.109144	0.188933	0.119326	AP2M1	1	ExNeu_0
GO:0030027	lamellipodium	2/55	201/19559	0.109655	0.188933	0.119326	ACTB/CFL1	2	ExNeu_0
GO:0000795	synaptonemal complex	1/55	42/19559	0.111655	0.189813	0.119882	SYN1	1	ExNeu_0
GO:0099086	synaptonemal structure	1/55	42/19559	0.111655	0.189813	0.119882	SYN1	1	ExNeu_0
GO:0032590	dendrite membrane	1/55	43/19559	0.114158	0.191852	0.12117	THY1	1	ExNeu_0
GO:0031252	cell leading edge	3/55	421/19559	0.114852	0.191852	0.12117	ACTB/CFL1/THY1	3	ExNeu_0
GO:0030017	sarcomere	2/55	207/19559	0.115111	0.191852	0.12117	CALM1/CALM3	2	ExNeu_0
GO:0062023	collagen-containing extracellular matrix	3/55	427/19559	0.118484	0.196191	0.12391	CLU/PKM/PSAP	3	ExNeu_0
GO:0005874	microtubule	3/55	431/19559	0.120929	0.197547	0.124766	CALM1/CALM3/TUBA1B	3	ExNeu_0
GO:0030118	clathrin coat	1/55	46/19559	0.121627	0.197547	0.124766	AP2M1	1	ExNeu_0
GO:1902562	H4 histone acetyltransferase complex	1/55	46/19559	0.121627	0.197547	0.124766	ACTB	1	ExNeu_0
GO:0098563	intrinsic component of synaptic vesicle membrane	1/55	47/19559	0.124103	0.200292	0.1265	SYN1	1	ExNeu_0
GO:0008328	ionotropic glutamate receptor complex	1/55	49/19559	0.129034	0.205648	0.129883	GRIN1	1	ExNeu_0
GO:0031312	extrinsic component of organelle membrane	1/55	49/19559	0.129034	0.205648	0.129883	SYN1	1	ExNeu_0
GO:0030016	myofibril	2/55	227/19559	0.133778	0.206995	0.130733	CALM1/CALM3	2	ExNeu_0
GO:0008287	protein serine/threonine phosphatase complex	1/55	51/19559	0.133938	0.206995	0.130733	PPP2R1A	1	ExNeu_0
GO:0098878	neurotransmitter receptor complex	1/55	51/19559	0.133938	0.206995	0.130733	GRIN1	1	ExNeu_0
GO:0099061	integral component of postsynaptic density membrane	1/55	51/19559	0.133938	0.206995	0.130733	GRIN1	1	ExNeu_0
GO:1903293	phosphatase complex	1/55	51/19559	0.133938	0.206995	0.130733	PPP2R1A	1	ExNeu_0
GO:0060076	excitatory synapse	1/55	52/19559	0.136379	0.209498	0.132315	GRIN1	1	ExNeu_0
GO:0030315	T-tubule	1/55	54/19559	0.141243	0.214386	0.135402	ATP1B1	1	ExNeu_0
GO:0099146	intrinsic component of postsynaptic density membrane	1/55	54/19559	0.141243	0.214386	0.135402	GRIN1	1	ExNeu_0
GO:1904724	tertiary granule lumen	1/55	55/19559	0.143664	0.216485	0.136727	FTH1	1	ExNeu_0
GO:0043292	contractile fiber	2/55	238/19559	0.144323	0.216485	0.136727	CALM1/CALM3	2	ExNeu_0
GO:0030120	vesicle coat	1/55	56/19559	0.146079	0.217837	0.137581	AP2M1	1	ExNeu_0
GO:0005635	nuclear envelope	3/55	473/19559	0.147694	0.218868	0.138233	DNAJB2/GAPDH/PRNP	3	ExNeu_0
GO:1904115	axon cytoplasm	1/55	57/19559	0.148487	0.218868	0.138233	UCHL1	1	ExNeu_0
GO:0031526	brush border membrane	1/55	58/19559	0.150889	0.219866	0.138863	HSP90AB1	1	ExNeu_0
GO:0035577	azurophil granule membrane	1/55	58/19559	0.150889	0.219866	0.138863	PSAP	1	ExNeu_0
GO:0016323	basolateral plasma membrane	2/55	246/19559	0.152102	0.220374	0.139184	ATP1B1/HSP90AB1	2	ExNeu_0
GO:0045334	clathrin-coated endocytic vesicle	1/55	59/19559	0.153283	0.220832	0.139473	AP2M1	1	ExNeu_0
GO:0032589	neuron projection membrane	1/55	61/19559	0.158053	0.226424	0.143005	THY1	1	ExNeu_0
GO:0000502	proteasome complex	1/55	63/19559	0.162796	0.231917	0.146474	DNAJB2	1	ExNeu_0
GO:1905369	endopeptidase complex	1/55	69/19559	0.17687	0.250565	0.158252	DNAJB2	1	ExNeu_0
GO:0005905	clathrin-coated pit	1/55	71/19559	0.181509	0.255717	0.161505	AP2M1	1	ExNeu_0
GO:0005770	late endosome	2/55	278/19559	0.183972	0.257763	0.162798	PSAP/RASGEF1B	2	ExNeu_0
GO:0099060	integral component of postsynaptic specialization membrane	1/55	74/19559	0.18842	0.262552	0.165822	GRIN1	1	ExNeu_0
GO:0048786	presynaptic active zone	1/55	76/19559	0.192995	0.267466	0.168926	SYN1	1	ExNeu_0
GO:0098948	intrinsic component of postsynaptic specialization membrane	1/55	77/19559	0.195273	0.26916	0.169996	GRIN1	1	ExNeu_0
GO:0005881	cytoplasmic microtubule	1/55	78/19559	0.197545	0.270828	0.171049	TUBA1B	1	ExNeu_0
GO:0030864	cortical actin cytoskeleton	1/55	80/19559	0.20207	0.27555	0.174031	CFL1	1	ExNeu_0
GO:0030135	coated vesicle	2/55	298/19559	0.204367	0.2772	0.175073	AP2M1/NRGN	2	ExNeu_0
GO:0005901	caveola	1/55	82/19559	0.20657	0.278705	0.176024	ATP1B1	1	ExNeu_0
GO:0000123	histone acetyltransferase complex	1/55	83/19559	0.20881	0.280245	0.176997	ACTB	1	ExNeu_0
GO:0005791	rough endoplasmic reticulum	1/55	84/19559	0.211044	0.280896	0.177408	PKM	1	ExNeu_0
GO:0005938	cell cortex	2/55	305/19559	0.211569	0.280896	0.177408	ACTB/CFL1	2	ExNeu_0
GO:0030667	secretory granule membrane	2/55	306/19559	0.2126	0.280896	0.177408	BSG/PSAP	2	ExNeu_0
GO:0120111	neuron projection cytoplasm	1/55	87/19559	0.21771	0.28612	0.180707	UCHL1	1	ExNeu_0
GO:0030139	endocytic vesicle	2/55	313/19559	0.219832	0.28612	0.180707	AP2M1/HSP90AA1	2	ExNeu_0
GO:0008076	voltage-gated potassium channel complex	1/55	88/19559	0.21992	0.28612	0.180707	CALM3	1	ExNeu_0
GO:0035578	azurophil granule lumen	1/55	91/19559	0.226512	0.291312	0.183986	FTL	1	ExNeu_0
GO:0098839	postsynaptic density membrane	1/55	92/19559	0.228697	0.291312	0.183986	GRIN1	1	ExNeu_0
GO:1905368	peptidase complex	1/55	92/19559	0.228697	0.291312	0.183986	DNAJB2	1	ExNeu_0
GO:0005811	lipid droplet	1/55	93/19559	0.230876	0.291312	0.183986	GAPDH	1	ExNeu_0
GO:0031248	protein acetyltransferase complex	1/55	93/19559	0.230876	0.291312	0.183986	ACTB	1	ExNeu_0
GO:1902493	acetyltransferase complex	1/55	93/19559	0.230876	0.291312	0.183986	ACTB	1	ExNeu_0
GO:0030117	membrane coat	1/55	94/19559	0.233049	0.291312	0.183986	AP2M1	1	ExNeu_0
GO:0048475	coated membrane	1/55	94/19559	0.233049	0.291312	0.183986	AP2M1	1	ExNeu_0
GO:0032587	ruffle membrane	1/55	95/19559	0.235217	0.292586	0.184791	CFL1	1	ExNeu_0
GO:0034705	potassium channel complex	1/55	96/19559	0.237378	0.293841	0.185584	CALM3	1	ExNeu_0
GO:0031234	extrinsic component of cytoplasmic side of plasma membrane	1/55	99/19559	0.243825	0.300364	0.189704	GNAS	1	ExNeu_0
GO:0000794	condensed nuclear chromosome	1/55	103/19559	0.252338	0.309357	0.195383	SYN1	1	ExNeu_0
GO:0005903	brush border	1/55	106/19559	0.258661	0.315591	0.199321	HSP90AB1	1	ExNeu_0
GO:0016363	nuclear matrix	1/55	109/19559	0.264932	0.321703	0.203181	CFL1	1	ExNeu_0
GO:0030660	Golgi-associated vesicle membrane	1/55	112/19559	0.27115	0.327388	0.206772	NRGN	1	ExNeu_0
GO:0044853	plasma membrane raft	1/55	113/19559	0.273212	0.327388	0.206772	ATP1B1	1	ExNeu_0
GO:0005819	spindle	2/55	367/19559	0.276121	0.327388	0.206772	CALM1/CALM3	2	ExNeu_0
GO:0031301	integral component of organelle membrane	2/55	367/19559	0.276121	0.327388	0.206772	FKBP8/SLC22A17	2	ExNeu_0
GO:0001669	acrosomal vesicle	1/55	115/19559	0.277317	0.327388	0.206772	BSG	1	ExNeu_0
GO:0036126	sperm flagellum	1/55	115/19559	0.277317	0.327388	0.206772	ATP1B1	1	ExNeu_0
GO:0099055	integral component of postsynaptic membrane	1/55	117/19559	0.2814	0.330024	0.208437	GRIN1	1	ExNeu_0
GO:0005884	actin filament	1/55	118/19559	0.283433	0.330024	0.208437	ACTB	1	ExNeu_0
GO:0099634	postsynaptic specialization membrane	1/55	118/19559	0.283433	0.330024	0.208437	GRIN1	1	ExNeu_0
GO:0097729	9+2 motile cilium	1/55	120/19559	0.287482	0.333217	0.210453	ATP1B1	1	ExNeu_0
GO:0098936	intrinsic component of postsynaptic membrane	1/55	122/19559	0.291508	0.336355	0.212435	GRIN1	1	ExNeu_0
GO:0070160	tight junction	1/55	129/19559	0.305425	0.350826	0.221574	ACTB	1	ExNeu_0
GO:0034399	nuclear periphery	1/55	131/19559	0.309352	0.353743	0.223417	CFL1	1	ExNeu_0
GO:0009897	external side of plasma membrane	2/55	417/19559	0.328195	0.373614	0.235967	PRNP/THY1	2	ExNeu_0
GO:0043296	apical junction complex	1/55	143/19559	0.332459	0.376787	0.23797	ACTB	1	ExNeu_0
GO:0099699	integral component of synaptic membrane	1/55	154/19559	0.352972	0.398265	0.251536	GRIN1	1	ExNeu_0
GO:0030176	integral component of endoplasmic reticulum membrane	1/55	158/19559	0.360277	0.404717	0.255611	FKBP8	1	ExNeu_0
GO:0098862	cluster of actin-based cell projections	1/55	159/19559	0.362091	0.40497	0.255771	HSP90AB1	1	ExNeu_0
GO:0090575	RNA polymerase II transcription regulator complex	1/55	161/19559	0.365703	0.407224	0.257194	JUND	1	ExNeu_0
GO:0009898	cytoplasmic side of plasma membrane	1/55	164/19559	0.371083	0.407872	0.257603	GNAS	1	ExNeu_0
GO:0030666	endocytic vesicle membrane	1/55	164/19559	0.371083	0.407872	0.257603	AP2M1	1	ExNeu_0
GO:0070820	tertiary granule	1/55	164/19559	0.371083	0.407872	0.257603	FTH1	1	ExNeu_0
GO:0005912	adherens junction	1/55	166/19559	0.374645	0.408267	0.257853	ACTB	1	ExNeu_0
GO:0099240	intrinsic component of synaptic membrane	1/55	166/19559	0.374645	0.408267	0.257853	GRIN1	1	ExNeu_0
GO:0019897	extrinsic component of plasma membrane	1/55	172/19559	0.385213	0.417997	0.263998	GNAS	1	ExNeu_0
GO:0001726	ruffle	1/55	179/19559	0.39732	0.429308	0.271142	CFL1	1	ExNeu_0
GO:0005798	Golgi-associated vesicle	1/55	181/19559	0.400736	0.431172	0.272319	NRGN	1	ExNeu_0
GO:0000775	chromosome, centromeric region	1/55	196/19559	0.425757	0.456168	0.288106	PPP2R1A	1	ExNeu_0
GO:0031514	motile cilium	1/55	199/19559	0.430637	0.459466	0.290189	ATP1B1	1	ExNeu_0
GO:0032993	protein-DNA complex	1/55	205/19559	0.440275	0.467792	0.295447	JUND	1	ExNeu_0
GO:0032838	plasma membrane bounded cell projection cytoplasm	1/55	211/19559	0.449752	0.475879	0.300555	UCHL1	1	ExNeu_0
GO:0000793	condensed chromosome	1/55	222/19559	0.46672	0.491791	0.310605	SYN1	1	ExNeu_0
GO:0036464	cytoplasmic ribonucleoprotein granule	1/55	233/19559	0.483173	0.507034	0.320232	ACTB	1	ExNeu_0
GO:0035770	ribonucleoprotein granule	1/55	243/19559	0.497698	0.520136	0.328507	ACTB	1	ExNeu_0
GO:0005802	trans-Golgi network	1/55	245/19559	0.500555	0.520986	0.329044	PCSK1N	1	ExNeu_0
GO:0061695	transferase complex, transferring phosphorus-containing groups	1/55	253/19559	0.511822	0.529835	0.334633	PKM	1	ExNeu_0
GO:0099568	cytoplasmic region	1/55	254/19559	0.513213	0.529835	0.334633	UCHL1	1	ExNeu_0
GO:0098802	plasma membrane signaling receptor complex	1/55	307/19559	0.581612	0.59685	0.376958	GRIN1	1	ExNeu_0
GO:0005788	endoplasmic reticulum lumen	1/55	308/19559	0.582807	0.59685	0.376958	CLU	1	ExNeu_0
GO:0098687	chromosomal region	1/55	350/19559	0.630092	0.642693	0.405912	PPP2R1A	1	ExNeu_0
GO:0098791	Golgi apparatus subcompartment	1/55	368/19559	0.648707	0.659045	0.416239	PCSK1N	1	ExNeu_0
GO:0005769	early endosome	1/55	377/19559	0.657667	0.665496	0.420313	RASGEF1B	1	ExNeu_0
GO:0031984	organelle subcompartment	1/55	392/19559	0.672104	0.677417	0.427842	PCSK1N	1	ExNeu_0
GO:0005667	transcription regulator complex	1/55	413/19559	0.691315	0.694037	0.438339	JUND	1	ExNeu_0
GO:0005743	mitochondrial inner membrane	1/55	489/19559	0.752044	0.752044	0.474975	CLU	1	ExNeu_0
GO:0098982	GABA-ergic synapse	2/12	74/19559	0.000909428	0.0391054	0.0268042	ERC2/NRG1	2	ExNeu_3
GO:0005744	TIM23 mitochondrial import inner membrane translocase complex	1/12	14/19559	0.00855806	0.130106	0.089179	TIMM23B	1	ExNeu_3
GO:0098831	presynaptic active zone cytoplasmic component	1/12	15/19559	0.00916677	0.130106	0.089179	ERC2	1	ExNeu_3
GO:0030057	desmosome	1/12	25/19559	0.0152351	0.130106	0.089179	KAZN	1	ExNeu_3
GO:0097225	sperm midpiece	1/12	29/19559	0.0176529	0.130106	0.089179	SLC26A3	1	ExNeu_3
GO:0098978	glutamatergic synapse	2/12	361/19559	0.0198415	0.130106	0.089179	ERC2/NRG1	2	ExNeu_3
GO:0099738	cell cortex region	1/12	42/19559	0.0254731	0.130106	0.089179	ERC2	1	ExNeu_3
GO:0001533	cornified envelope	1/12	45/19559	0.0272696	0.130106	0.089179	KAZN	1	ExNeu_3
GO:0031304	intrinsic component of mitochondrial inner membrane	1/12	50/19559	0.0302571	0.130106	0.089179	TIMM23B	1	ExNeu_3
GO:0031305	integral component of mitochondrial inner membrane	1/12	50/19559	0.0302571	0.130106	0.089179	TIMM23B	1	ExNeu_3
GO:0031526	brush border membrane	1/12	58/19559	0.0350197	0.136895	0.0938326	SLC26A3	1	ExNeu_3
GO:0031594	neuromuscular junction	1/12	76/19559	0.045657	0.140031	0.0959821	NRG1	1	ExNeu_3
GO:0048786	presynaptic active zone	1/12	76/19559	0.045657	0.140031	0.0959821	ERC2	1	ExNeu_3
GO:0032592	integral component of mitochondrial membrane	1/12	81/19559	0.0485927	0.140031	0.0959821	TIMM23B	1	ExNeu_3
GO:0098573	intrinsic component of mitochondrial membrane	1/12	82/19559	0.0491788	0.140031	0.0959821	TIMM23B	1	ExNeu_3
GO:0005581	collagen trimer	1/12	87/19559	0.0521046	0.140031	0.0959821	COL19A1	1	ExNeu_3
GO:0005903	brush border	1/12	106/19559	0.0631473	0.159726	0.109481	SLC26A3	1	ExNeu_3
GO:0036126	sperm flagellum	1/12	115/19559	0.0683369	0.161156	0.110462	SLC26A3	1	ExNeu_3
GO:0097729	9+2 motile cilium	1/12	120/19559	0.0712085	0.161156	0.110462	SLC26A3	1	ExNeu_3
GO:0098800	inner mitochondrial membrane protein complex	1/12	138/19559	0.0814794	0.175181	0.120075	TIMM23B	1	ExNeu_3
GO:0042734	presynaptic membrane	1/12	156/19559	0.0916462	0.182419	0.125036	ERC2	1	ExNeu_3
GO:0098862	cluster of actin-based cell projections	1/12	159/19559	0.0933305	0.182419	0.125036	SLC26A3	1	ExNeu_3
GO:0030496	midbody	1/12	182/19559	0.106149	0.191048	0.130951	RASGEF1B	1	ExNeu_3
GO:0030426	growth cone	1/12	184/19559	0.107256	0.191048	0.130951	ERC2	1	ExNeu_3
GO:0030427	site of polarized growth	1/12	191/19559	0.11112	0.191048	0.130951	ERC2	1	ExNeu_3
GO:0031514	motile cilium	1/12	199/19559	0.115517	0.191048	0.130951	SLC26A3	1	ExNeu_3
GO:0099568	cytoplasmic region	1/12	254/19559	0.145212	0.231263	0.158516	ERC2	1	ExNeu_3
GO:0098798	mitochondrial protein complex	1/12	265/19559	0.15104	0.231954	0.158989	TIMM23B	1	ExNeu_3
GO:0005770	late endosome	1/12	278/19559	0.15788	0.233799	0.160254	RASGEF1B	1	ExNeu_3
GO:0005938	cell cortex	1/12	305/19559	0.171927	0.233799	0.160254	ERC2	1	ExNeu_3
GO:0005788	endoplasmic reticulum lumen	1/12	308/19559	0.173474	0.233799	0.160254	COL19A1	1	ExNeu_3
GO:0150034	distal axon	1/12	309/19559	0.17399	0.233799	0.160254	ERC2	1	ExNeu_3
GO:0031253	cell projection membrane	1/12	344/19559	0.191838	0.242728	0.166374	SLC26A3	1	ExNeu_3
GO:0016324	apical plasma membrane	1/12	361/19559	0.200378	0.242728	0.166374	SLC26A3	1	ExNeu_3
GO:0031301	integral component of organelle membrane	1/12	367/19559	0.203373	0.242728	0.166374	TIMM23B	1	ExNeu_3
GO:0005769	early endosome	1/12	377/19559	0.208341	0.242728	0.166374	RASGEF1B	1	ExNeu_3
GO:0097060	synaptic membrane	1/12	387/19559	0.213281	0.242728	0.166374	ERC2	1	ExNeu_3
GO:0031300	intrinsic component of organelle membrane	1/12	398/19559	0.218682	0.242728	0.166374	TIMM23B	1	ExNeu_3
GO:0016607	nuclear speck	1/12	401/19559	0.220149	0.242728	0.166374	KAZN	1	ExNeu_3
GO:0062023	collagen-containing extracellular matrix	1/12	427/19559	0.232759	0.247137	0.169396	COL19A1	1	ExNeu_3
GO:0045177	apical part of cell	1/12	433/19559	0.235642	0.247137	0.169396	SLC26A3	1	ExNeu_3
GO:0005743	mitochondrial inner membrane	1/12	489/19559	0.262077	0.263933	0.180909	TIMM23B	1	ExNeu_3
GO:0005911	cell-cell junction	1/12	493/19559	0.263933	0.263933	0.180909	KAZN	1	ExNeu_3
GO:0005954	calcium- and calmodulin-dependent protein kinase complex	1/5	5/19559	0.00127766	0.0166096	0.00941435	CAMK2A	1	ExNeu_1
GO:0010494	cytoplasmic stress granule	1/5	74/19559	0.0187764	0.0906092	0.0513575	CIRBP	1	ExNeu_1
GO:0030666	endocytic vesicle membrane	1/5	164/19559	0.0412314	0.0906092	0.0513575	CAMK2A	1	ExNeu_1
GO:0043197	dendritic spine	1/5	175/19559	0.0439474	0.0906092	0.0513575	CAMK2A	1	ExNeu_1
GO:0044309	neuron spine	1/5	177/19559	0.0444406	0.0906092	0.0513575	CAMK2A	1	ExNeu_1
GO:0005681	spliceosomal complex	1/5	192/19559	0.0481329	0.0906092	0.0513575	CIRBP	1	ExNeu_1
GO:0036464	cytoplasmic ribonucleoprotein granule	1/5	233/19559	0.0581669	0.0906092	0.0513575	CIRBP	1	ExNeu_1
GO:0035770	ribonucleoprotein granule	1/5	243/19559	0.0606013	0.0906092	0.0513575	CIRBP	1	ExNeu_1
GO:0030139	endocytic vesicle	1/5	313/19559	0.0775017	0.0906092	0.0513575	CAMK2A	1	ExNeu_1
GO:0014069	postsynaptic density	1/5	337/19559	0.0832398	0.0906092	0.0513575	CAMK2A	1	ExNeu_1
GO:0032279	asymmetric synapse	1/5	343/19559	0.0846699	0.0906092	0.0513575	CAMK2A	1	ExNeu_1
GO:0099572	postsynaptic specialization	1/5	361/19559	0.0889493	0.0906092	0.0513575	CAMK2A	1	ExNeu_1
GO:0098984	neuron to neuron synapse	1/5	368/19559	0.0906092	0.0906092	0.0513575	CAMK2A	1	ExNeu_1

## Sheet: ExNeu_GO_MF
Supplemental Data Table S4:GO and KEGG enrichment in ExNeu cluster
ID	Description	GeneRatio	BgRatio	pvalue	p.adjust	qvalue	geneID	Count	Group
GO:0005261	cation channel activity	33/350	334/18352	9.93647e-15	4.46625e-12	3.64454e-12	ASIC2/CACNA1A/CACNA1B/CACNA1C/CACNA1D/CACNA1E/CACNA2D3/CACNB2/CACNB4/CACNG2/CACNG3/CATSPER2/GRIA1/GRIA4/GRIK4/GRIN2A/GRIN2B/ITPR1/KCNB1/KCNB2/KCND2/KCND3/KCNH1/KCNIP4/KCNJ6/KCNK1/KCNMA1/KCNN2/KCNQ3/PKD1L1/RYR2/SLC24A4/TRPC6	33	ExNeu_2
GO:0022836	gated channel activity	33/350	337/18352	1.2871e-14	4.46625e-12	3.64454e-12	ASIC2/CACNA1A/CACNA1B/CACNA1C/CACNA1D/CACNA1E/CACNA2D3/CACNB2/CACNB4/CACNG2/CACNG3/CATSPER2/GABRB3/GABRG3/GRIA1/GRIA4/GRID2/GRIK4/GRIN2A/GRIN2B/ITPR1/KCNB1/KCNB2/KCND2/KCND3/KCNH1/KCNIP4/KCNJ6/KCNK1/KCNMA1/KCNN2/KCNQ3/RYR2	33	ExNeu_2
GO:0005216	ion channel activity	36/350	431/18352	1.02033e-13	2.36036e-11	1.92609e-11	ASIC2/CACNA1A/CACNA1B/CACNA1C/CACNA1D/CACNA1E/CACNA2D3/CACNB2/CACNB4/CACNG2/CACNG3/CATSPER2/GABRB3/GABRG3/GRIA1/GRIA4/GRID2/GRIK4/GRIN2A/GRIN2B/ITPR1/KCNB1/KCNB2/KCND2/KCND3/KCNH1/KCNIP4/KCNJ6/KCNK1/KCNMA1/KCNN2/KCNQ3/PKD1L1/RYR2/SLC24A4/TRPC6	36	ExNeu_2
GO:0022843	voltage-gated cation channel activity	21/350	140/18352	2.5585e-13	4.439e-11	3.6223e-11	CACNA1A/CACNA1B/CACNA1C/CACNA1D/CACNA1E/CACNA2D3/CACNB2/CACNB4/CACNG2/CACNG3/GRIN2A/GRIN2B/KCNB1/KCNB2/KCND2/KCND3/KCNH1/KCNJ6/KCNK1/KCNMA1/KCNQ3	21	ExNeu_2
GO:0015267	channel activity	36/350	479/18352	2.34676e-12	2.88474e-10	2.354e-10	ASIC2/CACNA1A/CACNA1B/CACNA1C/CACNA1D/CACNA1E/CACNA2D3/CACNB2/CACNB4/CACNG2/CACNG3/CATSPER2/GABRB3/GABRG3/GRIA1/GRIA4/GRID2/GRIK4/GRIN2A/GRIN2B/ITPR1/KCNB1/KCNB2/KCND2/KCND3/KCNH1/KCNIP4/KCNJ6/KCNK1/KCNMA1/KCNN2/KCNQ3/PKD1L1/RYR2/SLC24A4/TRPC6	36	ExNeu_2
GO:0022803	passive transmembrane transporter activity	36/350	480/18352	2.49401e-12	2.88474e-10	2.354e-10	ASIC2/CACNA1A/CACNA1B/CACNA1C/CACNA1D/CACNA1E/CACNA2D3/CACNB2/CACNB4/CACNG2/CACNG3/CATSPER2/GABRB3/GABRG3/GRIA1/GRIA4/GRID2/GRIK4/GRIN2A/GRIN2B/ITPR1/KCNB1/KCNB2/KCND2/KCND3/KCNH1/KCNIP4/KCNJ6/KCNK1/KCNMA1/KCNN2/KCNQ3/PKD1L1/RYR2/SLC24A4/TRPC6	36	ExNeu_2
GO:0005244	voltage-gated ion channel activity	23/350	197/18352	4.06001e-12	3.52206e-10	2.87406e-10	CACNA1A/CACNA1B/CACNA1C/CACNA1D/CACNA1E/CACNA2D3/CACNB2/CACNB4/CACNG2/CACNG3/CATSPER2/GRIN2A/GRIN2B/KCNB1/KCNB2/KCND2/KCND3/KCNH1/KCNIP4/KCNJ6/KCNK1/KCNMA1/KCNQ3	23	ExNeu_2
GO:0022832	voltage-gated channel activity	23/350	197/18352	4.06001e-12	3.52206e-10	2.87406e-10	CACNA1A/CACNA1B/CACNA1C/CACNA1D/CACNA1E/CACNA2D3/CACNB2/CACNB4/CACNG2/CACNG3/CATSPER2/GRIN2A/GRIN2B/KCNB1/KCNB2/KCND2/KCND3/KCNH1/KCNIP4/KCNJ6/KCNK1/KCNMA1/KCNQ3	23	ExNeu_2
GO:0005262	calcium channel activity	18/350	118/18352	1.00057e-11	7.7155e-10	6.29598e-10	CACNA1A/CACNA1B/CACNA1C/CACNA1D/CACNA1E/CACNA2D3/CACNB2/CACNB4/CACNG2/CACNG3/CATSPER2/GRIN2A/GRIN2B/ITPR1/PKD1L1/RYR2/SLC24A4/TRPC6	18	ExNeu_2
GO:0046873	metal ion transmembrane transporter activity	32/350	428/18352	4.7801e-11	3.31739e-09	2.70704e-09	ASIC2/CACNA1A/CACNA1B/CACNA1C/CACNA1D/CACNA1E/CACNA2D3/CACNB2/CACNB4/CACNG2/CACNG3/CATSPER2/GRIK4/GRIN2A/GRIN2B/ITPR1/KCNB1/KCNB2/KCND2/KCND3/KCNH1/KCNIP4/KCNJ6/KCNK1/KCNMA1/KCNN2/KCNQ3/NIPAL2/PKD1L1/RYR2/SLC24A4/TRPC6	32	ExNeu_2
GO:0015085	calcium ion transmembrane transporter activity	18/350	134/18352	8.87692e-11	5.60053e-09	4.57013e-09	CACNA1A/CACNA1B/CACNA1C/CACNA1D/CACNA1E/CACNA2D3/CACNB2/CACNB4/CACNG2/CACNG3/CATSPER2/GRIN2A/GRIN2B/ITPR1/PKD1L1/RYR2/SLC24A4/TRPC6	18	ExNeu_2
GO:0072509	divalent inorganic cation transmembrane transporter activity	18/350	162/18352	2.06301e-09	1.19311e-07	9.73594e-08	CACNA1A/CACNA1B/CACNA1C/CACNA1D/CACNA1E/CACNA2D3/CACNB2/CACNB4/CACNG2/CACNG3/CATSPER2/GRIN2A/GRIN2B/ITPR1/PKD1L1/RYR2/SLC24A4/TRPC6	18	ExNeu_2
GO:0005245	voltage-gated calcium channel activity	10/350	44/18352	7.81066e-09	4.16969e-07	3.40254e-07	CACNA1A/CACNA1B/CACNA1C/CACNA1D/CACNA1E/CACNA2D3/CACNB2/CACNB4/CACNG2/CACNG3	10	ExNeu_2
GO:0008331	high voltage-gated calcium channel activity	6/350	10/18352	9.07898e-09	4.50058e-07	3.67255e-07	CACNA1A/CACNA1B/CACNA1C/CACNA1D/CACNB2/CACNB4	6	ExNeu_2
GO:0005001	transmembrane receptor protein tyrosine phosphatase activity	7/350	17/18352	1.42652e-08	6.18751e-07	5.04911e-07	PTPRB/PTPRE/PTPRG/PTPRN2/PTPRO/PTPRR/PTPRT	7	ExNeu_2
GO:0019198	transmembrane receptor protein phosphatase activity	7/350	17/18352	1.42652e-08	6.18751e-07	5.04911e-07	PTPRB/PTPRE/PTPRG/PTPRN2/PTPRO/PTPRR/PTPRT	7	ExNeu_2
GO:0003779	actin binding	28/350	437/18352	2.43307e-08	9.93266e-07	8.10522e-07	ABLIM1/ABLIM2/ACTN1/CACNB2/CTNNA2/DIAPH2/FHOD3/ITPRID2/KCNMA1/MAPT/MICAL2/MICAL3/MRTFA/MYH10/MYO1D/MYRIP/NEBL/PACRG/PHACTR1/PKNOX2/PTK2/SNTB2/SNTG1/SORBS1/SPTBN4/TLN2/TMOD1/TRPC6	28	ExNeu_2
GO:0008066	glutamate receptor activity	8/350	27/18352	2.61473e-08	1.00812e-06	8.22647e-07	GRIA1/GRIA4/GRID2/GRIK4/GRIN2A/GRIN2B/GRM1/GRM7	8	ExNeu_2
GO:0004970	ionotropic glutamate receptor activity	6/350	19/18352	1.01419e-06	3.70448e-05	3.02292e-05	GRIA1/GRIA4/GRID2/GRIK4/GRIN2A/GRIN2B	6	ExNeu_2
GO:0030594	neurotransmitter receptor activity	12/350	111/18352	1.3924e-06	4.83161e-05	3.94268e-05	CHRM3/GABRB3/GABRG3/GRIA1/GRIA4/GRID2/GRIK4/GRIN2A/GRIN2B/GRM1/HRH2/HTR1E	12	ExNeu_2
GO:0015276	ligand-gated ion channel activity	13/350	139/18352	2.65124e-06	8.36345e-05	6.82471e-05	ASIC2/GABRB3/GABRG3/GRIA1/GRIA4/GRID2/GRIK4/GRIN2A/GRIN2B/ITPR1/KCNJ6/KCNK1/RYR2	13	ExNeu_2
GO:0022834	ligand-gated channel activity	13/350	139/18352	2.65124e-06	8.36345e-05	6.82471e-05	ASIC2/GABRB3/GABRG3/GRIA1/GRIA4/GRID2/GRIK4/GRIN2A/GRIN2B/ITPR1/KCNJ6/KCNK1/RYR2	13	ExNeu_2
GO:0005267	potassium channel activity	12/350	120/18352	3.19312e-06	9.6349e-05	7.86224e-05	GRIK4/KCNB1/KCNB2/KCND2/KCND3/KCNH1/KCNIP4/KCNJ6/KCNK1/KCNMA1/KCNN2/KCNQ3	12	ExNeu_2
GO:0015079	potassium ion transmembrane transporter activity	13/350	156/18352	9.48175e-06	0.000274181	0.000223736	GRIK4/KCNB1/KCNB2/KCND2/KCND3/KCNH1/KCNIP4/KCNJ6/KCNK1/KCNMA1/KCNN2/KCNQ3/SLC24A4	13	ExNeu_2
GO:0022824	transmitter-gated ion channel activity	8/350	60/18352	1.74194e-05	0.000464964	0.000379419	GABRB3/GABRG3/GRIA1/GRIA4/GRID2/GRIK4/GRIN2A/GRIN2B	8	ExNeu_2
GO:0022835	transmitter-gated channel activity	8/350	60/18352	1.74194e-05	0.000464964	0.000379419	GABRB3/GABRG3/GRIA1/GRIA4/GRID2/GRIK4/GRIN2A/GRIN2B	8	ExNeu_2
GO:0005516	calmodulin binding	14/350	200/18352	3.13725e-05	0.000806389	0.000658027	CACNA1C/CAMK1D/CAMK4/FBXL2/KCNH1/KCNN2/KCNQ3/MYH10/MYO1D/RASGRF2/RYR2/SNTB2/UNC13A/UNC13C	14	ExNeu_2
GO:0099094	ligand-gated cation channel activity	10/350	108/18352	4.13946e-05	0.001026	0.00083723	ASIC2/GRIA1/GRIA4/GRIK4/GRIN2A/GRIN2B/ITPR1/KCNJ6/KCNK1/RYR2	10	ExNeu_2
GO:0005249	voltage-gated potassium channel activity	9/350	88/18352	4.57479e-05	0.00109479	0.00089337	KCNB1/KCNB2/KCND2/KCND3/KCNH1/KCNJ6/KCNK1/KCNMA1/KCNQ3	9	ExNeu_2
GO:0086007	voltage-gated calcium channel activity involved in cardiac muscle cell action potential	3/350	5/18352	6.68485e-05	0.00154643	0.00126191	CACNA1C/CACNA1D/CACNB2	3	ExNeu_2
GO:0005230	extracellular ligand-gated ion channel activity	8/350	74/18352	8.14067e-05	0.00182246	0.00148716	GABRB3/GABRG3/GRIA1/GRIA4/GRID2/GRIK4/GRIN2A/GRIN2B	8	ExNeu_2
GO:0051015	actin filament binding	13/350	206/18352	0.000170523	0.00369823	0.00301781	ABLIM1/ABLIM2/ACTN1/CACNB2/CTNNA2/FHOD3/ITPRID2/MYH10/MYO1D/NEBL/PKNOX2/TLN2/TMOD1	13	ExNeu_2
GO:0098960	postsynaptic neurotransmitter receptor activity	7/350	65/18352	0.000232787	0.00489559	0.00399488	CHRM3/GABRB3/GABRG3/GRIA1/GRID2/GRIK4/GRM1	7	ExNeu_2
GO:0098918	structural constituent of synapse	4/350	18/18352	0.000322012	0.00657283	0.00536354	ACTN1/DLG2/ERC2/PPFIA2	4	ExNeu_2
GO:0004653	polypeptide N-acetylgalactosaminyltransferase activity	4/350	19/18352	0.000401781	0.00796674	0.006501	GALNT14/GALNT17/GALNT18/GALNTL6	4	ExNeu_2
GO:0008194	UDP-glycosyltransferase activity	10/350	144/18352	0.000448696	0.00864986	0.00705843	CSGALNACT1/EXT1/GALNT14/GALNT17/GALNT18/GALNTL6/LARGE1/MGAT4C/MGAT5B/XYLT1	10	ExNeu_2
GO:0001540	amyloid-beta binding	7/350	77/18352	0.000661733	0.012412	0.0101284	ARMCX5-GPRASP2/CACNA1A/CACNA1B/GRIA1/GRIA4/GRIN2A/GRIN2B	7	ExNeu_2
GO:0044325	ion channel binding	9/350	132/18352	0.000977807	0.0178578	0.0145723	ACTN1/FGF12/KCNB1/KCND3/KCNH1/PDE4D/RIMS1/RIMS2/RYR2	9	ExNeu_2
GO:0070401	NADP+ binding	2/350	3/18352	0.00107435	0.0181853	0.0148395	GMDS/ME3	2	ExNeu_2
GO:0086056	voltage-gated calcium channel activity involved in AV node cell action potential	2/350	3/18352	0.00107435	0.0181853	0.0148395	CACNA1C/CACNB2	2	ExNeu_2
GO:0099583	neurotransmitter receptor activity involved in regulation of postsynaptic cytosolic calcium ion concentration	2/350	3/18352	0.00107435	0.0181853	0.0148395	GRIA1/GRM1	2	ExNeu_2
GO:0099604	ligand-gated calcium channel activity	4/350	26/18352	0.00139491	0.0230493	0.0188086	GRIN2A/GRIN2B/ITPR1/RYR2	4	ExNeu_2
GO:0008376	acetylgalactosaminyltransferase activity	5/350	47/18352	0.00194971	0.0307523	0.0250944	CSGALNACT1/GALNT14/GALNT17/GALNT18/GALNTL6	5	ExNeu_2
GO:1904315	transmitter-gated ion channel activity involved in regulation of postsynaptic membrane potential	5/350	47/18352	0.00194971	0.0307523	0.0250944	GABRB3/GABRG3/GRIA1/GRID2/GRIK4	5	ExNeu_2
GO:0004971	AMPA glutamate receptor activity	2/350	4/18352	0.00212158	0.0313271	0.0255634	GRIA1/GRIA4	2	ExNeu_2
GO:0005250	A-type (transient outward) potassium channel activity	2/350	4/18352	0.00212158	0.0313271	0.0255634	KCND2/KCND3	2	ExNeu_2
GO:0099635	voltage-gated calcium channel activity involved in positive regulation of presynaptic cytosolic calcium levels	2/350	4/18352	0.00212158	0.0313271	0.0255634	CACNA1D/CACNB2	2	ExNeu_2
GO:0004721	phosphoprotein phosphatase activity	10/350	179/18352	0.00235027	0.033981	0.027729	CTDSPL/LRRK1/PPM1E/PTPRB/PTPRE/PTPRG/PTPRN2/PTPRO/PTPRR/PTPRT	10	ExNeu_2
GO:0016757	transferase activity, transferring glycosyl groups	13/350	275/18352	0.00249879	0.0353911	0.0288797	CSGALNACT1/DPY19L2P1/EXT1/GALNT14/GALNT17/GALNT18/GALNTL6/LARGE1/MGAT4C/MGAT5B/ST6GALNAC5/UPP2/XYLT1	13	ExNeu_2
GO:0099529	neurotransmitter receptor activity involved in regulation of postsynaptic membrane potential	5/350	50/18352	0.00257075	0.035682	0.0291172	GABRB3/GABRG3/GRIA1/GRID2/GRIK4	5	ExNeu_2
GO:0034483	heparan sulfate sulfotransferase activity	3/350	15/18352	0.00263901	0.0359112	0.0293042	HS3ST2/HS6ST3/NDST3	3	ExNeu_2
GO:0004725	protein tyrosine phosphatase activity	7/350	101/18352	0.00321177	0.0428648	0.0349784	PTPRB/PTPRE/PTPRG/PTPRN2/PTPRO/PTPRR/PTPRT	7	ExNeu_2
GO:0005251	delayed rectifier potassium channel activity	4/350	33/18352	0.00343837	0.0448709	0.0366154	KCNB1/KCNB2/KCNH1/KCNQ3	4	ExNeu_2
GO:0022849	glutamate-gated calcium ion channel activity	2/350	5/18352	0.00349139	0.0448709	0.0366154	GRIN2A/GRIN2B	2	ExNeu_2
GO:0042805	actinin binding	4/350	36/18352	0.00473302	0.0597221	0.0487342	CACNA1C/CACNA1D/KCNN2/TRPC6	4	ExNeu_2
GO:0030551	cyclic nucleotide binding	4/350	37/18352	0.00522827	0.0647932	0.0528723	PDE10A/PDE4D/PRKG1/RAPGEF4	4	ExNeu_2
GO:0017137	Rab GTPase binding	9/350	172/18352	0.00585039	0.0712311	0.0581258	CLEC16A/ERC1/MICAL3/MYRIP/RAB11FIP3/RIMS1/RIMS2/SGSM1/STXBP5L	9	ExNeu_2
GO:0017016	Ras GTPase binding	16/350	415/18352	0.00631018	0.0755046	0.061613	ARHGAP44/CLEC16A/DIAPH2/DOCK3/ERC1/KALRN/MICAL3/MYRIP/RAB11FIP3/RAPGEF4/RASGRF2/RIMS1/RIMS2/SGSM1/SRGAP3/STXBP5L	16	ExNeu_2
GO:0099511	voltage-gated calcium channel activity involved in regulation of cytosolic calcium levels	2/350	7/18352	0.00714871	0.0826867	0.0674738	CACNA1D/CACNB2	2	ExNeu_2
GO:0099626	voltage-gated calcium channel activity involved in regulation of presynaptic cytosolic calcium levels	2/350	7/18352	0.00714871	0.0826867	0.0674738	CACNA1D/CACNB2	2	ExNeu_2
GO:0016917	GABA receptor activity	3/350	22/18352	0.00809355	0.0920786	0.0751377	GABBR2/GABRB3/GABRG3	3	ExNeu_2
GO:0022839	ion gated channel activity	4/350	42/18352	0.00822604	0.0920786	0.0751377	ASIC2/CATSPER2/KCNMA1/KCNN2	4	ExNeu_2
GO:0031267	small GTPase binding	16/350	428/18352	0.0083636	0.0921323	0.0751816	ARHGAP44/CLEC16A/DIAPH2/DOCK3/ERC1/KALRN/MICAL3/MYRIP/RAB11FIP3/RAPGEF4/RASGRF2/RIMS1/RIMS2/SGSM1/SRGAP3/STXBP5L	16	ExNeu_2
GO:0030552	cAMP binding	3/350	23/18352	0.00917795	0.097492	0.0795551	PDE10A/PDE4D/RAPGEF4	3	ExNeu_2
GO:0004571	mannosyl-oligosaccharide 1,2-alpha-mannosidase activity	2/350	8/18352	0.00941205	0.097492	0.0795551	MAN1A1/MAN1C1	2	ExNeu_2
GO:0004972	NMDA glutamate receptor activity	2/350	8/18352	0.00941205	0.097492	0.0795551	GRIN2A/GRIN2B	2	ExNeu_2
GO:0048495	Roundabout binding	2/350	8/18352	0.00941205	0.097492	0.0795551	SLIT1/SLIT3	2	ExNeu_2
GO:0005227	calcium activated cation channel activity	3/350	25/18352	0.0115902	0.115916	0.0945895	CATSPER2/KCNMA1/KCNN2	3	ExNeu_2
GO:0045296	cadherin binding	13/350	332/18352	0.0116537	0.115916	0.0945895	CDH12/CDH13/CDH18/CDH22/CDH9/CTNNA2/ERC1/LRRFIP1/MRTFB/PI4KA/PTPRB/PTPRO/PTPRT	13	ExNeu_2
GO:0042578	phosphoric ester hydrolase activity	14/350	369/18352	0.0116918	0.115916	0.0945895	CHRM3/CTDSPL/INPP4A/LRRK1/PDE10A/PDE4D/PPM1E/PTPRB/PTPRE/PTPRG/PTPRN2/PTPRO/PTPRR/PTPRT	14	ExNeu_2
GO:0043121	neurotrophin binding	2/350	9/18352	0.0119496	0.116804	0.0953137	FSTL4/NTRK3	2	ExNeu_2
GO:0019902	phosphatase binding	9/350	194/18352	0.0123571	0.119109	0.0971949	FBXL2/MAP3K5/MAPT/PHACTR1/PTK2/PTPRT/SMAD3/SPTBN4/TRAF3	9	ExNeu_2
GO:0051393	alpha-actinin binding	3/350	27/18352	0.0143333	0.126053	0.102862	CACNA1C/CACNA1D/KCNN2	3	ExNeu_2
GO:0004016	adenylate cyclase activity	2/350	10/18352	0.0147503	0.126053	0.102862	ADCY2/ADCY9	2	ExNeu_2
GO:0015924	mannosyl-oligosaccharide mannosidase activity	2/350	10/18352	0.0147503	0.126053	0.102862	MAN1A1/MAN1C1	2	ExNeu_2
GO:0099528	G protein-coupled neurotransmitter receptor activity	2/350	10/18352	0.0147503	0.126053	0.102862	CHRM3/GRM1	2	ExNeu_2
GO:0015077	monovalent inorganic cation transmembrane transporter activity	14/350	381/18352	0.0150757	0.126053	0.102862	ASIC2/GRIK4/KCNB1/KCNB2/KCND2/KCND3/KCNH1/KCNIP4/KCNJ6/KCNK1/KCNMA1/KCNN2/KCNQ3/SLC24A4	14	ExNeu_2
GO:0030695	GTPase regulator activity	12/350	307/18352	0.0152265	0.126053	0.102862	AGAP1/ARHGAP26/ARHGAP44/GARNL3/RAP1GAP2/RGS6/RGS7/RIMS1/SGSM1/SIPA1L1/SRGAP3/STXBP5L	12	ExNeu_2
GO:0016758	transferase activity, transferring hexosyl groups	9/350	201/18352	0.0152679	0.126053	0.102862	CSGALNACT1/EXT1/GALNT14/GALNT17/GALNT18/GALNTL6/LARGE1/MGAT4C/MGAT5B	9	ExNeu_2
GO:0035255	ionotropic glutamate receptor binding	3/350	28/18352	0.0158309	0.126053	0.102862	CACNG2/CACNG3/SHANK2	3	ExNeu_2
GO:0008375	acetylglucosaminyltransferase activity	4/350	51/18352	0.016077	0.126053	0.102862	EXT1/LARGE1/MGAT4C/MGAT5B	4	ExNeu_2
GO:0005096	GTPase activator activity	11/350	275/18352	0.0168836	0.126053	0.102862	AGAP1/ARHGAP26/ARHGAP44/GARNL3/RAP1GAP2/RGS6/RGS7/SGSM1/SIPA1L1/SRGAP3/STXBP5L	11	ExNeu_2
GO:0008146	sulfotransferase activity	4/350	52/18352	0.0171619	0.126053	0.102862	HS3ST2/HS6ST3/NDST3/TPST1	4	ExNeu_2
GO:0016791	phosphatase activity	11/350	277/18352	0.0177161	0.126053	0.102862	CTDSPL/INPP4A/LRRK1/PPM1E/PTPRB/PTPRE/PTPRG/PTPRN2/PTPRO/PTPRR/PTPRT	11	ExNeu_2
GO:0004143	diacylglycerol kinase activity	2/350	11/18352	0.0178031	0.126053	0.102862	DGKB/DGKG	2	ExNeu_2
GO:0035252	UDP-xylosyltransferase activity	2/350	11/18352	0.0178031	0.126053	0.102862	LARGE1/XYLT1	2	ExNeu_2
GO:0042285	xylosyltransferase activity	2/350	11/18352	0.0178031	0.126053	0.102862	LARGE1/XYLT1	2	ExNeu_2
GO:0043522	leucine zipper domain binding	2/350	11/18352	0.0178031	0.126053	0.102862	ERC1/MRTFA	2	ExNeu_2
GO:0004347	glucose-6-phosphate isomerase activity	1/350	1/18352	0.0190715	0.126053	0.102862	GPI	1	ExNeu_2
GO:0004903	growth hormone receptor activity	1/350	1/18352	0.0190715	0.126053	0.102862	GHR	1	ExNeu_2
GO:0008446	GDP-mannose 4,6-dehydratase activity	1/350	1/18352	0.0190715	0.126053	0.102862	GMDS	1	ExNeu_2
GO:0008955	peptidoglycan glycosyltransferase activity	1/350	1/18352	0.0190715	0.126053	0.102862	CSGALNACT1	1	ExNeu_2
GO:0019778	Atg12 activating enzyme activity	1/350	1/18352	0.0190715	0.126053	0.102862	ATG7	1	ExNeu_2
GO:0019779	Atg8 activating enzyme activity	1/350	1/18352	0.0190715	0.126053	0.102862	ATG7	1	ExNeu_2
GO:0031962	mineralocorticoid receptor binding	1/350	1/18352	0.0190715	0.126053	0.102862	SMAD3	1	ExNeu_2
GO:0033744	L-methionine:thioredoxin-disulfide S-oxidoreductase activity	1/350	1/18352	0.0190715	0.126053	0.102862	MSRA	1	ExNeu_2
GO:0033871	[heparan sulfate]-glucosamine 3-sulfotransferase 2 activity	1/350	1/18352	0.0190715	0.126053	0.102862	HS3ST2	1	ExNeu_2
GO:0036456	L-methionine-(S)-S-oxide reductase activity	1/350	1/18352	0.0190715	0.126053	0.102862	MSRA	1	ExNeu_2
GO:0043914	NADPH:sulfur oxidoreductase activity	1/350	1/18352	0.0190715	0.126053	0.102862	MICAL2	1	ExNeu_2
GO:0043924	suramin binding	1/350	1/18352	0.0190715	0.126053	0.102862	RYR2	1	ExNeu_2
GO:0060072	large conductance calcium-activated potassium channel activity	1/350	1/18352	0.0190715	0.126053	0.102862	KCNMA1	1	ExNeu_2
GO:0098695	inositol 1,4,5-trisphosphate receptor activity involved in regulation of postsynaptic cytosolic calcium levels	1/350	1/18352	0.0190715	0.126053	0.102862	ITPR1	1	ExNeu_2
GO:0098872	G protein-coupled neurotransmitter receptor activity involved in regulation of postsynaptic cytosolic calcium ion concentration	1/350	1/18352	0.0190715	0.126053	0.102862	GRM1	1	ExNeu_2
GO:0099077	histone-dependent DNA binding	1/350	1/18352	0.0190715	0.126053	0.102862	MAPT	1	ExNeu_2
GO:0099181	structural constituent of presynapse	1/350	1/18352	0.0190715	0.126053	0.102862	PPFIA2	1	ExNeu_2
GO:0015269	calcium-activated potassium channel activity	2/350	12/18352	0.0210974	0.134327	0.109613	KCNMA1/KCNN2	2	ExNeu_2
GO:0017154	semaphorin receptor activity	2/350	12/18352	0.0210974	0.134327	0.109613	PLXNA2/PLXNA4	2	ExNeu_2
GO:0019992	diacylglycerol binding	2/350	12/18352	0.0210974	0.134327	0.109613	UNC13A/UNC13C	2	ExNeu_2
GO:0099186	structural constituent of postsynapse	2/350	12/18352	0.0210974	0.134327	0.109613	ACTN1/DLG2	2	ExNeu_2
GO:0015020	glucuronosyltransferase activity	3/350	32/18352	0.0226705	0.14303	0.116715	CSGALNACT1/EXT1/LARGE1	3	ExNeu_2
GO:0030165	PDZ domain binding	5/350	85/18352	0.0232643	0.145455	0.118693	CACNG3/ERC1/GRIA1/GRID2/SHISA9	5	ExNeu_2
GO:0016247	channel regulator activity	7/350	148/18352	0.0235561	0.145964	0.119109	CACNG2/CACNG3/DPP6/FGF12/ITPR1/KCNIP4/PRKG1	7	ExNeu_2
GO:0019903	protein phosphatase binding	7/350	149/18352	0.024329	0.147314	0.120211	FBXL2/MAP3K5/MAPT/PHACTR1/PTK2/PTPRT/TRAF3	7	ExNeu_2
GO:0015271	outward rectifier potassium channel activity	2/350	13/18352	0.0246231	0.147314	0.120211	KCND2/KCND3	2	ExNeu_2
GO:0022851	GABA-gated chloride ion channel activity	2/350	13/18352	0.0246231	0.147314	0.120211	GABRB3/GABRG3	2	ExNeu_2
GO:0070679	inositol 1,4,5 trisphosphate binding	2/350	13/18352	0.0246231	0.147314	0.120211	ITPR1/TRPC6	2	ExNeu_2
GO:0004993	G protein-coupled serotonin receptor activity	3/350	34/18352	0.0266022	0.156457	0.127672	CHRM3/HRH2/HTR1E	3	ExNeu_2
GO:0099589	serotonin receptor activity	3/350	34/18352	0.0266022	0.156457	0.127672	CHRM3/HRH2/HTR1E	3	ExNeu_2
GO:1901681	sulfur compound binding	10/350	262/18352	0.0293176	0.170978	0.139521	ACOT11/ADAMTS3/COLQ/NAV2/NELL1/PRMT8/RTN4RL1/RYR2/SLIT1/SLIT3	10	ExNeu_2
GO:0004559	alpha-mannosidase activity	2/350	15/18352	0.0323286	0.17597	0.143594	MAN1A1/MAN1C1	2	ExNeu_2
GO:0030553	cGMP binding	2/350	15/18352	0.0323286	0.17597	0.143594	PDE10A/PRKG1	2	ExNeu_2
GO:0003714	transcription corepressor activity	8/350	194/18352	0.0329687	0.17597	0.143594	AEBP2/DNMT3A/KCTD1/MLIP/MTA3/SCAI/TRERF1/ZFPM2	8	ExNeu_2
GO:0060589	nucleoside-triphosphatase regulator activity	12/350	348/18352	0.0356312	0.17597	0.143594	AGAP1/ARHGAP26/ARHGAP44/GARNL3/RAP1GAP2/RGS6/RGS7/RIMS1/SGSM1/SIPA1L1/SRGAP3/STXBP5L	12	ExNeu_2
GO:0005523	tropomyosin binding	2/350	16/18352	0.0364895	0.17597	0.143594	NEBL/TMOD1	2	ExNeu_2
GO:0015923	mannosidase activity	2/350	16/18352	0.0364895	0.17597	0.143594	MAN1A1/MAN1C1	2	ExNeu_2
GO:0000829	inositol heptakisphosphate kinase activity	1/350	2/18352	0.0377803	0.17597	0.143594	PPIP5K1	1	ExNeu_2
GO:0004692	cGMP-dependent protein kinase activity	1/350	2/18352	0.0377803	0.17597	0.143594	PRKG1	1	ExNeu_2
GO:0004850	uridine phosphorylase activity	1/350	2/18352	0.0377803	0.17597	0.143594	UPP2	1	ExNeu_2
GO:0004910	interleukin-1, type II, blocking receptor activity	1/350	2/18352	0.0377803	0.17597	0.143594	IL1RAPL2	1	ExNeu_2
GO:0008113	peptide-methionine (S)-S-oxide reductase activity	1/350	2/18352	0.0377803	0.17597	0.143594	MSRA	1	ExNeu_2
GO:0008476	protein-tyrosine sulfotransferase activity	1/350	2/18352	0.0377803	0.17597	0.143594	TPST1	1	ExNeu_2
GO:0010854	adenylate cyclase regulator activity	1/350	2/18352	0.0377803	0.17597	0.143594	GRM7	1	ExNeu_2
GO:0010855	adenylate cyclase inhibitor activity	1/350	2/18352	0.0377803	0.17597	0.143594	GRM7	1	ExNeu_2
GO:0016316	phosphatidylinositol-3,4-bisphosphate 4-phosphatase activity	1/350	2/18352	0.0377803	0.17597	0.143594	INPP4A	1	ExNeu_2
GO:0016524	latrotoxin receptor activity	1/350	2/18352	0.0377803	0.17597	0.143594	ADGRL2	1	ExNeu_2
GO:0030144	alpha-1,6-mannosylglycoprotein 6-beta-N-acetylglucosaminyltransferase activity	1/350	2/18352	0.0377803	0.17597	0.143594	MGAT5B	1	ExNeu_2
GO:0030158	protein xylosyltransferase activity	1/350	2/18352	0.0377803	0.17597	0.143594	XYLT1	1	ExNeu_2
GO:0033857	diphosphoinositol-pentakisphosphate kinase activity	1/350	2/18352	0.0377803	0.17597	0.143594	PPIP5K1	1	ExNeu_2
GO:0042328	heparan sulfate N-acetylglucosaminyltransferase activity	1/350	2/18352	0.0377803	0.17597	0.143594	EXT1	1	ExNeu_2
GO:0042835	BRE binding	1/350	2/18352	0.0377803	0.17597	0.143594	CELF4	1	ExNeu_2
GO:0050509	N-acetylglucosaminyl-proteoglycan 4-beta-glucuronosyltransferase activity	1/350	2/18352	0.0377803	0.17597	0.143594	EXT1	1	ExNeu_2
GO:0051032	nucleic acid transmembrane transporter activity	1/350	2/18352	0.0377803	0.17597	0.143594	SIDT1	1	ExNeu_2
GO:0051033	RNA transmembrane transporter activity	1/350	2/18352	0.0377803	0.17597	0.143594	SIDT1	1	ExNeu_2
GO:0086059	voltage-gated calcium channel activity involved SA node cell action potential	1/350	2/18352	0.0377803	0.17597	0.143594	CACNA1D	1	ExNeu_2
GO:0099609	microtubule lateral binding	1/350	2/18352	0.0377803	0.17597	0.143594	MAPT	1	ExNeu_2
GO:0102092	5-diphosphoinositol pentakisphosphate 3-kinase activity	1/350	2/18352	0.0377803	0.17597	0.143594	PPIP5K1	1	ExNeu_2
GO:0102140	heparan sulfate N-deacetylase activity	1/350	2/18352	0.0377803	0.17597	0.143594	NDST3	1	ExNeu_2
GO:1905030	voltage-gated ion channel activity involved in regulation of postsynaptic membrane potential	1/350	2/18352	0.0377803	0.17597	0.143594	KCND2	1	ExNeu_2
GO:1990890	netrin receptor binding	1/350	2/18352	0.0377803	0.17597	0.143594	DSCAM	1	ExNeu_2
GO:0016776	phosphotransferase activity, phosphate group as acceptor	3/350	40/18352	0.0404275	0.185264	0.151179	DLG2/NME5/PPIP5K1	3	ExNeu_2
GO:0003951	NAD+ kinase activity	2/350	17/18352	0.0408436	0.185264	0.151179	DGKB/DGKG	2	ExNeu_2
GO:0015278	calcium-release channel activity	2/350	17/18352	0.0408436	0.185264	0.151179	ITPR1/RYR2	2	ExNeu_2
GO:0030275	LRR domain binding	2/350	17/18352	0.0408436	0.185264	0.151179	ERC1/MRTFA	2	ExNeu_2
GO:0008201	heparin binding	7/350	169/18352	0.0436006	0.196486	0.160336	ADAMTS3/COLQ/NAV2/NELL1/RTN4RL1/SLIT1/SLIT3	7	ExNeu_2
GO:0016782	transferase activity, transferring sulfur-containing groups	4/350	70/18352	0.0446657	0.199987	0.163193	HS3ST2/HS6ST3/NDST3/TPST1	4	ExNeu_2
GO:0051879	Hsp90 protein binding	3/350	42/18352	0.0456994	0.203304	0.165899	MAPT/NPAS2/PACRG	3	ExNeu_2
GO:0004890	GABA-A receptor activity	2/350	19/18352	0.0500961	0.207215	0.169091	GABRB3/GABRG3	2	ExNeu_2
GO:0005003	ephrin receptor activity	2/350	19/18352	0.0500961	0.207215	0.169091	EPHA6/NTRK3	2	ExNeu_2
GO:0005086	ARF guanyl-nucleotide exchange factor activity	2/350	19/18352	0.0500961	0.207215	0.169091	IQSEC1/IQSEC3	2	ExNeu_2
GO:0099095	ligand-gated anion channel activity	2/350	19/18352	0.0500961	0.207215	0.169091	GABRB3/GABRG3	2	ExNeu_2
GO:0005272	sodium channel activity	3/350	44/18352	0.0512936	0.207215	0.169091	ASIC2/GRIK4/KCNK1	3	ExNeu_2
GO:0005543	phospholipid binding	14/350	454/18352	0.053861	0.207215	0.169091	AGAP1/ARHGAP26/ARHGAP44/CPNE4/FRMPD4/ITPR1/KCNH1/MAPT/PLEKHA5/SPTBN4/UNC13A/UNC13C/ZFYVE28/ZFYVE9	14	ExNeu_2
GO:0004707	MAP kinase activity	2/350	20/18352	0.0549776	0.207215	0.169091	MAPK4/MOK	2	ExNeu_2
GO:0030506	ankyrin binding	2/350	20/18352	0.0549776	0.207215	0.169091	CACNA1D/SPTBN4	2	ExNeu_2
GO:0003712	transcription coregulator activity	15/350	498/18352	0.05554	0.207215	0.169091	ACTN1/AEBP2/DNMT3A/JMJD1C/KCTD1/LDB2/MEIS2/MLIP/MRTFA/MRTFB/MTA3/SCAI/TCERG1L/TRERF1/ZFPM2	15	ExNeu_2
GO:0000309	nicotinamide-nucleotide adenylyltransferase activity	1/350	3/18352	0.0561332	0.207215	0.169091	NMNAT2	1	ExNeu_2
GO:0001025	RNA polymerase III general transcription initiation factor binding	1/350	3/18352	0.0561332	0.207215	0.169091	BDP1	1	ExNeu_2
GO:0001156	TFIIIC-class transcription factor complex binding	1/350	3/18352	0.0561332	0.207215	0.169091	BDP1	1	ExNeu_2
GO:0003886	DNA (cytosine-5-)-methyltransferase activity	1/350	3/18352	0.0561332	0.207215	0.169091	DNMT3A	1	ExNeu_2
GO:0004118	cGMP-stimulated cyclic-nucleotide phosphodiesterase activity	1/350	3/18352	0.0561332	0.207215	0.169091	PDE10A	1	ExNeu_2
GO:0004471	malate dehydrogenase (decarboxylating) (NAD+) activity	1/350	3/18352	0.0561332	0.207215	0.169091	ME3	1	ExNeu_2
GO:0004473	malate dehydrogenase (decarboxylating) (NADP+) activity	1/350	3/18352	0.0561332	0.207215	0.169091	ME3	1	ExNeu_2
GO:0004803	transposase activity	1/350	3/18352	0.0561332	0.207215	0.169091	PGBD5	1	ExNeu_2
GO:0004809	tRNA (guanine-N2-)-methyltransferase activity	1/350	3/18352	0.0561332	0.207215	0.169091	TRMT11	1	ExNeu_2
GO:0004965	G protein-coupled GABA receptor activity	1/350	3/18352	0.0561332	0.207215	0.169091	GABBR2	1	ExNeu_2
GO:0005220	inositol 1,4,5-trisphosphate-sensitive calcium-release channel activity	1/350	3/18352	0.0561332	0.207215	0.169091	ITPR1	1	ExNeu_2
GO:0008454	alpha-1,3-mannosylglycoprotein 4-beta-N-acetylglucosaminyltransferase activity	1/350	3/18352	0.0561332	0.207215	0.169091	MGAT4C	1	ExNeu_2
GO:0008607	phosphorylase kinase regulator activity	1/350	3/18352	0.0561332	0.207215	0.169091	PRKAG2	1	ExNeu_2
GO:0017095	heparan sulfate 6-O-sulfotransferase activity	1/350	3/18352	0.0561332	0.207215	0.169091	HS6ST3	1	ExNeu_2
GO:0033142	progesterone receptor binding	1/350	3/18352	0.0561332	0.207215	0.169091	TRERF1	1	ExNeu_2
GO:0047237	glucuronylgalactosylproteoglycan 4-beta-N-acetylgalactosaminyltransferase activity	1/350	3/18352	0.0561332	0.207215	0.169091	CSGALNACT1	1	ExNeu_2
GO:0048403	brain-derived neurotrophic factor binding	1/350	3/18352	0.0561332	0.207215	0.169091	FSTL4	1	ExNeu_2
GO:0050508	glucuronosyl-N-acetylglucosaminyl-proteoglycan 4-alpha-N-acetylglucosaminyltransferase activity	1/350	3/18352	0.0561332	0.207215	0.169091	EXT1	1	ExNeu_2
GO:0055100	adiponectin binding	1/350	3/18352	0.0561332	0.207215	0.169091	CDH13	1	ExNeu_2
GO:0098879	structural constituent of postsynaptic specialization	1/350	3/18352	0.0561332	0.207215	0.169091	DLG2	1	ExNeu_2
GO:0098919	structural constituent of postsynaptic density	1/350	3/18352	0.0561332	0.207215	0.169091	DLG2	1	ExNeu_2
GO:0106006	cytoskeletal protein-membrane anchor activity	1/350	3/18352	0.0561332	0.207215	0.169091	SPTBN4	1	ExNeu_2
GO:0106017	phosphatidylinositol-3,4-bisphosphate phosphatase activity	1/350	3/18352	0.0561332	0.207215	0.169091	INPP4A	1	ExNeu_2
GO:0035254	glutamate receptor binding	3/350	46/18352	0.0572028	0.209268	0.170767	CACNG2/CACNG3/SHANK2	3	ExNeu_2
GO:0003725	double-stranded RNA binding	4/350	76/18352	0.0572925	0.209268	0.170767	ACTN1/LRRFIP1/RFTN1/SIDT1	4	ExNeu_2
GO:0019905	syntaxin binding	4/350	78/18352	0.0618838	0.224855	0.183486	CACNA1A/STXBP5L/UNC13A/UNC13C	4	ExNeu_2
GO:0033218	amide binding	12/350	381/18352	0.0624128	0.225596	0.18409	ACOT11/ARMCX5-GPRASP2/BABAM2/CACNA1A/CACNA1B/CEMIP/GHR/GRIA1/GRIA4/GRIN2A/GRIN2B/RYR2	12	ExNeu_2
GO:0005242	inward rectifier potassium channel activity	2/350	22/18352	0.065211	0.230723	0.188274	KCNJ6/KCNK1	2	ExNeu_2
GO:0008093	cytoskeletal anchor activity	2/350	22/18352	0.065211	0.230723	0.188274	SORBS2/SPTBN4	2	ExNeu_2
GO:0009975	cyclase activity	2/350	22/18352	0.065211	0.230723	0.188274	ADCY2/ADCY9	2	ExNeu_2
GO:0016849	phosphorus-oxygen lyase activity	2/350	22/18352	0.065211	0.230723	0.188274	ADCY2/ADCY9	2	ExNeu_2
GO:0016763	transferase activity, transferring pentosyl groups	3/350	50/18352	0.0699331	0.230723	0.188274	LARGE1/UPP2/XYLT1	3	ExNeu_2
GO:0004114	3',5'-cyclic-nucleotide phosphodiesterase activity	2/350	23/18352	0.0705475	0.230723	0.188274	PDE10A/PDE4D	2	ExNeu_2
GO:0070412	R-SMAD binding	2/350	23/18352	0.0705475	0.230723	0.188274	LDLRAD4/SMAD3	2	ExNeu_2
GO:0140103	catalytic activity, acting on a glycoprotein	2/350	23/18352	0.0705475	0.230723	0.188274	MGAT4C/MGAT5B	2	ExNeu_2
GO:0042277	peptide binding	10/350	308/18352	0.07189	0.230723	0.188274	ARMCX5-GPRASP2/BABAM2/CACNA1A/CACNA1B/CEMIP/GHR/GRIA1/GRIA4/GRIN2A/GRIN2B	10	ExNeu_2
GO:0008227	G protein-coupled amine receptor activity	3/350	51/18352	0.0732991	0.230723	0.188274	CHRM3/HRH2/HTR1E	3	ExNeu_2
GO:0000827	inositol-1,3,4,5,6-pentakisphosphate kinase activity	1/350	4/18352	0.0741371	0.230723	0.188274	PPIP5K1	1	ExNeu_2
GO:0001642	group III metabotropic glutamate receptor activity	1/350	4/18352	0.0741371	0.230723	0.188274	GRM7	1	ExNeu_2
GO:0004470	malic enzyme activity	1/350	4/18352	0.0741371	0.230723	0.188274	ME3	1	ExNeu_2
GO:0004515	nicotinate-nucleotide adenylyltransferase activity	1/350	4/18352	0.0741371	0.230723	0.188274	NMNAT2	1	ExNeu_2
GO:0004826	phenylalanine-tRNA ligase activity	1/350	4/18352	0.0741371	0.230723	0.188274	FARS2	1	ExNeu_2
GO:0005030	neurotrophin receptor activity	1/350	4/18352	0.0741371	0.230723	0.188274	NTRK3	1	ExNeu_2
GO:0005219	ryanodine-sensitive calcium-release channel activity	1/350	4/18352	0.0741371	0.230723	0.188274	RYR2	1	ExNeu_2
GO:0008853	exodeoxyribonuclease III activity	1/350	4/18352	0.0741371	0.230723	0.188274	RAD9A	1	ExNeu_2
GO:0008948	oxaloacetate decarboxylase activity	1/350	4/18352	0.0741371	0.230723	0.188274	ME3	1	ExNeu_2
GO:0015016	[heparan sulfate]-glucosamine N-sulfotransferase activity	1/350	4/18352	0.0741371	0.230723	0.188274	NDST3	1	ExNeu_2
GO:0015247	aminophospholipid flippase activity	1/350	4/18352	0.0741371	0.230723	0.188274	ATP8A2	1	ExNeu_2
GO:0015467	G-protein activated inward rectifier potassium channel activity	1/350	4/18352	0.0741371	0.230723	0.188274	KCNJ6	1	ExNeu_2
GO:0016286	small conductance calcium-activated potassium channel activity	1/350	4/18352	0.0741371	0.230723	0.188274	KCNN2	1	ExNeu_2
GO:0030160	synaptic receptor adaptor activity	1/350	4/18352	0.0741371	0.230723	0.188274	SHANK2	1	ExNeu_2
GO:0034597	phosphatidylinositol-4,5-bisphosphate 4-phosphatase activity	1/350	4/18352	0.0741371	0.230723	0.188274	INPP4A	1	ExNeu_2
GO:0048763	calcium-induced calcium release activity	1/350	4/18352	0.0741371	0.230723	0.188274	RYR2	1	ExNeu_2
GO:0052723	inositol hexakisphosphate 1-kinase activity	1/350	4/18352	0.0741371	0.230723	0.188274	PPIP5K1	1	ExNeu_2
GO:0052724	inositol hexakisphosphate 3-kinase activity	1/350	4/18352	0.0741371	0.230723	0.188274	PPIP5K1	1	ExNeu_2
GO:0070905	serine binding	1/350	4/18352	0.0741371	0.230723	0.188274	GRM7	1	ExNeu_2
GO:0098882	structural constituent of presynaptic active zone	1/350	4/18352	0.0741371	0.230723	0.188274	ERC2	1	ExNeu_2
GO:0099530	G protein-coupled receptor activity involved in regulation of postsynaptic membrane potential	1/350	4/18352	0.0741371	0.230723	0.188274	GRM1	1	ExNeu_2
GO:0004674	protein serine/threonine kinase activity	13/350	435/18352	0.0747013	0.231441	0.18886	CAMK1D/CAMK4/DCLK1/KALRN/KSR2/LRRK1/MAP3K5/MAPK4/MOK/NEK10/PRKAG2/PRKG1/RPS6KA2	13	ExNeu_2
GO:0030898	actin-dependent ATPase activity	2/350	24/18352	0.0760207	0.234481	0.191341	MYH10/MYO1D	2	ExNeu_2
GO:0005539	glycosaminoglycan binding	8/350	232/18352	0.0772596	0.237249	0.193599	ADAMTS3/CEMIP/COLQ/NAV2/NELL1/RTN4RL1/SLIT1/SLIT3	8	ExNeu_2
GO:0004112	cyclic-nucleotide phosphodiesterase activity	2/350	25/18352	0.0816233	0.249544	0.203632	PDE10A/PDE4D	2	ExNeu_2
GO:0043178	alcohol binding	4/350	86/18352	0.082109	0.249928	0.203946	ITPR1/OSBP2/SIDT1/TRPC6	4	ExNeu_2
GO:0017075	syntaxin-1 binding	2/350	26/18352	0.0873486	0.264716	0.216013	UNC13A/UNC13C	2	ExNeu_2
GO:0000832	inositol hexakisphosphate 5-kinase activity	1/350	5/18352	0.0917986	0.26995	0.220284	PPIP5K1	1	ExNeu_2
GO:0008273	calcium, potassium:sodium antiporter activity	1/350	5/18352	0.0917986	0.26995	0.220284	SLC24A4	1	ExNeu_2
GO:0015277	kainate selective glutamate receptor activity	1/350	5/18352	0.0917986	0.26995	0.220284	GRIK4	1	ExNeu_2
GO:0031698	beta-2 adrenergic receptor binding	1/350	5/18352	0.0917986	0.26995	0.220284	PDE4D	1	ExNeu_2
GO:0035241	protein-arginine omega-N monomethyltransferase activity	1/350	5/18352	0.0917986	0.26995	0.220284	PRMT8	1	ExNeu_2
GO:0035242	protein-arginine omega-N asymmetric methyltransferase activity	1/350	5/18352	0.0917986	0.26995	0.220284	PRMT8	1	ExNeu_2
GO:0046923	ER retention sequence binding	1/350	5/18352	0.0917986	0.26995	0.220284	CEMIP	1	ExNeu_2
GO:0046875	ephrin receptor binding	2/350	27/18352	0.0931898	0.271738	0.221743	ANKS1B/SIPA1L1	2	ExNeu_2
GO:0051959	dynein light intermediate chain binding	2/350	27/18352	0.0931898	0.271738	0.221743	DNAH6/RAB11FIP3	2	ExNeu_2
GO:0003785	actin monomer binding	2/350	28/18352	0.0991405	0.286681	0.233937	MRTFA/PKNOX2	2	ExNeu_2
GO:0004683	calmodulin-dependent protein kinase activity	2/350	28/18352	0.0991405	0.286681	0.233937	CAMK1D/CAMK4	2	ExNeu_2
GO:0000146	microfilament motor activity	2/350	29/18352	0.105194	0.301673	0.24617	MYH10/MYO1D	2	ExNeu_2
GO:0005217	intracellular ligand-gated ion channel activity	2/350	29/18352	0.105194	0.301673	0.24617	ITPR1/RYR2	2	ExNeu_2
GO:0000268	peroxisome targeting sequence binding	1/350	6/18352	0.109124	0.301721	0.24621	BABAM2	1	ExNeu_2
GO:0001665	alpha-N-acetylgalactosaminide alpha-2,6-sialyltransferase activity	1/350	6/18352	0.109124	0.301721	0.24621	ST6GALNAC5	1	ExNeu_2
GO:0004430	1-phosphatidylinositol 4-kinase activity	1/350	6/18352	0.109124	0.301721	0.24621	PI4KA	1	ExNeu_2
GO:0004711	ribosomal protein S6 kinase activity	1/350	6/18352	0.109124	0.301721	0.24621	RPS6KA2	1	ExNeu_2
GO:0004969	histamine receptor activity	1/350	6/18352	0.109124	0.301721	0.24621	HRH2	1	ExNeu_2
GO:0009008	DNA-methyltransferase activity	1/350	6/18352	0.109124	0.301721	0.24621	DNMT3A	1	ExNeu_2
GO:0047238	glucuronosyl-N-acetylgalactosaminyl-proteoglycan 4-beta-N-acetylgalactosaminyltransferase activity	1/350	6/18352	0.109124	0.301721	0.24621	CSGALNACT1	1	ExNeu_2
GO:0140327	flippase activity	1/350	6/18352	0.109124	0.301721	0.24621	ATP8A2	1	ExNeu_2
GO:1904929	coreceptor activity involved in Wnt signaling pathway, planar cell polarity pathway	1/350	6/18352	0.109124	0.301721	0.24621	GPC6	1	ExNeu_2
GO:0043548	phosphatidylinositol 3-kinase binding	2/350	30/18352	0.111345	0.306642	0.250225	DAB1/FBXL2	2	ExNeu_2
GO:0005164	tumor necrosis factor receptor binding	2/350	31/18352	0.117588	0.322553	0.263208	BABAM2/TRAF3	2	ExNeu_2
GO:0005085	guanyl-nucleotide exchange factor activity	7/350	215/18352	0.11815	0.32282	0.263426	DOCK3/IQSEC1/IQSEC3/KALRN/MCF2L2/RAPGEF4/RASGRF2	7	ExNeu_2
GO:0030145	manganese ion binding	3/350	64/18352	0.123032	0.326594	0.266506	ADCY2/LARGE1/MGAT5B	3	ExNeu_2
GO:0001640	adenylate cyclase inhibiting G protein-coupled glutamate receptor activity	1/350	7/18352	0.12612	0.326594	0.266506	GRM7	1	ExNeu_2
GO:0004908	interleukin-1 receptor activity	1/350	7/18352	0.12612	0.326594	0.266506	IL1RAPL2	1	ExNeu_2
GO:0005004	GPI-linked ephrin receptor activity	1/350	7/18352	0.12612	0.326594	0.266506	NTRK3	1	ExNeu_2
GO:0008420	RNA polymerase II CTD heptapeptide repeat phosphatase activity	1/350	7/18352	0.12612	0.326594	0.266506	CTDSPL	1	ExNeu_2
GO:0008467	[heparan sulfate]-glucosamine 3-sulfotransferase 1 activity	1/350	7/18352	0.12612	0.326594	0.266506	HS3ST2	1	ExNeu_2
GO:0008469	histone-arginine N-methyltransferase activity	1/350	7/18352	0.12612	0.326594	0.266506	PRMT8	1	ExNeu_2
GO:0016907	G protein-coupled acetylcholine receptor activity	1/350	7/18352	0.12612	0.326594	0.266506	CHRM3	1	ExNeu_2
GO:0030274	LIM domain binding	1/350	7/18352	0.12612	0.326594	0.266506	LDB2	1	ExNeu_2
GO:0030297	transmembrane receptor protein tyrosine kinase activator activity	1/350	7/18352	0.12612	0.326594	0.266506	NRG3	1	ExNeu_2
GO:0036042	long-chain fatty acyl-CoA binding	1/350	7/18352	0.12612	0.326594	0.266506	ACOT11	1	ExNeu_2
GO:0050291	sphingosine N-acyltransferase activity	1/350	7/18352	0.12612	0.326594	0.266506	CERS4	1	ExNeu_2
GO:0070097	delta-catenin binding	1/350	7/18352	0.12612	0.326594	0.266506	PTPRT	1	ExNeu_2
GO:0098988	G protein-coupled glutamate receptor activity	1/350	7/18352	0.12612	0.326594	0.266506	GRM7	1	ExNeu_2
GO:0036002	pre-mRNA binding	3/350	65/18352	0.127269	0.328345	0.267935	CELF2/CELF4/CELF5	3	ExNeu_2
GO:0071949	FAD binding	2/350	33/18352	0.130323	0.334979	0.273349	MICAL2/MICAL3	2	ExNeu_2
GO:0071813	lipoprotein particle binding	2/350	34/18352	0.136806	0.348937	0.284738	CDH13/MAPT	2	ExNeu_2
GO:0071814	protein-lipid complex binding	2/350	34/18352	0.136806	0.348937	0.284738	CDH13/MAPT	2	ExNeu_2
GO:0005200	structural constituent of cytoskeleton	4/350	104/18352	0.137607	0.348937	0.284738	CTNNA2/SORBS2/SPTBN4/TLN2	4	ExNeu_2
GO:0000828	inositol hexakisphosphate kinase activity	1/350	8/18352	0.142792	0.348937	0.284738	PPIP5K1	1	ExNeu_2
GO:0003680	minor groove of adenine-thymine-rich DNA binding	1/350	8/18352	0.142792	0.348937	0.284738	MAPT	1	ExNeu_2
GO:0004415	hyalurononglucosaminidase activity	1/350	8/18352	0.142792	0.348937	0.284738	CEMIP	1	ExNeu_2
GO:0004862	cAMP-dependent protein kinase inhibitor activity	1/350	8/18352	0.142792	0.348937	0.284738	PRKAG2	1	ExNeu_2
GO:0016615	malate dehydrogenase activity	1/350	8/18352	0.142792	0.348937	0.284738	ME3	1	ExNeu_2
GO:0016861	intramolecular oxidoreductase activity, interconverting aldoses and ketoses	1/350	8/18352	0.142792	0.348937	0.284738	GPI	1	ExNeu_2
GO:0017151	DEAD/H-box RNA helicase binding	1/350	8/18352	0.142792	0.348937	0.284738	SMAD3	1	ExNeu_2
GO:0030306	ADP-ribosylation factor binding	1/350	8/18352	0.142792	0.348937	0.284738	RAB11FIP3	1	ExNeu_2
GO:0030533	triplet codon-amino acid adaptor activity	1/350	8/18352	0.142792	0.348937	0.284738	HYDIN2	1	ExNeu_2
GO:0032050	clathrin heavy chain binding	1/350	8/18352	0.142792	0.348937	0.284738	CEMIP	1	ExNeu_2
GO:0034596	phosphatidylinositol phosphate 4-phosphatase activity	1/350	8/18352	0.142792	0.348937	0.284738	INPP4A	1	ExNeu_2
GO:0060090	molecular adaptor activity	9/350	316/18352	0.151723	0.369459	0.301485	DLGAP1/DLGAP2/FRMD4A/HYDIN2/MAPT/SHANK2/SORBS1/SORBS2/SPTBN4	9	ExNeu_2
GO:0004385	guanylate kinase activity	1/350	9/18352	0.159148	0.375676	0.306558	DLG2	1	ExNeu_2
GO:0008046	axon guidance receptor activity	1/350	9/18352	0.159148	0.375676	0.306558	ROBO2	1	ExNeu_2
GO:0008432	JUN kinase binding	1/350	9/18352	0.159148	0.375676	0.306558	PTK2	1	ExNeu_2
GO:0015183	L-aspartate transmembrane transporter activity	1/350	9/18352	0.159148	0.375676	0.306558	SLC25A12	1	ExNeu_2
GO:0016174	NAD(P)H oxidase H2O2-forming activity	1/350	9/18352	0.159148	0.375676	0.306558	MICAL2	1	ExNeu_2
GO:0016671	oxidoreductase activity, acting on a sulfur group of donors, disulfide as acceptor	1/350	9/18352	0.159148	0.375676	0.306558	MSRA	1	ExNeu_2
GO:0017162	aryl hydrocarbon receptor binding	1/350	9/18352	0.159148	0.375676	0.306558	ARNT2	1	ExNeu_2
GO:0071936	coreceptor activity involved in Wnt signaling pathway	1/350	9/18352	0.159148	0.375676	0.306558	GPC6	1	ExNeu_2
GO:0097677	STAT family protein binding	1/350	9/18352	0.159148	0.375676	0.306558	PTPRT	1	ExNeu_2
GO:0046982	protein heterodimerization activity	9/350	321/18352	0.16185	0.380759	0.310706	ARNT2/EXT1/GABBR2/KCNB1/KCNB2/MAPK4/MICU1/TENM2/TENM4	9	ExNeu_2
GO:0048365	Rac GTPase binding	3/350	73/18352	0.162896	0.381776	0.311536	ARHGAP44/DOCK3/SRGAP3	3	ExNeu_2
GO:0043531	ADP binding	2/350	38/18352	0.163383	0.381776	0.311536	MYH10/PRKAG2	2	ExNeu_2
GO:0016409	palmitoyltransferase activity	2/350	39/18352	0.170165	0.388445	0.316978	HHAT/ZDHHC14	2	ExNeu_2
GO:0004722	protein serine/threonine phosphatase activity	3/350	75/18352	0.172231	0.388445	0.316978	CTDSPL/LRRK1/PPM1E	3	ExNeu_2
GO:0004679	AMP-activated protein kinase activity	1/350	10/18352	0.175192	0.388445	0.316978	PRKAG2	1	ExNeu_2
GO:0004690	cyclic nucleotide-dependent protein kinase activity	1/350	10/18352	0.175192	0.388445	0.316978	PRKG1	1	ExNeu_2
GO:0005432	calcium:sodium antiporter activity	1/350	10/18352	0.175192	0.388445	0.316978	SLC24A4	1	ExNeu_2
GO:0008603	cAMP-dependent protein kinase regulator activity	1/350	10/18352	0.175192	0.388445	0.316978	PRKAG2	1	ExNeu_2
GO:0008641	ubiquitin-like modifier activating enzyme activity	1/350	10/18352	0.175192	0.388445	0.316978	ATG7	1	ExNeu_2
GO:0010851	cyclase regulator activity	1/350	10/18352	0.175192	0.388445	0.316978	GRM7	1	ExNeu_2
GO:0015279	store-operated calcium channel activity	1/350	10/18352	0.175192	0.388445	0.316978	TRPC6	1	ExNeu_2
GO:0016595	glutamate binding	1/350	10/18352	0.175192	0.388445	0.316978	GRIN2B	1	ExNeu_2
GO:0035374	chondroitin sulfate binding	1/350	10/18352	0.175192	0.388445	0.316978	RTN4RL1	1	ExNeu_2
[truncated: 766 more rows]
