# Supplementary material for: Single-nucleus analysis reveals microenvironment-specific neuron and glial cell enrichment in Alzheimer’s disease
Source: BMC Genomics. 2024 May 28;25:526. doi: 10.1186/s12864-024-10447-3 (PMC11134750; doi:10.1186/s12864-024-10447-3)
Supplement: Supplementary file 5 — Supplementary Material 5 [file 12864_2024_10447_MOESM5_ESM.xlsx]

## Sheet: InNeu_KEGG_Pathway
Supplemental Data Table S5:GO and KEGG enrichment in InNeu cluster
ID	Description	GeneRatio	BgRatio	pvalue	p.adjust	qvalue	geneID	Count	Group
GO:0050804	modulation of chemical synaptic transmission	61/499	454/18866	4.97e-26	1.18e-22	1.04e-22	ABAT/ADCY8/ADRA1A/AKAP9/CACNA1A/CACNA1B/CACNA1D/CACNB2/CACNG2/CACNG3/CACNG4/CELF4/CHRM2/CHRNA7/CNR1/CNTN4/CNTNAP4/CUX2/DLGAP1/DLGAP2/DLGAP4/EGFR/FBXL20/GRIA1/GRID2/GRIK1/GRIK2/GRIK3/GRIK4/GRIN2A/GRIN2B/GRIN2D/GRIN3A/GRM1/GRM7/GRM8/KCNB1/LRFN2/LRP8/MAPT/PLCB4/PRKCE/RASGRF1/RELN/RIMS1/RIMS2/SHANK1/SHANK2/SHISA6/SHISA9/SLC6A1/SLC8A3/SORCS3/STXBP5L/SYN3/TMEM108/TNR/TSHZ3/UNC13A/UNC13C/ZMYND8	61	InNeu_5
GO:0099177	regulation of trans-synaptic signaling	61/499	455/18866	5.61e-26	1.18e-22	1.04e-22	ABAT/ADCY8/ADRA1A/AKAP9/CACNA1A/CACNA1B/CACNA1D/CACNB2/CACNG2/CACNG3/CACNG4/CELF4/CHRM2/CHRNA7/CNR1/CNTN4/CNTNAP4/CUX2/DLGAP1/DLGAP2/DLGAP4/EGFR/FBXL20/GRIA1/GRID2/GRIK1/GRIK2/GRIK3/GRIK4/GRIN2A/GRIN2B/GRIN2D/GRIN3A/GRM1/GRM7/GRM8/KCNB1/LRFN2/LRP8/MAPT/PLCB4/PRKCE/RASGRF1/RELN/RIMS1/RIMS2/SHANK1/SHANK2/SHISA6/SHISA9/SLC6A1/SLC8A3/SORCS3/STXBP5L/SYN3/TMEM108/TNR/TSHZ3/UNC13A/UNC13C/ZMYND8	61	InNeu_5
GO:0050808	synapse organization	52/499	433/18866	4.68e-20	4.91e-17	4.33e-17	ARHGAP44/ARMCX5-GPRASP2/ASIC2/CACNB2/CACNB4/CACNG2/CDH8/CDH9/CHRNA7/CNTN5/COLQ/CTNNA2/CUX2/DLG2/DSCAM/FGF13/FRMPD4/GABRB3/GPC6/GPHN/GRID2/GRIN2B/IL1RAPL2/ITSN1/KALRN/KIRREL3/LHFPL4/LINGO2/LRFN2/LRP8/MAPT/NOS1AP/PCLO/PDZRN3/PTPRO/RELN/ROBO2/SDK1/SDK2/SEZ6L/SHANK1/SHANK2/SHISA6/SLC6A1/SLC8A3/TIAM1/TMEM108/TNR/UNC13A/UNC13C/ZMYND8/ZNF804A	52	InNeu_5
GO:0042391	regulation of membrane potential	48/499	443/18866	9.22e-17	7.74e-14	6.83e-14	ABAT/ADRA1A/AKAP9/ASIC2/CACNA1A/CACNA1B/CACNA1C/CACNA1D/CACNA1E/CACNB2/CACNB4/CACNG2/CACNG4/CELF4/CHRNA7/CNR1/CUX2/DMD/FGF13/GABRB3/GABRG3/GLRA2/GRIA1/GRID2/GRIK1/GRIK2/GRIK3/GRIK4/GRIN2A/GRIN2B/GRIN2D/GRIN3A/GRM1/KCNB1/KCND3/KCNQ3/MAPT/NEDD4L/NOS1AP/PID1/RELN/RIMS1/RIMS2/SHANK1/SHANK2/SLC8A3/TMEM108/ZMYND8	48	InNeu_5
GO:0099643	signal release from synapse	20/499	175/18866	4.19e-08	3.61e-06	3.18e-06	ADRA1A/CACNA1B/CACNA1D/CACNB2/CADPS/CHRM2/CNR1/FBXL20/GAD1/GAD2/GRIN3A/PCLO/PTPRN2/RIMS1/RIMS2/STXBP5L/SYN2/SYN3/UNC13A/UNC13C	20	InNeu_5
GO:0007411	axon guidance	26/499	284/18866	4.21e-08	3.61e-06	3.18e-06	BCL11B/CDH4/CNTN4/CNTN6/DAB1/DOK6/DSCAM/DSCAML1/EPHA6/EXT1/LAMA3/NRXN3/NTN4/PLXNA2/PLXNA4/PRKCA/PTPRM/PTPRO/RELN/ROBO1/ROBO2/SEMA6D/SPTBN4/TNR/TRIO/ZSWIM5	26	InNeu_5
GO:0016358	dendrite development	24/499	247/18866	4.54e-08	3.74e-06	3.29e-06	ALK/ARHGAP44/ARMCX5-GPRASP2/BCL11A/CHRNA7/CTNNA2/CUX1/CUX2/DAB1/DSCAM/GRIN3A/GRIP1/IQSEC1/ITSN1/KALRN/LRP8/NEDD4L/PHACTR1/RELN/SDK1/SHANK1/SHANK2/TIAM1/ZMYND8	24	InNeu_5
GO:0022604	regulation of cell morphogenesis	30/499	499/18866	2.76e-05	0.00103483	0.000912508	ARHGAP44/ARMCX5-GPRASP2/BCL11A/CDH4/CUX1/CUX2/DAB1/DSCAM/FGF13/GOLGA4/GRIP1/KALRN/LRP8/MACF1/MAPT/NEDD4L/PLXNA2/PLXNA4/PTPRO/RELN/RIMS1/RIMS2/RNF157/ROBO1/ROBO2/SEMA6D/TIAM1/TNR/UNC13A/ZSWIM5	30	InNeu_5
GO:0016049	cell growth	28/499	490/18866	0.00012165	0.00359468	0.00316976	ADRA1A/AUTS2/BCL11A/CDH4/DSCAM/EGFR/FGF13/GOLGA4/IGF1/KLHL22/MACF1/MAPT/NEDD4L/PAK5/PLCE1/PLXNA4/PTPRJ/RERG/RIMS1/RIMS2/RNF157/SEMA6D/SMARCA4/SORBS2/TIAM1/TMEM108/TNR/UNC13A	28	InNeu_5
GO:0006874	cellular calcium ion homeostasis	26/499	456/18866	0.000218382	0.00595056	0.00524715	ADCY8/ADRA1A/ADRA1B/CACNA1A/CACNA1C/CACNA1D/CACNB2/CHRNA7/CNR1/DMD/GRIA1/GRIK2/GRIN2A/GRIN2B/GRIN2D/GRM1/HTR2C/MICU1/NOS1/PLCE1/PRKCE/RYR3/SLC24A3/SLC8A3/TRPC4/UBASH3B	26	InNeu_5
GO:0001558	regulation of cell growth	23/499	420/18866	0.000861158	0.0172068	0.0151728	BCL11A/CDH4/DSCAM/EGFR/FGF13/GOLGA4/IGF1/KLHL22/MACF1/MAPT/NEDD4L/PAK5/PLCE1/PLXNA4/PTPRJ/RERG/RIMS1/RIMS2/RNF157/SEMA6D/SMARCA4/TNR/UNC13A	23	InNeu_5
GO:0098693	regulation of synaptic vesicle cycle	10/499	114/18866	0.000893775	0.0177738	0.0156728	ADRA1A/CACNA1D/CACNB2/CHRM2/CNR1/FBXL20/GRIN3A/RIMS1/RIMS2/STXBP5L	10	InNeu_5
GO:0099003	vesicle-mediated transport in synapse	8/42	220/18866	2.53e-08	3.41e-05	2.13e-05	ACTB/CALM3/CALY/CPLX1/DNM1/SNCB/SNCG/SV2A	8	InNeu_2
GO:0086064	cell communication by electrical coupling involved in cardiac conduction	4/42	24/18866	2.18e-07	6.97e-05	4.35e-05	ATP1A1/ATP1B1/CALM1/CALM3	4	InNeu_2
GO:0048488	synaptic vesicle endocytosis	5/42	62/18866	2.52e-07	6.97e-05	4.35e-05	ACTB/CALM3/DNM1/SNCB/SNCG	5	InNeu_2
GO:0140238	presynaptic endocytosis	5/42	62/18866	2.52e-07	6.97e-05	4.35e-05	ACTB/CALM3/DNM1/SNCB/SNCG	5	InNeu_2
GO:0099504	synaptic vesicle cycle	7/42	199/18866	2.58e-07	6.97e-05	4.35e-05	ACTB/CALM3/CPLX1/DNM1/SNCB/SNCG/SV2A	7	InNeu_2
GO:0050804	modulation of chemical synaptic transmission	9/42	454/18866	5.51e-07	9.59e-05	5.99e-05	CALM3/CPLX1/DNM1/GRIN1/MAP1B/NRGN/SNCG/TAC1/YWHAG	9	InNeu_2
GO:0099177	regulation of trans-synaptic signaling	9/42	455/18866	5.61e-07	9.59e-05	5.99e-05	CALM3/CPLX1/DNM1/GRIN1/MAP1B/NRGN/SNCG/TAC1/YWHAG	9	InNeu_2
GO:0034329	cell junction assembly	18/119	434/18866	2.51e-10	5.48e-07	4.31e-07	ASIC2/CDH10/CDH11/CDH18/CDH6/CDH8/CLSTN2/DLC1/DSCAM/GPM6A/LINGO2/MAP1B/MPP7/NLGN1/NRXN1/PCDH17/PTPRD/SNCA	18	InNeu_6
GO:0098742	cell-cell adhesion via plasma-membrane adhesion molecules	13/119	277/18866	2.17e-08	1.73e-05	1.36e-05	ALCAM/CDH10/CDH11/CDH18/CDH6/CDH8/CLSTN2/DSCAM/NLGN1/NRXN1/PCDH11Y/PCDH17/PTPRD	13	InNeu_6
GO:0007416	synapse assembly	11/119	184/18866	2.38e-08	1.73e-05	1.36e-05	ASIC2/CLSTN2/DSCAM/GPM6A/LINGO2/MAP1B/NLGN1/NRXN1/PCDH17/PTPRD/SNCA	11	InNeu_6
GO:0050808	synapse organization	14/119	433/18866	6.02e-07	0.000262596	0.000206679	ASIC2/CDH8/CLSTN2/CNKSR2/DSCAM/GPM6A/LINGO2/MAP1B/NLGN1/NRXN1/PCDH17/PTPRD/SEMA3E/SNCA	14	InNeu_6
GO:0050804	modulation of chemical synaptic transmission	14/119	454/18866	1.06e-06	0.000323938	0.000254959	CDH11/CHRM2/CLSTN2/CPLX2/DCC/GRM3/GRM8/MAP1B/NLGN1/NRGN/NRXN1/PCDH17/SNCA/SORCS2	14	InNeu_6
GO:0099177	regulation of trans-synaptic signaling	14/119	455/18866	1.08e-06	0.000323938	0.000254959	CDH11/CHRM2/CLSTN2/CPLX2/DCC/GRM3/GRM8/MAP1B/NLGN1/NRGN/NRXN1/PCDH17/SNCA/SORCS2	14	InNeu_6
GO:0050803	regulation of synapse structure or activity	10/119	240/18866	2.91e-06	0.000705622	0.000555366	ASIC2/CDH8/CLSTN2/GPM6A/LINGO2/NLGN1/NRXN1/PTPRD/SLC17A7/SNCA	10	InNeu_6
GO:0008038	neuron recognition	3/32	50/18866	8.23e-05	0.0348566	0.0236231	CNR1/DSCAM/ROBO1	3	InNeu_0
GO:0021879	forebrain neuron differentiation	3/32	51/18866	8.73e-05	0.0348566	0.0236231	ERBB4/PROX1/ROBO1	3	InNeu_0
GO:0021872	forebrain generation of neurons	3/32	61/18866	0.000149215	0.0348566	0.0236231	ERBB4/PROX1/ROBO1	3	InNeu_0
GO:0021953	central nervous system neuron differentiation	4/32	192/18866	0.000299109	0.0436699	0.029596	B4GALT6/ERBB4/PROX1/ROBO1	4	InNeu_0
GO:0001764	neuron migration	3/119	164/18866	5.21e-05	0.0143895	0.00757343	FGF13/NTNG1/UNC5D	3	InNeu_3
GO:2001222	regulation of neuron migration	2/119	45/18866	0.000198157	0.0273457	0.0143925	NTNG1/UNC5D	2	InNeu_3
GO:0050808	synapse organization	3/119	433/18866	0.000909807	0.0312743	0.0164602	CNTN5/FGF13/NTNG1	3	InNeu_3
GO:0050770	regulation of axonogenesis	3/56	186/18866	7.58e-05	0.0165866	0.0071847	CHN1/GRIN1/LINGO1	3	InNeu_1
GO:2000377	regulation of reactive oxygen species metabolic process	3/56	200/18866	9.41e-05	0.0165866	0.0071847	CLU/DHFR/GRIN1	3	InNeu_1
GO:0072593	reactive oxygen species metabolic process	3/56	288/18866	0.000276253	0.0165866	0.0071847	CLU/DHFR/GRIN1	3	InNeu_1
GO:0010769	regulation of cell morphogenesis involved in differentiation	3/56	310/18866	0.000342957	0.0165866	0.0071847	CHN1/GRIN1/LINGO1	3	InNeu_1
GO:1903428	positive regulation of reactive oxygen species biosynthetic process	2/56	60/18866	0.000352968	0.0165866	0.0071847	CLU/GRIN1	2	InNeu_1
GO:1901214	regulation of neuron death	3/56	321/18866	0.000379897	0.0165866	0.0071847	CLU/FAIM2/GRIN1	3	InNeu_1
GO:0070997	neuron death	3/56	360/18866	0.000531402	0.0170582	0.00738899	CLU/FAIM2/GRIN1	3	InNeu_1
GO:0043523	regulation of neuron apoptotic process	2/56	214/18866	0.00437481	0.0308971	0.0133835	FAIM2/GRIN1	2	InNeu_1
GO:0001764	neuron migration	3/9	164/18866	5.21e-05	0.0143895	0.00757343	FGF13/NTNG1/UNC5D	3	InNeu_3
GO:2001222	regulation of neuron migration	2/9	45/18866	0.000198157	0.0273457	0.0143925	NTNG1/UNC5D	2	InNeu_3
GO:0050808	synapse organization	3/9	433/18866	0.000909807	0.0312743	0.0164602	CNTN5/FGF13/NTNG1	3	InNeu_3
GO:0050770	regulation of axonogenesis	3/9	186/18866	7.58e-05	0.0165866	0.0071847	CHN1/GRIN1/LINGO1	3	InNeu_1
GO:2000377	regulation of reactive oxygen species metabolic process	3/9	200/18866	9.41e-05	0.0165866	0.0071847	CLU/DHFR/GRIN1	3	InNeu_1
GO:0072593	reactive oxygen species metabolic process	3/9	288/18866	0.000276253	0.0165866	0.0071847	CLU/DHFR/GRIN1	3	InNeu_1
GO:0010769	regulation of cell morphogenesis involved in differentiation	3/9	310/18866	0.000342957	0.0165866	0.0071847	CHN1/GRIN1/LINGO1	3	InNeu_1
GO:1903428	positive regulation of reactive oxygen species biosynthetic process	2/9	60/18866	0.000352968	0.0165866	0.0071847	CLU/GRIN1	2	InNeu_1
GO:1901214	regulation of neuron death	3/9	321/18866	0.000379897	0.0165866	0.0071847	CLU/FAIM2/GRIN1	3	InNeu_1
GO:0070997	neuron death	3/9	360/18866	0.000531402	0.0170582	0.00738899	CLU/FAIM2/GRIN1	3	InNeu_1
GO:0043523	regulation of neuron apoptotic process	2/9	214/18866	0.00437481	0.0308971	0.0133835	FAIM2/GRIN1	2	InNeu_1

## Sheet: InNeu_GO_BP
Supplemental Data Table S5:GO and KEGG enrichment in InNeu cluster
ID	Description	GeneRatio	BgRatio	pvalue	p.adjust	qvalue	geneID	Count	Group
GO:0050804	modulation of chemical synaptic transmission	61/499	454/18866	4.97313e-26	1.17679e-22	1.03768e-22	ABAT/ADCY8/ADRA1A/AKAP9/CACNA1A/CACNA1B/CACNA1D/CACNB2/CACNG2/CACNG3/CACNG4/CELF4/CHRM2/CHRNA7/CNR1/CNTN4/CNTNAP4/CUX2/DLGAP1/DLGAP2/DLGAP4/EGFR/FBXL20/GRIA1/GRID2/GRIK1/GRIK2/GRIK3/GRIK4/GRIN2A/GRIN2B/GRIN2D/GRIN3A/GRM1/GRM7/GRM8/KCNB1/LRFN2/LRP8/MAPT/PLCB4/PRKCE/RASGRF1/RELN/RIMS1/RIMS2/SHANK1/SHANK2/SHISA6/SHISA9/SLC6A1/SLC8A3/SORCS3/STXBP5L/SYN3/TMEM108/TNR/TSHZ3/UNC13A/UNC13C/ZMYND8	61	InNeu_5
GO:0099177	regulation of trans-synaptic signaling	61/499	455/18866	5.60911e-26	1.17679e-22	1.03768e-22	ABAT/ADCY8/ADRA1A/AKAP9/CACNA1A/CACNA1B/CACNA1D/CACNB2/CACNG2/CACNG3/CACNG4/CELF4/CHRM2/CHRNA7/CNR1/CNTN4/CNTNAP4/CUX2/DLGAP1/DLGAP2/DLGAP4/EGFR/FBXL20/GRIA1/GRID2/GRIK1/GRIK2/GRIK3/GRIK4/GRIN2A/GRIN2B/GRIN2D/GRIN3A/GRM1/GRM7/GRM8/KCNB1/LRFN2/LRP8/MAPT/PLCB4/PRKCE/RASGRF1/RELN/RIMS1/RIMS2/SHANK1/SHANK2/SHISA6/SHISA9/SLC6A1/SLC8A3/SORCS3/STXBP5L/SYN3/TMEM108/TNR/TSHZ3/UNC13A/UNC13C/ZMYND8	61	InNeu_5
GO:0007215	glutamate receptor signaling pathway	29/499	101/18866	2.37687e-22	3.32445e-19	2.93147e-19	CACNG2/CACNG3/CACNG4/DAPK1/DLG2/FRRS1L/GRIA1/GRID2/GRIK1/GRIK2/GRIK3/GRIK4/GRIN2A/GRIN2B/GRIN2D/GRIN3A/GRM1/GRM7/GRM8/KCNB1/NETO2/RASGRF1/RELN/SHANK1/SHANK2/SHISA6/SHISA9/TIAM1/UNC13A	29	InNeu_5
GO:0050808	synapse organization	52/499	433/18866	4.67904e-20	4.90831e-17	4.32811e-17	ARHGAP44/ARMCX5-GPRASP2/ASIC2/CACNB2/CACNB4/CACNG2/CDH8/CDH9/CHRNA7/CNTN5/COLQ/CTNNA2/CUX2/DLG2/DSCAM/FGF13/FRMPD4/GABRB3/GPC6/GPHN/GRID2/GRIN2B/IL1RAPL2/ITSN1/KALRN/KIRREL3/LHFPL4/LINGO2/LRFN2/LRP8/MAPT/NOS1AP/PCLO/PDZRN3/PTPRO/RELN/ROBO2/SDK1/SDK2/SEZ6L/SHANK1/SHANK2/SHISA6/SLC6A1/SLC8A3/TIAM1/TMEM108/TNR/UNC13A/UNC13C/ZMYND8/ZNF804A	52	InNeu_5
GO:0042391	regulation of membrane potential	48/499	443/18866	9.22364e-17	7.74048e-14	6.8255e-14	ABAT/ADRA1A/AKAP9/ASIC2/CACNA1A/CACNA1B/CACNA1C/CACNA1D/CACNA1E/CACNB2/CACNB4/CACNG2/CACNG4/CELF4/CHRNA7/CNR1/CUX2/DMD/FGF13/GABRB3/GABRG3/GLRA2/GRIA1/GRID2/GRIK1/GRIK2/GRIK3/GRIK4/GRIN2A/GRIN2B/GRIN2D/GRIN3A/GRM1/KCNB1/KCND3/KCNQ3/MAPT/NEDD4L/NOS1AP/PID1/RELN/RIMS1/RIMS2/SHANK1/SHANK2/SLC8A3/TMEM108/ZMYND8	48	InNeu_5
GO:0031644	regulation of nervous system process	27/499	148/18866	1.8982e-15	1.32748e-12	1.17056e-12	ABAT/AKAP9/CACNG4/CELF4/CHRNA7/CUX2/DLGAP1/DLGAP2/DLGAP4/GRIN2D/GRM1/HTR2C/MGLL/PARD3/RELN/RIMS1/RIMS2/SHANK1/SHANK2/SHISA6/SHISA9/SLC25A12/SLC8A3/TENM4/TMEM108/TNR/ZMYND8	27	InNeu_5
GO:0060078	regulation of postsynaptic membrane potential	26/499	144/18866	8.22985e-15	4.93321e-12	4.35006e-12	ABAT/CELF4/CHRNA7/CUX2/GABRB3/GABRG3/GLRA2/GRIA1/GRID2/GRIK1/GRIK2/GRIK3/GRIK4/GRIN2A/GRIN2B/GRIN2D/GRIN3A/GRM1/RELN/RIMS1/RIMS2/SHANK1/SHANK2/SLC8A3/TMEM108/ZMYND8	26	InNeu_5
GO:0099601	regulation of neurotransmitter receptor activity	20/499	79/18866	1.20503e-14	6.32037e-12	5.57325e-12	AKAP9/CACNG2/CACNG3/CACNG4/DAPK1/DLG2/DLGAP1/DLGAP2/DLGAP4/GRIA1/GRIN2A/GRIN2B/LYPD6B/NETO2/RASGRF1/RELN/SHANK1/SHANK2/SHISA6/SHISA9	20	InNeu_5
GO:0035249	synaptic transmission, glutamatergic	21/499	96/18866	6.10283e-14	2.84528e-11	2.50894e-11	CACNG2/CACNG3/CACNG4/CDH8/CNR1/EGFR/GRID2/GRIK1/GRIK2/GRIK3/GRIK4/GRM1/GRM7/GRM8/RELN/SHANK1/SHANK2/TNR/TSHZ3/UNC13A/UNC13C	21	InNeu_5
GO:1900449	regulation of glutamate receptor signaling pathway	17/499	64/18866	5.0769e-13	2.13027e-10	1.87845e-10	CACNG2/CACNG3/CACNG4/DAPK1/DLG2/FRRS1L/GRIA1/GRIN2A/GRIN2B/NETO2/RASGRF1/RELN/SHANK1/SHANK2/SHISA6/SHISA9/UNC13A	17	InNeu_5
GO:0050806	positive regulation of synaptic transmission	26/499	172/18866	6.35199e-13	2.423e-10	2.13658e-10	ABAT/ADCY8/ADRA1A/CACNA1D/CACNB2/CACNG2/CACNG3/CACNG4/CHRNA7/CNR1/CUX2/EGFR/GRIK2/GRIN2A/GRIN2B/GRIN2D/PRKCE/RELN/RIMS1/RIMS2/SHANK1/SHANK2/SLC8A3/TNR/TSHZ3/UNC13A	26	InNeu_5
GO:0051966	regulation of synaptic transmission, glutamatergic	17/499	73/18866	5.22275e-12	1.72852e-09	1.5242e-09	CACNG2/CACNG3/CACNG4/CNR1/EGFR/GRIK1/GRIK2/GRIK3/GRM1/GRM7/GRM8/RELN/SHANK1/SHANK2/TNR/TSHZ3/UNC13A	17	InNeu_5
GO:0034765	regulation of ion transmembrane transport	43/499	489/18866	5.35529e-12	1.72852e-09	1.5242e-09	AKAP9/ASIC2/CACNA1A/CACNA1B/CACNA1C/CACNA1D/CACNA1E/CACNA2D3/CACNB2/CACNB4/CACNG2/CACNG3/CACNG4/CATSPER2/CHRM3/DAPK1/DLG2/DMD/DPP6/FGF13/GRIA1/GRIN2A/GRIN2B/KCNAB1/KCNB1/KCNB2/KCND3/KCNIP1/KCNJ6/KCNQ3/NEDD4L/NETO2/NOS1/NOS1AP/PRKCE/RASGRF1/RELN/SHANK1/SHANK2/SHISA6/SHISA9/UBASH3B/WNK2	43	InNeu_5
GO:0031346	positive regulation of cell projection organization	38/499	394/18866	6.23278e-12	1.86805e-09	1.64724e-09	ALK/ARMCX5-GPRASP2/ATP8A2/AUTS2/CDH4/CNR1/CUX1/CUX2/DOCK11/DSCAM/FNBP1L/GOLGA4/GRIP1/ITSN1/KALRN/LRP8/MACF1/MAPT/NEDD4L/PLCE1/PLXNA2/PLXNA4/RELN/RIMS1/RIMS2/RIPOR2/RNF157/ROBO1/ROBO2/SHANK1/SHANK2/TENM1/TENM2/TENM3/TIAM1/UNC13A/ZMYND8/ZNF804A	38	InNeu_5
GO:0035418	protein localization to synapse	18/499	85/18866	6.95443e-12	1.94539e-09	1.71543e-09	ANKS1B/ARHGAP44/ASIC2/CACNG2/CACNG3/CACNG4/CEP112/DLG2/GPC6/GPHN/GRIN2A/GRIP1/GRIP2/MAPT/PCLO/RELN/SHANK1/SHISA6	18	InNeu_5
GO:0035235	ionotropic glutamate receptor signaling pathway	11/499	26/18866	2.14472e-11	5.62453e-09	4.95966e-09	GRIA1/GRID2/GRIK1/GRIK2/GRIK3/GRIK4/GRIN2A/GRIN2B/GRIN2D/GRIN3A/TIAM1	11	InNeu_5
GO:0045666	positive regulation of neuron differentiation	36/499	380/18866	3.81186e-11	9.40856e-09	8.29639e-09	ALK/ARMCX5-GPRASP2/ATP8A2/BEND6/CDH4/CNR1/CUX1/CUX2/DAB1/DSCAM/GOLGA4/GRIP1/ITSN1/KALRN/LRP8/MACF1/MAPT/MMD2/NEDD4L/PLXNA2/PLXNA4/RELN/RIMS1/RIMS2/RNF157/ROBO1/ROBO2/SHANK1/SHANK2/TENM3/TIAM1/UNC13A/VWC2/ZEB1/ZMYND8/ZNF804A	36	InNeu_5
GO:0010976	positive regulation of neuron projection development	31/499	290/18866	4.37075e-11	1.00231e-08	8.83828e-09	ALK/ARMCX5-GPRASP2/ATP8A2/CDH4/CNR1/CUX1/CUX2/DSCAM/GOLGA4/GRIP1/ITSN1/KALRN/LRP8/MACF1/MAPT/NEDD4L/PLXNA2/PLXNA4/RELN/RIMS1/RIMS2/RNF157/ROBO1/ROBO2/SHANK1/SHANK2/TENM3/TIAM1/UNC13A/ZMYND8/ZNF804A	31	InNeu_5
GO:0048167	regulation of synaptic plasticity	25/499	191/18866	4.53857e-11	1.00231e-08	8.83828e-09	ADCY8/CHRNA7/CNTN4/GRIA1/GRID2/GRIK2/GRIN2A/GRIN2B/GRIN2D/KCNB1/MAPT/RASGRF1/RELN/RIMS1/RIMS2/SHANK1/SHANK2/SHISA6/SHISA9/SLC8A3/SORCS3/TNR/TSHZ3/UNC13A/UNC13C	25	InNeu_5
GO:0099565	chemical synaptic transmission, postsynaptic	19/499	112/18866	1.09112e-10	2.28917e-08	2.01858e-08	ABAT/CELF4/CHRNA7/CUX2/GABRB3/GLRA2/GRID2/GRIK2/GRIN2A/GRIN2B/GRIN2D/RELN/RIMS1/RIMS2/SHANK1/SHANK2/SLC8A3/TMEM108/ZMYND8	19	InNeu_5
GO:0099173	postsynapse organization	23/499	173/18866	1.99095e-10	3.97811e-08	3.50787e-08	ARHGAP44/ARMCX5-GPRASP2/CHRNA7/COLQ/CUX2/DLG2/FRMPD4/GPHN/GRID2/GRIN2B/KALRN/LHFPL4/LRFN2/LRP8/NOS1AP/RELN/SHANK1/SHANK2/SHISA6/TIAM1/TMEM108/ZMYND8/ZNF804A	23	InNeu_5
GO:1902414	protein localization to cell junction	18/499	105/18866	2.83409e-10	5.40538e-08	4.76642e-08	ANKS1B/ARHGAP44/ASIC2/CACNG2/CACNG3/CACNG4/CEP112/DLG2/GPC6/GPHN/GRIN2A/GRIP1/GRIP2/MAPT/PCLO/RELN/SHANK1/SHISA6	18	InNeu_5
GO:0032412	regulation of ion transmembrane transporter activity	28/499	265/18866	5.07591e-10	9.26023e-08	8.1656e-08	AKAP9/CACNA1D/CACNB2/CACNB4/CACNG2/CACNG3/CACNG4/CHRM3/DAPK1/DLG2/DMD/FGF13/GRIA1/GRIN2A/GRIN2B/KCNAB1/NEDD4L/NETO2/NOS1/NOS1AP/PRKCE/RASGRF1/RELN/SHANK1/SHANK2/SHISA6/SHISA9/WNK2	28	InNeu_5
GO:0070588	calcium ion transmembrane transport	30/499	312/18866	1.19011e-09	2.08071e-07	1.83476e-07	CACNA1A/CACNA1B/CACNA1C/CACNA1D/CACNA1E/CACNA2D3/CACNB2/CACNB4/CACNG2/CACNG3/CACNG4/CATSPER2/CHRNA7/DMD/GRIN2A/GRIN2B/GRIN2D/GRIN3A/HTR2C/MICU1/NOS1/NOS1AP/PKD1L1/PRKCE/RYR3/SLC24A3/SLC8A3/TRPC4/TRPM3/UBASH3B	30	InNeu_5
GO:0022898	regulation of transmembrane transporter activity	28/499	276/18866	1.28657e-09	2.10894e-07	1.85965e-07	AKAP9/CACNA1D/CACNB2/CACNB4/CACNG2/CACNG3/CACNG4/CHRM3/DAPK1/DLG2/DMD/FGF13/GRIA1/GRIN2A/GRIN2B/KCNAB1/NEDD4L/NETO2/NOS1/NOS1AP/PRKCE/RASGRF1/RELN/SHANK1/SHANK2/SHISA6/SHISA9/WNK2	28	InNeu_5
GO:0010469	regulation of signaling receptor activity	22/499	174/18866	1.30678e-09	2.10894e-07	1.85965e-07	AKAP9/BICD1/CACNG2/CACNG3/CACNG4/DAPK1/DLG2/DLGAP1/DLGAP2/DLGAP4/GRIA1/GRIN2A/GRIN2B/LYPD6B/NETO2/RASGRF1/RELN/SHANK1/SHANK2/SHISA6/SHISA9/ZFYVE28	22	InNeu_5
GO:0007611	learning or memory	27/499	260/18866	1.52545e-09	2.37066e-07	2.09043e-07	ADCY8/AFF2/ARMCX5-GPRASP2/CAMK4/CHRNA7/CNR1/CNTNAP2/CUX2/EGFR/FGF13/GRIA1/GRIN2A/GRIN2B/ITGA8/KALRN/KCNAB1/MAPT/NRXN3/PAK5/RASGRF1/RELN/SHANK1/SHANK2/SLC6A1/SLC8A3/SORCS3/TNR	27	InNeu_5
GO:0060079	excitatory postsynaptic potential	17/499	103/18866	1.63365e-09	2.44814e-07	2.15875e-07	CELF4/CHRNA7/CUX2/GLRA2/GRID2/GRIK2/GRIN2A/GRIN2B/GRIN2D/RELN/RIMS1/RIMS2/SHANK1/SHANK2/SLC8A3/TMEM108/ZMYND8	17	InNeu_5
GO:0050807	regulation of synapse organization	25/499	229/18866	2.21446e-09	3.1422e-07	2.77076e-07	ARHGAP44/ARMCX5-GPRASP2/ASIC2/CDH8/COLQ/CTNNA2/CUX2/FRMPD4/GPC6/GRID2/GRIN2B/IL1RAPL2/ITSN1/KALRN/LHFPL4/LINGO2/LRFN2/LRP8/PTPRO/RELN/ROBO2/SHISA6/TIAM1/ZMYND8/ZNF804A	25	InNeu_5
GO:0097120	receptor localization to synapse	13/499	57/18866	2.24657e-09	3.1422e-07	2.77076e-07	ANKS1B/ARHGAP44/CACNG2/CACNG3/CACNG4/CEP112/DLG2/GPC6/GPHN/GRIP1/GRIP2/RELN/SHISA6	13	InNeu_5
GO:0050890	cognition	29/499	302/18866	2.33087e-09	3.15494e-07	2.782e-07	ADCY8/AFF2/ARMCX5-GPRASP2/CAMK4/CHRNA7/CNR1/CNTNAP2/CUX2/DOP1B/EGFR/FGF13/GRIA1/GRIN2A/GRIN2B/ITGA8/KALRN/KCNAB1/MAPT/NRXN3/PAK5/RASGRF1/RELN/SHANK1/SHANK2/SLC6A1/SLC8A3/SOBP/SORCS3/TNR	29	InNeu_5
GO:0007613	memory	18/499	121/18866	3.05525e-09	4.0062e-07	3.53264e-07	ADCY8/CAMK4/CHRNA7/CNR1/CUX2/FGF13/GRIA1/GRIN2A/ITGA8/KALRN/MAPT/PAK5/RASGRF1/RELN/SHANK1/SLC6A1/SLC8A3/SORCS3	18	InNeu_5
GO:0007156	homophilic cell adhesion via plasma membrane adhesion molecules	21/499	168/18866	3.82939e-09	4.86913e-07	4.29356e-07	CNTN5/FGF13/NTNG1	21	InNeu_5
GO:2001257	regulation of cation channel activity	22/499	185/18866	4.18981e-09	4.99034e-07	4.40044e-07	CACNB2/CACNB4/CACNG2/CACNG3/CACNG4/DAPK1/DLG2/DMD/FGF13/GRIA1/GRIN2A/GRIN2B/KCNAB1/NETO2/NOS1/NOS1AP/RASGRF1/RELN/SHANK1/SHANK2/SHISA6/SHISA9	22	InNeu_5
GO:0032409	regulation of transporter activity	28/499	291/18866	4.22686e-09	4.99034e-07	4.40044e-07	AKAP9/CACNA1D/CACNB2/CACNB4/CACNG2/CACNG3/CACNG4/CHRM3/DAPK1/DLG2/DMD/FGF13/GRIA1/GRIN2A/GRIN2B/KCNAB1/NEDD4L/NETO2/NOS1/NOS1AP/PRKCE/RASGRF1/RELN/SHANK1/SHANK2/SHISA6/SHISA9/WNK2	28	InNeu_5
GO:1904062	regulation of cation transmembrane transport	31/499	349/18866	4.28151e-09	4.99034e-07	4.40044e-07	AKAP9/CACNA1C/CACNA1D/CACNB2/CACNB4/CACNG2/CACNG3/CACNG4/DAPK1/DLG2/DMD/DPP6/FGF13/GRIA1/GRIN2A/GRIN2B/KCNAB1/KCNIP1/NEDD4L/NETO2/NOS1/NOS1AP/PRKCE/RASGRF1/RELN/SHANK1/SHANK2/SHISA6/SHISA9/UBASH3B/WNK2	31	InNeu_5
GO:0050803	regulation of synapse structure or activity	25/499	240/18866	5.82891e-09	6.6103e-07	5.82891e-07	ARHGAP44/ARMCX5-GPRASP2/ASIC2/CDH8/COLQ/CTNNA2/CUX2/FRMPD4/GPC6/GRID2/GRIN2B/IL1RAPL2/ITSN1/KALRN/LHFPL4/LINGO2/LRFN2/LRP8/PTPRO/RELN/ROBO2/SHISA6/TIAM1/ZMYND8/ZNF804A	25	InNeu_5
GO:0098742	cell-cell adhesion via plasma-membrane adhesion molecules	27/499	277/18866	6.07507e-09	6.70816e-07	5.9152e-07	CDH10/CDH12/CDH13/CDH4/CDH7/CDH8/CDH9/CDHR3/CNTN4/CNTN6/DAB1/DSCAM/DSCAML1/GPC6/GRID2/KIRREL3/PCDH11X/PTPRM/PTPRT/ROBO1/ROBO2/SDK1/SDK2/TENM1/TENM2/TENM3/TENM4	27	InNeu_5
GO:0050769	positive regulation of neurogenesis	37/499	485/18866	8.60733e-09	9.2606e-07	8.16593e-07	ALK/ARMCX5-GPRASP2/ATP8A2/BEND6/CDH4/CNR1/CUX1/CUX2/DAB1/DSCAM/GOLGA4/GRIP1/ITSN1/KALRN/LRP8/MACF1/MAPT/MMD2/NEDD4L/PLXNA2/PLXNA4/RELN/RIMS1/RIMS2/RNF157/ROBO1/ROBO2/SHANK1/SHANK2/TENM3/TENM4/TIAM1/UNC13A/VWC2/ZEB1/ZMYND8/ZNF804A	37	InNeu_5
GO:1903539	protein localization to postsynaptic membrane	11/499	44/18866	1.38368e-08	1.45148e-06	1.27991e-06	ARHGAP44/CACNG2/CACNG3/CACNG4/DLG2/GPC6/GPHN/GRIN2A/GRIP1/GRIP2/SHISA6	11	InNeu_5
GO:0001505	regulation of neurotransmitter levels	24/499	235/18866	1.7344e-08	1.77501e-06	1.56519e-06	ABAT/ADRA1A/CACNA1B/CACNA1D/CACNB2/CADPS/CHRM2/CNR1/COLQ/FBXL20/GAD1/GAD2/GRIN3A/NOS1/PCLO/PTPRN2/RIMS1/RIMS2/SLC6A1/STXBP5L/SYN2/SYN3/UNC13A/UNC13C	24	InNeu_5
GO:0098815	modulation of excitatory postsynaptic potential	11/499	45/18866	1.78808e-08	1.78638e-06	1.57522e-06	CELF4/CHRNA7/CUX2/RELN/RIMS1/RIMS2/SHANK1/SHANK2/SLC8A3/TMEM108/ZMYND8	11	InNeu_5
GO:0034329	cell junction assembly	34/499	434/18866	1.83285e-08	1.78852e-06	1.57711e-06	ARMCX5-GPRASP2/ASIC2/CDH10/CDH12/CDH7/CDH8/CDH9/CDHR3/CNTN5/COLQ/CUX2/DSCAM/FGF13/GABRB3/GPC6/GRID2/IL1RAPL2/KIRREL3/LAMA3/LHFPL4/LINGO2/MACF1/PARD3/PATJ/PCLO/PRKCA/PTPRJ/PTPRO/ROBO2/SDK1/SDK2/SHANK1/SHANK2/SORBS1	34	InNeu_5
GO:0007416	synapse assembly	21/499	184/18866	1.96796e-08	1.87672e-06	1.65488e-06	ARMCX5-GPRASP2/ASIC2/CDH9/CNTN5/COLQ/CUX2/DSCAM/FGF13/GABRB3/GPC6/GRID2/IL1RAPL2/KIRREL3/LHFPL4/LINGO2/PCLO/ROBO2/SDK1/SDK2/SHANK1/SHANK2	21	InNeu_5
GO:0007409	axonogenesis	36/499	482/18866	2.37438e-08	2.21398e-06	1.95227e-06	ATP8A2/AUTS2/BCL11B/CDH4/CNTN4/CNTN6/COL25A1/CTNNA2/DAB1/DOK6/DSCAM/DSCAML1/EPHA6/EXT1/FGF13/GOLGA4/LAMA3/MACF1/MAPT/NRXN3/NTN4/PARD3/PLXNA2/PLXNA4/PRKCA/PTPRM/PTPRO/RELN/ROBO1/ROBO2/SEMA6D/SPTBN4/TIAM1/TNR/TRIO/ZSWIM5	36	InNeu_5
GO:0062237	protein localization to postsynapse	11/499	48/18866	3.70488e-08	3.3795e-06	2.98002e-06	ARHGAP44/CACNG2/CACNG3/CACNG4/DLG2/GPC6/GPHN/GRIN2A/GRIP1/GRIP2/SHISA6	11	InNeu_5
GO:0007269	neurotransmitter secretion	20/499	175/18866	4.18764e-08	3.6081e-06	3.1816e-06	ADRA1A/CACNA1B/CACNA1D/CACNB2/CADPS/CHRM2/CNR1/FBXL20/GAD1/GAD2/GRIN3A/PCLO/PTPRN2/RIMS1/RIMS2/STXBP5L/SYN2/SYN3/UNC13A/UNC13C	20	InNeu_5
GO:0099643	signal release from synapse	20/499	175/18866	4.18764e-08	3.6081e-06	3.1816e-06	ADRA1A/CACNA1B/CACNA1D/CACNB2/CADPS/CHRM2/CNR1/FBXL20/GAD1/GAD2/GRIN3A/PCLO/PTPRN2/RIMS1/RIMS2/STXBP5L/SYN2/SYN3/UNC13A/UNC13C	20	InNeu_5
GO:0007411	axon guidance	26/499	284/18866	4.21347e-08	3.6081e-06	3.1816e-06	BCL11B/CDH4/CNTN4/CNTN6/DAB1/DOK6/DSCAM/DSCAML1/EPHA6/EXT1/LAMA3/NRXN3/NTN4/PLXNA2/PLXNA4/PRKCA/PTPRM/PTPRO/RELN/ROBO1/ROBO2/SEMA6D/SPTBN4/TNR/TRIO/ZSWIM5	26	InNeu_5
GO:0097485	neuron projection guidance	26/499	285/18866	4.52414e-08	3.73532e-06	3.29377e-06	BCL11B/CDH4/CNTN4/CNTN6/DAB1/DOK6/DSCAM/DSCAML1/EPHA6/EXT1/LAMA3/NRXN3/NTN4/PLXNA2/PLXNA4/PRKCA/PTPRM/PTPRO/RELN/ROBO1/ROBO2/SEMA6D/SPTBN4/TNR/TRIO/ZSWIM5	26	InNeu_5
GO:0016358	dendrite development	24/499	247/18866	4.54007e-08	3.73532e-06	3.29377e-06	ALK/ARHGAP44/ARMCX5-GPRASP2/BCL11A/CHRNA7/CTNNA2/CUX1/CUX2/DAB1/DSCAM/GRIN3A/GRIP1/IQSEC1/ITSN1/KALRN/LRP8/NEDD4L/PHACTR1/RELN/SDK1/SHANK1/SHANK2/TIAM1/ZMYND8	24	InNeu_5
GO:0007528	neuromuscular junction development	11/499	50/18866	5.83904e-08	4.71166e-06	4.1547e-06	CACNB2/CACNB4/CACNG2/COLQ/GPHN/KALRN/PDZRN3/SHANK1/SHANK2/UNC13A/UNC13C	11	InNeu_5
GO:0007626	locomotory behavior	21/499	198/18866	7.11003e-08	5.62899e-06	4.9636e-06	ABAT/ADCY8/ALK/ASTN1/CACNA1B/DAB1/DSCAM/GAD1/GRIN2D/GRM1/HTR2C/KALRN/NAV2/OXR1/PAK5/PRKCE/RELN/SEZ6L/SOBP/SPTBN4/TNR	21	InNeu_5
GO:0051968	positive regulation of synaptic transmission, glutamatergic	9/499	32/18866	9.61984e-08	7.47497e-06	6.59137e-06	CACNG2/CACNG3/CACNG4/EGFR/RELN/SHANK1/SHANK2/TNR/TSHZ3	9	InNeu_5
GO:0031646	positive regulation of nervous system process	12/499	65/18866	1.15829e-07	8.83671e-06	7.79214e-06	ABAT/CHRNA7/CUX2/PARD3/RELN/RIMS1/RIMS2/SHANK1/SHANK2/SLC25A12/TENM4/TNR	12	InNeu_5
GO:1990778	protein localization to cell periphery	28/499	340/18866	1.21027e-07	9.06835e-06	7.9964e-06	ANK1/ARHGAP44/CACNB2/CACNG2/CACNG3/CACNG4/CLIP1/DLG2/DPP6/EGFR/FGF13/GOLGA4/GPC6/GPHN/GPR158/GRIN2A/GRIP1/GRIP2/KCNB1/KCNB2/MACF1/PACS1/PID1/PRKCE/SHISA6/SORBS1/SPTBN4/TTC7B	28	InNeu_5
GO:0006816	calcium ion transport	32/499	426/18866	1.27729e-07	9.40268e-06	8.29121e-06	ADRA1A/CACNA1A/CACNA1B/CACNA1C/CACNA1D/CACNA1E/CACNA2D3/CACNB2/CACNB4/CACNG2/CACNG3/CACNG4/CAMK2G/CATSPER2/CHRNA7/DMD/GRIN2A/GRIN2B/GRIN2D/GRIN3A/HTR2C/MICU1/NOS1/NOS1AP/PKD1L1/PRKCE/RYR3/SLC24A3/SLC8A3/TRPC4/TRPM3/UBASH3B	32	InNeu_5
GO:0070838	divalent metal ion transport	34/499	471/18866	1.32919e-07	9.54538e-06	8.41704e-06	ADRA1A/CACNA1A/CACNA1B/CACNA1C/CACNA1D/CACNA1E/CACNA2D3/CACNB2/CACNB4/CACNG2/CACNG3/CACNG4/CAMK2G/CATSPER2/CHRNA7/CNNM2/DMD/GRIN2A/GRIN2B/GRIN2D/GRIN3A/HTR2C/MICU1/NOS1/NOS1AP/PKD1L1/PRKCE/RYR3/SLC24A3/SLC41A2/SLC8A3/TRPC4/TRPM3/UBASH3B	34	InNeu_5
GO:0098962	regulation of postsynaptic neurotransmitter receptor activity	7/499	17/18866	1.34218e-07	9.54538e-06	8.41704e-06	AKAP9/CACNG4/DLGAP1/DLGAP2/DLGAP4/SHISA6/SHISA9	7	InNeu_5
GO:2000311	regulation of AMPA receptor activity	8/499	25/18866	1.64836e-07	1.15275e-05	1.01649e-05	CACNG2/CACNG3/CACNG4/RELN/SHANK1/SHANK2/SHISA6/SHISA9	8	InNeu_5
GO:0060999	positive regulation of dendritic spine development	10/499	44/18866	1.69494e-07	1.1659e-05	1.02808e-05	ARMCX5-GPRASP2/CUX2/ITSN1/KALRN/LRP8/RELN/SHANK1/SHANK2/TIAM1/ZMYND8	10	InNeu_5
GO:0072511	divalent inorganic cation transport	34/499	478/18866	1.88285e-07	1.27427e-05	1.12364e-05	ADRA1A/CACNA1A/CACNA1B/CACNA1C/CACNA1D/CACNA1E/CACNA2D3/CACNB2/CACNB4/CACNG2/CACNG3/CACNG4/CAMK2G/CATSPER2/CHRNA7/CNNM2/DMD/GRIN2A/GRIN2B/GRIN2D/GRIN3A/HTR2C/MICU1/NOS1/NOS1AP/PKD1L1/PRKCE/RYR3/SLC24A3/SLC41A2/SLC8A3/TRPC4/TRPM3/UBASH3B	34	InNeu_5
GO:0006836	neurotransmitter transport	22/499	229/18866	2.01915e-07	1.34482e-05	1.18585e-05	ADRA1A/CACNA1B/CACNA1D/CACNB2/CADPS/CHRM2/CNR1/FBXL20/GAD1/GAD2/GRIN3A/NOS1/PCLO/PTPRN2/RIMS1/RIMS2/SLC6A1/STXBP5L/SYN2/SYN3/UNC13A/UNC13C	22	InNeu_5
GO:0097061	dendritic spine organization	13/499	84/18866	2.99531e-07	1.9638e-05	1.73167e-05	ARHGAP44/ARMCX5-GPRASP2/CHRNA7/CUX2/GRIN2B/KALRN/LRP8/RELN/SHANK1/SHANK2/TIAM1/ZMYND8/ZNF804A	13	InNeu_5
GO:0030072	peptide hormone secretion	23/499	257/18866	3.82717e-07	2.47059e-05	2.17854e-05	ABAT/ADCY8/ARRB1/CACNA1A/CACNA1C/CACNA1D/CACNA1E/CAMK2G/CNR1/EGFR/ENSA/HTR2C/ITSN1/KALRN/KCNB1/MYRIP/PCLO/PRKCA/PRKCE/PTPRN2/RIMS2/STXBP5L/TIAM1	23	InNeu_5
GO:0051056	regulation of small GTPase mediated signal transduction	26/499	323/18866	5.32125e-07	3.38303e-05	2.98313e-05	ADRA1A/ARHGAP28/ARHGAP44/ARRB1/AUTS2/CYTH3/GARNL3/IGF1/IQSEC1/IQSEC3/ITSN1/KALRN/MMD2/PLCE1/RALGPS1/RAP1GAP2/RASGRF1/RASGRF2/RELN/RIPOR2/ROBO1/SCAI/SIPA1L3/SRGAP3/TIAM1/TRIO	26	InNeu_5
GO:1903522	regulation of blood circulation	25/499	303/18866	5.57234e-07	3.48978e-05	3.07726e-05	ADRA1A/ADRA1B/AKAP9/ASIC2/CACNA1B/CACNA1C/CACNA1D/CACNA2D3/CACNB2/CACNB4/CACNG2/CACNG3/CACNG4/CHRM2/CHRM3/DMD/EGFR/FGF13/KCND3/KCNIP1/NOS1/NOS1AP/RYR3/SLC8A3/SPTBN4	25	InNeu_5
GO:0050805	negative regulation of synaptic transmission	12/499	75/18866	5.91095e-07	3.59454e-05	3.16964e-05	ADCY8/CELF4/GRIA1/GRID2/GRIK2/GRIK3/KCNB1/MAPT/SHANK2/SLC6A1/SORCS3/TNR	12	InNeu_5
GO:1900006	positive regulation of dendrite development	12/499	75/18866	5.91095e-07	3.59454e-05	3.16964e-05	ALK/ARMCX5-GPRASP2/CUX1/CUX2/ITSN1/KALRN/LRP8/RELN/SHANK1/SHANK2/TIAM1/ZMYND8	12	InNeu_5
GO:0060047	heart contraction	24/499	287/18866	7.37707e-07	4.42202e-05	3.89931e-05	ADRA1A/ADRA1B/AKAP9/CACNA1B/CACNA1C/CACNA1D/CACNA2D3/CACNB2/CACNB4/CACNG2/CACNG3/CACNG4/CHRM2/DMD/FGF13/KCND3/KCNIP1/NEDD4L/NOS1/NOS1AP/RYR3/SGCZ/SLC8A3/SPTBN4	24	InNeu_5
GO:0106027	neuron projection organization	13/499	92/18866	8.81567e-07	5.20993e-05	4.59408e-05	ARHGAP44/ARMCX5-GPRASP2/CHRNA7/CUX2/GRIN2B/KALRN/LRP8/RELN/SHANK1/SHANK2/TIAM1/ZMYND8/ZNF804A	13	InNeu_5
GO:0060998	regulation of dendritic spine development	12/499	78/18866	9.14547e-07	5.32978e-05	4.69976e-05	ARHGAP44/ARMCX5-GPRASP2/CUX2/ITSN1/KALRN/LRP8/RELN/SDK1/SHANK1/SHANK2/TIAM1/ZMYND8	12	InNeu_5
GO:0099633	protein localization to postsynaptic specialization membrane	7/499	22/18866	1.04913e-06	5.94886e-05	5.24566e-05	CACNG2/CACNG3/CACNG4/DLG2/GPC6/GPHN/SHISA6	7	InNeu_5
GO:0099645	neurotransmitter receptor localization to postsynaptic specialization membrane	7/499	22/18866	1.04913e-06	5.94886e-05	5.24566e-05	CACNG2/CACNG3/CACNG4/DLG2/GPC6/GPHN/SHISA6	7	InNeu_5
GO:0008016	regulation of heart contraction	22/499	256/18866	1.3565e-06	7.50627e-05	6.61897e-05	ADRA1A/ADRA1B/AKAP9/CACNA1B/CACNA1C/CACNA1D/CACNA2D3/CACNB2/CACNB4/CACNG2/CACNG3/CACNG4/CHRM2/DMD/FGF13/KCND3/KCNIP1/NOS1/NOS1AP/RYR3/SLC8A3/SPTBN4	22	InNeu_5
GO:0003015	heart process	24/499	297/18866	1.35957e-06	7.50627e-05	6.61897e-05	ADRA1A/ADRA1B/AKAP9/CACNA1B/CACNA1C/CACNA1D/CACNA2D3/CACNB2/CACNB4/CACNG2/CACNG3/CACNG4/CHRM2/DMD/FGF13/KCND3/KCNIP1/NEDD4L/NOS1/NOS1AP/RYR3/SGCZ/SLC8A3/SPTBN4	24	InNeu_5
GO:0048588	developmental cell growth	21/499	237/18866	1.44083e-06	7.68102e-05	6.77306e-05	ADRA1A/AUTS2/BCL11A/CDH4/DSCAM/FGF13/GOLGA4/IGF1/MACF1/MAPT/NEDD4L/PLXNA4/RIMS1/RIMS2/RNF157/SEMA6D/SORBS2/TIAM1/TMEM108/TNR/UNC13A	21	InNeu_5
GO:0098953	receptor diffusion trapping	5/499	9/18866	1.46445e-06	7.68102e-05	6.77306e-05	CACNG2/CACNG3/CACNG4/GPHN/SHISA6	5	InNeu_5
GO:0098970	postsynaptic neurotransmitter receptor diffusion trapping	5/499	9/18866	1.46445e-06	7.68102e-05	6.77306e-05	CACNG2/CACNG3/CACNG4/GPHN/SHISA6	5	InNeu_5
GO:0099628	neurotransmitter receptor diffusion trapping	5/499	9/18866	1.46445e-06	7.68102e-05	6.77306e-05	CACNG2/CACNG3/CACNG4/GPHN/SHISA6	5	InNeu_5
GO:0099072	regulation of postsynaptic membrane neurotransmitter receptor levels	11/499	68/18866	1.55987e-06	8.08052e-05	7.12534e-05	ARHGAP44/CACNG2/CACNG3/CACNG4/DLG2/FRRS1L/GPC6/GPHN/GRIP1/GRIP2/SHISA6	11	InNeu_5
GO:0019932	second-messenger-mediated signaling	31/499	456/18866	1.71886e-06	8.70166e-05	7.67306e-05	ADCY2/ADCY8/ADCY9/ADRA1A/ADRA1B/CACNA1C/CDH13/CHRM3/CNR1/DMD/EGFR/GNAL/GRIN2A/GRIN2B/GRIN2D/HTR2C/IGF1/KSR2/MAPT/NOS1/NOS1AP/PCLO/PDE10A/PDE3A/PDE3B/PDE7B/PLCE1/PRKCA/PTPRJ/RIMS2/RNF157	31	InNeu_5
GO:0099003	vesicle-mediated transport in synapse	20/499	220/18866	1.72125e-06	8.70166e-05	7.67306e-05	ADRA1A/CACNA1D/CACNB2/CADPS/CHRM2/CNR1/FBXL20/GRIN3A/GRIP1/GRIP2/ITSN1/PCLO/RIMS1/RIMS2/SNAP91/STXBP5L/SYN2/SYN3/UNC13A/UNC13C	20	InNeu_5
GO:0010769	regulation of cell morphogenesis involved in differentiation	24/499	310/18866	2.88122e-06	0.000143348	0.000126403	ARHGAP44/ARMCX5-GPRASP2/CDH4/CUX1/CUX2/DAB1/DSCAM/FGF13/GOLGA4/KALRN/LRP8/MACF1/MAPT/NEDD4L/PLXNA2/PLXNA4/PTPRO/RELN/ROBO1/ROBO2/SEMA6D/TIAM1/TNR/ZSWIM5	24	InNeu_5
GO:0060996	dendritic spine development	13/499	102/18866	2.90385e-06	0.000143348	0.000126403	ARHGAP44/ARMCX5-GPRASP2/CUX2/IQSEC1/ITSN1/KALRN/LRP8/RELN/SDK1/SHANK1/SHANK2/TIAM1/ZMYND8	13	InNeu_5
GO:1990138	neuron projection extension	17/499	172/18866	3.32453e-06	0.000162206	0.000143032	AUTS2/BCL11A/CDH4/DSCAM/GOLGA4/MACF1/MAPT/NEDD4L/PLXNA4/RIMS1/RIMS2/RNF157/SEMA6D/TIAM1/TMEM108/TNR/UNC13A	17	InNeu_5
GO:0097484	dendrite extension	8/499	36/18866	3.56992e-06	0.000172177	0.000151824	AUTS2/BCL11A/NEDD4L/RIMS1/RIMS2/RNF157/TMEM108/UNC13A	8	InNeu_5
GO:0050773	regulation of dendrite development	16/499	155/18866	3.66315e-06	0.000174666	0.000154019	ALK/ARHGAP44/ARMCX5-GPRASP2/BCL11A/CUX1/CUX2/ITSN1/KALRN/LRP8/NEDD4L/RELN/SDK1/SHANK1/SHANK2/TIAM1/ZMYND8	16	InNeu_5
GO:0016079	synaptic vesicle exocytosis	14/499	121/18866	3.89165e-06	0.000183476	0.000161788	ADRA1A/CACNA1D/CACNB2/CADPS/CHRM2/CNR1/FBXL20/GRIN3A/PCLO/RIMS1/RIMS2/STXBP5L/UNC13A/UNC13C	14	InNeu_5
GO:0030073	insulin secretion	19/499	213/18866	4.12227e-06	0.000190077	0.000167609	ABAT/ADCY8/ARRB1/CACNA1A/CACNA1C/CACNA1D/CACNA1E/CAMK2G/CNR1/ENSA/KCNB1/MYRIP/PCLO/PRKCA/PRKCE/PTPRN2/RIMS2/STXBP5L/TIAM1	19	InNeu_5
GO:0090276	regulation of peptide hormone secretion	19/499	213/18866	4.12227e-06	0.000190077	0.000167609	ABAT/ADCY8/ARRB1/CACNA1A/CACNA1C/CACNA1D/CACNA1E/CNR1/EGFR/ENSA/HTR2C/ITSN1/KALRN/KCNB1/MYRIP/PRKCA/PRKCE/STXBP5L/TIAM1	19	InNeu_5
GO:0010770	positive regulation of cell morphogenesis involved in differentiation	16/499	157/18866	4.33004e-06	0.000197487	0.000174143	ARMCX5-GPRASP2/CDH4/CUX1/CUX2/DSCAM/GOLGA4/KALRN/LRP8/MACF1/MAPT/PLXNA2/PLXNA4/RELN/ROBO1/ROBO2/TIAM1	16	InNeu_5
GO:0099175	regulation of postsynapse organization	13/499	107/18866	4.98764e-06	0.000225034	0.000198433	ARHGAP44/ARMCX5-GPRASP2/CUX2/GRID2/GRIN2B/KALRN/LRFN2/LRP8/RELN/SHISA6/TIAM1/ZMYND8/ZNF804A	13	InNeu_5
GO:0008038	neuron recognition	9/499	50/18866	5.62829e-06	0.000251237	0.000221539	CNR1/CNTN4/CNTN6/CNTNAP2/DSCAM/DSCAML1/OPCML/ROBO1/ROBO2	9	InNeu_5
GO:0099504	synaptic vesicle cycle	18/499	199/18866	6.06297e-06	0.000267792	0.000236137	ADRA1A/CACNA1D/CACNB2/CADPS/CHRM2/CNR1/FBXL20/GRIN3A/ITSN1/PCLO/RIMS1/RIMS2/SNAP91/STXBP5L/SYN2/SYN3/UNC13A/UNC13C	18	InNeu_5
GO:2000463	positive regulation of excitatory postsynaptic potential	7/499	28/18866	6.34669e-06	0.000277403	0.000244612	CHRNA7/CUX2/RELN/RIMS1/RIMS2/SHANK1/SHANK2	7	InNeu_5
GO:0051668	localization within membrane	12/499	95/18866	7.66364e-06	0.000331512	0.000292324	CACNG2/CACNG3/CACNG4/CDH13/CLIP1/COLQ/DLG2/GPHN/GRIK2/LHFPL4/RELN/SHISA6	12	InNeu_5
GO:0048813	dendrite morphogenesis	15/499	146/18866	7.78594e-06	0.000333365	0.000293959	ARHGAP44/ARMCX5-GPRASP2/CHRNA7/CTNNA2/CUX1/CUX2/DSCAM/KALRN/LRP8/NEDD4L/PHACTR1/RELN/SHANK1/SHANK2/TIAM1	15	InNeu_5
GO:0061337	cardiac conduction	15/499	148/18866	9.19373e-06	0.000389665	0.000343604	AKAP9/CACNA1C/CACNA1D/CACNA2D3/CACNB2/CACNB4/CACNG2/CACNG3/CACNG4/KCND3/KCNIP1/NOS1/RYR3/SLC8A3/SPTBN4	15	InNeu_5
GO:0035637	multicellular organismal signaling	18/499	206/18866	9.79723e-06	0.000411092	0.000362497	AKAP9/CACNA1C/CACNA1D/CACNA2D3/CACNB2/CACNB4/CACNG2/CACNG3/CACNG4/CNTNAP2/GRIK2/KCND3/KCNIP1/NOS1/RYR3/SLC8A3/SPTBN4/TNR	18	InNeu_5
GO:0046879	hormone secretion	23/499	314/18866	1.14888e-05	0.000477298	0.000420878	ABAT/ADCY8/ARRB1/CACNA1A/CACNA1C/CACNA1D/CACNA1E/CAMK2G/CNR1/EGFR/ENSA/HTR2C/ITSN1/KALRN/KCNB1/MYRIP/PCLO/PRKCA/PRKCE/PTPRN2/RIMS2/STXBP5L/TIAM1	23	InNeu_5
GO:0061003	positive regulation of dendritic spine morphogenesis	6/499	21/18866	1.28564e-05	0.000528876	0.000466359	ARMCX5-GPRASP2/CUX2/KALRN/LRP8/RELN/TIAM1	6	InNeu_5
GO:0060292	long-term synaptic depression	7/499	31/18866	1.31586e-05	0.000536052	0.000472687	ADCY8/GRIA1/GRID2/KCNB1/MAPT/SHANK2/SORCS3	7	InNeu_5
GO:0097106	postsynaptic density organization	7/499	32/18866	1.64617e-05	0.000657032	0.000579365	DLG2/GRID2/RELN/SHANK1/SHANK2/TMEM108/ZMYND8	7	InNeu_5
GO:0030534	adult behavior	14/499	137/18866	1.65569e-05	0.000657032	0.000579365	ABAT/ALK/CNTNAP2/DAB1/GRIN2D/KALRN/NRXN3/OXR1/SDK1/SEZ6L/SHANK1/SHANK2/SPTBN4/UNC79	14	InNeu_5
GO:0046578	regulation of Ras protein signal transduction	17/499	194/18866	1.6598e-05	0.000657032	0.000579365	ADRA1A/ARHGAP44/ARRB1/AUTS2/CYTH3/IGF1/IQSEC1/IQSEC3/KALRN/MMD2/PLCE1/RALGPS1/RASGRF1/RASGRF2/RIPOR2/ROBO1/SCAI	17	InNeu_5
GO:0060560	developmental growth involved in morphogenesis	19/499	236/18866	1.79524e-05	0.000698115	0.000615592	AUTS2/BCL11A/CDH4/DSCAM/FGF13/GOLGA4/KIF26B/MACF1/MAPT/NEDD4L/PLXNA4/RIMS1/RIMS2/RNF157/SEMA6D/TIAM1/TMEM108/TNR/UNC13A	19	InNeu_5
GO:0009914	hormone transport	23/499	323/18866	1.8083e-05	0.000698115	0.000615592	ABAT/ADCY8/ARRB1/CACNA1A/CACNA1C/CACNA1D/CACNA1E/CAMK2G/CNR1/EGFR/ENSA/HTR2C/ITSN1/KALRN/KCNB1/MYRIP/PCLO/PRKCA/PRKCE/PTPRN2/RIMS2/STXBP5L/TIAM1	23	InNeu_5
GO:0060291	long-term synaptic potentiation	11/499	87/18866	1.8135e-05	0.000698115	0.000615592	ADCY8/CHRNA7/GRIN2A/GRIN2B/GRIN2D/RELN/SHANK1/SHANK2/SLC8A3/TNR/TSHZ3	11	InNeu_5
GO:1900452	regulation of long-term synaptic depression	5/499	14/18866	2.08459e-05	0.000795177	0.000701181	ADCY8/GRID2/KCNB1/MAPT/SORCS3	5	InNeu_5
GO:0099084	postsynaptic specialization organization	7/499	34/18866	2.51333e-05	0.000950084	0.000837777	DLG2/GRID2/RELN/SHANK1/SHANK2/TMEM108/ZMYND8	7	InNeu_5
GO:0022604	regulation of cell morphogenesis	30/499	499/18866	2.76219e-05	0.00103483	0.000912508	ARHGAP44/ARMCX5-GPRASP2/BCL11A/CDH4/CUX1/CUX2/DAB1/DSCAM/FGF13/GOLGA4/GRIP1/KALRN/LRP8/MACF1/MAPT/NEDD4L/PLXNA2/PLXNA4/PTPRO/RELN/RIMS1/RIMS2/RNF157/ROBO1/ROBO2/SEMA6D/TIAM1/TNR/UNC13A/ZSWIM5	30	InNeu_5
GO:2000969	positive regulation of AMPA receptor activity	4/499	8/18866	3.11081e-05	0.00115513	0.00101858	CACNG2/CACNG3/CACNG4/RELN	4	InNeu_5
GO:0060997	dendritic spine morphogenesis	9/499	62/18866	3.44056e-05	0.00126637	0.00111667	ARHGAP44/ARMCX5-GPRASP2/CUX2/KALRN/LRP8/RELN/SHANK1/SHANK2/TIAM1	9	InNeu_5
GO:0050770	regulation of axonogenesis	16/499	186/18866	3.67056e-05	0.00133927	0.00118096	CDH4/DAB1/DSCAM/FGF13/GOLGA4/MACF1/MAPT/PLXNA2/PLXNA4/PTPRO/ROBO1/ROBO2/SEMA6D/TIAM1/TNR/ZSWIM5	16	InNeu_5
GO:2000310	regulation of NMDA receptor activity	7/499	36/18866	3.72563e-05	0.00134765	0.00118835	DAPK1/DLG2/GRIA1/GRIN2A/GRIN2B/RASGRF1/RELN	7	InNeu_5
GO:0010842	retina layer formation	6/499	25/18866	3.8349e-05	0.00136367	0.00120247	AHI1/ATP8A2/DSCAM/PTPRM/SDK1/SDK2	6	InNeu_5
GO:1903859	regulation of dendrite extension	6/499	25/18866	3.8349e-05	0.00136367	0.00120247	BCL11A/NEDD4L/RIMS1/RIMS2/RNF157/UNC13A	6	InNeu_5
GO:1900451	positive regulation of glutamate receptor signaling pathway	5/499	16/18866	4.35294e-05	0.00153487	0.00135344	CACNG2/CACNG3/CACNG4/RELN/UNC13A	5	InNeu_5
GO:2000300	regulation of synaptic vesicle exocytosis	10/499	80/18866	4.80171e-05	0.001679	0.00148053	ADRA1A/CACNA1D/CACNB2/CHRM2/CNR1/FBXL20/GRIN3A/RIMS1/RIMS2/STXBP5L	10	InNeu_5
GO:0098976	excitatory chemical synaptic transmission	4/499	9/18866	5.48229e-05	0.00190113	0.0016764	GRIN2A/GRIN2B/GRIN2D/SHISA6	4	InNeu_5
GO:0007158	neuron cell-cell adhesion	5/499	17/18866	6.03297e-05	0.00207495	0.00182967	ASTN1/ASTN2/CNTN4/NRXN3/TNR	5	InNeu_5
GO:0050775	positive regulation of dendrite morphogenesis	7/499	39/18866	6.40985e-05	0.00218664	0.00192817	ARMCX5-GPRASP2/CUX1/CUX2/KALRN/LRP8/RELN/TIAM1	7	InNeu_5
GO:0003025	regulation of systemic arterial blood pressure by baroreceptor feedback	3/499	4/18866	7.21316e-05	0.00238318	0.00210147	ADRA1A/ASIC2/NAV2	3	InNeu_5
GO:0050923	regulation of negative chemotaxis	3/499	4/18866	7.21316e-05	0.00238318	0.00210147	PLXNA4/ROBO1/ROBO2	3	InNeu_5
GO:0099533	positive regulation of presynaptic cytosolic calcium concentration	3/499	4/18866	7.21316e-05	0.00238318	0.00210147	CACNA1D/CACNB2/CNR1	3	InNeu_5
GO:0099703	induction of synaptic vesicle exocytosis by positive regulation of presynaptic cytosolic calcium ion concentration	3/499	4/18866	7.21316e-05	0.00238318	0.00210147	CACNA1D/CACNB2/CNR1	3	InNeu_5
GO:0001964	startle response	6/499	28/18866	7.62647e-05	0.00250005	0.00220453	CSMD1/CTNNA2/GRID2/GRIN2A/GRIN2D/GRIN3A	6	InNeu_5
GO:0001508	action potential	13/499	138/18866	7.73069e-05	0.00251457	0.00221733	ADRA1A/AKAP9/CACNA1C/CACNA1D/CACNB2/CNR1/DMD/FGF13/GRIK2/KCNB1/KCND3/NEDD4L/NOS1AP	13	InNeu_5
GO:0051588	regulation of neurotransmitter transport	12/499	120/18866	8.14301e-05	0.00261765	0.00230822	ADRA1A/CACNA1D/CACNB2/CHRM2/CNR1/FBXL20/GRIN3A/NOS1/RIMS1/RIMS2/STXBP5L/UNC13A	12	InNeu_5
GO:0060080	inhibitory postsynaptic potential	5/499	18/18866	8.17235e-05	0.00261765	0.00230822	ABAT/GABRB3/GRIK2/RIMS1/RIMS2	5	InNeu_5
GO:0019933	cAMP-mediated signaling	16/499	199/18866	8.26397e-05	0.00262694	0.00231641	ADCY2/ADCY8/ADCY9/ADRA1A/ADRA1B/CNR1/GNAL/NOS1/PCLO/PDE10A/PDE3A/PDE3B/PDE7B/PRKCA/RIMS2/RNF157	16	InNeu_5
GO:0002791	regulation of peptide secretion	24/499	381/18866	8.52443e-05	0.00268936	0.00237146	ABAT/ADCY8/ARRB1/CACNA1A/CACNA1C/CACNA1D/CACNA1E/CNR1/EGFR/ENSA/FRMD4A/GPI/HDAC9/HTR2C/IGF1/ITSN1/KALRN/KCNB1/MYRIP/PRKCA/PRKCE/STXBP5L/TIAM1/WLS	24	InNeu_5
GO:0007193	adenylate cyclase-inhibiting G protein-coupled receptor signaling pathway	10/499	86/18866	8.96617e-05	0.00278682	0.00245739	ADCY2/ADCY8/ADCY9/CHRM2/CHRM3/GNAL/GRIK3/GRM7/GRM8/HTR1E	10	InNeu_5
GO:0050772	positive regulation of axonogenesis	10/499	86/18866	8.96617e-05	0.00278682	0.00245739	CDH4/DSCAM/GOLGA4/MACF1/MAPT/PLXNA2/PLXNA4/ROBO1/ROBO2/TIAM1	10	InNeu_5
GO:0046883	regulation of hormone secretion	19/499	267/18866	9.63404e-05	0.00295627	0.00260681	ABAT/ADCY8/ARRB1/CACNA1A/CACNA1C/CACNA1D/CACNA1E/CNR1/EGFR/ENSA/HTR2C/ITSN1/KALRN/KCNB1/MYRIP/PRKCA/PRKCE/STXBP5L/TIAM1	19	InNeu_5
GO:0043279	response to alkaloid	11/499	104/18866	9.65226e-05	0.00295627	0.00260681	ABAT/ADCY8/ATG7/CACNG4/CNR1/PRKCE/RYR3/SDK1/SLC6A1/SPIDR/TIAM1	11	InNeu_5
GO:0050796	regulation of insulin secretion	15/499	181/18866	9.75094e-05	0.00296485	0.00261438	ABAT/ADCY8/ARRB1/CACNA1A/CACNA1C/CACNA1D/CACNA1E/CNR1/ENSA/KCNB1/MYRIP/PRKCA/PRKCE/STXBP5L/TIAM1	15	InNeu_5
GO:0019935	cyclic-nucleotide-mediated signaling	17/499	224/18866	0.000102158	0.00308383	0.0027193	ADCY2/ADCY8/ADCY9/ADRA1A/ADRA1B/CNR1/GNAL/HTR2C/NOS1/PCLO/PDE10A/PDE3A/PDE3B/PDE7B/PRKCA/RIMS2/RNF157	17	InNeu_5
GO:0046928	regulation of neurotransmitter secretion	11/499	106/18866	0.00011474	0.00342012	0.00301583	ADRA1A/CACNA1D/CACNB2/CHRM2/CNR1/FBXL20/GRIN3A/RIMS1/RIMS2/STXBP5L/UNC13A	11	InNeu_5
GO:0051491	positive regulation of filopodium assembly	6/499	30/18866	0.000114928	0.00342012	0.00301583	DOCK11/FNBP1L/RIPOR2/TENM1/TENM2/ZMYND8	6	InNeu_5
GO:0016049	cell growth	28/499	490/18866	0.00012165	0.00359468	0.00316976	ADRA1A/AUTS2/BCL11A/CDH4/DSCAM/EGFR/FGF13/GOLGA4/IGF1/KLHL22/MACF1/MAPT/NEDD4L/PAK5/PLCE1/PLXNA4/PTPRJ/RERG/RIMS1/RIMS2/RNF157/SEMA6D/SMARCA4/SORBS2/TIAM1/TMEM108/TNR/UNC13A	28	InNeu_5
GO:0016339	calcium-dependent cell-cell adhesion via plasma membrane cell adhesion molecules	7/499	43/18866	0.000122577	0.00359673	0.00317156	CDH10/CDH12/CDH13/CDH7/CDH8/CDH9/CDHR3	7	InNeu_5
GO:0007612	learning	13/499	145/18866	0.000128092	0.00373246	0.00329126	CNTNAP2/FGF13/GRIN2A/KALRN/NRXN3/PAK5/RELN/SHANK1/SHANK2/SLC6A1/SLC8A3/SORCS3/TNR	13	InNeu_5
GO:0003012	muscle system process	27/499	467/18866	0.000132416	0.00383183	0.00337888	ABAT/ADRA1A/ADRA1B/AKAP9/ATP8A2/CACNA1C/CACNA1D/CACNB2/CAMK2G/CHRM2/CHRM3/DMD/FGF13/GRIP2/GTF2IRD1/IGF1/KCNB2/KCND3/NEDD4L/NOS1/NOS1AP/PLCE1/PRKCA/SLC8A3/SORBS1/SORBS2/TIAM1	27	InNeu_5
GO:0051899	membrane depolarization	10/499	91/18866	0.00014469	0.00415835	0.0036668	CACNA1A/CACNA1B/CACNA1C/CACNA1D/CACNA1E/CACNB2/CACNB4/CACNG2/CACNG4/NEDD4L	10	InNeu_5
GO:0086001	cardiac muscle cell action potential	9/499	75/18866	0.000157241	0.00448833	0.00395777	AKAP9/CACNA1C/CACNA1D/CACNB2/DMD/FGF13/KCND3/NEDD4L/NOS1AP	9	InNeu_5
GO:0090257	regulation of muscle system process	18/499	256/18866	0.000169637	0.00480944	0.00424092	ABAT/ADRA1A/ADRA1B/AKAP9/CACNA1C/CAMK2G/CHRM2/CHRM3/DMD/FGF13/GTF2IRD1/IGF1/KCNB2/NOS1/NOS1AP/PLCE1/PRKCA/SLC8A3	18	InNeu_5
GO:0072659	protein localization to plasma membrane	19/499	281/18866	0.000187288	0.00527423	0.00465077	ANK1/ARHGAP44/CACNB2/DPP6/EGFR/FGF13/GOLGA4/GPR158/GRIP1/GRIP2/KCNB1/KCNB2/MACF1/PACS1/PID1/PRKCE/SORBS1/SPTBN4/TTC7B	19	InNeu_5
GO:0051489	regulation of filopodium assembly	7/499	46/18866	0.000190149	0.00531909	0.00469033	ARHGAP44/DOCK11/FNBP1L/RIPOR2/TENM1/TENM2/ZMYND8	7	InNeu_5
GO:0021537	telencephalon development	18/499	259/18866	0.000195978	0.00544585	0.00480211	ALK/BCL11B/CNTNAP2/DAB1/DIXDC1/EGFR/EXT1/FGF13/KIRREL3/LRP8/PHACTR1/PLXNA4/RELN/ROBO1/ROBO2/SLC8A3/TMEM108/TNR	18	InNeu_5
GO:0006937	regulation of muscle contraction	14/499	173/18866	0.00021187	0.00584873	0.00515736	ABAT/ADRA1A/ADRA1B/AKAP9/CACNA1C/CHRM2/CHRM3/DMD/FGF13/KCNB2/NOS1/NOS1AP/PLCE1/SLC8A3	14	InNeu_5
GO:0006874	cellular calcium ion homeostasis	26/499	456/18866	0.000218382	0.00595056	0.00524715	ADCY8/ADRA1A/ADRA1B/CACNA1A/CACNA1C/CACNA1D/CACNB2/CHRNA7/CNR1/DMD/GRIA1/GRIK2/GRIN2A/GRIN2B/GRIN2D/GRM1/HTR2C/MICU1/NOS1/PLCE1/PRKCE/RYR3/SLC24A3/SLC8A3/TRPC4/UBASH3B	26	InNeu_5
GO:0042551	neuron maturation	7/499	47/18866	0.000218395	0.00595056	0.00524715	ANKS1A/BCL11A/CNTNAP2/NTN4/SCLT1/SPTBN4/SRRM4	7	InNeu_5
GO:0051480	regulation of cytosolic calcium ion concentration	22/499	357/18866	0.000226956	0.00614391	0.00541766	ADCY8/ADRA1A/ADRA1B/CACNA1A/CACNA1C/CACNA1D/CACNB2/CNR1/DMD/GRIA1/GRIN2A/GRIN2B/GRIN2D/GRM1/HTR2C/NOS1/PLCE1/PRKCE/RYR3/SLC8A3/TRPC4/UBASH3B	22	InNeu_5
GO:0046058	cAMP metabolic process	5/499	22/18866	0.00023014	0.00619019	0.00545846	ADCY2/ADCY8/ADCY9/PDE10A/PDE7B	5	InNeu_5
GO:0071805	potassium ion transmembrane transport	16/499	218/18866	0.000237639	0.00632081	0.00557364	AKAP9/CACNA1D/DPP6/KCNAB1/KCNB1/KCNB2/KCND3/KCNIP1/KCNJ6/KCNQ3/KCNT2/NEDD4L/NETO2/NOS1AP/SLC24A3/WNK2	16	InNeu_5
GO:0007616	long-term memory	6/499	34/18866	0.000238009	0.00632081	0.00557364	ADCY8/CAMK4/GRIA1/RASGRF1/RELN/SHANK1	6	InNeu_5
GO:0051932	synaptic transmission, GABAergic	7/499	48/18866	0.000249929	0.00655438	0.0057796	ADRA1A/CNR1/CNTNAP4/GABRG3/PRKCE/SLC6A1/SYN3	7	InNeu_5
GO:0061001	regulation of dendritic spine morphogenesis	7/499	48/18866	0.000249929	0.00655438	0.0057796	ARHGAP44/ARMCX5-GPRASP2/CUX2/KALRN/LRP8/RELN/TIAM1	7	InNeu_5
GO:0006813	potassium ion transport	17/499	242/18866	0.000258005	0.00672416	0.00592931	AKAP9/CACNA1D/DPP6/KCNAB1/KCNB1/KCNB2/KCND3/KCNIP1/KCNJ6/KCNQ3/KCNT2/NEDD4L/NETO2/NOS1/NOS1AP/SLC24A3/WNK2	17	InNeu_5
GO:0009306	protein secretion	26/499	462/18866	0.000267496	0.00692849	0.00610949	ABAT/ADCY8/ARRB1/CACNA1A/CACNA1C/CACNA1D/CACNA1E/CAMK2G/CNR1/EGFR/ENSA/FRMD4A/GPI/HDAC9/IGF1/KCNB1/MYRIP/PCLO/PCSK5/PRKCA/PRKCE/PTPRN2/RIMS2/STXBP5L/TIAM1/WLS	26	InNeu_5
GO:0035592	establishment of protein localization to extracellular region	26/499	463/18866	0.00027657	0.00711956	0.00627798	ABAT/ADCY8/ARRB1/CACNA1A/CACNA1C/CACNA1D/CACNA1E/CAMK2G/CNR1/EGFR/ENSA/FRMD4A/GPI/HDAC9/IGF1/KCNB1/MYRIP/PCLO/PCSK5/PRKCA/PRKCE/PTPRN2/RIMS2/STXBP5L/TIAM1/WLS	26	InNeu_5
GO:0032228	regulation of synaptic transmission, GABAergic	6/499	35/18866	0.0002809	0.00718692	0.00633737	ADRA1A/CNR1/CNTNAP4/PRKCE/SLC6A1/SYN3	6	InNeu_5
GO:0006941	striated muscle contraction	14/499	178/18866	0.000284501	0.00722727	0.00637295	ADRA1A/ADRA1B/AKAP9/ATP8A2/CACNA1C/CACNA1D/CACNB2/DMD/FGF13/KCND3/NEDD4L/NOS1/NOS1AP/SLC8A3	14	InNeu_5
GO:0072578	neurotransmitter-gated ion channel clustering	4/499	13/18866	0.000285921	0.00722727	0.00637295	GPHN/LHFPL4/RELN/SHISA6	4	InNeu_5
GO:1903861	positive regulation of dendrite extension	5/499	23/18866	0.000287717	0.00722911	0.00637457	NEDD4L/RIMS1/RIMS2/RNF157/UNC13A	5	InNeu_5
GO:0055074	calcium ion homeostasis	26/499	468/18866	0.000326151	0.008146	0.00718308	ADCY8/ADRA1A/ADRA1B/CACNA1A/CACNA1C/CACNA1D/CACNB2/CHRNA7/CNR1/DMD/GRIA1/GRIK2/GRIN2A/GRIN2B/GRIN2D/GRM1/HTR2C/MICU1/NOS1/PLCE1/PRKCE/RYR3/SLC24A3/SLC8A3/TRPC4/UBASH3B	26	InNeu_5
GO:1900454	positive regulation of long-term synaptic depression	3/499	6/18866	0.0003466	0.00858755	0.00757244	ADCY8/GRID2/KCNB1	3	InNeu_5
GO:0071692	protein localization to extracellular region	26/499	470/18866	0.000348083	0.00858755	0.00757244	ABAT/ADCY8/ARRB1/CACNA1A/CACNA1C/CACNA1D/CACNA1E/CAMK2G/CNR1/EGFR/ENSA/FRMD4A/GPI/HDAC9/IGF1/KCNB1/MYRIP/PCLO/PCSK5/PRKCA/PRKCE/PTPRN2/RIMS2/STXBP5L/TIAM1/WLS	26	InNeu_5
GO:0060048	cardiac muscle contraction	12/499	140/18866	0.000349969	0.00858755	0.00757244	ADRA1A/ADRA1B/AKAP9/CACNA1C/CACNA1D/CACNB2/DMD/FGF13/KCND3/NEDD4L/NOS1/NOS1AP	12	InNeu_5
GO:0034332	adherens junction organization	8/499	67/18866	0.000375604	0.00916298	0.00807985	CDH10/CDH12/CDH13/CDH4/CDH7/CDH8/CDH9/CDHR3	8	InNeu_5
GO:0007265	Ras protein signal transduction	21/499	346/18866	0.000383205	0.00929438	0.00819571	ADRA1A/ARHGAP44/ARRB1/AUTS2/CDH13/CYTH3/IGF1/IQSEC1/IQSEC3/KALRN/KSR2/MMD2/PLCE1/RALGPS1/RASGRF1/RASGRF2/RERG/RIPOR2/ROBO1/SCAI/TIAM1	21	InNeu_5
GO:0007204	positive regulation of cytosolic calcium ion concentration	20/499	322/18866	0.00039047	0.00941616	0.0083031	ADCY8/ADRA1A/ADRA1B/CACNA1A/CACNA1C/CACNA1D/CACNB2/CNR1/DMD/GRIN2A/GRIN2B/GRIN2D/GRM1/HTR2C/NOS1/PLCE1/PRKCE/RYR3/SLC8A3/UBASH3B	20	InNeu_5
GO:0070509	calcium ion import	9/499	85/18866	0.000408425	0.00979287	0.00863528	CACNA1A/CACNA1B/CACNA1C/CACNA1D/CACNA1E/CACNB2/MICU1/SLC8A3/TRPC4	9	InNeu_5
GO:0002027	regulation of heart rate	10/499	104/18866	0.000433134	0.0103263	0.00910566	ADRA1A/ADRA1B/AKAP9/CACNA1C/CACNA1D/CACNB2/DMD/KCND3/NOS1AP/SPTBN4	10	InNeu_5
GO:0050708	regulation of protein secretion	21/499	352/18866	0.000480404	0.0113886	0.0100423	ABAT/ADCY8/ARRB1/CACNA1A/CACNA1C/CACNA1D/CACNA1E/CNR1/EGFR/ENSA/FRMD4A/GPI/HDAC9/IGF1/KCNB1/MYRIP/PRKCA/PRKCE/STXBP5L/TIAM1/WLS	21	InNeu_5
GO:0045216	cell-cell junction organization	15/499	210/18866	0.000491176	0.0115785	0.0102098	CDH10/CDH12/CDH13/CDH4/CDH7/CDH8/CDH9/CDHR3/PARD3/PATJ/PRKCA/PTPRO/SDK1/SDK2/SVEP1	15	InNeu_5
GO:0007188	adenylate cyclase-modulating G protein-coupled receptor signaling pathway	16/499	233/18866	0.000498488	0.0116852	0.0103039	ADCY2/ADCY8/ADCY9/ADRA1A/ADRA1B/CACNA1D/CHRM2/CHRM3/CNR1/GNAL/GRIK3/GRM7/GRM8/HTR1E/NOS1/PRKCA	16	InNeu_5
GO:0007216	G protein-coupled glutamate receptor signaling pathway	4/499	15/18866	0.000523356	0.0121326	0.0106984	GRIK3/GRM1/GRM7/GRM8	4	InNeu_5
GO:0099171	presynaptic modulation of chemical synaptic transmission	4/499	15/18866	0.000523356	0.0121326	0.0106984	CACNA1D/CACNB2/CNR1/FBXL20	4	InNeu_5
GO:0002028	regulation of sodium ion transport	9/499	88/18866	0.0005286	0.0121869	0.0107463	DMD/FGF13/NEDD4L/NETO2/NKAIN3/NOS1/PRKCE/SPTBN4/WNK2	9	InNeu_5
GO:0043266	regulation of potassium ion transport	10/499	107/18866	0.000543528	0.0123948	0.0109296	AKAP9/CACNA1D/DPP6/KCNAB1/KCNIP1/NEDD4L/NETO2/NOS1/NOS1AP/WNK2	10	InNeu_5
GO:0051963	regulation of synapse assembly	10/499	107/18866	0.000543528	0.0123948	0.0109296	ARMCX5-GPRASP2/ASIC2/COLQ/CUX2/GPC6/GRID2/IL1RAPL2/LHFPL4/LINGO2/ROBO2	10	InNeu_5
GO:0022029	telencephalon cell migration	7/499	55/18866	0.000587532	0.0131321	0.0115797	DAB1/DIXDC1/EGFR/FGF13/RELN/ROBO1/TNR	7	InNeu_5
GO:0009187	cyclic nucleotide metabolic process	6/499	40/18866	0.000594084	0.0131321	0.0115797	ADCY2/ADCY8/ADCY9/PDE10A/PDE7B/RORA	6	InNeu_5
GO:0007196	adenylate cyclase-inhibiting G protein-coupled glutamate receptor signaling pathway	3/499	7/18866	0.000594635	0.0131321	0.0115797	GRIK3/GRM7/GRM8	3	InNeu_5
GO:0097151	positive regulation of inhibitory postsynaptic potential	3/499	7/18866	0.000594635	0.0131321	0.0115797	ABAT/RIMS1/RIMS2	3	InNeu_5
GO:0098828	modulation of inhibitory postsynaptic potential	3/499	7/18866	0.000594635	0.0131321	0.0115797	ABAT/RIMS1/RIMS2	3	InNeu_5
GO:0098943	neurotransmitter receptor transport, postsynaptic endosome to lysosome	3/499	7/18866	0.000594635	0.0131321	0.0115797	CACNG2/CACNG3/CACNG4	3	InNeu_5
GO:0030307	positive regulation of cell growth	13/499	171/18866	0.000641267	0.0140877	0.0124224	CDH4/DSCAM/EGFR/GOLGA4/IGF1/KLHL22/MACF1/MAPT/NEDD4L/RIMS1/RIMS2/RNF157/UNC13A	13	InNeu_5
GO:0043113	receptor clustering	7/499	56/18866	0.000656405	0.0143452	0.0126495	COLQ/DLG2/GPHN/GRIK2/LHFPL4/RELN/SHISA6	7	InNeu_5
GO:0007187	G protein-coupled receptor signaling pathway, coupled to cyclic nucleotide second messenger	17/499	263/18866	0.000670574	0.0143615	0.0126638	ADCY2/ADCY8/ADCY9/ADRA1A/ADRA1B/CACNA1D/CHRM2/CHRM3/CNR1/GNAL/GRIK3/GRM7/GRM8/HTR1E/HTR2C/NOS1/PRKCA	17	InNeu_5
GO:1901379	regulation of potassium ion transmembrane transport	9/499	91/18866	0.000676341	0.0143615	0.0126638	AKAP9/CACNA1D/DPP6/KCNAB1/KCNIP1/NEDD4L/NETO2/NOS1AP/WNK2	9	InNeu_5
GO:0001941	postsynaptic membrane organization	6/499	41/18866	0.000680583	0.0143615	0.0126638	COLQ/GPHN/LHFPL4/RELN/SHISA6/ZMYND8	6	InNeu_5
GO:0017014	protein nitrosylation	4/499	16/18866	0.000683298	0.0143615	0.0126638	DMD/NOS1/NOS1AP/OXR1	4	InNeu_5
GO:0018119	peptidyl-cysteine S-nitrosylation	4/499	16/18866	0.000683298	0.0143615	0.0126638	DMD/NOS1/NOS1AP/OXR1	4	InNeu_5
GO:0048172	regulation of short-term neuronal synaptic plasticity	4/499	16/18866	0.000683298	0.0143615	0.0126638	GRIK2/SHISA6/SHISA9/UNC13A	4	InNeu_5
GO:0070593	dendrite self-avoidance	4/499	16/18866	0.000683298	0.0143615	0.0126638	CNTN4/CNTN6/DSCAM/DSCAML1	4	InNeu_5
GO:0072503	cellular divalent inorganic cation homeostasis	26/499	492/18866	0.000690005	0.0143615	0.0126638	ADCY8/ADRA1A/ADRA1B/CACNA1A/CACNA1C/CACNA1D/CACNB2/CHRNA7/CNR1/DMD/GRIA1/GRIK2/GRIN2A/GRIN2B/GRIN2D/GRM1/HTR2C/MICU1/NOS1/PLCE1/PRKCE/RYR3/SLC24A3/SLC8A3/TRPC4/UBASH3B	26	InNeu_5
GO:0006936	muscle contraction	21/499	362/18866	0.000690384	0.0143615	0.0126638	ABAT/ADRA1A/ADRA1B/AKAP9/ATP8A2/CACNA1C/CACNA1D/CACNB2/CHRM2/CHRM3/DMD/FGF13/GRIP2/KCNB2/KCND3/NEDD4L/NOS1/NOS1AP/PLCE1/SLC8A3/SORBS1	21	InNeu_5
GO:0006540	glutamate decarboxylation to succinate	2/499	2/18866	0.000698222	0.0143615	0.0126638	GAD1/GAD2	2	InNeu_5
GO:0030860	regulation of polarized epithelial cell differentiation	2/499	2/18866	0.000698222	0.0143615	0.0126638	AHI1/AJAP1	2	InNeu_5
GO:0050925	negative regulation of negative chemotaxis	2/499	2/18866	0.000698222	0.0143615	0.0126638	ROBO1/ROBO2	2	InNeu_5
GO:0098900	regulation of action potential	7/499	57/18866	0.000731524	0.0149677	0.0131984	ADRA1A/AKAP9/CACNA1C/CNR1/FGF13/KCNB1/NOS1AP	7	InNeu_5
GO:0007605	sensory perception of sound	12/499	152/18866	0.000734831	0.0149677	0.0131984	ASIC2/CACNA1D/CNTN5/GABRB3/GRM7/LHFPL3/LHFPL4/NAV2/RIPOR2/SOBP/SPTBN4/SRRM4	12	InNeu_5
GO:0086003	cardiac muscle cell contraction	8/499	74/18866	0.000738893	0.0149778	0.0132073	AKAP9/CACNA1C/CACNA1D/CACNB2/FGF13/KCND3/NEDD4L/NOS1AP	8	InNeu_5
GO:0021795	cerebral cortex cell migration	6/499	42/18866	0.000776515	0.0156647	0.013813	DAB1/DIXDC1/EGFR/FGF13/RELN/ROBO1	6	InNeu_5
GO:0021885	forebrain cell migration	7/499	58/18866	0.000813286	0.016328	0.0143979	DAB1/DIXDC1/EGFR/FGF13/RELN/ROBO1/TNR	7	InNeu_5
GO:0001558	regulation of cell growth	23/499	420/18866	0.000861158	0.0172068	0.0151728	BCL11A/CDH4/DSCAM/EGFR/FGF13/GOLGA4/IGF1/KLHL22/MACF1/MAPT/NEDD4L/PAK5/PLCE1/PLXNA4/PTPRJ/RERG/RIMS1/RIMS2/RNF157/SEMA6D/SMARCA4/TNR/UNC13A	23	InNeu_5
GO:0098693	regulation of synaptic vesicle cycle	10/499	114/18866	0.000893775	0.0177738	0.0156728	ADRA1A/CACNA1D/CACNB2/CHRM2/CNR1/FBXL20/GRIN3A/RIMS1/RIMS2/STXBP5L	10	InNeu_5
GO:0048814	regulation of dendrite morphogenesis	9/499	95/18866	0.000924112	0.0182904	0.0161284	ARHGAP44/ARMCX5-GPRASP2/CUX1/CUX2/KALRN/LRP8/NEDD4L/RELN/TIAM1	9	InNeu_5
GO:0060401	cytosolic calcium ion transport	13/499	178/18866	0.000932079	0.0183615	0.0161911	ADRA1A/CACNA1C/DMD/GRIN2A/GRIN2B/GRIN2D/HTR2C/MICU1/NOS1/PRKCE/RYR3/SLC8A3/UBASH3B	13	InNeu_5
GO:0060402	calcium ion transport into cytosol	12/499	158/18866	0.00103238	0.0202424	0.0178496	ADRA1A/CACNA1C/DMD/GRIN2A/GRIN2B/GRIN2D/HTR2C/NOS1/PRKCE/RYR3/SLC8A3/UBASH3B	12	InNeu_5
GO:0042133	neurotransmitter metabolic process	5/499	30/18866	0.00104623	0.0204185	0.0180048	ABAT/COLQ/GAD1/GAD2/NOS1	5	InNeu_5
GO:0061577	calcium ion transmembrane transport via high voltage-gated calcium channel	4/499	18/18866	0.00110163	0.0212215	0.018713	CACNA1C/CACNB2/NOS1/NOS1AP	4	InNeu_5
GO:0099010	modification of postsynaptic structure	4/499	18/18866	0.00110163	0.0212215	0.018713	ARHGAP44/CTNNA2/ITSN1/TIAM1	4	InNeu_5
GO:0046847	filopodium assembly	7/499	61/18866	0.00110255	0.0212215	0.018713	ARHGAP44/DOCK11/FNBP1L/RIPOR2/TENM1/TENM2/ZMYND8	7	InNeu_5
GO:0006942	regulation of striated muscle contraction	9/499	98/18866	0.00115456	0.0221212	0.0195063	ADRA1A/ADRA1B/AKAP9/CACNA1C/DMD/FGF13/NOS1/NOS1AP/SLC8A3	9	InNeu_5
GO:0097553	calcium ion transmembrane import into cytosol	11/499	140/18866	0.00125512	0.0239387	0.0211089	CACNA1C/DMD/GRIN2A/GRIN2B/GRIN2D/HTR2C/NOS1/PRKCE/RYR3/SLC8A3/UBASH3B	11	InNeu_5
GO:0071625	vocalization behavior	4/499	19/18866	0.00136646	0.0259267	0.0228619	CNTNAP2/NRXN3/SHANK1/SHANK2	4	InNeu_5
GO:1990504	dense core granule exocytosis	3/499	9/18866	0.00137172	0.0259267	0.0228619	CADPS/UNC13A/UNC13C	3	InNeu_5
GO:0007157	heterophilic cell-cell adhesion via plasma membrane cell adhesion molecules	6/499	47/18866	0.00142211	0.0267586	0.0235955	CDH4/GRID2/TENM1/TENM2/TENM3/TENM4	6	InNeu_5
GO:0048639	positive regulation of developmental growth	13/499	187/18866	0.00146126	0.0273726	0.024137	ATP8A2/CDH4/DSCAM/GOLGA4/IGF1/MACF1/MAPT/NEDD4L/RIMS1/RIMS2/RNF157/SPTBN4/UNC13A	13	InNeu_5
GO:0055117	regulation of cardiac muscle contraction	8/499	83/18866	0.00157318	0.0293381	0.0258701	ADRA1A/ADRA1B/AKAP9/CACNA1C/DMD/FGF13/NOS1/NOS1AP	8	InNeu_5
GO:0042220	response to cocaine	6/499	48/18866	0.00158956	0.0293824	0.0259092	ABAT/CACNG4/CNR1/SDK1/SLC6A1/TIAM1	6	InNeu_5
GO:0099637	neurotransmitter receptor transport	6/499	48/18866	0.00158956	0.0293824	0.0259092	ARHGAP44/CACNG2/CACNG3/CACNG4/GRIP1/GRIP2	6	InNeu_5
GO:0017156	calcium-ion regulated exocytosis	7/499	65/18866	0.00160727	0.0294502	0.025969	CADPS/KCNB1/RIMS1/RIMS2/SYN2/UNC13A/UNC13C	7	InNeu_5
GO:1902305	regulation of sodium ion transmembrane transport	7/499	65/18866	0.00160727	0.0294502	0.025969	DMD/FGF13/NEDD4L/NETO2/NOS1/PRKCE/WNK2	7	InNeu_5
GO:0035335	peptidyl-tyrosine dephosphorylation	9/499	103/18866	0.00164014	0.0299218	0.0263848	PTPRE/PTPRG/PTPRJ/PTPRM/PTPRN2/PTPRO/PTPRR/PTPRT/UBASH3B	9	InNeu_5
GO:0031279	regulation of cyclase activity	6/499	49/18866	0.00177159	0.0321801	0.0283761	AKAP9/CACNA1C/CACNA1D/GABBR2/GRM7/NOS1	6	InNeu_5
GO:0006171	cAMP biosynthetic process	3/499	10/18866	0.00192125	0.0340151	0.0299943	ADCY2/ADCY8/ADCY9	3	InNeu_5
GO:0014051	gamma-aminobutyric acid secretion	3/499	10/18866	0.00192125	0.0340151	0.0299943	ABAT/SLC6A1/TRPC4	3	InNeu_5
GO:0051124	synaptic growth at neuromuscular junction	3/499	10/18866	0.00192125	0.0340151	0.0299943	COLQ/SHANK1/SHANK2	3	InNeu_5
GO:0098887	neurotransmitter receptor transport, endosome to postsynaptic membrane	3/499	10/18866	0.00192125	0.0340151	0.0299943	ARHGAP44/GRIP1/GRIP2	3	InNeu_5
GO:0099639	neurotransmitter receptor transport, endosome to plasma membrane	3/499	10/18866	0.00192125	0.0340151	0.0299943	ARHGAP44/GRIP1/GRIP2	3	InNeu_5
GO:2000169	regulation of peptidyl-cysteine S-nitrosylation	3/499	10/18866	0.00192125	0.0340151	0.0299943	DMD/NOS1AP/OXR1	3	InNeu_5
GO:0035023	regulation of Rho protein signal transduction	8/499	86/18866	0.00197591	0.0348359	0.030718	ADRA1A/ARRB1/KALRN/RASGRF1/RASGRF2/RIPOR2/ROBO1/SCAI	8	InNeu_5
GO:0032414	positive regulation of ion transmembrane transporter activity	9/499	106/18866	0.00200231	0.0351535	0.0309981	AKAP9/CACNB2/CACNG2/CACNG3/CACNG4/DMD/NOS1AP/RELN/WNK2	9	InNeu_5
GO:0009449	gamma-aminobutyric acid biosynthetic process	2/499	3/18866	0.00205787	0.0352442	0.0310781	ABAT/GAD1	2	InNeu_5
GO:0021564	vagus nerve development	2/499	3/18866	0.00205787	0.0352442	0.0310781	NAV2/PLXNA4	2	InNeu_5
GO:0061789	dense core granule priming	2/499	3/18866	0.00205787	0.0352442	0.0310781	UNC13A/UNC13C	2	InNeu_5
GO:0097477	lateral motor column neuron migration	2/499	3/18866	0.00205787	0.0352442	0.0310781	DAB1/RELN	2	InNeu_5
GO:0098912	membrane depolarization during atrial cardiac muscle cell action potential	2/499	3/18866	0.00205787	0.0352442	0.0310781	CACNA1C/CACNB2	2	InNeu_5
GO:1902722	positive regulation of prolactin secretion	2/499	3/18866	0.00205787	0.0352442	0.0310781	ABAT/EGFR	2	InNeu_5
GO:0010959	regulation of metal ion transport	21/499	396/18866	0.00210046	0.0358274	0.0315924	AKAP9/CACNA1B/CACNA1C/CACNA1D/CACNB2/CACNB4/CAMK2G/DMD/DPP6/FGF13/KCNAB1/KCNIP1/NEDD4L/NETO2/NKAIN3/NOS1/NOS1AP/PRKCE/SPTBN4/UBASH3B/WNK2	21	InNeu_5
GO:1905475	regulation of protein localization to membrane	13/499	195/18866	0.00212149	0.0360395	0.0317794	ARHGAP44/CACNG2/EGFR/GPC6/KCNB1/MTCL1/PID1/PPP1R13B/PRKCE/SHISA6/SORBS1/TFDP2/ZMYND8	13	InNeu_5
GO:0050905	neuromuscular process	9/499	107/18866	0.00213628	0.0361445	0.0318719	ATP8A2/CSMD1/CTNNA2/GRID2/GRIN2A/GRIN2D/GRIN3A/SHANK1/TNR	9	InNeu_5
GO:0035176	social behavior	6/499	51/18866	0.00218258	0.0367796	0.032432	CNTNAP2/GAD1/KALRN/NRXN3/SHANK1/SHANK2	6	InNeu_5
GO:0021543	pallium development	12/499	173/18866	0.00223468	0.0373575	0.0329415	ALK/CNTNAP2/DAB1/DIXDC1/EGFR/FGF13/KIRREL3/LRP8/PHACTR1/RELN/ROBO1/TMEM108	12	InNeu_5
GO:0050954	sensory perception of mechanical stimulus	12/499	173/18866	0.00223468	0.0373575	0.0329415	ASIC2/CACNA1D/CNTN5/GABRB3/GRM7/LHFPL3/LHFPL4/NAV2/RIPOR2/SOBP/SPTBN4/SRRM4	12	InNeu_5
GO:0019722	calcium-mediated signaling	14/499	222/18866	0.00243998	0.0406276	0.0358251	CACNA1C/CDH13/CHRM3/DMD/EGFR/GRIN2A/GRIN2B/GRIN2D/IGF1/KSR2/MAPT/NOS1/PLCE1/PTPRJ	14	InNeu_5
GO:0030048	actin filament-based movement	11/499	153/18866	0.00254484	0.0422062	0.0372171	AKAP9/CACNA1C/CACNA1D/CACNB2/DMD/FGF13/FNBP1L/KCND3/MYO5B/NEDD4L/NOS1AP	11	InNeu_5
GO:0043949	regulation of cAMP-mediated signaling	6/499	53/18866	0.00266163	0.0437969	0.0386197	NOS1/PDE10A/PDE3A/PDE3B/PRKCA/RNF157	6	InNeu_5
GO:0051703	intraspecies interaction between organisms	6/499	53/18866	0.00266163	0.0437969	0.0386197	CNTNAP2/GAD1/KALRN/NRXN3/SHANK1/SHANK2	6	InNeu_5
GO:0061387	regulation of extent of cell growth	9/499	111/18866	0.00274521	0.0449957	0.0396768	CDH4/DSCAM/FGF13/GOLGA4/MACF1/MAPT/PLXNA4/SEMA6D/TNR	9	InNeu_5
GO:0048638	regulation of developmental growth	19/499	353/18866	0.00285024	0.0463389	0.0408613	ATP8A2/BCL11A/CDH4/COLQ/DSCAM/FGF13/GOLGA4/IGF1/MACF1/MAPT/NEDD4L/PLXNA4/RIMS1/RIMS2/RNF157/SEMA6D/SPTBN4/TNR/UNC13A	19	InNeu_5
GO:0001956	positive regulation of neurotransmitter secretion	4/499	23/18866	0.00287134	0.0463389	0.0408613	CACNA1D/CACNB2/CNR1/UNC13A	4	InNeu_5
GO:0034063	stress granule assembly	4/499	23/18866	0.00287134	0.0463389	0.0408613	ATXN2/BICD1/MAPT/PRRC2C	4	InNeu_5
GO:0048791	calcium ion-regulated exocytosis of neurotransmitter	4/499	23/18866	0.00287134	0.0463389	0.0408613	RIMS1/RIMS2/UNC13A/UNC13C	4	InNeu_5
GO:0003407	neural retina development	7/499	72/18866	0.00290416	0.0465108	0.0410129	AHI1/ATP8A2/DSCAM/PTPRM/SDK1/SDK2/SMARCA4	7	InNeu_5
GO:0019226	transmission of nerve impulse	7/499	72/18866	0.00290416	0.0465108	0.0410129	CACNG2/CACNG3/CACNG4/CNTNAP2/GRIK2/SPTBN4/TNR	7	InNeu_5
GO:2000649	regulation of sodium ion transmembrane transporter activity	6/499	55/18866	0.00321545	0.0513005	0.0452364	DMD/FGF13/NEDD4L/NETO2/PRKCE/WNK2	6	InNeu_5
GO:0032411	positive regulation of transporter activity	9/499	114/18866	0.0032861	0.0522292	0.0460553	AKAP9/CACNB2/CACNG2/CACNG3/CACNG4/DMD/NOS1AP/RELN/WNK2	9	InNeu_5
GO:0099563	modification of synaptic structure	4/499	24/18866	0.00337449	0.0526223	0.046402	ARHGAP44/CTNNA2/ITSN1/TIAM1	4	InNeu_5
GO:0001976	nervous system process involved in regulation of systemic arterial blood pressure	3/499	12/18866	0.00338609	0.0526223	0.046402	ADRA1A/ASIC2/NAV2	3	InNeu_5
GO:0045161	neuronal ion channel clustering	3/499	12/18866	0.00338609	0.0526223	0.046402	CNTNAP2/SCLT1/SPTBN4	3	InNeu_5
GO:0098885	modification of postsynaptic actin cytoskeleton	3/499	12/18866	0.00338609	0.0526223	0.046402	CTNNA2/ITSN1/TIAM1	3	InNeu_5
GO:1902950	regulation of dendritic spine maintenance	3/499	12/18866	0.00338609	0.0526223	0.046402	GRIN2B/ZMYND8/ZNF804A	3	InNeu_5
GO:2000302	positive regulation of synaptic vesicle exocytosis	3/499	12/18866	0.00338609	0.0526223	0.046402	CACNA1D/CACNB2/CNR1	3	InNeu_5
GO:0016601	Rac protein signal transduction	5/499	39/18866	0.00347843	0.0536599	0.0473169	ARHGAP44/AUTS2/CDH13/RASGRF1/TIAM1	5	InNeu_5
GO:0086091	regulation of heart rate by cardiac conduction	5/499	39/18866	0.00347843	0.0536599	0.0473169	AKAP9/CACNA1C/CACNA1D/CACNB2/KCND3	5	InNeu_5
GO:0086002	cardiac muscle cell action potential involved in contraction	6/499	56/18866	0.00352254	0.0541413	0.0477413	CACNA1C/CACNA1D/CACNB2/KCND3/NEDD4L/NOS1AP	6	InNeu_5
GO:1903305	regulation of regulated secretory pathway	11/499	162/18866	0.00394766	0.0593252	0.0523125	ADRA1A/CACNA1D/CACNB2/CHRM2/CNR1/FBXL20/GRIN3A/KCNB1/RIMS1/RIMS2/STXBP5L	11	InNeu_5
GO:0003137	Notch signaling pathway involved in heart induction	2/499	4/18866	0.00404361	0.0593252	0.0523125	ROBO1/ROBO2	2	InNeu_5
GO:0010735	positive regulation of transcription via serum response element binding	2/499	4/18866	0.00404361	0.0593252	0.0523125	MICAL2/MRTFA	2	InNeu_5
GO:0021942	radial glia guided migration of Purkinje cell	2/499	4/18866	0.00404361	0.0593252	0.0523125	CTNNA2/DAB1	2	InNeu_5
GO:0033602	negative regulation of dopamine secretion	2/499	4/18866	0.00404361	0.0593252	0.0523125	ABAT/CNR1	2	InNeu_5
GO:0035480	regulation of Notch signaling pathway involved in heart induction	2/499	4/18866	0.00404361	0.0593252	0.0523125	ROBO1/ROBO2	2	InNeu_5
GO:0035481	positive regulation of Notch signaling pathway involved in heart induction	2/499	4/18866	0.00404361	0.0593252	0.0523125	ROBO1/ROBO2	2	InNeu_5
GO:0046959	habituation	2/499	4/18866	0.00404361	0.0593252	0.0523125	KALRN/SHANK1	2	InNeu_5
GO:0050893	sensory processing	2/499	4/18866	0.00404361	0.0593252	0.0523125	CHRNA7/SHANK1	2	InNeu_5
GO:0097112	gamma-aminobutyric acid receptor clustering	2/499	4/18866	0.00404361	0.0593252	0.0523125	GPHN/LHFPL4	2	InNeu_5
GO:0097476	spinal cord motor neuron migration	2/499	4/18866	0.00404361	0.0593252	0.0523125	DAB1/RELN	2	InNeu_5
GO:1902952	positive regulation of dendritic spine maintenance	2/499	4/18866	0.00404361	0.0593252	0.0523125	ZMYND8/ZNF804A	2	InNeu_5
GO:2001288	positive regulation of caveolin-mediated endocytosis	2/499	4/18866	0.00404361	0.0593252	0.0523125	ITSN1/NEDD4L	2	InNeu_5
GO:0021987	cerebral cortex development	9/499	118/18866	0.00413394	0.060439	0.0532946	CNTNAP2/DAB1/DIXDC1/EGFR/FGF13/LRP8/PHACTR1/RELN/ROBO1	9	InNeu_5
GO:0030516	regulation of axon extension	8/499	97/18866	0.0041871	0.0610037	0.0537926	CDH4/DSCAM/GOLGA4/MACF1/MAPT/PLXNA4/SEMA6D/TNR	8	InNeu_5
GO:0008217	regulation of blood pressure	12/499	187/18866	0.0042132	0.0611716	0.0539407	ABAT/ADRA1A/ADRA1B/ASIC2/CACNA1B/CNR1/GRIP2/NAV2/NOS1/PCSK5/PTPRO/TRHDE	12	InNeu_5
GO:1903532	positive regulation of secretion by cell	17/499	313/18866	0.00423742	0.0613111	0.0540636	ABAT/ADCY8/ARRB1/CACNA1D/CACNB2/CADPS/CNR1/EGFR/FRMD4A/GPI/IGF1/ITSN1/KCNB1/MYRIP/PRKCE/UNC13A/WLS	17	InNeu_5
GO:0051047	positive regulation of secretion	18/499	340/18866	0.00431364	0.0613916	0.0541346	ABAT/ADCY8/ARRB1/CACNA1D/CACNB2/CADPS/CNR1/EGFR/FRMD4A/GPI/IGF1/ITSN1/KCNB1/MYRIP/PRKCE/SLC6A1/UNC13A/WLS	18	InNeu_5
GO:0016322	neuron remodeling	3/499	13/18866	0.00431614	0.0613916	0.0541346	ANKS1A/BCL11A/NTN4	3	InNeu_5
GO:0035641	locomotory exploration behavior	3/499	13/18866	0.00431614	0.0613916	0.0541346	GAD1/PRKCE/TNR	3	InNeu_5
GO:0099566	regulation of postsynaptic cytosolic calcium ion concentration	3/499	13/18866	0.00431614	0.0613916	0.0541346	GRIA1/GRM1/SLC8A3	3	InNeu_5
GO:0099638	endosome to plasma membrane protein transport	3/499	13/18866	0.00431614	0.0613916	0.0541346	ARHGAP44/GRIP1/GRIP2	3	InNeu_5
GO:0051057	positive regulation of small GTPase mediated signal transduction	7/499	78/18866	0.00455088	0.0639078	0.0563534	ARRB1/AUTS2/IGF1/MMD2/RASGRF1/RELN/ROBO1	7	InNeu_5
GO:0035640	exploration behavior	4/499	26/18866	0.00455396	0.0639078	0.0563534	ABAT/GAD1/PRKCE/TNR	4	InNeu_5
GO:0043951	negative regulation of cAMP-mediated signaling	4/499	26/18866	0.00455396	0.0639078	0.0563534	PDE10A/PDE3A/PDE3B/RNF157	4	InNeu_5
GO:0140058	neuron projection arborization	4/499	26/18866	0.00455396	0.0639078	0.0563534	CHRNA7/GRIP1/MACF1/PHACTR1	4	InNeu_5
GO:0043087	regulation of GTPase activity	23/499	481/18866	0.00479599	0.0670799	0.0591505	ARHGAP28/ARHGAP44/ARRB1/DOCK11/GARNL3/IQSEC1/KALRN/PLXNA2/PLXNA4/PTPRN2/RAP1GAP2/RASGRF1/RGS12/RGS6/RGS7/RIN2/SBF2/SGSM1/SIPA1L3/SRGAP3/STXBP5L/TBC1D22A/TIAM1	23	InNeu_5
GO:0060042	retina morphogenesis in camera-type eye	6/499	60/18866	0.00497228	0.0693146	0.061121	AHI1/ATP8A2/DSCAM/PTPRM/SDK1/SDK2	6	InNeu_5
GO:0045773	positive regulation of axon extension	5/499	43/18866	0.00533509	0.0741259	0.0653636	CDH4/DSCAM/GOLGA4/MACF1/MAPT	5	InNeu_5
GO:0048675	axon extension	9/499	123/18866	0.00542373	0.0748618	0.0660125	AUTS2/CDH4/DSCAM/GOLGA4/MACF1/MAPT/PLXNA4/SEMA6D/TNR	9	InNeu_5
GO:0070252	actin-mediated cell contraction	9/499	123/18866	0.00542373	0.0748618	0.0660125	AKAP9/CACNA1C/CACNA1D/CACNB2/DMD/FGF13/KCND3/NEDD4L/NOS1AP	9	InNeu_5
GO:0021766	hippocampus development	7/499	81/18866	0.00559976	0.077038	0.0679315	ALK/DAB1/FGF13/KIRREL3/LRP8/RELN/TMEM108	7	InNeu_5
GO:0007043	cell-cell junction assembly	10/499	147/18866	0.00578614	0.0790835	0.0697352	CDH10/CDH12/CDH7/CDH8/CDH9/CDHR3/PARD3/PATJ/PRKCA/PTPRO	10	InNeu_5
GO:1904064	positive regulation of cation transmembrane transport	10/499	147/18866	0.00578614	0.0790835	0.0697352	AKAP9/CACNB2/CACNG2/CACNG3/CACNG4/DMD/NOS1/NOS1AP/RELN/WNK2	10	InNeu_5
GO:1902667	regulation of axon guidance	5/499	44/18866	0.00589094	0.0802545	0.0707678	DSCAM/PLXNA4/PTPRO/SEMA6D/ZSWIM5	5	InNeu_5
GO:0051590	positive regulation of neurotransmitter transport	4/499	28/18866	0.00598299	0.0809826	0.0714099	CACNA1D/CACNB2/CNR1/UNC13A	4	InNeu_5
GO:0071880	adenylate cyclase-activating adrenergic receptor signaling pathway	4/499	28/18866	0.00598299	0.0809826	0.0714099	ADCY9/ADRA1A/ADRA1B/NOS1	4	InNeu_5
GO:0017157	regulation of exocytosis	13/499	222/18866	0.00636371	0.0855933	0.0754755	ADRA1A/CACNA1D/CACNB2/CADPS/CHRM2/CNR1/FBXL20/GRIN3A/KCNB1/PCLO/RIMS1/RIMS2/STXBP5L	13	InNeu_5
GO:0120034	positive regulation of plasma membrane bounded cell projection assembly	8/499	104/18866	0.00636442	0.0855933	0.0754755	AUTS2/DOCK11/FNBP1L/PLCE1/RIPOR2/TENM1/TENM2/ZMYND8	8	InNeu_5
GO:0045927	positive regulation of growth	15/499	274/18866	0.00650926	0.0862852	0.0760856	ATP8A2/CDH4/DSCAM/EGFR/GOLGA4/IGF1/KLHL22/MACF1/MAPT/NEDD4L/RIMS1/RIMS2/RNF157/SPTBN4/UNC13A	15	InNeu_5
GO:0021535	cell migration in hindbrain	3/499	15/18866	0.00660213	0.0862852	0.0760856	CTNNA2/DAB1/PLXNA2	3	InNeu_5
GO:0060134	prepulse inhibition	3/499	15/18866	0.00660213	0.0862852	0.0760856	CTNNA2/GRID2/GRIN3A	3	InNeu_5
GO:0009448	gamma-aminobutyric acid metabolic process	2/499	5/18866	0.00662151	0.0862852	0.0760856	ABAT/GAD1	2	InNeu_5
GO:0010750	positive regulation of nitric oxide mediated signal transduction	2/499	5/18866	0.00662151	0.0862852	0.0760856	EGFR/NOS1AP	2	InNeu_5
GO:0016199	axon midline choice point recognition	2/499	5/18866	0.00662151	0.0862852	0.0760856	ROBO1/ROBO2	2	InNeu_5
GO:0021563	glossopharyngeal nerve development	2/499	5/18866	0.00662151	0.0862852	0.0760856	NAV2/PLXNA4	2	InNeu_5
GO:0071315	cellular response to morphine	2/499	5/18866	0.00662151	0.0862852	0.0760856	ADCY8/ATG7	2	InNeu_5
GO:0071317	cellular response to isoquinoline alkaloid	2/499	5/18866	0.00662151	0.0862852	0.0760856	ADCY8/ATG7	2	InNeu_5
GO:0106071	positive regulation of adenylate cyclase-activating G protein-coupled receptor signaling pathway	2/499	5/18866	0.00662151	0.0862852	0.0760856	NOS1/PRKCA	2	InNeu_5
GO:0035725	sodium ion transmembrane transport	11/499	174/18866	0.00670973	0.0871641	0.0768606	ASIC2/DMD/FGF13/NEDD4L/NETO2/NOS1/PRKCE/SLC24A3/SLC6A1/SLC8A3/WNK2	11	InNeu_5
GO:0030166	proteoglycan biosynthetic process	6/499	64/18866	0.0068182	0.0882999	0.0778621	CHST11/CHST15/CHSY3/EXT1/IGF1/NDST3	6	InNeu_5
GO:1901888	regulation of cell junction assembly	12/499	200/18866	0.00712457	0.0919836	0.0811105	ARMCX5-GPRASP2/ASIC2/COLQ/CUX2/GPC6/GRID2/IL1RAPL2/LHFPL4/LINGO2/MACF1/PTPRJ/ROBO2	12	InNeu_5
GO:0006940	regulation of smooth muscle contraction	6/499	65/18866	0.00734812	0.0945789	0.0833989	ABAT/ADRA1A/CHRM2/CHRM3/KCNB2/PLCE1	6	InNeu_5
GO:0090162	establishment of epithelial cell polarity	4/499	30/18866	0.00768255	0.0985809	0.0869279	CYTH3/FRMD4A/PARD3/SIPA1L3	4	InNeu_5
GO:1901016	regulation of potassium ion transmembrane transporter activity	6/499	66/18866	0.00790716	0.100704	0.0888001	AKAP9/CACNA1D/KCNAB1/NEDD4L/NETO2/NOS1AP	6	InNeu_5
GO:0015812	gamma-aminobutyric acid transport	3/499	16/18866	0.00796801	0.100704	0.0888001	ABAT/SLC6A1/TRPC4	3	InNeu_5
GO:0097091	synaptic vesicle clustering	3/499	16/18866	0.00796801	0.100704	0.0888001	PCLO/SYN2/SYN3	3	InNeu_5
GO:1902514	regulation of calcium ion transmembrane transport via high voltage-gated calcium channel	3/499	16/18866	0.00796801	0.100704	0.0888001	CACNB2/NOS1/NOS1AP	3	InNeu_5
GO:1904862	inhibitory synapse assembly	3/499	16/18866	0.00796801	0.100704	0.0888001	FGF13/GABRB3/LHFPL4	3	InNeu_5
GO:0042692	muscle cell differentiation	19/499	390/18866	0.00815773	0.102792	0.0906415	ADRA1A/CTNNA2/DMD/FHOD3/HDAC9/IGF1/ITGA8/MRTFA/MRTFB/NEBL/NOS1/RIPOR2/RORA/SGCZ/SMYD3/SORBS2/SOX6/SYNE1/ZEB1	19	InNeu_5
GO:0048013	ephrin receptor signaling pathway	7/499	87/18866	0.00822703	0.103355	0.0911377	ANKS1A/ANKS1B/EPHA6/GRIN2B/ITSN1/KALRN/TIAM1	7	InNeu_5
GO:0021761	limbic system development	8/499	109/18866	0.00838058	0.10497	0.0925616	ALK/CNTNAP2/DAB1/FGF13/KIRREL3/LRP8/RELN/TMEM108	8	InNeu_5
GO:0014072	response to isoquinoline alkaloid	4/499	31/18866	0.00863987	0.107575	0.0948591	ADCY8/ATG7/CNR1/PRKCE	4	InNeu_5
GO:0043278	response to morphine	4/499	31/18866	0.00863987	0.107575	0.0948591	ADCY8/ATG7/CNR1/PRKCE	4	InNeu_5
GO:0030902	hindbrain development	10/499	156/18866	0.00867098	0.107643	0.094919	ABAT/AHI1/CTNNA2/DAB1/GRID2/MYO16/PLXNA2/RORA/SEZ6L/WLS	10	InNeu_5
GO:0008361	regulation of cell size	11/499	181/18866	0.00891011	0.110286	0.097249	CDH4/DSCAM/FGF13/GOLGA4/MACF1/MAPT/PLXNA4/PRR16/RAP1GAP2/SEMA6D/TNR	11	InNeu_5
GO:0086009	membrane repolarization	5/499	49/18866	0.00929087	0.112472	0.0991769	AKAP9/CACNA1D/KCND3/NEDD4L/NOS1AP	5	InNeu_5
GO:0035020	regulation of Rac protein signal transduction	3/499	17/18866	0.00948794	0.112472	0.0991769	ARHGAP44/AUTS2/RASGRF1	3	InNeu_5
GO:0098877	neurotransmitter receptor transport to plasma membrane	3/499	17/18866	0.00948794	0.112472	0.0991769	ARHGAP44/GRIP1/GRIP2	3	InNeu_5
GO:0098969	neurotransmitter receptor transport to postsynaptic membrane	3/499	17/18866	0.00948794	0.112472	0.0991769	ARHGAP44/GRIP1/GRIP2	3	InNeu_5
GO:0099509	regulation of presynaptic cytosolic calcium ion concentration	3/499	17/18866	0.00948794	0.112472	0.0991769	CACNA1D/CACNB2/CNR1	3	InNeu_5
GO:1904263	positive regulation of TORC1 signaling	3/499	17/18866	0.00948794	0.112472	0.0991769	CLEC16A/GPR137C/KLHL22	3	InNeu_5
GO:0038128	ERBB2 signaling pathway	4/499	32/18866	0.00967191	0.112472	0.0991769	EGFR/NRG2/PRKCA/PTPRR	4	InNeu_5
GO:0045761	regulation of adenylate cyclase activity	4/499	32/18866	0.00967191	0.112472	0.0991769	AKAP9/CACNA1C/CACNA1D/GABBR2	4	InNeu_5
GO:0071875	adrenergic receptor signaling pathway	4/499	32/18866	0.00967191	0.112472	0.0991769	ADCY9/ADRA1A/ADRA1B/NOS1	4	InNeu_5
GO:0040013	negative regulation of locomotion	19/499	397/18866	0.0097476	0.112472	0.0991769	FRMD5/LDLRAD4/MCC/NEXMIF/PTPRG/PTPRJ/PTPRM/PTPRO/PTPRR/PTPRT/RIPOR2/ROBO1/ROBO2/SCAI/SEMA6D/SPOCK3/SRGAP3/TMEFF2/ZMYND8	19	InNeu_5
GO:0021700	developmental maturation	15/499	287/18866	0.0097574	0.112472	0.0991769	ANKS1A/BCL11A/CATSPER2/CNTNAP2/IGF1/NTN4/PDE3A/RELN/SCLT1/SEZ6L/SHANK1/SPTBN4/SRRM4/UNC13A/UNC13C	15	InNeu_5
GO:0001996	positive regulation of heart rate by epinephrine-norepinephrine	2/499	6/18866	0.00975896	0.112472	0.0991769	ADRA1A/ADRA1B	2	InNeu_5
GO:0009757	hexose mediated signaling	2/499	6/18866	0.00975896	0.112472	0.0991769	ADCY8/SMARCA4	2	InNeu_5
GO:0010182	sugar mediated signaling pathway	2/499	6/18866	0.00975896	0.112472	0.0991769	ADCY8/SMARCA4	2	InNeu_5
GO:0010255	glucose mediated signaling pathway	2/499	6/18866	0.00975896	0.112472	0.0991769	ADCY8/SMARCA4	2	InNeu_5
GO:0021800	cerebral cortex tangential migration	2/499	6/18866	0.00975896	0.112472	0.0991769	RELN/ROBO1	2	InNeu_5
GO:0046958	nonassociative learning	2/499	6/18866	0.00975896	0.112472	0.0991769	KALRN/SHANK1	2	InNeu_5
GO:0070782	phosphatidylserine exposure on apoptotic cell surface	2/499	6/18866	0.00975896	0.112472	0.0991769	XKR4/XKR6	2	InNeu_5
GO:0086045	membrane depolarization during AV node cell action potential	2/499	6/18866	0.00975896	0.112472	0.0991769	CACNA1C/CACNB2	2	InNeu_5
GO:0097475	motor neuron migration	2/499	6/18866	0.00975896	0.112472	0.0991769	DAB1/RELN	2	InNeu_5
GO:0099011	neuronal dense core vesicle exocytosis	2/499	6/18866	0.00975896	0.112472	0.0991769	UNC13A/UNC13C	2	InNeu_5
GO:0099505	regulation of presynaptic membrane potential	2/499	6/18866	0.00975896	0.112472	0.0991769	GRIK2/GRIK3	2	InNeu_5
GO:0099525	presynaptic dense core vesicle exocytosis	2/499	6/18866	0.00975896	0.112472	0.0991769	UNC13A/UNC13C	2	InNeu_5
GO:1905274	regulation of modification of postsynaptic actin cytoskeleton	2/499	6/18866	0.00975896	0.112472	0.0991769	ITSN1/TIAM1	2	InNeu_5
GO:0030032	lamellipodium assembly	6/499	69/18866	0.00976739	0.112472	0.0991769	ABLIM1/ABLIM2/AUTS2/CDH13/PLCE1/PTPRO	6	InNeu_5
GO:0015748	organophosphate ester transport	9/499	135/18866	0.00978367	0.112472	0.0991769	ABCC1/ATP8A2/OSBPL10/PITPNC1/PRELID2/SLC25A12/SLC25A48/XKR4/XKR6	9	InNeu_5
GO:0006029	proteoglycan metabolic process	7/499	90/18866	0.00983709	0.112777	0.099446	CHST11/CHST15/CHSY3/EXT1/IGF1/NDST3/SPOCK3	7	InNeu_5
GO:0034764	positive regulation of transmembrane transport	12/499	210/18866	0.0102915	0.117665	0.103756	AKAP9/CACNB2/CACNG2/CACNG3/CACNG4/DMD/IGF1/NOS1/NOS1AP/RELN/SORBS1/WNK2	12	InNeu_5
GO:0015914	phospholipid transport	7/499	91/18866	0.0104216	0.118829	0.104782	ABCC1/ATP8A2/OSBPL10/PITPNC1/PRELID2/XKR4/XKR6	7	InNeu_5
GO:0034767	positive regulation of ion transmembrane transport	10/499	161/18866	0.010691	0.121571	0.1072	AKAP9/CACNB2/CACNG2/CACNG3/CACNG4/DMD/NOS1/NOS1AP/RELN/WNK2	10	InNeu_5
GO:0010766	negative regulation of sodium ion transport	3/499	18/18866	0.0111652	0.124305	0.109612	NEDD4L/PRKCE/WNK2	3	InNeu_5
GO:0034199	activation of protein kinase A activity	3/499	18/18866	0.0111652	0.124305	0.109612	ADCY2/ADCY8/ADCY9	3	InNeu_5
GO:0042136	neurotransmitter biosynthetic process	3/499	18/18866	0.0111652	0.124305	0.109612	GAD1/GAD2/NOS1	3	InNeu_5
GO:0060004	reflex	3/499	18/18866	0.0111652	0.124305	0.109612	ADRA1A/CACNG2/SHANK1	3	InNeu_5
GO:0090036	regulation of protein kinase C signaling	3/499	18/18866	0.0111652	0.124305	0.109612	ADRA1A/DGKG/SEZ6L	3	InNeu_5
GO:0097107	postsynaptic density assembly	3/499	18/18866	0.0111652	0.124305	0.109612	GRID2/SHANK1/SHANK2	3	InNeu_5
GO:1903540	establishment of protein localization to postsynaptic membrane	3/499	18/18866	0.0111652	0.124305	0.109612	ARHGAP44/GRIP1/GRIP2	3	InNeu_5
GO:0046579	positive regulation of Ras protein signal transduction	6/499	71/18866	0.0111685	0.124305	0.109612	ARRB1/AUTS2/IGF1/MMD2/RASGRF1/ROBO1	6	InNeu_5
GO:0051339	regulation of lyase activity	5/499	52/18866	0.0118753	0.13181	0.116229	AKAP9/CACNA1C/CACNA1D/GABBR2/NOS1	5	InNeu_5
GO:0045907	positive regulation of vasoconstriction	4/499	34/18866	0.0119685	0.13181	0.116229	ADRA1A/ADRA1B/CHRM3/EGFR	4	InNeu_5
GO:0098664	G protein-coupled serotonin receptor signaling pathway	4/499	34/18866	0.0119685	0.13181	0.116229	CHRM2/CHRM3/HTR1E/HTR2C	4	InNeu_5
GO:0098901	regulation of cardiac muscle cell action potential	4/499	34/18866	0.0119685	0.13181	0.116229	AKAP9/CACNA1C/FGF13/NOS1AP	4	InNeu_5
GO:0016311	dephosphorylation	22/499	492/18866	0.0120059	0.131876	0.116287	BOD1L1/CAMK2G/CTDSPL/DLG2/ENSA/INPP4A/INPP4B/PCDH11X/PHACTR1/PLPPR1/PPM1E/PTPRE/PTPRG/PTPRJ/PTPRM/PTPRN2/PTPRO/PTPRR/PTPRT/RIMBP2/TMEM132D/UBASH3B	22	InNeu_5
GO:0001764	neuron migration	10/499	164/18866	0.0120637	0.132165	0.116542	ASTN1/ASTN2/AUTS2/CTNNA2/DAB1/FGF13/KIRREL3/NEXMIF/PHACTR1/RELN	10	InNeu_5
GO:0043547	positive regulation of GTPase activity	19/499	406/18866	0.0121472	0.132734	0.117044	ARHGAP28/ARHGAP44/ARRB1/DOCK11/GARNL3/IQSEC1/KALRN/RAP1GAP2/RASGRF1/RGS12/RGS6/RGS7/RIN2/SGSM1/SIPA1L3/SRGAP3/STXBP5L/TBC1D22A/TIAM1	19	InNeu_5
GO:0006814	sodium ion transport	13/499	241/18866	0.012183	0.132779	0.117083	ASIC2/DMD/FGF13/NEDD4L/NETO2/NKAIN3/NOS1/PRKCE/SLC24A3/SLC6A1/SLC8A3/SPTBN4/WNK2	13	InNeu_5
GO:0007266	Rho protein signal transduction	9/499	140/18866	0.0122274	0.132917	0.117206	ADRA1A/ARRB1/CDH13/KALRN/RASGRF1/RASGRF2/RIPOR2/ROBO1/SCAI	9	InNeu_5
GO:0048168	regulation of neuronal synaptic plasticity	5/499	53/18866	0.0128351	0.139086	0.122645	GRIK2/RASGRF1/SHISA6/SHISA9/UNC13A	5	InNeu_5
GO:0031643	positive regulation of myelination	3/499	19/18866	0.0130025	0.139086	0.122645	PARD3/SLC25A12/TENM4	3	InNeu_5
GO:0032011	ARF protein signal transduction	3/499	19/18866	0.0130025	0.139086	0.122645	CYTH3/IQSEC1/IQSEC3	3	InNeu_5
GO:0032012	regulation of ARF protein signal transduction	3/499	19/18866	0.0130025	0.139086	0.122645	CYTH3/IQSEC1/IQSEC3	3	InNeu_5
GO:0014904	myotube cell development	4/499	35/18866	0.0132369	0.139086	0.122645	HDAC9/IGF1/RIPOR2/SMYD3	4	InNeu_5
GO:0071312	cellular response to alkaloid	4/499	35/18866	0.0132369	0.139086	0.122645	ADCY8/ATG7/RYR3/SPIDR	4	InNeu_5
GO:0003321	positive regulation of blood pressure by epinephrine-norepinephrine	2/499	7/18866	0.0134247	0.139086	0.122645	ADRA1A/ADRA1B	2	InNeu_5
GO:0014052	regulation of gamma-aminobutyric acid secretion	2/499	7/18866	0.0134247	0.139086	0.122645	ABAT/SLC6A1	2	InNeu_5
GO:0016198	axon choice point recognition	2/499	7/18866	0.0134247	0.139086	0.122645	ROBO1/ROBO2	2	InNeu_5
GO:0021891	olfactory bulb interneuron development	2/499	7/18866	0.0134247	0.139086	0.122645	ROBO1/ROBO2	2	InNeu_5
GO:0038026	reelin-mediated signaling pathway	2/499	7/18866	0.0134247	0.139086	0.122645	LRP8/RELN	2	InNeu_5
GO:0045162	clustering of voltage-gated sodium channels	2/499	7/18866	0.0134247	0.139086	0.122645	SCLT1/SPTBN4	2	InNeu_5
GO:0070459	prolactin secretion	2/499	7/18866	0.0134247	0.139086	0.122645	ABAT/EGFR	2	InNeu_5
GO:0090240	positive regulation of histone H4 acetylation	2/499	7/18866	0.0134247	0.139086	0.122645	ARRB1/AUTS2	2	InNeu_5
GO:0140059	dendrite arborization	2/499	7/18866	0.0134247	0.139086	0.122645	CHRNA7/PHACTR1	2	InNeu_5
GO:1901321	positive regulation of heart induction	2/499	7/18866	0.0134247	0.139086	0.122645	ROBO1/ROBO2	2	InNeu_5
GO:1902083	negative regulation of peptidyl-cysteine S-nitrosylation	2/499	7/18866	0.0134247	0.139086	0.122645	DMD/OXR1	2	InNeu_5
GO:1903997	positive regulation of non-membrane spanning protein tyrosine kinase activity	2/499	7/18866	0.0134247	0.139086	0.122645	ADRA1A/DOCK3	2	InNeu_5
GO:2001286	regulation of caveolin-mediated endocytosis	2/499	7/18866	0.0134247	0.139086	0.122645	ITSN1/NEDD4L	2	InNeu_5
GO:2001259	positive regulation of cation channel activity	6/499	74/18866	0.0135279	0.13981	0.123284	CACNB2/CACNG2/CACNG3/CACNG4/NOS1AP/RELN	6	InNeu_5
GO:0032535	regulation of cellular component size	18/499	383/18866	0.0138461	0.142747	0.125873	ARHGAP28/CDH4/CTNNA2/DSCAM/FGF13/FHOD3/GOLGA4/MACF1/MAPT/PLXNA4/PRKCE/PRR16/RAP1GAP2/SEMA6D/SPTBN4/SVIL/TENM1/TNR	18	InNeu_5
GO:0002793	positive regulation of peptide secretion	11/499	193/18866	0.0139337	0.143298	0.126359	ABAT/ADCY8/ARRB1/EGFR/FRMD4A/GPI/IGF1/ITSN1/MYRIP/PRKCE/WLS	11	InNeu_5
GO:0008344	adult locomotory behavior	6/499	75/18866	0.0143862	0.14759	0.130144	DAB1/GRIN2D/KALRN/OXR1/SEZ6L/SPTBN4	6	InNeu_5
GO:1901385	regulation of voltage-gated calcium channel activity	4/499	36/18866	0.0145877	0.149293	0.131645	CACNB2/CACNB4/DMD/NOS1AP	4	InNeu_5
GO:0008356	asymmetric cell division	3/499	20/18866	0.0150018	0.152048	0.134074	FGF13/PARD3/ZBTB16	3	InNeu_5
GO:0031290	retinal ganglion cell axon guidance	3/499	20/18866	0.0150018	0.152048	0.134074	PTPRM/PTPRO/ROBO2	3	InNeu_5
GO:0032793	positive regulation of CREB transcription factor activity	3/499	20/18866	0.0150018	0.152048	0.134074	ADCY8/LRP8/RELN	3	InNeu_5
GO:0097062	dendritic spine maintenance	3/499	20/18866	0.0150018	0.152048	0.134074	GRIN2B/ZMYND8/ZNF804A	3	InNeu_5
GO:0000381	regulation of alternative mRNA splicing, via spliceosome	6/499	76/18866	0.0152817	0.154139	0.135919	CELF4/CELF5/RBFOX1/RBFOX3/RBM25/SRRM4	6	InNeu_5
GO:0033555	multicellular organismal response to stress	6/499	76/18866	0.0152817	0.154139	0.135919	CACNA1B/FBXL20/GRIK2/HTR2C/NOS1/RELN	6	InNeu_5
GO:0045471	response to ethanol	8/499	122/18866	0.0158335	0.159322	0.140489	ABAT/CNR1/GLRA2/GRIN2A/GRIN2B/GRIN3A/PRKCE/UNC79	8	InNeu_5
GO:0003091	renal water homeostasis	4/499	37/18866	0.0160226	0.159863	0.140966	ADCY2/ADCY8/ADCY9/MYO5B	4	InNeu_5
GO:2000273	positive regulation of signaling receptor activity	4/499	37/18866	0.0160226	0.159863	0.140966	CACNG2/CACNG3/CACNG4/RELN	4	InNeu_5
GO:1904645	response to amyloid-beta	5/499	56/18866	0.0160253	0.159863	0.140966	ABCC1/CACNA1A/CACNA1B/CHRNA7/IGF1	5	InNeu_5
GO:0090277	positive regulation of peptide hormone secretion	7/499	99/18866	0.0160396	0.159863	0.140966	ABAT/ADCY8/ARRB1/EGFR/ITSN1/MYRIP/PRKCE	7	InNeu_5
GO:0050714	positive regulation of protein secretion	10/499	172/18866	0.0163736	0.162458	0.143254	ABAT/ADCY8/ARRB1/EGFR/FRMD4A/GPI/IGF1/MYRIP/PRKCE/WLS	10	InNeu_5
GO:0007189	adenylate cyclase-activating G protein-coupled receptor signaling pathway	9/499	147/18866	0.0163774	0.162458	0.143254	ADCY2/ADCY8/ADCY9/ADRA1A/ADRA1B/CNR1/GNAL/NOS1/PRKCA	9	InNeu_5
GO:0030900	forebrain development	18/499	391/18866	0.0167374	0.165637	0.146058	ALK/BCL11B/CNTNAP2/DAB1/DIXDC1/EGFR/EXT1/FGF13/KIRREL3/LRP8/PHACTR1/PLXNA4/RELN/ROBO1/ROBO2/SLC8A3/TMEM108/TNR	18	InNeu_5
GO:0008277	regulation of G protein-coupled receptor signaling pathway	9/499	148/18866	0.0170452	0.167352	0.147569	ARRB1/BICD1/MGLL/NOS1/PLCE1/PRKCA/RGS12/RGS6/RNF157	9	InNeu_5
GO:0046716	muscle cell cellular homeostasis	3/499	21/18866	0.0171649	0.167352	0.147569	DMD/LARGE1/SGCZ	3	InNeu_5
GO:0090330	regulation of platelet aggregation	3/499	21/18866	0.0171649	0.167352	0.147569	ABAT/PRKCA/UBASH3B	3	InNeu_5
GO:0098698	postsynaptic specialization assembly	3/499	21/18866	0.0171649	0.167352	0.147569	GRID2/SHANK1/SHANK2	3	InNeu_5
GO:1902307	positive regulation of sodium ion transmembrane transport	3/499	21/18866	0.0171649	0.167352	0.147569	DMD/NOS1/WNK2	3	InNeu_5
GO:0042310	vasoconstriction	6/499	78/18866	0.0171871	0.167352	0.147569	ADRA1A/ADRA1B/ASIC2/CHRM3/EGFR/GRIP2	6	InNeu_5
GO:0045777	positive regulation of blood pressure	4/499	38/18866	0.0175431	0.167352	0.147569	ADRA1A/ADRA1B/CNR1/GRIP2	4	InNeu_5
GO:0060306	regulation of membrane repolarization	4/499	38/18866	0.0175431	0.167352	0.147569	AKAP9/CACNA1D/NEDD4L/NOS1AP	4	InNeu_5
GO:0086005	ventricular cardiac muscle cell action potential	4/499	38/18866	0.0175431	0.167352	0.147569	CACNA1C/KCND3/NEDD4L/NOS1AP	4	InNeu_5
GO:0006538	glutamate catabolic process	2/499	8/18866	0.0175887	0.167352	0.147569	GAD1/GAD2	2	InNeu_5
GO:0007197	adenylate cyclase-inhibiting G protein-coupled acetylcholine receptor signaling pathway	2/499	8/18866	0.0175887	0.167352	0.147569	CHRM2/CHRM3	2	InNeu_5
GO:0009756	carbohydrate mediated signaling	2/499	8/18866	0.0175887	0.167352	0.147569	ADCY8/SMARCA4	2	InNeu_5
GO:0015014	heparan sulfate proteoglycan biosynthetic process, polysaccharide chain biosynthetic process	2/499	8/18866	0.0175887	0.167352	0.147569	EXT1/NDST3	2	InNeu_5
GO:0071447	cellular response to hydroperoxide	2/499	8/18866	0.0175887	0.167352	0.147569	DAPK1/OXR1	2	InNeu_5
GO:0090381	regulation of heart induction	2/499	8/18866	0.0175887	0.167352	0.147569	ROBO1/ROBO2	2	InNeu_5
GO:0098909	regulation of cardiac muscle cell action potential involved in regulation of contraction	2/499	8/18866	0.0175887	0.167352	0.147569	AKAP9/FGF13	2	InNeu_5
GO:1903995	regulation of non-membrane spanning protein tyrosine kinase activity	2/499	8/18866	0.0175887	0.167352	0.147569	ADRA1A/DOCK3	2	InNeu_5
GO:2000146	negative regulation of cell motility	17/499	365/18866	0.0178116	0.16909	0.149102	FRMD5/LDLRAD4/MCC/NEXMIF/PTPRG/PTPRJ/PTPRM/PTPRR/PTPRT/RIPOR2/ROBO1/SCAI/SEMA6D/SPOCK3/SRGAP3/TMEFF2/ZMYND8	17	InNeu_5
GO:0048593	camera-type eye morphogenesis	8/499	125/18866	0.0180771	0.171222	0.150983	AHI1/ATP8A2/DSCAM/PTPRM/SDK1/SDK2/TENM3/ZEB1	8	InNeu_5
GO:0007210	serotonin receptor signaling pathway	4/499	39/18866	0.0191505	0.180574	0.159229	CHRM2/CHRM3/HTR1E/HTR2C	4	InNeu_5
GO:0030204	chondroitin sulfate metabolic process	4/499	39/18866	0.0191505	0.180574	0.159229	CHST11/CHST15/CHSY3/SPOCK3	4	InNeu_5
GO:0043270	positive regulation of ion transport	14/499	284/18866	0.0194377	0.182164	0.160631	ABAT/AKAP9/ATP8A2/CACNA1D/CACNB2/CACNG2/CACNG3/CACNG4/DMD/NOS1/NOS1AP/RELN/SLC6A1/WNK2	14	InNeu_5
GO:0009190	cyclic nucleotide biosynthetic process	3/499	22/18866	0.0194927	0.182164	0.160631	ADCY2/ADCY8/ADCY9	3	InNeu_5
GO:0035024	negative regulation of Rho protein signal transduction	3/499	22/18866	0.0194927	0.182164	0.160631	ADRA1A/RIPOR2/SCAI	3	InNeu_5
GO:0052652	cyclic purine nucleotide metabolic process	3/499	22/18866	0.0194927	0.182164	0.160631	ADCY2/ADCY8/ADCY9	3	InNeu_5
GO:1905477	positive regulation of protein localization to membrane	8/499	127/18866	0.019694	0.183636	0.161929	CACNG2/EGFR/KCNB1/MTCL1/PPP1R13B/PRKCE/SORBS1/TFDP2	8	InNeu_5
GO:0007200	phospholipase C-activating G protein-coupled receptor signaling pathway	7/499	104/18866	0.0204836	0.190153	0.167676	ADRA1A/ADRA1B/BICD1/CHRM2/GRM1/HTR2C/PLCE1	7	InNeu_5
GO:0010923	negative regulation of phosphatase activity	7/499	104/18866	0.0204836	0.190153	0.167676	BOD1L1/DLG2/ENSA/PCDH11X/PHACTR1/RIMBP2/TMEM132D	7	InNeu_5
GO:0051271	negative regulation of cellular component movement	18/499	400/18866	0.0205296	0.190159	0.167681	FRMD5/LDLRAD4/MCC/NEXMIF/PTPRG/PTPRJ/PTPRM/PTPRO/PTPRR/PTPRT/RIPOR2/ROBO1/SCAI/SEMA6D/SPOCK3/SRGAP3/TMEFF2/ZMYND8	18	InNeu_5
GO:0019229	regulation of vasoconstriction	5/499	60/18866	0.0210431	0.194059	0.17112	ADRA1A/ADRA1B/ASIC2/CHRM3/EGFR	5	InNeu_5
GO:0061951	establishment of protein localization to plasma membrane	5/499	60/18866	0.0210431	0.194059	0.17112	ARHGAP44/GOLGA4/GRIP1/GRIP2/MACF1	5	InNeu_5
GO:0031281	positive regulation of cyclase activity	3/499	23/18866	0.0219859	0.198814	0.175313	CACNA1C/CACNA1D/NOS1	3	InNeu_5
GO:0086012	membrane depolarization during cardiac muscle cell action potential	3/499	23/18866	0.0219859	0.198814	0.175313	CACNA1C/CACNA1D/CACNB2	3	InNeu_5
GO:1900273	positive regulation of long-term synaptic potentiation	3/499	23/18866	0.0219859	0.198814	0.175313	ADCY8/CHRNA7/RELN	3	InNeu_5
GO:0001993	regulation of systemic arterial blood pressure by norepinephrine-epinephrine	2/499	9/18866	0.0222221	0.198814	0.175313	ADRA1A/ADRA1B	2	InNeu_5
GO:0006198	cAMP catabolic process	2/499	9/18866	0.0222221	0.198814	0.175313	PDE10A/PDE7B	2	InNeu_5
GO:0018243	protein O-linked glycosylation via threonine	2/499	9/18866	0.0222221	0.198814	0.175313	GALNT13/GALNTL6	2	InNeu_5
GO:0038171	cannabinoid signaling pathway	2/499	9/18866	0.0222221	0.198814	0.175313	CNR1/MGLL	2	InNeu_5
GO:0045762	positive regulation of adenylate cyclase activity	2/499	9/18866	0.0222221	0.198814	0.175313	CACNA1C/CACNA1D	2	InNeu_5
GO:0051823	regulation of synapse structural plasticity	2/499	9/18866	0.0222221	0.198814	0.175313	CTNNA2/FRMPD4	2	InNeu_5
GO:0072102	glomerulus morphogenesis	2/499	9/18866	0.0222221	0.198814	0.175313	KIRREL3/MTSS1	2	InNeu_5
GO:0097119	postsynaptic density protein 95 clustering	2/499	9/18866	0.0222221	0.198814	0.175313	RELN/ZMYND8	2	InNeu_5
GO:0099159	regulation of modification of postsynaptic structure	2/499	9/18866	0.0222221	0.198814	0.175313	ITSN1/TIAM1	2	InNeu_5
GO:1903748	negative regulation of establishment of protein localization to mitochondrion	2/499	9/18866	0.0222221	0.198814	0.175313	MAPT/SIAH3	2	InNeu_5
GO:1990264	peptidyl-tyrosine dephosphorylation involved in inactivation of protein kinase activity	2/499	9/18866	0.0222221	0.198814	0.175313	PTPRO/PTPRT	2	InNeu_5
GO:0097305	response to alcohol	12/499	234/18866	0.0222861	0.198963	0.175444	ABAT/ADCY2/ADCY8/CNR1/GLRA2/GRIN2A/GRIN2B/GRIN3A/LRP8/PRKCE/SPIDR/UNC79	12	InNeu_5
GO:0043954	cellular component maintenance	5/499	61/18866	0.0224403	0.199914	0.176283	DLG2/GRIN2B/PCLO/ZMYND8/ZNF804A	5	InNeu_5
GO:0099622	cardiac muscle cell membrane repolarization	4/499	41/18866	0.0226308	0.201184	0.177403	AKAP9/CACNA1D/KCND3/NOS1AP	4	InNeu_5
GO:0048592	eye morphogenesis	9/499	156/18866	0.0231216	0.204562	0.180381	AHI1/ATP8A2/DSCAM/PTPRM/SDK1/SDK2/TENM3/TUG1/ZEB1	9	InNeu_5
GO:0031503	protein-containing complex localization	14/499	291/18866	0.0233761	0.204562	0.180381	ANKS1B/ARHGAP44/CACNG2/CACNG3/CACNG4/CEP112/DLG2/GPC6/GPHN/GRIP1/GRIP2/RELN/SHISA6/DYNC2I1	14	InNeu_5
GO:0055001	muscle cell development	10/499	183/18866	0.0240372	0.204562	0.180381	ADRA1A/DMD/FHOD3/HDAC9/IGF1/NEBL/RIPOR2/SGCZ/SMYD3/SORBS2	10	InNeu_5
GO:0008593	regulation of Notch signaling pathway	7/499	108/18866	0.0246069	0.204562	0.180381	ARRB1/BEND6/CNTN6/EGFR/MAML3/ROBO1/ROBO2	7	InNeu_5
GO:0051349	positive regulation of lyase activity	3/499	24/18866	0.0246447	0.204562	0.180381	CACNA1C/CACNA1D/NOS1	3	InNeu_5
GO:0006470	protein dephosphorylation	15/499	323/18866	0.0255913	0.204562	0.180381	BOD1L1/CAMK2G/CTDSPL/ENSA/PHACTR1/PPM1E/PTPRE/PTPRG/PTPRJ/PTPRM/PTPRN2/PTPRO/PTPRR/PTPRT/UBASH3B	15	InNeu_5
GO:0006939	smooth muscle contraction	7/499	109/18866	0.0257205	0.204562	0.180381	ABAT/ADRA1A/CHRM2/CHRM3/GRIP2/KCNB2/PLCE1	7	InNeu_5
GO:0097756	negative regulation of blood vessel diameter	6/499	86/18866	0.0264332	0.204562	0.180381	ADRA1A/ADRA1B/ASIC2/CHRM3/EGFR/GRIP2	6	InNeu_5
GO:0001985	negative regulation of heart rate involved in baroreceptor response to increased systemic arterial blood pressure	1/499	1/18866	0.0264497	0.204562	0.180381	ADRA1A	1	InNeu_5
GO:0003026	regulation of systemic arterial blood pressure by aortic arch baroreceptor feedback	1/499	1/18866	0.0264497	0.204562	0.180381	ASIC2	1	InNeu_5
GO:0009305	protein biotinylation	1/499	1/18866	0.0264497	0.204562	0.180381	HLCS	1	InNeu_5
GO:0014886	transition between slow and fast fiber	1/499	1/18866	0.0264497	0.204562	0.180381	GTF2IRD1	1	InNeu_5
GO:0018315	molybdenum incorporation into molybdenum-molybdopterin complex	1/499	1/18866	0.0264497	0.204562	0.180381	GPHN	1	InNeu_5
GO:0021541	ammon gyrus development	1/499	1/18866	0.0264497	0.204562	0.180381	LRP8	1	InNeu_5
GO:0021793	chemorepulsion of branchiomotor axon	1/499	1/18866	0.0264497	0.204562	0.180381	PLXNA4	1	InNeu_5
GO:0021813	cell-cell adhesion involved in neuronal-glial interactions involved in cerebral cortex radial glia guided migration	1/499	1/18866	0.0264497	0.204562	0.180381	DAB1	1	InNeu_5
GO:0030862	positive regulation of polarized epithelial cell differentiation	1/499	1/18866	0.0264497	0.204562	0.180381	AHI1	1	InNeu_5
GO:0034231	islet amyloid polypeptide processing	1/499	1/18866	0.0264497	0.204562	0.180381	PCSK2	1	InNeu_5
GO:0036058	filtration diaphragm assembly	1/499	1/18866	0.0264497	0.204562	0.180381	PTPRO	1	InNeu_5
GO:0036060	slit diaphragm assembly	1/499	1/18866	0.0264497	0.204562	0.180381	PTPRO	1	InNeu_5
GO:0039007	pronephric nephron morphogenesis	1/499	1/18866	0.0264497	0.204562	0.180381	AHI1	1	InNeu_5
GO:0039008	pronephric nephron tubule morphogenesis	1/499	1/18866	0.0264497	0.204562	0.180381	AHI1	1	InNeu_5
GO:0039022	pronephric duct development	1/499	1/18866	0.0264497	0.204562	0.180381	AHI1	1	InNeu_5
GO:0039023	pronephric duct morphogenesis	1/499	1/18866	0.0264497	0.204562	0.180381	AHI1	1	InNeu_5
GO:0039521	suppression by virus of host autophagy	1/499	1/18866	0.0264497	0.204562	0.180381	ATG7	1	InNeu_5
GO:0042040	metal incorporation into metallo-molybdopterin complex	1/499	1/18866	0.0264497	0.204562	0.180381	GPHN	1	InNeu_5
GO:0050894	determination of affect	1/499	1/18866	0.0264497	0.204562	0.180381	SHANK1	1	InNeu_5
GO:0060082	eye blink reflex	1/499	1/18866	0.0264497	0.204562	0.180381	CACNG2	1	InNeu_5
GO:0060668	regulation of branching involved in salivary gland morphogenesis by extracellular matrix-epithelial cell signaling	1/499	1/18866	0.0264497	0.204562	0.180381	NTN4	1	InNeu_5
GO:0062035	sensory perception of cold stimulus	1/499	1/18866	0.0264497	0.204562	0.180381	GRIK2	1	InNeu_5
GO:0070121	Kupffer's vesicle development	1/499	1/18866	0.0264497	0.204562	0.180381	AHI1	1	InNeu_5
GO:0071110	histone biotinylation	1/499	1/18866	0.0264497	0.204562	0.180381	HLCS	1	InNeu_5
GO:0071678	olfactory bulb axon guidance	1/499	1/18866	0.0264497	0.204562	0.180381	BCL11B	1	InNeu_5
GO:0072579	glycine receptor clustering	1/499	1/18866	0.0264497	0.204562	0.180381	GPHN	1	InNeu_5
GO:0090648	response to environmental enrichment	1/499	1/18866	0.0264497	0.204562	0.180381	ALK	1	InNeu_5
GO:0090720	primary adaptive immune response	1/499	1/18866	0.0264497	0.204562	0.180381	BACH2	1	InNeu_5
GO:0090721	primary adaptive immune response involving T cells and B cells	1/499	1/18866	0.0264497	0.204562	0.180381	BACH2	1	InNeu_5
GO:0120169	detection of cold stimulus involved in thermoception	1/499	1/18866	0.0264497	0.204562	0.180381	GRIK2	1	InNeu_5
GO:0120222	regulation of blastocyst development	1/499	1/18866	0.0264497	0.204562	0.180381	IGF1	1	InNeu_5
GO:0140196	positive regulation of adenylate cyclase-activating adrenergic receptor signaling pathway involved in heart process	1/499	1/18866	0.0264497	0.204562	0.180381	NOS1	1	InNeu_5
GO:0140321	negative regulation by symbiont of host autophagy	1/499	1/18866	0.0264497	0.204562	0.180381	ATG7	1	InNeu_5
GO:1900276	regulation of proteinase activated receptor activity	1/499	1/18866	0.0264497	0.204562	0.180381	BICD1	1	InNeu_5
GO:1900383	regulation of synaptic plasticity by receptor localization to synapse	1/499	1/18866	0.0264497	0.204562	0.180381	ANKS1B	1	InNeu_5
GO:1900737	negative regulation of phospholipase C-activating G protein-coupled receptor signaling pathway	1/499	1/18866	0.0264497	0.204562	0.180381	BICD1	1	InNeu_5
GO:1902076	regulation of lateral motor column neuron migration	1/499	1/18866	0.0264497	0.204562	0.180381	RELN	1	InNeu_5
GO:1902078	positive regulation of lateral motor column neuron migration	1/499	1/18866	0.0264497	0.204562	0.180381	RELN	1	InNeu_5
GO:1903904	negative regulation of establishment of T cell polarity	1/499	1/18866	0.0264497	0.204562	0.180381	RIPOR2	1	InNeu_5
GO:1904073	regulation of trophectodermal cell proliferation	1/499	1/18866	0.0264497	0.204562	0.180381	IGF1	1	InNeu_5
GO:1904075	positive regulation of trophectodermal cell proliferation	1/499	1/18866	0.0264497	0.204562	0.180381	IGF1	1	InNeu_5
GO:1904266	regulation of Schwann cell chemotaxis	1/499	1/18866	0.0264497	0.204562	0.180381	TIAM1	1	InNeu_5
GO:1904268	positive regulation of Schwann cell chemotaxis	1/499	1/18866	0.0264497	0.204562	0.180381	TIAM1	1	InNeu_5
GO:1904476	negative regulation of Ras GTPase binding	1/499	1/18866	0.0264497	0.204562	0.180381	RIPOR2	1	InNeu_5
GO:1904508	regulation of protein localization to basolateral plasma membrane	1/499	1/18866	0.0264497	0.204562	0.180381	CACNG2	1	InNeu_5
GO:1904510	positive regulation of protein localization to basolateral plasma membrane	1/499	1/18866	0.0264497	0.204562	0.180381	CACNG2	1	InNeu_5
GO:1904766	negative regulation of macroautophagy by TORC1 signaling	1/499	1/18866	0.0264497	0.204562	0.180381	CLEC16A	1	InNeu_5
GO:1904799	regulation of neuron remodeling	1/499	1/18866	0.0264497	0.204562	0.180381	BCL11A	1	InNeu_5
GO:1904800	negative regulation of neuron remodeling	1/499	1/18866	0.0264497	0.204562	0.180381	BCL11A	1	InNeu_5
GO:1905483	regulation of motor neuron migration	1/499	1/18866	0.0264497	0.204562	0.180381	RELN	1	InNeu_5
GO:1905485	positive regulation of motor neuron migration	1/499	1/18866	0.0264497	0.204562	0.180381	RELN	1	InNeu_5
GO:1905687	regulation of diacylglycerol kinase activity	1/499	1/18866	0.0264497	0.204562	0.180381	MAPT	1	InNeu_5
GO:1905689	positive regulation of diacylglycerol kinase activity	1/499	1/18866	0.0264497	0.204562	0.180381	MAPT	1	InNeu_5
GO:1905871	regulation of protein localization to cell leading edge	1/499	1/18866	0.0264497	0.204562	0.180381	RIPOR2	1	InNeu_5
GO:1905872	negative regulation of protein localization to cell leading edge	1/499	1/18866	0.0264497	0.204562	0.180381	RIPOR2	1	InNeu_5
GO:1990678	histone H4-K16 deacetylation	1/499	1/18866	0.0264497	0.204562	0.180381	HDAC9	1	InNeu_5
GO:1990751	Schwann cell chemotaxis	1/499	1/18866	0.0264497	0.204562	0.180381	TIAM1	1	InNeu_5
GO:2000173	negative regulation of branching morphogenesis of a nerve	1/499	1/18866	0.0264497	0.204562	0.180381	BCL11A	1	InNeu_5
GO:2001029	regulation of cellular glucuronidation	1/499	1/18866	0.0264497	0.204562	0.180381	PRKCE	1	InNeu_5
GO:2001031	positive regulation of cellular glucuronidation	1/499	1/18866	0.0264497	0.204562	0.180381	PRKCE	1	InNeu_5
GO:2001107	negative regulation of Rho guanyl-nucleotide exchange factor activity	1/499	1/18866	0.0264497	0.204562	0.180381	RIPOR2	1	InNeu_5
GO:0032008	positive regulation of TOR signaling	4/499	43/18866	0.0264722	0.204562	0.180381	CLEC16A/GPR137C/KLHL22/RELN	4	InNeu_5
GO:0086004	regulation of cardiac muscle cell contraction	4/499	43/18866	0.0264722	0.204562	0.180381	AKAP9/CACNA1C/FGF13/NOS1AP	4	InNeu_5
GO:0003129	heart induction	2/499	10/18866	0.0272973	0.208254	0.183636	ROBO1/ROBO2	2	InNeu_5
GO:0010749	regulation of nitric oxide mediated signal transduction	2/499	10/18866	0.0272973	0.208254	0.183636	EGFR/NOS1AP	2	InNeu_5
GO:0021932	hindbrain radial glia guided cell migration	2/499	10/18866	0.0272973	0.208254	0.183636	CTNNA2/DAB1	2	InNeu_5
GO:0046710	GDP metabolic process	2/499	10/18866	0.0272973	0.208254	0.183636	DLG2/MAGI3	2	InNeu_5
GO:0051967	negative regulation of synaptic transmission, glutamatergic	2/499	10/18866	0.0272973	0.208254	0.183636	GRIK2/GRIK3	2	InNeu_5
GO:0098722	asymmetric stem cell division	2/499	10/18866	0.0272973	0.208254	0.183636	FGF13/ZBTB16	2	InNeu_5
GO:1990416	cellular response to brain-derived neurotrophic factor stimulus	2/499	10/18866	0.0272973	0.208254	0.183636	MAPT/TMEM108	2	InNeu_5
GO:0000380	alternative mRNA splicing, via spliceosome	6/499	87/18866	0.0277818	0.211182	0.186219	CELF4/CELF5/RBFOX1/RBFOX3/RBM25/SRRM4	6	InNeu_5
GO:0097581	lamellipodium organization	6/499	87/18866	0.0277818	0.211182	0.186219	ABLIM1/ABLIM2/AUTS2/CDH13/PLCE1/PTPRO	6	InNeu_5
GO:0035305	negative regulation of dephosphorylation	7/499	111/18866	0.0280499	0.212835	0.187676	BOD1L1/DLG2/ENSA/PCDH11X/PHACTR1/RIMBP2/TMEM132D	7	InNeu_5
GO:0031345	negative regulation of cell projection organization	10/499	188/18866	0.0282635	0.214068	0.188764	ARHGAP44/BCL11A/DAB1/FGF13/GRIN2B/PTPRG/PTPRO/RAP1GAP2/SEMA6D/TNR	10	InNeu_5
GO:0045197	establishment or maintenance of epithelial cell apical/basal polarity	4/499	44/18866	0.0285303	0.214925	0.189519	ANK1/DLG2/MTCL1/PARD3	4	InNeu_5
GO:0045332	phospholipid translocation	4/499	44/18866	0.0285303	0.214925	0.189519	ABCC1/ATP8A2/XKR4/XKR6	4	InNeu_5
GO:0050654	chondroitin sulfate proteoglycan metabolic process	4/499	44/18866	0.0285303	0.214925	0.189519	CHST11/CHST15/CHSY3/SPOCK3	4	InNeu_5
GO:0035773	insulin secretion involved in cellular response to glucose stimulus	5/499	65/18866	0.0286241	0.215245	0.189802	ADCY8/ARRB1/PRKCE/PTPRN2/TIAM1	5	InNeu_5
GO:0031589	cell-substrate adhesion	16/499	359/18866	0.0300849	0.225001	0.198404	AJAP1/ANTXR1/CDH13/FREM1/ITGA8/MACF1/NEXMIF/NTN4/PRKCE/PTPRJ/PTPRO/RIN2/SORBS1/TIAM1/TMEFF2/VWC2	16	InNeu_5
GO:0003018	vascular process in circulatory system	10/499	190/18866	0.0300936	0.225001	0.198404	ADRA1A/ADRA1B/ASIC2/CHRM3/EGFR/GRIP2/NOS1/PDE3A/PTPRJ/PTPRM	10	InNeu_5
GO:0006688	glycosphingolipid biosynthetic process	3/499	26/18866	0.0304578	0.225001	0.198404	LARGE1/ST6GALNAC5/ST8SIA5	3	InNeu_5
GO:0030206	chondroitin sulfate biosynthetic process	3/499	26/18866	0.0304578	0.225001	0.198404	CHST11/CHST15/CHSY3	3	InNeu_5
GO:0030810	positive regulation of nucleotide biosynthetic process	3/499	26/18866	0.0304578	0.225001	0.198404	NOS1/PID1/SLC25A12	3	InNeu_5
GO:0060074	synapse maturation	3/499	26/18866	0.0304578	0.225001	0.198404	RELN/SEZ6L/SHANK1	3	InNeu_5
GO:0060384	innervation	3/499	26/18866	0.0304578	0.225001	0.198404	COL25A1/GABRB3/UNC13A	3	InNeu_5
GO:0071377	cellular response to glucagon stimulus	3/499	26/18866	0.0304578	0.225001	0.198404	ADCY2/ADCY8/ADCY9	3	InNeu_5
GO:1900373	positive regulation of purine nucleotide biosynthetic process	3/499	26/18866	0.0304578	0.225001	0.198404	NOS1/PID1/SLC25A12	3	InNeu_5
GO:1904861	excitatory synapse assembly	3/499	26/18866	0.0304578	0.225001	0.198404	GRID2/SHANK1/SHANK2	3	InNeu_5
GO:2001222	regulation of neuron migration	4/499	45/18866	0.030681	0.226252	0.199507	CTNNA2/NEXMIF/PHACTR1/RELN	4	InNeu_5
GO:0048015	phosphatidylinositol-mediated signaling	10/499	192/18866	0.032006	0.235457	0.207624	EGFR/FBXL2/IGF1/MYO16/NYAP2/PIP5K1B/PLCB4/PLCE1/PLCH1/RELN	10	InNeu_5
GO:0051965	positive regulation of synapse assembly	5/499	67/18866	0.0320824	0.235457	0.207624	ARMCX5-GPRASP2/ASIC2/CUX2/GRID2/LINGO2	5	InNeu_5
GO:1903351	cellular response to dopamine	6/499	90/18866	0.0320975	0.235457	0.207624	ALK/CHRM2/CHRM3/GNAL/HTR1E/HTR2C	6	InNeu_5
GO:0007614	short-term memory	2/499	11/18866	0.0327878	0.235578	0.207731	CHRNA7/CUX2	2	InNeu_5
GO:0016081	synaptic vesicle docking	2/499	11/18866	0.0327878	0.235578	0.207731	UNC13A/UNC13C	2	InNeu_5
GO:0031652	positive regulation of heat generation	2/499	11/18866	0.0327878	0.235578	0.207731	ABAT/CNR1	2	InNeu_5
GO:0031915	positive regulation of synaptic plasticity	2/499	11/18866	0.0327878	0.235578	0.207731	ADCY8/UNC13A	2	InNeu_5
GO:0042135	neurotransmitter catabolic process	2/499	11/18866	0.0327878	0.235578	0.207731	ABAT/COLQ	2	InNeu_5
GO:0060281	regulation of oocyte development	2/499	11/18866	0.0327878	0.235578	0.207731	IGF1/PDE3A	2	InNeu_5
GO:0086016	AV node cell action potential	2/499	11/18866	0.0327878	0.235578	0.207731	CACNA1C/CACNB2	2	InNeu_5
GO:0086027	AV node cell to bundle of His cell signaling	2/499	11/18866	0.0327878	0.235578	0.207731	CACNA1C/CACNB2	2	InNeu_5
GO:0098917	retrograde trans-synaptic signaling	2/499	11/18866	0.0327878	0.235578	0.207731	CNR1/NOS1	2	InNeu_5
GO:1904321	response to forskolin	2/499	11/18866	0.0327878	0.235578	0.207731	ADCY2/ADCY8	2	InNeu_5
GO:1904322	cellular response to forskolin	2/499	11/18866	0.0327878	0.235578	0.207731	ADCY2/ADCY8	2	InNeu_5
GO:1905879	regulation of oogenesis	2/499	11/18866	0.0327878	0.235578	0.207731	IGF1/PDE3A	2	InNeu_5
GO:0031623	receptor internalization	7/499	115/18866	0.0331289	0.237622	0.209533	AHI1/ARRB1/ATXN2/CACNG2/CACNG3/CACNG4/GRIA1	7	InNeu_5
GO:0007214	gamma-aminobutyric acid signaling pathway	3/499	27/18866	0.0336105	0.237945	0.209818	GABBR2/GABRB3/GABRG3	3	InNeu_5
GO:0007628	adult walking behavior	3/499	27/18866	0.0336105	0.237945	0.209818	DAB1/OXR1/SPTBN4	3	InNeu_5
GO:0009065	glutamine family amino acid catabolic process	3/499	27/18866	0.0336105	0.237945	0.209818	GAD1/GAD2/NOS1	3	InNeu_5
GO:0051953	negative regulation of amine transport	3/499	27/18866	0.0336105	0.237945	0.209818	ABAT/CNR1/GRM7	3	InNeu_5
GO:0099590	neurotransmitter receptor internalization	3/499	27/18866	0.0336105	0.237945	0.209818	CACNG2/CACNG3/CACNG4	3	InNeu_5
GO:1902473	regulation of protein localization to synapse	3/499	27/18866	0.0336105	0.237945	0.209818	ARHGAP44/GPC6/MAPT	3	InNeu_5
GO:0097306	cellular response to alcohol	6/499	91/18866	0.0336276	0.237945	0.209818	ADCY2/ADCY8/GLRA2/LRP8/PRKCE/SPIDR	6	InNeu_5
GO:1903350	response to dopamine	6/499	91/18866	0.0336276	0.237945	0.209818	ALK/CHRM2/CHRM3/GNAL/HTR1E/HTR2C	6	InNeu_5
GO:0007219	Notch signaling pathway	10/499	195/18866	0.0350324	0.247008	0.21781	ARRB1/BEND6/CNTN6/EGFR/GMDS/GRIP2/MAML3/ROBO1/ROBO2/SORBS2	10	InNeu_5
GO:0034204	lipid translocation	4/499	47/18866	0.0352617	0.247008	0.21781	ABCC1/ATP8A2/XKR4/XKR6	4	InNeu_5
GO:0045776	negative regulation of blood pressure	4/499	47/18866	0.0352617	0.247008	0.21781	ABAT/ADRA1A/CNR1/NOS1	4	InNeu_5
GO:0045933	positive regulation of muscle contraction	4/499	47/18866	0.0352617	0.247008	0.21781	ABAT/ADRA1A/CHRM3/NOS1AP	4	InNeu_5
GO:0050919	negative chemotaxis	4/499	47/18866	0.0352617	0.247008	0.21781	PLXNA4/ROBO1/ROBO2/SEMA6D	4	InNeu_5
GO:1903115	regulation of actin filament-based movement	4/499	47/18866	0.0352617	0.247008	0.21781	AKAP9/CACNA1C/FGF13/NOS1AP	4	InNeu_5
GO:0071230	cellular response to amino acid stimulus	5/499	69/18866	0.0357909	0.250298	0.220711	BCL11A/EGFR/GLRA2/KLHL22/ZEB1	5	InNeu_5
GO:0055002	striated muscle cell development	9/499	169/18866	0.0360634	0.251509	0.221779	ADRA1A/DMD/FHOD3/HDAC9/IGF1/NEBL/RIPOR2/SMYD3/SORBS2	9	InNeu_5
GO:0048017	inositol lipid-mediated signaling	10/499	196/18866	0.036084	0.251509	0.221779	EGFR/FBXL2/IGF1/MYO16/NYAP2/PIP5K1B/PLCB4/PLCE1/PLCH1/RELN	10	InNeu_5
GO:0035296	regulation of tube diameter	8/499	143/18866	0.0364795	0.253424	0.223467	ADRA1A/ADRA1B/ASIC2/CHRM3/EGFR/GRIP2/NOS1/PTPRM	8	InNeu_5
GO:0097746	regulation of blood vessel diameter	8/499	143/18866	0.0364795	0.253424	0.223467	ADRA1A/ADRA1B/ASIC2/CHRM3/EGFR/GRIP2/NOS1/PTPRM	8	InNeu_5
GO:0095500	acetylcholine receptor signaling pathway	3/499	28/18866	0.0369258	0.2561	0.225827	CHRM2/CHRM3/CHRNA7	3	InNeu_5
GO:0051209	release of sequestered calcium ion into cytosol	7/499	118/18866	0.0373169	0.258386	0.227843	CACNA1C/DMD/HTR2C/NOS1/PRKCE/RYR3/UBASH3B	7	InNeu_5
GO:0045665	negative regulation of neuron differentiation	11/499	225/18866	0.0375462	0.259404	0.22874	BCL11A/CNTN4/DAB1/DIXDC1/FGF13/PTPRG/PTPRO/RAP1GAP2/SEMA6D/TNR/ZNF536	11	InNeu_5
GO:0035088	establishment or maintenance of apical/basal cell polarity	4/499	48/18866	0.0376924	0.259404	0.22874	ANK1/DLG2/MTCL1/PARD3	4	InNeu_5
GO:0061245	establishment or maintenance of bipolar cell polarity	4/499	48/18866	0.0376924	0.259404	0.22874	ANK1/DLG2/MTCL1/PARD3	4	InNeu_5
GO:0050771	negative regulation of axonogenesis	5/499	70/18866	0.0377401	0.259404	0.22874	DAB1/FGF13/PTPRO/SEMA6D/TNR	5	InNeu_5
GO:0035150	regulation of tube size	8/499	144/18866	0.037773	0.259404	0.22874	ADRA1A/ADRA1B/ASIC2/CHRM3/EGFR/GRIP2/NOS1/PTPRM	8	InNeu_5
GO:0010960	magnesium ion homeostasis	2/499	12/18866	0.0386681	0.260018	0.229282	CNNM2/EGFR	2	InNeu_5
GO:0016188	synaptic vesicle maturation	2/499	12/18866	0.0386681	0.260018	0.229282	UNC13A/UNC13C	2	InNeu_5
GO:0021889	olfactory bulb interneuron differentiation	2/499	12/18866	0.0386681	0.260018	0.229282	ROBO1/ROBO2	2	InNeu_5
GO:0033629	negative regulation of cell adhesion mediated by integrin	2/499	12/18866	0.0386681	0.260018	0.229282	NEXMIF/PDE3B	2	InNeu_5
GO:0045760	positive regulation of action potential	2/499	12/18866	0.0386681	0.260018	0.229282	ADRA1A/NOS1AP	2	InNeu_5
GO:0048148	behavioral response to cocaine	2/499	12/18866	0.0386681	0.260018	0.229282	ABAT/SDK1	2	InNeu_5
GO:0060081	membrane hyperpolarization	2/499	12/18866	0.0386681	0.260018	0.229282	CACNG2/KCNQ3	2	InNeu_5
GO:0072393	microtubule anchoring at microtubule organizing center	2/499	12/18866	0.0386681	0.260018	0.229282	BICD1/NINL	2	InNeu_5
GO:0072584	caveolin-mediated endocytosis	2/499	12/18866	0.0386681	0.260018	0.229282	ITSN1/NEDD4L	2	InNeu_5
GO:0086067	AV node cell to bundle of His cell communication	2/499	12/18866	0.0386681	0.260018	0.229282	CACNA1C/CACNB2	2	InNeu_5
GO:0090331	negative regulation of platelet aggregation	2/499	12/18866	0.0386681	0.260018	0.229282	ABAT/UBASH3B	2	InNeu_5
GO:1902287	semaphorin-plexin signaling pathway involved in axon guidance	2/499	12/18866	0.0386681	0.260018	0.229282	PLXNA2/PLXNA4	2	InNeu_5
GO:2000650	negative regulation of sodium ion transmembrane transporter activity	2/499	12/18866	0.0386681	0.260018	0.229282	NEDD4L/PRKCE	2	InNeu_5
GO:0051283	negative regulation of sequestering of calcium ion	7/499	119/18866	0.0387868	0.260399	0.229618	CACNA1C/DMD/HTR2C/NOS1/PRKCE/RYR3/UBASH3B	7	InNeu_5
GO:0001738	morphogenesis of a polarized epithelium	8/499	145/18866	0.039097	0.261228	0.230349	AHI1/AJAP1/ANKRD6/ASTN2/GPC6/LAMA3/PRICKLE2/TIAM1	8	InNeu_5
GO:0033135	regulation of peptidyl-serine phosphorylation	8/499	145/18866	0.039097	0.261228	0.230349	AKAP9/ARRB1/DMD/EGFR/NOS1/SMYD3/SPTBN4/TENM1	8	InNeu_5
GO:0038127	ERBB signaling pathway	8/499	145/18866	0.039097	0.261228	0.230349	CDH13/EGFR/NRG2/PLCE1/PRKCA/PTPRJ/PTPRR/ZFYVE28	8	InNeu_5
GO:0009101	glycoprotein biosynthetic process	15/499	342/18866	0.039326	0.261924	0.230962	CHST11/CHST15/CHSY3/EXT1/GALNT13/GALNT14/GALNT17/GALNT18/GALNTL6/IGF1/LARGE1/MGAT4C/NDST3/ST6GALNAC5/ST8SIA5	15	InNeu_5
GO:0090150	establishment of protein localization to membrane	15/499	342/18866	0.039326	0.261924	0.230962	ARHGAP44/CACNG2/CLIP1/COLQ/EGFR/GOLGA4/GRIP1/GRIP2/KCNB1/MACF1/MTCL1/PARD3/PPP1R13B/REEP1/TFDP2	15	InNeu_5
GO:0015800	acidic amino acid transport	5/499	71/18866	0.0397531	0.264349	0.233101	ABAT/GRM7/RIMS1/SLC25A12/SLC6A1	5	InNeu_5
GO:0003073	regulation of systemic arterial blood pressure	6/499	95/18866	0.040216	0.266588	0.235075	ADRA1A/ADRA1B/ASIC2/NAV2/PCSK5/PTPRO	6	InNeu_5
GO:0018198	peptidyl-cysteine modification	4/499	49/18866	0.040217	0.266588	0.235075	DMD/NOS1/NOS1AP/OXR1	4	InNeu_5
GO:0007263	nitric oxide mediated signal transduction	3/499	29/18866	0.0404021	0.266972	0.235414	EGFR/NOS1/NOS1AP	3	InNeu_5
GO:0090659	walking behavior	3/499	29/18866	0.0404021	0.266972	0.235414	DAB1/OXR1/SPTBN4	3	InNeu_5
GO:0031032	actomyosin structure organization	10/499	200/18866	0.0405099	0.267263	0.235671	ARHGAP28/ARRB1/FHOD3/FRMD3/FRMD5/NEBL/PHACTR1/PPM1E/SORBS1/TMEFF2	10	InNeu_5
GO:0043647	inositol phosphate metabolic process	5/499	72/18866	0.0418303	0.275168	0.242641	INPP4A/INPP4B/PLCB4/PLCE1/PLCH1	5	InNeu_5
GO:0051282	regulation of sequestering of calcium ion	7/499	121/18866	0.0418392	0.275168	0.242641	CACNA1C/DMD/HTR2C/NOS1/PRKCE/RYR3/UBASH3B	7	InNeu_5
GO:0045981	positive regulation of nucleotide metabolic process	4/499	50/18866	0.0428354	0.280402	0.247256	IGF1/NOS1/PID1/SLC25A12	4	InNeu_5
GO:0099054	presynapse assembly	4/499	50/18866	0.0428354	0.280402	0.247256	CNTN5/GPC6/IL1RAPL2/PCLO	4	InNeu_5
GO:1900544	positive regulation of purine nucleotide metabolic process	4/499	50/18866	0.0428354	0.280402	0.247256	IGF1/NOS1/PID1/SLC25A12	4	InNeu_5
GO:1901655	cellular response to ketone	6/499	97/18866	0.0437958	0.280456	0.247304	ADCY2/ADCY8/EGFR/PRKCE/SMYD3/TRERF1	6	InNeu_5
GO:0007271	synaptic transmission, cholinergic	3/499	30/18866	0.0440376	0.280456	0.247304	CHRM3/CHRNA7/COLQ	3	InNeu_5
GO:0019934	cGMP-mediated signaling	3/499	30/18866	0.0440376	0.280456	0.247304	HTR2C/PDE10A/PDE3A	3	InNeu_5
GO:0031116	positive regulation of microtubule polymerization	3/499	30/18866	0.0440376	0.280456	0.247304	AKAP9/CLIP1/MAPT	3	InNeu_5
GO:0034110	regulation of homotypic cell-cell adhesion	3/499	30/18866	0.0440376	0.280456	0.247304	ABAT/PRKCA/UBASH3B	3	InNeu_5
GO:0035066	positive regulation of histone acetylation	3/499	30/18866	0.0440376	0.280456	0.247304	ARRB1/AUTS2/NOS1	3	InNeu_5
GO:0051642	centrosome localization	3/499	30/18866	0.0440376	0.280456	0.247304	AKAP9/PARD3/PLXNA2	3	InNeu_5
GO:0099625	ventricular cardiac muscle cell membrane repolarization	3/499	30/18866	0.0440376	0.280456	0.247304	AKAP9/KCND3/NOS1AP	3	InNeu_5
GO:1905144	response to acetylcholine	3/499	30/18866	0.0440376	0.280456	0.247304	CHRM2/CHRM3/CHRNA7	3	InNeu_5
GO:1905145	cellular response to acetylcholine	3/499	30/18866	0.0440376	0.280456	0.247304	CHRM2/CHRM3/CHRNA7	3	InNeu_5
GO:1990126	retrograde transport, endosome to plasma membrane	3/499	30/18866	0.0440376	0.280456	0.247304	ARHGAP44/GRIP1/GRIP2	3	InNeu_5
GO:0007494	midgut development	2/499	13/18866	0.0449139	0.280456	0.247304	DAB1/EGFR	2	InNeu_5
GO:0010459	negative regulation of heart rate	2/499	13/18866	0.0449139	0.280456	0.247304	ADRA1A/SPTBN4	2	InNeu_5
GO:0031650	regulation of heat generation	2/499	13/18866	0.0449139	0.280456	0.247304	ABAT/CNR1	2	InNeu_5
GO:0032230	positive regulation of synaptic transmission, GABAergic	2/499	13/18866	0.0449139	0.280456	0.247304	ADRA1A/PRKCE	2	InNeu_5
GO:0051956	negative regulation of amino acid transport	2/499	13/18866	0.0449139	0.280456	0.247304	ABAT/GRM7	2	InNeu_5
GO:0060123	regulation of growth hormone secretion	2/499	13/18866	0.0449139	0.280456	0.247304	ITSN1/KALRN	2	InNeu_5
GO:0098974	postsynaptic actin cytoskeleton organization	2/499	13/18866	0.0449139	0.280456	0.247304	FRMPD4/NOS1AP	2	InNeu_5
GO:1902285	semaphorin-plexin signaling pathway involved in neuron projection guidance	2/499	13/18866	0.0449139	0.280456	0.247304	PLXNA2/PLXNA4	2	InNeu_5
GO:1902306	negative regulation of sodium ion transmembrane transport	2/499	13/18866	0.0449139	0.280456	0.247304	NEDD4L/PRKCE	2	InNeu_5
GO:1904424	regulation of GTP binding	2/499	13/18866	0.0449139	0.280456	0.247304	ARHGAP28/RIPOR2	2	InNeu_5
GO:1905244	regulation of modification of synaptic structure	2/499	13/18866	0.0449139	0.280456	0.247304	ITSN1/TIAM1	2	InNeu_5
GO:2000009	negative regulation of protein localization to cell surface	2/499	13/18866	0.0449139	0.280456	0.247304	ASTN2/NEDD4L	2	InNeu_5
GO:1904375	regulation of protein localization to cell periphery	7/499	123/18866	0.0450433	0.280456	0.247304	ARHGAP44/CACNG2/EGFR/GPC6/PID1/PRKCE/SORBS1	7	InNeu_5
GO:0032024	positive regulation of insulin secretion	5/499	74/18866	0.0461778	0.280456	0.247304	ABAT/ADCY8/ARRB1/MYRIP/PRKCE	5	InNeu_5
GO:0060041	retina development in camera-type eye	8/499	150/18866	0.0461815	0.280456	0.247304	AHI1/ATP8A2/CELF4/DSCAM/PTPRM/SDK1/SDK2/SMARCA4	8	InNeu_5
GO:0030336	negative regulation of cell migration	15/499	350/18866	0.0464589	0.280456	0.247304	LDLRAD4/MCC/NEXMIF/PTPRG/PTPRJ/PTPRM/PTPRR/PTPRT/RIPOR2/ROBO1/SCAI/SEMA6D/SRGAP3/TMEFF2/ZMYND8	15	InNeu_5
GO:0051208	sequestering of calcium ion	7/499	124/18866	0.0467028	0.280456	0.247304	CACNA1C/DMD/HTR2C/NOS1/PRKCE/RYR3/UBASH3B	7	InNeu_5
GO:1901214	regulation of neuron death	14/499	321/18866	0.047189	0.280456	0.247304	ARMCX5-GPRASP2/ARRB1/ATG7/CHRNA7/GABRB3/GRID2/GRIK2/GRIN2B/ITSN1/KCNB1/MAPT/OXR1/PPP1R13B/TOX3	14	InNeu_5
GO:0021772	olfactory bulb development	3/499	31/18866	0.0478302	0.280456	0.247304	EXT1/ROBO1/ROBO2	3	InNeu_5
GO:0021799	cerebral cortex radially oriented cell migration	3/499	31/18866	0.0478302	0.280456	0.247304	DAB1/DIXDC1/RELN	3	InNeu_5
GO:0045987	positive regulation of smooth muscle contraction	3/499	31/18866	0.0478302	0.280456	0.247304	ABAT/ADRA1A/CHRM3	3	InNeu_5
GO:0050650	chondroitin sulfate proteoglycan biosynthetic process	3/499	31/18866	0.0478302	0.280456	0.247304	CHST11/CHST15/CHSY3	3	InNeu_5
GO:0061842	microtubule organizing center localization	3/499	31/18866	0.0478302	0.280456	0.247304	AKAP9/PARD3/PLXNA2	3	InNeu_5
GO:0099068	postsynapse assembly	3/499	31/18866	0.0478302	0.280456	0.247304	GRID2/SHANK1/SHANK2	3	InNeu_5
GO:0099623	regulation of cardiac muscle cell membrane repolarization	3/499	31/18866	0.0478302	0.280456	0.247304	AKAP9/CACNA1D/NOS1AP	3	InNeu_5
GO:0046580	negative regulation of Ras protein signal transduction	4/499	52/18866	0.0483538	0.280456	0.247304	ADRA1A/ARHGAP44/RIPOR2/SCAI	4	InNeu_5
GO:0003014	renal system process	7/499	125/18866	0.0484009	0.280456	0.247304	ADCY2/ADCY8/ADCY9/ADRA1A/MYO5B/PCSK5/PTPRO	7	InNeu_5
GO:0048469	cell maturation	9/499	179/18866	0.0488959	0.280456	0.247304	ANKS1A/BCL11A/CATSPER2/CNTNAP2/NTN4/PDE3A/SCLT1/SPTBN4/SRRM4	9	InNeu_5
GO:1903169	regulation of calcium ion transmembrane transport	8/499	152/18866	0.0492359	0.280456	0.247304	CACNA1C/CACNB2/CACNB4/DMD/NOS1/NOS1AP/PRKCE/UBASH3B	8	InNeu_5
GO:0001654	eye development	16/499	384/18866	0.0501575	0.280456	0.247304	AHI1/ATP8A2/BCL11B/CACNA1C/CELF4/DSCAM/EGFR/NHS/PTPRM/SDK1/SDK2/SIPA1L3/SMARCA4/TENM3/TUG1/ZEB1	16	InNeu_5
GO:0051222	positive regulation of protein transport	15/499	354/18866	0.0503477	0.280456	0.247304	ABAT/ADCY8/ARRB1/EGFR/FRMD4A/GPI/IGF1/KCNB1/MTCL1/MYRIP/PPP1R13B/PRKCE/TENM1/TFDP2/WLS	15	InNeu_5
GO:0009100	glycoprotein metabolic process	17/499	415/18866	0.0506667	0.280456	0.247304	CHST11/CHST15/CHSY3/EXT1/FBXO17/GALNT13/GALNT14/GALNT17/GALNT18/GALNTL6/IGF1/LARGE1/MGAT4C/NDST3/SPOCK3/ST6GALNAC5/ST8SIA5	17	InNeu_5
GO:0008306	associative learning	5/499	76/18866	0.0507843	0.280456	0.247304	GRIN2A/RELN/SHANK1/SLC6A1/TNR	5	InNeu_5
GO:0071229	cellular response to acid chemical	5/499	76/18866	0.0507843	0.280456	0.247304	BCL11A/EGFR/GLRA2/KLHL22/ZEB1	5	InNeu_5
GO:1903524	positive regulation of blood circulation	5/499	76/18866	0.0507843	0.280456	0.247304	ADRA1A/ADRA1B/CHRM3/EGFR/NOS1AP	5	InNeu_5
GO:0045599	negative regulation of fat cell differentiation	4/499	53/18866	0.0512533	0.280456	0.247304	ANKRD26/RORA/RUNX1T1/TRIO	4	InNeu_5
GO:0097035	regulation of membrane lipid distribution	4/499	53/18866	0.0512533	0.280456	0.247304	ABCC1/ATP8A2/XKR4/XKR6	4	InNeu_5
GO:0099172	presynapse organization	4/499	53/18866	0.0512533	0.280456	0.247304	CNTN5/GPC6/IL1RAPL2/PCLO	4	InNeu_5
GO:0009214	cyclic nucleotide catabolic process	2/499	14/18866	0.0515019	0.280456	0.247304	PDE10A/PDE7B	2	InNeu_5
GO:0014819	regulation of skeletal muscle contraction	2/499	14/18866	0.0515019	0.280456	0.247304	DMD/SLC8A3	2	InNeu_5
GO:0033604	negative regulation of catecholamine secretion	2/499	14/18866	0.0515019	0.280456	0.247304	ABAT/CNR1	2	InNeu_5
GO:0036092	phosphatidylinositol-3-phosphate biosynthetic process	2/499	14/18866	0.0515019	0.280456	0.247304	INPP4A/INPP4B	2	InNeu_5
GO:0046037	GMP metabolic process	2/499	14/18866	0.0515019	0.280456	0.247304	DLG2/MAGI3	2	InNeu_5
GO:0060452	positive regulation of cardiac muscle contraction	2/499	14/18866	0.0515019	0.280456	0.247304	ADRA1A/NOS1AP	2	InNeu_5
GO:0070986	left/right axis specification	2/499	14/18866	0.0515019	0.280456	0.247304	AHI1/PKD1L1	2	InNeu_5
GO:0071361	cellular response to ethanol	2/499	14/18866	0.0515019	0.280456	0.247304	GLRA2/PRKCE	2	InNeu_5
GO:0090239	regulation of histone H4 acetylation	2/499	14/18866	0.0515019	0.280456	0.247304	ARRB1/AUTS2	2	InNeu_5
GO:0106070	regulation of adenylate cyclase-activating G protein-coupled receptor signaling pathway	2/499	14/18866	0.0515019	0.280456	0.247304	NOS1/PRKCA	2	InNeu_5
GO:0150011	regulation of neuron projection arborization	2/499	14/18866	0.0515019	0.280456	0.247304	GRIP1/MACF1	2	InNeu_5
GO:1901626	regulation of postsynaptic membrane organization	2/499	14/18866	0.0515019	0.280456	0.247304	SHISA6/ZMYND8	2	InNeu_5
GO:1901841	regulation of high voltage-gated calcium channel activity	2/499	14/18866	0.0515019	0.280456	0.247304	CACNB2/NOS1AP	2	InNeu_5
GO:1902430	negative regulation of amyloid-beta formation	2/499	14/18866	0.0515019	0.280456	0.247304	CHRNA7/IGF1	2	InNeu_5
GO:0048841	regulation of axon extension involved in axon guidance	3/499	32/18866	0.0517776	0.280456	0.247304	DSCAM/PLXNA4/SEMA6D	3	InNeu_5
GO:0070528	protein kinase C signaling	3/499	32/18866	0.0517776	0.280456	0.247304	ADRA1A/DGKG/SEZ6L	3	InNeu_5
GO:0086019	cell-cell signaling involved in cardiac conduction	3/499	32/18866	0.0517776	0.280456	0.247304	CACNA1C/CACNA1D/CACNB2	3	InNeu_5
GO:0000301	retrograde transport, vesicle recycling within Golgi	1/499	2/18866	0.0522012	0.280456	0.247304	CUX1	1	InNeu_5
GO:0001507	acetylcholine catabolic process in synaptic cleft	1/499	2/18866	0.0522012	0.280456	0.247304	COLQ	1	InNeu_5
GO:0001978	regulation of systemic arterial blood pressure by carotid sinus baroreceptor feedback	1/499	2/18866	0.0522012	0.280456	0.247304	ADRA1A	1	InNeu_5
GO:0001983	baroreceptor response to increased systemic arterial blood pressure	1/499	2/18866	0.0522012	0.280456	0.247304	ADRA1A	1	InNeu_5
GO:0001994	norepinephrine-epinephrine vasoconstriction involved in regulation of systemic arterial blood pressure	1/499	2/18866	0.0522012	0.280456	0.247304	ADRA1A	1	InNeu_5
GO:0001997	positive regulation of the force of heart contraction by epinephrine-norepinephrine	1/499	2/18866	0.0522012	0.280456	0.247304	ADRA1A	1	InNeu_5
GO:0002121	inter-male aggressive behavior	1/499	2/18866	0.0522012	0.280456	0.247304	KIRREL3	1	InNeu_5
GO:0003017	lymph circulation	1/499	2/18866	0.0522012	0.280456	0.247304	SVEP1	1	InNeu_5
GO:0003127	detection of nodal flow	1/499	2/18866	0.0522012	0.280456	0.247304	PKD1L1	1	InNeu_5
GO:0003290	atrial septum secundum morphogenesis	1/499	2/18866	0.0522012	0.280456	0.247304	NSD2	1	InNeu_5
GO:0006478	peptidyl-tyrosine sulfation	1/499	2/18866	0.0522012	0.280456	0.247304	TPST1	1	InNeu_5
GO:0006581	acetylcholine catabolic process	1/499	2/18866	0.0522012	0.280456	0.247304	COLQ	1	InNeu_5
GO:0007208	phospholipase C-activating serotonin receptor signaling pathway	1/499	2/18866	0.0522012	0.280456	0.247304	HTR2C	1	InNeu_5
GO:0007529	establishment of synaptic specificity at neuromuscular junction	1/499	2/18866	0.0522012	0.280456	0.247304	GPHN	1	InNeu_5
GO:0009450	gamma-aminobutyric acid catabolic process	1/499	2/18866	0.0522012	0.280456	0.247304	ABAT	1	InNeu_5
GO:0014053	negative regulation of gamma-aminobutyric acid secretion	1/499	2/18866	0.0522012	0.280456	0.247304	ABAT	1	InNeu_5
GO:0018352	protein-pyridoxal-5-phosphate linkage	1/499	2/18866	0.0522012	0.280456	0.247304	GAD1	1	InNeu_5
GO:0019417	sulfur oxidation	1/499	2/18866	0.0522012	0.280456	0.247304	MICAL2	1	InNeu_5
GO:0021577	hindbrain structural organization	1/499	2/18866	0.0522012	0.280456	0.247304	DAB1	1	InNeu_5
GO:0021589	cerebellum structural organization	1/499	2/18866	0.0522012	0.280456	0.247304	DAB1	1	InNeu_5
GO:0021644	vagus nerve morphogenesis	1/499	2/18866	0.0522012	0.280456	0.247304	PLXNA4	1	InNeu_5
GO:0021730	trigeminal sensory nucleus development	1/499	2/18866	0.0522012	0.280456	0.247304	KIRREL3	1	InNeu_5
GO:0021740	principal sensory nucleus of trigeminal nerve development	1/499	2/18866	0.0522012	0.280456	0.247304	KIRREL3	1	InNeu_5
GO:0021784	postganglionic parasympathetic fiber development	1/499	2/18866	0.0522012	0.280456	0.247304	PLXNA4	1	InNeu_5
GO:0021812	neuronal-glial interaction involved in cerebral cortex radial glia guided migration	1/499	2/18866	0.0522012	0.280456	0.247304	DAB1	1	InNeu_5
GO:0021823	cerebral cortex tangential migration using cell-cell interactions	1/499	2/18866	0.0522012	0.280456	0.247304	ROBO1	1	InNeu_5
GO:0021825	substrate-dependent cerebral cortex tangential migration	1/499	2/18866	0.0522012	0.280456	0.247304	ROBO1	1	InNeu_5
GO:0021827	postnatal olfactory bulb interneuron migration	1/499	2/18866	0.0522012	0.280456	0.247304	ROBO1	1	InNeu_5
GO:0021836	chemorepulsion involved in postnatal olfactory bulb interneuron migration	1/499	2/18866	0.0522012	0.280456	0.247304	ROBO1	1	InNeu_5
GO:0021935	cerebellar granule cell precursor tangential migration	1/499	2/18866	0.0522012	0.280456	0.247304	PLXNA2	1	InNeu_5
GO:0033037	polysaccharide localization	1/499	2/18866	0.0522012	0.280456	0.247304	CHST11	1	InNeu_5
GO:0034230	enkephalin processing	1/499	2/18866	0.0522012	0.280456	0.247304	PCSK2	1	InNeu_5
GO:0035408	histone H3-T6 phosphorylation	1/499	2/18866	0.0522012	0.280456	0.247304	PRKCA	1	InNeu_5
GO:0036269	swimming behavior	1/499	2/18866	0.0522012	0.280456	0.247304	ALK	1	InNeu_5
GO:0039020	pronephric nephron tubule development	1/499	2/18866	0.0522012	0.280456	0.247304	AHI1	1	InNeu_5
GO:0042351	'de novo' GDP-L-fucose biosynthetic process	1/499	2/18866	0.0522012	0.280456	0.247304	GMDS	1	InNeu_5
GO:0043006	activation of phospholipase A2 activity by calcium-mediated signaling	1/499	2/18866	0.0522012	0.280456	0.247304	EGFR	1	InNeu_5
GO:0044861	protein transport into plasma membrane raft	1/499	2/18866	0.0522012	0.280456	0.247304	CLIP1	1	InNeu_5
GO:0045720	negative regulation of integrin biosynthetic process	1/499	2/18866	0.0522012	0.280456	0.247304	TMEFF2	1	InNeu_5
GO:0048688	negative regulation of sprouting of injured axon	1/499	2/18866	0.0522012	0.280456	0.247304	TNR	1	InNeu_5
GO:0048692	negative regulation of axon extension involved in regeneration	1/499	2/18866	0.0522012	0.280456	0.247304	TNR	1	InNeu_5
GO:0060060	post-embryonic retina morphogenesis in camera-type eye	1/499	2/18866	0.0522012	0.280456	0.247304	DSCAM	1	InNeu_5
GO:0060125	negative regulation of growth hormone secretion	1/499	2/18866	0.0522012	0.280456	0.247304	KALRN	1	InNeu_5
GO:0061528	aspartate secretion	1/499	2/18866	0.0522012	0.280456	0.247304	ABAT	1	InNeu_5
GO:0070781	response to biotin	1/499	2/18866	0.0522012	0.280456	0.247304	HLCS	1	InNeu_5
GO:0070893	transposon integration	1/499	2/18866	0.0522012	0.280456	0.247304	ZNF91	1	InNeu_5
GO:0070894	regulation of transposon integration	1/499	2/18866	0.0522012	0.280456	0.247304	ZNF91	1	InNeu_5
GO:0070895	negative regulation of transposon integration	1/499	2/18866	0.0522012	0.280456	0.247304	ZNF91	1	InNeu_5
GO:0070898	RNA polymerase III preinitiation complex assembly	1/499	2/18866	0.0522012	0.280456	0.247304	BDP1	1	InNeu_5
GO:0071109	superior temporal gyrus development	1/499	2/18866	0.0522012	0.280456	0.247304	CNTNAP2	1	InNeu_5
GO:0071716	leukotriene transport	1/499	2/18866	0.0522012	0.280456	0.247304	ABCC1	1	InNeu_5
GO:0071879	positive regulation of adenylate cyclase-activating adrenergic receptor signaling pathway	1/499	2/18866	0.0522012	0.280456	0.247304	NOS1	1	InNeu_5
GO:0072114	pronephros morphogenesis	1/499	2/18866	0.0522012	0.280456	0.247304	AHI1	1	InNeu_5
GO:0090260	negative regulation of retinal ganglion cell axon guidance	1/499	2/18866	0.0522012	0.280456	0.247304	PTPRO	1	InNeu_5
GO:0090298	negative regulation of mitochondrial DNA replication	1/499	2/18866	0.0522012	0.280456	0.247304	ATG7	1	InNeu_5
GO:0097534	lymphoid lineage cell migration	1/499	2/18866	0.0522012	0.280456	0.247304	BCL11B	1	InNeu_5
GO:0097535	lymphoid lineage cell migration into thymus	1/499	2/18866	0.0522012	0.280456	0.247304	BCL11B	1	InNeu_5
GO:0098658	inorganic anion import across plasma membrane	1/499	2/18866	0.0522012	0.280456	0.247304	SLC6A1	1	InNeu_5
GO:0098886	modification of dendritic spine	1/499	2/18866	0.0522012	0.280456	0.247304	ARHGAP44	1	InNeu_5
GO:0098923	retrograde trans-synaptic signaling by soluble gas	1/499	2/18866	0.0522012	0.280456	0.247304	NOS1	1	InNeu_5
GO:0098924	retrograde trans-synaptic signaling by nitric oxide	1/499	2/18866	0.0522012	0.280456	0.247304	NOS1	1	InNeu_5
GO:0098928	presynaptic signal transduction	1/499	2/18866	0.0522012	0.280456	0.247304	PCLO	1	InNeu_5
GO:0099526	presynapse to nucleus signaling pathway	1/499	2/18866	0.0522012	0.280456	0.247304	PCLO	1	InNeu_5
GO:0099642	retrograde axonal protein transport	1/499	2/18866	0.0522012	0.280456	0.247304	DLG2	1	InNeu_5
GO:1900275	negative regulation of phospholipase C activity	1/499	2/18866	0.0522012	0.280456	0.247304	BICD1	1	InNeu_5
GO:1901187	regulation of ephrin receptor signaling pathway	1/499	2/18866	0.0522012	0.280456	0.247304	ANKS1A	1	InNeu_5
GO:1903860	negative regulation of dendrite extension	1/499	2/18866	0.0522012	0.280456	0.247304	BCL11A	1	InNeu_5
GO:1904425	negative regulation of GTP binding	1/499	2/18866	0.0522012	0.280456	0.247304	ARHGAP28	1	InNeu_5
GO:1904448	regulation of aspartate secretion	1/499	2/18866	0.0522012	0.280456	0.247304	ABAT	1	InNeu_5
GO:1904450	positive regulation of aspartate secretion	1/499	2/18866	0.0522012	0.280456	0.247304	ABAT	1	InNeu_5
GO:1905918	regulation of CoA-transferase activity	1/499	2/18866	0.0522012	0.280456	0.247304	CHRNA7	1	InNeu_5
GO:1905920	positive regulation of CoA-transferase activity	1/499	2/18866	0.0522012	0.280456	0.247304	CHRNA7	1	InNeu_5
GO:2000620	positive regulation of histone H4-K16 acetylation	1/499	2/18866	0.0522012	0.280456	0.247304	AUTS2	1	InNeu_5
GO:2000707	positive regulation of dense core granule biogenesis	1/499	2/18866	0.0522012	0.280456	0.247304	PRKCA	1	InNeu_5
GO:0010977	negative regulation of neuron projection development	8/499	154/18866	0.0524185	0.281263	0.248016	BCL11A/DAB1/FGF13/PTPRG/PTPRO/RAP1GAP2/SEMA6D/TNR	8	InNeu_5
GO:0150063	visual system development	16/499	388/18866	0.0540783	0.289799	0.255542	AHI1/ATP8A2/BCL11B/CACNA1C/CELF4/DSCAM/EGFR/NHS/PTPRM/SDK1/SDK2/SIPA1L3/SMARCA4/TENM3/TUG1/ZEB1	16	InNeu_5
GO:0120032	regulation of plasma membrane bounded cell projection assembly	9/499	183/18866	0.0547787	0.293178	0.258522	ARHGAP44/AUTS2/DOCK11/FNBP1L/PLCE1/RIPOR2/TENM1/TENM2/ZMYND8	9	InNeu_5
GO:0090596	sensory organ morphogenesis	12/499	269/18866	0.0549	0.293452	0.258764	AHI1/ATP8A2/DSCAM/ITGA8/PTPRM/RIPOR2/SDK1/SDK2/SOBP/TENM3/TUG1/ZEB1	12	InNeu_5
GO:1901890	positive regulation of cell junction assembly	6/499	103/18866	0.0557018	0.296411	0.261373	ARMCX5-GPRASP2/ASIC2/CUX2/GRID2/LINGO2/PTPRJ	6	InNeu_5
GO:1902904	negative regulation of supramolecular fiber organization	8/499	156/18866	0.0557305	0.296411	0.261373	ARHGAP28/CTNNA2/FGF13/FHOD3/SHANK1/SPTBN4/SVIL/TMEFF2	8	InNeu_5
GO:0006536	glutamate metabolic process	3/499	33/18866	0.0558773	0.296411	0.261373	GAD1/GAD2/SLC25A12	3	InNeu_5
GO:0021988	olfactory lobe development	3/499	33/18866	0.0558773	0.296411	0.261373	EXT1/ROBO1/ROBO2	3	InNeu_5
GO:1904893	negative regulation of receptor signaling pathway via STAT	3/499	33/18866	0.0558773	0.296411	0.261373	DAB1/PIBF1/PTPRT	3	InNeu_5
GO:2000758	positive regulation of peptidyl-lysine acetylation	3/499	33/18866	0.0558773	0.296411	0.261373	ARRB1/AUTS2/NOS1	3	InNeu_5
GO:0043271	negative regulation of ion transport	8/499	157/18866	0.0574354	0.304126	0.268176	ABAT/CNR1/GRM7/KCNAB1/NEDD4L/NOS1/PRKCE/WNK2	8	InNeu_5
GO:0048706	embryonic skeletal system development	7/499	130/18866	0.0574767	0.304126	0.268176	CHST11/DSCAML1/EXT1/KIAA1217/PCSK5/DYNC2I1/ZEB1	7	InNeu_5
GO:0060491	regulation of cell projection assembly	9/499	185/18866	0.0578855	0.305628	0.269501	ARHGAP44/AUTS2/DOCK11/FNBP1L/PLCE1/RIPOR2/TENM1/TENM2/ZMYND8	9	InNeu_5
GO:0007162	negative regulation of cell adhesion	13/499	301/18866	0.0579062	0.305628	0.269501	ABAT/AJAP1/CDH13/DAB1/DSCAM/NEXMIF/PDE3B/PLXNA2/PLXNA4/PTPRO/RIPOR2/TNR/UBASH3B	13	InNeu_5
GO:0021675	nerve development	5/499	79/18866	0.0581812	0.305975	0.269807	COL25A1/GABRB3/NAV2/PLXNA4/UNC13A	5	InNeu_5
GO:0030104	water homeostasis	5/499	79/18866	0.0581812	0.305975	0.269807	ADCY2/ADCY8/ADCY9/MYO5B/NEDD4L	5	InNeu_5
GO:0014733	regulation of skeletal muscle adaptation	2/499	15/18866	0.0584095	0.305975	0.269807	CAMK2G/GTF2IRD1	2	InNeu_5
GO:0034111	negative regulation of homotypic cell-cell adhesion	2/499	15/18866	0.0584095	0.305975	0.269807	ABAT/UBASH3B	2	InNeu_5
GO:0099188	postsynaptic cytoskeleton organization	2/499	15/18866	0.0584095	0.305975	0.269807	FRMPD4/NOS1AP	2	InNeu_5
GO:2001171	positive regulation of ATP biosynthetic process	2/499	15/18866	0.0584095	0.305975	0.269807	PID1/SLC25A12	2	InNeu_5
GO:0043010	camera-type eye development	14/499	332/18866	0.0591272	0.308818	0.272313	AHI1/ATP8A2/BCL11B/CACNA1C/CELF4/DSCAM/EGFR/NHS/PTPRM/SDK1/SDK2/SMARCA4/TENM3/ZEB1	14	InNeu_5
GO:0030203	glycosaminoglycan metabolic process	8/499	158/18866	0.059173	0.308818	0.272313	CHST11/CHST15/CHSY3/EXT1/GPC6/HPSE2/NDST3/SPOCK3	8	InNeu_5
GO:0035051	cardiocyte differentiation	8/499	158/18866	0.059173	0.308818	0.272313	ADRA1A/EGFR/FHOD3/IGF1/NEBL/SORBS2/SOX6/TENM4	8	InNeu_5
GO:0046887	positive regulation of hormone secretion	7/499	131/18866	0.0594099	0.309669	0.273064	ABAT/ADCY8/ARRB1/EGFR/ITSN1/MYRIP/PRKCE	7	InNeu_5
GO:0021549	cerebellum development	6/499	105/18866	0.0600636	0.311086	0.274314	ABAT/DAB1/GRID2/MYO16/RORA/SEZ6L	6	InNeu_5
GO:0010765	positive regulation of sodium ion transport	3/499	34/18866	0.0601266	0.311086	0.274314	DMD/NOS1/WNK2	3	InNeu_5
GO:0031112	positive regulation of microtubule polymerization or depolymerization	3/499	34/18866	0.0601266	0.311086	0.274314	AKAP9/CLIP1/MAPT	3	InNeu_5
GO:0032232	negative regulation of actin filament bundle assembly	3/499	34/18866	0.0601266	0.311086	0.274314	ARHGAP28/SHANK1/TMEFF2	3	InNeu_5
GO:0048854	brain morphogenesis	3/499	34/18866	0.0601266	0.311086	0.274314	CTNNA2/SHANK1/SHANK2	3	InNeu_5
GO:0070050	neuron cellular homeostasis	3/499	34/18866	0.0601266	0.311086	0.274314	CACNA1D/CACNB2/CNR1	3	InNeu_5
GO:0018209	peptidyl-serine modification	14/499	333/18866	0.0603054	0.31148	0.274661	AKAP9/ARRB1/CAMK4/DMD/EGFR/GALNT13/MARK3/NOS1/PRKCA/PRKCE/SMYD3/SPOCK3/SPTBN4/TENM1	14	InNeu_5
GO:0048880	sensory system development	16/499	394/18866	0.0603512	0.31148	0.274661	AHI1/ATP8A2/BCL11B/CACNA1C/CELF4/DSCAM/EGFR/NHS/PTPRM/SDK1/SDK2/SIPA1L3/SMARCA4/TENM3/TUG1/ZEB1	16	InNeu_5
GO:1903307	positive regulation of regulated secretory pathway	4/499	56/18866	0.0605085	0.311909	0.275039	CACNA1D/CACNB2/CNR1/KCNB1	4	InNeu_5
GO:0042593	glucose homeostasis	11/499	245/18866	0.0618925	0.318652	0.280985	ADCY8/ARRB1/CNR1/CSMD1/HECTD4/KCNB1/PRKCE/PTPRN2/SMARCA4/STXBP5L/TIAM1	11	InNeu_5
GO:0019233	sensory perception of pain	6/499	106/18866	0.0623186	0.318889	0.281194	CNR1/DLG2/GRIN2A/GRIN2D/GRM1/MGLL	6	InNeu_5
GO:0030038	contractile actin filament bundle assembly	6/499	106/18866	0.0623186	0.318889	0.281194	ARHGAP28/ARRB1/PHACTR1/PPM1E/SORBS1/TMEFF2	6	InNeu_5
GO:0043149	stress fiber assembly	6/499	106/18866	0.0623186	0.318889	0.281194	ARHGAP28/ARRB1/PHACTR1/PPM1E/SORBS1/TMEFF2	6	InNeu_5
GO:0071868	cellular response to monoamine stimulus	6/499	106/18866	0.0623186	0.318889	0.281194	ALK/CHRM2/CHRM3/GNAL/HTR1E/HTR2C	6	InNeu_5
GO:0071870	cellular response to catecholamine stimulus	6/499	106/18866	0.0623186	0.318889	0.281194	ALK/CHRM2/CHRM3/GNAL/HTR1E/HTR2C	6	InNeu_5
GO:0033500	carbohydrate homeostasis	11/499	246/18866	0.0633298	0.323669	0.285408	ADCY8/ARRB1/CNR1/CSMD1/HECTD4/KCNB1/PRKCE/PTPRN2/SMARCA4/STXBP5L/TIAM1	11	InNeu_5
GO:0051279	regulation of release of sequestered calcium ion into cytosol	5/499	81/18866	0.0634368	0.323821	0.285543	CACNA1C/DMD/NOS1/PRKCE/UBASH3B	5	InNeu_5
GO:0042493	response to drug	16/499	397/18866	0.0636673	0.323983	0.285686	ABAT/ABCC1/ADRA1A/ARRB1/DAB1/EGFR/GABRG3/GAD1/GAD2/GRIN2A/HTR2C/LRP8/NOS1/PDE3A/PPM1E/PTPRM	16	InNeu_5
GO:0045747	positive regulation of Notch signaling pathway	4/499	57/18866	0.0637774	0.323983	0.285686	CNTN6/MAML3/ROBO1/ROBO2	4	InNeu_5
GO:0061178	regulation of insulin secretion involved in cellular response to glucose stimulus	4/499	57/18866	0.0637774	0.323983	0.285686	ADCY8/ARRB1/PRKCE/TIAM1	4	InNeu_5
GO:0097479	synaptic vesicle localization	4/499	57/18866	0.0637774	0.323983	0.285686	PCLO/SNAP91/SYN2/SYN3	4	InNeu_5
GO:0071333	cellular response to glucose stimulus	7/499	134/18866	0.0654471	0.330519	0.291449	ADCY8/ARRB1/KCNB1/PRKCE/PTPRN2/SMARCA4/TIAM1	7	InNeu_5
GO:0030252	growth hormone secretion	2/499	16/18866	0.0656154	0.330519	0.291449	ITSN1/KALRN	2	InNeu_5
GO:0043116	negative regulation of vascular permeability	2/499	16/18866	0.0656154	0.330519	0.291449	PDE3A/PTPRJ	2	InNeu_5
GO:0045725	positive regulation of glycogen biosynthetic process	2/499	16/18866	0.0656154	0.330519	0.291449	IGF1/SORBS1	2	InNeu_5
GO:0045989	positive regulation of striated muscle contraction	2/499	16/18866	0.0656154	0.330519	0.291449	ADRA1A/NOS1AP	2	InNeu_5
GO:1905874	regulation of postsynaptic density organization	2/499	16/18866	0.0656154	0.330519	0.291449	GRID2/ZMYND8	2	InNeu_5
GO:2000651	positive regulation of sodium ion transmembrane transporter activity	2/499	16/18866	0.0656154	0.330519	0.291449	DMD/WNK2	2	InNeu_5
GO:0021954	central nervous system neuron development	5/499	82/18866	0.0661616	0.33287	0.293523	MAPT/PLXNA4/ROBO1/ROBO2/SPTBN4	5	InNeu_5
GO:0006024	glycosaminoglycan biosynthetic process	6/499	108/18866	0.066977	0.336569	0.296784	CHST11/CHST15/CHSY3/EXT1/GPC6/NDST3	6	InNeu_5
GO:1904951	positive regulation of establishment of protein localization	15/499	370/18866	0.0681627	0.341908	0.301491	ABAT/ADCY8/ARRB1/EGFR/FRMD4A/GPI/IGF1/KCNB1/MTCL1/MYRIP/PPP1R13B/PRKCE/TENM1/TFDP2/WLS	15	InNeu_5
GO:0007163	establishment or maintenance of cell polarity	10/499	220/18866	0.0682022	0.341908	0.301491	ANK1/CYTH3/DLG2/FGF13/FRMD4A/KIF26B/MTCL1/PARD3/RIPOR2/SIPA1L3	10	InNeu_5
GO:0051494	negative regulation of cytoskeleton organization	8/499	163/18866	0.0683551	0.342265	0.301806	ARHGAP28/CTNNA2/FGF13/FHOD3/SHANK1/SPTBN4/SVIL/TMEFF2	8	InNeu_5
GO:0055013	cardiac muscle cell development	5/499	83/18866	0.0689508	0.344162	0.303479	ADRA1A/FHOD3/IGF1/NEBL/SORBS2	5	InNeu_5
GO:0010543	regulation of platelet activation	3/499	36/18866	0.069062	0.344162	0.303479	ABAT/PRKCA/UBASH3B	3	InNeu_5
GO:0033762	response to glucagon	3/499	36/18866	0.069062	0.344162	0.303479	ADCY2/ADCY8/ADCY9	3	InNeu_5
GO:0051955	regulation of amino acid transport	3/499	36/18866	0.069062	0.344162	0.303479	ABAT/GRM7/SLC6A1	3	InNeu_5
GO:0033138	positive regulation of peptidyl-serine phosphorylation	6/499	109/18866	0.0693802	0.345337	0.304516	AKAP9/ARRB1/EGFR/NOS1/SMYD3/TENM1	6	InNeu_5
GO:0071331	cellular response to hexose stimulus	7/499	136/18866	0.0696707	0.346373	0.305429	ADCY8/ARRB1/KCNB1/PRKCE/PTPRN2/SMARCA4/TIAM1	7	InNeu_5
GO:0007015	actin filament organization	17/499	434/18866	0.0704124	0.346407	0.305459	ARHGAP28/ARRB1/CTNNA2/FHOD3/MICAL2/MYO5B/NEBL/PHACTR1/PPM1E/PRKCE/SHANK1/SORBS1/SORBS2/SPTBN4/SVIL/TENM1/TMEFF2	17	InNeu_5
GO:0051058	negative regulation of small GTPase mediated signal transduction	4/499	59/18866	0.0705868	0.346407	0.305459	ADRA1A/ARHGAP44/RIPOR2/SCAI	4	InNeu_5
GO:0007041	lysosomal transport	6/499	110/18866	0.0718329	0.346407	0.305459	CACNG2/CACNG3/CACNG4/CLEC16A/RNF157/VPS53	6	InNeu_5
GO:0071867	response to monoamine	6/499	110/18866	0.0718329	0.346407	0.305459	ALK/CHRM2/CHRM3/GNAL/HTR1E/HTR2C	6	InNeu_5
GO:0071869	response to catecholamine	6/499	110/18866	0.0718329	0.346407	0.305459	ALK/CHRM2/CHRM3/GNAL/HTR1E/HTR2C	6	InNeu_5
GO:0071326	cellular response to monosaccharide stimulus	7/499	137/18866	0.0718422	0.346407	0.305459	ADCY8/ARRB1/KCNB1/PRKCE/PTPRN2/SMARCA4/TIAM1	7	InNeu_5
GO:1902903	regulation of supramolecular fiber organization	15/499	373/18866	0.0719189	0.346407	0.305459	AKAP9/ARHGAP28/CHRNA7/CLIP1/CTNNA2/FGF13/FHOD3/MAPT/PPM1E/PRKCE/SHANK1/SPTBN4/SVIL/TENM1/TMEFF2	15	InNeu_5
GO:0003128	heart field specification	2/499	17/18866	0.0730991	0.346407	0.305459	ROBO1/ROBO2	2	InNeu_5
GO:0003184	pulmonary valve morphogenesis	2/499	17/18866	0.0730991	0.346407	0.305459	ROBO1/ROBO2	2	InNeu_5
GO:0006895	Golgi to endosome transport	2/499	17/18866	0.0730991	0.346407	0.305459	DOP1A/DOP1B	2	InNeu_5
GO:0021783	preganglionic parasympathetic fiber development	2/499	17/18866	0.0730991	0.346407	0.305459	NAV2/PLXNA4	2	InNeu_5
GO:0031649	heat generation	2/499	17/18866	0.0730991	0.346407	0.305459	ABAT/CNR1	2	InNeu_5
GO:0043649	dicarboxylic acid catabolic process	2/499	17/18866	0.0730991	0.346407	0.305459	GAD1/GAD2	2	InNeu_5
GO:0046068	cGMP metabolic process	2/499	17/18866	0.0730991	0.346407	0.305459	PDE10A/RORA	2	InNeu_5
GO:0048532	anatomical structure arrangement	2/499	17/18866	0.0730991	0.346407	0.305459	DAB1/PLXNA4	2	InNeu_5
GO:0070875	positive regulation of glycogen metabolic process	2/499	17/18866	0.0730991	0.346407	0.305459	IGF1/SORBS1	2	InNeu_5
GO:0099558	maintenance of synapse structure	2/499	17/18866	0.0730991	0.346407	0.305459	DLG2/PCLO	2	InNeu_5
GO:1902992	negative regulation of amyloid precursor protein catabolic process	2/499	17/18866	0.0730991	0.346407	0.305459	CHRNA7/IGF1	2	InNeu_5
GO:0032970	regulation of actin filament-based process	16/499	405/18866	0.0731089	0.346407	0.305459	AKAP9/ARHGAP28/ARHGAP44/CACNA1C/CTNNA2/DIXDC1/FGF13/FHOD3/NOS1AP/PPM1E/PRKCE/SHANK1/SPTBN4/SVIL/TENM1/TMEFF2	16	InNeu_5
GO:0048846	axon extension involved in axon guidance	3/499	37/18866	0.0737419	0.346407	0.305459	DSCAM/PLXNA4/SEMA6D	3	InNeu_5
GO:0086010	membrane depolarization during action potential	3/499	37/18866	0.0737419	0.346407	0.305459	CACNA1C/CACNA1D/CACNB2	3	InNeu_5
GO:0098926	postsynaptic signal transduction	3/499	37/18866	0.0737419	0.346407	0.305459	CHRM2/CHRM3/CHRNA7	3	InNeu_5
GO:1902284	neuron projection extension involved in neuron projection guidance	3/499	37/18866	0.0737419	0.346407	0.305459	DSCAM/PLXNA4/SEMA6D	3	InNeu_5
GO:0051924	regulation of calcium ion transport	11/499	253/18866	0.0740002	0.346407	0.305459	CACNA1B/CACNA1C/CACNA1D/CACNB2/CACNB4/CAMK2G/DMD/NOS1/NOS1AP/PRKCE/UBASH3B	11	InNeu_5
GO:0010823	negative regulation of mitochondrion organization	4/499	60/18866	0.0741256	0.346407	0.305459	CLEC16A/IGF1/MAPT/SIAH3	4	InNeu_5
GO:0048747	muscle fiber development	4/499	60/18866	0.0741256	0.346407	0.305459	DMD/HDAC9/NEBL/RIPOR2	4	InNeu_5
GO:0061098	positive regulation of protein tyrosine kinase activity	4/499	60/18866	0.0741256	0.346407	0.305459	ADRA1A/DOCK3/LRP8/RELN	4	InNeu_5
GO:1903531	negative regulation of secretion by cell	8/499	166/18866	0.074262	0.346407	0.305459	ABAT/CNR1/FRMD4A/GRM7/HDAC9/KALRN/KCNB1/STXBP5L	8	InNeu_5
GO:0001834	trophectodermal cell proliferation	1/499	3/18866	0.0772728	0.346407	0.305459	IGF1	1	InNeu_5
GO:0003011	involuntary skeletal muscle contraction	1/499	3/18866	0.0772728	0.346407	0.305459	ATP8A2	1	InNeu_5
GO:0003099	positive regulation of the force of heart contraction by chemical signal	1/499	3/18866	0.0772728	0.346407	0.305459	ADRA1A	1	InNeu_5
GO:0003285	septum secundum development	1/499	3/18866	0.0772728	0.346407	0.305459	NSD2	1	InNeu_5
GO:0007207	phospholipase C-activating G protein-coupled acetylcholine receptor signaling pathway	1/499	3/18866	0.0772728	0.346407	0.305459	CHRM2	1	InNeu_5
GO:0009441	glycolate metabolic process	1/499	3/18866	0.0772728	0.346407	0.305459	IGF1	1	InNeu_5
GO:0009726	detection of endogenous stimulus	1/499	3/18866	0.0772728	0.346407	0.305459	PKD1L1	1	InNeu_5
GO:0014043	negative regulation of neuron maturation	1/499	3/18866	0.0772728	0.346407	0.305459	BCL11A	1	InNeu_5
GO:0021934	hindbrain tangential cell migration	1/499	3/18866	0.0772728	0.346407	0.305459	PLXNA2	1	InNeu_5
GO:0030070	insulin processing	1/499	3/18866	0.0772728	0.346407	0.305459	PCSK2	1	InNeu_5
GO:0032484	Ral protein signal transduction	1/499	3/18866	0.0772728	0.346407	0.305459	RALGPS1	1	InNeu_5
GO:0032485	regulation of Ral protein signal transduction	1/499	3/18866	0.0772728	0.346407	0.305459	RALGPS1	1	InNeu_5
GO:0033058	directional locomotion	1/499	3/18866	0.0772728	0.346407	0.305459	GRIN2A	1	InNeu_5
GO:0035668	TRAM-dependent toll-like receptor signaling pathway	1/499	3/18866	0.0772728	0.346407	0.305459	PRKCE	1	InNeu_5
GO:0035669	TRAM-dependent toll-like receptor 4 signaling pathway	1/499	3/18866	0.0772728	0.346407	0.305459	PRKCE	1	InNeu_5
GO:0039019	pronephric nephron development	1/499	3/18866	0.0772728	0.346407	0.305459	AHI1	1	InNeu_5
GO:0039519	modulation by virus of host autophagy	1/499	3/18866	0.0772728	0.346407	0.305459	ATG7	1	InNeu_5
GO:0042350	GDP-L-fucose biosynthetic process	1/499	3/18866	0.0772728	0.346407	0.305459	GMDS	1	InNeu_5
GO:0042478	regulation of eye photoreceptor cell development	1/499	3/18866	0.0772728	0.346407	0.305459	TUG1	1	InNeu_5
GO:0043396	corticotropin-releasing hormone secretion	1/499	3/18866	0.0772728	0.346407	0.305459	HTR2C	1	InNeu_5
GO:0043397	regulation of corticotropin-releasing hormone secretion	1/499	3/18866	0.0772728	0.346407	0.305459	HTR2C	1	InNeu_5
GO:0043578	nuclear matrix organization	1/499	3/18866	0.0772728	0.346407	0.305459	SYNE1	1	InNeu_5
GO:0044830	modulation by host of viral RNA genome replication	1/499	3/18866	0.0772728	0.346407	0.305459	FBXL2	1	InNeu_5
GO:0045163	clustering of voltage-gated potassium channels	1/499	3/18866	0.0772728	0.346407	0.305459	CNTNAP2	1	InNeu_5
GO:0045196	establishment or maintenance of neuroblast polarity	1/499	3/18866	0.0772728	0.346407	0.305459	FGF13	1	InNeu_5
GO:0045200	establishment of neuroblast polarity	1/499	3/18866	0.0772728	0.346407	0.305459	FGF13	1	InNeu_5
GO:0045957	negative regulation of complement activation, alternative pathway	1/499	3/18866	0.0772728	0.346407	0.305459	SUSD4	1	InNeu_5
GO:0050960	detection of temperature stimulus involved in thermoception	1/499	3/18866	0.0772728	0.346407	0.305459	GRIK2	1	InNeu_5
GO:0051581	negative regulation of neurotransmitter uptake	1/499	3/18866	0.0772728	0.346407	0.305459	NOS1	1	InNeu_5
GO:0051612	negative regulation of serotonin uptake	1/499	3/18866	0.0772728	0.346407	0.305459	NOS1	1	InNeu_5
GO:0055095	lipoprotein particle mediated signaling	1/499	3/18866	0.0772728	0.346407	0.305459	CDH13	1	InNeu_5
GO:0055096	low-density lipoprotein particle mediated signaling	1/499	3/18866	0.0772728	0.346407	0.305459	CDH13	1	InNeu_5
GO:0060912	cardiac cell fate specification	1/499	3/18866	0.0772728	0.346407	0.305459	TENM4	1	InNeu_5
GO:0061110	dense core granule biogenesis	1/499	3/18866	0.0772728	0.346407	0.305459	PRKCA	1	InNeu_5
GO:0061357	positive regulation of Wnt protein secretion	1/499	3/18866	0.0772728	0.346407	0.305459	WLS	1	InNeu_5
GO:0061364	apoptotic process involved in luteolysis	1/499	3/18866	0.0772728	0.346407	0.305459	ROBO2	1	InNeu_5
GO:0071691	cardiac muscle thin filament assembly	1/499	3/18866	0.0772728	0.346407	0.305459	NEBL	1	InNeu_5
GO:0072092	ureteric bud invasion	1/499	3/18866	0.0772728	0.346407	0.305459	KIF26B	1	InNeu_5
GO:0090292	nuclear matrix anchoring at nuclear membrane	1/499	3/18866	0.0772728	0.346407	0.305459	SYNE1	1	InNeu_5
GO:0097195	pilomotor reflex	1/499	3/18866	0.0772728	0.346407	0.305459	ADRA1A	1	InNeu_5
GO:0098989	NMDA selective glutamate receptor signaling pathway	1/499	3/18866	0.0772728	0.346407	0.305459	TIAM1	1	InNeu_5
GO:0099152	regulation of neurotransmitter receptor transport, endosome to postsynaptic membrane	1/499	3/18866	0.0772728	0.346407	0.305459	ARHGAP44	1	InNeu_5
GO:0099163	synaptic signaling by nitric oxide	1/499	3/18866	0.0772728	0.346407	0.305459	NOS1	1	InNeu_5
GO:0099543	trans-synaptic signaling by soluble gas	1/499	3/18866	0.0772728	0.346407	0.305459	NOS1	1	InNeu_5
GO:0099548	trans-synaptic signaling by nitric oxide	1/499	3/18866	0.0772728	0.346407	0.305459	NOS1	1	InNeu_5
GO:0099552	trans-synaptic signaling by lipid, modulating synaptic transmission	1/499	3/18866	0.0772728	0.346407	0.305459	CNR1	1	InNeu_5
GO:0099553	trans-synaptic signaling by endocannabinoid, modulating synaptic transmission	1/499	3/18866	0.0772728	0.346407	0.305459	CNR1	1	InNeu_5
GO:0099575	regulation of protein catabolic process at presynapse, modulating synaptic transmission	1/499	3/18866	0.0772728	0.346407	0.305459	FBXL20	1	InNeu_5
GO:0150007	clathrin-dependent synaptic vesicle endocytosis	1/499	3/18866	0.0772728	0.346407	0.305459	ITSN1	1	InNeu_5
GO:1901202	negative regulation of extracellular matrix assembly	1/499	3/18866	0.0772728	0.346407	0.305459	ANTXR1	1	InNeu_5
GO:1902659	regulation of glucose mediated signaling pathway	1/499	3/18866	0.0772728	0.346407	0.305459	SMARCA4	1	InNeu_5
GO:1902661	positive regulation of glucose mediated signaling pathway	1/499	3/18866	0.0772728	0.346407	0.305459	SMARCA4	1	InNeu_5
GO:1902689	negative regulation of NAD metabolic process	1/499	3/18866	0.0772728	0.346407	0.305459	SLC25A12	1	InNeu_5
GO:1902897	regulation of postsynaptic density protein 95 clustering	1/499	3/18866	0.0772728	0.346407	0.305459	ZMYND8	1	InNeu_5
GO:1902988	neurofibrillary tangle assembly	1/499	3/18866	0.0772728	0.346407	0.305459	MAPT	1	InNeu_5
GO:1903385	regulation of homophilic cell adhesion	1/499	3/18866	0.0772728	0.346407	0.305459	TENM3	1	InNeu_5
GO:1904024	negative regulation of glucose catabolic process to lactate via pyruvate	1/499	3/18866	0.0772728	0.346407	0.305459	SLC25A12	1	InNeu_5
GO:1904695	positive regulation of vascular associated smooth muscle contraction	1/499	3/18866	0.0772728	0.346407	0.305459	CHRM3	1	InNeu_5
GO:2000124	regulation of endocannabinoid signaling pathway	1/499	3/18866	0.0772728	0.346407	0.305459	MGLL	1	InNeu_5
GO:2000170	positive regulation of peptidyl-cysteine S-nitrosylation	1/499	3/18866	0.0772728	0.346407	0.305459	NOS1AP	1	InNeu_5
GO:2000312	regulation of kainate selective glutamate receptor activity	1/499	3/18866	0.0772728	0.346407	0.305459	NETO2	1	InNeu_5
GO:2000705	regulation of dense core granule biogenesis	1/499	3/18866	0.0772728	0.346407	0.305459	PRKCA	1	InNeu_5
GO:2000721	positive regulation of transcription from RNA polymerase II promoter involved in smooth muscle cell differentiation	1/499	3/18866	0.0772728	0.346407	0.305459	ITGA8	1	InNeu_5
GO:2001170	negative regulation of ATP biosynthetic process	1/499	3/18866	0.0772728	0.346407	0.305459	PID1	1	InNeu_5
GO:0008037	cell recognition	10/499	226/18866	0.0784042	0.349558	0.308238	CATSPER2/CNR1/CNTN4/CNTN6/CNTNAP2/DSCAM/DSCAML1/OPCML/ROBO1/ROBO2	10	InNeu_5
GO:0003298	physiological muscle hypertrophy	3/499	38/18866	0.078559	0.349558	0.308238	ADRA1A/IGF1/SORBS2	3	InNeu_5
GO:0003301	physiological cardiac muscle hypertrophy	3/499	38/18866	0.078559	0.349558	0.308238	ADRA1A/IGF1/SORBS2	3	InNeu_5
GO:0051930	regulation of sensory perception of pain	3/499	38/18866	0.078559	0.349558	0.308238	GRIN2D/GRM1/MGLL	3	InNeu_5
GO:0051954	positive regulation of amine transport	3/499	38/18866	0.078559	0.349558	0.308238	ABAT/KCNB1/SLC6A1	3	InNeu_5
GO:0061049	cell growth involved in cardiac muscle cell development	3/499	38/18866	0.078559	0.349558	0.308238	ADRA1A/IGF1/SORBS2	3	InNeu_5
GO:1903432	regulation of TORC1 signaling	3/499	38/18866	0.078559	0.349558	0.308238	CLEC16A/GPR137C/KLHL22	3	InNeu_5
GO:0009749	response to glucose	9/499	197/18866	0.0788896	0.350658	0.309207	ADCY8/ARRB1/ATG7/ENSA/KCNB1/PRKCE/PTPRN2/SMARCA4/TIAM1	9	InNeu_5
GO:0048024	regulation of mRNA splicing, via spliceosome	6/499	113/18866	0.0794858	0.352934	0.311214	CELF4/CELF5/RBFOX1/RBFOX3/RBM25/SRRM4	6	InNeu_5
GO:0017121	plasma membrane phospholipid scrambling	2/499	18/18866	0.0808408	0.355939	0.313864	XKR4/XKR6	2	InNeu_5
GO:0021756	striatum development	2/499	18/18866	0.0808408	0.355939	0.313864	BCL11B/CNTNAP2	2	InNeu_5
GO:0033194	response to hydroperoxide	2/499	18/18866	0.0808408	0.355939	0.313864	DAPK1/OXR1	2	InNeu_5
GO:0043652	engulfment of apoptotic cell	2/499	18/18866	0.0808408	0.355939	0.313864	XKR4/XKR6	2	InNeu_5
GO:0060192	negative regulation of lipase activity	2/499	18/18866	0.0808408	0.355939	0.313864	BICD1/HDAC9	2	InNeu_5
GO:1902683	regulation of receptor localization to synapse	2/499	18/18866	0.0808408	0.355939	0.313864	ARHGAP44/GPC6	2	InNeu_5
GO:1990000	amyloid fibril formation	2/499	18/18866	0.0808408	0.355939	0.313864	CHRNA7/MAPT	2	InNeu_5
GO:0009581	detection of external stimulus	7/499	141/18866	0.080926	0.355939	0.313864	ARRB1/ASIC2/ATP8A2/EYS/GRIK2/PKD1L1/TRPM3	7	InNeu_5
GO:0030010	establishment of cell polarity	7/499	141/18866	0.080926	0.355939	0.313864	CYTH3/FGF13/FRMD4A/KIF26B/PARD3/RIPOR2/SIPA1L3	7	InNeu_5
GO:0010676	positive regulation of cellular carbohydrate metabolic process	4/499	62/18866	0.0814669	0.357568	0.315301	IGF1/PRKCE/SLC25A12/SORBS1	4	InNeu_5
GO:0140115	export across plasma membrane	4/499	62/18866	0.0814669	0.357568	0.315301	ABCC1/KCND3/KCNT2/SLC8A3	4	InNeu_5
GO:0022037	metencephalon development	6/499	114/18866	0.0821347	0.360123	0.317553	ABAT/DAB1/GRID2/MYO16/RORA/SEZ6L	6	InNeu_5
GO:0051961	negative regulation of nervous system development	13/499	319/18866	0.0826012	0.361593	0.31885	BCL11A/CNTN4/DAB1/DIXDC1/FGF13/NEXMIF/PTPRG/PTPRO/RAP1GAP2/ROBO2/SEMA6D/TNR/ZNF536	13	InNeu_5
GO:0001933	negative regulation of protein phosphorylation	17/499	444/18866	0.0826424	0.361593	0.31885	ARRB1/CTDSPL/DMD/LDLRAD4/PARD3/PIBF1/PID1/PPM1E/PTPRJ/PTPRO/PTPRR/PTPRT/SLC8A3/SMYD3/UBASH3B/WNK2/ZFYVE28	17	InNeu_5
GO:0001662	behavioral fear response	3/499	39/18866	0.0835097	0.364248	0.321191	FBXL20/GRIK2/HTR2C	3	InNeu_5
GO:0007190	activation of adenylate cyclase activity	3/499	39/18866	0.0835097	0.364248	0.321191	ADCY2/ADCY8/ADCY9	3	InNeu_5
GO:0051931	regulation of sensory perception	3/499	39/18866	0.0835097	0.364248	0.321191	GRIN2D/GRM1/MGLL	3	InNeu_5
GO:0050920	regulation of chemotaxis	10/499	229/18866	0.0838414	0.365315	0.322132	CDH13/DSCAM/PLXNA4/PTPRO/RIPOR2/ROBO1/ROBO2/SEMA6D/TIAM1/ZSWIM5	10	InNeu_5
GO:0006023	aminoglycan biosynthetic process	6/499	115/18866	0.0848323	0.369249	0.325601	CHST11/CHST15/CHSY3/EXT1/GPC6/NDST3	6	InNeu_5
GO:0046530	photoreceptor cell differentiation	4/499	63/18866	0.0852672	0.370758	0.326931	AHI1/DSCAM/SDK2/TUG1	4	InNeu_5
GO:0007160	cell-matrix adhesion	10/499	230/18866	0.0857038	0.37227	0.328265	AJAP1/CDH13/FREM1/ITGA8/MACF1/NEXMIF/PTPRJ/RIN2/SORBS1/TIAM1	10	InNeu_5
GO:0006022	aminoglycan metabolic process	8/499	172/18866	0.0869736	0.373938	0.329736	CHST11/CHST15/CHSY3/EXT1/GPC6/HPSE2/NDST3/SPOCK3	8	InNeu_5
GO:0055006	cardiac cell development	5/499	89/18866	0.0870216	0.373938	0.329736	ADRA1A/FHOD3/IGF1/NEBL/SORBS2	5	InNeu_5
GO:1901019	regulation of calcium ion transmembrane transporter activity	5/499	89/18866	0.0870216	0.373938	0.329736	CACNB2/CACNB4/DMD/NOS1/NOS1AP	5	InNeu_5
GO:1903828	negative regulation of cellular protein localization	6/499	116/18866	0.0875783	0.373938	0.329736	ASTN2/MAPT/NEDD4L/PID1/RIPOR2/SIAH3	6	InNeu_5
GO:0032271	regulation of protein polymerization	10/499	231/18866	0.0875911	0.373938	0.329736	AKAP9/ARHGAP28/CLIP1/CTNNA2/FHOD3/MAPT/PRKCE/SPTBN4/SVIL/TENM1	10	InNeu_5
GO:0051259	protein complex oligomerization	10/499	231/18866	0.0875911	0.373938	0.329736	ADCY8/GRIN2B/KCNB1/KCNB2/KCND3/MICU1/PRMT8/RIPOR2/RYR3/TRPM3	10	InNeu_5
GO:0009582	detection of abiotic stimulus	7/499	144/18866	0.0881549	0.373938	0.329736	ARRB1/ASIC2/ATP8A2/EYS/GRIK2/PKD1L1/TRPM3	7	InNeu_5
GO:0002209	behavioral defense response	3/499	40/18866	0.0885905	0.373938	0.329736	FBXL20/GRIK2/HTR2C	3	InNeu_5
GO:0010613	positive regulation of cardiac muscle hypertrophy	3/499	40/18866	0.0885905	0.373938	0.329736	ADRA1A/IGF1/PRKCA	3	InNeu_5
GO:0021587	cerebellum morphogenesis	3/499	40/18866	0.0885905	0.373938	0.329736	DAB1/GRID2/RORA	3	InNeu_5
GO:0030488	tRNA methylation	3/499	40/18866	0.0885905	0.373938	0.329736	METTL6/TRMT11/TRMT9B	3	InNeu_5
GO:0043403	skeletal muscle tissue regeneration	3/499	40/18866	0.0885905	0.373938	0.329736	EYS/IGF1/LARGE1	3	InNeu_5
GO:0045746	negative regulation of Notch signaling pathway	3/499	40/18866	0.0885905	0.373938	0.329736	ARRB1/BEND6/EGFR	3	InNeu_5
GO:0071526	semaphorin-plexin signaling pathway	3/499	40/18866	0.0885905	0.373938	0.329736	PLXNA2/PLXNA4/SEMA6D	3	InNeu_5
GO:1901381	positive regulation of potassium ion transmembrane transport	3/499	40/18866	0.0885905	0.373938	0.329736	AKAP9/NOS1AP/WNK2	3	InNeu_5
GO:1902742	apoptotic process involved in development	3/499	40/18866	0.0885905	0.373938	0.329736	ROBO2/XKR4/XKR6	3	InNeu_5
GO:1902991	regulation of amyloid precursor protein catabolic process	3/499	40/18866	0.0885905	0.373938	0.329736	CHRNA7/IGF1/UNC13A	3	InNeu_5
GO:0007213	G protein-coupled acetylcholine receptor signaling pathway	2/499	19/18866	0.0888218	0.373938	0.329736	CHRM2/CHRM3	2	InNeu_5
GO:0010544	negative regulation of platelet activation	2/499	19/18866	0.0888218	0.373938	0.329736	ABAT/UBASH3B	2	InNeu_5
GO:0030050	vesicle transport along actin filament	2/499	19/18866	0.0888218	0.373938	0.329736	FNBP1L/MYO5B	2	InNeu_5
GO:0032930	positive regulation of superoxide anion generation	2/499	19/18866	0.0888218	0.373938	0.329736	EGFR/MAPT	2	InNeu_5
GO:0045780	positive regulation of bone resorption	2/499	19/18866	0.0888218	0.373938	0.329736	EGFR/PRKCA	2	InNeu_5
GO:0046852	positive regulation of bone remodeling	2/499	19/18866	0.0888218	0.373938	0.329736	EGFR/PRKCA	2	InNeu_5
GO:0048486	parasympathetic nervous system development	2/499	19/18866	0.0888218	0.373938	0.329736	NAV2/PLXNA4	2	InNeu_5
GO:0050908	detection of light stimulus involved in visual perception	2/499	19/18866	0.0888218	0.373938	0.329736	ATP8A2/EYS	2	InNeu_5
GO:0050962	detection of light stimulus involved in sensory perception	2/499	19/18866	0.0888218	0.373938	0.329736	ATP8A2/EYS	2	InNeu_5
GO:0055003	cardiac myofibril assembly	2/499	19/18866	0.0888218	0.373938	0.329736	FHOD3/NEBL	2	InNeu_5
GO:0097623	potassium ion export across plasma membrane	2/499	19/18866	0.0888218	0.373938	0.329736	KCND3/KCNT2	2	InNeu_5
GO:0098911	regulation of ventricular cardiac muscle cell action potential	2/499	19/18866	0.0888218	0.373938	0.329736	CACNA1C/NOS1AP	2	InNeu_5
GO:0098915	membrane repolarization during ventricular cardiac muscle cell action potential	2/499	19/18866	0.0888218	0.373938	0.329736	KCND3/NOS1AP	2	InNeu_5
GO:0009746	response to hexose	9/499	202/18866	0.0888504	0.373938	0.329736	ADCY8/ARRB1/ATG7/ENSA/KCNB1/PRKCE/PTPRN2/SMARCA4/TIAM1	9	InNeu_5
GO:0032835	glomerulus development	4/499	64/18866	0.0891525	0.374834	0.330525	KIRREL3/MTSS1/PLCE1/PTPRO	4	InNeu_5
GO:0071322	cellular response to carbohydrate stimulus	7/499	145/18866	0.0906434	0.38072	0.335716	ADCY8/ARRB1/KCNB1/PRKCE/PTPRN2/SMARCA4/TIAM1	7	InNeu_5
GO:0009743	response to carbohydrate	10/499	233/18866	0.0914407	0.382655	0.337422	ADCY8/ARRB1/ATG7/ENSA/KCNB1/PRKCE/PTPRN2/SLC6A1/SMARCA4/TIAM1	10	InNeu_5
GO:0043406	positive regulation of MAP kinase activity	11/499	264/18866	0.0929508	0.382655	0.337422	ALK/ARRB1/CHRNA7/EGFR/GRM1/IGF1/NEK10/PLCE1/ROBO1/TENM1/TIAM1	11	InNeu_5
GO:0051205	protein insertion into membrane	4/499	65/18866	0.0931216	0.382655	0.337422	EGFR/PPP1R13B/REEP1/TFDP2	4	InNeu_5
GO:0042326	negative regulation of phosphorylation	18/499	484/18866	0.0932584	0.382655	0.337422	ARRB1/CTDSPL/DMD/LDLRAD4/MAPT/PARD3/PIBF1/PID1/PPM1E/PTPRJ/PTPRO/PTPRR/PTPRT/SLC8A3/SMYD3/UBASH3B/WNK2/ZFYVE28	18	InNeu_5
GO:0045921	positive regulation of exocytosis	5/499	91/18866	0.0935446	0.382655	0.337422	CACNA1D/CACNB2/CADPS/CNR1/KCNB1	5	InNeu_5
GO:0051952	regulation of amine transport	5/499	91/18866	0.0935446	0.382655	0.337422	ABAT/CNR1/GRM7/KCNB1/SLC6A1	5	InNeu_5
GO:0050768	negative regulation of neurogenesis	12/499	295/18866	0.0936619	0.382655	0.337422	BCL11A/CNTN4/DAB1/DIXDC1/FGF13/NEXMIF/PTPRG/PTPRO/RAP1GAP2/SEMA6D/TNR/ZNF536	12	InNeu_5
GO:0014742	positive regulation of muscle hypertrophy	3/499	41/18866	0.0937979	0.382655	0.337422	ADRA1A/IGF1/PRKCA	3	InNeu_5
GO:0042596	fear response	3/499	41/18866	0.0937979	0.382655	0.337422	FBXL20/GRIK2/HTR2C	3	InNeu_5
GO:0043267	negative regulation of potassium ion transport	3/499	41/18866	0.0937979	0.382655	0.337422	KCNAB1/NEDD4L/NOS1	3	InNeu_5
GO:0071695	anatomical structure maturation	10/499	235/18866	0.0953902	0.382655	0.337422	ANKS1A/BCL11A/CATSPER2/CNTNAP2/IGF1/NTN4/PDE3A/SCLT1/SPTBN4/SRRM4	10	InNeu_5
GO:0007194	negative regulation of adenylate cyclase activity	2/499	20/18866	0.097024	0.382655	0.337422	AKAP9/GABBR2	2	InNeu_5
GO:0007620	copulation	2/499	20/18866	0.097024	0.382655	0.337422	ABAT/CNR1	2	InNeu_5
GO:0008090	retrograde axonal transport	2/499	20/18866	0.097024	0.382655	0.337422	DLG2/TMEM108	2	InNeu_5
GO:0016082	synaptic vesicle priming	2/499	20/18866	0.097024	0.382655	0.337422	UNC13A/UNC13C	2	InNeu_5
GO:0032332	positive regulation of chondrocyte differentiation	2/499	20/18866	0.097024	0.382655	0.337422	SOX6/ZBTB16	2	InNeu_5
GO:0043950	positive regulation of cAMP-mediated signaling	2/499	20/18866	0.097024	0.382655	0.337422	NOS1/PRKCA	2	InNeu_5
GO:0086014	atrial cardiac muscle cell action potential	2/499	20/18866	0.097024	0.382655	0.337422	CACNA1C/CACNB2	2	InNeu_5
GO:0086026	atrial cardiac muscle cell to AV node cell signaling	2/499	20/18866	0.097024	0.382655	0.337422	CACNA1C/CACNB2	2	InNeu_5
GO:0086066	atrial cardiac muscle cell to AV node cell communication	2/499	20/18866	0.097024	0.382655	0.337422	CACNA1C/CACNB2	2	InNeu_5
GO:0097503	sialylation	2/499	20/18866	0.097024	0.382655	0.337422	ST6GALNAC5/ST8SIA5	2	InNeu_5
GO:2001169	regulation of ATP biosynthetic process	2/499	20/18866	0.097024	0.382655	0.337422	PID1/SLC25A12	2	InNeu_5
GO:0050922	negative regulation of chemotaxis	4/499	66/18866	0.0971732	0.382655	0.337422	PTPRO/ROBO1/ROBO2/SEMA6D	4	InNeu_5
GO:0070997	neuron death	14/499	360/18866	0.0982371	0.382655	0.337422	ARMCX5-GPRASP2/ARRB1/ATG7/CHRNA7/GABRB3/GRID2/GRIK2/GRIN2B/ITSN1/KCNB1/MAPT/OXR1/PPP1R13B/TOX3	14	InNeu_5
GO:0010907	positive regulation of glucose metabolic process	3/499	42/18866	0.099128	0.382655	0.337422	IGF1/SLC25A12/SORBS1	3	InNeu_5
GO:0090278	negative regulation of peptide hormone secretion	3/499	42/18866	0.099128	0.382655	0.337422	KALRN/KCNB1/STXBP5L	3	InNeu_5
GO:1900371	regulation of purine nucleotide biosynthetic process	3/499	42/18866	0.099128	0.382655	0.337422	NOS1/PID1/SLC25A12	3	InNeu_5
GO:0034284	response to monosaccharide	9/499	207/18866	0.099523	0.382655	0.337422	ADCY8/ARRB1/ATG7/ENSA/KCNB1/PRKCE/PTPRN2/SMARCA4/TIAM1	9	InNeu_5
GO:0061097	regulation of protein tyrosine kinase activity	5/499	93/18866	0.100311	0.382655	0.337422	ADRA1A/DOCK3/LRP8/RELN/ZFYVE28	5	InNeu_5
GO:0051260	protein homooligomerization	8/499	178/18866	0.100877	0.382655	0.337422	ADCY8/KCNB1/KCNB2/KCND3/MICU1/PRMT8/RIPOR2/RYR3	8	InNeu_5
GO:0043524	negative regulation of neuron apoptotic process	7/499	149/18866	0.100988	0.382655	0.337422	ARMCX5-GPRASP2/ARRB1/GABRB3/GRIK2/ITSN1/OXR1/TOX3	7	InNeu_5
GO:0002159	desmosome assembly	1/499	4/18866	0.101683	0.382655	0.337422	PRKCA	1	InNeu_5
GO:0002357	defense response to tumor cell	1/499	4/18866	0.101683	0.382655	0.337422	RBMS3	1	InNeu_5
GO:0003105	negative regulation of glomerular filtration	1/499	4/18866	0.101683	0.382655	0.337422	PTPRO	1	InNeu_5
GO:0010025	wax biosynthetic process	1/499	4/18866	0.101683	0.382655	0.337422	FAR2	1	InNeu_5
GO:0010166	wax metabolic process	1/499	4/18866	0.101683	0.382655	0.337422	FAR2	1	InNeu_5
GO:0010701	positive regulation of norepinephrine secretion	1/499	4/18866	0.101683	0.382655	0.337422	KCNB1	1	InNeu_5
GO:0014054	positive regulation of gamma-aminobutyric acid secretion	1/499	4/18866	0.101683	0.382655	0.337422	SLC6A1	1	InNeu_5
GO:0014809	regulation of skeletal muscle contraction by regulation of release of sequestered calcium ion	1/499	4/18866	0.101683	0.382655	0.337422	DMD	1	InNeu_5
GO:0014834	skeletal muscle satellite cell maintenance involved in skeletal muscle regeneration	1/499	4/18866	0.101683	0.382655	0.337422	IGF1	1	InNeu_5
GO:0015888	thiamine transport	1/499	4/18866	0.101683	0.382655	0.337422	SLC35F3	1	InNeu_5
GO:0021615	glossopharyngeal nerve morphogenesis	1/499	4/18866	0.101683	0.382655	0.337422	PLXNA4	1	InNeu_5
GO:0021773	striatal medium spiny neuron differentiation	1/499	4/18866	0.101683	0.382655	0.337422	BCL11B	1	InNeu_5
GO:0030035	microspike assembly	1/499	4/18866	0.101683	0.382655	0.337422	MTSS1	1	InNeu_5
GO:0030450	regulation of complement activation, classical pathway	1/499	4/18866	0.101683	0.382655	0.337422	SUSD4	1	InNeu_5
GO:0031393	negative regulation of prostaglandin biosynthetic process	1/499	4/18866	0.101683	0.382655	0.337422	PIBF1	1	InNeu_5
GO:0032289	central nervous system myelin formation	1/499	4/18866	0.101683	0.382655	0.337422	TENM4	1	InNeu_5
GO:0032431	activation of phospholipase A2 activity	1/499	4/18866	0.101683	0.382655	0.337422	EGFR	1	InNeu_5
GO:0032455	nerve growth factor processing	1/499	4/18866	0.101683	0.382655	0.337422	PCSK5	1	InNeu_5
GO:0033590	response to cobalamin	1/499	4/18866	0.101683	0.382655	0.337422	EGFR	1	InNeu_5
GO:0033594	response to hydroxyisoflavone	1/499	4/18866	0.101683	0.382655	0.337422	EGFR	1	InNeu_5
GO:0033600	negative regulation of mammary gland epithelial cell proliferation	1/499	4/18866	0.101683	0.382655	0.337422	ROBO1	1	InNeu_5
GO:0034775	glutathione transmembrane transport	1/499	4/18866	0.101683	0.382655	0.337422	ABCC1	1	InNeu_5
GO:0035021	negative regulation of Rac protein signal transduction	1/499	4/18866	0.101683	0.382655	0.337422	ARHGAP44	1	InNeu_5
GO:0035022	positive regulation of Rac protein signal transduction	1/499	4/18866	0.101683	0.382655	0.337422	AUTS2	1	InNeu_5
GO:0035063	nuclear speck organization	1/499	4/18866	0.101683	0.382655	0.337422	AFF2	1	InNeu_5
GO:0035585	calcium-mediated signaling using extracellular calcium source	1/499	4/18866	0.101683	0.382655	0.337422	CACNA1C	1	InNeu_5
GO:0035844	cloaca development	1/499	4/18866	0.101683	0.382655	0.337422	AHI1	1	InNeu_5
GO:0042078	germ-line stem cell division	1/499	4/18866	0.101683	0.382655	0.337422	ZBTB16	1	InNeu_5
GO:0042699	follicle-stimulating hormone signaling pathway	1/499	4/18866	0.101683	0.382655	0.337422	ARRB1	1	InNeu_5
GO:0042766	nucleosome mobilization	1/499	4/18866	0.101683	0.382655	0.337422	BPTF	1	InNeu_5
GO:0043490	malate-aspartate shuttle	1/499	4/18866	0.101683	0.382655	0.337422	SLC25A12	1	InNeu_5
GO:0044860	protein localization to plasma membrane raft	1/499	4/18866	0.101683	0.382655	0.337422	CLIP1	1	InNeu_5
GO:0045959	negative regulation of complement activation, classical pathway	1/499	4/18866	0.101683	0.382655	0.337422	SUSD4	1	InNeu_5
GO:0046368	GDP-L-fucose metabolic process	1/499	4/18866	0.101683	0.382655	0.337422	GMDS	1	InNeu_5
GO:0048014	Tie signaling pathway	1/499	4/18866	0.101683	0.382655	0.337422	SVEP1	1	InNeu_5
GO:0048104	establishment of body hair or bristle planar orientation	1/499	4/18866	0.101683	0.382655	0.337422	ASTN2	1	InNeu_5
GO:0048105	establishment of body hair planar orientation	1/499	4/18866	0.101683	0.382655	0.337422	ASTN2	1	InNeu_5
GO:0048133	male germ-line stem cell asymmetric division	1/499	4/18866	0.101683	0.382655	0.337422	ZBTB16	1	InNeu_5
GO:0048686	regulation of sprouting of injured axon	1/499	4/18866	0.101683	0.382655	0.337422	TNR	1	InNeu_5
GO:0048690	regulation of axon extension involved in regeneration	1/499	4/18866	0.101683	0.382655	0.337422	TNR	1	InNeu_5
GO:0051138	positive regulation of NK T cell differentiation	1/499	4/18866	0.101683	0.382655	0.337422	ZBTB16	1	InNeu_5
GO:0051490	negative regulation of filopodium assembly	1/499	4/18866	0.101683	0.382655	0.337422	ARHGAP44	1	InNeu_5
GO:0051611	regulation of serotonin uptake	1/499	4/18866	0.101683	0.382655	0.337422	NOS1	1	InNeu_5
GO:0051835	positive regulation of synapse structural plasticity	1/499	4/18866	0.101683	0.382655	0.337422	FRMPD4	1	InNeu_5
GO:0051939	gamma-aminobutyric acid import	1/499	4/18866	0.101683	0.382655	0.337422	SLC6A1	1	InNeu_5
GO:0060283	negative regulation of oocyte development	1/499	4/18866	0.101683	0.382655	0.337422	IGF1	1	InNeu_5
GO:0061091	regulation of phospholipid translocation	1/499	4/18866	0.101683	0.382655	0.337422	ATP8A2	1	InNeu_5
GO:0061092	positive regulation of phospholipid translocation	1/499	4/18866	0.101683	0.382655	0.337422	ATP8A2	1	InNeu_5
GO:0061356	regulation of Wnt protein secretion	1/499	4/18866	0.101683	0.382655	0.337422	WLS	1	InNeu_5
GO:0065001	specification of axis polarity	1/499	4/18866	0.101683	0.382655	0.337422	AHI1	1	InNeu_5
GO:0070346	positive regulation of fat cell proliferation	1/499	4/18866	0.101683	0.382655	0.337422	PID1	1	InNeu_5
GO:0071393	cellular response to progesterone stimulus	1/499	4/18866	0.101683	0.382655	0.337422	TRERF1	1	InNeu_5
GO:0072093	metanephric renal vesicle formation	1/499	4/18866	0.101683	0.382655	0.337422	KIF26B	1	InNeu_5
GO:0072757	cellular response to camptothecin	1/499	4/18866	0.101683	0.382655	0.337422	SPIDR	1	InNeu_5
GO:0090038	negative regulation of protein kinase C signaling	1/499	4/18866	0.101683	0.382655	0.337422	DGKG	1	InNeu_5
GO:0090258	negative regulation of mitochondrial fission	1/499	4/18866	0.101683	0.382655	0.337422	MAPT	1	InNeu_5
GO:0090296	regulation of mitochondrial DNA replication	1/499	4/18866	0.101683	0.382655	0.337422	ATG7	1	InNeu_5
GO:0097114	NMDA glutamate receptor clustering	1/499	4/18866	0.101683	0.382655	0.337422	RELN	1	InNeu_5
GO:0098728	germline stem cell asymmetric division	1/499	4/18866	0.101683	0.382655	0.337422	ZBTB16	1	InNeu_5
GO:0099039	sphingolipid translocation	1/499	4/18866	0.101683	0.382655	0.337422	ABCC1	1	InNeu_5
GO:0099562	maintenance of postsynaptic density structure	1/499	4/18866	0.101683	0.382655	0.337422	DLG2	1	InNeu_5
GO:0110024	positive regulation of cardiac muscle myoblast proliferation	1/499	4/18866	0.101683	0.382655	0.337422	MALAT1	1	InNeu_5
GO:1900069	regulation of cellular hyperosmotic salinity response	1/499	4/18866	0.101683	0.382655	0.337422	MICU1	1	InNeu_5
GO:1900149	positive regulation of Schwann cell migration	1/499	4/18866	0.101683	0.382655	0.337422	TIAM1	1	InNeu_5
GO:1901000	regulation of response to salt stress	1/499	4/18866	0.101683	0.382655	0.337422	MICU1	1	InNeu_5
GO:1901003	negative regulation of fermentation	1/499	4/18866	0.101683	0.382655	0.337422	SLC25A12	1	InNeu_5
GO:1902261	positive regulation of delayed rectifier potassium channel activity	1/499	4/18866	0.101683	0.382655	0.337422	NOS1AP	1	InNeu_5
GO:1902463	protein localization to cell leading edge	1/499	4/18866	0.101683	0.382655	0.337422	RIPOR2	1	InNeu_5
GO:1902616	acyl carnitine transmembrane transport	1/499	4/18866	0.101683	0.382655	0.337422	SLC25A48	1	InNeu_5
GO:1902951	negative regulation of dendritic spine maintenance	1/499	4/18866	0.101683	0.382655	0.337422	GRIN2B	1	InNeu_5
GO:1903762	positive regulation of voltage-gated potassium channel activity involved in ventricular cardiac muscle cell action potential repolarization	1/499	4/18866	0.101683	0.382655	0.337422	NOS1AP	1	InNeu_5
GO:1903903	regulation of establishment of T cell polarity	1/499	4/18866	0.101683	0.382655	0.337422	RIPOR2	1	InNeu_5
GO:1903947	positive regulation of ventricular cardiac muscle cell action potential	1/499	4/18866	0.101683	0.382655	0.337422	NOS1AP	1	InNeu_5
GO:1904071	presynaptic active zone assembly	1/499	4/18866	0.101683	0.382655	0.337422	PCLO	1	InNeu_5
GO:1904092	regulation of autophagic cell death	1/499	4/18866	0.101683	0.382655	0.337422	ATG7	1	InNeu_5
GO:1904475	regulation of Ras GTPase binding	1/499	4/18866	0.101683	0.382655	0.337422	RIPOR2	1	InNeu_5
GO:1904879	positive regulation of calcium ion transmembrane transport via high voltage-gated calcium channel	1/499	4/18866	0.101683	0.382655	0.337422	CACNB2	1	InNeu_5
GO:1905026	positive regulation of membrane repolarization during ventricular cardiac muscle cell action potential	1/499	4/18866	0.101683	0.382655	0.337422	NOS1AP	1	InNeu_5
GO:1905033	positive regulation of membrane repolarization during cardiac muscle cell action potential	1/499	4/18866	0.101683	0.382655	0.337422	NOS1AP	1	InNeu_5
GO:1905702	regulation of inhibitory synapse assembly	1/499	4/18866	0.101683	0.382655	0.337422	LHFPL4	1	InNeu_5
GO:1905880	negative regulation of oogenesis	1/499	4/18866	0.101683	0.382655	0.337422	IGF1	1	InNeu_5
GO:2000576	positive regulation of microtubule motor activity	1/499	4/18866	0.101683	0.382655	0.337422	MTCL1	1	InNeu_5
GO:2000741	positive regulation of mesenchymal stem cell differentiation	1/499	4/18866	0.101683	0.382655	0.337422	SOX6	1	InNeu_5
GO:2001013	epithelial cell proliferation involved in renal tubule morphogenesis	1/499	4/18866	0.101683	0.382655	0.337422	MTSS1	1	InNeu_5
GO:2001106	regulation of Rho guanyl-nucleotide exchange factor activity	1/499	4/18866	0.101683	0.382655	0.337422	RIPOR2	1	InNeu_5
GO:0032147	activation of protein kinase activity	13/499	331/18866	0.102298	0.384624	0.339159	ADCY2/ADCY8/ADCY9/ALK/ARRB1/CHRNA7/EGFR/FGF13/GRM1/IGF1/PAK5/PIBF1/PLCE1	13	InNeu_5
GO:0035107	appendage morphogenesis	7/499	150/18866	0.10367	0.389088	0.343095	AFF3/CACNA1C/CHST11/FRAS1/PCSK5/PLXNA2/ZBTB16	7	InNeu_5
GO:0035108	limb morphogenesis	7/499	150/18866	0.10367	0.389088	0.343095	AFF3/CACNA1C/CHST11/FRAS1/PCSK5/PLXNA2/ZBTB16	7	InNeu_5
GO:0098876	vesicle-mediated transport to the plasma membrane	5/499	94/18866	0.103783	0.389164	0.343162	ARHGAP44/GOLGA4/GRIP1/GRIP2/MACF1	5	InNeu_5
GO:0003009	skeletal muscle contraction	3/499	43/18866	0.104577	0.39005	0.343943	ATP8A2/DMD/SLC8A3	3	InNeu_5
GO:0030808	regulation of nucleotide biosynthetic process	3/499	43/18866	0.104577	0.39005	0.343943	NOS1/PID1/SLC25A12	3	InNeu_5
GO:0045124	regulation of bone resorption	3/499	43/18866	0.104577	0.39005	0.343943	EGFR/PRKCA/UBASH3B	3	InNeu_5
GO:0045823	positive regulation of heart contraction	3/499	43/18866	0.104577	0.39005	0.343943	ADRA1A/ADRA1B/NOS1AP	3	InNeu_5
GO:0046717	acid secretion	3/499	43/18866	0.104577	0.39005	0.343943	ABAT/SLC6A1/TRPC4	3	InNeu_5
GO:0061462	protein localization to lysosome	3/499	43/18866	0.104577	0.39005	0.343943	CACNG2/CACNG3/CACNG4	3	InNeu_5
GO:0003177	pulmonary valve development	2/499	21/18866	0.10543	0.391473	0.345198	ROBO1/ROBO2	2	InNeu_5
GO:0006837	serotonin transport	2/499	21/18866	0.10543	0.391473	0.345198	CNR1/NOS1	2	InNeu_5
GO:0051957	positive regulation of amino acid transport	2/499	21/18866	0.10543	0.391473	0.345198	ABAT/SLC6A1	2	InNeu_5
GO:0099515	actin filament-based transport	2/499	21/18866	0.10543	0.391473	0.345198	FNBP1L/MYO5B	2	InNeu_5
GO:1903204	negative regulation of oxidative stress-induced neuron death	2/499	21/18866	0.10543	0.391473	0.345198	ATG7/OXR1	2	InNeu_5
GO:1904377	positive regulation of protein localization to cell periphery	4/499	68/18866	0.105518	0.391473	0.345198	CACNG2/EGFR/PRKCE/SORBS1	4	InNeu_5
GO:0006904	vesicle docking involved in exocytosis	3/499	44/18866	0.110142	0.407543	0.359369	KCNB1/UNC13A/UNC13C	3	InNeu_5
GO:0021575	hindbrain morphogenesis	3/499	44/18866	0.110142	0.407543	0.359369	DAB1/GRID2/RORA	3	InNeu_5
GO:1901985	positive regulation of protein acetylation	3/499	44/18866	0.110142	0.407543	0.359369	ARRB1/AUTS2/NOS1	3	InNeu_5
GO:0001678	cellular glucose homeostasis	7/499	153/18866	0.111948	0.413862	0.36494	ADCY8/ARRB1/KCNB1/PRKCE/PTPRN2/SMARCA4/TIAM1	7	InNeu_5
GO:0016051	carbohydrate biosynthetic process	9/499	213/18866	0.11326	0.418345	0.368894	CHST11/CHST15/EXT1/GPI/IGF1/NDST3/SLC25A12/SORBS1/ST6GALNAC5	9	InNeu_5
GO:0021533	cell differentiation in hindbrain	2/499	22/18866	0.114024	0.419688	0.370078	GRID2/RORA	2	InNeu_5
GO:0030859	polarized epithelial cell differentiation	2/499	22/18866	0.114024	0.419688	0.370078	AHI1/AJAP1	2	InNeu_5
GO:0032928	regulation of superoxide anion generation	2/499	22/18866	0.114024	0.419688	0.370078	EGFR/MAPT	2	InNeu_5
GO:0060972	left/right pattern formation	2/499	22/18866	0.114024	0.419688	0.370078	AHI1/PKD1L1	2	InNeu_5
GO:0050795	regulation of behavior	4/499	70/18866	0.114177	0.419884	0.37025	AHI1/CNR1/CNTNAP4/RELN	4	InNeu_5
GO:0016197	endosomal transport	10/499	244/18866	0.11439	0.420073	0.370417	ARHGAP44/CLEC16A/DENND2A/ERC1/GRIP1/GRIP2/ITSN1/MYO5B/VPS53/ZFYVE9	10	InNeu_5
GO:0001952	regulation of cell-matrix adhesion	6/499	125/18866	0.114429	0.420073	0.370417	AJAP1/CDH13/MACF1/NEXMIF/PTPRJ/RIN2	6	InNeu_5
GO:0014065	phosphatidylinositol 3-kinase signaling	7/499	154/18866	0.114783	0.420431	0.370732	EGFR/FBXL2/IGF1/MYO16/NYAP2/PIP5K1B/RELN	7	InNeu_5
GO:0043523	regulation of neuron apoptotic process	9/499	214/18866	0.115647	0.420431	0.370732	ARMCX5-GPRASP2/ARRB1/GABRB3/GRID2/GRIK2/ITSN1/KCNB1/OXR1/TOX3	9	InNeu_5
GO:0035094	response to nicotine	3/499	45/18866	0.115817	0.420431	0.370732	ABAT/CHRNA7/CNR1	3	InNeu_5
GO:0060412	ventricular septum morphogenesis	3/499	45/18866	0.115817	0.420431	0.370732	NSD2/ROBO1/ROBO2	3	InNeu_5
GO:0072583	clathrin-dependent endocytosis	3/499	45/18866	0.115817	0.420431	0.370732	FNBP1L/ITSN1/SNAP91	3	InNeu_5
GO:1904646	cellular response to amyloid-beta	3/499	45/18866	0.115817	0.420431	0.370732	ABCC1/CACNA1A/IGF1	3	InNeu_5
GO:0055007	cardiac muscle cell differentiation	6/499	126/18866	0.117643	0.420431	0.370732	ADRA1A/FHOD3/IGF1/NEBL/SORBS2/SOX6	6	InNeu_5
GO:0010771	negative regulation of cell morphogenesis involved in differentiation	5/499	98/18866	0.118256	0.420431	0.370732	DAB1/FGF13/PTPRO/SEMA6D/TNR	5	InNeu_5
GO:0033692	cellular polysaccharide biosynthetic process	4/499	71/18866	0.11862	0.420431	0.370732	EXT1/IGF1/NDST3/SORBS1	4	InNeu_5
GO:0050891	multicellular organismal water homeostasis	4/499	71/18866	0.11862	0.420431	0.370732	ADCY2/ADCY8/ADCY9/MYO5B	4	InNeu_5
GO:0051651	maintenance of location in cell	9/499	216/18866	0.120504	0.420431	0.370732	AKAP9/CACNA1C/DMD/HTR2C/NOS1/PRKCE/RYR3/SYNE1/UBASH3B	9	InNeu_5
GO:0006865	amino acid transport	7/499	156/18866	0.120564	0.420431	0.370732	ABAT/GRM7/RIMS1/SLC25A12/SLC25A48/SLC6A1/TRPC4	7	InNeu_5
GO:0043484	regulation of RNA splicing	7/499	156/18866	0.120564	0.420431	0.370732	AFF2/CELF4/CELF5/RBFOX1/RBFOX3/RBM25/SRRM4	7	InNeu_5
GO:0001754	eye photoreceptor cell differentiation	3/499	46/18866	0.121601	0.420431	0.370732	DSCAM/SDK2/TUG1	3	InNeu_5
GO:0031641	regulation of myelination	3/499	46/18866	0.121601	0.420431	0.370732	PARD3/SLC25A12/TENM4	3	InNeu_5
GO:0038202	TORC1 signaling	3/499	46/18866	0.121601	0.420431	0.370732	CLEC16A/GPR137C/KLHL22	3	InNeu_5
GO:0015837	amine transport	5/499	99/18866	0.122016	0.420431	0.370732	ABAT/CNR1/GRM7/KCNB1/SLC6A1	5	InNeu_5
GO:0018105	peptidyl-serine phosphorylation	12/499	310/18866	0.122124	0.420431	0.370732	AKAP9/ARRB1/CAMK4/DMD/EGFR/MARK3/NOS1/PRKCA/PRKCE/SMYD3/SPTBN4/TENM1	12	InNeu_5
GO:0007413	axonal fasciculation	2/499	23/18866	0.12279	0.420431	0.370732	CNR1/CNTN4	2	InNeu_5
GO:0010288	response to lead ion	2/499	23/18866	0.12279	0.420431	0.370732	MAPT/SLC6A1	2	InNeu_5
GO:0016048	detection of temperature stimulus	2/499	23/18866	0.12279	0.420431	0.370732	GRIK2/TRPM3	2	InNeu_5
GO:0031280	negative regulation of cyclase activity	2/499	23/18866	0.12279	0.420431	0.370732	AKAP9/GABBR2	2	InNeu_5
GO:0050951	sensory perception of temperature stimulus	2/499	23/18866	0.12279	0.420431	0.370732	GRIK2/TRPM3	2	InNeu_5
GO:0106030	neuron projection fasciculation	2/499	23/18866	0.12279	0.420431	0.370732	CNR1/CNTN4	2	InNeu_5
GO:1902259	regulation of delayed rectifier potassium channel activity	2/499	23/18866	0.12279	0.420431	0.370732	KCNAB1/NOS1AP	2	InNeu_5
GO:2000050	regulation of non-canonical Wnt signaling pathway	2/499	23/18866	0.12279	0.420431	0.370732	ANKRD6/TIAM1	2	InNeu_5
GO:0010810	regulation of cell-substrate adhesion	9/499	217/18866	0.122973	0.420431	0.370732	AJAP1/CDH13/MACF1/NEXMIF/PRKCE/PTPRJ/PTPRO/RIN2/VWC2	9	InNeu_5
GO:0051017	actin filament bundle assembly	7/499	157/18866	0.12351	0.420431	0.370732	ARHGAP28/ARRB1/PHACTR1/PPM1E/SHANK1/SORBS1/TMEFF2	7	InNeu_5
GO:0010721	negative regulation of cell development	13/499	343/18866	0.124599	0.420431	0.370732	BCL11A/CNTN4/DAB1/DIXDC1/FGF13/IGF1/NEXMIF/PTPRG/PTPRO/RAP1GAP2/SEMA6D/TNR/ZNF536	13	InNeu_5
GO:0002568	somatic diversification of T cell receptor genes	1/499	5/18866	0.125448	0.420431	0.370732	BCL11B	1	InNeu_5
GO:0002681	somatic recombination of T cell receptor gene segments	1/499	5/18866	0.125448	0.420431	0.370732	BCL11B	1	InNeu_5
GO:0003289	atrial septum primum morphogenesis	1/499	5/18866	0.125448	0.420431	0.370732	NSD2	1	InNeu_5
GO:0006537	glutamate biosynthetic process	1/499	5/18866	0.125448	0.420431	0.370732	SLC25A12	1	InNeu_5
GO:0006844	acyl carnitine transport	1/499	5/18866	0.125448	0.420431	0.370732	SLC25A48	1	InNeu_5
GO:0008291	acetylcholine metabolic process	1/499	5/18866	0.125448	0.420431	0.370732	COLQ	1	InNeu_5
GO:0008582	regulation of synaptic growth at neuromuscular junction	1/499	5/18866	0.125448	0.420431	0.370732	COLQ	1	InNeu_5
GO:0010991	negative regulation of SMAD protein complex assembly	1/499	5/18866	0.125448	0.420431	0.370732	LDLRAD4	1	InNeu_5
GO:0014050	negative regulation of glutamate secretion	1/499	5/18866	0.125448	0.420431	0.370732	GRM7	1	InNeu_5
GO:0014063	negative regulation of serotonin secretion	1/499	5/18866	0.125448	0.420431	0.370732	CNR1	1	InNeu_5
GO:0014722	regulation of skeletal muscle contraction by calcium ion signaling	1/499	5/18866	0.125448	0.420431	0.370732	DMD	1	InNeu_5
GO:0016237	lysosomal microautophagy	1/499	5/18866	0.125448	0.420431	0.370732	ATG7	1	InNeu_5
GO:0019659	glucose catabolic process to lactate	1/499	5/18866	0.125448	0.420431	0.370732	SLC25A12	1	InNeu_5
GO:0019660	glycolytic fermentation	1/499	5/18866	0.125448	0.420431	0.370732	SLC25A12	1	InNeu_5
GO:0019661	glucose catabolic process to lactate via pyruvate	1/499	5/18866	0.125448	0.420431	0.370732	SLC25A12	1	InNeu_5
GO:0019919	peptidyl-arginine methylation, to asymmetrical-dimethyl arginine	1/499	5/18866	0.125448	0.420431	0.370732	PRMT8	1	InNeu_5
GO:0021529	spinal cord oligodendrocyte cell differentiation	1/499	5/18866	0.125448	0.420431	0.370732	SOX6	1	InNeu_5
GO:0021636	trigeminal nerve morphogenesis	1/499	5/18866	0.125448	0.420431	0.370732	PLXNA4	1	InNeu_5
GO:0021637	trigeminal nerve structural organization	1/499	5/18866	0.125448	0.420431	0.370732	PLXNA4	1	InNeu_5
GO:0021778	oligodendrocyte cell fate specification	1/499	5/18866	0.125448	0.420431	0.370732	SOX6	1	InNeu_5
GO:0021779	oligodendrocyte cell fate commitment	1/499	5/18866	0.125448	0.420431	0.370732	SOX6	1	InNeu_5
GO:0021780	glial cell fate specification	1/499	5/18866	0.125448	0.420431	0.370732	SOX6	1	InNeu_5
GO:0021960	anterior commissure morphogenesis	1/499	5/18866	0.125448	0.420431	0.370732	PLXNA4	1	InNeu_5
GO:0022028	tangential migration from the subventricular zone to the olfactory bulb	1/499	5/18866	0.125448	0.420431	0.370732	ROBO1	1	InNeu_5
GO:0030451	regulation of complement activation, alternative pathway	1/499	5/18866	0.125448	0.420431	0.370732	SUSD4	1	InNeu_5
GO:0031914	negative regulation of synaptic plasticity	1/499	5/18866	0.125448	0.420431	0.370732	UNC13C	1	InNeu_5
GO:0032596	protein transport into membrane raft	1/499	5/18866	0.125448	0.420431	0.370732	CLIP1	1	InNeu_5
GO:0033153	T cell receptor V(D)J recombination	1/499	5/18866	0.125448	0.420431	0.370732	BCL11B	1	InNeu_5
GO:0034635	glutathione transport	1/499	5/18866	0.125448	0.420431	0.370732	ABCC1	1	InNeu_5
GO:0034727	piecemeal microautophagy of the nucleus	1/499	5/18866	0.125448	0.420431	0.370732	ATG7	1	InNeu_5
GO:0035385	Roundabout signaling pathway	1/499	5/18866	0.125448	0.420431	0.370732	ROBO1	1	InNeu_5
GO:0035426	extracellular matrix-cell signaling	1/499	5/18866	0.125448	0.420431	0.370732	NTN4	1	InNeu_5
GO:0035443	tripeptide transmembrane transport	1/499	5/18866	0.125448	0.420431	0.370732	ABCC1	1	InNeu_5
GO:0036135	Schwann cell migration	1/499	5/18866	0.125448	0.420431	0.370732	TIAM1	1	InNeu_5
GO:0044805	late nucleophagy	1/499	5/18866	0.125448	0.420431	0.370732	ATG7	1	InNeu_5
GO:0045113	regulation of integrin biosynthetic process	1/499	5/18866	0.125448	0.420431	0.370732	TMEFF2	1	InNeu_5
GO:0046069	cGMP catabolic process	1/499	5/18866	0.125448	0.420431	0.370732	PDE10A	1	InNeu_5
GO:0048298	positive regulation of isotype switching to IgA isotypes	1/499	5/18866	0.125448	0.420431	0.370732	NSD2	1	InNeu_5
GO:0048677	axon extension involved in regeneration	1/499	5/18866	0.125448	0.420431	0.370732	TNR	1	InNeu_5
GO:0048682	sprouting of injured axon	1/499	5/18866	0.125448	0.420431	0.370732	TNR	1	InNeu_5
GO:0048790	maintenance of presynaptic active zone structure	1/499	5/18866	0.125448	0.420431	0.370732	PCLO	1	InNeu_5
GO:0050915	sensory perception of sour taste	1/499	5/18866	0.125448	0.420431	0.370732	ASIC2	1	InNeu_5
GO:0050955	thermoception	1/499	5/18866	0.125448	0.420431	0.370732	GRIK2	1	InNeu_5
GO:0051725	protein de-ADP-ribosylation	1/499	5/18866	0.125448	0.420431	0.370732	MACROD2	1	InNeu_5
GO:0060282	positive regulation of oocyte development	1/499	5/18866	0.125448	0.420431	0.370732	PDE3A	1	InNeu_5
GO:0061355	Wnt protein secretion	1/499	5/18866	0.125448	0.420431	0.370732	WLS	1	InNeu_5
GO:0071205	protein localization to juxtaparanode region of axon	1/499	5/18866	0.125448	0.420431	0.370732	CNTNAP2	1	InNeu_5
GO:0072385	minus-end-directed organelle transport along microtubule	1/499	5/18866	0.125448	0.420431	0.370732	BICD1	1	InNeu_5
GO:0080184	response to phenylpropanoid	1/499	5/18866	0.125448	0.420431	0.370732	EGFR	1	InNeu_5
GO:0086046	membrane depolarization during SA node cell action potential	1/499	5/18866	0.125448	0.420431	0.370732	CACNA1D	1	InNeu_5
GO:0090259	regulation of retinal ganglion cell axon guidance	1/499	5/18866	0.125448	0.420431	0.370732	PTPRO	1	InNeu_5
GO:0098735	positive regulation of the force of heart contraction	1/499	5/18866	0.125448	0.420431	0.370732	NOS1	1	InNeu_5
GO:0098920	retrograde trans-synaptic signaling by lipid	1/499	5/18866	0.125448	0.420431	0.370732	CNR1	1	InNeu_5
GO:0098921	retrograde trans-synaptic signaling by endocannabinoid	1/499	5/18866	0.125448	0.420431	0.370732	CNR1	1	InNeu_5
GO:0106104	regulation of glutamate receptor clustering	1/499	5/18866	0.125448	0.420431	0.370732	SHISA6	1	InNeu_5
GO:0120180	cell-substrate junction disassembly	1/499	5/18866	0.125448	0.420431	0.370732	IQSEC1	1	InNeu_5
GO:0120181	focal adhesion disassembly	1/499	5/18866	0.125448	0.420431	0.370732	IQSEC1	1	InNeu_5
GO:0120182	regulation of focal adhesion disassembly	1/499	5/18866	0.125448	0.420431	0.370732	IQSEC1	1	InNeu_5
GO:0120183	positive regulation of focal adhesion disassembly	1/499	5/18866	0.125448	0.420431	0.370732	IQSEC1	1	InNeu_5
GO:0140192	regulation of adenylate cyclase-activating adrenergic receptor signaling pathway involved in heart process	1/499	5/18866	0.125448	0.420431	0.370732	NOS1	1	InNeu_5
GO:1900147	regulation of Schwann cell migration	1/499	5/18866	0.125448	0.420431	0.370732	TIAM1	1	InNeu_5
GO:1900619	acetate ester metabolic process	1/499	5/18866	0.125448	0.420431	0.370732	COLQ	1	InNeu_5
GO:1900736	regulation of phospholipase C-activating G protein-coupled receptor signaling pathway	1/499	5/18866	0.125448	0.420431	0.370732	BICD1	1	InNeu_5
GO:1901097	negative regulation of autophagosome maturation	1/499	5/18866	0.125448	0.420431	0.370732	CLEC16A	1	InNeu_5
GO:1901563	response to camptothecin	1/499	5/18866	0.125448	0.420431	0.370732	SPIDR	1	InNeu_5
GO:1901843	positive regulation of high voltage-gated calcium channel activity	1/499	5/18866	0.125448	0.420431	0.370732	CACNB2	1	InNeu_5
GO:1902617	response to fluoride	1/499	5/18866	0.125448	0.420431	0.370732	ATG7	1	InNeu_5
GO:1902688	regulation of NAD metabolic process	1/499	5/18866	0.125448	0.420431	0.370732	SLC25A12	1	InNeu_5
GO:1903760	regulation of voltage-gated potassium channel activity involved in ventricular cardiac muscle cell action potential repolarization	1/499	5/18866	0.125448	0.420431	0.370732	NOS1AP	1	InNeu_5
GO:1904023	regulation of glucose catabolic process to lactate via pyruvate	1/499	5/18866	0.125448	0.420431	0.370732	SLC25A12	1	InNeu_5
GO:1904717	regulation of AMPA glutamate receptor clustering	1/499	5/18866	0.125448	0.420431	0.370732	SHISA6	1	InNeu_5
GO:1904906	positive regulation of endothelial cell-matrix adhesion via fibronectin	1/499	5/18866	0.125448	0.420431	0.370732	RIN2	1	InNeu_5
GO:1905098	negative regulation of guanyl-nucleotide exchange factor activity	1/499	5/18866	0.125448	0.420431	0.370732	RIPOR2	1	InNeu_5
GO:1905232	cellular response to L-glutamate	1/499	5/18866	0.125448	0.420431	0.370732	BCL11A	1	InNeu_5
GO:1905451	positive regulation of Fc-gamma receptor signaling pathway involved in phagocytosis	1/499	5/18866	0.125448	0.420431	0.370732	PTPRJ	1	InNeu_5
GO:1905749	regulation of endosome to plasma membrane protein transport	1/499	5/18866	0.125448	0.420431	0.370732	ARHGAP44	1	InNeu_5
GO:1905881	positive regulation of oogenesis	1/499	5/18866	0.125448	0.420431	0.370732	PDE3A	1	InNeu_5
GO:2000172	regulation of branching morphogenesis of a nerve	1/499	5/18866	0.125448	0.420431	0.370732	BCL11A	1	InNeu_5
GO:2000671	regulation of motor neuron apoptotic process	1/499	5/18866	0.125448	0.420431	0.370732	KCNB1	1	InNeu_5
GO:2000821	regulation of grooming behavior	1/499	5/18866	0.125448	0.420431	0.370732	CNTNAP4	1	InNeu_5
GO:0045807	positive regulation of endocytosis	5/499	100/18866	0.125831	0.421041	0.371271	AHI1/ARRB1/BICD1/ITSN1/NEDD4L	5	InNeu_5
GO:0050848	regulation of calcium-mediated signaling	5/499	100/18866	0.125831	0.421041	0.371271	CDH13/DMD/IGF1/MAPT/NOS1	5	InNeu_5
GO:0043268	positive regulation of potassium ion transport	3/499	47/18866	0.127487	0.426027	0.375667	AKAP9/NOS1AP/WNK2	3	InNeu_5
GO:0060537	muscle tissue development	15/499	409/18866	0.12766	0.426027	0.375667	ADRA1A/FHOD3/HDAC9/HIVEP3/IGF1/ITGA8/KCNAB1/MRTFB/NEBL/RIPOR2/SGCZ/SORBS2/SOX6/SVIL/TENM4	15	InNeu_5
GO:0051145	smooth muscle cell differentiation	4/499	73/18866	0.127727	0.426027	0.375667	ITGA8/MRTFA/MRTFB/ZEB1	4	InNeu_5
GO:1903747	regulation of establishment of protein localization to mitochondrion	4/499	73/18866	0.127727	0.426027	0.375667	MAPT/PPP1R13B/SIAH3/TFDP2	4	InNeu_5
GO:0002792	negative regulation of peptide secretion	5/499	101/18866	0.1297	0.431579	0.380563	FRMD4A/HDAC9/KALRN/KCNB1/STXBP5L	5	InNeu_5
GO:0010522	regulation of calcium ion transport into cytosol	5/499	101/18866	0.1297	0.431579	0.380563	CACNA1C/DMD/NOS1/PRKCE/UBASH3B	5	InNeu_5
GO:0060191	regulation of lipase activity	5/499	101/18866	0.1297	0.431579	0.380563	ADRA1A/BICD1/EGFR/HDAC9/PCSK5	5	InNeu_5
GO:0001759	organ induction	2/499	24/18866	0.131712	0.434825	0.383425	ROBO1/ROBO2	2	InNeu_5
GO:0003272	endocardial cushion formation	2/499	24/18866	0.131712	0.434825	0.383425	ROBO1/ROBO2	2	InNeu_5
GO:0010881	regulation of cardiac muscle contraction by regulation of the release of sequestered calcium ion	2/499	24/18866	0.131712	0.434825	0.383425	CACNA1C/DMD	2	InNeu_5
GO:0021544	subpallium development	2/499	24/18866	0.131712	0.434825	0.383425	BCL11B/CNTNAP2	2	InNeu_5
GO:0021697	cerebellar cortex formation	2/499	24/18866	0.131712	0.434825	0.383425	GRID2/RORA	2	InNeu_5
GO:0021801	cerebral cortex radial glia guided migration	2/499	24/18866	0.131712	0.434825	0.383425	DAB1/RELN	2	InNeu_5
GO:0022030	telencephalon glial cell migration	2/499	24/18866	0.131712	0.434825	0.383425	DAB1/RELN	2	InNeu_5
GO:0032891	negative regulation of organic acid transport	2/499	24/18866	0.131712	0.434825	0.383425	ABAT/GRM7	2	InNeu_5
GO:0050995	negative regulation of lipid catabolic process	2/499	24/18866	0.131712	0.434825	0.383425	CNR1/PDE3B	2	InNeu_5
GO:0051004	regulation of lipoprotein lipase activity	2/499	24/18866	0.131712	0.434825	0.383425	HDAC9/PCSK5	2	InNeu_5
GO:0001822	kidney development	11/499	283/18866	0.131971	0.435338	0.383877	AHI1/FRAS1/ITGA8/KIF26B/KIRREL3/MTSS1/PCSK5/PLCE1/PTPRO/ROBO2/ZBTB16	11	InNeu_5
GO:0051048	negative regulation of secretion	8/499	190/18866	0.132167	0.435644	0.384147	ABAT/CNR1/FRMD4A/GRM7/HDAC9/KALRN/KCNB1/STXBP5L	8	InNeu_5
GO:0006486	protein glycosylation	10/499	252/18866	0.132936	0.43749	0.385775	EXT1/GALNT13/GALNT14/GALNT17/GALNT18/GALNTL6/LARGE1/MGAT4C/ST6GALNAC5/ST8SIA5	10	InNeu_5
GO:0043413	macromolecule glycosylation	10/499	252/18866	0.132936	0.43749	0.385775	EXT1/GALNT13/GALNT14/GALNT17/GALNT18/GALNTL6/LARGE1/MGAT4C/ST6GALNAC5/ST8SIA5	10	InNeu_5
GO:1900271	regulation of long-term synaptic potentiation	3/499	48/18866	0.133474	0.438033	0.386254	ADCY8/CHRNA7/RELN	3	InNeu_5
GO:1900274	regulation of phospholipase C activity	3/499	48/18866	0.133474	0.438033	0.386254	ADRA1A/BICD1/EGFR	3	InNeu_5
GO:0043502	regulation of muscle adaptation	5/499	102/18866	0.133623	0.438033	0.386254	ADRA1A/CAMK2G/GTF2IRD1/IGF1/PRKCA	5	InNeu_5
GO:0150115	cell-substrate junction organization	5/499	102/18866	0.133623	0.438033	0.386254	IQSEC1/LAMA3/MACF1/PTPRJ/SORBS1	5	InNeu_5
GO:1903076	regulation of protein localization to plasma membrane	5/499	102/18866	0.133623	0.438033	0.386254	ARHGAP44/EGFR/PID1/PRKCE/SORBS1	5	InNeu_5
GO:0061572	actin filament bundle organization	7/499	161/18866	0.135656	0.444349	0.391824	ARHGAP28/ARRB1/PHACTR1/PPM1E/SHANK1/SORBS1/TMEFF2	7	InNeu_5
GO:0009064	glutamine family amino acid metabolic process	4/499	75/18866	0.137116	0.448781	0.395732	GAD1/GAD2/NOS1/SLC25A12	4	InNeu_5
GO:0042472	inner ear morphogenesis	5/499	103/18866	0.137599	0.450011	0.396816	ATP8A2/ITGA8/RIPOR2/SOBP/ZEB1	5	InNeu_5
GO:2000027	regulation of animal organ morphogenesis	10/499	254/18866	0.13781	0.450028	0.396832	AHI1/AJAP1/ANKRD6/GPC6/NTN4/PRICKLE2/ROBO1/ROBO2/TIAM1/TUG1	10	InNeu_5
GO:0021953	central nervous system neuron differentiation	8/499	192/18866	0.137819	0.450028	0.396832	BCL11B/GRID2/MAPT/PLXNA4/ROBO1/ROBO2/RORA/SPTBN4	8	InNeu_5
GO:0015695	organic cation transport	3/499	49/18866	0.139556	0.454993	0.401209	CNR1/NOS1/SLC25A48	3	InNeu_5
GO:0042059	negative regulation of epidermal growth factor receptor signaling pathway	3/499	49/18866	0.139556	0.454993	0.401209	EGFR/PTPRJ/ZFYVE28	3	InNeu_5
GO:0002092	positive regulation of receptor internalization	2/499	25/18866	0.140776	0.456137	0.402218	AHI1/ARRB1	2	InNeu_5
GO:0003071	renal system process involved in regulation of systemic arterial blood pressure	2/499	25/18866	0.140776	0.456137	0.402218	PCSK5/PTPRO	2	InNeu_5
GO:0006851	mitochondrial calcium ion transmembrane transport	2/499	25/18866	0.140776	0.456137	0.402218	MICU1/SLC8A3	2	InNeu_5
GO:0010592	positive regulation of lamellipodium assembly	2/499	25/18866	0.140776	0.456137	0.402218	AUTS2/PLCE1	2	InNeu_5
GO:0014829	vascular associated smooth muscle contraction	2/499	25/18866	0.140776	0.456137	0.402218	CHRM3/GRIP2	2	InNeu_5
GO:0015740	C4-dicarboxylate transport	2/499	25/18866	0.140776	0.456137	0.402218	ABAT/SLC25A12	2	InNeu_5
GO:0046339	diacylglycerol metabolic process	2/499	25/18866	0.140776	0.456137	0.402218	DGKG/PLCE1	2	InNeu_5
GO:1905809	negative regulation of synapse organization	2/499	25/18866	0.140776	0.456137	0.402218	GRIN2B/ROBO2	2	InNeu_5
GO:0003300	cardiac muscle hypertrophy	5/499	104/18866	0.141626	0.45732	0.403261	ADRA1A/IGF1/PRKCA/SORBS2/TIAM1	5	InNeu_5
GO:0006892	post-Golgi vesicle-mediated transport	5/499	104/18866	0.141626	0.45732	0.403261	DOP1A/DOP1B/GOLGA4/MACF1/SORCS1	5	InNeu_5
GO:0009583	detection of light stimulus	4/499	76/18866	0.141912	0.45732	0.403261	ARRB1/ASIC2/ATP8A2/EYS	4	InNeu_5
GO:0031532	actin cytoskeleton reorganization	5/499	105/18866	0.145704	0.45732	0.403261	ANTXR1/AUTS2/PHACTR1/THSD7A/THSD7B	5	InNeu_5
GO:0048259	regulation of receptor-mediated endocytosis	5/499	105/18866	0.145704	0.45732	0.403261	AHI1/ARRB1/ATXN2/BICD1/SNAP91	5	InNeu_5
GO:0003044	regulation of systemic arterial blood pressure mediated by a chemical signal	3/499	50/18866	0.145729	0.45732	0.403261	ADRA1A/ADRA1B/PCSK5	3	InNeu_5
GO:0019674	NAD metabolic process	3/499	50/18866	0.145729	0.45732	0.403261	GPI/NMNAT2/SLC25A12	3	InNeu_5
GO:0021695	cerebellar cortex development	3/499	50/18866	0.145729	0.45732	0.403261	GRID2/RORA/SEZ6L	3	InNeu_5
GO:0042987	amyloid precursor protein catabolic process	3/499	50/18866	0.145729	0.45732	0.403261	CHRNA7/IGF1/UNC13A	3	InNeu_5
GO:0046850	regulation of bone remodeling	3/499	50/18866	0.145729	0.45732	0.403261	EGFR/PRKCA/UBASH3B	3	InNeu_5
GO:1903580	positive regulation of ATP metabolic process	3/499	50/18866	0.145729	0.45732	0.403261	IGF1/PID1/SLC25A12	3	InNeu_5
GO:0046785	microtubule polymerization	4/499	77/18866	0.146774	0.45732	0.403261	AKAP9/CLIP1/FGF13/MAPT	4	InNeu_5
GO:0150076	neuroinflammatory response	4/499	77/18866	0.146774	0.45732	0.403261	ADCY8/EGFR/IGF1/MAPT	4	InNeu_5
GO:0001999	renal response to blood flow involved in circulatory renin-angiotensin regulation of systemic arterial blood pressure	1/499	6/18866	0.148586	0.45732	0.403261	PCSK5	1	InNeu_5
GO:0002001	renin secretion into blood stream	1/499	6/18866	0.148586	0.45732	0.403261	PCSK5	1	InNeu_5
GO:0003057	regulation of the force of heart contraction by chemical signal	1/499	6/18866	0.148586	0.45732	0.403261	ADRA1A	1	InNeu_5
GO:0003284	septum primum development	1/499	6/18866	0.148586	0.45732	0.403261	NSD2	1	InNeu_5
GO:0006113	fermentation	1/499	6/18866	0.148586	0.45732	0.403261	SLC25A12	1	InNeu_5
GO:0006501	C-terminal protein lipidation	1/499	6/18866	0.148586	0.45732	0.403261	ATG7	1	InNeu_5
GO:0006777	Mo-molybdopterin cofactor biosynthetic process	1/499	6/18866	0.148586	0.45732	0.403261	GPHN	1	InNeu_5
GO:0007185	transmembrane receptor protein tyrosine phosphatase signaling pathway	1/499	6/18866	0.148586	0.45732	0.403261	TRIO	1	InNeu_5
GO:0009744	response to sucrose	1/499	6/18866	0.148586	0.45732	0.403261	SLC6A1	1	InNeu_5
GO:0010513	positive regulation of phosphatidylinositol biosynthetic process	1/499	6/18866	0.148586	0.45732	0.403261	HTR2C	1	InNeu_5
GO:0010754	negative regulation of cGMP-mediated signaling	1/499	6/18866	0.148586	0.45732	0.403261	PDE10A	1	InNeu_5
GO:0010990	regulation of SMAD protein complex assembly	1/499	6/18866	0.148586	0.45732	0.403261	LDLRAD4	1	InNeu_5
GO:0019720	Mo-molybdopterin cofactor metabolic process	1/499	6/18866	0.148586	0.45732	0.403261	GPHN	1	InNeu_5
GO:0019800	peptide cross-linking via chondroitin 4-sulfate glycosaminoglycan	1/499	6/18866	0.148586	0.45732	0.403261	SPOCK3	1	InNeu_5
GO:0021785	branchiomotor neuron axon guidance	1/499	6/18866	0.148586	0.45732	0.403261	PLXNA4	1	InNeu_5
GO:0021869	forebrain ventricular zone progenitor cell division	1/499	6/18866	0.148586	0.45732	0.403261	DIXDC1	1	InNeu_5
GO:0030809	negative regulation of nucleotide biosynthetic process	1/499	6/18866	0.148586	0.45732	0.403261	PID1	1	InNeu_5
GO:0031999	negative regulation of fatty acid beta-oxidation	1/499	6/18866	0.148586	0.45732	0.403261	CNR1	1	InNeu_5
GO:0032324	molybdopterin cofactor biosynthetic process	1/499	6/18866	0.148586	0.45732	0.403261	GPHN	1	InNeu_5
GO:0034285	response to disaccharide	1/499	6/18866	0.148586	0.45732	0.403261	SLC6A1	1	InNeu_5
GO:0034316	negative regulation of Arp2/3 complex-mediated actin nucleation	1/499	6/18866	0.148586	0.45732	0.403261	CTNNA2	1	InNeu_5
GO:0042939	tripeptide transport	1/499	6/18866	0.148586	0.45732	0.403261	ABCC1	1	InNeu_5
GO:0043465	regulation of fermentation	1/499	6/18866	0.148586	0.45732	0.403261	SLC25A12	1	InNeu_5
GO:0043545	molybdopterin cofactor metabolic process	1/499	6/18866	0.148586	0.45732	0.403261	GPHN	1	InNeu_5
GO:0045112	integrin biosynthetic process	1/499	6/18866	0.148586	0.45732	0.403261	TMEFF2	1	InNeu_5
GO:0045915	positive regulation of catecholamine metabolic process	1/499	6/18866	0.148586	0.45732	0.403261	ABAT	1	InNeu_5
GO:0045964	positive regulation of dopamine metabolic process	1/499	6/18866	0.148586	0.45732	0.403261	ABAT	1	InNeu_5
GO:0048296	regulation of isotype switching to IgA isotypes	1/499	6/18866	0.148586	0.45732	0.403261	NSD2	1	InNeu_5
GO:0051136	regulation of NK T cell differentiation	1/499	6/18866	0.148586	0.45732	0.403261	ZBTB16	1	InNeu_5
GO:0051189	prosthetic group metabolic process	1/499	6/18866	0.148586	0.45732	0.403261	GPHN	1	InNeu_5
GO:0051661	maintenance of centrosome location	1/499	6/18866	0.148586	0.45732	0.403261	AKAP9	1	InNeu_5
GO:0055059	asymmetric neuroblast division	1/499	6/18866	0.148586	0.45732	0.403261	FGF13	1	InNeu_5
GO:0060012	synaptic transmission, glycinergic	1/499	6/18866	0.148586	0.45732	0.403261	GLRA2	1	InNeu_5
GO:0060385	axonogenesis involved in innervation	1/499	6/18866	0.148586	0.45732	0.403261	COL25A1	1	InNeu_5
GO:0061643	chemorepulsion of axon	1/499	6/18866	0.148586	0.45732	0.403261	PLXNA4	1	InNeu_5
GO:0070141	response to UV-A	1/499	6/18866	0.148586	0.45732	0.403261	EGFR	1	InNeu_5
GO:0070257	positive regulation of mucus secretion	1/499	6/18866	0.148586	0.45732	0.403261	PRKCE	1	InNeu_5
GO:0071321	cellular response to cGMP	1/499	6/18866	0.148586	0.45732	0.403261	PDE3A	1	InNeu_5
GO:0071926	endocannabinoid signaling pathway	1/499	6/18866	0.148586	0.45732	0.403261	MGLL	1	InNeu_5
GO:0072592	oxygen metabolic process	1/499	6/18866	0.148586	0.45732	0.403261	ME3	1	InNeu_5
GO:0072675	osteoclast fusion	1/499	6/18866	0.148586	0.45732	0.403261	SH3PXD2A	1	InNeu_5
GO:0098880	maintenance of postsynaptic specialization structure	1/499	6/18866	0.148586	0.45732	0.403261	DLG2	1	InNeu_5
GO:0099041	vesicle tethering to Golgi	1/499	6/18866	0.148586	0.45732	0.403261	LINC00869	1	InNeu_5
GO:0106134	positive regulation of cardiac muscle cell contraction	1/499	6/18866	0.148586	0.45732	0.403261	NOS1AP	1	InNeu_5
GO:1900019	regulation of protein kinase C activity	1/499	6/18866	0.148586	0.45732	0.403261	EGFR	1	InNeu_5
GO:1900020	positive regulation of protein kinase C activity	1/499	6/18866	0.148586	0.45732	0.403261	EGFR	1	InNeu_5
GO:1900372	negative regulation of purine nucleotide biosynthetic process	1/499	6/18866	0.148586	0.45732	0.403261	PID1	1	InNeu_5
GO:1903116	positive regulation of actin filament-based movement	1/499	6/18866	0.148586	0.45732	0.403261	NOS1AP	1	InNeu_5
GO:1904428	negative regulation of tubulin deacetylation	1/499	6/18866	0.148586	0.45732	0.403261	MAPT	1	InNeu_5
GO:2000405	negative regulation of T cell migration	1/499	6/18866	0.148586	0.45732	0.403261	RIPOR2	1	InNeu_5
GO:2000618	regulation of histone H4-K16 acetylation	1/499	6/18866	0.148586	0.45732	0.403261	AUTS2	1	InNeu_5
GO:2000739	regulation of mesenchymal stem cell differentiation	1/499	6/18866	0.148586	0.45732	0.403261	SOX6	1	InNeu_5
GO:0006493	protein O-linked glycosylation	5/499	106/18866	0.149832	0.45732	0.403261	GALNT13/GALNT14/GALNT18/GALNTL6/LARGE1	5	InNeu_5
GO:0007218	neuropeptide signaling pathway	5/499	106/18866	0.149832	0.45732	0.403261	GLRA2/NXPH2/SORCS1/SORCS3/TENM1	5	InNeu_5
GO:0015012	heparan sulfate proteoglycan biosynthetic process	2/499	26/18866	0.14997	0.45732	0.403261	EXT1/NDST3	2	InNeu_5
GO:0021884	forebrain neuron development	2/499	26/18866	0.14997	0.45732	0.403261	ROBO1/ROBO2	2	InNeu_5
GO:0021952	central nervous system projection neuron axonogenesis	2/499	26/18866	0.14997	0.45732	0.403261	PLXNA4/SPTBN4	2	InNeu_5
GO:0034453	microtubule anchoring	2/499	26/18866	0.14997	0.45732	0.403261	BICD1/NINL	2	InNeu_5
GO:0036315	cellular response to sterol	2/499	26/18866	0.14997	0.45732	0.403261	LRP8/RORA	2	InNeu_5
GO:0043501	skeletal muscle adaptation	2/499	26/18866	0.14997	0.45732	0.403261	CAMK2G/GTF2IRD1	2	InNeu_5
GO:0051350	negative regulation of lyase activity	2/499	26/18866	0.14997	0.45732	0.403261	AKAP9/GABBR2	2	InNeu_5
GO:0051560	mitochondrial calcium ion homeostasis	2/499	26/18866	0.14997	0.45732	0.403261	MICU1/SLC8A3	2	InNeu_5
GO:0060219	camera-type eye photoreceptor cell differentiation	2/499	26/18866	0.14997	0.45732	0.403261	DSCAM/SDK2	2	InNeu_5
GO:0060307	regulation of ventricular cardiac muscle cell membrane repolarization	2/499	26/18866	0.14997	0.45732	0.403261	AKAP9/NOS1AP	2	InNeu_5
GO:0060314	regulation of ryanodine-sensitive calcium-release channel activity	2/499	26/18866	0.14997	0.45732	0.403261	DMD/NOS1	2	InNeu_5
GO:1900739	regulation of protein insertion into mitochondrial membrane involved in apoptotic signaling pathway	2/499	26/18866	0.14997	0.45732	0.403261	PPP1R13B/TFDP2	2	InNeu_5
GO:1900740	positive regulation of protein insertion into mitochondrial membrane involved in apoptotic signaling pathway	2/499	26/18866	0.14997	0.45732	0.403261	PPP1R13B/TFDP2	2	InNeu_5
GO:1901018	positive regulation of potassium ion transmembrane transporter activity	2/499	26/18866	0.14997	0.45732	0.403261	AKAP9/NOS1AP	2	InNeu_5
GO:0000271	polysaccharide biosynthetic process	4/499	78/18866	0.151699	0.461471	0.406921	EXT1/IGF1/NDST3/SORBS1	4	InNeu_5
GO:0021879	forebrain neuron differentiation	3/499	51/18866	0.151991	0.461471	0.406921	BCL11B/ROBO1/ROBO2	3	InNeu_5
GO:0031113	regulation of microtubule polymerization	3/499	51/18866	0.151991	0.461471	0.406921	AKAP9/CLIP1/MAPT	3	InNeu_5
GO:0035272	exocrine system development	3/499	51/18866	0.151991	0.461471	0.406921	EGFR/NTN4/WLS	3	InNeu_5
GO:0050435	amyloid-beta metabolic process	3/499	51/18866	0.151991	0.461471	0.406921	CHRNA7/IGF1/UNC13A	3	InNeu_5
GO:0090102	cochlea development	3/499	51/18866	0.151991	0.461471	0.406921	GABRB3/SOBP/ZEB1	3	InNeu_5
GO:0014706	striated muscle tissue development	14/499	389/18866	0.152351	0.462232	0.407592	ADRA1A/FHOD3/HDAC9/HIVEP3/IGF1/KCNAB1/MRTFB/NEBL/RIPOR2/SGCZ/SORBS2/SOX6/SVIL/TENM4	14	InNeu_5
GO:0072001	renal system development	11/499	292/18866	0.153148	0.464312	0.409427	AHI1/FRAS1/ITGA8/KIF26B/KIRREL3/MTSS1/PCSK5/PLCE1/PTPRO/ROBO2/ZBTB16	11	InNeu_5
GO:0014897	striated muscle hypertrophy	5/499	107/18866	0.154009	0.466586	0.411432	ADRA1A/IGF1/PRKCA/SORBS2/TIAM1	5	InNeu_5
GO:0032273	positive regulation of protein polymerization	6/499	137/18866	0.155849	0.471481	0.415748	AKAP9/CLIP1/CTNNA2/MAPT/PRKCE/TENM1	6	InNeu_5
GO:0042552	myelination	6/499	137/18866	0.155849	0.471481	0.415748	CMTM8/PARD3/SBF2/SLC25A12/SLC8A3/TENM4	6	InNeu_5
GO:0010001	glial cell differentiation	9/499	230/18866	0.157485	0.476085	0.419808	DAB1/EGFR/MAPT/PARD3/RELN/SLC8A3/SOX6/TENM4/TRPC4	9	InNeu_5
GO:0048260	positive regulation of receptor-mediated endocytosis	3/499	52/18866	0.158336	0.477625	0.421166	AHI1/ARRB1/BICD1	3	InNeu_5
GO:0050999	regulation of nitric-oxide synthase activity	3/499	52/18866	0.158336	0.477625	0.421166	CNR1/EGFR/NOS1AP	3	InNeu_5
GO:0072666	establishment of protein localization to vacuole	3/499	52/18866	0.158336	0.477625	0.421166	CACNG2/CACNG3/CACNG4	3	InNeu_5
GO:0002026	regulation of the force of heart contraction	2/499	27/18866	0.159278	0.477721	0.421251	ADRA1A/NOS1	2	InNeu_5
GO:0003148	outflow tract septum morphogenesis	2/499	27/18866	0.159278	0.477721	0.421251	ROBO1/ROBO2	2	InNeu_5
GO:0010996	response to auditory stimulus	2/499	27/18866	0.159278	0.477721	0.421251	ATP8A2/CNTNAP2	2	InNeu_5
GO:0033081	regulation of T cell differentiation in thymus	2/499	27/18866	0.159278	0.477721	0.421251	CAMK4/ZEB1	2	InNeu_5
GO:0046426	negative regulation of receptor signaling pathway via JAK-STAT	2/499	27/18866	0.159278	0.477721	0.421251	DAB1/PIBF1	2	InNeu_5
GO:0048143	astrocyte activation	2/499	27/18866	0.159278	0.477721	0.421251	EGFR/MAPT	2	InNeu_5
GO:1903203	regulation of oxidative stress-induced neuron death	2/499	27/18866	0.159278	0.477721	0.421251	ATG7/OXR1	2	InNeu_5
GO:1905208	negative regulation of cardiocyte differentiation	2/499	27/18866	0.159278	0.477721	0.421251	EGFR/SOX6	2	InNeu_5
GO:0051146	striated muscle cell differentiation	11/499	295/18866	0.160573	0.481261	0.424372	ADRA1A/DMD/FHOD3/HDAC9/IGF1/NEBL/NOS1/RIPOR2/SMYD3/SORBS2/SOX6	11	InNeu_5
GO:0050730	regulation of peptidyl-tyrosine phosphorylation	10/499	263/18866	0.160877	0.481827	0.424871	ADRA1A/DOCK3/EGFR/IGF1/LRP8/PIBF1/PRKCE/PTPRJ/RELN/ZFYVE28	10	InNeu_5
GO:0006898	receptor-mediated endocytosis	12/499	328/18866	0.162026	0.484922	0.427601	AHI1/ARRB1/ATXN2/BICD1/CACNG2/CACNG3/CACNG4/FNBP1L/GRIA1/ITSN1/SNAP91/TMEM108	12	InNeu_5
GO:0014896	muscle hypertrophy	5/499	109/18866	0.162506	0.486011	0.428561	ADRA1A/IGF1/PRKCA/SORBS2/TIAM1	5	InNeu_5
GO:0007272	ensheathment of neurons	6/499	139/18866	0.163324	0.486865	0.429314	CMTM8/PARD3/SBF2/SLC25A12/SLC8A3/TENM4	6	InNeu_5
GO:0008366	axon ensheathment	6/499	139/18866	0.163324	0.486865	0.429314	CMTM8/PARD3/SBF2/SLC25A12/SLC8A3/TENM4	6	InNeu_5
GO:0045744	negative regulation of G protein-coupled receptor signaling pathway	3/499	53/18866	0.164761	0.486865	0.429314	ARRB1/BICD1/RNF157	3	InNeu_5
GO:0070085	glycosylation	10/499	265/18866	0.166247	0.486865	0.429314	EXT1/GALNT13/GALNT14/GALNT17/GALNT18/GALNTL6/LARGE1/MGAT4C/ST6GALNAC5/ST8SIA5	10	InNeu_5
GO:0043242	negative regulation of protein-containing complex disassembly	4/499	81/18866	0.166841	0.486865	0.429314	CLEC16A/FGF13/SPTBN4/SVIL	4	InNeu_5
GO:0140056	organelle localization by membrane tethering	7/499	171/18866	0.16843	0.486865	0.429314	AHI1/AKAP9/KCNB1/NINL/SCLT1/UNC13A/UNC13C	7	InNeu_5
GO:0003180	aortic valve morphogenesis	2/499	28/18866	0.16869	0.486865	0.429314	ROBO1/ROBO2	2	InNeu_5
GO:0006929	substrate-dependent cell migration	2/499	28/18866	0.16869	0.486865	0.429314	ANKS1A/ROBO1	2	InNeu_5
GO:0007205	protein kinase C-activating G protein-coupled receptor signaling pathway	2/499	28/18866	0.16869	0.486865	0.429314	DGKG/PARD3	2	InNeu_5
GO:0010460	positive regulation of heart rate	2/499	28/18866	0.16869	0.486865	0.429314	ADRA1A/ADRA1B	2	InNeu_5
GO:0015867	ATP transport	2/499	28/18866	0.16869	0.486865	0.429314	SLC25A12/SLC25A48	2	InNeu_5
GO:0021680	cerebellar Purkinje cell layer development	2/499	28/18866	0.16869	0.486865	0.429314	RORA/SEZ6L	2	InNeu_5
GO:0045745	positive regulation of G protein-coupled receptor signaling pathway	2/499	28/18866	0.16869	0.486865	0.429314	NOS1/PRKCA	2	InNeu_5
GO:0051450	myoblast proliferation	2/499	28/18866	0.16869	0.486865	0.429314	IGF1/MALAT1	2	InNeu_5
GO:0086013	membrane repolarization during cardiac muscle cell action potential	2/499	28/18866	0.16869	0.486865	0.429314	KCND3/NOS1AP	2	InNeu_5
GO:0099560	synaptic membrane adhesion	2/499	28/18866	0.16869	0.486865	0.429314	CDH9/GPC6	2	InNeu_5
GO:1902668	negative regulation of axon guidance	2/499	28/18866	0.16869	0.486865	0.429314	PTPRO/SEMA6D	2	InNeu_5
GO:1903579	negative regulation of ATP metabolic process	2/499	28/18866	0.16869	0.486865	0.429314	PID1/SLC25A12	2	InNeu_5
GO:0001554	luteolysis	1/499	7/18866	0.171112	0.486865	0.429314	ROBO2	1	InNeu_5
GO:0002924	negative regulation of humoral immune response mediated by circulating immunoglobulin	1/499	7/18866	0.171112	0.486865	0.429314	SUSD4	1	InNeu_5
GO:0007198	adenylate cyclase-inhibiting serotonin receptor signaling pathway	1/499	7/18866	0.171112	0.486865	0.429314	HTR1E	1	InNeu_5
GO:0009134	nucleoside diphosphate catabolic process	1/499	7/18866	0.171112	0.486865	0.429314	ENTPD3	1	InNeu_5
GO:0019673	GDP-mannose metabolic process	1/499	7/18866	0.171112	0.486865	0.429314	GMDS	1	InNeu_5
GO:0021684	cerebellar granular layer formation	1/499	7/18866	0.171112	0.486865	0.429314	GRID2	1	InNeu_5
GO:0021707	cerebellar granule cell differentiation	1/499	7/18866	0.171112	0.486865	0.429314	GRID2	1	InNeu_5
GO:0021902	commitment of neuronal cell to specific neuron type in forebrain	1/499	7/18866	0.171112	0.486865	0.429314	BCL11B	1	InNeu_5
GO:0030091	protein repair	1/499	7/18866	0.171112	0.486865	0.429314	MSRA	1	InNeu_5
GO:0031077	post-embryonic camera-type eye development	1/499	7/18866	0.171112	0.486865	0.429314	BCL11B	1	InNeu_5
GO:0031622	positive regulation of fever generation	1/499	7/18866	0.171112	0.486865	0.429314	CNR1	1	InNeu_5
GO:0032229	negative regulation of synaptic transmission, GABAergic	1/499	7/18866	0.171112	0.486865	0.429314	SLC6A1	1	InNeu_5
GO:0032430	positive regulation of phospholipase A2 activity	1/499	7/18866	0.171112	0.486865	0.429314	EGFR	1	InNeu_5
GO:0035405	histone-threonine phosphorylation	1/499	7/18866	0.171112	0.486865	0.429314	PRKCA	1	InNeu_5
GO:0036466	synaptic vesicle recycling via endosome	1/499	7/18866	0.171112	0.486865	0.429314	ITSN1	1	InNeu_5
GO:0042138	meiotic DNA double-strand break formation	1/499	7/18866	0.171112	0.486865	0.429314	C11orf80	1	InNeu_5
GO:0042297	vocal learning	1/499	7/18866	0.171112	0.486865	0.429314	CNTNAP2	1	InNeu_5
GO:0048290	isotype switching to IgA isotypes	1/499	7/18866	0.171112	0.486865	0.429314	NSD2	1	InNeu_5
GO:0048752	semicircular canal morphogenesis	1/499	7/18866	0.171112	0.486865	0.429314	ZEB1	1	InNeu_5
GO:0048842	positive regulation of axon extension involved in axon guidance	1/499	7/18866	0.171112	0.486865	0.429314	DSCAM	1	InNeu_5
GO:0051005	negative regulation of lipoprotein lipase activity	1/499	7/18866	0.171112	0.486865	0.429314	HDAC9	1	InNeu_5
GO:0051388	positive regulation of neurotrophin TRK receptor signaling pathway	1/499	7/18866	0.171112	0.486865	0.429314	TMEM108	1	InNeu_5
GO:0051971	positive regulation of transmission of nerve impulse	1/499	7/18866	0.171112	0.486865	0.429314	TNR	1	InNeu_5
GO:0052651	monoacylglycerol catabolic process	1/499	7/18866	0.171112	0.486865	0.429314	MGLL	1	InNeu_5
GO:0060013	righting reflex	1/499	7/18866	0.171112	0.486865	0.429314	SHANK1	1	InNeu_5
GO:0060052	neurofilament cytoskeleton organization	1/499	7/18866	0.171112	0.486865	0.429314	ATP8A2	1	InNeu_5
GO:0060073	micturition	1/499	7/18866	0.171112	0.486865	0.429314	ADRA1A	1	InNeu_5
GO:0060369	positive regulation of Fc receptor mediated stimulatory signaling pathway	1/499	7/18866	0.171112	0.486865	0.429314	PTPRJ	1	InNeu_5
GO:0060405	regulation of penile erection	1/499	7/18866	0.171112	0.486865	0.429314	CNR1	1	InNeu_5
GO:0070100	negative regulation of chemokine-mediated signaling pathway	1/499	7/18866	0.171112	0.486865	0.429314	ROBO1	1	InNeu_5
GO:0070305	response to cGMP	1/499	7/18866	0.171112	0.486865	0.429314	PDE3A	1	InNeu_5
GO:0070474	positive regulation of uterine smooth muscle contraction	1/499	7/18866	0.171112	0.486865	0.429314	ABAT	1	InNeu_5
GO:0071286	cellular response to magnesium ion	1/499	7/18866	0.171112	0.486865	0.429314	RYR3	1	InNeu_5
GO:0071455	cellular response to hyperoxia	1/499	7/18866	0.171112	0.486865	0.429314	ATG7	1	InNeu_5
GO:0071475	cellular hyperosmotic salinity response	1/499	7/18866	0.171112	0.486865	0.429314	MICU1	1	InNeu_5
GO:0075044	positive regulation by symbiont of host autophagy	1/499	7/18866	0.171112	0.486865	0.429314	ATG7	1	InNeu_5
GO:0075071	modulation by symbiont of host autophagy	1/499	7/18866	0.171112	0.486865	0.429314	ATG7	1	InNeu_5
GO:0098596	imitative learning	1/499	7/18866	0.171112	0.486865	0.429314	CNTNAP2	1	InNeu_5
GO:0110021	cardiac muscle myoblast proliferation	1/499	7/18866	0.171112	0.486865	0.429314	MALAT1	1	InNeu_5
GO:0110022	regulation of cardiac muscle myoblast proliferation	1/499	7/18866	0.171112	0.486865	0.429314	MALAT1	1	InNeu_5
GO:1900748	positive regulation of vascular endothelial growth factor signaling pathway	1/499	7/18866	0.171112	0.486865	0.429314	ROBO1	1	InNeu_5
GO:1901098	positive regulation of autophagosome maturation	1/499	7/18866	0.171112	0.486865	0.429314	CLEC16A	1	InNeu_5
GO:1901142	insulin metabolic process	1/499	7/18866	0.171112	0.486865	0.429314	PCSK2	1	InNeu_5
GO:1901525	negative regulation of mitophagy	1/499	7/18866	0.171112	0.486865	0.429314	CLEC16A	1	InNeu_5
GO:1902231	positive regulation of intrinsic apoptotic signaling pathway in response to DNA damage	1/499	7/18866	0.171112	0.486865	0.429314	RAD9A	1	InNeu_5
GO:1903215	negative regulation of protein targeting to mitochondrion	1/499	7/18866	0.171112	0.486865	0.429314	SIAH3	1	InNeu_5
GO:1903288	positive regulation of potassium ion import across plasma membrane	1/499	7/18866	0.171112	0.486865	0.429314	WNK2	1	InNeu_5
GO:1903430	negative regulation of cell maturation	1/499	7/18866	0.171112	0.486865	0.429314	BCL11A	1	InNeu_5
GO:1904781	positive regulation of protein localization to centrosome	1/499	7/18866	0.171112	0.486865	0.429314	BICD1	1	InNeu_5
GO:1905150	regulation of voltage-gated sodium channel activity	1/499	7/18866	0.171112	0.486865	0.429314	FGF13	1	InNeu_5
GO:1905449	regulation of Fc-gamma receptor signaling pathway involved in phagocytosis	1/499	7/18866	0.171112	0.486865	0.429314	PTPRJ	1	InNeu_5
GO:1905460	negative regulation of vascular associated smooth muscle cell apoptotic process	1/499	7/18866	0.171112	0.486865	0.429314	IGF1	1	InNeu_5
GO:2000391	positive regulation of neutrophil extravasation	1/499	7/18866	0.171112	0.486865	0.429314	RIPOR2	1	InNeu_5
GO:0006376	mRNA splice site selection	3/499	54/18866	0.171262	0.486865	0.429314	CELF4/CELF5/LUC7L3	3	InNeu_5
GO:1901185	negative regulation of ERBB signaling pathway	3/499	54/18866	0.171262	0.486865	0.429314	EGFR/PTPRJ/ZFYVE28	3	InNeu_5
GO:0010631	epithelial cell migration	13/499	365/18866	0.172023	0.488698	0.43093	CDH13/GPI/HDAC9/IQSEC1/MACF1/MCC/PRKCA/PRKCE/PTPRG/PTPRM/PTPRR/RIN2/ROBO1	13	InNeu_5
GO:0051258	protein polymerization	11/499	300/18866	0.17334	0.492108	0.433937	AKAP9/ARHGAP28/CLIP1/CTNNA2/FGF13/FHOD3/MAPT/PRKCE/SPTBN4/SVIL/TENM1	11	InNeu_5
GO:0010632	regulation of epithelial cell migration	11/499	301/18866	0.175951	0.499182	0.440175	GPI/HDAC9/IQSEC1/MACF1/MCC/PRKCA/PRKCE/PTPRG/PTPRM/PTPRR/RIN2	11	InNeu_5
GO:0048708	astrocyte differentiation	4/499	83/18866	0.177222	0.501474	0.442196	DAB1/EGFR/MAPT/SOX6	4	InNeu_5
GO:0001954	positive regulation of cell-matrix adhesion	3/499	55/18866	0.177834	0.501474	0.442196	CDH13/PTPRJ/RIN2	3	InNeu_5
GO:0008347	glial cell migration	3/499	55/18866	0.177834	0.501474	0.442196	DAB1/RELN/TIAM1	3	InNeu_5
GO:0035065	regulation of histone acetylation	3/499	55/18866	0.177834	0.501474	0.442196	ARRB1/AUTS2/NOS1	3	InNeu_5
GO:0050433	regulation of catecholamine secretion	3/499	55/18866	0.177834	0.501474	0.442196	ABAT/CNR1/KCNB1	3	InNeu_5
GO:0050879	multicellular organismal movement	3/499	55/18866	0.177834	0.501474	0.442196	ATP8A2/DMD/SLC8A3	3	InNeu_5
GO:0050881	musculoskeletal movement	3/499	55/18866	0.177834	0.501474	0.442196	ATP8A2/DMD/SLC8A3	3	InNeu_5
GO:0010882	regulation of cardiac muscle contraction by calcium ion signaling	2/499	29/18866	0.178193	0.501474	0.442196	CACNA1C/DMD	2	InNeu_5
GO:0035116	embryonic hindlimb morphogenesis	2/499	29/18866	0.178193	0.501474	0.442196	AFF3/ZBTB16	2	InNeu_5
GO:0045822	negative regulation of heart contraction	2/499	29/18866	0.178193	0.501474	0.442196	ADRA1A/SPTBN4	2	InNeu_5
GO:0150117	positive regulation of cell-substrate junction organization	2/499	29/18866	0.178193	0.501474	0.442196	IQSEC1/PTPRJ	2	InNeu_5
GO:1901017	negative regulation of potassium ion transmembrane transporter activity	2/499	29/18866	0.178193	0.501474	0.442196	KCNAB1/NEDD4L	2	InNeu_5
GO:0009150	purine ribonucleotide metabolic process	14/499	401/18866	0.178632	0.501941	0.442607	ADCY2/ADCY8/ADCY9/DLG2/FAR2/GPI/IGF1/MAGI3/PDE10A/PDE7B/PID1/RORA/SLC25A12/TPST1	14	InNeu_5
GO:0045598	regulation of fat cell differentiation	6/499	143/18866	0.178718	0.501941	0.442607	ANKRD26/HTR2C/RORA/RUNX1T1/TRIO/ZBTB16	6	InNeu_5
GO:0072006	nephron development	6/499	143/18866	0.178718	0.501941	0.442607	AHI1/KIF26B/KIRREL3/MTSS1/PLCE1/PTPRO	6	InNeu_5
GO:0030833	regulation of actin filament polymerization	7/499	174/18866	0.178888	0.502084	0.442734	ARHGAP28/CTNNA2/FHOD3/PRKCE/SPTBN4/SVIL/TENM1	7	InNeu_5
GO:0090132	epithelium migration	13/499	368/18866	0.17911	0.50237	0.442986	CDH13/GPI/HDAC9/IQSEC1/MACF1/MCC/PRKCA/PRKCE/PTPRG/PTPRM/PTPRR/RIN2/ROBO1	13	InNeu_5
GO:0007009	plasma membrane organization	5/499	113/18866	0.180042	0.50431	0.444696	FNBP1L/MTSS1/TMEFF2/XKR4/XKR6	5	InNeu_5
GO:1903510	mucopolysaccharide metabolic process	5/499	113/18866	0.180042	0.50431	0.444696	CHST11/CHST15/CHSY3/NDST3/SPOCK3	5	InNeu_5
GO:0010921	regulation of phosphatase activity	7/499	175/18866	0.182435	0.510154	0.44985	BOD1L1/DLG2/ENSA/PCDH11X/PHACTR1/RIMBP2/TMEM132D	7	InNeu_5
GO:0015844	monoamine transport	4/499	84/18866	0.182493	0.510154	0.44985	ABAT/CNR1/KCNB1/NOS1	4	InNeu_5
GO:0045913	positive regulation of carbohydrate metabolic process	4/499	84/18866	0.182493	0.510154	0.44985	IGF1/PRKCE/SLC25A12/SORBS1	4	InNeu_5
GO:0086065	cell communication involved in cardiac conduction	3/499	56/18866	0.184476	0.514828	0.453971	CACNA1C/CACNA1D/CACNB2	3	InNeu_5
GO:0003279	cardiac septum development	5/499	114/18866	0.184533	0.514828	0.453971	ADAMTS6/NSD2/PCSK5/ROBO1/ROBO2	5	InNeu_5
GO:0043200	response to amino acid	5/499	114/18866	0.184533	0.514828	0.453971	BCL11A/EGFR/GLRA2/KLHL22/ZEB1	5	InNeu_5
GO:0072521	purine-containing compound metabolic process	16/499	472/18866	0.187336	0.517962	0.456735	ADCY2/ADCY8/ADCY9/DLG2/FAR2/GPI/IGF1/MACROD2/MAGI3/NOS1/PDE10A/PDE7B/PID1/RORA/SLC25A12/TPST1	16	InNeu_5
GO:0001844	protein insertion into mitochondrial membrane involved in apoptotic signaling pathway	2/499	30/18866	0.187775	0.517962	0.456735	PPP1R13B/TFDP2	2	InNeu_5
GO:0005979	regulation of glycogen biosynthetic process	2/499	30/18866	0.187775	0.517962	0.456735	IGF1/SORBS1	2	InNeu_5
GO:0010962	regulation of glucan biosynthetic process	2/499	30/18866	0.187775	0.517962	0.456735	IGF1/SORBS1	2	InNeu_5
GO:0036475	neuron death in response to oxidative stress	2/499	30/18866	0.187775	0.517962	0.456735	ATG7/OXR1	2	InNeu_5
GO:0048265	response to pain	2/499	30/18866	0.187775	0.517962	0.456735	CACNA1B/RELN	2	InNeu_5
GO:0090314	positive regulation of protein targeting to membrane	2/499	30/18866	0.187775	0.517962	0.456735	KCNB1/MTCL1	2	InNeu_5
GO:0010507	negative regulation of autophagy	4/499	85/18866	0.187815	0.517962	0.456735	ADRA1A/ATG7/CLEC16A/KLHL22	4	InNeu_5
GO:0031110	regulation of microtubule polymerization or depolymerization	4/499	85/18866	0.187815	0.517962	0.456735	AKAP9/CLIP1/FGF13/MAPT	4	InNeu_5
GO:0002090	regulation of receptor internalization	3/499	57/18866	0.191181	0.517962	0.456735	AHI1/ARRB1/ATXN2	3	InNeu_5
GO:0050432	catecholamine secretion	3/499	57/18866	0.191181	0.517962	0.456735	ABAT/CNR1/KCNB1	3	InNeu_5
GO:0002118	aggressive behavior	1/499	8/18866	0.193044	0.517962	0.456735	KIRREL3	1	InNeu_5
GO:0002866	positive regulation of acute inflammatory response to antigenic stimulus	1/499	8/18866	0.193044	0.517962	0.456735	CNR1	1	InNeu_5
GO:0003062	regulation of heart rate by chemical signal	1/499	8/18866	0.193044	0.517962	0.456735	NOS1AP	1	InNeu_5
GO:0006108	malate metabolic process	1/499	8/18866	0.193044	0.517962	0.456735	ME3	1	InNeu_5
GO:0006384	transcription initiation from RNA polymerase III promoter	1/499	8/18866	0.193044	0.517962	0.456735	BDP1	1	InNeu_5
GO:0006477	protein sulfation	1/499	8/18866	0.193044	0.517962	0.456735	TPST1	1	InNeu_5
GO:0007270	neuron-neuron synaptic transmission	1/499	8/18866	0.193044	0.517962	0.456735	DLGAP2	1	InNeu_5
GO:0010511	regulation of phosphatidylinositol biosynthetic process	1/499	8/18866	0.193044	0.517962	0.456735	HTR2C	1	InNeu_5
GO:0010519	negative regulation of phospholipase activity	1/499	8/18866	0.193044	0.517962	0.456735	BICD1	1	InNeu_5
GO:0014062	regulation of serotonin secretion	1/499	8/18866	0.193044	0.517962	0.456735	CNR1	1	InNeu_5
GO:0015889	cobalamin transport	1/499	8/18866	0.193044	0.517962	0.456735	ABCC1	1	InNeu_5
GO:0016185	synaptic vesicle budding from presynaptic endocytic zone membrane	1/499	8/18866	0.193044	0.517962	0.456735	SNAP91	1	InNeu_5
GO:0031017	exocrine pancreas development	1/499	8/18866	0.193044	0.517962	0.456735	WLS	1	InNeu_5
GO:0031620	regulation of fever generation	1/499	8/18866	0.193044	0.517962	0.456735	CNR1	1	InNeu_5
GO:0032594	protein transport within lipid bilayer	1/499	8/18866	0.193044	0.517962	0.456735	CLIP1	1	InNeu_5
GO:0034351	negative regulation of glial cell apoptotic process	1/499	8/18866	0.193044	0.517962	0.456735	PRKCA	1	InNeu_5
GO:0034983	peptidyl-lysine deacetylation	1/499	8/18866	0.193044	0.517962	0.456735	HDAC9	1	InNeu_5
GO:0035701	hematopoietic stem cell migration	1/499	8/18866	0.193044	0.517962	0.456735	BCL11B	1	InNeu_5
GO:0036155	acylglycerol acyl-chain remodeling	1/499	8/18866	0.193044	0.517962	0.456735	MGLL	1	InNeu_5
GO:0036289	peptidyl-serine autophosphorylation	1/499	8/18866	0.193044	0.517962	0.456735	MARK3	1	InNeu_5
GO:0048312	intracellular distribution of mitochondria	1/499	8/18866	0.193044	0.517962	0.456735	MAPT	1	InNeu_5
GO:0048793	pronephros development	1/499	8/18866	0.193044	0.517962	0.456735	AHI1	1	InNeu_5
GO:0051126	negative regulation of actin nucleation	1/499	8/18866	0.193044	0.517962	0.456735	CTNNA2	1	InNeu_5
GO:0051964	negative regulation of synapse assembly	1/499	8/18866	0.193044	0.517962	0.456735	ROBO2	1	InNeu_5
GO:0060137	maternal process involved in parturition	1/499	8/18866	0.193044	0.517962	0.456735	KALRN	1	InNeu_5
GO:0060372	regulation of atrial cardiac muscle cell membrane repolarization	1/499	8/18866	0.193044	0.517962	0.456735	CACNA1D	1	InNeu_5
GO:0061669	spontaneous neurotransmitter secretion	1/499	8/18866	0.193044	0.517962	0.456735	RIMS2	1	InNeu_5
GO:0071420	cellular response to histamine	1/499	8/18866	0.193044	0.517962	0.456735	GABRB3	1	InNeu_5
GO:0072033	renal vesicle formation	1/499	8/18866	0.193044	0.517962	0.456735	KIF26B	1	InNeu_5
GO:0072386	plus-end-directed organelle transport along microtubule	1/499	8/18866	0.193044	0.517962	0.456735	MAPT	1	InNeu_5
GO:0072497	mesenchymal stem cell differentiation	1/499	8/18866	0.193044	0.517962	0.456735	SOX6	1	InNeu_5
GO:0072674	multinuclear osteoclast differentiation	1/499	8/18866	0.193044	0.517962	0.456735	SH3PXD2A	1	InNeu_5
GO:0090674	endothelial cell-matrix adhesion via fibronectin	1/499	8/18866	0.193044	0.517962	0.456735	RIN2	1	InNeu_5
GO:0097049	motor neuron apoptotic process	1/499	8/18866	0.193044	0.517962	0.456735	KCNB1	1	InNeu_5
GO:0098597	observational learning	1/499	8/18866	0.193044	0.517962	0.456735	CNTNAP2	1	InNeu_5
GO:0099541	trans-synaptic signaling by lipid	1/499	8/18866	0.193044	0.517962	0.456735	CNR1	1	InNeu_5
GO:0099542	trans-synaptic signaling by endocannabinoid	1/499	8/18866	0.193044	0.517962	0.456735	CNR1	1	InNeu_5
GO:0150012	positive regulation of neuron projection arborization	1/499	8/18866	0.193044	0.517962	0.456735	GRIP1	1	InNeu_5
GO:1902669	positive regulation of axon guidance	1/499	8/18866	0.193044	0.517962	0.456735	DSCAM	1	InNeu_5
GO:1902866	regulation of retina development in camera-type eye	1/499	8/18866	0.193044	0.517962	0.456735	CELF4	1	InNeu_5
GO:1903286	regulation of potassium ion import	1/499	8/18866	0.193044	0.517962	0.456735	WNK2	1	InNeu_5
GO:1903361	protein localization to basolateral plasma membrane	1/499	8/18866	0.193044	0.517962	0.456735	CACNG2	1	InNeu_5
GO:1904904	regulation of endothelial cell-matrix adhesion via fibronectin	1/499	8/18866	0.193044	0.517962	0.456735	RIN2	1	InNeu_5
GO:1905024	regulation of membrane repolarization during ventricular cardiac muscle cell action potential	1/499	8/18866	0.193044	0.517962	0.456735	NOS1AP	1	InNeu_5
GO:1905097	regulation of guanyl-nucleotide exchange factor activity	1/499	8/18866	0.193044	0.517962	0.456735	RIPOR2	1	InNeu_5
GO:1905906	regulation of amyloid fibril formation	1/499	8/18866	0.193044	0.517962	0.456735	CHRNA7	1	InNeu_5
GO:1990709	presynaptic active zone organization	1/499	8/18866	0.193044	0.517962	0.456735	PCLO	1	InNeu_5
GO:2000389	regulation of neutrophil extravasation	1/499	8/18866	0.193044	0.517962	0.456735	RIPOR2	1	InNeu_5
GO:0009791	post-embryonic development	4/499	86/18866	0.193186	0.517962	0.456735	BCL11B/CHST11/DSCAM/SOX6	4	InNeu_5
GO:0034637	cellular carbohydrate biosynthetic process	4/499	86/18866	0.193186	0.517962	0.456735	EXT1/IGF1/NDST3/SORBS1	4	InNeu_5
GO:0090130	tissue migration	13/499	374/18866	0.193702	0.518933	0.457591	CDH13/GPI/HDAC9/IQSEC1/MACF1/MCC/PRKCA/PRKCE/PTPRG/PTPRM/PTPRR/RIN2/ROBO1	13	InNeu_5
GO:0030100	regulation of endocytosis	8/499	210/18866	0.193796	0.518933	0.457591	AHI1/ARRB1/ATXN2/BICD1/CDH13/ITSN1/NEDD4L/SNAP91	8	InNeu_5
GO:0051592	response to calcium ion	6/499	147/18866	0.19467	0.520942	0.459362	ADCY8/CACNG2/EGFR/RYR3/SLC25A12/SLC6A1	6	InNeu_5
GO:0006163	purine nucleotide metabolic process	15/499	442/18866	0.195688	0.523332	0.46147	ADCY2/ADCY8/ADCY9/DLG2/FAR2/GPI/IGF1/MAGI3/NOS1/PDE10A/PDE7B/PID1/RORA/SLC25A12/TPST1	15	InNeu_5
GO:0043405	regulation of MAP kinase activity	12/499	342/18866	0.19708	0.525303	0.463208	ALK/ARRB1/CHRNA7/EGFR/GRM1/IGF1/NEK10/PLCE1/PTPRJ/ROBO1/TENM1/TIAM1	12	InNeu_5
GO:0009154	purine ribonucleotide catabolic process	2/499	31/18866	0.197427	0.525303	0.463208	PDE10A/PDE7B	2	InNeu_5
GO:0051497	negative regulation of stress fiber assembly	2/499	31/18866	0.197427	0.525303	0.463208	ARHGAP28/TMEFF2	2	InNeu_5
GO:0060914	heart formation	2/499	31/18866	0.197427	0.525303	0.463208	ROBO1/ROBO2	2	InNeu_5
GO:0071539	protein localization to centrosome	2/499	31/18866	0.197427	0.525303	0.463208	BICD1/PIBF1	2	InNeu_5
GO:0071549	cellular response to dexamethasone stimulus	2/499	31/18866	0.197427	0.525303	0.463208	EGFR/SMYD3	2	InNeu_5
GO:0086011	membrane repolarization during action potential	2/499	31/18866	0.197427	0.525303	0.463208	KCND3/NOS1AP	2	InNeu_5
GO:1903792	negative regulation of anion transport	2/499	31/18866	0.197427	0.525303	0.463208	ABAT/GRM7	2	InNeu_5
GO:0000768	syncytium formation by plasma membrane fusion	3/499	58/18866	0.197947	0.525355	0.463254	NOS1/RIPOR2/SH3PXD2A	3	InNeu_5
GO:0030042	actin filament depolymerization	3/499	58/18866	0.197947	0.525355	0.463254	MICAL2/SPTBN4/SVIL	3	InNeu_5
GO:0140253	cell-cell fusion	3/499	58/18866	0.197947	0.525355	0.463254	NOS1/RIPOR2/SH3PXD2A	3	InNeu_5
GO:1903793	positive regulation of anion transport	3/499	58/18866	0.197947	0.525355	0.463254	ABAT/ATP8A2/SLC6A1	3	InNeu_5
GO:0014902	myotube differentiation	5/499	117/18866	0.198246	0.525817	0.463661	HDAC9/IGF1/NOS1/RIPOR2/SMYD3	5	InNeu_5
GO:1901215	negative regulation of neuron death	8/499	212/18866	0.200537	0.531374	0.468561	ARMCX5-GPRASP2/ARRB1/ATG7/GABRB3/GRIK2/ITSN1/OXR1/TOX3	8	InNeu_5
GO:0022406	membrane docking	7/499	180/18866	0.200595	0.531374	0.468561	AHI1/AKAP9/KCNB1/NINL/SCLT1/UNC13A/UNC13C	7	InNeu_5
GO:0018212	peptidyl-tyrosine modification	13/499	377/18866	0.201199	0.532638	0.469676	ADRA1A/ALK/DOCK3/EGFR/EPHA6/IGF1/LRP8/PIBF1/PRKCE/PTPRJ/RELN/TPST1/ZFYVE28	13	InNeu_5
GO:0051402	neuron apoptotic process	9/499	245/18866	0.202441	0.535588	0.472278	ARMCX5-GPRASP2/ARRB1/GABRB3/GRID2/GRIK2/ITSN1/KCNB1/OXR1/TOX3	9	InNeu_5
GO:0110053	regulation of actin filament organization	10/499	278/18866	0.203166	0.537168	0.473671	ARHGAP28/CTNNA2/FHOD3/PPM1E/PRKCE/SHANK1/SPTBN4/SVIL/TENM1/TMEFF2	10	InNeu_5
GO:0048736	appendage development	7/499	181/18866	0.204309	0.53917	0.475436	AFF3/CACNA1C/CHST11/FRAS1/PCSK5/PLXNA2/ZBTB16	7	InNeu_5
GO:0060173	limb development	7/499	181/18866	0.204309	0.53917	0.475436	AFF3/CACNA1C/CHST11/FRAS1/PCSK5/PLXNA2/ZBTB16	7	InNeu_5
GO:1905330	regulation of morphogenesis of an epithelium	7/499	181/18866	0.204309	0.53917	0.475436	AHI1/AJAP1/ANKRD6/GPC6/NTN4/PRICKLE2/TIAM1	7	InNeu_5
GO:0098930	axonal transport	3/499	59/18866	0.20477	0.540047	0.476209	DLG2/MAPT/TMEM108	3	InNeu_5
GO:0007034	vacuolar transport	6/499	150/18866	0.206974	0.543216	0.479004	CACNG2/CACNG3/CACNG4/CLEC16A/RNF157/VPS53	6	InNeu_5
GO:0003176	aortic valve development	2/499	32/18866	0.207137	0.543216	0.479004	ROBO1/ROBO2	2	InNeu_5
GO:0009261	ribonucleotide catabolic process	2/499	32/18866	0.207137	0.543216	0.479004	PDE10A/PDE7B	2	InNeu_5
GO:0010880	regulation of release of sequestered calcium ion into cytosol by sarcoplasmic reticulum	2/499	32/18866	0.207137	0.543216	0.479004	CACNA1C/DMD	2	InNeu_5
GO:0030201	heparan sulfate proteoglycan metabolic process	2/499	32/18866	0.207137	0.543216	0.479004	EXT1/NDST3	2	InNeu_5
GO:0048741	skeletal muscle fiber development	2/499	32/18866	0.207137	0.543216	0.479004	HDAC9/RIPOR2	2	InNeu_5
GO:0051503	adenine nucleotide transport	2/499	32/18866	0.207137	0.543216	0.479004	SLC25A12/SLC25A48	2	InNeu_5
GO:0061036	positive regulation of cartilage development	2/499	32/18866	0.207137	0.543216	0.479004	SOX6/ZBTB16	2	InNeu_5
GO:0098810	neurotransmitter reuptake	2/499	32/18866	0.207137	0.543216	0.479004	NOS1/SLC6A1	2	InNeu_5
GO:2001056	positive regulation of cysteine-type endopeptidase activity	6/499	151/18866	0.211136	0.544229	0.479897	ARRB1/DAPK1/GRIN2A/GRIN2B/MAPT/ROBO1	6	InNeu_5
GO:0006949	syncytium formation	3/499	60/18866	0.211646	0.544229	0.479897	NOS1/RIPOR2/SH3PXD2A	3	InNeu_5
GO:0032515	negative regulation of phosphoprotein phosphatase activity	3/499	60/18866	0.211646	0.544229	0.479897	BOD1L1/ENSA/PHACTR1	3	InNeu_5
GO:0035904	aorta development	3/499	60/18866	0.211646	0.544229	0.479897	ADAMTS6/ROBO1/ROBO2	3	InNeu_5
GO:0050994	regulation of lipid catabolic process	3/499	60/18866	0.211646	0.544229	0.479897	CNR1/PDE3B/PRKCE	3	InNeu_5
GO:0097755	positive regulation of blood vessel diameter	3/499	60/18866	0.211646	0.544229	0.479897	EGFR/NOS1/PTPRM	3	InNeu_5
GO:0051051	negative regulation of transport	16/499	483/18866	0.211779	0.544229	0.479897	ABAT/ATXN2/CNR1/FRMD4A/GRM7/HDAC9/KALRN/KCNAB1/KCNB1/NEDD4L/NOS1/PID1/PRKCE/SIAH3/STXBP5L/WNK2	16	InNeu_5
GO:0030177	positive regulation of Wnt signaling pathway	7/499	183/18866	0.211816	0.544229	0.479897	ANKRD6/DIXDC1/EGFR/MACF1/SMARCA4/WLS/WNK2	7	InNeu_5
GO:0009259	ribonucleotide metabolic process	14/499	416/18866	0.214381	0.544229	0.479897	ADCY2/ADCY8/ADCY9/DLG2/FAR2/GPI/IGF1/MAGI3/PDE10A/PDE7B/PID1/RORA/SLC25A12/TPST1	14	InNeu_5
GO:0001188	RNA polymerase I preinitiation complex assembly	1/499	9/18866	0.214397	0.544229	0.479897	SMARCA4	1	InNeu_5
GO:0002315	marginal zone B cell differentiation	1/499	9/18866	0.214397	0.544229	0.479897	DOCK11	1	InNeu_5
GO:0003056	regulation of vascular associated smooth muscle contraction	1/499	9/18866	0.214397	0.544229	0.479897	CHRM3	1	InNeu_5
GO:0006382	adenosine to inosine editing	1/499	9/18866	0.214397	0.544229	0.479897	ADARB2	1	InNeu_5
GO:0006651	diacylglycerol biosynthetic process	1/499	9/18866	0.214397	0.544229	0.479897	PLCE1	1	InNeu_5
GO:0006768	biotin metabolic process	1/499	9/18866	0.214397	0.544229	0.479897	HLCS	1	InNeu_5
GO:0014824	artery smooth muscle contraction	1/499	9/18866	0.214397	0.544229	0.479897	GRIP2	1	InNeu_5
GO:0015810	aspartate transmembrane transport	1/499	9/18866	0.214397	0.544229	0.479897	SLC25A12	1	InNeu_5
GO:0021612	facial nerve structural organization	1/499	9/18866	0.214397	0.544229	0.479897	PLXNA4	1	InNeu_5
GO:0021683	cerebellar granular layer morphogenesis	1/499	9/18866	0.214397	0.544229	0.479897	GRID2	1	InNeu_5
GO:0030210	heparin biosynthetic process	1/499	9/18866	0.214397	0.544229	0.479897	NDST3	1	InNeu_5
GO:0031666	positive regulation of lipopolysaccharide-mediated signaling pathway	1/499	9/18866	0.214397	0.544229	0.479897	PRKCA	1	InNeu_5
GO:0033240	positive regulation of cellular amine metabolic process	1/499	9/18866	0.214397	0.544229	0.479897	ABAT	1	InNeu_5
GO:0035247	peptidyl-arginine omega-N-methylation	1/499	9/18866	0.214397	0.544229	0.479897	PRMT8	1	InNeu_5
GO:0035672	oligopeptide transmembrane transport	1/499	9/18866	0.214397	0.544229	0.479897	ABCC1	1	InNeu_5
GO:0045916	negative regulation of complement activation	1/499	9/18866	0.214397	0.544229	0.479897	SUSD4	1	InNeu_5
GO:0046532	regulation of photoreceptor cell differentiation	1/499	9/18866	0.214397	0.544229	0.479897	TUG1	1	InNeu_5
GO:0048149	behavioral response to ethanol	1/499	9/18866	0.214397	0.544229	0.479897	UNC79	1	InNeu_5
GO:0048387	negative regulation of retinoic acid receptor signaling pathway	1/499	9/18866	0.214397	0.544229	0.479897	ZNF536	1	InNeu_5
GO:0048671	negative regulation of collateral sprouting	1/499	9/18866	0.214397	0.544229	0.479897	FGF13	1	InNeu_5
GO:0050847	progesterone receptor signaling pathway	1/499	9/18866	0.214397	0.544229	0.479897	TRERF1	1	InNeu_5
GO:0051660	establishment of centrosome localization	1/499	9/18866	0.214397	0.544229	0.479897	PARD3	1	InNeu_5
GO:0052040	modulation by symbiont of host programmed cell death	1/499	9/18866	0.214397	0.544229	0.479897	ATG7	1	InNeu_5
GO:0060124	positive regulation of growth hormone secretion	1/499	9/18866	0.214397	0.544229	0.479897	ITSN1	1	InNeu_5
GO:0060242	contact inhibition	1/499	9/18866	0.214397	0.544229	0.479897	PTPRJ	1	InNeu_5
GO:0060245	detection of cell density	1/499	9/18866	0.214397	0.544229	0.479897	PTPRJ	1	InNeu_5
GO:0060478	acrosomal vesicle exocytosis	1/499	9/18866	0.214397	0.544229	0.479897	RIMS1	1	InNeu_5
GO:0060539	diaphragm development	1/499	9/18866	0.214397	0.544229	0.479897	KCNAB1	1	InNeu_5
GO:0060677	ureteric bud elongation	1/499	9/18866	0.214397	0.544229	0.479897	KIF26B	1	InNeu_5
GO:0060693	regulation of branching involved in salivary gland morphogenesis	1/499	9/18866	0.214397	0.544229	0.479897	NTN4	1	InNeu_5
GO:0060872	semicircular canal development	1/499	9/18866	0.214397	0.544229	0.479897	ZEB1	1	InNeu_5
GO:0070255	regulation of mucus secretion	1/499	9/18866	0.214397	0.544229	0.479897	PRKCE	1	InNeu_5
GO:0086015	SA node cell action potential	1/499	9/18866	0.214397	0.544229	0.479897	CACNA1D	1	InNeu_5
GO:0086018	SA node cell to atrial cardiac muscle cell signaling	1/499	9/18866	0.214397	0.544229	0.479897	CACNA1D	1	InNeu_5
GO:0090129	positive regulation of synapse maturation	1/499	9/18866	0.214397	0.544229	0.479897	RELN	1	InNeu_5
GO:0097113	AMPA glutamate receptor clustering	1/499	9/18866	0.214397	0.544229	0.479897	SHISA6	1	InNeu_5
GO:0097688	glutamate receptor clustering	1/499	9/18866	0.214397	0.544229	0.479897	SHISA6	1	InNeu_5
GO:0098696	regulation of neurotransmitter receptor localization to postsynaptic specialization membrane	1/499	9/18866	0.214397	0.544229	0.479897	GPC6	1	InNeu_5
GO:0099022	vesicle tethering	1/499	9/18866	0.214397	0.544229	0.479897	LINC00869	1	InNeu_5
GO:0099641	anterograde axonal protein transport	1/499	9/18866	0.214397	0.544229	0.479897	DLG2	1	InNeu_5
GO:1903044	protein localization to membrane raft	1/499	9/18866	0.214397	0.544229	0.479897	CLIP1	1	InNeu_5
GO:1903147	negative regulation of autophagy of mitochondrion	1/499	9/18866	0.214397	0.544229	0.479897	CLEC16A	1	InNeu_5
GO:1990034	calcium ion export across plasma membrane	1/499	9/18866	0.214397	0.544229	0.479897	SLC8A3	1	InNeu_5
GO:2000096	positive regulation of Wnt signaling pathway, planar cell polarity pathway	1/499	9/18866	0.214397	0.544229	0.479897	ANKRD6	1	InNeu_5
GO:0042058	regulation of epidermal growth factor receptor signaling pathway	4/499	90/18866	0.215128	0.545293	0.480835	CDH13/EGFR/PTPRJ/ZFYVE28	4	InNeu_5
GO:0050684	regulation of mRNA processing	6/499	152/18866	0.215327	0.545293	0.480835	CELF4/CELF5/RBFOX1/RBFOX3/RBM25/SRRM4	6	InNeu_5
GO:0001975	response to amphetamine	2/499	33/18866	0.216895	0.545293	0.480835	GRIN2A/HDAC9	2	InNeu_5
GO:0003338	metanephros morphogenesis	2/499	33/18866	0.216895	0.545293	0.480835	FRAS1/KIF26B	2	InNeu_5
GO:0015868	purine ribonucleotide transport	2/499	33/18866	0.216895	0.545293	0.480835	SLC25A12/SLC25A48	2	InNeu_5
GO:0021696	cerebellar cortex morphogenesis	2/499	33/18866	0.216895	0.545293	0.480835	GRID2/RORA	2	InNeu_5
GO:0034331	cell junction maintenance	2/499	33/18866	0.216895	0.545293	0.480835	DLG2/PCLO	2	InNeu_5
GO:0035025	positive regulation of Rho protein signal transduction	2/499	33/18866	0.216895	0.545293	0.480835	ARRB1/ROBO1	2	InNeu_5
GO:0040018	positive regulation of multicellular organism growth	2/499	33/18866	0.216895	0.545293	0.480835	ATP8A2/SPTBN4	2	InNeu_5
GO:0044319	wound healing, spreading of cells	2/499	33/18866	0.216895	0.545293	0.480835	MRTFA/TMEFF2	2	InNeu_5
GO:0046627	negative regulation of insulin receptor signaling pathway	2/499	33/18866	0.216895	0.545293	0.480835	PID1/PTPRE	2	InNeu_5
GO:0090505	epiboly involved in wound healing	2/499	33/18866	0.216895	0.545293	0.480835	MRTFA/TMEFF2	2	InNeu_5
GO:1901380	negative regulation of potassium ion transmembrane transport	2/499	33/18866	0.216895	0.545293	0.480835	KCNAB1/NEDD4L	2	InNeu_5
GO:1902003	regulation of amyloid-beta formation	2/499	33/18866	0.216895	0.545293	0.480835	CHRNA7/IGF1	2	InNeu_5
GO:1902745	positive regulation of lamellipodium organization	2/499	33/18866	0.216895	0.545293	0.480835	AUTS2/PLCE1	2	InNeu_5
GO:1905508	protein localization to microtubule organizing center	2/499	33/18866	0.216895	0.545293	0.480835	BICD1/PIBF1	2	InNeu_5
GO:0021872	forebrain generation of neurons	3/499	61/18866	0.218571	0.547538	0.482815	BCL11B/ROBO1/ROBO2	3	InNeu_5
GO:0042278	purine nucleoside metabolic process	3/499	61/18866	0.218571	0.547538	0.482815	DLG2/MACROD2/MAGI3	3	InNeu_5
GO:0046324	regulation of glucose import	3/499	61/18866	0.218571	0.547538	0.482815	IGF1/PID1/SORBS1	3	InNeu_5
GO:0046888	negative regulation of hormone secretion	3/499	61/18866	0.218571	0.547538	0.482815	KALRN/KCNB1/STXBP5L	3	InNeu_5
GO:1903078	positive regulation of protein localization to plasma membrane	3/499	61/18866	0.218571	0.547538	0.482815	EGFR/PRKCE/SORBS1	3	InNeu_5
GO:2000756	regulation of peptidyl-lysine acetylation	3/499	61/18866	0.218571	0.547538	0.482815	ARRB1/AUTS2/NOS1	3	InNeu_5
GO:0001656	metanephros development	4/499	91/18866	0.220718	0.552585	0.487265	FRAS1/ITGA8/KIF26B/ROBO2	4	InNeu_5
GO:0010811	positive regulation of cell-substrate adhesion	5/499	122/18866	0.221835	0.555052	0.48944	CDH13/PRKCE/PTPRJ/RIN2/VWC2	5	InNeu_5
GO:0062013	positive regulation of small molecule metabolic process	6/499	154/18866	0.223794	0.559619	0.493467	IGF1/NOS1/PID1/PRKCE/SLC25A12/SORBS1	6	InNeu_5
GO:0070527	platelet aggregation	3/499	62/18866	0.225543	0.563656	0.497027	ABAT/PRKCA/UBASH3B	3	InNeu_5
GO:0007173	epidermal growth factor receptor signaling pathway	5/499	123/18866	0.226653	0.564179	0.497489	CDH13/EGFR/PLCE1/PTPRJ/ZFYVE28	5	InNeu_5
GO:0042471	ear morphogenesis	5/499	123/18866	0.226653	0.564179	0.497489	ATP8A2/ITGA8/RIPOR2/SOBP/ZEB1	5	InNeu_5
GO:0007202	activation of phospholipase C activity	2/499	34/18866	0.226694	0.564179	0.497489	ADRA1A/EGFR	2	InNeu_5
GO:0015865	purine nucleotide transport	2/499	34/18866	0.226694	0.564179	0.497489	SLC25A12/SLC25A48	2	InNeu_5
GO:0035774	positive regulation of insulin secretion involved in cellular response to glucose stimulus	2/499	34/18866	0.226694	0.564179	0.497489	ADCY8/ARRB1	2	InNeu_5
GO:0051482	positive regulation of cytosolic calcium ion concentration involved in phospholipase C-activating G protein-coupled signaling pathway	2/499	34/18866	0.226694	0.564179	0.497489	GRM1/HTR2C	2	InNeu_5
GO:0090504	epiboly	2/499	34/18866	0.226694	0.564179	0.497489	MRTFA/TMEFF2	2	InNeu_5
GO:1904950	negative regulation of establishment of protein localization	6/499	155/18866	0.228068	0.567264	0.500209	FRMD4A/HDAC9/KCNB1/MAPT/SIAH3/STXBP5L	6	InNeu_5
GO:0001736	establishment of planar polarity	5/499	124/18866	0.231502	0.568412	0.501221	ANKRD6/ASTN2/GPC6/PRICKLE2/TIAM1	5	InNeu_5
GO:0007164	establishment of tissue polarity	5/499	124/18866	0.231502	0.568412	0.501221	ANKRD6/ASTN2/GPC6/PRICKLE2/TIAM1	5	InNeu_5
GO:0008154	actin polymerization or depolymerization	8/499	221/18866	0.231986	0.568412	0.501221	ARHGAP28/CTNNA2/FHOD3/MICAL2/PRKCE/SPTBN4/SVIL/TENM1	8	InNeu_5
GO:1903035	negative regulation of response to wounding	4/499	93/18866	0.232011	0.568412	0.501221	ABAT/AJAP1/TNR/UBASH3B	4	InNeu_5
GO:0000187	activation of MAPK activity	6/499	156/18866	0.232368	0.568412	0.501221	ALK/ARRB1/CHRNA7/GRM1/IGF1/PLCE1	6	InNeu_5
GO:0003002	regionalization	12/499	355/18866	0.232415	0.568412	0.501221	AHI1/BPTF/DSCAML1/PCSK5/PKD1L1/PLXNA2/RELN/ROBO1/ROBO2/SCMH1/WLS/ZBTB16	12	InNeu_5
GO:0001660	fever generation	1/499	10/18866	0.235186	0.568412	0.501221	CNR1	1	InNeu_5
GO:0001865	NK T cell differentiation	1/499	10/18866	0.235186	0.568412	0.501221	ZBTB16	1	InNeu_5
GO:0002934	desmosome organization	1/499	10/18866	0.235186	0.568412	0.501221	PRKCA	1	InNeu_5
GO:0003149	membranous septum morphogenesis	1/499	10/18866	0.235186	0.568412	0.501221	NSD2	1	InNeu_5
GO:0010603	regulation of cytoplasmic mRNA processing body assembly	1/499	10/18866	0.235186	0.568412	0.501221	ATXN2	1	InNeu_5
GO:0014041	regulation of neuron maturation	1/499	10/18866	0.235186	0.568412	0.501221	BCL11A	1	InNeu_5
GO:0018242	protein O-linked glycosylation via serine	1/499	10/18866	0.235186	0.568412	0.501221	GALNT13	1	InNeu_5
GO:0021877	forebrain neuron fate commitment	1/499	10/18866	0.235186	0.568412	0.501221	BCL11B	1	InNeu_5
GO:0030202	heparin metabolic process	1/499	10/18866	0.235186	0.568412	0.501221	NDST3	1	InNeu_5
GO:0032815	negative regulation of natural killer cell activation	1/499	10/18866	0.235186	0.568412	0.501221	PIBF1	1	InNeu_5
GO:0034350	regulation of glial cell apoptotic process	1/499	10/18866	0.235186	0.568412	0.501221	PRKCA	1	InNeu_5
GO:0034454	microtubule anchoring at centrosome	1/499	10/18866	0.235186	0.568412	0.501221	NINL	1	InNeu_5
GO:0034770	histone H4-K20 methylation	1/499	10/18866	0.235186	0.568412	0.501221	NSD2	1	InNeu_5
GO:0042048	olfactory behavior	1/499	10/18866	0.235186	0.568412	0.501221	SHANK1	1	InNeu_5
GO:0042428	serotonin metabolic process	1/499	10/18866	0.235186	0.568412	0.501221	GRIN2A	1	InNeu_5
GO:0043084	penile erection	1/499	10/18866	0.235186	0.568412	0.501221	CNR1	1	InNeu_5
GO:0045793	positive regulation of cell size	1/499	10/18866	0.235186	0.568412	0.501221	PRR16	1	InNeu_5
GO:0048755	branching morphogenesis of a nerve	1/499	10/18866	0.235186	0.568412	0.501221	BCL11A	1	InNeu_5
GO:0070099	regulation of chemokine-mediated signaling pathway	1/499	10/18866	0.235186	0.568412	0.501221	ROBO1	1	InNeu_5
GO:0070341	fat cell proliferation	1/499	10/18866	0.235186	0.568412	0.501221	PID1	1	InNeu_5
GO:0070344	regulation of fat cell proliferation	1/499	10/18866	0.235186	0.568412	0.501221	PID1	1	InNeu_5
GO:0070472	regulation of uterine smooth muscle contraction	1/499	10/18866	0.235186	0.568412	0.501221	ABAT	1	InNeu_5
GO:0071233	cellular response to leucine	1/499	10/18866	0.235186	0.568412	0.501221	KLHL22	1	InNeu_5
GO:0071313	cellular response to caffeine	1/499	10/18866	0.235186	0.568412	0.501221	RYR3	1	InNeu_5
GO:0086070	SA node cell to atrial cardiac muscle cell communication	1/499	10/18866	0.235186	0.568412	0.501221	CACNA1D	1	InNeu_5
GO:0090037	positive regulation of protein kinase C signaling	1/499	10/18866	0.235186	0.568412	0.501221	ADRA1A	1	InNeu_5
GO:0090043	regulation of tubulin deacetylation	1/499	10/18866	0.235186	0.568412	0.501221	MAPT	1	InNeu_5
GO:0090673	endothelial cell-matrix adhesion	1/499	10/18866	0.235186	0.568412	0.501221	RIN2	1	InNeu_5
GO:0098598	learned vocalization behavior or vocal learning	1/499	10/18866	0.235186	0.568412	0.501221	CNTNAP2	1	InNeu_5
GO:0099532	synaptic vesicle endosomal processing	1/499	10/18866	0.235186	0.568412	0.501221	ITSN1	1	InNeu_5
GO:0099612	protein localization to axon	1/499	10/18866	0.235186	0.568412	0.501221	CNTNAP2	1	InNeu_5
GO:1901838	positive regulation of transcription of nucleolar large rRNA by RNA polymerase I	1/499	10/18866	0.235186	0.568412	0.501221	SMARCA4	1	InNeu_5
GO:1904338	regulation of dopaminergic neuron differentiation	1/499	10/18866	0.235186	0.568412	0.501221	TIAM1	1	InNeu_5
GO:1904779	regulation of protein localization to centrosome	1/499	10/18866	0.235186	0.568412	0.501221	BICD1	1	InNeu_5
GO:1905031	regulation of membrane repolarization during cardiac muscle cell action potential	1/499	10/18866	0.235186	0.568412	0.501221	NOS1AP	1	InNeu_5
GO:2000048	negative regulation of cell-cell adhesion mediated by cadherin	1/499	10/18866	0.235186	0.568412	0.501221	NEXMIF	1	InNeu_5
GO:2000288	positive regulation of myoblast proliferation	1/499	10/18866	0.235186	0.568412	0.501221	MALAT1	1	InNeu_5
GO:2000786	positive regulation of autophagosome assembly	1/499	10/18866	0.235186	0.568412	0.501221	ELAPOR1	1	InNeu_5
GO:0043500	muscle adaptation	5/499	125/18866	0.23638	0.568412	0.501221	ADRA1A/CAMK2G/GTF2IRD1/IGF1/PRKCA	5	InNeu_5
GO:0003203	endocardial cushion morphogenesis	2/499	35/18866	0.236522	0.568412	0.501221	ROBO1/ROBO2	2	InNeu_5
GO:0007435	salivary gland morphogenesis	2/499	35/18866	0.236522	0.568412	0.501221	EGFR/NTN4	2	InNeu_5
GO:0014046	dopamine secretion	2/499	35/18866	0.236522	0.568412	0.501221	ABAT/CNR1	2	InNeu_5
GO:0014059	regulation of dopamine secretion	2/499	35/18866	0.236522	0.568412	0.501221	ABAT/CNR1	2	InNeu_5
GO:0016486	peptide hormone processing	2/499	35/18866	0.236522	0.568412	0.501221	PCSK2/PCSK5	2	InNeu_5
GO:0034390	smooth muscle cell apoptotic process	2/499	35/18866	0.236522	0.568412	0.501221	ARRB1/IGF1	2	InNeu_5
GO:0034391	regulation of smooth muscle cell apoptotic process	2/499	35/18866	0.236522	0.568412	0.501221	ARRB1/IGF1	2	InNeu_5
GO:0036314	response to sterol	2/499	35/18866	0.236522	0.568412	0.501221	LRP8/RORA	2	InNeu_5
GO:0039694	viral RNA genome replication	2/499	35/18866	0.236522	0.568412	0.501221	FBXL2/MPHOSPH8	2	InNeu_5
GO:0045922	negative regulation of fatty acid metabolic process	2/499	35/18866	0.236522	0.568412	0.501221	CNR1/PIBF1	2	InNeu_5
GO:0140448	signaling receptor ligand precursor processing	2/499	35/18866	0.236522	0.568412	0.501221	PCSK2/PCSK5	2	InNeu_5
GO:1900077	negative regulation of cellular response to insulin stimulus	2/499	35/18866	0.236522	0.568412	0.501221	PID1/PTPRE	2	InNeu_5
GO:1901030	positive regulation of mitochondrial outer membrane permeabilization involved in apoptotic signaling pathway	2/499	35/18866	0.236522	0.568412	0.501221	PPP1R13B/TFDP2	2	InNeu_5
GO:1905606	regulation of presynapse assembly	2/499	35/18866	0.236522	0.568412	0.501221	GPC6/IL1RAPL2	2	InNeu_5
GO:0008064	regulation of actin polymerization or depolymerization	7/499	190/18866	0.238851	0.573352	0.505577	ARHGAP28/CTNNA2/FHOD3/PRKCE/SPTBN4/SVIL/TENM1	7	InNeu_5
GO:0030308	negative regulation of cell growth	7/499	190/18866	0.238851	0.573352	0.505577	BCL11A/FGF13/PTPRJ/RERG/SEMA6D/SMARCA4/TNR	7	InNeu_5
GO:0045453	bone resorption	3/499	64/18866	0.239609	0.574843	0.506892	EGFR/PRKCA/UBASH3B	3	InNeu_5
GO:0030168	platelet activation	6/499	158/18866	0.241044	0.577954	0.509636	ABAT/ARRB1/DGKG/PRKCA/PRKCE/UBASH3B	6	InNeu_5
GO:0019693	ribose phosphate metabolic process	14/499	427/18866	0.242433	0.580952	0.512279	ADCY2/ADCY8/ADCY9/DLG2/FAR2/GPI/IGF1/MAGI3/PDE10A/PDE7B/PID1/RORA/SLC25A12/TPST1	14	InNeu_5
GO:0010821	regulation of mitochondrion organization	7/499	191/18866	0.242803	0.581176	0.512476	CLEC16A/IGF1/MAPT/PID1/PPP1R13B/SIAH3/TFDP2	7	InNeu_5
GO:0030832	regulation of actin filament length	7/499	191/18866	0.242803	0.581176	0.512476	ARHGAP28/CTNNA2/FHOD3/PRKCE/SPTBN4/SVIL/TENM1	7	InNeu_5
GO:0050709	negative regulation of protein secretion	4/499	95/18866	0.243441	0.582039	0.513238	FRMD4A/HDAC9/KCNB1/STXBP5L	4	InNeu_5
GO:0097711	ciliary basal body-plasma membrane docking	4/499	95/18866	0.243441	0.582039	0.513238	AHI1/AKAP9/NINL/SCLT1	4	InNeu_5
GO:0070371	ERK1 and ERK2 cascade	11/499	325/18866	0.243796	0.582556	0.513693	ADRA1A/ARRB1/CHRNA7/EGFR/HTR2C/IGF1/NEK10/PRKCA/PTPRR/TIAM1/WNK2	11	InNeu_5
GO:0014066	regulation of phosphatidylinositol 3-kinase signaling	5/499	127/18866	0.24622	0.58285	0.513953	EGFR/FBXL2/IGF1/PIP5K1B/RELN	5	InNeu_5
GO:0030326	embryonic limb morphogenesis	5/499	127/18866	0.24622	0.58285	0.513953	AFF3/CACNA1C/CHST11/FRAS1/ZBTB16	5	InNeu_5
GO:0035113	embryonic appendage morphogenesis	5/499	127/18866	0.24622	0.58285	0.513953	AFF3/CACNA1C/CHST11/FRAS1/ZBTB16	5	InNeu_5
GO:0000289	nuclear-transcribed mRNA poly(A) tail shortening	2/499	36/18866	0.246373	0.58285	0.513953	SAMD4A/TNRC6A	2	InNeu_5
GO:0003382	epithelial cell morphogenesis	2/499	36/18866	0.246373	0.58285	0.513953	BCL11B/SIPA1L3	2	InNeu_5
GO:0006007	glucose catabolic process	2/499	36/18866	0.246373	0.58285	0.513953	GPI/SLC25A12	2	InNeu_5
GO:0010092	specification of animal organ identity	2/499	36/18866	0.246373	0.58285	0.513953	ROBO1/ROBO2	2	InNeu_5
GO:0014808	release of sequestered calcium ion into cytosol by sarcoplasmic reticulum	2/499	36/18866	0.246373	0.58285	0.513953	CACNA1C/DMD	2	InNeu_5
GO:0021955	central nervous system neuron axonogenesis	2/499	36/18866	0.246373	0.58285	0.513953	PLXNA4/SPTBN4	2	InNeu_5
GO:0031128	developmental induction	2/499	36/18866	0.246373	0.58285	0.513953	ROBO1/ROBO2	2	InNeu_5
GO:0042554	superoxide anion generation	2/499	36/18866	0.246373	0.58285	0.513953	EGFR/MAPT	2	InNeu_5
GO:0046676	negative regulation of insulin secretion	2/499	36/18866	0.246373	0.58285	0.513953	KCNB1/STXBP5L	2	InNeu_5
GO:0070873	regulation of glycogen metabolic process	2/499	36/18866	0.246373	0.58285	0.513953	IGF1/SORBS1	2	InNeu_5
GO:0090313	regulation of protein targeting to membrane	2/499	36/18866	0.246373	0.58285	0.513953	KCNB1/MTCL1	2	InNeu_5
GO:0099174	regulation of presynapse organization	2/499	36/18866	0.246373	0.58285	0.513953	GPC6/IL1RAPL2	2	InNeu_5
GO:0032956	regulation of actin cytoskeleton organization	12/499	360/18866	0.246636	0.58285	0.513953	ARHGAP28/ARHGAP44/CTNNA2/DIXDC1/FHOD3/PPM1E/PRKCE/SHANK1/SPTBN4/SVIL/TENM1/TMEFF2	12	InNeu_5
GO:0006687	glycosphingolipid metabolic process	3/499	65/18866	0.246697	0.58285	0.513953	LARGE1/ST6GALNAC5/ST8SIA5	3	InNeu_5
GO:0030837	negative regulation of actin filament polymerization	3/499	65/18866	0.246697	0.58285	0.513953	FHOD3/SPTBN4/SVIL	3	InNeu_5
GO:0035308	negative regulation of protein dephosphorylation	3/499	65/18866	0.246697	0.58285	0.513953	BOD1L1/ENSA/PHACTR1	3	InNeu_5
GO:0048278	vesicle docking	3/499	65/18866	0.246697	0.58285	0.513953	KCNB1/UNC13A/UNC13C	3	InNeu_5
GO:0030041	actin filament polymerization	7/499	193/18866	0.250768	0.58465	0.51554	ARHGAP28/CTNNA2/FHOD3/PRKCE/SPTBN4/SVIL/TENM1	7	InNeu_5
GO:0009247	glycolipid biosynthetic process	3/499	66/18866	0.253818	0.58465	0.51554	LARGE1/ST6GALNAC5/ST8SIA5	3	InNeu_5
GO:0032768	regulation of monooxygenase activity	3/499	66/18866	0.253818	0.58465	0.51554	CNR1/EGFR/NOS1AP	3	InNeu_5
GO:0046626	regulation of insulin receptor signaling pathway	3/499	66/18866	0.253818	0.58465	0.51554	PID1/PTPRE/SORBS1	3	InNeu_5
GO:0150116	regulation of cell-substrate junction organization	3/499	66/18866	0.253818	0.58465	0.51554	IQSEC1/MACF1/PTPRJ	3	InNeu_5
GO:1905207	regulation of cardiocyte differentiation	3/499	66/18866	0.253818	0.58465	0.51554	EGFR/IGF1/SOX6	3	InNeu_5
GO:0043648	dicarboxylic acid metabolic process	4/499	97/18866	0.254995	0.58465	0.51554	GAD1/GAD2/ME3/SLC25A12	4	InNeu_5
GO:0048704	embryonic skeletal system morphogenesis	4/499	97/18866	0.254995	0.58465	0.51554	CHST11/DSCAML1/DYNC2I1/ZEB1	4	InNeu_5
GO:0098659	inorganic cation import across plasma membrane	4/499	97/18866	0.254995	0.58465	0.51554	KCNJ6/SLC6A1/SLC8A3/WNK2	4	InNeu_5
GO:0099587	inorganic ion import across plasma membrane	4/499	97/18866	0.254995	0.58465	0.51554	KCNJ6/SLC6A1/SLC8A3/WNK2	4	InNeu_5
GO:1901184	regulation of ERBB signaling pathway	4/499	97/18866	0.254995	0.58465	0.51554	CDH13/EGFR/PTPRJ/ZFYVE28	4	InNeu_5
GO:1901216	positive regulation of neuron death	4/499	97/18866	0.254995	0.58465	0.51554	GRIK2/GRIN2B/MAPT/PPP1R13B	4	InNeu_5
GO:1902476	chloride transmembrane transport	4/499	97/18866	0.254995	0.58465	0.51554	GABRB3/GABRG3/GLRA2/SLC6A1	4	InNeu_5
GO:0001820	serotonin secretion	1/499	11/18866	0.255426	0.58465	0.51554	CNR1	1	InNeu_5
GO:0003093	regulation of glomerular filtration	1/499	11/18866	0.255426	0.58465	0.51554	PTPRO	1	InNeu_5
GO:0006527	arginine catabolic process	1/499	11/18866	0.255426	0.58465	0.51554	NOS1	1	InNeu_5
GO:0006857	oligopeptide transport	1/499	11/18866	0.255426	0.58465	0.51554	ABCC1	1	InNeu_5
GO:0007191	adenylate cyclase-activating dopamine receptor signaling pathway	1/499	11/18866	0.255426	0.58465	0.51554	GNAL	1	InNeu_5
GO:0014820	tonic smooth muscle contraction	1/499	11/18866	0.255426	0.58465	0.51554	GRIP2	1	InNeu_5
GO:0021561	facial nerve development	1/499	11/18866	0.255426	0.58465	0.51554	PLXNA4	1	InNeu_5
GO:0021604	cranial nerve structural organization	1/499	11/18866	0.255426	0.58465	0.51554	PLXNA4	1	InNeu_5
GO:0021610	facial nerve morphogenesis	1/499	11/18866	0.255426	0.58465	0.51554	PLXNA4	1	InNeu_5
GO:0031284	positive regulation of guanylate cyclase activity	1/499	11/18866	0.255426	0.58465	0.51554	NOS1	1	InNeu_5
GO:0034776	response to histamine	1/499	11/18866	0.255426	0.58465	0.51554	GABRB3	1	InNeu_5
GO:0034969	histone arginine methylation	1/499	11/18866	0.255426	0.58465	0.51554	PRMT8	1	InNeu_5
GO:0035090	maintenance of apical/basal cell polarity	1/499	11/18866	0.255426	0.58465	0.51554	ANK1	1	InNeu_5
GO:0035246	peptidyl-arginine N-methylation	1/499	11/18866	0.255426	0.58465	0.51554	PRMT8	1	InNeu_5
GO:0035331	negative regulation of hippo signaling	1/499	11/18866	0.255426	0.58465	0.51554	MARK3	1	InNeu_5
GO:0035865	cellular response to potassium ion	1/499	11/18866	0.255426	0.58465	0.51554	DLG2	1	InNeu_5
GO:0045199	maintenance of epithelial cell apical/basal polarity	1/499	11/18866	0.255426	0.58465	0.51554	ANK1	1	InNeu_5
GO:0048102	autophagic cell death	1/499	11/18866	0.255426	0.58465	0.51554	ATG7	1	InNeu_5
GO:0048703	embryonic viscerocranium morphogenesis	1/499	11/18866	0.255426	0.58465	0.51554	CHST11	1	InNeu_5
GO:0048742	regulation of skeletal muscle fiber development	1/499	11/18866	0.255426	0.58465	0.51554	HDAC9	1	InNeu_5
GO:0051024	positive regulation of immunoglobulin secretion	1/499	11/18866	0.255426	0.58465	0.51554	GPI	1	InNeu_5
GO:0051561	positive regulation of mitochondrial calcium ion concentration	1/499	11/18866	0.255426	0.58465	0.51554	MICU1	1	InNeu_5
GO:0051610	serotonin uptake	1/499	11/18866	0.255426	0.58465	0.51554	NOS1	1	InNeu_5
GO:0060159	regulation of dopamine receptor signaling pathway	1/499	11/18866	0.255426	0.58465	0.51554	ALK	1	InNeu_5
GO:0060174	limb bud formation	1/499	11/18866	0.255426	0.58465	0.51554	PLXNA2	1	InNeu_5
GO:0060368	regulation of Fc receptor mediated stimulatory signaling pathway	1/499	11/18866	0.255426	0.58465	0.51554	PTPRJ	1	InNeu_5
GO:0070142	synaptic vesicle budding	1/499	11/18866	0.255426	0.58465	0.51554	SNAP91	1	InNeu_5
GO:0070254	mucus secretion	1/499	11/18866	0.255426	0.58465	0.51554	PRKCE	1	InNeu_5
GO:0070471	uterine smooth muscle contraction	1/499	11/18866	0.255426	0.58465	0.51554	ABAT	1	InNeu_5
GO:0070778	L-aspartate transmembrane transport	1/499	11/18866	0.255426	0.58465	0.51554	SLC25A12	1	InNeu_5
GO:0070933	histone H4 deacetylation	1/499	11/18866	0.255426	0.58465	0.51554	HDAC9	1	InNeu_5
GO:0086023	adenylate cyclase-activating adrenergic receptor signaling pathway involved in heart process	1/499	11/18866	0.255426	0.58465	0.51554	NOS1	1	InNeu_5
GO:0090309	positive regulation of DNA methylation-dependent heterochromatin assembly	1/499	11/18866	0.255426	0.58465	0.51554	MPHOSPH8	1	InNeu_5
GO:0099624	atrial cardiac muscle cell membrane repolarization	1/499	11/18866	0.255426	0.58465	0.51554	CACNA1D	1	InNeu_5
GO:0106049	regulation of cellular response to osmotic stress	1/499	11/18866	0.255426	0.58465	0.51554	MICU1	1	InNeu_5
GO:1902065	response to L-glutamate	1/499	11/18866	0.255426	0.58465	0.51554	BCL11A	1	InNeu_5
GO:1902474	positive regulation of protein localization to synapse	1/499	11/18866	0.255426	0.58465	0.51554	MAPT	1	InNeu_5
GO:1903800	positive regulation of production of miRNAs involved in gene silencing by miRNA	1/499	11/18866	0.255426	0.58465	0.51554	EGFR	1	InNeu_5
GO:1904396	regulation of neuromuscular junction development	1/499	11/18866	0.255426	0.58465	0.51554	COLQ	1	InNeu_5
GO:1905383	protein localization to presynapse	1/499	11/18866	0.255426	0.58465	0.51554	DLG2	1	InNeu_5
GO:2000574	regulation of microtubule motor activity	1/499	11/18866	0.255426	0.58465	0.51554	MTCL1	1	InNeu_5
GO:2001138	regulation of phospholipid transport	1/499	11/18866	0.255426	0.58465	0.51554	ATP8A2	1	InNeu_5
GO:2001140	positive regulation of phospholipid transport	1/499	11/18866	0.255426	0.58465	0.51554	ATP8A2	1	InNeu_5
GO:0009167	purine ribonucleoside monophosphate metabolic process	2/499	37/18866	0.256237	0.58465	0.51554	DLG2/MAGI3	2	InNeu_5
GO:0032941	secretion by tissue	2/499	37/18866	0.256237	0.58465	0.51554	CHRM3/PRKCE	2	InNeu_5
GO:0035137	hindlimb morphogenesis	2/499	37/18866	0.256237	0.58465	0.51554	AFF3/ZBTB16	2	InNeu_5
GO:0070897	transcription preinitiation complex assembly	2/499	37/18866	0.256237	0.58465	0.51554	BDP1/SMARCA4	2	InNeu_5
GO:0090322	regulation of superoxide metabolic process	2/499	37/18866	0.256237	0.58465	0.51554	EGFR/MAPT	2	InNeu_5
GO:1903514	release of sequestered calcium ion into cytosol by endoplasmic reticulum	2/499	37/18866	0.256237	0.58465	0.51554	CACNA1C/DMD	2	InNeu_5
GO:1905314	semi-lunar valve development	2/499	37/18866	0.256237	0.58465	0.51554	ROBO1/ROBO2	2	InNeu_5
GO:0032102	negative regulation of response to external stimulus	14/499	433/18866	0.258314	0.589068	0.519436	ABAT/AJAP1/CTNNA2/GRID2/GRIN3A/IGF1/PTPRO/ROBO1/ROBO2/RORA/SEMA6D/SUSD4/TNR/UBASH3B	14	InNeu_5
GO:0050731	positive regulation of peptidyl-tyrosine phosphorylation	7/499	195/18866	0.258811	0.58988	0.520152	ADRA1A/DOCK3/IGF1/LRP8/PIBF1/PTPRJ/RELN	7	InNeu_5
GO:0001655	urogenital system development	11/499	330/18866	0.259032	0.590065	0.520315	AHI1/FRAS1/ITGA8/KIF26B/KIRREL3/MTSS1/PCSK5/PLCE1/PTPRO/ROBO2/ZBTB16	11	InNeu_5
GO:0006835	dicarboxylic acid transport	4/499	98/18866	0.260814	0.593801	0.523609	ABAT/GRM7/RIMS1/SLC25A12	4	InNeu_5
GO:0032890	regulation of organic acid transport	3/499	67/18866	0.260967	0.593826	0.523631	ABAT/GRM7/SLC6A1	3	InNeu_5
GO:0051648	vesicle localization	8/499	229/18866	0.261291	0.594242	0.523998	FNBP1L/GRIA1/LINC00869/MYO5B/PCLO/SNAP91/SYN2/SYN3	8	InNeu_5
GO:0010038	response to metal ion	12/499	366/18866	0.264114	0.600337	0.529372	ABAT/ADCY8/CACNG2/DLG2/EGFR/GLRA2/GPHN/MAPT/NEDD4L/RYR3/SLC25A12/SLC6A1	12	InNeu_5
GO:0098657	import into cell	8/499	230/18866	0.265032	0.602097	0.530924	CACNG2/CACNG3/CACNG4/KCNJ6/NOS1/SLC6A1/SLC8A3/WNK2	8	InNeu_5
GO:0003156	regulation of animal organ formation	2/499	38/18866	0.266108	0.602585	0.531355	ROBO1/ROBO2	2	InNeu_5
GO:0006361	transcription initiation from RNA polymerase I promoter	2/499	38/18866	0.266108	0.602585	0.531355	CCNH/SMARCA4	2	InNeu_5
GO:0006862	nucleotide transport	2/499	38/18866	0.266108	0.602585	0.531355	SLC25A12/SLC25A48	2	InNeu_5
GO:0010591	regulation of lamellipodium assembly	2/499	38/18866	0.266108	0.602585	0.531355	AUTS2/PLCE1	2	InNeu_5
GO:0032885	regulation of polysaccharide biosynthetic process	2/499	38/18866	0.266108	0.602585	0.531355	IGF1/SORBS1	2	InNeu_5
GO:1903523	negative regulation of blood circulation	2/499	38/18866	0.266108	0.602585	0.531355	ADRA1A/SPTBN4	2	InNeu_5
GO:0007044	cell-substrate junction assembly	4/499	99/18866	0.266658	0.603504	0.532165	LAMA3/MACF1/PTPRJ/SORBS1	4	InNeu_5
GO:0048839	inner ear development	7/499	197/18866	0.266927	0.603788	0.532416	AHI1/ATP8A2/GABRB3/ITGA8/RIPOR2/SOBP/ZEB1	7	InNeu_5
GO:0010812	negative regulation of cell-substrate adhesion	3/499	68/18866	0.268141	0.605513	0.533936	AJAP1/NEXMIF/PTPRO	3	InNeu_5
GO:0040014	regulation of multicellular organism growth	3/499	68/18866	0.268141	0.605513	0.533936	ATP8A2/IGF1/SPTBN4	3	InNeu_5
GO:0072665	protein localization to vacuole	3/499	68/18866	0.268141	0.605513	0.533936	CACNG2/CACNG3/CACNG4	3	InNeu_5
GO:0048738	cardiac muscle tissue development	8/499	231/18866	0.268788	0.605513	0.533936	ADRA1A/FHOD3/IGF1/NEBL/SGCZ/SORBS2/SOX6/TENM4	8	InNeu_5
GO:0043112	receptor metabolic process	7/499	198/18866	0.271012	0.605513	0.533936	AHI1/ARRB1/ATXN2/CACNG2/CACNG3/CACNG4/GRIA1	7	InNeu_5
GO:0001101	response to acid chemical	5/499	132/18866	0.271258	0.605513	0.533936	BCL11A/EGFR/GLRA2/KLHL22/ZEB1	5	InNeu_5
GO:0019751	polyol metabolic process	5/499	132/18866	0.271258	0.605513	0.533936	INPP4A/INPP4B/PLCB4/PLCE1/PLCH1	5	InNeu_5
GO:0001768	establishment of T cell polarity	1/499	12/18866	0.275131	0.605513	0.533936	RIPOR2	1	InNeu_5
GO:0002713	negative regulation of B cell mediated immunity	1/499	12/18866	0.275131	0.605513	0.533936	SUSD4	1	InNeu_5
GO:0002863	positive regulation of inflammatory response to antigenic stimulus	1/499	12/18866	0.275131	0.605513	0.533936	CNR1	1	InNeu_5
GO:0002890	negative regulation of immunoglobulin mediated immune response	1/499	12/18866	0.275131	0.605513	0.533936	SUSD4	1	InNeu_5
GO:0002923	regulation of humoral immune response mediated by circulating immunoglobulin	1/499	12/18866	0.275131	0.605513	0.533936	SUSD4	1	InNeu_5
GO:0003334	keratinocyte development	1/499	12/18866	0.275131	0.605513	0.533936	BCL11B	1	InNeu_5
GO:0006465	signal peptide processing	1/499	12/18866	0.275131	0.605513	0.533936	PCSK5	1	InNeu_5
GO:0007077	mitotic nuclear envelope disassembly	1/499	12/18866	0.275131	0.605513	0.533936	PRKCA	1	InNeu_5
GO:0008298	intracellular mRNA localization	1/499	12/18866	0.275131	0.605513	0.533936	BICD1	1	InNeu_5
GO:0021559	trigeminal nerve development	1/499	12/18866	0.275131	0.605513	0.533936	PLXNA4	1	InNeu_5
GO:0021702	cerebellar Purkinje cell differentiation	1/499	12/18866	0.275131	0.605513	0.533936	RORA	1	InNeu_5
GO:0021819	layer formation in cerebral cortex	1/499	12/18866	0.275131	0.605513	0.533936	RELN	1	InNeu_5
GO:0031392	regulation of prostaglandin biosynthetic process	1/499	12/18866	0.275131	0.605513	0.533936	PIBF1	1	InNeu_5
GO:0031581	hemidesmosome assembly	1/499	12/18866	0.275131	0.605513	0.533936	LAMA3	1	InNeu_5
GO:0033004	negative regulation of mast cell activation	1/499	12/18866	0.275131	0.605513	0.533936	CNR1	1	InNeu_5
GO:0035630	bone mineralization involved in bone maturation	1/499	12/18866	0.275131	0.605513	0.533936	IGF1	1	InNeu_5
GO:0035845	photoreceptor cell outer segment organization	1/499	12/18866	0.275131	0.605513	0.533936	AHI1	1	InNeu_5
GO:0036444	calcium import into the mitochondrion	1/499	12/18866	0.275131	0.605513	0.533936	MICU1	1	InNeu_5
GO:0038003	opioid receptor signaling pathway	1/499	12/18866	0.275131	0.605513	0.533936	ADCY8	1	InNeu_5
GO:0038063	collagen-activated tyrosine kinase receptor signaling pathway	1/499	12/18866	0.275131	0.605513	0.533936	UBASH3B	1	InNeu_5
GO:0042711	maternal behavior	1/499	12/18866	0.275131	0.605513	0.533936	KALRN	1	InNeu_5
GO:0044090	positive regulation of vacuole organization	1/499	12/18866	0.275131	0.605513	0.533936	ELAPOR1	1	InNeu_5
GO:0046322	negative regulation of fatty acid oxidation	1/499	12/18866	0.275131	0.605513	0.533936	CNR1	1	InNeu_5
GO:0046541	saliva secretion	1/499	12/18866	0.275131	0.605513	0.533936	CHRM3	1	InNeu_5
GO:0051549	positive regulation of keratinocyte migration	1/499	12/18866	0.275131	0.605513	0.533936	IQSEC1	1	InNeu_5
GO:0051639	actin filament network formation	1/499	12/18866	0.275131	0.605513	0.533936	FHOD3	1	InNeu_5
GO:0051657	maintenance of organelle location	1/499	12/18866	0.275131	0.605513	0.533936	AKAP9	1	InNeu_5
GO:0060213	positive regulation of nuclear-transcribed mRNA poly(A) tail shortening	1/499	12/18866	0.275131	0.605513	0.533936	TNRC6A	1	InNeu_5
GO:0060394	negative regulation of pathway-restricted SMAD protein phosphorylation	1/499	12/18866	0.275131	0.605513	0.533936	LDLRAD4	1	InNeu_5
GO:0060746	parental behavior	1/499	12/18866	0.275131	0.605513	0.533936	KALRN	1	InNeu_5
GO:0070202	regulation of establishment of protein localization to chromosome	1/499	12/18866	0.275131	0.605513	0.533936	SPIDR	1	InNeu_5
GO:0070816	phosphorylation of RNA polymerase II C-terminal domain	1/499	12/18866	0.275131	0.605513	0.533936	CCNH	1	InNeu_5
GO:0071073	positive regulation of phospholipid biosynthetic process	1/499	12/18866	0.275131	0.605513	0.533936	HTR2C	1	InNeu_5
GO:0071257	cellular response to electrical stimulus	1/499	12/18866	0.275131	0.605513	0.533936	GRM1	1	InNeu_5
GO:0071340	skeletal muscle acetylcholine-gated channel clustering	1/499	12/18866	0.275131	0.605513	0.533936	COLQ	1	InNeu_5
GO:0071472	cellular response to salt stress	1/499	12/18866	0.275131	0.605513	0.533936	MICU1	1	InNeu_5
GO:0072178	nephric duct morphogenesis	1/499	12/18866	0.275131	0.605513	0.533936	AHI1	1	InNeu_5
GO:0072711	cellular response to hydroxyurea	1/499	12/18866	0.275131	0.605513	0.533936	SPIDR	1	InNeu_5
GO:0090394	negative regulation of excitatory postsynaptic potential	1/499	12/18866	0.275131	0.605513	0.533936	CELF4	1	InNeu_5
GO:0099151	regulation of postsynaptic density assembly	1/499	12/18866	0.275131	0.605513	0.533936	GRID2	1	InNeu_5
GO:1901660	calcium ion export	1/499	12/18866	0.275131	0.605513	0.533936	SLC8A3	1	InNeu_5
GO:1903909	regulation of receptor clustering	1/499	12/18866	0.275131	0.605513	0.533936	SHISA6	1	InNeu_5
GO:2001214	positive regulation of vasculogenesis	1/499	12/18866	0.275131	0.605513	0.533936	RIN2	1	InNeu_5
GO:2001223	negative regulation of neuron migration	1/499	12/18866	0.275131	0.605513	0.533936	NEXMIF	1	InNeu_5
GO:0006513	protein monoubiquitination	3/499	69/18866	0.275338	0.605513	0.533936	FBXL2/KLHL22/NEDD4L	3	InNeu_5
GO:0042698	ovulation cycle	3/499	69/18866	0.275338	0.605513	0.533936	ARRB1/EGFR/ROBO2	3	InNeu_5
GO:0007431	salivary gland development	2/499	39/18866	0.275978	0.605651	0.534059	EGFR/NTN4	2	InNeu_5
GO:0034205	amyloid-beta formation	2/499	39/18866	0.275978	0.605651	0.534059	CHRNA7/IGF1	2	InNeu_5
GO:0046326	positive regulation of glucose import	2/499	39/18866	0.275978	0.605651	0.534059	IGF1/SORBS1	2	InNeu_5
GO:1901068	guanosine-containing compound metabolic process	2/499	39/18866	0.275978	0.605651	0.534059	DLG2/MAGI3	2	InNeu_5
GO:0001708	cell fate specification	4/499	101/18866	0.278416	0.610361	0.538212	MIAT/MYT1L/SOX6/TENM4	4	InNeu_5
GO:0044264	cellular polysaccharide metabolic process	4/499	101/18866	0.278416	0.610361	0.538212	EXT1/IGF1/NDST3/SORBS1	4	InNeu_5
GO:0048562	embryonic organ morphogenesis	10/499	302/18866	0.27911	0.611188	0.538941	AHI1/ATP8A2/CHST11/DSCAML1/ITGA8/MICAL2/RIPOR2/SOBP/DYNC2I1/ZEB1	10	InNeu_5
GO:0030705	cytoskeleton-dependent intracellular transport	7/499	200/18866	0.27923	0.611188	0.538941	BICD1/DLG2/FNBP1L/MAPT/MYO5B/TMEM108/DYNC2I1	7	InNeu_5
GO:1901654	response to ketone	7/499	200/18866	0.27923	0.611188	0.538941	ADCY2/ADCY8/CATSPER2/EGFR/PRKCE/SMYD3/TRERF1	7	InNeu_5
GO:0033673	negative regulation of kinase activity	9/499	268/18866	0.27999	0.612532	0.540126	MAPT/PPM1E/PTPRJ/PTPRO/PTPRT/SLC8A3/SMYD3/UBASH3B/ZFYVE28	9	InNeu_5
GO:0008088	axo-dendritic transport	3/499	70/18866	0.282554	0.61782	0.544789	DLG2/MAPT/TMEM108	3	InNeu_5
GO:0010952	positive regulation of peptidase activity	7/499	201/18866	0.283362	0.619264	0.546062	ANTXR1/ARRB1/DAPK1/GRIN2A/GRIN2B/MAPT/ROBO1	7	InNeu_5
GO:1903829	positive regulation of cellular protein localization	11/499	338/18866	0.284053	0.620451	0.547109	BICD1/CACNG2/EGFR/KCNB1/MAPT/MTCL1/PPP1R13B/PRKCE/SORBS1/TENM1/TFDP2	11	InNeu_5
GO:0032006	regulation of TOR signaling	4/499	102/18866	0.284325	0.620723	0.547349	CLEC16A/GPR137C/KLHL22/RELN	4	InNeu_5
GO:0060538	skeletal muscle organ development	6/499	168/18866	0.285723	0.62209	0.548554	HDAC9/HIVEP3/KCNAB1/LARGE1/RIPOR2/SVIL	6	InNeu_5
GO:0009126	purine nucleoside monophosphate metabolic process	2/499	40/18866	0.285841	0.62209	0.548554	DLG2/MAGI3	2	InNeu_5
GO:0032467	positive regulation of cytokinesis	2/499	40/18866	0.285841	0.62209	0.548554	PRKCE/SVIL	2	InNeu_5
GO:0032892	positive regulation of organic acid transport	2/499	40/18866	0.285841	0.62209	0.548554	ABAT/SLC6A1	2	InNeu_5
GO:0042417	dopamine metabolic process	2/499	40/18866	0.285841	0.62209	0.548554	ABAT/GRIN2A	2	InNeu_5
GO:0043001	Golgi to plasma membrane protein transport	2/499	40/18866	0.285841	0.62209	0.548554	GOLGA4/MACF1	2	InNeu_5
GO:0018108	peptidyl-tyrosine phosphorylation	12/499	374/18866	0.288043	0.623397	0.549707	ADRA1A/ALK/DOCK3/EGFR/EPHA6/IGF1/LRP8/PIBF1/PRKCE/PTPRJ/RELN/ZFYVE28	12	InNeu_5
GO:0048193	Golgi vesicle transport	12/499	374/18866	0.288043	0.623397	0.549707	ANK1/CUX1/CUX2/CYTH3/DOP1A/DOP1B/ERGIC1/GOLGA4/GRIA1/MACF1/SORCS1/SPTBN4	12	InNeu_5
GO:0042982	amyloid precursor protein metabolic process	3/499	71/18866	0.289787	0.623397	0.549707	CHRNA7/IGF1/UNC13A	3	InNeu_5
GO:0045739	positive regulation of DNA repair	3/499	71/18866	0.289787	0.623397	0.549707	BABAM2/EGFR/SPIDR	3	InNeu_5
GO:1901880	negative regulation of protein depolymerization	3/499	71/18866	0.289787	0.623397	0.549707	FGF13/SPTBN4/SVIL	3	InNeu_5
GO:0048709	oligodendrocyte differentiation	4/499	103/18866	0.290254	0.623397	0.549707	SLC8A3/SOX6/TENM4/TRPC4	4	InNeu_5
GO:0030111	regulation of Wnt signaling pathway	12/499	375/18866	0.29108	0.623397	0.549707	ANKRD6/DIXDC1/EGFR/MACF1/MCC/PTPRO/RBMS3/SHISA6/SMARCA4/TIAM1/WLS/WNK2	12	InNeu_5
GO:0070372	regulation of ERK1 and ERK2 cascade	10/499	306/18866	0.29254	0.623397	0.549707	ADRA1A/ARRB1/CHRNA7/EGFR/HTR2C/NEK10/PRKCA/PTPRR/TIAM1/WNK2	10	InNeu_5
GO:0001574	ganglioside biosynthetic process	1/499	13/18866	0.294316	0.623397	0.549707	ST6GALNAC5	1	InNeu_5
GO:0001767	establishment of lymphocyte polarity	1/499	13/18866	0.294316	0.623397	0.549707	RIPOR2	1	InNeu_5
GO:0002087	regulation of respiratory gaseous exchange by nervous system process	1/499	13/18866	0.294316	0.623397	0.549707	TSHZ3	1	InNeu_5
GO:0002921	negative regulation of humoral immune response	1/499	13/18866	0.294316	0.623397	0.549707	SUSD4	1	InNeu_5
GO:0003084	positive regulation of systemic arterial blood pressure	1/499	13/18866	0.294316	0.623397	0.549707	ADRA1A	1	InNeu_5
GO:0006264	mitochondrial DNA replication	1/499	13/18866	0.294316	0.623397	0.549707	ATG7	1	InNeu_5
GO:0006995	cellular response to nitrogen starvation	1/499	13/18866	0.294316	0.623397	0.549707	ATG7	1	InNeu_5
GO:0007183	SMAD protein complex assembly	1/499	13/18866	0.294316	0.623397	0.549707	LDLRAD4	1	InNeu_5
GO:0009143	nucleoside triphosphate catabolic process	1/499	13/18866	0.294316	0.623397	0.549707	ENTPD3	1	InNeu_5
GO:0009886	post-embryonic animal morphogenesis	1/499	13/18866	0.294316	0.623397	0.549707	DSCAM	1	InNeu_5
GO:0010635	regulation of mitochondrial fusion	1/499	13/18866	0.294316	0.623397	0.549707	PID1	1	InNeu_5
GO:0010642	negative regulation of platelet-derived growth factor receptor signaling pathway	1/499	13/18866	0.294316	0.623397	0.549707	PTPRJ	1	InNeu_5
GO:0015697	quaternary ammonium group transport	1/499	13/18866	0.294316	0.623397	0.549707	SLC25A48	1	InNeu_5
GO:0016024	CDP-diacylglycerol biosynthetic process	1/499	13/18866	0.294316	0.623397	0.549707	AGPAT4	1	InNeu_5
GO:0021554	optic nerve development	1/499	13/18866	0.294316	0.623397	0.549707	NAV2	1	InNeu_5
GO:0021681	cerebellar granular layer development	1/499	13/18866	0.294316	0.623397	0.549707	GRID2	1	InNeu_5
GO:0021694	cerebellar Purkinje cell layer formation	1/499	13/18866	0.294316	0.623397	0.549707	RORA	1	InNeu_5
GO:0021794	thalamus development	1/499	13/18866	0.294316	0.623397	0.549707	CNTNAP2	1	InNeu_5
GO:0031223	auditory behavior	1/499	13/18866	0.294316	0.623397	0.549707	CNTNAP2	1	InNeu_5
GO:0031453	positive regulation of heterochromatin assembly	1/499	13/18866	0.294316	0.623397	0.549707	MPHOSPH8	1	InNeu_5
GO:0032429	regulation of phospholipase A2 activity	1/499	13/18866	0.294316	0.623397	0.549707	EGFR	1	InNeu_5
GO:0033605	positive regulation of catecholamine secretion	1/499	13/18866	0.294316	0.623397	0.549707	KCNB1	1	InNeu_5
GO:0038007	netrin-activated signaling pathway	1/499	13/18866	0.294316	0.623397	0.549707	DSCAM	1	InNeu_5
GO:0042538	hyperosmotic salinity response	1/499	13/18866	0.294316	0.623397	0.549707	MICU1	1	InNeu_5
GO:0043201	response to leucine	1/499	13/18866	0.294316	0.623397	0.549707	KLHL22	1	InNeu_5
GO:0043562	cellular response to nitrogen levels	1/499	13/18866	0.294316	0.623397	0.549707	ATG7	1	InNeu_5
GO:0043568	positive regulation of insulin-like growth factor receptor signaling pathway	1/499	13/18866	0.294316	0.623397	0.549707	IGF1	1	InNeu_5
GO:0045602	negative regulation of endothelial cell differentiation	1/499	13/18866	0.294316	0.623397	0.549707	ZEB1	1	InNeu_5
GO:0045759	negative regulation of action potential	1/499	13/18866	0.294316	0.623397	0.549707	CNR1	1	InNeu_5
GO:0051001	negative regulation of nitric-oxide synthase activity	1/499	13/18866	0.294316	0.623397	0.549707	CNR1	1	InNeu_5
GO:0051386	regulation of neurotrophin TRK receptor signaling pathway	1/499	13/18866	0.294316	0.623397	0.549707	TMEM108	1	InNeu_5
GO:0051481	negative regulation of cytosolic calcium ion concentration	1/499	13/18866	0.294316	0.623397	0.549707	RYR3	1	InNeu_5
GO:0061029	eyelid development in camera-type eye	1/499	13/18866	0.294316	0.623397	0.549707	EGFR	1	InNeu_5
GO:0070839	divalent metal ion export	1/499	13/18866	0.294316	0.623397	0.549707	SLC8A3	1	InNeu_5
GO:0071415	cellular response to purine-containing compound	1/499	13/18866	0.294316	0.623397	0.549707	RYR3	1	InNeu_5
GO:0072710	response to hydroxyurea	1/499	13/18866	0.294316	0.623397	0.549707	SPIDR	1	InNeu_5
GO:0090042	tubulin deacetylation	1/499	13/18866	0.294316	0.623397	0.549707	MAPT	1	InNeu_5
GO:0098903	regulation of membrane repolarization during action potential	1/499	13/18866	0.294316	0.623397	0.549707	NOS1AP	1	InNeu_5
GO:0099150	regulation of postsynaptic specialization assembly	1/499	13/18866	0.294316	0.623397	0.549707	GRID2	1	InNeu_5
GO:0099640	axo-dendritic protein transport	1/499	13/18866	0.294316	0.623397	0.549707	DLG2	1	InNeu_5
GO:0150052	regulation of postsynapse assembly	1/499	13/18866	0.294316	0.623397	0.549707	GRID2	1	InNeu_5
GO:1901096	regulation of autophagosome maturation	1/499	13/18866	0.294316	0.623397	0.549707	CLEC16A	1	InNeu_5
GO:1901387	positive regulation of voltage-gated calcium channel activity	1/499	13/18866	0.294316	0.623397	0.549707	CACNB2	1	InNeu_5
GO:1903977	positive regulation of glial cell migration	1/499	13/18866	0.294316	0.623397	0.549707	TIAM1	1	InNeu_5
GO:2000052	positive regulation of non-canonical Wnt signaling pathway	1/499	13/18866	0.294316	0.623397	0.549707	ANKRD6	1	InNeu_5
GO:0006734	NADH metabolic process	2/499	41/18866	0.295689	0.623474	0.549774	GPI/SLC25A12	2	InNeu_5
GO:0007212	dopamine receptor signaling pathway	2/499	41/18866	0.295689	0.623474	0.549774	ALK/GNAL	2	InNeu_5
GO:0007618	mating	2/499	41/18866	0.295689	0.623474	0.549774	ABAT/CNR1	2	InNeu_5
GO:0035136	forelimb morphogenesis	2/499	41/18866	0.295689	0.623474	0.549774	CACNA1C/ZBTB16	2	InNeu_5
GO:0051180	vitamin transport	2/499	41/18866	0.295689	0.623474	0.549774	ABCC1/SLC35F3	2	InNeu_5
GO:0051693	actin filament capping	2/499	41/18866	0.295689	0.623474	0.549774	SPTBN4/SVIL	2	InNeu_5
GO:0071548	response to dexamethasone	2/499	41/18866	0.295689	0.623474	0.549774	EGFR/SMYD3	2	InNeu_5
GO:2000008	regulation of protein localization to cell surface	2/499	41/18866	0.295689	0.623474	0.549774	ASTN2/NEDD4L	2	InNeu_5
GO:2000826	regulation of heart morphogenesis	2/499	41/18866	0.295689	0.623474	0.549774	ROBO1/ROBO2	2	InNeu_5
GO:0042063	gliogenesis	10/499	307/18866	0.295925	0.623658	0.549937	DAB1/EGFR/MAPT/PARD3/RELN/SLC8A3/SOX6/TENM4/TIAM1/TRPC4	10	InNeu_5
GO:0032231	regulation of actin filament bundle assembly	4/499	104/18866	0.296199	0.623921	0.550169	ARHGAP28/PPM1E/SHANK1/TMEFF2	4	InNeu_5
GO:0046834	lipid phosphorylation	3/499	72/18866	0.297032	0.625049	0.551163	DGKG/PIP5K1B/TTC7B	3	InNeu_5
GO:0051937	catecholamine transport	3/499	72/18866	0.297032	0.625049	0.551163	ABAT/CNR1/KCNB1	3	InNeu_5
GO:0044070	regulation of anion transport	4/499	105/18866	0.302159	0.634882	0.559834	ABAT/ATP8A2/GRM7/SLC6A1	4	InNeu_5
GO:0062014	negative regulation of small molecule metabolic process	4/499	105/18866	0.302159	0.634882	0.559834	CNR1/PIBF1/PID1/SLC25A12	4	InNeu_5
GO:2001022	positive regulation of response to DNA damage stimulus	4/499	105/18866	0.302159	0.634882	0.559834	BABAM2/EGFR/RAD9A/SPIDR	4	InNeu_5
GO:0010517	regulation of phospholipase activity	3/499	73/18866	0.304288	0.638077	0.562652	ADRA1A/BICD1/EGFR	3	InNeu_5
[truncated: 7,625 more rows]

## Sheet: InNeu_GO_CC
Supplemental Data Table S5:GO and KEGG enrichment in InNeu cluster
ID	Description	GeneRatio	BgRatio	pvalue	p.adjust	qvalue	geneID	Count	Group
GO:0097060	synaptic membrane	67/520	387/19559	3.20037e-35	1.65459e-32	1.25656e-32	ADCY8/ADRA1A/AKAP9/ANK1/ARRB1/CACNA1C/CACNA1D/CACNG2/CACNG3/CACNG4/CDH10/CDH8/CDH9/CHRM2/CHRM3/CHRNA7/CNR1/CNTN5/CNTN6/CNTNAP4/CTNNA2/DLG2/DMD/ERC1/GABBR2/GABRB3/GABRG3/GAD2/GLRA2/GPHN/GRIA1/GRID2/GRIK1/GRIK2/GRIK3/GRIK4/GRIN2A/GRIN2B/GRIN2D/GRIN3A/GRIP1/GRIP2/GRM1/GRM7/IQSEC3/ITGA8/ITSN1/KCNB1/KCND3/LHFPL4/LRFN2/PTPRO/RIMS1/RIMS2/SHANK1/SHANK2/SHISA6/SHISA9/SLC6A1/SLC8A3/SNAP91/SORCS3/SYNE1/TENM…	67	InNeu_5
GO:0045211	postsynaptic membrane	51/520	280/19559	5.08529e-28	1.31455e-25	9.98322e-26	ADRA1A/AKAP9/ANK1/ARRB1/CACNA1C/CACNG2/CACNG3/CACNG4/CDH10/CDH9/CHRM2/CHRM3/CHRNA7/CTNNA2/DLG2/DMD/GABBR2/GABRB3/GABRG3/GLRA2/GPHN/GRIA1/GRID2/GRIK1/GRIK2/GRIK3/GRIK4/GRIN2A/GRIN2B/GRIN2D/GRIN3A/GRIP1/GRIP2/GRM1/GRM7/IQSEC3/KCNB1/KCND3/LHFPL4/LRFN2/PTPRO/SHANK1/SHANK2/SHISA6/SHISA9/SLC6A1/SLC8A3/SORCS3/SYNE1/TENM2/TIAM1	51	InNeu_5
GO:0032279	asymmetric synapse	53/520	343/19559	1.7026e-25	2.93415e-23	2.22832e-23	ADCY8/AKAP9/ANKS1B/ARHGAP44/ARRB1/BCL11A/CACNA1C/CACNG2/CACNG3/CACNG4/CHRM2/CHRM3/CTNNA2/DAB1/DLG2/DLGAP1/DLGAP2/FRMPD4/GPHN/GRIA1/GRID2/GRIK2/GRIN2A/GRIN2B/GRIN2D/GRIN3A/GRIP1/GRIP2/GRM1/GRM7/INPP4A/IQSEC1/IQSEC3/ITGA8/KCND3/LRFN2/LRP8/NETO2/NOS1/PCLO/PLCB4/PLEKHA5/PTPRO/SHANK1/SHANK2/SHISA6/SHISA9/SLC8A3/SORCS3/SYN2/SYN3/TIAM1/TMEM108	53	InNeu_5
GO:0098984	neuron to neuron synapse	54/520	368/19559	7.61773e-25	9.84591e-23	7.4774e-23	ADCY8/AKAP9/ANKS1B/ARHGAP44/ARRB1/BCL11A/CACNA1C/CACNG2/CACNG3/CACNG4/CHRM2/CHRM3/CTNNA2/DAB1/DLG2/DLGAP1/DLGAP2/FRMPD4/GPHN/GRIA1/GRID2/GRIK2/GRIK4/GRIN2A/GRIN2B/GRIN2D/GRIN3A/GRIP1/GRIP2/GRM1/GRM7/INPP4A/IQSEC1/IQSEC3/ITGA8/KCND3/LRFN2/LRP8/NETO2/NOS1/PCLO/PLCB4/PLEKHA5/PTPRO/SHANK1/SHANK2/SHISA6/SHISA9/SLC8A3/SORCS3/SYN2/SYN3/TIAM1/TMEM108	54	InNeu_5
GO:0099572	postsynaptic specialization	53/520	361/19559	2.07474e-24	2.14528e-22	1.62922e-22	ADCY8/AKAP9/ANKS1B/ARHGAP44/ARRB1/BCL11A/CACNA1C/CACNG2/CACNG3/CACNG4/CDH10/CHRM3/CTNNA2/DAB1/DLG2/DLGAP1/DLGAP2/DLGAP4/FRMPD4/GPHN/GRIA1/GRID2/GRIK2/GRIN2A/GRIN2B/GRIN2D/GRIN3A/GRIP1/GRIP2/GRM1/INPP4A/IQSEC1/IQSEC3/ITGA8/KCND3/LRFN2/LRP8/NETO2/NOS1/PCLO/PLCB4/PLEKHA5/PTPRO/SHANK1/SHANK2/SHISA6/SHISA9/SLC8A3/SORCS3/SYN2/SYN3/TIAM1/TMEM108	53	InNeu_5
GO:0014069	postsynaptic density	51/520	337/19559	3.891e-24	3.35274e-22	2.54622e-22	ADCY8/AKAP9/ANKS1B/ARHGAP44/ARRB1/BCL11A/CACNA1C/CACNG2/CACNG3/CACNG4/CHRM3/CTNNA2/DAB1/DLG2/DLGAP1/DLGAP2/FRMPD4/GPHN/GRIA1/GRID2/GRIK2/GRIN2A/GRIN2B/GRIN2D/GRIN3A/GRIP1/GRIP2/GRM1/INPP4A/IQSEC1/IQSEC3/ITGA8/KCND3/LRFN2/LRP8/NETO2/NOS1/PCLO/PLCB4/PLEKHA5/PTPRO/SHANK1/SHANK2/SHISA6/SHISA9/SLC8A3/SORCS3/SYN2/SYN3/TIAM1/TMEM108	51	InNeu_5
GO:0034702	ion channel complex	47/520	299/19559	4.95632e-23	3.23754e-21	2.45873e-21	AKAP9/CACNA1A/CACNA1B/CACNA1C/CACNA1D/CACNA1E/CACNA2D3/CACNB2/CACNB4/CACNG2/CACNG3/CACNG4/CATSPER2/CHRNA7/CNTNAP2/DLG2/DPP6/GABRB3/GABRG3/GLRA2/GRIA1/GRID2/GRIK2/GRIK3/GRIK4/GRIN2A/GRIN2B/GRIN2D/GRIN3A/KCNAB1/KCNB1/KCNB2/KCND3/KCNIP1/KCNJ6/KCNQ3/MICU1/NOS1/NOS1AP/PKD1L1/RYR3/SHANK1/SHANK2/SHISA6/SHISA9/TRPC4/VWC2	47	InNeu_5
GO:0034703	cation channel complex	41/520	221/19559	5.00974e-23	3.23754e-21	2.45873e-21	AKAP9/CACNA1A/CACNA1B/CACNA1C/CACNA1D/CACNA1E/CACNA2D3/CACNB2/CACNB4/CACNG2/CACNG3/CACNG4/CATSPER2/CNTNAP2/DLG2/DPP6/GRIA1/GRIK2/GRIK3/GRIK4/GRIN2A/GRIN2B/GRIN2D/GRIN3A/KCNAB1/KCNB1/KCNB2/KCND3/KCNIP1/KCNJ6/KCNQ3/MICU1/NOS1/NOS1AP/PKD1L1/RYR3/SHANK1/SHISA6/SHISA9/TRPC4/VWC2	41	InNeu_5
GO:1902495	transmembrane transporter complex	47/520	322/19559	1.23094e-21	7.07106e-20	5.37006e-20	AKAP9/CACNA1A/CACNA1B/CACNA1C/CACNA1D/CACNA1E/CACNA2D3/CACNB2/CACNB4/CACNG2/CACNG3/CACNG4/CATSPER2/CHRNA7/CNTNAP2/DLG2/DPP6/GABRB3/GABRG3/GLRA2/GRIA1/GRID2/GRIK2/GRIK3/GRIK4/GRIN2A/GRIN2B/GRIN2D/GRIN3A/KCNAB1/KCNB1/KCNB2/KCND3/KCNIP1/KCNJ6/KCNQ3/MICU1/NOS1/NOS1AP/PKD1L1/RYR3/SHANK1/SHANK2/SHISA6/SHISA9/TRPC4/VWC2	47	InNeu_5
GO:1990351	transporter complex	47/520	330/19559	3.51493e-21	1.81722e-19	1.38007e-19	AKAP9/CACNA1A/CACNA1B/CACNA1C/CACNA1D/CACNA1E/CACNA2D3/CACNB2/CACNB4/CACNG2/CACNG3/CACNG4/CATSPER2/CHRNA7/CNTNAP2/DLG2/DPP6/GABRB3/GABRG3/GLRA2/GRIA1/GRID2/GRIK2/GRIK3/GRIK4/GRIN2A/GRIN2B/GRIN2D/GRIN3A/KCNAB1/KCNB1/KCNB2/KCND3/KCNIP1/KCNJ6/KCNQ3/MICU1/NOS1/NOS1AP/PKD1L1/RYR3/SHANK1/SHANK2/SHISA6/SHISA9/TRPC4/VWC2	47	InNeu_5
GO:0098978	glutamatergic synapse	46/520	361/19559	9.08999e-19	4.2723e-17	3.24456e-17	ADCY8/ADRA1A/AKAP9/ARHGAP44/CACNG2/CACNG3/CACNG4/CADPS/CAMK4/CDH10/CDH8/CHRM2/CHRM3/CNR1/DLG2/DLGAP1/DLGAP2/DLGAP4/FBXL20/FRMPD4/GPC6/GRIA1/GRID2/GRIK2/GRIK3/GRIN2A/GRIN3A/GRIP1/GRIP2/GRM1/IL1RAPL2/ITSN1/NOS1AP/PCLO/PLCB4/PLEKHA5/PTPRO/SHANK1/SHISA6/SHISA9/SORCS3/SYN2/SYN3/TIAM1/TNR/UNC13A	46	InNeu_5
GO:0008328	ionotropic glutamate receptor complex	18/520	49/19559	1.77468e-16	7.64593e-15	5.80664e-15	CACNG2/CACNG3/CACNG4/DLG2/GRIA1/GRID2/GRIK2/GRIK3/GRIK4/GRIN2A/GRIN2B/GRIN2D/GRIN3A/SHANK1/SHANK2/SHISA6/SHISA9/VWC2	18	InNeu_5
GO:0098878	neurotransmitter receptor complex	18/520	51/19559	4.07955e-16	1.62241e-14	1.23212e-14	CACNG2/CACNG3/CACNG4/DLG2/GRIA1/GRID2/GRIK2/GRIK3/GRIK4/GRIN2A/GRIN2B/GRIN2D/GRIN3A/SHANK1/SHANK2/SHISA6/SHISA9/VWC2	18	InNeu_5
GO:0034704	calcium channel complex	18/520	67/19559	9.23553e-14	3.41055e-12	2.59011e-12	CACNA1A/CACNA1B/CACNA1C/CACNA1D/CACNA1E/CACNA2D3/CACNB2/CACNB4/CACNG2/CACNG3/CACNG4/CATSPER2/MICU1/NOS1/NOS1AP/PKD1L1/RYR3/TRPC4	18	InNeu_5
GO:0099240	intrinsic component of synaptic membrane	26/520	166/19559	3.10222e-13	1.06923e-11	8.12021e-12	ADCY8/ADRA1A/CACNA1D/CACNG2/CACNG3/CACNG4/CDH10/CDH9/CHRM2/CHRM3/CNR1/CNTN5/CNTN6/GABRG3/GRIA1/GRID2/GRIK4/GRIN2A/KCND3/LRFN2/PTPRO/SHISA6/SHISA9/SLC6A1/SLC8A3/SORCS3	26	InNeu_5
GO:0042734	presynaptic membrane	25/520	156/19559	5.23645e-13	1.69203e-11	1.285e-11	ADCY8/ADRA1A/CACNA1D/CDH10/CDH9/CHRM2/CHRM3/CNR1/CNTN5/CNTN6/CNTNAP4/CTNNA2/ERC1/GAD2/GRIK2/GRIK3/GRIK4/GRIN2A/ITSN1/RIMS1/RIMS2/SLC6A1/SNAP91/UNC13A/UNC13C	25	InNeu_5
GO:0099634	postsynaptic specialization membrane	22/520	118/19559	5.57719e-13	1.69612e-11	1.28811e-11	AKAP9/CACNA1C/CACNG2/CACNG3/CACNG4/CDH10/CHRM3/DLG2/GPHN/GRIA1/GRID2/GRIN2A/GRIN2B/GRIN2D/GRM1/KCND3/LRFN2/PTPRO/SHISA6/SHISA9/SORCS3/TIAM1	22	InNeu_5
GO:0099699	integral component of synaptic membrane	24/520	154/19559	2.86188e-12	7.79311e-11	5.91841e-11	ADCY8/ADRA1A/CACNA1D/CACNG2/CACNG3/CACNG4/CDH10/CDH9/CHRM2/CHRM3/CNR1/GABRG3/GRIA1/GRID2/GRIK4/GRIN2A/KCND3/LRFN2/PTPRO/SHISA6/SHISA9/SLC6A1/SLC8A3/SORCS3	24	InNeu_5
GO:0005891	voltage-gated calcium channel complex	14/520	43/19559	2.864e-12	7.79311e-11	5.91841e-11	CACNA1A/CACNA1B/CACNA1C/CACNA1D/CACNA1E/CACNA2D3/CACNB2/CACNB4/CACNG2/CACNG3/CACNG4/CATSPER2/NOS1/NOS1AP	14	InNeu_5
GO:0098839	postsynaptic density membrane	19/520	92/19559	3.20481e-12	8.28443e-11	6.29154e-11	AKAP9/CACNA1C/CACNG2/CACNG3/CACNG4/CHRM3/DLG2/GRIA1/GRID2/GRIN2A/GRIN2B/GRIN2D/GRM1/LRFN2/PTPRO/SHISA6/SHISA9/SORCS3/TIAM1	19	InNeu_5
GO:0099055	integral component of postsynaptic membrane	20/520	117/19559	3.36816e-11	8.29209e-10	6.29736e-10	ADRA1A/CACNG2/CACNG3/CACNG4/CDH10/CDH9/CHRM2/CHRM3/GRIA1/GRID2/GRIK4/GRIN2A/KCND3/LRFN2/PTPRO/SHISA6/SHISA9/SLC6A1/SLC8A3/SORCS3	20	InNeu_5
GO:0098936	intrinsic component of postsynaptic membrane	20/520	122/19559	7.41086e-11	1.74155e-09	1.32261e-09	ADRA1A/CACNG2/CACNG3/CACNG4/CDH10/CDH9/CHRM2/CHRM3/GRIA1/GRID2/GRIK4/GRIN2A/KCND3/LRFN2/PTPRO/SHISA6/SHISA9/SLC6A1/SLC8A3/SORCS3	20	InNeu_5
GO:0099061	integral component of postsynaptic density membrane	12/520	51/19559	6.79346e-09	1.52705e-07	1.15971e-07	CACNG2/CACNG3/CACNG4/CHRM3/GRIA1/GRID2/GRIN2A/LRFN2/PTPRO/SHISA6/SHISA9/SORCS3	12	InNeu_5
GO:0099060	integral component of postsynaptic specialization membrane	14/520	74/19559	7.82471e-09	1.68557e-07	1.2801e-07	CACNG2/CACNG3/CACNG4/CDH10/CHRM3/GRIA1/GRID2/GRIN2A/KCND3/LRFN2/PTPRO/SHISA6/SHISA9/SORCS3	14	InNeu_5
GO:0098948	intrinsic component of postsynaptic specialization membrane	14/520	77/19559	1.33982e-08	2.71451e-07	2.06151e-07	CACNG2/CACNG3/CACNG4/CDH10/CHRM3/GRIA1/GRID2/GRIN2A/KCND3/LRFN2/PTPRO/SHISA6/SHISA9/SORCS3	14	InNeu_5
GO:0099146	intrinsic component of postsynaptic density membrane	12/520	54/19559	1.36513e-08	2.71451e-07	2.06151e-07	CACNG2/CACNG3/CACNG4/CHRM3/GRIA1/GRID2/GRIN2A/LRFN2/PTPRO/SHISA6/SHISA9/SORCS3	12	InNeu_5
GO:0034705	potassium channel complex	15/520	96/19559	3.46469e-08	6.63424e-07	5.03832e-07	AKAP9/CNTNAP2/DLG2/DPP6/GRIK2/GRIK3/GRIK4/KCNAB1/KCNB1/KCNB2/KCND3/KCNIP1/KCNJ6/KCNQ3/NOS1AP	15	InNeu_5
GO:0043197	dendritic spine	20/520	175/19559	4.59522e-08	8.48474e-07	6.44367e-07	ANKS1B/ARHGAP44/ARRB1/ASIC2/FRMPD4/GRIA1/GRID2/GRIN2A/ITSN1/KCND3/MAPT/NOS1/PTPRO/SHANK1/SHANK2/SLC8A3/TENM2/TIAM1/ZMYND8/ZNF804A	20	InNeu_5
GO:0044309	neuron spine	20/520	177/19559	5.56421e-08	9.91964e-07	7.53339e-07	ANKS1B/ARHGAP44/ARRB1/ASIC2/FRMPD4/GRIA1/GRID2/GRIN2A/ITSN1/KCND3/MAPT/NOS1/PTPRO/SHANK1/SHANK2/SLC8A3/TENM2/TIAM1/ZMYND8/ZNF804A	20	InNeu_5
GO:0032589	neuron projection membrane	12/520	61/19559	5.85443e-08	1.00891e-06	7.66211e-07	ANK1/CNTNAP2/GABRG3/GRIA1/ITGA8/KCNB1/MAPT/RIPOR2/ROBO2/SHISA6/SHISA9/WLS	12	InNeu_5
GO:0048786	presynaptic active zone	13/520	76/19559	9.44624e-08	1.57539e-06	1.19642e-06	ADCY8/ARHGAP44/CACNA1D/CDH10/CTNNA2/GAD1/GRM7/PCLO/PNISR/RIMS1/RIMS2/UNC13A/UNC13C	13	InNeu_5
GO:0098982	GABA-ergic synapse	12/520	74/19559	5.38899e-07	8.70659e-06	6.61215e-06	ADRA1A/CDH10/CDH13/CNR1/CNTN5/GABRB3/GABRG3/IQSEC3/KCND3/PCLO/PTPRO/SLC6A1	12	InNeu_5
GO:0150034	distal axon	25/520	309/19559	8.89646e-07	1.39378e-05	1.05849e-05	CNTN5/FGF13/NTNG1	25	InNeu_5
GO:0060076	excitatory synapse	10/520	52/19559	9.38972e-07	1.42779e-05	1.08432e-05	ADCY8/CACNG3/CNTN6/CTNNA2/GRIA1/GRID2/PLCB4/SHANK1/SHISA6/UNC13C	10	InNeu_5
GO:0031256	leading edge membrane	18/520	175/19559	1.04092e-06	1.52085e-05	1.155e-05	ANK1/ANTXR1/ARHGAP44/CNTNAP2/GABRG3/GRIA1/ITGA8/KCNB1/MACF1/MAPT/PTPRJ/RIPOR2/ROBO2/SHISA6/SHISA9/SNTG1/TIAM1/WLS	18	InNeu_5
GO:0031252	cell leading edge	30/520	421/19559	1.08702e-06	1.52085e-05	1.155e-05	ABLIM1/ANK1/ANTXR1/ARHGAP44/CLIP1/CNTNAP2/CTNNA2/CYTH3/GABRG3/GRIA1/ITGA8/ITSN1/KCNB1/MACF1/MAPT/MCC/MTSS1/NHS/PLCE1/PTPRJ/PTPRM/PTPRO/RIPOR2/ROBO2/SHISA6/SHISA9/SNTG1/SORBS2/TIAM1/WLS	30	InNeu_5
GO:0016342	catenin complex	8/520	31/19559	1.08842e-06	1.52085e-05	1.155e-05	CDH10/CDH12/CDH13/CDH4/CDH7/CDH8/CDH9/CDHR3	8	InNeu_5
GO:0098831	presynaptic active zone cytoplasmic component	6/520	15/19559	1.40019e-06	1.90499e-05	1.44673e-05	CTNNA2/PCLO/RIMS1/RIMS2/UNC13A/UNC13C	6	InNeu_5
GO:0098889	intrinsic component of presynaptic membrane	12/520	83/19559	1.91478e-06	2.53831e-05	1.9277e-05	ADCY8/ADRA1A/CACNA1D/CDH10/CDH9/CHRM2/CHRM3/CNR1/CNTN5/CNTN6/GRIK4/SLC6A1	12	InNeu_5
GO:0042383	sarcolemma	15/520	135/19559	3.15004e-06	4.07142e-05	3.09201e-05	ADRA1A/ANK1/CACNA1C/CACNA1D/CACNB2/CACNG4/DMD/KCNB1/KCND3/NOS1/NOS1AP/RYR3/SGCZ/SLC27A6/SLC8A3	15	InNeu_5
GO:0008076	voltage-gated potassium channel complex	12/520	88/19559	3.59986e-06	4.53934e-05	3.44737e-05	AKAP9/CNTNAP2/DLG2/DPP6/KCNAB1/KCNB1/KCNB2/KCND3/KCNIP1/KCNJ6/KCNQ3/NOS1AP	12	InNeu_5
GO:0032281	AMPA glutamate receptor complex	7/520	26/19559	3.8237e-06	4.70679e-05	3.57454e-05	CACNG2/CACNG3/CACNG4/GRIA1/SHISA6/SHISA9/VWC2	7	InNeu_5
GO:0043204	perikaryon	16/520	156/19559	4.2744e-06	5.13922e-05	3.90294e-05	ASTN1/ASTN2/CACNA1C/CNTNAP2/DLG2/GRIK2/GRIK3/GRIP1/ITGA8/KCNAB1/KCNB1/KCNB2/PCSK2/PDE10A/RBFOX3/SLC8A3	16	InNeu_5
GO:0017146	NMDA selective glutamate receptor complex	5/520	11/19559	5.27268e-06	6.1954e-05	4.70505e-05	GRIN2A/GRIN2B/GRIN2D/GRIN3A/SHANK1	5	InNeu_5
GO:1990454	L-type voltage-gated calcium channel complex	5/520	12/19559	8.84122e-06	0.000101576	7.7141e-05	CACNA1C/CACNA1D/CACNB2/CACNG4/NOS1AP	5	InNeu_5
GO:0005912	adherens junction	16/520	166/19559	9.51305e-06	0.000106918	8.11984e-05	AHI1/AJAP1/CDH10/CDH12/CDH7/CDH8/CDH9/CDHR3/CTNNA2/CYTH3/FRMD4A/FRMD5/PARD3/PTPRM/SORBS1/SPTBN4	16	InNeu_5
GO:0044304	main axon	10/520	68/19559	1.17935e-05	0.000129729	9.85213e-05	ANK1/CNTNAP2/DLG2/KCNAB1/KCNQ3/MAPT/PARD3/ROBO2/SPTBN4/TIAM1	10	InNeu_5
GO:0019897	extrinsic component of plasma membrane	16/520	172/19559	1.4903e-05	0.000160518	0.000121904	AKAP9/CDH10/CDH12/CDH13/CDH4/CDH7/CDH8/CDH9/CDHR3/CTNNA2/CYTH3/GNAL/KCNAB1/KCNIP1/SNAP91/TIAM1	16	InNeu_5
GO:0099056	integral component of presynaptic membrane	10/520	74/19559	2.52715e-05	0.000266641	0.000202498	ADCY8/ADRA1A/CACNA1D/CDH10/CDH9/CHRM2/CHRM3/CNR1/GRIK4/SLC6A1	10	InNeu_5
GO:0098802	plasma membrane signaling receptor complex	22/520	307/19559	2.70826e-05	0.000280034	0.00021267	CACNG2/CACNG3/CACNG4/CHRNA7/DLG2/GABBR2/GRIA1/GRID2/GRIK2/GRIK3/GRIK4/GRIN2A/GRIN2B/GRIN2D/GRIN3A/GRM1/ITGA8/SHANK1/SHANK2/SHISA6/SHISA9/VWC2	22	InNeu_5
GO:0098688	parallel fiber to Purkinje cell synapse	5/520	16/19559	4.46396e-05	0.000452523	0.000343665	CNTN6/CTNNA2/GRID2/PLCB4/UNC13C	5	InNeu_5
GO:0060077	inhibitory synapse	5/520	17/19559	6.18608e-05	0.000615039	0.000467086	CEP112/GAD1/GAD2/IQSEC3/LHFPL4	5	InNeu_5
GO:0032983	kainate selective glutamate receptor complex	3/520	4/19559	7.32638e-05	0.000714668	0.000542749	GRIK2/GRIK3/GRIK4	3	InNeu_5
GO:0099738	cell cortex region	7/520	42/19559	0.000108525	0.00103902	0.000789077	CTNNA2/MYO5B/PCLO/RIMS1/RIMS2/UNC13A/UNC13C	7	InNeu_5
GO:0032590	dendrite membrane	7/520	43/19559	0.000126688	0.00119086	0.000904392	GABRG3/GRIA1/ITGA8/KCNB1/SHISA6/SHISA9/WLS	7	InNeu_5
GO:0044306	neuron projection terminus	13/520	149/19559	0.000177598	0.00162839	0.00123667	CDH8/CHRM2/CHRM3/DMD/GAD1/GRIK2/GRIK3/ITSN1/NOS1/PTPRN2/SLC8A3/UNC13A/UNC13C	13	InNeu_5
GO:0048788	cytoskeleton of presynaptic active zone	3/520	5/19559	0.000179533	0.00162839	0.00123667	PCLO/RIMS1/RIMS2	3	InNeu_5
GO:0043679	axon terminus	12/520	130/19559	0.000184475	0.00164437	0.0012488	CDH8/CHRM2/CHRM3/GAD1/GRIK2/GRIK3/ITSN1/NOS1/PTPRN2/SLC8A3/UNC13A/UNC13C	12	InNeu_5
GO:0099243	extrinsic component of synaptic membrane	4/520	13/19559	0.000291704	0.00255612	0.00194122	AKAP9/CTNNA2/SNAP91/TIAM1	4	InNeu_5
GO:0005911	cell-cell junction	27/520	493/19559	0.000344455	0.00296806	0.00225407	AHI1/AJAP1/CDH10/CDH12/CDH7/CDH8/CDH9/CDHR3/CNTNAP2/CTNNA2/CYTH3/FGF13/FRMD4A/FRMD5/KAZN/KIRREL3/MAGI3/NHS/PARD3/PATJ/PTPRJ/PTPRM/SIPA1L3/SORBS1/SPTBN4/TIAM1/TRPC4	27	InNeu_5
GO:0098685	Schaffer collateral - CA1 synapse	9/520	84/19559	0.000388615	0.00329368	0.00250136	ADCY8/CACNG2/CACNG3/FBXL20/GRM1/LRFN2/SHANK1/SYN2/TNR	9	InNeu_5
GO:0030673	axolemma	4/520	15/19559	0.000533817	0.00437313	0.00332114	ANK1/CNTNAP2/MAPT/ROBO2	4	InNeu_5
GO:0032591	dendritic spine membrane	4/520	15/19559	0.000533817	0.00437313	0.00332114	GRIA1/ITGA8/SHISA6/SHISA9	4	InNeu_5
GO:0030315	T-tubule	7/520	54/19559	0.000541355	0.00437313	0.00332114	ADRA1A/CACNA1C/CACNA1D/CACNB2/CACNG4/NOS1/NOS1AP	7	InNeu_5
GO:0099569	presynaptic cytoskeleton	3/520	7/19559	0.000603774	0.00480232	0.00364709	PCLO/RIMS1/RIMS2	3	InNeu_5
GO:0030018	Z disc	11/520	128/19559	0.00062464	0.00489301	0.00371596	ADRA1A/ANK1/CACNA1C/CACNA1D/DMD/FHOD3/NEBL/NOS1/NOS1AP/RYR3/SORBS2	11	InNeu_5
GO:0045298	tubulin complex	2/520	2/19559	0.000705504	0.00544397	0.00413438	BICD1/MAPT	2	InNeu_5
GO:0031594	neuromuscular junction	8/520	76/19559	0.000913806	0.00694761	0.00527631	COLQ/DLG2/DLGAP4/PDZRN3/SLC8A3/STXBP5L/UNC13A/UNC13C	8	InNeu_5
GO:0031253	cell projection membrane	20/520	344/19559	0.000955365	0.00715831	0.00543632	ANK1/ANTXR1/CNTNAP2/DMD/GABRG3/GRIA1/ITGA8/KCNB1/MACF1/MAPT/PKD1L1/PTPRJ/RIPOR2/ROBO2/SHANK2/SHISA6/SHISA9/SNTG1/TIAM1/WLS	20	InNeu_5
GO:0031674	I band	11/520	140/19559	0.00131009	0.00951483	0.00722596	ADRA1A/ANK1/CACNA1C/CACNA1D/DMD/FHOD3/NEBL/NOS1/NOS1AP/RYR3/SORBS2	11	InNeu_5
GO:0099568	cytoplasmic region	16/520	254/19559	0.00132407	0.00951483	0.00722596	ATG7/CTNNA2/DLG2/GRIK2/GRIK3/KCNAB1/MAPT/MYO5B/PCLO/RIMS1/RIMS2/TMEM108/UNC13A/UNC13C/DYNC2I1/WLS	16	InNeu_5
GO:0030426	growth cone	13/520	184/19559	0.00132508	0.00951483	0.00722596	AUTS2/CNR1/DSCAM/FGF13/MAPT/PARD3/PTPRO/RASGRF1/SHANK2/TENM2/TIAM1/TSHZ3/ZNF804A	13	InNeu_5
GO:0098890	extrinsic component of postsynaptic membrane	3/520	9/19559	0.0013925	0.00986194	0.00748957	AKAP9/CTNNA2/TIAM1	3	InNeu_5
GO:0019898	extrinsic component of membrane	18/520	306/19559	0.00147963	0.0103374	0.00785065	AKAP9/CDH10/CDH12/CDH13/CDH4/CDH7/CDH8/CDH9/CDHR3/CTNNA2/CYTH3/GNAL/KCNAB1/KCNIP1/MGLL/RGS6/SNAP91/TIAM1	18	InNeu_5
GO:0005901	caveola	8/520	82/19559	0.00150416	0.0103686	0.00787439	ADCY8/ADRA1A/ADRA1B/CDH13/LRP8/NOS1/NOS1AP/TRPC4	8	InNeu_5
GO:0030427	site of polarized growth	13/520	191/19559	0.00185171	0.0125965	0.00956634	AUTS2/CNR1/DSCAM/FGF13/MAPT/PARD3/PTPRO/RASGRF1/SHANK2/TENM2/TIAM1/TSHZ3/ZNF804A	13	InNeu_5
GO:0098686	hippocampal mossy fiber to CA3 synapse	5/520	34/19559	0.00191667	0.0128691	0.00977331	ADCY8/CACNG2/CTNNA2/GRIK2/GRIK4	5	InNeu_5
GO:0044224	juxtaparanode region of axon	3/520	10/19559	0.00195015	0.012926	0.00981656	CNTNAP2/DLG2/KCNAB1	3	InNeu_5
GO:0005802	trans-Golgi network	15/520	245/19559	0.00243536	0.0159377	0.0121038	ATXN2/BICD1/CALN1/CLVS1/DOP1A/DOP1B/GOLGA4/ELAPOR1/LINC00869/NMNAT2/PCSK5/RBFOX1/RELCH/VPS53/WLS	15	InNeu_5
GO:0070382	exocytic vesicle	14/520	223/19559	0.0026693	0.0172504	0.0131006	GAD2/GRIA1/GRIN2A/IGF1/IQSEC1/KIRREL3/PTPRN2/SNAP91/SVOP/SYN2/SYN3/SYNPR/UNC13A/UNC13C	14	InNeu_5
GO:0044853	plasma membrane raft	9/520	113/19559	0.00320812	0.0204765	0.0155507	ADCY8/ADRA1A/ADRA1B/CDH13/CHRNA7/LRP8/NOS1/NOS1AP/TRPC4	9	InNeu_5
GO:0008021	synaptic vesicle	13/520	205/19559	0.00342612	0.0214176	0.0162654	GAD2/GRIA1/GRIN2A/IQSEC1/KIRREL3/PTPRN2/SNAP91/SVOP/SYN2/SYN3/SYNPR/UNC13A/UNC13C	13	InNeu_5
GO:0044305	calyx of Held	4/520	24/19559	0.00343841	0.0214176	0.0162654	ITSN1/NOS1/UNC13A/UNC13C	4	InNeu_5
GO:0016013	syntrophin complex	2/520	4/19559	0.00408502	0.0251423	0.0190941	DMD/SNTG1	2	InNeu_5
GO:0030672	synaptic vesicle membrane	8/520	104/19559	0.00656361	0.039458	0.0299661	GAD2/PTPRN2/SVOP/SYN2/SYN3/SYNPR/UNC13A/UNC13C	8	InNeu_5
GO:0099501	exocytic vesicle membrane	8/520	104/19559	0.00656361	0.039458	0.0299661	GAD2/PTPRN2/SVOP/SYN2/SYN3/SYNPR/UNC13A/UNC13C	8	InNeu_5
GO:0099147	extrinsic component of postsynaptic density membrane	2/520	5/19559	0.00668867	0.0397476	0.030186	AKAP9/TIAM1	2	InNeu_5
GO:0045121	membrane raft	17/520	329/19559	0.0072572	0.042636	0.0323796	ADCY2/ADCY8/ADRA1A/ADRA1B/CDH13/CHRNA7/CNR1/DMD/EGFR/GRIP1/LRP8/MAPT/NOS1/NOS1AP/SORBS1/TNR/TRPC4	17	InNeu_5
GO:0098857	membrane microdomain	17/520	330/19559	0.00746965	0.0432686	0.03286	ADCY2/ADCY8/ADRA1A/ADRA1B/CDH13/CHRNA7/CNR1/DMD/EGFR/GRIP1/LRP8/MAPT/NOS1/NOS1AP/SORBS1/TNR/TRPC4	17	InNeu_5
GO:0016328	lateral plasma membrane	6/520	65/19559	0.00753226	0.0432686	0.03286	ABCC1/DMD/FGF13/KCNB1/MTCL1/PTPRO	6	InNeu_5
GO:0030016	myofibril	13/520	227/19559	0.0079486	0.0451585	0.0342953	ADRA1A/ANK1/CACNA1C/CACNA1D/DMD/FHOD3/NEBL/NOS1/NOS1AP/RYR3/SORBS2/SVIL/SYNE1	13	InNeu_5
GO:0120111	neuron projection cytoplasm	7/520	87/19559	0.00845631	0.0475208	0.0360893	DLG2/GRIK2/GRIK3/KCNAB1/MAPT/TMEM108/WLS	7	InNeu_5
GO:0030017	sarcomere	12/520	207/19559	0.00961877	0.0534721	0.040609	ADRA1A/ANK1/CACNA1C/CACNA1D/DMD/FHOD3/NEBL/NOS1/NOS1AP/RYR3/SORBS2/SYNE1	12	InNeu_5
GO:0098888	extrinsic component of presynaptic membrane	2/520	6/19559	0.00985702	0.053643	0.0407387	CTNNA2/SNAP91	2	InNeu_5
GO:0098892	extrinsic component of postsynaptic specialization membrane	2/520	6/19559	0.00985702	0.053643	0.0407387	AKAP9/TIAM1	2	InNeu_5
GO:0098589	membrane region	17/520	343/19559	0.0107158	0.0577088	0.0438265	ADCY2/ADCY8/ADRA1A/ADRA1B/CDH13/CHRNA7/CNR1/DMD/EGFR/GRIP1/LRP8/MAPT/NOS1/NOS1AP/SORBS1/TNR/TRPC4	17	InNeu_5
GO:0043292	contractile fiber	13/520	238/19559	0.0115253	0.0614284	0.0466513	ADRA1A/ANK1/CACNA1C/CACNA1D/DMD/FHOD3/NEBL/NOS1/NOS1AP/RYR3/SORBS2/SVIL/SYNE1	13	InNeu_5
GO:0032839	dendrite cytoplasm	4/520	34/19559	0.0121817	0.0642644	0.0488051	GRIK2/GRIK3/KCNAB1/WLS	4	InNeu_5
GO:0016010	dystrophin-associated glycoprotein complex	3/520	19/19559	0.0131856	0.0681695	0.0517708	DMD/SGCZ/SNTG1	3	InNeu_5
GO:0090665	glycoprotein complex	3/520	19/19559	0.0131856	0.0681695	0.0517708	DMD/SGCZ/SNTG1	3	InNeu_5
GO:0038037	G protein-coupled receptor dimeric complex	2/520	7/19559	0.0135583	0.0687221	0.0521905	GABBR2/GRM1	2	InNeu_5
GO:0098690	glycinergic synapse	2/520	7/19559	0.0135583	0.0687221	0.0521905	GLRA2/IQSEC3	2	InNeu_5
GO:1902710	GABA receptor complex	3/520	20/19559	0.0152115	0.0763531	0.0579858	GABBR2/GABRB3/GABRG3	3	InNeu_5
GO:0031225	anchored component of membrane	10/520	171/19559	0.0163147	0.0805375	0.0611636	CDH13/CNTN4/CNTN5/CNTN6/EEPD1/GAD2/GPC6/LYPD6B/OPCML/PRMT8	10	InNeu_5
GO:0043195	terminal bouton	5/520	56/19559	0.0163567	0.0805375	0.0611636	GRIK2/GRIK3/PTPRN2/UNC13A/UNC13C	5	InNeu_5
GO:0005938	cell cortex	15/520	305/19559	0.0169498	0.0826703	0.0627833	ASTN2/CTNNA2/FNBP1L/GAD1/GRM7/MYO5B/MYRIP/PARD3/PCLO/RIMS1/RIMS2/SPTBN4/TRPC4/UNC13A/UNC13C	15	InNeu_5
GO:0061200	clathrin-sculpted gamma-aminobutyric acid transport vesicle	2/520	8/19559	0.0177621	0.0845152	0.0641844	GAD1/GAD2	2	InNeu_5
GO:0061202	clathrin-sculpted gamma-aminobutyric acid transport vesicle membrane	2/520	8/19559	0.0177621	0.0845152	0.0641844	GAD1/GAD2	2	InNeu_5
GO:0043198	dendritic shaft	4/520	38/19559	0.0178477	0.0845152	0.0641844	GRM7/KIRREL3/ZMYND8/ZNF804A	4	InNeu_5
GO:0031984	organelle subcompartment	18/520	392/19559	0.0179819	0.0845152	0.0641844	AKAP9/ATXN2/BICD1/CALN1/CHSY3/CLVS1/DOP1A/DOP1B/GOLGA4/ELAPOR1/LINC00869/NMNAT2/PCSK5/RBFOX1/REEP1/RELCH/VPS53/WLS	18	InNeu_5
GO:0016528	sarcoplasm	6/520	80/19559	0.0196975	0.0916844	0.069629	ANK1/CAMK2G/NOS1/NOS1AP/RYR3/SLC8A3	6	InNeu_5
GO:0098791	Golgi apparatus subcompartment	17/520	368/19559	0.0200261	0.0916844	0.069629	AKAP9/ATXN2/BICD1/CALN1/CHSY3/CLVS1/DOP1A/DOP1B/GOLGA4/ELAPOR1/LINC00869/NMNAT2/PCSK5/RBFOX1/RELCH/VPS53/WLS	17	InNeu_5
GO:0005604	basement membrane	7/520	103/19559	0.0200393	0.0916844	0.069629	COLQ/FRAS1/FREM1/LAMA3/NTN4/TMEFF2/VWC2	7	InNeu_5
GO:0033017	sarcoplasmic reticulum membrane	4/520	40/19559	0.0212035	0.0961595	0.0730276	CAMK2G/NOS1/NOS1AP/RYR3	4	InNeu_5
GO:0046658	anchored component of plasma membrane	5/520	60/19559	0.0214687	0.096516	0.0732983	CNTN5/CNTN6/EEPD1/GPC6/PRMT8	5	InNeu_5
GO:0005883	neurofilament	2/520	9/19559	0.0224391	0.0974877	0.0740362	DLGAP2/SHANK2	2	InNeu_5
GO:0097648	G protein-coupled receptor complex	2/520	9/19559	0.0224391	0.0974877	0.0740362	GABBR2/GRM1	2	InNeu_5
GO:0098833	presynaptic endocytic zone	2/520	9/19559	0.0224391	0.0974877	0.0740362	ITSN1/SNAP91	2	InNeu_5
GO:0099026	anchored component of presynaptic membrane	2/520	9/19559	0.0224391	0.0974877	0.0740362	CNTN5/CNTN6	2	InNeu_5
GO:0032144	4-aminobutyrate transaminase complex	1/520	1/19559	0.0265862	0.108229	0.0821936	ABAT	1	InNeu_5
GO:0038038	G protein-coupled receptor homodimeric complex	1/520	1/19559	0.0265862	0.108229	0.0821936	GRM1	1	InNeu_5
GO:0039713	viral factory	1/520	1/19559	0.0265862	0.108229	0.0821936	BICD1	1	InNeu_5
GO:0039714	cytoplasmic viral factory	1/520	1/19559	0.0265862	0.108229	0.0821936	BICD1	1	InNeu_5
GO:0072517	host cell viral assembly compartment	1/520	1/19559	0.0265862	0.108229	0.0821936	BICD1	1	InNeu_5
GO:0097489	multivesicular body, internal vesicle lumen	1/520	1/19559	0.0265862	0.108229	0.0821936	EGFR	1	InNeu_5
GO:0098683	cochlear hair cell ribbon synapse	1/520	1/19559	0.0265862	0.108229	0.0821936	CACNA1D	1	InNeu_5
GO:0098753	anchored component of the cytoplasmic side of the plasma membrane	1/520	1/19559	0.0265862	0.108229	0.0821936	PRMT8	1	InNeu_5
GO:0098981	cholinergic synapse	2/520	10/19559	0.0275614	0.111322	0.0845427	CHRM2/DLGAP4	2	InNeu_5
GO:0034706	sodium channel complex	3/520	26/19559	0.0308646	0.123698	0.0939412	GRIK2/GRIK3/GRIK4	3	InNeu_5
GO:0009898	cytoplasmic side of plasma membrane	9/520	164/19559	0.0315038	0.125288	0.0951492	AJAP1/ANK1/CACNB4/CYTH3/GNAL/KCNAB1/KCNIP1/PRMT8/TIAM1	9	InNeu_5
GO:0002116	semaphorin receptor complex	2/520	11/19559	0.033102	0.129649	0.0984612	PLXNA2/PLXNA4	2	InNeu_5
GO:0097470	ribbon synapse	2/520	11/19559	0.033102	0.129649	0.0984612	CACNA1D/CACNB2	2	InNeu_5
GO:0031045	dense core granule	3/520	27/19559	0.034056	0.132383	0.100537	CADPS/MYRIP/STXBP5L	3	InNeu_5
GO:0032809	neuronal cell body membrane	3/520	28/19559	0.0374115	0.144151	0.109474	ADCY8/KCNB1/KCNB2	3	InNeu_5
GO:0032280	symmetric synapse	2/520	12/19559	0.0390351	0.144151	0.109474	CHRM2/IQSEC3	2	InNeu_5
GO:0043256	laminin complex	2/520	12/19559	0.0390351	0.144151	0.109474	LAMA3/NTN4	2	InNeu_5
GO:0044214	spanning component of plasma membrane	2/520	12/19559	0.0390351	0.144151	0.109474	AJAP1/SLC24A3	2	InNeu_5
GO:0060198	clathrin-sculpted vesicle	2/520	12/19559	0.0390351	0.144151	0.109474	GAD1/GAD2	2	InNeu_5
GO:0098992	neuronal dense core vesicle	2/520	12/19559	0.0390351	0.144151	0.109474	CADPS/STXBP5L	2	InNeu_5
GO:0099144	anchored component of synaptic membrane	2/520	12/19559	0.0390351	0.144151	0.109474	CNTN5/CNTN6	2	InNeu_5
GO:0016529	sarcoplasmic reticulum	5/520	71/19559	0.0405078	0.148529	0.112799	ANK1/CAMK2G/NOS1/NOS1AP/RYR3	5	InNeu_5
GO:0030027	lamellipodium	10/520	201/19559	0.0429263	0.156288	0.118692	ABLIM1/ANTXR1/CTNNA2/ITSN1/MCC/NHS/PLCE1/PTPRM/PTPRO/SORBS2	10	InNeu_5
GO:0005614	interstitial matrix	2/520	13/19559	0.0453361	0.163907	0.124478	NAV2/VWC2	2	InNeu_5
GO:0044298	cell body membrane	3/520	31/19559	0.0484449	0.173931	0.13209	ADCY8/KCNB1/KCNB2	3	InNeu_5
GO:0070435	Shc-EGFR complex	1/520	2/19559	0.0524669	0.184527	0.140137	EGFR	1	InNeu_5
GO:0072534	perineuronal net	1/520	2/19559	0.0524669	0.184527	0.140137	TNR	1	InNeu_5
GO:0098894	extrinsic component of presynaptic endocytic zone membrane	1/520	2/19559	0.0524669	0.184527	0.140137	SNAP91	1	InNeu_5
GO:0070160	tight junction	7/520	129/19559	0.0568524	0.198599	0.150825	CYTH3/FRMD4A/MAGI3/NHS/PARD3/PATJ/SIPA1L3	7	InNeu_5
GO:0033268	node of Ranvier	2/520	15/19559	0.0589479	0.203174	0.154299	KCNQ3/SPTBN4	2	InNeu_5
GO:0099059	integral component of presynaptic active zone membrane	2/520	15/19559	0.0589479	0.203174	0.154299	CACNA1D/CDH10	2	InNeu_5
GO:0034399	nuclear periphery	7/520	131/19559	0.060753	0.208009	0.15797	HLCS/MAPT/RGS12/RUNX1T1/SORBS1/SPTBN4/TENM1	7	InNeu_5
GO:0030863	cortical cytoskeleton	6/520	106/19559	0.0635818	0.216262	0.164238	MYRIP/PCLO/RIMS1/RIMS2/SPTBN4/TRPC4	6	InNeu_5
GO:0098562	cytoplasmic side of membrane	9/520	188/19559	0.0644101	0.217647	0.165291	AJAP1/ANK1/CACNB4/CYTH3/GNAL/KCNAB1/KCNIP1/PRMT8/TIAM1	9	InNeu_5
GO:0016323	basolateral plasma membrane	11/520	246/19559	0.0652245	0.218968	0.166294	ABCC1/ADCY8/AJAP1/ANK1/ARRB1/CHRM3/CNNM2/CTNNA2/DLG2/EGFR/TRPC4	11	InNeu_5
GO:0031901	early endosome membrane	8/520	161/19559	0.0661546	0.220658	0.167577	CLVS1/EGFR/GRIA1/INPP4A/LDLRAD4/WLS/ZFYVE28/ZFYVE9	8	InNeu_5
GO:0016363	nuclear matrix	6/520	109/19559	0.0707634	0.22684	0.172272	HLCS/RGS12/RUNX1T1/SORBS1/SPTBN4/TENM1	6	InNeu_5
GO:0043083	synaptic cleft	2/520	17/19559	0.0737598	0.22684	0.172272	CDH8/COLQ	2	InNeu_5
GO:0043194	axon initial segment	2/520	17/19559	0.0737598	0.22684	0.172272	KCNQ3/SPTBN4	2	InNeu_5
GO:0071004	U2-type prespliceosome	2/520	17/19559	0.0737598	0.22684	0.172272	LUC7L3/SNRPN	2	InNeu_5
GO:0071010	prespliceosome	2/520	17/19559	0.0737598	0.22684	0.172272	LUC7L3/SNRPN	2	InNeu_5
GO:0030136	clathrin-coated vesicle	9/520	194/19559	0.075136	0.22684	0.172272	ADCY8/ASTN1/ASTN2/CHRM2/CLVS1/EGFR/GAD1/GAD2/SNAP91	9	InNeu_5
GO:0000126	transcription factor TFIIIB complex	1/520	3/19559	0.0776609	0.22684	0.172272	BDP1	1	InNeu_5
GO:0005610	laminin-5 complex	1/520	3/19559	0.0776609	0.22684	0.172272	LAMA3	1	InNeu_5
GO:0019907	cyclin-dependent protein kinase activating kinase holoenzyme complex	1/520	3/19559	0.0776609	0.22684	0.172272	CCNH	1	InNeu_5
GO:0031021	interphase microtubule organizing center	1/520	3/19559	0.0776609	0.22684	0.172272	DYNC2I1	1	InNeu_5
GO:0032545	CURI complex	1/520	3/19559	0.0776609	0.22684	0.172272	RRP7BP	1	InNeu_5
GO:0034456	UTP-C complex	1/520	3/19559	0.0776609	0.22684	0.172272	RRP7BP	1	InNeu_5
GO:0034678	integrin alpha8-beta1 complex	1/520	3/19559	0.0776609	0.22684	0.172272	ITGA8	1	InNeu_5
GO:0035866	alphav-beta3 integrin-PKCalpha complex	1/520	3/19559	0.0776609	0.22684	0.172272	PRKCA	1	InNeu_5
GO:0038039	G protein-coupled receptor heterodimeric complex	1/520	3/19559	0.0776609	0.22684	0.172272	GABBR2	1	InNeu_5
GO:0044307	dendritic branch	1/520	3/19559	0.0776609	0.22684	0.172272	AKAP9	1	InNeu_5
GO:0044308	axonal spine	1/520	3/19559	0.0776609	0.22684	0.172272	GRIA1	1	InNeu_5
GO:0070985	transcription factor TFIIK complex	1/520	3/19559	0.0776609	0.22684	0.172272	CCNH	1	InNeu_5
GO:0099629	postsynaptic specialization of symmetric synapse	1/520	3/19559	0.0776609	0.22684	0.172272	IQSEC3	1	InNeu_5
GO:1901588	dendritic microtubule	1/520	3/19559	0.0776609	0.22684	0.172272	ZNF804A	1	InNeu_5
GO:1902937	inward rectifier potassium channel complex	1/520	3/19559	0.0776609	0.22684	0.172272	NOS1AP	1	InNeu_5
GO:1990425	ryanodine receptor complex	1/520	3/19559	0.0776609	0.22684	0.172272	NOS1	1	InNeu_5
GO:0030173	integral component of Golgi membrane	4/520	61/19559	0.0789119	0.229199	0.174063	ERGIC1/LARGE1/PCSK5/TPST1	4	InNeu_5
GO:0031527	filopodium membrane	2/520	18/19559	0.0815643	0.234271	0.177915	ANTXR1/DMD	2	InNeu_5
GO:0097440	apical dendrite	2/520	18/19559	0.0815643	0.234271	0.177915	ITSN1/OSBP2	2	InNeu_5
GO:0030133	transport vesicle	16/520	410/19559	0.0823321	0.23517	0.178598	GAD2/GRIA1/GRIN2A/IGF1/IQSEC1/KIRREL3/MYRIP/PCSK2/PTPRN2/SNAP91/SVOP/SYN2/SYN3/SYNPR/UNC13A/UNC13C	16	InNeu_5
GO:0043296	apical junction complex	7/520	143/19559	0.0875272	0.247742	0.188146	CYTH3/FRMD4A/MAGI3/NHS/PARD3/PATJ/SORBS1	7	InNeu_5
GO:0016514	SWI/SNF complex	2/520	19/19559	0.0896089	0.247742	0.188146	BICRAL/SMARCA4	2	InNeu_5
GO:0043034	costamere	2/520	19/19559	0.0896089	0.247742	0.188146	DMD/SVIL	2	InNeu_5
GO:0089717	spanning component of membrane	2/520	19/19559	0.0896089	0.247742	0.188146	AJAP1/SLC24A3	2	InNeu_5
GO:0098945	intrinsic component of presynaptic active zone membrane	2/520	19/19559	0.0896089	0.247742	0.188146	CACNA1D/CDH10	2	InNeu_5
GO:1902711	GABA-A receptor complex	2/520	19/19559	0.0896089	0.247742	0.188146	GABRB3/GABRG3	2	InNeu_5
GO:0031228	intrinsic component of Golgi membrane	4/520	66/19559	0.0985723	0.265479	0.201616	ERGIC1/LARGE1/PCSK5/TPST1	4	InNeu_5
GO:0030135	coated vesicle	12/520	298/19559	0.101857	0.265479	0.201616	ADCY8/ASTN1/ASTN2/CHRM2/CLVS1/EGFR/ERGIC1/GAD1/GAD2/GRIA1/PACS1/SNAP91	12	InNeu_5
GO:0033269	internode region of axon	1/520	4/19559	0.102186	0.265479	0.201616	PARD3	1	InNeu_5
GO:0035867	alphav-beta3 integrin-IGF-1-IGF1R complex	1/520	4/19559	0.102186	0.265479	0.201616	IGF1	1	InNeu_5
GO:0042567	insulin-like growth factor ternary complex	1/520	4/19559	0.102186	0.265479	0.201616	IGF1	1	InNeu_5
GO:0061689	tricellular tight junction	1/520	4/19559	0.102186	0.265479	0.201616	SIPA1L3	1	InNeu_5
GO:0070516	CAK-ERCC2 complex	1/520	4/19559	0.102186	0.265479	0.201616	CCNH	1	InNeu_5
GO:0097487	multivesicular body, internal vesicle	1/520	4/19559	0.102186	0.265479	0.201616	EGFR	1	InNeu_5
GO:0098966	perisynaptic extracellular matrix	1/520	4/19559	0.102186	0.265479	0.201616	TNR	1	InNeu_5
GO:0099012	neuronal dense core vesicle membrane	1/520	4/19559	0.102186	0.265479	0.201616	CADPS	1	InNeu_5
GO:0099535	synapse-associated extracellular matrix	1/520	4/19559	0.102186	0.265479	0.201616	TNR	1	InNeu_5
GO:0150005	enzyme activator complex	1/520	4/19559	0.102186	0.265479	0.201616	CCNH	1	InNeu_5
GO:0030658	transport vesicle membrane	9/520	209/19559	0.10648	0.272549	0.206985	GAD2/GRIA1/PTPRN2/SVOP/SYN2/SYN3/SYNPR/UNC13A/UNC13C	9	InNeu_5
GO:0005923	bicellular tight junction	6/520	122/19559	0.107004	0.272549	0.206985	CYTH3/FRMD4A/MAGI3/NHS/PARD3/PATJ	6	InNeu_5
GO:0001725	stress fiber	4/520	68/19559	0.107016	0.272549	0.206985	ABLIM1/NEBL/SIPA1L3/SORBS1	4	InNeu_5
GO:0097517	contractile actin filament bundle	4/520	68/19559	0.107016	0.272549	0.206985	ABLIM1/NEBL/SIPA1L3/SORBS1	4	InNeu_5
GO:0032838	plasma membrane bounded cell projection cytoplasm	9/520	211/19559	0.111144	0.281675	0.213916	ATG7/DLG2/GRIK2/GRIK3/KCNAB1/MAPT/TMEM108/DYNC2I1/WLS	9	InNeu_5
GO:0005874	microtubule	16/520	431/19559	0.113679	0.286693	0.217727	BICD1/BOD1L1/CLIP1/EML6/FGF13/KIF26B/KLHL22/MACF1/MAPT/MTUS2/NINL/REEP1/SLC8A3/SVIL/TIAM1/ZNF804A	16	InNeu_5
GO:0045177	apical part of cell	16/520	433/19559	0.116995	0.293573	0.222952	ABCC1/ADCY8/AJAP1/DAB1/EGFR/ITGA8/MTCL1/MYO5B/NHS/PARD3/PATJ/PTPRO/RIPOR2/SHANK2/SIPA1L3/SORBS2	16	InNeu_5
GO:0005905	clathrin-coated pit	4/520	71/19559	0.120269	0.293573	0.222952	ADCY8/ARRB1/ITSN1/SNAP91	4	InNeu_5
GO:0045171	intercellular bridge	4/520	71/19559	0.120269	0.293573	0.222952	KLHL22/MSRA/NINL/PKNOX2	4	InNeu_5
GO:0031234	extrinsic component of cytoplasmic side of plasma membrane	5/520	99/19559	0.123966	0.293573	0.222952	CYTH3/GNAL/KCNAB1/KCNIP1/TIAM1	5	InNeu_5
GO:0000938	GARP complex	1/520	5/19559	0.12606	0.293573	0.222952	VPS53	1	InNeu_5
GO:0005827	polar microtubule	1/520	5/19559	0.12606	0.293573	0.222952	KLHL22	1	InNeu_5
GO:0005954	calcium- and calmodulin-dependent protein kinase complex	1/520	5/19559	0.12606	0.293573	0.222952	CAMK2G	1	InNeu_5
GO:0016942	insulin-like growth factor binding protein complex	1/520	5/19559	0.12606	0.293573	0.222952	IGF1	1	InNeu_5
GO:0030896	checkpoint clamp complex	1/520	5/19559	0.12606	0.293573	0.222952	RAD9A	1	InNeu_5
GO:0032783	super elongation complex	1/520	5/19559	0.12606	0.293573	0.222952	AFF3	1	InNeu_5
GO:0036454	growth factor complex	1/520	5/19559	0.12606	0.293573	0.222952	IGF1	1	InNeu_5
GO:0060171	stereocilium membrane	1/520	5/19559	0.12606	0.293573	0.222952	RIPOR2	1	InNeu_5
GO:0070552	BRISC complex	1/520	5/19559	0.12606	0.293573	0.222952	BABAM2	1	InNeu_5
GO:0097418	neurofibrillary tangle	1/520	5/19559	0.12606	0.293573	0.222952	MAPT	1	InNeu_5
GO:0098871	postsynaptic actin cytoskeleton	1/520	5/19559	0.12606	0.293573	0.222952	ITSN1	1	InNeu_5
GO:0099544	perisynaptic space	1/520	5/19559	0.12606	0.293573	0.222952	TNR	1	InNeu_5
GO:1990745	EARP complex	1/520	5/19559	0.12606	0.293573	0.222952	VPS53	1	InNeu_5
GO:0044291	cell-cell contact zone	4/520	74/19559	0.134187	0.311097	0.23626	AJAP1/FGF13/SPTBN4/TIAM1	4	InNeu_5
GO:0032432	actin filament bundle	4/520	76/19559	0.143814	0.327071	0.248391	ABLIM1/NEBL/SIPA1L3/SORBS1	4	InNeu_5
GO:0034707	chloride channel complex	3/520	50/19559	0.147334	0.327071	0.248391	GABRB3/GABRG3/GLRA2	3	InNeu_5
GO:0016012	sarcoglycan complex	1/520	6/19559	0.149301	0.327071	0.248391	SGCZ	1	InNeu_5
GO:0016589	NURF complex	1/520	6/19559	0.149301	0.327071	0.248391	BPTF	1	InNeu_5
GO:0030430	host cell cytoplasm	1/520	6/19559	0.149301	0.327071	0.248391	BICD1	1	InNeu_5
GO:0032127	dense core granule membrane	1/520	6/19559	0.149301	0.327071	0.248391	CADPS	1	InNeu_5
GO:0033165	interphotoreceptor matrix	1/520	6/19559	0.149301	0.327071	0.248391	EYS	1	InNeu_5
GO:0033655	host cell cytoplasm part	1/520	6/19559	0.149301	0.327071	0.248391	BICD1	1	InNeu_5
GO:0097165	nuclear stress granule	1/520	6/19559	0.149301	0.327071	0.248391	RBFOX1	1	InNeu_5
GO:0097427	microtubule bundle	1/520	6/19559	0.149301	0.327071	0.248391	MTCL1	1	InNeu_5
GO:0098985	asymmetric, glutamatergic, excitatory synapse	1/520	6/19559	0.149301	0.327071	0.248391	SHISA6	1	InNeu_5
GO:1990246	uniplex complex	1/520	6/19559	0.149301	0.327071	0.248391	MICU1	1	InNeu_5
GO:1990635	proximal dendrite	1/520	6/19559	0.149301	0.327071	0.248391	KCNAB1	1	InNeu_5
GO:0030175	filopodium	5/520	106/19559	0.15212	0.33184	0.252013	ANTXR1/DMD/FGF13/RIPOR2/TENM2	5	InNeu_5
GO:0009925	basal plasma membrane	3/520	51/19559	0.153651	0.332486	0.252504	ABCC1/CHRM3/EGFR	3	InNeu_5
GO:0005881	cytoplasmic microtubule	4/520	78/19559	0.153703	0.332486	0.252504	BICD1/CLIP1/MTUS2/REEP1	4	InNeu_5
GO:0042641	actomyosin	4/520	79/19559	0.158741	0.341954	0.259695	ABLIM1/NEBL/SIPA1L3/SORBS1	4	InNeu_5
GO:0016324	apical plasma membrane	13/520	361/19559	0.167132	0.358408	0.27219	ABCC1/ADCY8/AJAP1/EGFR/MTCL1/NHS/PARD3/PATJ/PTPRO/RIPOR2/SHANK2/SIPA1L3/SORBS2	13	InNeu_5
GO:0036464	cytoplasmic ribonucleoprotein granule	9/520	233/19559	0.169594	0.358408	0.27219	ATXN2/MAPT/MCC/PARD3/PRRC2C/RBFOX1/SAMD4A/SYNE1/TNRC6A	9	InNeu_5
GO:0016011	dystroglycan complex	1/520	7/19559	0.171925	0.358408	0.27219	SGCZ	1	InNeu_5
GO:0031235	intrinsic component of the cytoplasmic side of the plasma membrane	1/520	7/19559	0.171925	0.358408	0.27219	PRMT8	1	InNeu_5
GO:0044300	cerebellar mossy fiber	1/520	7/19559	0.171925	0.358408	0.27219	CACNG2	1	InNeu_5
GO:0070852	cell body fiber	1/520	7/19559	0.171925	0.358408	0.27219	SPTBN4	1	InNeu_5
GO:0098684	photoreceptor ribbon synapse	1/520	7/19559	0.171925	0.358408	0.27219	CACNB2	1	InNeu_5
GO:0098835	presynaptic endocytic zone membrane	1/520	7/19559	0.171925	0.358408	0.27219	SNAP91	1	InNeu_5
GO:0002102	podosome	2/520	29/19559	0.179619	0.371453	0.282097	SH3PXD2A/SVIL	2	InNeu_5
GO:0044295	axonal growth cone	2/520	29/19559	0.179619	0.371453	0.282097	PARD3/TIAM1	2	InNeu_5
GO:1904115	axon cytoplasm	3/520	57/19559	0.193165	0.382715	0.29065	DLG2/MAPT/TMEM108	3	InNeu_5
GO:0005915	zonula adherens	1/520	8/19559	0.193948	0.382715	0.29065	SORBS1	1	InNeu_5
GO:0033010	paranodal junction	1/520	8/19559	0.193948	0.382715	0.29065	CNTNAP2	1	InNeu_5
GO:0036449	microtubule minus-end	1/520	8/19559	0.193948	0.382715	0.29065	SVIL	1	InNeu_5
GO:0042824	MHC class I peptide loading complex	1/520	8/19559	0.193948	0.382715	0.29065	ABCB9	1	InNeu_5
GO:0043203	axon hillock	1/520	8/19559	0.193948	0.382715	0.29065	SPTBN4	1	InNeu_5
GO:0044352	pinosome	1/520	8/19559	0.193948	0.382715	0.29065	CLIP1	1	InNeu_5
GO:0044354	macropinosome	1/520	8/19559	0.193948	0.382715	0.29065	CLIP1	1	InNeu_5
GO:0070531	BRCA1-A complex	1/520	8/19559	0.193948	0.382715	0.29065	BABAM2	1	InNeu_5
GO:0071439	clathrin complex	1/520	8/19559	0.193948	0.382715	0.29065	SCLT1	1	InNeu_5
GO:0072669	tRNA-splicing ligase complex	1/520	8/19559	0.193948	0.382715	0.29065	ZBTB8OS	1	InNeu_5
GO:0099571	postsynaptic cytoskeleton	1/520	8/19559	0.193948	0.382715	0.29065	ITSN1	1	InNeu_5
GO:0048787	presynaptic active zone membrane	2/520	31/19559	0.198975	0.390843	0.296823	CACNA1D/CDH10	2	InNeu_5
GO:0035770	ribonucleoprotein granule	9/520	243/19559	0.200125	0.390843	0.296823	ATXN2/MAPT/MCC/PARD3/PRRC2C/RBFOX1/SAMD4A/SYNE1/TNRC6A	9	InNeu_5
GO:0001726	ruffle	7/520	179/19559	0.200336	0.390843	0.296823	CLIP1/CYTH3/MACF1/MTSS1/PTPRJ/SNTG1/TIAM1	7	InNeu_5
GO:0030665	clathrin-coated vesicle membrane	5/520	118/19559	0.205752	0.399901	0.303701	ADCY8/CHRM2/EGFR/GAD1/GAD2	5	InNeu_5
GO:0008091	spectrin	1/520	9/19559	0.215387	0.406405	0.308641	SPTBN4	1	InNeu_5
GO:0008385	IkappaB kinase complex	1/520	9/19559	0.215387	0.406405	0.308641	ERC1	1	InNeu_5
GO:0014731	spectrin-associated cytoskeleton	1/520	9/19559	0.215387	0.406405	0.308641	ANK1	1	InNeu_5
GO:0033647	host intracellular organelle	1/520	9/19559	0.215387	0.406405	0.308641	BICD1	1	InNeu_5
GO:0033648	host intracellular membrane-bounded organelle	1/520	9/19559	0.215387	0.406405	0.308641	BICD1	1	InNeu_5
GO:0045179	apical cortex	1/520	9/19559	0.215387	0.406405	0.308641	MYO5B	1	InNeu_5
GO:0060187	cell pole	1/520	9/19559	0.215387	0.406405	0.308641	ASTN2	1	InNeu_5
GO:0090576	RNA polymerase III transcription regulator complex	1/520	9/19559	0.215387	0.406405	0.308641	BDP1	1	InNeu_5
GO:0005790	smooth endoplasmic reticulum	2/520	34/19559	0.228415	0.42632	0.323766	PLCB4/RYR3	2	InNeu_5
GO:0030285	integral component of synaptic vesicle membrane	2/520	34/19559	0.228415	0.42632	0.323766	PTPRN2/SYNPR	2	InNeu_5
GO:1990752	microtubule end	2/520	34/19559	0.228415	0.42632	0.323766	CLIP1/SVIL	2	InNeu_5
GO:0019005	SCF ubiquitin ligase complex	3/520	63/19559	0.234846	0.436231	0.331292	FBXL2/FBXL20/FBXO17	3	InNeu_5
GO:0036128	CatSper complex	1/520	10/19559	0.236256	0.436231	0.331292	CATSPER2	1	InNeu_5
GO:0097539	ciliary transition fiber	1/520	10/19559	0.236256	0.436231	0.331292	SCLT1	1	InNeu_5
GO:0055037	recycling endosome	7/520	190/19559	0.242747	0.446619	0.339182	ARHGAP44/GRIA1/INPP4A/ITSN1/MYO5B/RELCH/VPS53	7	InNeu_5
GO:0032587	ruffle membrane	4/520	95/19559	0.246267	0.451489	0.34288	MACF1/PTPRJ/SNTG1/TIAM1	4	InNeu_5
GO:0062023	collagen-containing extracellular matrix	14/520	427/19559	0.248289	0.453588	0.344474	CDH13/COL21A1/COL25A1/COLQ/EYS/FRAS1/FREM1/GPC6/LAMA3/NAV2/NTN4/TMEFF2/TNR/VWC2	14	InNeu_5
GO:0005652	nuclear lamina	1/520	11/19559	0.256572	0.458988	0.348575	HLCS	1	InNeu_5
GO:0031010	ISWI-type complex	1/520	11/19559	0.256572	0.458988	0.348575	BPTF	1	InNeu_5
GO:0034992	microtubule organizing center attachment site	1/520	11/19559	0.256572	0.458988	0.348575	SYNE1	1	InNeu_5
GO:0034993	meiotic nuclear membrane microtubule tethering complex	1/520	11/19559	0.256572	0.458988	0.348575	SYNE1	1	InNeu_5
GO:0106083	nuclear membrane protein complex	1/520	11/19559	0.256572	0.458988	0.348575	SYNE1	1	InNeu_5
GO:0106094	nuclear membrane microtubule tethering complex	1/520	11/19559	0.256572	0.458988	0.348575	SYNE1	1	InNeu_5
GO:0005685	U1 snRNP	2/520	37/19559	0.258122	0.460169	0.349472	LUC7L3/SNRPN	2	InNeu_5
GO:0031461	cullin-RING ubiquitin ligase complex	6/520	162/19559	0.262416	0.466217	0.354065	DCAF10/FBXL2/FBXL20/FBXO17/KLHL22/ZSWIM5	6	InNeu_5
GO:0030666	endocytic vesicle membrane	6/520	164/19559	0.271437	0.480592	0.364982	CACNG2/CACNG3/CACNG4/CAMK2G/GRIA1/WLS	6	InNeu_5
GO:0031301	integral component of organelle membrane	12/520	367/19559	0.272741	0.48105	0.36533	ABCB9/CNR1/ERGIC1/EXT1/FAR2/LARGE1/MICU1/PCSK5/PTPRN2/SYNPR/TPST1/WLS	12	InNeu_5
GO:0000439	transcription factor TFIIH core complex	1/520	12/19559	0.276348	0.48105	0.36533	CCNH	1	InNeu_5
GO:0019908	nuclear cyclin-dependent protein kinase holoenzyme complex	1/520	12/19559	0.276348	0.48105	0.36533	CCNH	1	InNeu_5
GO:0033270	paranode region of axon	1/520	12/19559	0.276348	0.48105	0.36533	SPTBN4	1	InNeu_5
GO:0071564	npBAF complex	1/520	12/19559	0.276348	0.48105	0.36533	SMARCA4	1	InNeu_5
GO:0045178	basal part of cell	3/520	69/19559	0.277907	0.48214	0.366157	ABCC1/CHRM3/EGFR	3	InNeu_5
GO:0001931	uropod	1/520	13/19559	0.295599	0.499427	0.379286	PIP5K1B	1	InNeu_5
GO:0005675	transcription factor TFIIH holo complex	1/520	13/19559	0.295599	0.499427	0.379286	CCNH	1	InNeu_5
GO:0005687	U4 snRNP	1/520	13/19559	0.295599	0.499427	0.379286	SNRPN	1	InNeu_5
GO:0031254	cell trailing edge	1/520	13/19559	0.295599	0.499427	0.379286	PIP5K1B	1	InNeu_5
GO:0033646	host intracellular part	1/520	13/19559	0.295599	0.499427	0.379286	BICD1	1	InNeu_5
GO:0036038	MKS complex	1/520	13/19559	0.295599	0.499427	0.379286	AHI1	1	InNeu_5
GO:0043656	host intracellular region	1/520	13/19559	0.295599	0.499427	0.379286	BICD1	1	InNeu_5
GO:0098691	dopaminergic synapse	1/520	13/19559	0.295599	0.499427	0.379286	ADRA1A	1	InNeu_5
GO:0005769	early endosome	12/520	377/19559	0.303192	0.510587	0.387761	ASTN2/CLVS1/CNTNAP2/EGFR/GRIA1/INPP4A/LDLRAD4/RNF157/TMEM108/WLS/ZFYVE28/ZFYVE9	12	InNeu_5
GO:0010494	cytoplasmic stress granule	3/520	74/19559	0.314328	0.515915	0.391807	ATXN2/PRRC2C/RBFOX1	3	InNeu_5
GO:0070603	SWI/SNF superfamily-type complex	3/520	74/19559	0.314328	0.515915	0.391807	BICRAL/BPTF/SMARCA4	3	InNeu_5
GO:0000940	condensed chromosome outer kinetochore	1/520	14/19559	0.314339	0.515915	0.391807	BOD1L1	1	InNeu_5
GO:0008278	cohesin complex	1/520	14/19559	0.314339	0.515915	0.391807	STAG3L4	1	InNeu_5
GO:0031462	Cul2-RING ubiquitin ligase complex	1/520	14/19559	0.314339	0.515915	0.391807	ZSWIM5	1	InNeu_5
GO:0032045	guanyl-nucleotide exchange factor complex	1/520	14/19559	0.314339	0.515915	0.391807	PDE3B	1	InNeu_5
GO:0033643	host cell part	1/520	14/19559	0.314339	0.515915	0.391807	BICD1	1	InNeu_5
GO:0036020	endolysosome membrane	1/520	14/19559	0.314339	0.515915	0.391807	CLEC16A	1	InNeu_5
GO:0033116	endoplasmic reticulum-Golgi intermediate compartment membrane	3/520	75/19559	0.321635	0.526219	0.399633	ERGIC1/GRIA1/ROBO1	3	InNeu_5
GO:0005779	integral component of peroxisomal membrane	1/520	15/19559	0.332581	0.537326	0.408068	FAR2	1	InNeu_5
GO:0010369	chromocenter	1/520	15/19559	0.332581	0.537326	0.408068	SCMH1	1	InNeu_5
GO:0031231	intrinsic component of peroxisomal membrane	1/520	15/19559	0.332581	0.537326	0.408068	FAR2	1	InNeu_5
GO:0071565	nBAF complex	1/520	15/19559	0.332581	0.537326	0.408068	SMARCA4	1	InNeu_5
GO:1904949	ATPase complex	3/520	78/19559	0.34355	0.553319	0.420214	BICRAL/BPTF/SMARCA4	3	InNeu_5
GO:0005892	acetylcholine-gated channel complex	1/520	16/19559	0.350339	0.557308	0.423243	CHRNA7	1	InNeu_5
GO:0016442	RISC complex	1/520	16/19559	0.350339	0.557308	0.423243	TNRC6A	1	InNeu_5
GO:0031332	RNAi effector complex	1/520	16/19559	0.350339	0.557308	0.423243	TNRC6A	1	InNeu_5
GO:0071437	invadopodium	1/520	16/19559	0.350339	0.557308	0.423243	SVIL	1	InNeu_5
GO:0098563	intrinsic component of synaptic vesicle membrane	2/520	47/19559	0.356496	0.565363	0.42936	PTPRN2/SYNPR	2	InNeu_5
GO:0030662	coated vesicle membrane	6/520	183/19559	0.359948	0.569092	0.432192	ADCY8/CHRM2/EGFR/GAD1/GAD2/GRIA1	6	InNeu_5
GO:0099092	postsynaptic density, intracellular component	1/520	17/19559	0.367625	0.579458	0.440064	CTNNA2	1	InNeu_5
GO:0031300	intrinsic component of organelle membrane	12/520	398/19559	0.369651	0.58088	0.441145	ABCB9/CNR1/ERGIC1/EXT1/FAR2/LARGE1/MICU1/PCSK5/PTPRN2/SYNPR/TPST1/WLS	12	InNeu_5
GO:0031143	pseudopodium	1/520	18/19559	0.384452	0.601685	0.456945	ARRB1	1	InNeu_5
GO:0031201	SNARE complex	2/520	50/19559	0.385218	0.601685	0.456945	STXBP5L/SYN2	2	InNeu_5
GO:0014704	intercalated disc	2/520	51/19559	0.39467	0.614591	0.466746	FGF13/SPTBN4	2	InNeu_5
GO:0016327	apicolateral plasma membrane	1/520	19/19559	0.400832	0.622313	0.472611	MTCL1	1	InNeu_5
GO:0031965	nuclear membrane	9/520	301/19559	0.407762	0.63072	0.478995	ADRA1A/ADRA1B/EGFR/NOS1AP/PRICKLE2/RAP1GAP2/SCAI/SYNE1/TNRC18	9	InNeu_5
GO:0005581	collagen trimer	3/520	87/19559	0.408687	0.63072	0.478995	COL21A1/COL25A1/COLQ	3	InNeu_5
GO:0000932	P-body	3/520	88/19559	0.41582	0.639388	0.485578	SAMD4A/SYNE1/TNRC6A	3	InNeu_5
GO:0036019	endolysosome	1/520	20/19559	0.416777	0.639388	0.485578	CLEC16A	1	InNeu_5
GO:0001750	photoreceptor outer segment	3/520	89/19559	0.422926	0.646902	0.491284	ATP8A2/EYS/SHANK2	3	InNeu_5
GO:0000242	pericentriolar material	1/520	21/19559	0.432299	0.653504	0.496299	DYNC2I1	1	InNeu_5
GO:0005868	cytoplasmic dynein complex	1/520	21/19559	0.432299	0.653504	0.496299	DYNC2I1	1	InNeu_5
GO:0032806	carboxy-terminal domain protein kinase complex	1/520	21/19559	0.432299	0.653504	0.496299	CCNH	1	InNeu_5
GO:0099091	postsynaptic specialization, intracellular component	1/520	21/19559	0.432299	0.653504	0.496299	CTNNA2	1	InNeu_5
GO:0005682	U5 snRNP	1/520	22/19559	0.447408	0.664913	0.504963	SNRPN	1	InNeu_5
GO:0005865	striated muscle thin filament	1/520	22/19559	0.447408	0.664913	0.504963	FHOD3	1	InNeu_5
GO:0031258	lamellipodium membrane	1/520	22/19559	0.447408	0.664913	0.504963	ANTXR1	1	InNeu_5
GO:0071782	endoplasmic reticulum tubular network	1/520	22/19559	0.447408	0.664913	0.504963	REEP1	1	InNeu_5
GO:0097038	perinuclear endoplasmic reticulum	1/520	22/19559	0.447408	0.664913	0.504963	OSBP2	1	InNeu_5
GO:0000922	spindle pole	5/520	165/19559	0.447562	0.664913	0.504963	BOD1L1/KLHL22/MTCL1/TTC28/DYNC2I1	5	InNeu_5
GO:0016459	myosin complex	2/520	57/19559	0.449872	0.666429	0.506114	MYO16/MYO5B	2	InNeu_5
GO:0030139	endocytic vesicle	9/520	313/19559	0.453163	0.669387	0.508361	CACNG2/CACNG3/CACNG4/CAMK2G/EGFR/GRIA1/ITSN1/MTSS1/WLS	9	InNeu_5
GO:0097730	non-motile cilium	5/520	167/19559	0.457924	0.672653	0.510841	AHI1/ATP8A2/EYS/PKD1L1/SHANK2	5	InNeu_5
GO:0032588	trans-Golgi network membrane	3/520	94/19559	0.457976	0.672653	0.510841	CALN1/CLVS1/VPS53	3	InNeu_5
GO:0035371	microtubule plus-end	1/520	23/19559	0.462116	0.67681	0.513998	CLIP1	1	InNeu_5
GO:0005686	U2 snRNP	1/520	24/19559	0.476433	0.695808	0.528426	SNRPN	1	InNeu_5
GO:0001917	photoreceptor inner segment	2/520	61/19559	0.485055	0.706404	0.536473	NOS1/SHANK2	2	InNeu_5
GO:0030057	desmosome	1/520	25/19559	0.49037	0.709324	0.538691	KAZN	1	InNeu_5
GO:0031430	M band	1/520	25/19559	0.49037	0.709324	0.538691	ANK1	1	InNeu_5
GO:0005635	nuclear envelope	13/520	473/19559	0.491176	0.709324	0.538691	ADRA1A/ADRA1B/CLIP1/EGFR/ITSN1/NELL1/NOS1AP/PRICKLE2/RANBP17/RAP1GAP2/SCAI/SYNE1/TNRC18	13	InNeu_5
GO:0005771	multivesicular body	2/520	62/19559	0.493631	0.710884	0.539875	EGFR/NEDD4L	2	InNeu_5
GO:0016607	nuclear speck	11/520	401/19559	0.500996	0.719485	0.546407	AFF2/FNBP4/KAZN/LUC7L3/MAML3/MAPT/PNISR/RBM25/SFMBT2/TENM1/ZBTB16	11	InNeu_5
GO:0036379	myofilament	1/520	26/19559	0.503936	0.71971	0.546578	FHOD3	1	InNeu_5
GO:0098827	endoplasmic reticulum subcompartment	1/520	26/19559	0.503936	0.71971	0.546578	REEP1	1	InNeu_5
GO:0016605	PML body	3/520	102/19559	0.512047	0.729279	0.553845	SPTBN4/TENM2/ZBTB16	3	InNeu_5
GO:1902911	protein kinase complex	3/520	104/19559	0.525117	0.745839	0.566422	CCNH/ERC1/NEK10	3	InNeu_5
GO:0005876	spindle microtubule	2/520	66/19559	0.527012	0.746481	0.566909	BOD1L1/KLHL22	2	InNeu_5
GO:0005640	nuclear outer membrane	1/520	28/19559	0.529997	0.746618	0.567013	SYNE1	1	InNeu_5
GO:0030137	COPI-coated vesicle	1/520	28/19559	0.529997	0.746618	0.567013	PACS1	1	InNeu_5
GO:0030686	90S preribosome	1/520	29/19559	0.542511	0.760103	0.577255	RRP7BP	1	InNeu_5
GO:0097225	sperm midpiece	1/520	29/19559	0.542511	0.760103	0.577255	PACRG	1	InNeu_5
GO:0008305	integrin complex	1/520	31/19559	0.566549	0.791638	0.601203	ITGA8	1	InNeu_5
GO:0000407	phagophore assembly site	1/520	32/19559	0.578091	0.805588	0.611798	ATG7	1	InNeu_5
GO:0060170	ciliary membrane	2/520	74/19559	0.589176	0.818828	0.621852	PKD1L1/SHANK2	2	InNeu_5
GO:0005720	nuclear heterochromatin	1/520	34/19559	0.600263	0.825362	0.626815	MPHOSPH8	1	InNeu_5
GO:0005834	heterotrimeric G-protein complex	1/520	34/19559	0.600263	0.825362	0.626815	GNAL	1	InNeu_5
GO:0097386	glial cell projection	1/520	34/19559	0.600263	0.825362	0.626815	MAPT	1	InNeu_5
GO:1905360	GTPase complex	1/520	34/19559	0.600263	0.825362	0.626815	GNAL	1	InNeu_5
GO:0097733	photoreceptor cell cilium	3/520	117/19559	0.605064	0.829756	0.630152	ATP8A2/EYS/SHANK2	3	InNeu_5
GO:0005770	late endosome	7/520	278/19559	0.610783	0.831158	0.631217	ASTN2/CLEC16A/EGFR/GRIN2B/ELAPOR1/NEDD4L/NMNAT2	7	InNeu_5
GO:0000118	histone deacetylase complex	2/520	77/19559	0.61087	0.831158	0.631217	HDAC9/TRERF1	2	InNeu_5
GO:0080008	Cul4-RING E3 ubiquitin ligase complex	1/520	35/19559	0.610909	0.831158	0.631217	DCAF10	1	InNeu_5
GO:0016234	inclusion body	2/520	78/19559	0.617905	0.836453	0.635237	MAPT/SFMBT2	2	InNeu_5
GO:0031463	Cul3-RING ubiquitin ligase complex	1/520	36/19559	0.621272	0.836453	0.635237	KLHL22	1	InNeu_5
GO:0097546	ciliary base	1/520	36/19559	0.621272	0.836453	0.635237	DYNC2I1	1	InNeu_5
GO:0098636	protein complex involved in cell adhesion	1/520	36/19559	0.621272	0.836453	0.635237	ITGA8	1	InNeu_5
GO:0031672	A band	1/520	37/19559	0.63136	0.843873	0.640873	ANK1	1	InNeu_5
GO:0005758	mitochondrial intermembrane space	2/520	80/19559	0.63168	0.843873	0.640873	MICU1/PRELID2	2	InNeu_5
GO:0030864	cortical actin cytoskeleton	2/520	80/19559	0.63168	0.843873	0.640873	MYRIP/SPTBN4	2	InNeu_5
GO:0032592	integral component of mitochondrial membrane	2/520	81/19559	0.638422	0.85068	0.646042	CNR1/MICU1	2	InNeu_5
GO:0000151	ubiquitin ligase complex	7/520	287/19559	0.643943	0.855125	0.649418	BABAM2/DCAF10/FBXL2/FBXL20/FBXO17/KLHL22/ZSWIM5	7	InNeu_5
GO:0098573	intrinsic component of mitochondrial membrane	2/520	82/19559	0.645065	0.855125	0.649418	CNR1/MICU1	2	InNeu_5
GO:0001772	immunological synapse	1/520	39/19559	0.650737	0.858243	0.651786	PTPRJ	1	InNeu_5
GO:0016235	aggresome	1/520	39/19559	0.650737	0.858243	0.651786	SFMBT2	1	InNeu_5
GO:0000788	nuclear nucleosome	1/520	40/19559	0.660042	0.868299	0.659423	MPHOSPH8	1	InNeu_5
GO:0055038	recycling endosome membrane	2/520	85/19559	0.664418	0.871838	0.66211	GRIA1/INPP4A	2	InNeu_5
GO:0016592	mediator complex	1/520	41/19559	0.669098	0.87538	0.6648	CDK8	1	InNeu_5
GO:0001650	fibrillar center	3/520	129/19559	0.670504	0.87538	0.6648	CAMK4/SAMD4A/TRERF1	3	InNeu_5
GO:0005793	endoplasmic reticulum-Golgi intermediate compartment	3/520	130/19559	0.675582	0.879788	0.668148	ERGIC1/GRIA1/ROBO1	3	InNeu_5
GO:0000152	nuclear ubiquitin ligase complex	1/520	43/19559	0.686496	0.886798	0.673472	BABAM2	1	InNeu_5
GO:0000307	cyclin-dependent protein kinase holoenzyme complex	1/520	43/19559	0.686496	0.886798	0.673472	CCNH	1	InNeu_5
GO:0046540	U4/U6 x U5 tri-snRNP complex	1/520	43/19559	0.686496	0.886798	0.673472	SNRPN	1	InNeu_5
GO:1902554	serine/threonine protein kinase complex	2/520	89/19559	0.688888	0.886798	0.673472	CCNH/ERC1	2	InNeu_5
GO:0072686	mitotic spindle	3/520	133/19559	0.690469	0.886798	0.673472	KLHL22/NEXMIF/TFDP2	3	InNeu_5
GO:0030055	cell-substrate junction	10/520	423/19559	0.691256	0.886798	0.673472	AFAP1/CDH13/DIXDC1/DMD/EGFR/ITGA8/NHS/SORBS1/SORBS2/SVIL	10	InNeu_5
GO:0031970	organelle envelope lumen	2/520	90/19559	0.694772	0.887005	0.673629	MICU1/PRELID2	2	InNeu_5
GO:0097526	spliceosomal tri-snRNP complex	1/520	44/19559	0.694849	0.887005	0.673629	SNRPN	1	InNeu_5
GO:0098858	actin-based cell projection	5/520	220/19559	0.699186	0.890343	0.676164	ANTXR1/DMD/FGF13/RIPOR2/TENM2	5	InNeu_5
GO:0001533	cornified envelope	1/520	45/19559	0.70298	0.892975	0.678163	KAZN	1	InNeu_5
GO:0030118	clathrin coat	1/520	46/19559	0.710895	0.897655	0.681717	SCLT1	1	InNeu_5
GO:0097542	ciliary tip	1/520	46/19559	0.710895	0.897655	0.681717	DYNC2I1	1	InNeu_5
GO:0005684	U2-type spliceosomal complex	2/520	93/19559	0.711873	0.897655	0.681717	LUC7L3/SNRPN	2	InNeu_5
GO:0030496	midbody	4/520	182/19559	0.716577	0.901387	0.684551	MTCL1/NEXMIF/SVIL/TTC28	4	InNeu_5
GO:0097731	9+0 non-motile cilium	3/520	139/19559	0.71869	0.901852	0.684904	ATP8A2/EYS/SHANK2	3	InNeu_5
GO:0030134	COPII-coated ER to Golgi transport vesicle	2/520	95/19559	0.722823	0.902656	0.685515	ERGIC1/GRIA1	2	InNeu_5
GO:0034451	centriolar satellite	2/520	95/19559	0.722823	0.902656	0.685515	PATJ/PIBF1	2	InNeu_5
GO:0097525	spliceosomal snRNP complex	2/520	96/19559	0.728165	0.907136	0.688917	LUC7L3/SNRPN	2	InNeu_5
GO:0005871	kinesin complex	1/520	51/19559	0.747421	0.928886	0.705435	KIF26B	1	InNeu_5
GO:0005782	peroxisomal matrix	1/520	52/19559	0.754154	0.932769	0.708384	FAR2	1	InNeu_5
GO:0031907	microbody lumen	1/520	52/19559	0.754154	0.932769	0.708384	FAR2	1	InNeu_5
GO:0030532	small nuclear ribonucleoprotein complex	2/520	102/19559	0.758412	0.934963	0.71005	LUC7L3/SNRPN	2	InNeu_5
GO:0030286	dynein complex	1/520	53/19559	0.760707	0.934963	0.71005	DYNC2I1	1	InNeu_5
GO:0000794	condensed nuclear chromosome	2/520	103/19559	0.763161	0.934963	0.71005	RAD9A/RGS12	2	InNeu_5
GO:0005796	Golgi lumen	2/520	103/19559	0.763161	0.934963	0.71005	GPC6/PCSK5	2	InNeu_5
GO:0032154	cleavage furrow	1/520	54/19559	0.767086	0.935339	0.710336	SVIL	1	InNeu_5
GO:0032420	stereocilium	1/520	54/19559	0.767086	0.935339	0.710336	RIPOR2	1	InNeu_5
GO:0005903	brush border	2/520	106/19559	0.776924	0.943467	0.716509	DAB1/SHANK2	2	InNeu_5
GO:0005925	focal adhesion	9/520	415/19559	0.777403	0.943467	0.716509	AFAP1/CDH13/DIXDC1/EGFR/ITGA8/NHS/SORBS1/SORBS2/SVIL	9	InNeu_5
GO:0008023	transcription elongation factor complex	1/520	56/19559	0.77934	0.943604	0.716612	AFF3	1	InNeu_5
GO:0031526	brush border membrane	1/520	58/19559	0.79095	0.955319	0.725509	SHANK2	1	InNeu_5
GO:0030176	integral component of endoplasmic reticulum membrane	3/520	158/19559	0.794922	0.955319	0.725509	ABCB9/ERGIC1/EXT1	3	InNeu_5
GO:0032421	stereocilium bundle	1/520	59/19559	0.796525	0.955319	0.725509	RIPOR2	1	InNeu_5
GO:0005875	microtubule associated complex	3/520	159/19559	0.79841	0.955319	0.725509	KIF26B/LRP8/DYNC2I1	3	InNeu_5
GO:0098862	cluster of actin-based cell projections	3/520	159/19559	0.79841	0.955319	0.725509	DAB1/RIPOR2/SHANK2	3	InNeu_5
GO:0005778	peroxisomal membrane	1/520	60/19559	0.801951	0.955319	0.725509	FAR2	1	InNeu_5
GO:0031903	microbody membrane	1/520	60/19559	0.801951	0.955319	0.725509	FAR2	1	InNeu_5
GO:0101003	ficolin-1-rich granule membrane	1/520	61/19559	0.807232	0.9594	0.728609	PTPRN2	1	InNeu_5
GO:0120114	Sm-like protein family complex	2/520	114/19559	0.810254	0.960783	0.729659	LUC7L3/SNRPN	2	InNeu_5
GO:0012507	ER to Golgi transport vesicle membrane	1/520	62/19559	0.812373	0.961091	0.729893	GRIA1	1	InNeu_5
GO:0031227	intrinsic component of endoplasmic reticulum membrane	3/520	166/19559	0.821456	0.969509	0.736286	ABCB9/ERGIC1/EXT1	3	InNeu_5
GO:0005882	intermediate filament	4/520	215/19559	0.826862	0.969509	0.736286	CLIP1/DLGAP2/MACF1/SHANK2	4	InNeu_5
GO:0018995	host cellular component	1/520	65/19559	0.82699	0.969509	0.736286	BICD1	1	InNeu_5
GO:0043657	host cell	1/520	65/19559	0.82699	0.969509	0.736286	BICD1	1	InNeu_5
GO:0031968	organelle outer membrane	4/520	218/19559	0.834854	0.97094	0.737373	AGPAT4/CNR1/SLC8A3/SYNE1	4	InNeu_5
GO:0031093	platelet alpha granule lumen	1/520	67/19559	0.836097	0.97094	0.737373	IGF1	1	InNeu_5
GO:0019867	outer membrane	4/520	220/19559	0.840009	0.97094	0.737373	AGPAT4/CNR1/SLC8A3/SYNE1	4	InNeu_5
GO:0035869	ciliary transition zone	1/520	68/19559	0.840469	0.97094	0.737373	AHI1	1	InNeu_5
GO:0005844	polysome	1/520	69/19559	0.844725	0.97094	0.737373	ATXN2	1	InNeu_5
GO:0000793	condensed chromosome	4/520	222/19559	0.845028	0.97094	0.737373	BOD1L1/RAD9A/RGS12/STAG3L4	4	InNeu_5
GO:0097014	ciliary plasm	2/520	124/19559	0.845631	0.97094	0.737373	ATG7/DYNC2I1	2	InNeu_5
GO:0101002	ficolin-1-rich granule	2/520	124/19559	0.845631	0.97094	0.737373	ATG7/GPI	2	InNeu_5
GO:1904813	ficolin-1-rich granule lumen	2/520	124/19559	0.845631	0.97094	0.737373	ATG7/GPI	2	InNeu_5
GO:0005801	cis-Golgi network	1/520	70/19559	0.848868	0.97094	0.737373	AKAP9	1	InNeu_5
GO:0099023	vesicle tethering complex	1/520	70/19559	0.848868	0.97094	0.737373	VPS53	1	InNeu_5
GO:0032153	cell division site	1/520	72/19559	0.856826	0.977878	0.742642	SVIL	1	InNeu_5
GO:0005819	spindle	7/520	367/19559	0.859722	0.978858	0.743386	BOD1L1/KLHL22/MTCL1/NEXMIF/TFDP2/TTC28/DYNC2I1	7	InNeu_5
GO:0005667	transcription regulator complex	8/520	413/19559	0.861722	0.978858	0.743386	ARNT2/BDP1/CCNH/HDAC9/NR6A1/TFDP2/TRERF1/ZBTB16	8	InNeu_5
GO:0005798	Golgi-associated vesicle	3/520	181/19559	0.863364	0.978858	0.743386	ERGIC1/GRIA1/PACS1	3	InNeu_5
GO:0017053	transcription repressor complex	1/520	76/19559	0.871508	0.984964	0.748023	ZBTB16	1	InNeu_5
GO:0035097	histone methyltransferase complex	1/520	77/19559	0.874937	0.984964	0.748023	HDAC9	1	InNeu_5
GO:0000792	heterochromatin	1/520	78/19559	0.878276	0.984964	0.748023	MPHOSPH8	1	InNeu_5
GO:0015030	Cajal body	1/520	78/19559	0.878276	0.984964	0.748023	ANKS1B	1	InNeu_5
GO:0030684	preribosome	1/520	78/19559	0.878276	0.984964	0.748023	RRP7BP	1	InNeu_5
GO:0016591	RNA polymerase II, holoenzyme	1/520	79/19559	0.881525	0.985595	0.748502	CCNH	1	InNeu_5
GO:0000776	kinetochore	2/520	137/19559	0.882651	0.985595	0.748502	BOD1L1/CLIP1	2	InNeu_5
GO:0005741	mitochondrial outer membrane	3/520	192/19559	0.888356	0.989827	0.751716	AGPAT4/CNR1/SLC8A3	3	InNeu_5
GO:0005814	centriole	2/520	143/19559	0.896809	0.997097	0.757238	AHI1/SCLT1	2	InNeu_5
GO:0005643	nuclear pore	1/520	85/19559	0.89928	0.997168	0.757291	RANBP17	1	InNeu_5
GO:0031514	motile cilium	3/520	199/19559	0.902053	0.997168	0.757291	CATSPER2/EFCAB2/PACRG	3	InNeu_5
GO:0045111	intermediate filament cytoskeleton	4/520	251/19559	0.904054	0.997168	0.757291	CLIP1/DLGAP2/MACF1/SHANK2	4	InNeu_5
GO:0071013	catalytic step 2 spliceosome	1/520	87/19559	0.904587	0.997168	0.757291	SNRPN	1	InNeu_5
GO:0005795	Golgi stack	2/520	151/19559	0.913223	0.998296	0.758148	AKAP9/CHSY3	2	InNeu_5
GO:0031091	platelet alpha granule	1/520	91/19559	0.914379	0.998296	0.758148	IGF1	1	InNeu_5
GO:0035579	specific granule membrane	1/520	91/19559	0.914379	0.998296	0.758148	PTPRJ	1	InNeu_5
GO:0005811	lipid droplet	1/520	93/19559	0.918892	0.998296	0.758148	FAAH2	1	InNeu_5
GO:0032580	Golgi cisterna membrane	1/520	93/19559	0.918892	0.998296	0.758148	CHSY3	1	InNeu_5
GO:0036064	ciliary basal body	2/520	155/19559	0.92048	0.998296	0.758148	AHI1/ERC1	2	InNeu_5
GO:0030117	membrane coat	1/520	94/19559	0.921059	0.998296	0.758148	SCLT1	1	InNeu_5
GO:0048475	coated membrane	1/520	94/19559	0.921059	0.998296	0.758148	SCLT1	1	InNeu_5
GO:0043202	lysosomal lumen	1/520	96/19559	0.92522	0.999965	0.759415	GPC6	1	InNeu_5
GO:0090575	RNA polymerase II transcription regulator complex	2/520	161/19559	0.930304	0.999965	0.759415	CCNH/TFDP2	2	InNeu_5
GO:0055029	nuclear DNA-directed RNA polymerase complex	1/520	103/19559	0.938135	0.999965	0.759415	CCNH	1	InNeu_5
GO:0000428	DNA-directed RNA polymerase complex	1/520	104/19559	0.939789	0.999965	0.759415	CCNH	1	InNeu_5
GO:0034708	methyltransferase complex	1/520	105/19559	0.941398	0.999965	0.759415	HDAC9	1	InNeu_5
GO:0000777	condensed chromosome kinetochore	1/520	106/19559	0.942964	0.999965	0.759415	BOD1L1	1	InNeu_5
GO:0000786	nucleosome	1/520	108/19559	0.945973	0.999965	0.759415	MPHOSPH8	1	InNeu_5
GO:0030880	RNA polymerase complex	1/520	108/19559	0.945973	0.999965	0.759415	CCNH	1	InNeu_5
GO:0030660	Golgi-associated vesicle membrane	1/520	112/19559	0.951523	0.999965	0.759415	GRIA1	1	InNeu_5
GO:0036126	sperm flagellum	1/520	115/19559	0.955309	0.999965	0.759415	PACRG	1	InNeu_5
GO:0044815	DNA packaging complex	1/520	116/19559	0.956504	0.999965	0.759415	MPHOSPH8	1	InNeu_5
GO:0031985	Golgi cisterna	1/520	117/19559	0.957667	0.999965	0.759415	CHSY3	1	InNeu_5
GO:0005884	actin filament	1/520	118/19559	0.9588	0.999965	0.759415	SPTBN4	1	InNeu_5
GO:0097729	9+2 motile cilium	1/520	120/19559	0.960974	0.999965	0.759415	PACRG	1	InNeu_5
GO:0000779	condensed chromosome, centromeric region	1/520	122/19559	0.963034	0.999965	0.759415	BOD1L1	1	InNeu_5
GO:0005930	axoneme	1/520	122/19559	0.963034	0.999965	0.759415	ATG7	1	InNeu_5
GO:0005681	spliceosomal complex	2/520	192/19559	0.965241	0.999965	0.759415	LUC7L3/SNRPN	2	InNeu_5
GO:0061695	transferase complex, transferring phosphorus-containing groups	3/520	253/19559	0.966116	0.999965	0.759415	CCNH/ERC1/NEK10	3	InNeu_5
GO:0000775	chromosome, centromeric region	2/520	196/19559	0.968275	0.999965	0.759415	BOD1L1/CLIP1	2	InNeu_5
GO:0005774	vacuolar membrane	6/520	427/19559	0.972443	0.999965	0.759415	ABCB9/ARRB1/CLEC16A/GPR137C/ELAPOR1/SBF2	6	InNeu_5
GO:0005765	lysosomal membrane	5/520	375/19559	0.972755	0.999965	0.759415	ABCB9/ARRB1/CLEC16A/GPR137C/ELAPOR1	5	InNeu_5
GO:0098852	lytic vacuole membrane	5/520	375/19559	0.972755	0.999965	0.759415	ABCB9/ARRB1/CLEC16A/GPR137C/ELAPOR1	5	InNeu_5
GO:0005777	peroxisome	1/520	137/19559	0.975392	0.999965	0.759415	FAR2	1	InNeu_5
GO:0042579	microbody	1/520	137/19559	0.975392	0.999965	0.759415	FAR2	1	InNeu_5
GO:0098800	inner mitochondrial membrane protein complex	1/520	138/19559	0.976051	0.999965	0.759415	MICU1	1	InNeu_5
GO:0031983	vesicle lumen	4/520	328/19559	0.976361	0.999965	0.759415	ATG7/EGFR/GPI/IGF1	4	InNeu_5
GO:0031902	late endosome membrane	1/520	140/19559	0.977316	0.999965	0.759415	ELAPOR1	1	InNeu_5
GO:0042581	specific granule	1/520	160/19559	0.986822	0.999965	0.759415	PTPRJ	1	InNeu_5
GO:0070820	tertiary granule	1/520	164/19559	0.988179	0.999965	0.759415	PTPRN2	1	InNeu_5
GO:0030667	secretory granule membrane	3/520	306/19559	0.988851	0.999965	0.759415	CADPS/PTPRJ/PTPRN2	3	InNeu_5
GO:0005788	endoplasmic reticulum lumen	3/520	308/19559	0.98932	0.999965	0.759415	COL21A1/COL25A1/PTPRN2	3	InNeu_5
GO:0005775	vacuolar lumen	1/520	173/19559	0.990745	0.999965	0.759415	GPC6	1	InNeu_5
GO:0034774	secretory granule lumen	3/520	322/19559	0.992113	0.999965	0.759415	ATG7/GPI/IGF1	3	InNeu_5
GO:0060205	cytoplasmic vesicle lumen	3/520	326/19559	0.992772	0.999965	0.759415	ATG7/GPI/IGF1	3	InNeu_5
GO:0032993	protein-DNA complex	1/520	205/19559	0.996126	0.999965	0.759415	MPHOSPH8	1	InNeu_5
GO:0009897	external side of plasma membrane	3/520	417/19559	0.999066	0.999965	0.759415	ANTXR1/ASTN1/CDH13	3	InNeu_5
GO:0098687	chromosomal region	2/520	350/19559	0.99921	0.999965	0.759415	BOD1L1/CLIP1	2	InNeu_5
GO:0098798	mitochondrial protein complex	1/520	265/19559	0.999246	0.999965	0.759415	MICU1	1	InNeu_5
GO:0005743	mitochondrial inner membrane	3/520	489/19559	0.999827	0.999965	0.759415	MICU1/SLC25A12/SLC25A48	3	InNeu_5
GO:0005759	mitochondrial matrix	2/520	473/19559	0.999965	0.999965	0.759415	ABAT/ME3	2	InNeu_5
GO:0098978	glutamatergic synapse	11/43	361/19559	2.46754e-10	4.8117e-08	2.51949e-08	ACTB/CALY/CPLX1/DNM1/DYNLL2/GABRD/GRIN1/NRGN/PPP2R1A/SPARCL1/SV2A	11	InNeu_2
GO:0150034	distal axon	8/43	309/19559	3.17874e-07	3.09927e-05	1.62283e-05	ACTB/CALM3/CPLX1/GRIN1/MAP1B/SNCB/SNCG/THY1	8	InNeu_2
GO:1902495	transmembrane transporter complex	7/43	322/19559	5.94928e-06	0.000262918	0.000137668	ATP1A1/ATP1B1/CALM1/CALM3/DPP10/GABRD/GRIN1	7	InNeu_2
GO:1990351	transporter complex	7/43	330/19559	6.98444e-06	0.000262918	0.000137668	ATP1A1/ATP1B1/CALM1/CALM3/DPP10/GABRD/GRIN1	7	InNeu_2
GO:0014069	postsynaptic density	7/43	337/19559	8.0093e-06	0.000262918	0.000137668	ATP1A1/DNM1/DYNLL2/GRIN1/MAP1B/NRGN/NSF	7	InNeu_2
GO:0032279	asymmetric synapse	7/43	343/19559	8.98455e-06	0.000262918	0.000137668	ATP1A1/DNM1/DYNLL2/GRIN1/MAP1B/NRGN/NSF	7	InNeu_2
GO:0043679	axon terminus	5/43	130/19559	9.43809e-06	0.000262918	0.000137668	ACTB/CPLX1/GRIN1/SNCB/SNCG	5	InNeu_2
GO:0099572	postsynaptic specialization	7/43	361/19559	1.25212e-05	0.000305205	0.00015981	ATP1A1/DNM1/DYNLL2/GRIN1/MAP1B/NRGN/NSF	7	InNeu_2
GO:0098984	neuron to neuron synapse	7/43	368/19559	1.4177e-05	0.000307168	0.000160838	ATP1A1/DNM1/DYNLL2/GRIN1/MAP1B/NRGN/NSF	7	InNeu_2
GO:0044306	neuron projection terminus	5/43	149/19559	1.82846e-05	0.00035655	0.000186696	ACTB/CPLX1/GRIN1/SNCB/SNCG	5	InNeu_2
GO:0043196	varicosity	2/43	9/19559	0.000168306	0.0029836	0.00156226	DNM1/MAP1B	2	InNeu_2
GO:0098843	postsynaptic endocytic zone	2/43	10/19559	0.000210088	0.00341394	0.0017876	CALY/DNM1	2	InNeu_2
GO:0005890	sodium:potassium-exchanging ATPase complex	2/43	12/19559	0.00030727	0.00423693	0.00221853	ATP1A1/ATP1B1	2	InNeu_2
GO:0044327	dendritic spine head	2/43	12/19559	0.00030727	0.00423693	0.00221853	DNM1/NRGN	2	InNeu_2
GO:0001917	photoreceptor inner segment	3/43	61/19559	0.000325918	0.00423693	0.00221853	ATP1A1/DNM1/ENO2	3	InNeu_2
GO:0045211	postsynaptic membrane	5/43	280/19559	0.000357835	0.00436111	0.00228355	DNM1/FAIM2/GABRD/GRIN1/NRGN	5	InNeu_2
GO:0016328	lateral plasma membrane	3/43	65/19559	0.000393144	0.00450959	0.0023613	ATP1A1/ATP1B1/PPP2R1A	3	InNeu_2
GO:0044304	main axon	3/43	68/19559	0.000449007	0.00486424	0.002547	DNM1/MAP1B/THY1	3	InNeu_2
GO:0034702	ion channel complex	5/43	299/19559	0.000482939	0.00495648	0.00259529	CALM1/CALM3/DPP10/GABRD/GRIN1	5	InNeu_2
GO:0043197	dendritic spine	4/43	175/19559	0.000582019	0.00564005	0.00295323	DNM1/GRIN1/MAP1B/NRGN	4	InNeu_2
GO:0044309	neuron spine	4/43	177/19559	0.00060739	0.00564005	0.00295323	DNM1/GRIN1/MAP1B/NRGN	4	InNeu_2
GO:0090533	cation-transporting ATPase complex	2/43	18/19559	0.000706366	0.00626097	0.00327835	ATP1A1/ATP1B1	2	InNeu_2
GO:0008021	synaptic vesicle	4/43	205/19559	0.00105029	0.0089046	0.0046626	CALM3/DNM1/GRIN1/SV2A	4	InNeu_2
GO:0044305	calyx of Held	2/43	24/19559	0.00126361	0.00985614	0.00516084	ACTB/CPLX1	2	InNeu_2
GO:0098533	ATPase dependent transmembrane transport complex	2/43	24/19559	0.00126361	0.00985614	0.00516084	ATP1A1/ATP1B1	2	InNeu_2
GO:0034703	cation channel complex	4/43	221/19559	0.00138599	0.0103469	0.0054178	CALM1/CALM3/DPP10/GRIN1	4	InNeu_2
GO:0070382	exocytic vesicle	4/43	223/19559	0.00143264	0.0103469	0.0054178	CALM3/DNM1/GRIN1/SV2A	4	InNeu_2
GO:0097060	synaptic membrane	5/43	387/19559	0.00153326	0.0106781	0.00559122	DNM1/FAIM2/GABRD/GRIN1/NRGN	5	InNeu_2
GO:0030133	transport vesicle	5/43	410/19559	0.00197456	0.0132772	0.00695218	CALM3/DNM1/GRIN1/NRGN/SV2A	5	InNeu_2
GO:0031475	myosin V complex	1/43	1/19559	0.00219848	0.0138291	0.00724116	DYNLL2	1	InNeu_2
GO:1902912	pyruvate kinase complex	1/43	1/19559	0.00219848	0.0138291	0.00724116	PKM	1	InNeu_2
GO:0005874	microtubule	5/43	431/19559	0.00245314	0.0149488	0.00782744	CALM1/CALM3/DNM1/DYNLL2/MAP1B	5	InNeu_2
GO:0070554	synaptobrevin 2-SNAP-25-syntaxin-3-complexin complex	1/43	2/19559	0.00439223	0.0259541	0.01359	CPLX1	1	InNeu_2
GO:0043204	perikaryon	3/43	156/19559	0.00486229	0.0278866	0.0146019	CPLX1/ENO2/MAP1B	3	InNeu_2
GO:0014704	intercalated disc	2/43	51/19559	0.00562202	0.0308326	0.0161445	ATP1A1/ATP1B1	2	InNeu_2
GO:0045121	membrane raft	4/43	329/19559	0.00578853	0.0308326	0.0161445	ATP1A1/ATP1B1/FAIM2/THY1	4	InNeu_2
GO:0098857	membrane microdomain	4/43	330/19559	0.0058503	0.0308326	0.0161445	ATP1A1/ATP1B1/FAIM2/THY1	4	InNeu_2
GO:0030315	T-tubule	2/43	54/19559	0.00628366	0.0322451	0.0168841	ATP1A1/ATP1B1	2	InNeu_2
GO:0098589	membrane region	4/43	343/19559	0.00669382	0.0328747	0.0172138	ATP1A1/ATP1B1/FAIM2/THY1	4	InNeu_2
GO:0043195	terminal bouton	2/43	56/19559	0.00674353	0.0328747	0.0172138	CPLX1/GRIN1	2	InNeu_2
GO:0030426	growth cone	3/43	184/19559	0.00766902	0.036368	0.0190429	CALM3/MAP1B/THY1	3	InNeu_2
GO:0016324	apical plasma membrane	4/43	361/19559	0.00799017	0.036368	0.0190429	ATP1A1/ATP1B1/ATP6V1B2/THY1	4	InNeu_2
GO:0030427	site of polarized growth	3/43	191/19559	0.00849256	0.036368	0.0190429	CALM3/MAP1B/THY1	3	InNeu_2
GO:0000015	phosphopyruvate hydratase complex	1/43	4/19559	0.00876562	0.036368	0.0190429	ENO2	1	InNeu_2
GO:0060342	photoreceptor inner segment membrane	1/43	4/19559	0.00876562	0.036368	0.0190429	ATP1A1	1	InNeu_2
GO:0070032	synaptobrevin 2-SNAP-25-syntaxin-1a-complexin I complex	1/43	4/19559	0.00876562	0.036368	0.0190429	CPLX1	1	InNeu_2
GO:0097457	hippocampal mossy fiber	1/43	4/19559	0.00876562	0.036368	0.0190429	MAP1B	1	InNeu_2
GO:0005876	spindle microtubule	2/43	66/19559	0.00926338	0.0376325	0.019705	CALM1/CALM3	2	InNeu_2
GO:0034704	calcium channel complex	2/43	67/19559	0.00953518	0.0379461	0.0198692	CALM1/CALM3	2	InNeu_2
GO:0030658	transport vesicle membrane	3/43	209/19559	0.0108424	0.0402703	0.0210862	CALM3/NRGN/SV2A	3	InNeu_2
GO:0044302	dentate gyrus mossy fiber	1/43	5/19559	0.0109453	0.0402703	0.0210862	MAP1B	1	InNeu_2
GO:0098844	postsynaptic endocytic zone membrane	1/43	5/19559	0.0109453	0.0402703	0.0210862	DNM1	1	InNeu_2
GO:0098871	postsynaptic actin cytoskeleton	1/43	5/19559	0.0109453	0.0402703	0.0210862	ACTB	1	InNeu_2
GO:0044291	cell-cell contact zone	2/43	74/19559	0.0115359	0.0409002	0.021416	ATP1A1/ATP1B1	2	InNeu_2
GO:0098982	GABA-ergic synapse	2/43	74/19559	0.0115359	0.0409002	0.021416	GABRD/SV2A	2	InNeu_2
GO:0097433	dense body	1/43	6/19559	0.0131202	0.0456865	0.0239222	ACTB	1	InNeu_2
GO:0005901	caveola	2/43	82/19559	0.0140278	0.0479898	0.0251283	ATP1A1/ATP1B1	2	InNeu_2
GO:0098685	Schaffer collateral - CA1 synapse	2/43	84/19559	0.0146841	0.0480912	0.0251814	ACTB/CPLX1	2	InNeu_2
GO:0045177	apical part of cell	4/43	433/19559	0.0148035	0.0480912	0.0251814	ATP1A1/ATP1B1/ATP6V1B2/THY1	4	InNeu_2
GO:0097441	basal dendrite	1/43	7/19559	0.0152905	0.0480912	0.0251814	MAP1B	1	InNeu_2
GO:0098684	photoreceptor ribbon synapse	1/43	7/19559	0.0152905	0.0480912	0.0251814	DNM1	1	InNeu_2
GO:0098835	presynaptic endocytic zone membrane	1/43	7/19559	0.0152905	0.0480912	0.0251814	DNM1	1	InNeu_2
GO:0008076	voltage-gated potassium channel complex	2/43	88/19559	0.0160358	0.0496346	0.0259895	CALM3/DPP10	2	InNeu_2
GO:0016323	basolateral plasma membrane	3/43	246/19559	0.0167549	0.05105	0.0267306	ATP1A1/ATP1B1/NDRG4	3	InNeu_2
GO:0099571	postsynaptic cytoskeleton	1/43	8/19559	0.0174562	0.0523685	0.027421	ACTB	1	InNeu_2
GO:0034705	potassium channel complex	2/43	96/19559	0.0188923	0.0558181	0.0292273	CALM3/DPP10	2	InNeu_2
GO:0033180	proton-transporting V-type ATPase, V1 domain	1/43	9/19559	0.0196172	0.0562551	0.0294561	ATP6V1B2	1	InNeu_2
GO:0098833	presynaptic endocytic zone	1/43	9/19559	0.0196172	0.0562551	0.0294561	DNM1	1	InNeu_2
GO:0016461	unconventional myosin complex	1/43	10/19559	0.0217735	0.0596806	0.0312497	DYNLL2	1	InNeu_2
GO:0030672	synaptic vesicle membrane	2/43	104/19559	0.0219466	0.0596806	0.0312497	CALM3/SV2A	2	InNeu_2
GO:0099501	exocytic vesicle membrane	2/43	104/19559	0.0219466	0.0596806	0.0312497	CALM3/SV2A	2	InNeu_2
GO:0042470	melanosome	2/43	105/19559	0.022342	0.0596806	0.0312497	ATP1A1/ATP6V1B2	2	InNeu_2
GO:0048770	pigment granule	2/43	105/19559	0.022342	0.0596806	0.0312497	ATP1A1/ATP6V1B2	2	InNeu_2
GO:0005911	cell-cell junction	4/43	493/19559	0.0226749	0.0597513	0.0312868	ACTB/ATP1A1/ATP1B1/SV2A	4	InNeu_2
GO:0017146	NMDA selective glutamate receptor complex	1/43	11/19559	0.0239252	0.061387	0.0321433	GRIN1	1	InNeu_2
GO:0097470	ribbon synapse	1/43	11/19559	0.0239252	0.061387	0.0321433	DNM1	1	InNeu_2
GO:0044853	plasma membrane raft	2/43	113/19559	0.0256099	0.0648564	0.0339599	ATP1A1/ATP1B1	2	InNeu_2
GO:0036126	sperm flagellum	2/43	115/19559	0.0264557	0.0661392	0.0346316	ATP1A1/ATP1B1	2	InNeu_2
GO:0099055	integral component of postsynaptic membrane	2/43	117/19559	0.0273127	0.0674175	0.0353009	GABRD/GRIN1	2	InNeu_2
GO:0097729	9+2 motile cilium	2/43	120/19559	0.0286192	0.0697592	0.0365271	ATP1A1/ATP1B1	2	InNeu_2
GO:0098936	intrinsic component of postsynaptic membrane	2/43	122/19559	0.0295039	0.0710279	0.0371914	GABRD/GRIN1	2	InNeu_2
GO:0012510	trans-Golgi network transport vesicle membrane	1/43	15/19559	0.0324859	0.0763223	0.0399636	NRGN	1	InNeu_2
GO:0030673	axolemma	1/43	15/19559	0.0324859	0.0763223	0.0399636	THY1	1	InNeu_2
GO:0042383	sarcolemma	2/43	135/19559	0.0355155	0.0824466	0.0431704	ATP1A1/ATP1B1	2	InNeu_2
GO:0043083	synaptic cleft	1/43	17/19559	0.0367387	0.0842829	0.0441319	GRIN1	1	InNeu_2
GO:0097731	9+0 non-motile cilium	2/43	139/19559	0.0374532	0.0849231	0.0444671	DYNLL2/MAP1B	2	InNeu_2
GO:0033178	proton-transporting two-sector ATPase complex, catalytic domain	1/43	18/19559	0.0388583	0.0861064	0.0450867	ATP6V1B2	1	InNeu_2
GO:0097440	apical dendrite	1/43	18/19559	0.0388583	0.0861064	0.0450867	MAP1B	1	InNeu_2
GO:0000159	protein phosphatase type 2A complex	1/43	19/19559	0.0409732	0.0877998	0.0459735	PPP2R1A	1	InNeu_2
GO:0031362	anchored component of external side of plasma membrane	1/43	19/19559	0.0409732	0.0877998	0.0459735	THY1	1	InNeu_2
GO:1902711	GABA-A receptor complex	1/43	19/19559	0.0409732	0.0877998	0.0459735	GABRD	1	InNeu_2
GO:1902710	GABA receptor complex	1/43	20/19559	0.0430837	0.0913187	0.047816	GABRD	1	InNeu_2
GO:0099699	integral component of synaptic membrane	2/43	154/19559	0.0450696	0.0917914	0.0480635	GABRD/GRIN1	2	InNeu_2
GO:0005868	cytoplasmic dynein complex	1/43	21/19559	0.0451896	0.0917914	0.0480635	DYNLL2	1	InNeu_2
GO:0035267	NuA4 histone acetyltransferase complex	1/43	21/19559	0.0451896	0.0917914	0.0480635	ACTB	1	InNeu_2
GO:0043189	H4/H2A histone acetyltransferase complex	1/43	21/19559	0.0451896	0.0917914	0.0480635	ACTB	1	InNeu_2
GO:0005819	spindle	3/43	367/19559	0.0465716	0.0936234	0.0490228	CALM1/CALM3/SNCG	3	InNeu_2
GO:0005875	microtubule associated complex	2/43	159/19559	0.047726	0.094965	0.0497253	DYNLL2/MAP1B	2	InNeu_2
GO:0000922	spindle pole	2/43	165/19559	0.0509879	0.0995065	0.0521033	CALM1/CALM3	2	InNeu_2
GO:0031233	intrinsic component of external side of plasma membrane	1/43	24/19559	0.0514802	0.0995065	0.0521033	THY1	1	InNeu_2
GO:0099240	intrinsic component of synaptic membrane	2/43	166/19559	0.0515393	0.0995065	0.0521033	GABRD/GRIN1	2	InNeu_2
GO:0097730	non-motile cilium	2/43	167/19559	0.0520928	0.0995892	0.0521465	DYNLL2/MAP1B	2	InNeu_2
GO:0033176	proton-transporting V-type ATPase complex	1/43	27/19559	0.0577303	0.109295	0.0572289	ATP6V1B2	1	InNeu_2
GO:0032809	neuronal cell body membrane	1/43	28/19559	0.0598048	0.112134	0.0587152	THY1	1	InNeu_2
GO:0005925	focal adhesion	3/43	415/19559	0.0627437	0.116524	0.061014	ACTB/THY1/YWHAG	3	InNeu_2
GO:0031252	cell leading edge	3/43	421/19559	0.0649288	0.119169	0.0623989	ACTB/ATP6V1B2/THY1	3	InNeu_2
GO:0030055	cell-substrate junction	3/43	423/19559	0.0656651	0.119169	0.0623989	ACTB/THY1/YWHAG	3	InNeu_2
GO:0044298	cell body membrane	1/43	31/19559	0.0660013	0.119169	0.0623989	THY1	1	InNeu_2
GO:0030140	trans-Golgi network transport vesicle	1/43	32/19559	0.0680579	0.121755	0.063753	NRGN	1	InNeu_2
GO:0031514	motile cilium	2/43	199/19559	0.0708824	0.125655	0.0657951	ATP1A1/ATP1B1	2	InNeu_2
GO:0030285	integral component of synaptic vesicle membrane	1/43	34/19559	0.0721579	0.126764	0.0663757	SV2A	1	InNeu_2
GO:0030017	sarcomere	2/43	207/19559	0.0758821	0.132116	0.0691782	CALM1/CALM3	2	InNeu_2
GO:0043198	dendritic shaft	1/43	38/19559	0.0803052	0.13858	0.0725627	NSF	1	InNeu_2
GO:0030016	myofibril	2/43	227/19559	0.0888517	0.151983	0.0795809	CALM1/CALM3	2	InNeu_2
GO:0032590	dendrite membrane	1/43	43/19559	0.090391	0.153272	0.0802556	THY1	1	InNeu_2
GO:0043292	contractile fiber	2/43	238/19559	0.0962496	0.159289	0.0834066	CALM1/CALM3	2	InNeu_2
GO:0097542	ciliary tip	1/43	46/19559	0.0963905	0.159289	0.0834066	DYNLL2	1	InNeu_2
GO:1902562	H4 histone acetyltransferase complex	1/43	46/19559	0.0963905	0.159289	0.0834066	ACTB	1	InNeu_2
GO:0043209	myelin sheath	1/43	47/19559	0.0983818	0.15987	0.0837108	CALM3	1	InNeu_2
GO:0098563	intrinsic component of synaptic vesicle membrane	1/43	47/19559	0.0983818	0.15987	0.0837108	SV2A	1	InNeu_2
GO:0008328	ionotropic glutamate receptor complex	1/43	49/19559	0.102351	0.163223	0.0854661	GRIN1	1	InNeu_2
GO:0031201	SNARE complex	1/43	50/19559	0.10433	0.163223	0.0854661	CPLX1	1	InNeu_2
GO:0034707	chloride channel complex	1/43	50/19559	0.10433	0.163223	0.0854661	GABRD	1	InNeu_2
GO:0008287	protein serine/threonine phosphatase complex	1/43	51/19559	0.106304	0.163223	0.0854661	PPP2R1A	1	InNeu_2
GO:0098878	neurotransmitter receptor complex	1/43	51/19559	0.106304	0.163223	0.0854661	GRIN1	1	InNeu_2
GO:0099061	integral component of postsynaptic density membrane	1/43	51/19559	0.106304	0.163223	0.0854661	GRIN1	1	InNeu_2
GO:1903293	phosphatase complex	1/43	51/19559	0.106304	0.163223	0.0854661	PPP2R1A	1	InNeu_2
GO:0016469	proton-transporting two-sector ATPase complex	1/43	52/19559	0.108274	0.16367	0.0857003	ATP6V1B2	1	InNeu_2
GO:0060076	excitatory synapse	1/43	52/19559	0.108274	0.16367	0.0857003	GRIN1	1	InNeu_2
GO:0030286	dynein complex	1/43	53/19559	0.11024	0.165359	0.0865849	DYNLL2	1	InNeu_2
GO:0099146	intrinsic component of postsynaptic density membrane	1/43	54/19559	0.112201	0.167017	0.0874528	GRIN1	1	InNeu_2
GO:0016459	myosin complex	1/43	57/19559	0.11806	0.174407	0.0913223	DYNLL2	1	InNeu_2
GO:0046658	anchored component of plasma membrane	1/43	60/19559	0.123881	0.18163	0.0951047	THY1	1	InNeu_2
GO:0032589	neuron projection membrane	1/43	61/19559	0.125813	0.183086	0.0958671	THY1	1	InNeu_2
GO:0099060	integral component of postsynaptic specialization membrane	1/43	74/19559	0.150554	0.217467	0.11387	GRIN1	1	InNeu_2
GO:0031594	neuromuscular junction	1/43	76/19559	0.1543	0.219623	0.114998	SV2A	1	InNeu_2
GO:0048786	presynaptic active zone	1/43	76/19559	0.1543	0.219623	0.114998	SV2A	1	InNeu_2
GO:0098948	intrinsic component of postsynaptic specialization membrane	1/43	77/19559	0.156166	0.220669	0.115546	GRIN1	1	InNeu_2
GO:0016234	inclusion body	1/43	78/19559	0.158029	0.221695	0.116083	SNCB	1	InNeu_2
GO:0000123	histone acetyltransferase complex	1/43	83/19559	0.167281	0.232998	0.122002	ACTB	1	InNeu_2
GO:0005791	rough endoplasmic reticulum	1/43	84/19559	0.169119	0.233888	0.122468	PKM	1	InNeu_2
GO:0031253	cell projection membrane	2/43	344/19559	0.174698	0.239902	0.125617	NDRG4/THY1	2	InNeu_2
GO:0001750	photoreceptor outer segment	1/43	89/19559	0.178253	0.243072	0.127276	MAP1B	1	InNeu_2
GO:0098839	postsynaptic density membrane	1/43	92/19559	0.183685	0.245108	0.128343	GRIN1	1	InNeu_2
GO:0005902	microvillus	1/43	93/19559	0.185489	0.245108	0.128343	ATP6V1B2	1	InNeu_2
GO:0031248	protein acetyltransferase complex	1/43	93/19559	0.185489	0.245108	0.128343	ACTB	1	InNeu_2
GO:1902493	acetyltransferase complex	1/43	93/19559	0.185489	0.245108	0.128343	ACTB	1	InNeu_2
GO:0030117	membrane coat	1/43	94/19559	0.187288	0.245108	0.128343	DNM1	1	InNeu_2
GO:0048475	coated membrane	1/43	94/19559	0.187288	0.245108	0.128343	DNM1	1	InNeu_2
GO:0043202	lysosomal lumen	1/43	96/19559	0.190875	0.248137	0.129929	IDS	1	InNeu_2
GO:0098791	Golgi apparatus subcompartment	2/43	368/19559	0.193707	0.250151	0.130983	NSF/PCSK1N	2	InNeu_2
GO:0005765	lysosomal membrane	2/43	375/19559	0.199305	0.254016	0.133007	ATP6V1B2/NSF	2	InNeu_2
GO:0098852	lytic vacuole membrane	2/43	375/19559	0.199305	0.254016	0.133007	ATP6V1B2/NSF	2	InNeu_2
GO:0030863	cortical cytoskeleton	1/43	106/19559	0.208578	0.264109	0.138292	ACTB	1	InNeu_2
GO:0031984	organelle subcompartment	2/43	392/19559	0.212984	0.267948	0.140302	NSF/PCSK1N	2	InNeu_2
GO:0030660	Golgi-associated vesicle membrane	1/43	112/19559	0.219018	0.273773	0.143352	NRGN	1	InNeu_2
GO:0097733	photoreceptor cell cilium	1/43	117/19559	0.227615	0.279488	0.146345	MAP1B	1	InNeu_2
GO:0005884	actin filament	1/43	118/19559	0.229323	0.279488	0.146345	ACTB	1	InNeu_2
GO:0030665	clathrin-coated vesicle membrane	1/43	118/19559	0.229323	0.279488	0.146345	NRGN	1	InNeu_2
GO:0099634	postsynaptic specialization membrane	1/43	118/19559	0.229323	0.279488	0.146345	GRIN1	1	InNeu_2
GO:0101002	ficolin-1-rich granule	1/43	124/19559	0.239496	0.287058	0.150308	PKM	1	InNeu_2
GO:1904813	ficolin-1-rich granule lumen	1/43	124/19559	0.239496	0.287058	0.150308	PKM	1	InNeu_2
GO:0005774	vacuolar membrane	2/43	427/19559	0.241423	0.287058	0.150308	ATP6V1B2/NSF	2	InNeu_2
GO:0062023	collagen-containing extracellular matrix	2/43	427/19559	0.241423	0.287058	0.150308	PKM/SPARCL1	2	InNeu_2
GO:0070160	tight junction	1/43	129/19559	0.247873	0.292941	0.153389	ACTB	1	InNeu_2
GO:0043296	apical junction complex	1/43	143/19559	0.270851	0.318169	0.166598	ACTB	1	InNeu_2
GO:0072562	blood microparticle	1/43	148/19559	0.278891	0.325651	0.170516	ACTB	1	InNeu_2
GO:0005795	Golgi stack	1/43	151/19559	0.283672	0.329263	0.172407	NSF	1	InNeu_2
GO:0042734	presynaptic membrane	1/43	156/19559	0.291574	0.336431	0.176161	DNM1	1	InNeu_2
GO:0005912	adherens junction	1/43	166/19559	0.307121	0.352286	0.184463	ACTB	1	InNeu_2
GO:0031225	anchored component of membrane	1/43	171/19559	0.31477	0.358948	0.187951	THY1	1	InNeu_2
GO:0005775	vacuolar lumen	1/43	173/19559	0.317806	0.360303	0.188661	IDS	1	InNeu_2
GO:0031256	leading edge membrane	1/43	175/19559	0.320829	0.361628	0.189354	THY1	1	InNeu_2
GO:0001726	ruffle	1/43	179/19559	0.326836	0.366282	0.191791	ATP6V1B2	1	InNeu_2
GO:0005798	Golgi-associated vesicle	1/43	181/19559	0.32982	0.367514	0.192436	NRGN	1	InNeu_2
GO:0030662	coated vesicle membrane	1/43	183/19559	0.332791	0.368717	0.193066	NRGN	1	InNeu_2
GO:0030136	clathrin-coated vesicle	1/43	194/19559	0.348903	0.384385	0.20127	NRGN	1	InNeu_2
GO:0000775	chromosome, centromeric region	1/43	196/19559	0.351792	0.38539	0.201796	PPP2R1A	1	InNeu_2
GO:0030027	lamellipodium	1/43	201/19559	0.358958	0.391043	0.204757	ACTB	1	InNeu_2
GO:0098858	actin-based cell projection	1/43	220/19559	0.385491	0.417615	0.21867	ATP6V1B2	1	InNeu_2
GO:0036464	cytoplasmic ribonucleoprotein granule	1/43	233/19559	0.403024	0.434197	0.227353	ACTB	1	InNeu_2
GO:0035770	ribonucleoprotein granule	1/43	243/19559	0.416177	0.445904	0.233483	ACTB	1	InNeu_2
GO:0005802	trans-Golgi network	1/43	245/19559	0.418774	0.446234	0.233656	PCSK1N	1	InNeu_2
GO:0061695	transferase complex, transferring phosphorus-containing groups	1/43	253/19559	0.429047	0.454697	0.238087	PKM	1	InNeu_2
GO:0030135	coated vesicle	1/43	298/19559	0.483615	0.509757	0.266917	NRGN	1	InNeu_2
GO:0005938	cell cortex	1/43	305/19559	0.491633	0.513463	0.268858	ACTB	1	InNeu_2
GO:0098802	plasma membrane signaling receptor complex	1/43	307/19559	0.493901	0.513463	0.268858	GRIN1	1	InNeu_2
GO:0005788	endoplasmic reticulum lumen	1/43	308/19559	0.495031	0.513463	0.268858	SPARCL1	1	InNeu_2
GO:0034774	secretory granule lumen	1/43	322/19559	0.5106	0.52681	0.275846	PKM	1	InNeu_2
GO:0060205	cytoplasmic vesicle lumen	1/43	326/19559	0.514962	0.527958	0.276448	PKM	1	InNeu_2
GO:0031983	vesicle lumen	1/43	328/19559	0.517128	0.527958	0.276448	PKM	1	InNeu_2
GO:0098687	chromosomal region	1/43	350/19559	0.540344	0.548787	0.287354	PPP2R1A	1	InNeu_2
GO:0031301	integral component of organelle membrane	1/43	367/19559	0.557534	0.563311	0.294959	SV2A	1	InNeu_2
GO:0031300	intrinsic component of organelle membrane	1/43	398/19559	0.587277	0.590304	0.309093	SV2A	1	InNeu_2
GO:0009897	external side of plasma membrane	1/43	417/19559	0.604532	0.604532	0.316543	THY1	1	InNeu_2
GO:0098978	glutamatergic synapse	16/121	361/19559	8.03319e-10	2.06453e-07	1.42906e-07	CALY/CDH10/CDH11/CDH8/CHRM2/CLSTN2/CNKSR2/CPLX2/GPM6A/GRM3/MAPK10/NLGN1/NRGN/NRXN1/PCDH17/PTPRD	16	InNeu_6
GO:0097060	synaptic membrane	16/121	387/19559	2.18922e-09	2.81315e-07	1.94725e-07	CDH10/CDH8/CHRM2/CLSTN2/CNKSR2/DCC/GPM6A/GRM3/ITGA8/KCTD8/NLGN1/NRGN/NRXN1/PCDH17/SLC8A1/SORCS2	16	InNeu_6
GO:0032279	asymmetric synapse	15/121	343/19559	3.38639e-09	2.90101e-07	2.00807e-07	BCL11A/CHRM2/CLSTN2/CNKSR2/DCC/DCLK1/GRM3/ITGA8/LRRC7/MAP1B/NLGN1/NRGN/PSD3/SLC8A1/SORCS2	15	InNeu_6
GO:0099572	postsynaptic specialization	15/121	361/19559	6.75386e-09	4.33935e-07	3.00369e-07	BCL11A/CDH10/CLSTN2/CNKSR2/DCC/DCLK1/GRM3/ITGA8/LRRC7/MAP1B/NLGN1/NRGN/PSD3/SLC8A1/SORCS2	15	InNeu_6
GO:0098984	neuron to neuron synapse	15/121	368/19559	8.73962e-09	4.49217e-07	3.10947e-07	BCL11A/CHRM2/CLSTN2/CNKSR2/DCC/DCLK1/GRM3/ITGA8/LRRC7/MAP1B/NLGN1/NRGN/PSD3/SLC8A1/SORCS2	15	InNeu_6
GO:0014069	postsynaptic density	14/121	337/19559	2.23313e-08	9.56523e-07	6.62103e-07	BCL11A/CLSTN2/CNKSR2/DCC/DCLK1/GRM3/ITGA8/LRRC7/MAP1B/NLGN1/NRGN/PSD3/SLC8A1/SORCS2	14	InNeu_6
GO:0099699	integral component of synaptic membrane	10/121	154/19559	4.0891e-08	1.50128e-06	1.03918e-06	CDH10/CHRM2/CLSTN2/DCC/GPM6A/GRM3/NLGN1/NRXN1/PCDH17/SLC8A1	10	InNeu_6
GO:0099240	intrinsic component of synaptic membrane	10/121	166/19559	8.31921e-08	2.67255e-06	1.84993e-06	CDH10/CHRM2/CLSTN2/DCC/GPM6A/GRM3/NLGN1/NRXN1/PCDH17/SLC8A1	10	InNeu_6
GO:0045211	postsynaptic membrane	12/121	280/19559	1.71358e-07	4.89321e-06	3.38707e-06	CDH10/CHRM2/CLSTN2/CNKSR2/DCC/GRM3/KCTD8/NLGN1/NRGN/PCDH17/SLC8A1/SORCS2	12	InNeu_6
GO:0099055	integral component of postsynaptic membrane	8/121	117/19559	6.60201e-07	1.69672e-05	1.17446e-05	CDH10/CHRM2/CLSTN2/DCC/GRM3/NLGN1/PCDH17/SLC8A1	8	InNeu_6
GO:0098936	intrinsic component of postsynaptic membrane	8/121	122/19559	9.08568e-07	2.12275e-05	1.46936e-05	CDH10/CHRM2/CLSTN2/DCC/GRM3/NLGN1/PCDH17/SLC8A1	8	InNeu_6
GO:0016342	catenin complex	5/121	31/19559	1.24567e-06	2.6678e-05	1.84665e-05	CDH10/CDH11/CDH18/CDH6/CDH8	5	InNeu_6
GO:0099056	integral component of presynaptic membrane	6/121	74/19559	6.50304e-06	0.00012856	8.8989e-05	CDH10/CHRM2/GPM6A/GRM3/NRXN1/PCDH17	6	InNeu_6
GO:0098889	intrinsic component of presynaptic membrane	6/121	83/19559	1.26634e-05	0.00022842	0.000158112	CDH10/CHRM2/GPM6A/GRM3/NRXN1/PCDH17	6	InNeu_6
GO:0043197	dendritic spine	8/121	175/19559	1.33319e-05	0.00022842	0.000158112	ASIC2/GPM6A/GRM3/MAP1B/NLGN1/NRGN/SLC8A1/SORCS2	8	InNeu_6
GO:0044309	neuron spine	8/121	177/19559	1.44786e-05	0.000232563	0.000160979	ASIC2/GPM6A/GRM3/MAP1B/NLGN1/NRGN/SLC8A1/SORCS2	8	InNeu_6
GO:0042734	presynaptic membrane	7/121	156/19559	5.29589e-05	0.000800614	0.000554183	CDH10/CHRM2/GPM6A/GRM3/KCTD8/NRXN1/PCDH17	7	InNeu_6
GO:0099634	postsynaptic specialization membrane	6/121	118/19559	9.27322e-05	0.00132401	0.000916476	CDH10/CLSTN2/CNKSR2/DCC/NLGN1/SORCS2	6	InNeu_6
GO:0099059	integral component of presynaptic active zone membrane	3/121	15/19559	9.95286e-05	0.00134626	0.000931874	CDH10/GPM6A/NRXN1	3	InNeu_6
GO:0150034	distal axon	9/121	309/19559	0.000131166	0.00168549	0.00116669	BASP1/CDH8/CHRM2/CPLX2/DSCAM/GPM6A/MAP1B/SLC8A1/SNCA	9	InNeu_6
GO:0098945	intrinsic component of presynaptic active zone membrane	3/121	19/19559	0.000208166	0.00254755	0.00176341	CDH10/GPM6A/NRXN1	3	InNeu_6
GO:0008328	ionotropic glutamate receptor complex	4/121	49/19559	0.000238116	0.00278163	0.00192544	LRRC7/NLGN1/OLFM3/VWC2L	4	InNeu_6
GO:0098878	neurotransmitter receptor complex	4/121	51/19559	0.000278187	0.00310844	0.00215166	LRRC7/NLGN1/OLFM3/VWC2L	4	InNeu_6
GO:0044306	neuron projection terminus	6/121	149/19559	0.000330694	0.00354118	0.00245119	CDH8/CHRM2/CPLX2/SLC8A1/SNCA/UCHL1	6	InNeu_6
GO:0043204	perikaryon	6/121	156/19559	0.000422531	0.00434362	0.00300665	CPLX2/ITGA8/KCNB2/MAP1B/MAPK10/SORCS2	6	InNeu_6
GO:0005912	adherens junction	6/121	166/19559	0.000586983	0.0058021	0.0040162	CDH10/CDH11/CDH18/CDH6/CDH8/MPP7	6	InNeu_6
GO:0019897	extrinsic component of plasma membrane	6/121	172/19559	0.00070718	0.00673131	0.00465939	CDH10/CDH11/CDH18/CDH6/CDH8/CNKSR2	6	InNeu_6
GO:0048787	presynaptic active zone membrane	3/121	31/19559	0.000914771	0.00839629	0.00581189	CDH10/GPM6A/NRXN1	3	InNeu_6
GO:0099060	integral component of postsynaptic specialization membrane	4/121	74/19559	0.00114826	0.0101759	0.00704376	CDH10/CLSTN2/DCC/NLGN1	4	InNeu_6
GO:0048786	presynaptic active zone	4/121	76/19559	0.00126825	0.0106929	0.00740163	CDH10/GPM6A/NRXN1/SLC17A7	4	InNeu_6
GO:0043679	axon terminus	5/121	130/19559	0.00128983	0.0106929	0.00740163	CDH8/CHRM2/CPLX2/SLC8A1/SNCA	5	InNeu_6
GO:0098948	intrinsic component of postsynaptic specialization membrane	4/121	77/19559	0.00133142	0.0106929	0.00740163	CDH10/CLSTN2/DCC/NLGN1	4	InNeu_6
GO:0042383	sarcolemma	5/121	135/19559	0.00152454	0.0118729	0.00821839	CAMK2D/COL6A1/MLIP/RYR2/SLC8A1	5	InNeu_6
GO:0034703	cation channel complex	6/121	221/19559	0.00254226	0.0186033	0.0128771	KCNB2/NLGN1/OLFM3/PDE4D/RYR2/VWC2L	6	InNeu_6
GO:0098839	postsynaptic density membrane	4/121	92/19559	0.00256061	0.0186033	0.0128771	CLSTN2/CNKSR2/DCC/SORCS2	4	InNeu_6
GO:0034702	ion channel complex	7/121	299/19559	0.00260591	0.0186033	0.0128771	KCNB2/LRRC7/NLGN1/OLFM3/PDE4D/RYR2/VWC2L	7	InNeu_6
GO:0019898	extrinsic component of membrane	7/121	306/19559	0.00296279	0.0204023	0.0141224	CDH10/CDH11/CDH18/CDH6/CDH8/CNKSR2/RGS6	7	InNeu_6
GO:0098802	plasma membrane signaling receptor complex	7/121	307/19559	0.00301669	0.0204023	0.0141224	ALCAM/CALCRL/ITGA8/LRRC7/NLGN1/OLFM3/VWC2L	7	InNeu_6
GO:1902495	transmembrane transporter complex	7/121	322/19559	0.00391886	0.0258243	0.0178755	KCNB2/LRRC7/NLGN1/OLFM3/PDE4D/RYR2/VWC2L	7	InNeu_6
GO:1990351	transporter complex	7/121	330/19559	0.00447697	0.0287645	0.0199107	KCNB2/LRRC7/NLGN1/OLFM3/PDE4D/RYR2/VWC2L	7	InNeu_6
GO:0043083	synaptic cleft	2/121	17/19559	0.00485783	0.0304503	0.0210776	CDH8/NLGN1	2	InNeu_6
GO:0030426	growth cone	5/121	184/19559	0.00576308	0.0352645	0.02441	BASP1/DSCAM/GPM6A/MAP1B/SNCA	5	InNeu_6
GO:0005595	collagen type XII trimer	1/121	1/19559	0.00618641	0.0369746	0.0255937	COL12A1	1	InNeu_6
GO:0030427	site of polarized growth	5/121	191/19559	0.00672759	0.0392953	0.0272001	BASP1/DSCAM/GPM6A/MAP1B/SNCA	5	InNeu_6
GO:0005635	nuclear envelope	8/121	473/19559	0.0092066	0.0525799	0.0363957	DPY19L1/LMO7/MLIP/NAV3/NELL1/NRXN1/RANBP17/SORL1	8	InNeu_6
GO:0030658	transport vesicle membrane	5/121	209/19559	0.0097173	0.0542901	0.0375795	CPE/NRGN/SLC17A7/SORL1/SV2B	5	InNeu_6
GO:0098982	GABA-ergic synapse	3/121	74/19559	0.0108829	0.0595087	0.0411917	CDH10/NRXN1/PCDH17	3	InNeu_6
GO:0032281	AMPA glutamate receptor complex	2/121	26/19559	0.0111955	0.0599425	0.0414921	OLFM3/VWC2L	2	InNeu_6
GO:0070195	growth hormone receptor complex	1/121	2/19559	0.0123349	0.062158	0.0430256	GHR	1	InNeu_6
GO:0070554	synaptobrevin 2-SNAP-25-syntaxin-3-complexin complex	1/121	2/19559	0.0123349	0.062158	0.0430256	CPLX2	1	InNeu_6
GO:1990406	CGRP receptor complex	1/121	2/19559	0.0123349	0.062158	0.0430256	CALCRL	1	InNeu_6
GO:0098685	Schaffer collateral - CA1 synapse	3/121	84/19559	0.0153018	0.0756261	0.0523482	CDH11/DCC/NRXN1	3	InNeu_6
GO:0005589	collagen type VI trimer	1/121	3/19559	0.0184456	0.0790086	0.0546896	COL6A1	1	InNeu_6
GO:0030934	anchoring collagen complex	1/121	3/19559	0.0184456	0.0790086	0.0546896	COL12A1	1	InNeu_6
GO:0034678	integrin alpha8-beta1 complex	1/121	3/19559	0.0184456	0.0790086	0.0546896	ITGA8	1	InNeu_6
GO:0070033	synaptobrevin 2-SNAP-25-syntaxin-1a-complexin II complex	1/121	3/19559	0.0184456	0.0790086	0.0546896	CPLX2	1	InNeu_6
GO:0097356	perinucleolar compartment	1/121	3/19559	0.0184456	0.0790086	0.0546896	SORL1	1	InNeu_6
GO:0098647	collagen beaded filament	1/121	3/19559	0.0184456	0.0790086	0.0546896	COL6A1	1	InNeu_6
GO:1903143	adrenomedullin receptor complex	1/121	3/19559	0.0184456	0.0790086	0.0546896	CALCRL	1	InNeu_6
GO:1990452	Parkin-FBXW7-Cul1 ubiquitin ligase complex	1/121	3/19559	0.0184456	0.0790086	0.0546896	FBXW7	1	InNeu_6
GO:0032587	ruffle membrane	3/121	95/19559	0.0211717	0.0891988	0.0617432	DLC1/PSD3/SNTG1	3	InNeu_6
GO:0043198	dendritic shaft	2/121	38/19559	0.0230797	0.0926667	0.0641437	NLGN1/SLC8A1	2	InNeu_6
GO:0031256	leading edge membrane	4/121	175/19559	0.0234423	0.0926667	0.0641437	DLC1/ITGA8/PSD3/SNTG1	4	InNeu_6
GO:0016013	syntrophin complex	1/121	4/19559	0.0245188	0.0926667	0.0641437	SNTG1	1	InNeu_6
GO:0035517	PR-DUB complex	1/121	4/19559	0.0245188	0.0926667	0.0641437	ASXL3	1	InNeu_6
GO:0060199	clathrin-sculpted glutamate transport vesicle	1/121	4/19559	0.0245188	0.0926667	0.0641437	SLC17A7	1	InNeu_6
GO:0060203	clathrin-sculpted glutamate transport vesicle membrane	1/121	4/19559	0.0245188	0.0926667	0.0641437	SLC17A7	1	InNeu_6
GO:0097457	hippocampal mossy fiber	1/121	4/19559	0.0245188	0.0926667	0.0641437	MAP1B	1	InNeu_6
GO:0033017	sarcoplasmic reticulum membrane	2/121	40/19559	0.025404	0.0946205	0.0654961	CAMK2D/RYR2	2	InNeu_6
GO:0005954	calcium- and calmodulin-dependent protein kinase complex	1/121	5/19559	0.0305548	0.106116	0.0734532	CAMK2D	1	InNeu_6
GO:0044302	dentate gyrus mossy fiber	1/121	5/19559	0.0305548	0.106116	0.0734532	MAP1B	1	InNeu_6
GO:0097025	MPP7-DLG1-LIN7 complex	1/121	5/19559	0.0305548	0.106116	0.0734532	MPP7	1	InNeu_6
GO:0099147	extrinsic component of postsynaptic density membrane	1/121	5/19559	0.0305548	0.106116	0.0734532	CNKSR2	1	InNeu_6
GO:1903439	calcitonin family receptor complex	1/121	5/19559	0.0305548	0.106116	0.0734532	CALCRL	1	InNeu_6
GO:0005911	cell-cell junction	7/121	493/19559	0.0336376	0.115265	0.0797859	CDH10/CDH11/CDH18/CDH6/CDH8/MPP7/SLC8A1	7	InNeu_6
GO:0005593	FACIT collagen trimer	1/121	6/19559	0.0365537	0.120022	0.083079	COL12A1	1	InNeu_6
GO:0098892	extrinsic component of postsynaptic specialization membrane	1/121	6/19559	0.0365537	0.120022	0.083079	CNKSR2	1	InNeu_6
GO:0098985	asymmetric, glutamatergic, excitatory synapse	1/121	6/19559	0.0365537	0.120022	0.083079	NLGN1	1	InNeu_6
GO:0030665	clathrin-coated vesicle membrane	3/121	118/19559	0.0368939	0.120022	0.083079	CHRM2/NRGN/SLC17A7	3	InNeu_6
GO:0099061	integral component of postsynaptic density membrane	2/121	51/19559	0.0397467	0.127686	0.0883842	CLSTN2/DCC	2	InNeu_6
GO:0060076	excitatory synapse	2/121	52/19559	0.0411729	0.130078	0.0900397	NLGN1/SLC17A7	2	InNeu_6
GO:0038037	G protein-coupled receptor dimeric complex	1/121	7/19559	0.0425158	0.130078	0.0900397	CALCRL	1	InNeu_6
GO:0044300	cerebellar mossy fiber	1/121	7/19559	0.0425158	0.130078	0.0900397	SLC17A7	1	InNeu_6
GO:0097441	basal dendrite	1/121	7/19559	0.0425158	0.130078	0.0900397	MAP1B	1	InNeu_6
GO:0099146	intrinsic component of postsynaptic density membrane	2/121	54/19559	0.0440822	0.133284	0.0922587	CLSTN2/DCC	2	InNeu_6
GO:0031252	cell leading edge	6/121	421/19559	0.0469063	0.140173	0.0970277	CARMIL1/DLC1/ITGA8/LDB2/PSD3/SNTG1	6	InNeu_6
GO:0044352	pinosome	1/121	8/19559	0.0484413	0.141471	0.0979256	CARMIL1	1	InNeu_6
GO:0044354	macropinosome	1/121	8/19559	0.0484413	0.141471	0.0979256	CARMIL1	1	InNeu_6
GO:0014701	junctional sarcoplasmic reticulum membrane	1/121	9/19559	0.0543305	0.151771	0.105055	RYR2	1	InNeu_6
GO:0043196	varicosity	1/121	9/19559	0.0543305	0.151771	0.105055	MAP1B	1	InNeu_6
GO:0097648	G protein-coupled receptor complex	1/121	9/19559	0.0543305	0.151771	0.105055	CALCRL	1	InNeu_6
GO:0098890	extrinsic component of postsynaptic membrane	1/121	9/19559	0.0543305	0.151771	0.105055	CNKSR2	1	InNeu_6
GO:0005641	nuclear envelope lumen	1/121	10/19559	0.0601834	0.162812	0.112698	SORL1	1	InNeu_6
GO:0098843	postsynaptic endocytic zone	1/121	10/19559	0.0601834	0.162812	0.112698	CALY	1	InNeu_6
GO:0098981	cholinergic synapse	1/121	10/19559	0.0601834	0.162812	0.112698	CHRM2	1	InNeu_6
GO:0034704	calcium channel complex	2/121	67/19559	0.0647008	0.172371	0.119315	PDE4D/RYR2	2	InNeu_6
GO:0017146	NMDA selective glutamate receptor complex	1/121	11/19559	0.0660005	0.172371	0.119315	NLGN1	1	InNeu_6
GO:1990907	beta-catenin-TCF complex	1/121	11/19559	0.0660005	0.172371	0.119315	TLE4	1	InNeu_6
GO:0044304	main axon	2/121	68/19559	0.0663996	0.172371	0.119315	LRRC7/MAP1B	2	InNeu_6
GO:0016529	sarcoplasmic reticulum	2/121	71/19559	0.0715839	0.179106	0.123977	CAMK2D/RYR2	2	InNeu_6
GO:0032280	symmetric synapse	1/121	12/19559	0.0717819	0.179106	0.123977	CHRM2	1	InNeu_6
GO:0044327	dendritic spine head	1/121	12/19559	0.0717819	0.179106	0.123977	NRGN	1	InNeu_6
GO:0060198	clathrin-sculpted vesicle	1/121	12/19559	0.0717819	0.179106	0.123977	SLC17A7	1	InNeu_6
GO:0032585	multivesicular body membrane	1/121	13/19559	0.0775277	0.189758	0.13135	SORL1	1	InNeu_6
GO:0099243	extrinsic component of synaptic membrane	1/121	13/19559	0.0775277	0.189758	0.13135	CNKSR2	1	InNeu_6
GO:0016528	sarcoplasm	2/121	80/19559	0.0878731	0.211582	0.146457	CAMK2D/RYR2	2	InNeu_6
GO:0012510	trans-Golgi network transport vesicle membrane	1/121	15/19559	0.0889138	0.211582	0.146457	NRGN	1	InNeu_6
GO:0032591	dendritic spine membrane	1/121	15/19559	0.0889138	0.211582	0.146457	ITGA8	1	InNeu_6
GO:0055038	recycling endosome membrane	2/121	85/19559	0.0973548	0.229543	0.158889	SORCS2/SORL1	2	InNeu_6
GO:0001726	ruffle	3/121	179/19559	0.0996699	0.229833	0.15909	DLC1/PSD3/SNTG1	3	InNeu_6
GO:0031092	platelet alpha granule membrane	1/121	17/19559	0.100161	0.229833	0.15909	SNCA	1	InNeu_6
GO:0043194	axon initial segment	1/121	17/19559	0.100161	0.229833	0.15909	LRRC7	1	InNeu_6
GO:0005581	collagen trimer	2/121	87/19559	0.101226	0.230222	0.159359	COL12A1/COL6A1	2	InNeu_6
GO:0030662	coated vesicle membrane	3/121	183/19559	0.104725	0.234251	0.162148	CHRM2/NRGN/SLC17A7	3	InNeu_6
GO:0032433	filopodium tip	1/121	18/19559	0.105732	0.234251	0.162148	NLGN1	1	InNeu_6
GO:0097440	apical dendrite	1/121	18/19559	0.105732	0.234251	0.162148	MAP1B	1	InNeu_6
GO:0030133	transport vesicle	5/121	410/19559	0.110987	0.236333	0.163589	CPE/NRGN/SLC17A7/SORL1/SV2B	5	InNeu_6
GO:0016010	dystrophin-associated glycoprotein complex	1/121	19/19559	0.11127	0.236333	0.163589	SNTG1	1	InNeu_6
GO:0089717	spanning component of membrane	1/121	19/19559	0.11127	0.236333	0.163589	NLGN1	1	InNeu_6
GO:0090665	glycoprotein complex	1/121	19/19559	0.11127	0.236333	0.163589	SNTG1	1	InNeu_6
GO:0097449	astrocyte projection	1/121	19/19559	0.11127	0.236333	0.163589	GRM3	1	InNeu_6
GO:0030136	clathrin-coated vesicle	3/121	194/19559	0.119133	0.248946	0.17232	CHRM2/NRGN/SLC17A7	3	InNeu_6
GO:0043202	lysosomal lumen	2/121	96/19559	0.119146	0.248946	0.17232	GPC5/IDS	2	InNeu_6
GO:0005788	endoplasmic reticulum lumen	4/121	308/19559	0.124135	0.25728	0.178088	ADAMTSL1/COL12A1/COL6A1/SPON1	4	InNeu_6
GO:0062023	collagen-containing extracellular matrix	5/121	427/19559	0.125724	0.258489	0.178926	COL12A1/COL6A1/FRAS1/GPC5/SPON1	5	InNeu_6
GO:0042629	mast cell granule	1/121	22/19559	0.127679	0.260424	0.180265	CPLX2	1	InNeu_6
GO:0016605	PML body	2/121	102/19559	0.131498	0.266102	0.184195	BASP1/MLIP	2	InNeu_6
GO:0030672	synaptic vesicle membrane	2/121	104/19559	0.135679	0.270306	0.187105	SLC17A7/SV2B	2	InNeu_6
GO:0099501	exocytic vesicle membrane	2/121	104/19559	0.135679	0.270306	0.187105	SLC17A7/SV2B	2	InNeu_6
GO:0044305	calyx of Held	1/121	24/19559	0.138451	0.273706	0.189459	CPLX2	1	InNeu_6
GO:0030175	filopodium	2/121	106/19559	0.13989	0.274441	0.189967	GPM6A/NLGN1	2	InNeu_6
GO:0016363	nuclear matrix	2/121	109/19559	0.146259	0.284762	0.197111	BASP1/SATB2	2	InNeu_6
GO:0098858	actin-based cell projection	3/121	220/19559	0.155815	0.301086	0.208411	DOCK4/GPM6A/NLGN1	3	InNeu_6
GO:0005640	nuclear outer membrane	1/121	28/19559	0.159601	0.303832	0.210312	NAV3	1	InNeu_6
GO:0032809	neuronal cell body membrane	1/121	28/19559	0.159601	0.303832	0.210312	KCNB2	1	InNeu_6
GO:0031985	Golgi cisterna	2/121	117/19559	0.16352	0.306923	0.212451	CHSY3/SORL1	2	InNeu_6
GO:0031253	cell projection membrane	4/121	344/19559	0.164683	0.306923	0.212451	DLC1/ITGA8/PSD3/SNTG1	4	InNeu_6
GO:0044295	axonal growth cone	1/121	29/19559	0.164807	0.306923	0.212451	GPM6A	1	InNeu_6
GO:0008305	integrin complex	1/121	31/19559	0.175124	0.321478	0.222526	ITGA8	1	InNeu_6
GO:0044298	cell body membrane	1/121	31/19559	0.175124	0.321478	0.222526	KCNB2	1	InNeu_6
GO:0030140	trans-Golgi network transport vesicle	1/121	32/19559	0.180235	0.328514	0.227397	NRGN	1	InNeu_6
GO:0030018	Z disc	2/121	128/19559	0.187797	0.332813	0.230372	RYR2/SLC8A1	2	InNeu_6
GO:0005790	smooth endoplasmic reticulum	1/121	34/19559	0.190364	0.332813	0.230372	RYR2	1	InNeu_6
GO:0030285	integral component of synaptic vesicle membrane	1/121	34/19559	0.190364	0.332813	0.230372	SLC17A7	1	InNeu_6
GO:0031941	filamentous actin	1/121	34/19559	0.190364	0.332813	0.230372	CARMIL1	1	InNeu_6
GO:0097386	glial cell projection	1/121	34/19559	0.190364	0.332813	0.230372	GRM3	1	InNeu_6
GO:1990752	microtubule end	1/121	34/19559	0.190364	0.332813	0.230372	NAV3	1	InNeu_6
GO:0034399	nuclear periphery	2/121	131/19559	0.194505	0.337755	0.233793	BASP1/SATB2	2	InNeu_6
GO:0008180	COP9 signalosome	1/121	36/19559	0.200368	0.343297	0.237629	BASP1	1	InNeu_6
GO:0098636	protein complex involved in cell adhesion	1/121	36/19559	0.200368	0.343297	0.237629	ITGA8	1	InNeu_6
GO:0031674	I band	2/121	140/19559	0.2148	0.363764	0.251796	RYR2/SLC8A1	2	InNeu_6
GO:0001772	immunological synapse	1/121	39/19559	0.215144	0.363764	0.251796	ALCAM	1	InNeu_6
GO:0005891	voltage-gated calcium channel complex	1/121	43/19559	0.234426	0.391218	0.2708	PDE4D	1	InNeu_6
GO:0032590	dendrite membrane	1/121	43/19559	0.234426	0.391218	0.2708	ITGA8	1	InNeu_6
GO:0005795	Golgi stack	2/121	151/19559	0.239852	0.397691	0.27528	CHSY3/SORL1	2	InNeu_6
GO:0031519	PcG protein complex	1/121	47/19559	0.253238	0.414536	0.286941	ASXL3	1	InNeu_6
GO:0098563	intrinsic component of synaptic vesicle membrane	1/121	47/19559	0.253238	0.414536	0.286941	SLC17A7	1	InNeu_6
GO:0005925	focal adhesion	4/121	415/19559	0.255588	0.415734	0.28777	ALCAM/DLC1/ITGA8/LMO7	4	InNeu_6
GO:0000151	ubiquitin ligase complex	3/121	287/19559	0.262177	0.422043	0.292137	FBXW7/LMO7/RNF144A	3	InNeu_6
GO:0031901	early endosome membrane	2/121	161/19559	0.262751	0.422043	0.292137	SORCS2/SORL1	2	InNeu_6
GO:0030055	cell-substrate junction	4/121	423/19559	0.266463	0.423646	0.293247	ALCAM/DLC1/ITGA8/LMO7	4	InNeu_6
GO:0031201	SNARE complex	1/121	50/19559	0.267046	0.423646	0.293247	CPLX2	1	InNeu_6
GO:0014704	intercalated disc	1/121	51/19559	0.271592	0.42684	0.295458	SLC8A1	1	InNeu_6
GO:0005782	peroxisomal matrix	1/121	52/19559	0.27611	0.42684	0.295458	CRYM	1	InNeu_6
GO:0031907	microbody lumen	1/121	52/19559	0.27611	0.42684	0.295458	CRYM	1	InNeu_6
GO:0005874	microtubule	4/121	431/19559	0.277425	0.42684	0.295458	EML6/MAP1B/NAV3/SLC8A1	4	InNeu_6
GO:0045177	apical part of cell	4/121	433/19559	0.280178	0.42684	0.295458	CHL1/ITGA8/LMO7/PDE4D	4	InNeu_6
GO:0030135	coated vesicle	3/121	298/19559	0.280592	0.42684	0.295458	CHRM2/NRGN/SLC17A7	3	InNeu_6
GO:0030315	T-tubule	1/121	54/19559	0.285062	0.42684	0.295458	SLC8A1	1	InNeu_6
GO:0032420	stereocilium	1/121	54/19559	0.285062	0.42684	0.295458	DOCK4	1	InNeu_6
GO:0031965	nuclear membrane	3/121	301/19559	0.285637	0.42684	0.295458	DPY19L1/NAV3/NRXN1	3	InNeu_6
GO:0031225	anchored component of membrane	2/121	171/19559	0.285668	0.42684	0.295458	GPC5/MDGA2	2	InNeu_6
GO:0005775	vacuolar lumen	2/121	173/19559	0.290246	0.431174	0.298458	GPC5/IDS	2	InNeu_6
GO:0043195	terminal bouton	1/121	56/19559	0.293905	0.434102	0.300484	CPLX2	1	InNeu_6
GO:1904115	axon cytoplasm	1/121	57/19559	0.298286	0.438055	0.30322	UCHL1	1	InNeu_6
GO:0032421	stereocilium bundle	1/121	59/19559	0.306967	0.448241	0.310272	DOCK4	1	InNeu_6
GO:0005637	nuclear inner membrane	1/121	60/19559	0.311267	0.449414	0.311083	DPY19L1	1	InNeu_6
GO:0046658	anchored component of plasma membrane	1/121	60/19559	0.311267	0.449414	0.311083	GPC5	1	InNeu_6
GO:0032589	neuron projection membrane	1/121	61/19559	0.315541	0.45304	0.313593	ITGA8	1	InNeu_6
GO:0005771	multivesicular body	1/121	62/19559	0.319789	0.454065	0.314302	SORL1	1	InNeu_6
GO:0035580	specific granule lumen	1/121	62/19559	0.319789	0.454065	0.314302	LRRC7	1	InNeu_6
GO:0019005	SCF ubiquitin ligase complex	1/121	63/19559	0.32401	0.457531	0.316702	FBXW7	1	InNeu_6
GO:0055037	recycling endosome	2/121	190/19559	0.328966	0.461991	0.319789	SORCS2/SORL1	2	InNeu_6
GO:0045121	membrane raft	3/121	329/19559	0.332975	0.464918	0.321815	ADCY2/DLC1/EFHD2	3	InNeu_6
GO:0098857	membrane microdomain	3/121	330/19559	0.334669	0.464918	0.321815	ADCY2/DLC1/EFHD2	3	InNeu_6
GO:0098589	membrane region	3/121	343/19559	0.356662	0.492808	0.34112	ADCY2/DLC1/EFHD2	3	InNeu_6
GO:0008021	synaptic vesicle	2/121	205/19559	0.362664	0.498421	0.345006	SLC17A7/SV2B	2	InNeu_6
GO:0030017	sarcomere	2/121	207/19559	0.367113	0.501443	0.347098	RYR2/SLC8A1	2	InNeu_6
GO:0044291	cell-cell contact zone	1/121	74/19559	0.368766	0.501443	0.347098	SLC8A1	1	InNeu_6
GO:0000118	histone deacetylase complex	1/121	77/19559	0.380453	0.514613	0.356214	SATB2	1	InNeu_6
GO:0016234	inclusion body	1/121	78/19559	0.384301	0.517096	0.357933	SNCA	1	InNeu_6
GO:0030864	cortical actin cytoskeleton	1/121	80/19559	0.391926	0.524609	0.363133	DLC1	1	InNeu_6
GO:0098791	Golgi apparatus subcompartment	3/121	368/19559	0.398656	0.529178	0.366295	CHSY3/FUT9/SORL1	3	InNeu_6
GO:0005901	caveola	1/121	82/19559	0.399457	0.529178	0.366295	DLC1	1	InNeu_6
GO:0070382	exocytic vesicle	2/121	223/19559	0.402247	0.530141	0.366962	SLC17A7/SV2B	2	InNeu_6
GO:0005643	nuclear pore	1/121	85/19559	0.410581	0.536036	0.371043	RANBP17	1	InNeu_6
GO:0030016	myofibril	2/121	227/19559	0.410892	0.536036	0.371043	RYR2/SLC8A1	2	InNeu_6
GO:0120111	neuron projection cytoplasm	1/121	87/19559	0.417883	0.542404	0.37545	UCHL1	1	InNeu_6
GO:0008076	voltage-gated potassium channel complex	1/121	88/19559	0.4215	0.544349	0.376797	KCNB2	1	InNeu_6
GO:0001750	photoreceptor outer segment	1/121	89/19559	0.425095	0.546247	0.378111	MAP1B	1	InNeu_6
GO:0031970	organelle envelope lumen	1/121	90/19559	0.428668	0.548098	0.379392	SORL1	1	InNeu_6
GO:0031091	platelet alpha granule	1/121	91/19559	0.432219	0.549885	0.380629	SNCA	1	InNeu_6
GO:0043292	contractile fiber	2/121	238/19559	0.434345	0.549885	0.380629	RYR2/SLC8A1	2	InNeu_6
GO:0031984	organelle subcompartment	3/121	392/19559	0.438275	0.550676	0.381176	CHSY3/FUT9/SORL1	3	InNeu_6
GO:0032580	Golgi cisterna membrane	1/121	93/19559	0.439255	0.550676	0.381176	CHSY3	1	InNeu_6
GO:0032588	trans-Golgi network membrane	1/121	94/19559	0.442741	0.552351	0.382336	FUT9	1	InNeu_6
GO:0005802	trans-Golgi network	2/121	245/19559	0.449011	0.555574	0.384567	FUT9/SORL1	2	InNeu_6
GO:0034705	potassium channel complex	1/121	96/19559	0.449647	0.555574	0.384567	KCNB2	1	InNeu_6
GO:0005667	transcription regulator complex	3/121	413/19559	0.472138	0.576313	0.398922	LDB2/SATB2/TLE4	3	InNeu_6
GO:0005604	basement membrane	1/121	103/19559	0.473159	0.576313	0.398922	FRAS1	1	InNeu_6
GO:0005796	Golgi lumen	1/121	103/19559	0.473159	0.576313	0.398922	GPC5	1	InNeu_6
GO:0009897	external side of plasma membrane	3/121	417/19559	0.478488	0.580053	0.401511	ALCAM/GHR/NLGN1	3	InNeu_6
GO:0030863	cortical cytoskeleton	1/121	106/19559	0.482928	0.582688	0.403335	DLC1	1	InNeu_6
GO:0030660	Golgi-associated vesicle membrane	1/121	112/19559	0.501931	0.602786	0.417247	NRGN	1	InNeu_6
GO:0044853	plasma membrane raft	1/121	113/19559	0.50503	0.603687	0.41787	DLC1	1	InNeu_6
GO:0001669	acrosomal vesicle	1/121	115/19559	0.51117	0.608198	0.420993	SV2B	1	InNeu_6
GO:0097733	photoreceptor cell cilium	1/121	117/19559	0.517236	0.612579	0.424025	MAP1B	1	InNeu_6
GO:0005884	actin filament	1/121	118/19559	0.52024	0.613311	0.424532	CARMIL1	1	InNeu_6
GO:0005923	bicellular tight junction	1/121	122/19559	0.532074	0.624397	0.432206	MPP7	1	InNeu_6
GO:0070160	tight junction	1/121	129/19559	0.552091	0.644943	0.446428	MPP7	1	InNeu_6
GO:0005938	cell cortex	2/121	305/19559	0.565276	0.656462	0.454401	DLC1/SNCA	2	InNeu_6
GO:0030667	secretory granule membrane	2/121	306/19559	0.567061	0.656462	0.454401	CPE/SNCA	2	InNeu_6
GO:0005777	peroxisome	1/121	137/19559	0.573929	0.658481	0.455799	CRYM	1	InNeu_6
GO:0042579	microbody	1/121	137/19559	0.573929	0.658481	0.455799	CRYM	1	InNeu_6
GO:0097731	9+0 non-motile cilium	1/121	139/19559	0.579222	0.658739	0.455977	MAP1B	1	InNeu_6
GO:0031902	late endosome membrane	1/121	140/19559	0.581843	0.658739	0.455977	SORL1	1	InNeu_6
GO:0042101	T cell receptor complex	1/121	140/19559	0.581843	0.658739	0.455977	ALCAM	1	InNeu_6
GO:0043296	apical junction complex	1/121	143/19559	0.589612	0.664606	0.460039	MPP7	1	InNeu_6
GO:0005875	microtubule associated complex	1/121	159/19559	0.628689	0.701062	0.485273	MAP1B	1	InNeu_6
GO:0098862	cluster of actin-based cell projections	1/121	159/19559	0.628689	0.701062	0.485273	DOCK4	1	InNeu_6
GO:0042581	specific granule	1/121	160/19559	0.631004	0.701062	0.485273	LRRC7	1	InNeu_6
GO:0090575	RNA polymerase II transcription regulator complex	1/121	161/19559	0.633306	0.701062	0.485273	TLE4	1	InNeu_6
GO:0031461	cullin-RING ubiquitin ligase complex	1/121	162/19559	0.635593	0.701062	0.485273	FBXW7	1	InNeu_6
GO:0030666	endocytic vesicle membrane	1/121	164/19559	0.640126	0.703044	0.486645	CAMK2D	1	InNeu_6
GO:0097730	non-motile cilium	1/121	167/19559	0.64682	0.707373	0.489642	MAP1B	1	InNeu_6
GO:0016324	apical plasma membrane	2/121	361/19559	0.65713	0.715603	0.495339	LMO7/PDE4D	2	InNeu_6
GO:0005798	Golgi-associated vesicle	1/121	181/19559	0.676461	0.733546	0.507759	NRGN	1	InNeu_6
GO:0005769	early endosome	2/121	377/19559	0.680383	0.7347	0.508557	SORCS2/SORL1	2	InNeu_6
GO:0016607	nuclear speck	2/121	401/19559	0.712856	0.76519	0.529662	BASP1/CARMIL1	2	InNeu_6
GO:0030027	lamellipodium	1/121	201/19559	0.714574	0.76519	0.529662	CARMIL1	1	InNeu_6
GO:0032838	plasma membrane bounded cell projection cytoplasm	1/121	211/19559	0.731925	0.780518	0.540272	UCHL1	1	InNeu_6
GO:0031968	organelle outer membrane	1/121	218/19559	0.743445	0.789526	0.546508	NAV3	1	InNeu_6
GO:0019867	outer membrane	1/121	220/19559	0.746645	0.789661	0.546602	NAV3	1	InNeu_6
GO:0036464	cytoplasmic ribonucleoprotein granule	1/121	233/19559	0.766502	0.80734	0.558839	GHR	1	InNeu_6
GO:0035770	ribonucleoprotein granule	1/121	243/19559	0.780719	0.818959	0.566881	GHR	1	InNeu_6
GO:0016323	basolateral plasma membrane	1/121	246/19559	0.784815	0.819908	0.567538	LRRC7	1	InNeu_6
GO:0099568	cytoplasmic region	1/121	254/19559	0.795369	0.82757	0.572842	UCHL1	1	InNeu_6
GO:0005770	late endosome	1/121	278/19559	0.824046	0.853951	0.591103	SORL1	1	InNeu_6
GO:0030139	endocytic vesicle	1/121	313/19559	0.858869	0.886464	0.613608	CAMK2D	1	InNeu_6
GO:0034774	secretory granule lumen	1/121	322/19559	0.866659	0.888907	0.615299	LRRC7	1	InNeu_6
GO:0060205	cytoplasmic vesicle lumen	1/121	326/19559	0.869982	0.888907	0.615299	LRRC7	1	InNeu_6
GO:0031983	vesicle lumen	1/121	328/19559	0.871613	0.888907	0.615299	LRRC7	1	InNeu_6
GO:0031301	integral component of organelle membrane	1/121	367/19559	0.899652	0.911699	0.631076	SLC17A7	1	InNeu_6
GO:0005765	lysosomal membrane	1/121	375/19559	0.904604	0.911699	0.631076	COL6A1	1	InNeu_6
GO:0098852	lytic vacuole membrane	1/121	375/19559	0.904604	0.911699	0.631076	COL6A1	1	InNeu_6
GO:0031300	intrinsic component of organelle membrane	1/121	398/19559	0.917531	0.921115	0.637593	SLC17A7	1	InNeu_6
GO:0005774	vacuolar membrane	1/121	427/19559	0.93138	0.93138	0.644699	COL6A1	1	InNeu_6
GO:0032279	asymmetric synapse	6/35	343/19559	2.94149e-05	0.00215226	0.00125413	CHRM3/ERBB4/GRM7/NSF/PDE4B/SORCS3	6	InNeu_0
GO:0098984	neuron to neuron synapse	6/35	368/19559	4.35815e-05	0.00215226	0.00125413	CHRM3/ERBB4/GRM7/NSF/PDE4B/SORCS3	6	InNeu_0
GO:0097060	synaptic membrane	6/35	387/19559	5.76497e-05	0.00215226	0.00125413	CALB2/CHRM3/CNR1/ERBB4/GRM7/SORCS3	6	InNeu_0
GO:0099061	integral component of postsynaptic density membrane	3/35	51/19559	0.000103062	0.0027396	0.00159638	CHRM3/ERBB4/SORCS3	3	InNeu_0
GO:0099146	intrinsic component of postsynaptic density membrane	3/35	54/19559	0.000122303	0.0027396	0.00159638	CHRM3/ERBB4/SORCS3	3	InNeu_0
GO:0099699	integral component of synaptic membrane	4/35	154/19559	0.000160022	0.00298708	0.00174059	CHRM3/CNR1/ERBB4/SORCS3	4	InNeu_0
GO:0150034	distal axon	5/35	309/19559	0.000209651	0.00298743	0.0017408	CALB2/CCK/CHRM3/CNR1/DSCAM	5	InNeu_0
GO:0099240	intrinsic component of synaptic membrane	4/35	166/19559	0.000213388	0.00298743	0.0017408	CHRM3/CNR1/ERBB4/SORCS3	4	InNeu_0
GO:0099056	integral component of presynaptic membrane	3/35	74/19559	0.000311899	0.00318622	0.00185663	CHRM3/CNR1/ERBB4	3	InNeu_0
GO:0099060	integral component of postsynaptic specialization membrane	3/35	74/19559	0.000311899	0.00318622	0.00185663	CHRM3/ERBB4/SORCS3	3	InNeu_0
GO:0014069	postsynaptic density	5/35	337/19559	0.000312933	0.00318622	0.00185663	CHRM3/ERBB4/NSF/PDE4B/SORCS3	5	InNeu_0
GO:0098948	intrinsic component of postsynaptic specialization membrane	3/35	77/19559	0.000350669	0.00327291	0.00190715	CHRM3/ERBB4/SORCS3	3	InNeu_0
GO:0099572	postsynaptic specialization	5/35	361/19559	0.00042889	0.00349791	0.00203826	CHRM3/ERBB4/NSF/PDE4B/SORCS3	5	InNeu_0
GO:0098889	intrinsic component of presynaptic membrane	3/35	83/19559	0.000437239	0.00349791	0.00203826	CHRM3/CNR1/ERBB4	3	InNeu_0
GO:0098839	postsynaptic density membrane	3/35	92/19559	0.000591059	0.00441324	0.00257163	CHRM3/ERBB4/SORCS3	3	InNeu_0
GO:0099055	integral component of postsynaptic membrane	3/35	117/19559	0.00118748	0.00801768	0.00467195	CHRM3/ERBB4/SORCS3	3	InNeu_0
GO:0099634	postsynaptic specialization membrane	3/35	118/19559	0.00121697	0.00801768	0.00467195	CHRM3/ERBB4/SORCS3	3	InNeu_0
GO:0098936	intrinsic component of postsynaptic membrane	3/35	122/19559	0.00133955	0.00833495	0.00485683	CHRM3/ERBB4/SORCS3	3	InNeu_0
GO:0045211	postsynaptic membrane	4/35	280/19559	0.00151768	0.00894634	0.00521309	CHRM3/ERBB4/GRM7/SORCS3	4	InNeu_0
GO:0043679	axon terminus	3/35	130/19559	0.00160742	0.00900157	0.00524527	CALB2/CCK/CHRM3	3	InNeu_0
GO:1990718	axonemal central pair projection	1/35	1/19559	0.00178946	0.00954377	0.00556122	HYDIN	1	InNeu_0
GO:0043198	dendritic shaft	2/35	38/19559	0.00210022	0.010692	0.00623033	GRM7/NSF	2	InNeu_0
GO:0044306	neuron projection terminus	3/35	149/19559	0.00237181	0.0115497	0.00673007	CALB2/CCK/CHRM3	3	InNeu_0
GO:0042734	presynaptic membrane	3/35	156/19559	0.00270136	0.0126063	0.0073458	CHRM3/CNR1/ERBB4	3	InNeu_0
GO:0009925	basal plasma membrane	2/35	51/19559	0.00375399	0.0161769	0.00942637	CHRM3/ERBB4	2	InNeu_0
GO:0098978	glutamatergic synapse	4/35	361/19559	0.00380397	0.0161769	0.00942637	CHRM3/CNR1/ERBB4/SORCS3	4	InNeu_0
GO:0060076	excitatory synapse	2/35	52/19559	0.00389978	0.0161769	0.00942637	CALB2/PDE4B	2	InNeu_0
GO:0043195	terminal bouton	2/35	56/19559	0.00450892	0.0180357	0.0105095	CALB2/CCK	2	InNeu_0
GO:1990716	axonemal central apparatus	1/35	3/19559	0.00535905	0.020697	0.0120603	HYDIN	1	InNeu_0
GO:0034704	calcium channel complex	2/35	67/19559	0.00639435	0.0238723	0.0139105	PDE4B/RYR3	2	InNeu_0
GO:0045178	basal part of cell	2/35	69/19559	0.00676963	0.024458	0.0142519	CHRM3/ERBB4	2	InNeu_0
GO:0034703	cation channel complex	3/35	221/19559	0.00713648	0.0249777	0.0145547	KCNIP4/PDE4B/RYR3	3	InNeu_0
GO:0030016	myofibril	3/35	227/19559	0.00768022	0.0255314	0.0148773	PDE4B/PDE4DIP/RYR3	3	InNeu_0
GO:0098982	GABA-ergic synapse	2/35	74/19559	0.0077506	0.0255314	0.0148773	CNR1/ERBB4	2	InNeu_0
GO:0043292	contractile fiber	3/35	238/19559	0.00873953	0.0279665	0.0162963	PDE4B/PDE4DIP/RYR3	3	InNeu_0
GO:0043203	axon hillock	1/35	8/19559	0.0142289	0.0442675	0.025795	CCK	1	InNeu_0
GO:0032437	cuticular plate	1/35	9/19559	0.0159936	0.0466482	0.0271822	CALB2	1	InNeu_0
GO:0034702	ion channel complex	3/35	299/19559	0.0161346	0.0466482	0.0271822	KCNIP4/PDE4B/RYR3	3	InNeu_0
GO:0016363	nuclear matrix	2/35	109/19559	0.0162436	0.0466482	0.0271822	FIGN/RGS12	2	InNeu_0
GO:1902495	transmembrane transporter complex	3/35	322/19559	0.0196126	0.0549153	0.0319995	KCNIP4/PDE4B/RYR3	3	InNeu_0
GO:1990351	transporter complex	3/35	330/19559	0.0209125	0.0571268	0.0332882	KCNIP4/PDE4B/RYR3	3	InNeu_0
GO:0030018	Z disc	2/35	128/19559	0.021962	0.0585653	0.0341264	PDE4B/RYR3	2	InNeu_0
GO:0034399	nuclear periphery	2/35	131/19559	0.0229311	0.0597276	0.0348037	FIGN/RGS12	2	InNeu_0
GO:0031674	I band	2/35	140/19559	0.0259428	0.0660362	0.0384797	PDE4B/RYR3	2	InNeu_0
GO:0098688	parallel fiber to Purkinje cell synapse	1/35	16/19559	0.0282609	0.0703384	0.0409866	CALB2	1	InNeu_0
GO:0005795	Golgi stack	2/35	151/19559	0.0298295	0.0714924	0.0416591	B4GALT6/NSF	2	InNeu_0
GO:0043194	axon initial segment	1/35	17/19559	0.0300013	0.0714924	0.0416591	CCK	1	InNeu_0
GO:0000930	gamma-tubulin complex	1/35	21/19559	0.0369323	0.0861753	0.0502149	PDE4B	1	InNeu_0
GO:0030426	growth cone	2/35	184/19559	0.0427564	0.0977289	0.0569473	CNR1/DSCAM	2	InNeu_0
GO:0030427	site of polarized growth	2/35	191/19559	0.0457262	0.102427	0.0596848	CNR1/DSCAM	2	InNeu_0
GO:0008021	synaptic vesicle	2/35	205/19559	0.0518876	0.113704	0.066256	PDE4B/SYNPR	2	InNeu_0
GO:0030017	sarcomere	2/35	207/19559	0.0527911	0.113704	0.066256	PDE4B/RYR3	2	InNeu_0
GO:0005921	gap junction	1/35	32/19559	0.0557454	0.117802	0.0686438	CALB2	1	InNeu_0
GO:0005790	smooth endoplasmic reticulum	1/35	34/19559	0.0591274	0.120405	0.0701607	RYR3	1	InNeu_0
GO:0030285	integral component of synaptic vesicle membrane	1/35	34/19559	0.0591274	0.120405	0.0701607	SYNPR	1	InNeu_0
GO:0070382	exocytic vesicle	2/35	223/19559	0.0602198	0.12044	0.070181	PDE4B/SYNPR	2	InNeu_0
GO:0033017	sarcoplasmic reticulum membrane	1/35	40/19559	0.0692029	0.135978	0.0792351	RYR3	1	InNeu_0
GO:0016323	basolateral plasma membrane	2/35	246/19559	0.0714865	0.138043	0.0804385	CHRM3/ERBB4	2	InNeu_0
GO:0005891	voltage-gated calcium channel complex	1/35	43/19559	0.0742013	0.140857	0.0820782	PDE4B	1	InNeu_0
GO:0098563	intrinsic component of synaptic vesicle membrane	1/35	47/19559	0.0808253	0.150874	0.0879152	SYNPR	1	InNeu_0
GO:0032420	stereocilium	1/35	54/19559	0.0923066	0.169481	0.0987578	CALB2	1	InNeu_0
GO:0032421	stereocilium bundle	1/35	59/19559	0.100422	0.181408	0.105708	CALB2	1	InNeu_0
GO:0005938	cell cortex	2/35	305/19559	0.103115	0.183315	0.106819	CALB2/GRM7	2	InNeu_0
GO:0044304	main axon	1/35	68/19559	0.114853	0.200993	0.11712	CCK	1	InNeu_0
GO:0016529	sarcoplasmic reticulum	1/35	71/19559	0.119613	0.206102	0.120097	RYR3	1	InNeu_0
GO:0033116	endoplasmic reticulum-Golgi intermediate compartment membrane	1/35	75/19559	0.125921	0.212324	0.123723	ROBO1	1	InNeu_0
GO:0048786	presynaptic active zone	1/35	76/19559	0.127491	0.212324	0.123723	GRM7	1	InNeu_0
GO:0000118	histone deacetylase complex	1/35	77/19559	0.129059	0.212324	0.123723	HDAC8	1	InNeu_0
GO:0016528	sarcoplasm	1/35	80/19559	0.133744	0.212324	0.123723	RYR3	1	InNeu_0
GO:0030864	cortical actin cytoskeleton	1/35	80/19559	0.133744	0.212324	0.123723	CALB2	1	InNeu_0
GO:0032592	integral component of mitochondrial membrane	1/35	81/19559	0.135301	0.212324	0.123723	CNR1	1	InNeu_0
GO:0098573	intrinsic component of mitochondrial membrane	1/35	82/19559	0.136855	0.212324	0.123723	CNR1	1	InNeu_0
[truncated: 164 more rows]

## Sheet: InNeu_GO_MF
Supplemental Data Table S5:GO and KEGG enrichment in InNeu cluster
[truncated: 1,714 more rows]
