# Supplementary material for: Single-nucleus analysis reveals microenvironment-specific neuron and glial cell enrichment in Alzheimer’s disease
Source: BMC Genomics. 2024 May 28;25:526. doi: 10.1186/s12864-024-10447-3 (PMC11134750; doi:10.1186/s12864-024-10447-3)
Supplement: Supplementary file 6 — Supplementary Material 6 [file 12864_2024_10447_MOESM6_ESM.xlsx]

## Sheet: Mic_KEGG_Pathway
Supplemental Data Table S6:GO and KEGG enrichment in Mic cluster
ID	Description	GeneRatio	BgRatio	pvalue	p.adjust	qvalue	geneID	Count	Group
hsa03010	Ribosome	31/126	92/5894	3.68e-30	4.0112e-28	3.60253e-28	FAU/RPL10/RPL11/RPL13/RPL18/RPL19/RPL28/RPL29/RPL3/RPL30/RPL32/RPL35/RPL35A/RPL36/RPL41/RPL7A/RPL8/RPLP1/RPS12/RPS14/RPS15/RPS15A/RPS18/RPS19/RPS23/RPS27/RPS27A/RPS28/RPS5/RPS7/RPS9	31	Mic_5
hsa04520	Adherens junction	8/126	73/5894	0.00014644	0.00798097	0.00716784	ACTB/ACTG1/ACTN4/LEF1/PARD3/PTPRB/PTPRM/TJP1	8	Mic_5
hsa04612	Antigen processing and presentation	8/126	78/5894	0.000233616	0.00848806	0.00762327	B2M/HLA-A/HLA-B/HLA-E/HSP90AA1/HSP90AB1/HSPA1A/HSPA1B	8	Mic_5
hsa04530	Tight junction	9/126	133/5894	0.0020477	0.0557999	0.0501148	ACTB/ACTG1/ACTN4/CLDN5/MAGI2/MPDZ/PARD3/PPP2R2B/TJP1	9	Mic_5
hsa05416	Viral myocarditis	6/126	72/5894	0.00418093	0.0869948	0.0781315	ACTB/ACTG1/HLA-A/HLA-B/HLA-E/LAMA2	6	Mic_5
hsa05412	Arrhythmogenic right ventricular cardiomyopathy (ARVC)	6/126	74/5894	0.00478871	0.0869948	0.0781315	ACTB/ACTG1/ACTN4/ITGA1/LAMA2/LEF1	6	Mic_5
hsa04514	Cell adhesion molecules (CAMs)	8/126	136/5894	0.00836755	0.130295	0.11702	CD34/CLDN5/HLA-A/HLA-B/HLA-E/ICAM2/NCAM2/PTPRM	8	Mic_5
hsa04940	Type I diabetes mellitus	4/126	45/5894	0.015089	0.205588	0.184642	CPE/HLA-A/HLA-B/HLA-E	4	Mic_5
hsa04510	Focal adhesion	9/126	200/5894	0.0268421	0.30165	0.270917	ACTB/ACTG1/ACTN4/FLT1/FN1/ITGA1/LAMA2/PDGFRB/VWF	9	Mic_5
hsa05110	Vibrio cholerae infection	4/126	54/5894	0.0276743	0.30165	0.270917	ACTB/ACTG1/SLC12A2/TJP1	4	Mic_5
hsa04512	ECM-receptor interaction	5/126	85/5894	0.0347784	0.320579	0.287917	AGRN/FN1/ITGA1/LAMA2/VWF	5	Mic_5
hsa04270	Vascular smooth muscle contraction	6/126	116/5894	0.0373106	0.320579	0.287917	ARHGEF12/CALD1/MYL6/PLCB4/PRKG1/RAMP2	6	Mic_5
hsa04810	Regulation of actin cytoskeleton	9/126	214/5894	0.0390044	0.320579	0.287917	ACTB/ACTG1/ACTN4/ARHGEF12/FN1/ITGA1/PDGFRB/PFN1/TMSB4X	9	Mic_5
hsa05215	Prostate cancer	5/126	89/5894	0.0411752	0.320579	0.287917	GSTP1/HSP90AA1/HSP90AB1/LEF1/PDGFRB	5	Mic_5
hsa05200	Pathways in cancer	12/126	327/5894	0.0459941	0.334224	0.300172	ELOB/EPAS1/ETS1/FN1/GSTP1/HSP90AA1/HSP90AB1/LAMA2/LEF1/MECOM/PDGFRB/SLC2A1	12	Mic_5
hsa05330	Allograft rejection	3/126	39/5894	0.0498966	0.339921	0.305288	HLA-A/HLA-B/HLA-E	3	Mic_5
hsa05211	Renal cell carcinoma	4/126	70/5894	0.0620347	0.36529	0.328073	ELOB/EPAS1/ETS1/SLC2A1	4	Mic_5
hsa05332	Graft-versus-host disease	3/126	43/5894	0.0634084	0.36529	0.328073	HLA-A/HLA-B/HLA-E	3	Mic_5
hsa04976	Bile secretion	4/126	71/5894	0.0646967	0.36529	0.328073	ABCB1/ABCG2/ATP1A2/SLC2A1	4	Mic_5
hsa02010	ABC transporters	3/126	44/5894	0.0670256	0.36529	0.328073	ABCB1/ABCC9/ABCG2	3	Mic_5
hsa05146	Amoebiasis	5/126	106/5894	0.0758913	0.393912	0.353779	ACTN4/FN1/HSPB1/LAMA2/PLCB4	5	Mic_5
hsa04320	Dorso-ventral axis formation	2/126	25/5894	0.0988928	0.473313	0.425091	ETS1/NOTCH3	2	Mic_5
hsa05410	Hypertrophic cardiomyopathy (HCM)	4/126	83/5894	0.101123	0.473313	0.425091	ACTB/ACTG1/ITGA1/LAMA2	4	Mic_5
hsa05320	Autoimmune thyroid disease	3/126	54/5894	0.107998	0.473313	0.425091	HLA-A/HLA-B/HLA-E	3	Mic_5
hsa04145	Phagosome	6/126	156/5894	0.116373	0.473313	0.425091	ACTB/ACTG1/COLEC12/HLA-A/HLA-B/HLA-E	6	Mic_5
hsa00562	Inositol phosphate metabolism	3/126	57/5894	0.121822	0.473313	0.425091	INPP4B/ISYNA1/PLCB4	3	Mic_5
hsa04970	Salivary secretion	4/126	89/5894	0.122236	0.473313	0.425091	ATP1A2/PLCB4/PRKG1/SLC12A2	4	Mic_5
hsa04540	Gap junction	4/126	90/5894	0.125927	0.473313	0.425091	PDGFRB/PLCB4/PRKG1/TJP1	4	Mic_5
hsa05414	Dilated cardiomyopathy	4/126	90/5894	0.125927	0.473313	0.425091	ACTB/ACTG1/ITGA1/LAMA2	4	Mic_5
hsa00460	Cyanoamino acid metabolism	1/126	7/5894	0.140448	0.497969	0.447234	GGT5	1	Mic_5
hsa04144	Endocytosis	7/126	203/5894	0.143195	0.497969	0.447234	FLT1/HLA-A/HLA-B/HLA-E/HSPA1A/HSPA1B/PARD3	7	Mic_5
hsa05131	Shigellosis	3/126	62/5894	0.146193	0.497969	0.447234	ACTB/ACTG1/PFN1	3	Mic_5
hsa04972	Pancreatic secretion	4/126	101/5894	0.169439	0.559662	0.502642	ATP1A2/PLCB4/SLC12A2/SLC26A3	4	Mic_5
hsa05020	Prion diseases	2/126	36/5894	0.179134	0.568908	0.510946	HSPA1A/NCAM2	2	Mic_5
hsa04610	Complement and coagulation cascades	3/126	69/5894	0.182677	0.568908	0.510946	A2M/TFPI/VWF	3	Mic_5
hsa05100	Bacterial invasion of epithelial cells	3/126	71/5894	0.193522	0.572915	0.514544	ACTB/ACTG1/FN1	3	Mic_5
hsa00430	Taurine and hypotaurine metabolism	1/126	10/5894	0.194476	0.572915	0.514544	GGT5	1	Mic_5
hsa04971	Gastric acid secretion	3/126	74/5894	0.210081	0.591745	0.531456	ACTB/ATP1A2/PLCB4	3	Mic_5
hsa00790	Folate biosynthesis	1/126	11/5894	0.211725	0.591745	0.531456	DHFR	1	Mic_5
hsa04960	Aldosterone-regulated sodium reabsorption	2/126	42/5894	0.226149	0.616255	0.553469	ATP1A2/SLC9A3R2	2	Mic_5
hsa04670	Leukocyte transendothelial migration	4/126	117/5894	0.240372	0.639039	0.573931	ACTB/ACTG1/ACTN4/CLDN5	4	Mic_5
hsa04974	Protein digestion and absorption	3/126	81/5894	0.24981	0.648315	0.582263	ATP1A2/SLC38A2/SLC3A2	3	Mic_5
hsa04350	TGF-beta signaling pathway	3/126	85/5894	0.27301	0.692048	0.62154	DCN/ID1/ID3	3	Mic_5
hsa04141	Protein processing in endoplasmic reticulum	5/126	168/5894	0.28985	0.702195	0.630653	DNAJB1/HSP90AA1/HSP90AB1/HSPA1A/HSPA1B	5	Mic_5
hsa00480	Glutathione metabolism	2/126	50/5894	0.289897	0.702195	0.630653	GGT5/GSTP1	2	Mic_5
hsa00450	Selenocompound metabolism	1/126	17/5894	0.30779	0.729329	0.655023	TXNRD1	1	Mic_5
hsa00670	One carbon pool by folate	1/126	18/5894	0.322631	0.748229	0.671997	DHFR	1	Mic_5
hsa04650	Natural killer cell mediated cytotoxicity	4/126	136/5894	0.331477	0.752729	0.676038	HLA-A/HLA-B/HLA-E/ICAM2	4	Mic_5
hsa04010	MAPK signaling pathway	7/126	268/5894	0.348679	0.76967	0.691254	DUSP1/HSPA1A/HSPA1B/HSPB1/JUND/MECOM/PDGFRB	7	Mic_5
hsa05130	Pathogenic Escherichia coli infection	2/126	58/5894	0.35306	0.76967	0.691254	ACTB/ACTG1	2	Mic_5
hsa04621	NOD-like receptor signaling pathway	2/126	59/5894	0.360838	0.771203	0.69263	HSP90AA1/HSP90AB1	2	Mic_5
hsa03060	Protein export	1/126	23/5894	0.39223	0.791723	0.71106	SRP14	1	Mic_5
hsa04710	Circadian rhythm	1/126	23/5894	0.39223	0.791723	0.71106	RORA	1	Mic_5
hsa04964	Proximal tubule bicarbonate reclamation	1/126	23/5894	0.39223	0.791723	0.71106	ATP1A2	1	Mic_5
hsa04966	Collecting duct acid secretion	1/126	27/5894	0.442761	0.863708	0.77571	SLC12A7	1	Mic_5
hsa04730	Long-term depression	2/126	70/5894	0.44374	0.863708	0.77571	PLCB4/PRKG1	2	Mic_5
hsa05216	Thyroid cancer	1/126	29/5894	0.466441	0.891965	0.801089	LEF1	1	Mic_5
hsa00512	Mucin type O-Glycan biosynthesis	1/126	30/5894	0.477903	0.898045	0.806549	GALNT18	1	Mic_5
hsa05010	Alzheimer's disease	4/126	168/5894	0.486098	0.898045	0.806549	ATP5F1E/GAPDH/NDUFA4L2/PLCB4	4	Mic_5
hsa04070	Phosphatidylinositol signaling system	2/126	78/5894	0.500221	0.908736	0.816151	INPP4B/PLCB4	2	Mic_5
hsa05012	Parkinson's disease	3/126	130/5894	0.529619	0.913204	0.820164	ATP5F1E/NDUFA4L2/UBB	3	Mic_5
hsa05143	African trypanosomiasis	1/126	35/5894	0.531653	0.913204	0.820164	PLCB4	1	Mic_5
hsa05145	Toxoplasmosis	3/126	133/5894	0.545167	0.913204	0.820164	HSPA1A/HSPA1B/LAMA2	3	Mic_5
hsa05222	Small cell lung cancer	2/126	85/5894	0.546566	0.913204	0.820164	FN1/LAMA2	2	Mic_5
hsa05016	Huntington's disease	4/126	183/5894	0.55398	0.913204	0.820164	ATP5F1E/NDUFA4L2/PLCB4/TGM2	4	Mic_5
hsa04914	Progesterone-mediated oocyte maturation	2/126	87/5894	0.559252	0.913204	0.820164	HSP90AA1/HSP90AB1	2	Mic_5
hsa04640	Hematopoietic cell lineage	2/126	88/5894	0.565501	0.913204	0.820164	CD34/ITGA1	2	Mic_5
hsa04973	Carbohydrate digestion and absorption	1/126	44/5894	0.614934	0.913204	0.820164	ATP1A2	1	Mic_5
hsa04330	Notch signaling pathway	1/126	47/5894	0.639287	0.913204	0.820164	NOTCH3	1	Mic_5
hsa04916	Melanogenesis	2/126	101/5894	0.640954	0.913204	0.820164	LEF1/PLCB4	2	Mic_5
hsa05142	Chagas disease (American trypanosomiasis)	2/126	104/5894	0.656846	0.913204	0.820164	PLCB4/PPP2R2B	2	Mic_5
hsa05213	Endometrial cancer	1/126	52/5894	0.676526	0.913204	0.820164	LEF1	1	Mic_5
hsa05217	Basal cell carcinoma	1/126	55/5894	0.697011	0.913204	0.820164	LEF1	1	Mic_5
hsa04080	Neuroactive ligand-receptor interaction	5/126	272/5894	0.698241	0.913204	0.820164	GRM3/GRM8/P2RY14/PARD3/PTH1R	5	Mic_5
hsa05221	Acute myeloid leukemia	1/126	58/5894	0.716209	0.913204	0.820164	LEF1	1	Mic_5
hsa00590	Arachidonic acid metabolism	1/126	59/5894	0.722336	0.913204	0.820164	GGT5	1	Mic_5
hsa05210	Colorectal cancer	1/126	62/5894	0.739941	0.913204	0.820164	LEF1	1	Mic_5
hsa00010	Glycolysis / Gluconeogenesis	1/126	65/5894	0.756438	0.913204	0.820164	GAPDH	1	Mic_5
hsa05214	Glioma	1/126	65/5894	0.756438	0.913204	0.820164	PDGFRB	1	Mic_5
hsa03040	Spliceosome	2/126	128/5894	0.764527	0.913204	0.820164	HSPA1A/HSPA1B	2	Mic_5
hsa04380	Osteoclast differentiation	2/126	128/5894	0.764527	0.913204	0.820164	FOSL2/JUND	2	Mic_5
hsa04920	Adipocytokine signaling pathway	1/126	68/5894	0.771896	0.913204	0.820164	SLC2A1	1	Mic_5
hsa05120	Epithelial cell signaling in Helicobacter pylori infection	1/126	68/5894	0.771896	0.913204	0.820164	TJP1	1	Mic_5
hsa04360	Axon guidance	2/126	130/5894	0.772039	0.913204	0.820164	ARHGEF12/UNC5C	2	Mic_5
hsa04062	Chemokine signaling pathway	3/126	189/5894	0.775647	0.913204	0.820164	GNG11/PARD3/PLCB4	3	Mic_5
hsa00190	Oxidative phosphorylation	2/126	132/5894	0.779342	0.913204	0.820164	ATP5F1E/NDUFA4L2	2	Mic_5
hsa03320	PPAR signaling pathway	1/126	70/5894	0.781657	0.913204	0.820164	UBC	1	Mic_5
hsa04720	Long-term potentiation	1/126	70/5894	0.781657	0.913204	0.820164	PLCB4	1	Mic_5
hsa00980	Metabolism of xenobiotics by cytochrome P450	1/126	71/5894	0.78638	0.913204	0.820164	GSTP1	1	Mic_5
hsa04622	RIG-I-like receptor signaling pathway	1/126	71/5894	0.78638	0.913204	0.820164	RNF125	1	Mic_5
hsa05218	Melanoma	1/126	71/5894	0.78638	0.913204	0.820164	PDGFRB	1	Mic_5
hsa05160	Hepatitis C	2/126	135/5894	0.789917	0.913204	0.820164	CLDN5/PPP2R2B	2	Mic_5
hsa00982	Drug metabolism - cytochrome P450	1/126	73/5894	0.795526	0.913204	0.820164	GSTP1	1	Mic_5
hsa05220	Chronic myeloid leukemia	1/126	73/5894	0.795526	0.913204	0.820164	MECOM	1	Mic_5
hsa04120	Ubiquitin mediated proteolysis	2/126	139/5894	0.803327	0.913204	0.820164	ELOB/HERC2	2	Mic_5
hsa04370	VEGF signaling pathway	1/126	76/5894	0.808521	0.913204	0.820164	HSPB1	1	Mic_5
hsa04260	Cardiac muscle contraction	1/126	77/5894	0.812668	0.913204	0.820164	ATP1A2	1	Mic_5
hsa03015	mRNA surveillance pathway	1/126	83/5894	0.835742	0.917603	0.824114	PPP2R2B	1	Mic_5
hsa04310	Wnt signaling pathway	2/126	151/5894	0.839134	0.917603	0.824114	LEF1/PLCB4	2	Mic_5
hsa03013	RNA transport	2/126	152/5894	0.841837	0.917603	0.824114	EEF1A1/EIF1	2	Mic_5
hsa05323	Rheumatoid arthritis	1/126	92/5894	0.865171	0.926182	0.83182	FLT1	1	Mic_5
hsa00230	Purine metabolism	2/126	162/5894	0.866702	0.926182	0.83182	PDE4D/PDE7B	2	Mic_5
hsa00240	Pyrimidine metabolism	1/126	99/5894	0.884389	0.931566	0.836655	TXNRD1	1	Mic_5
hsa04912	GnRH signaling pathway	1/126	101/5894	0.889362	0.931566	0.836655	PLCB4	1	Mic_5
hsa04020	Calcium signaling pathway	2/126	177/5894	0.89738	0.931566	0.836655	PDGFRB/PLCB4	2	Mic_5
hsa04142	Lysosome	1/126	121/5894	0.928784	0.95507	0.857764	CD63	1	Mic_5
hsa05322	Systemic lupus erythematosus	1/126	138/5894	0.951087	0.968864	0.870153	ACTN4	1	Mic_5
hsa04060	Cytokine-cytokine receptor interaction	2/126	265/5894	0.979856	0.988929	0.888174	FLT1/PDGFRB	2	Mic_5
hsa04740	Olfactory transduction	1/126	388/5894	0.999829	0.999829	0.897964	PRKG1	1	Mic_5
hsa04666	Fc gamma R-mediated phagocytosis	13/120	95/5894	4.5871e-08	5.77975e-06	3.6214e-06	ASAP1/DNM2/DOCK2/GSN/HCK/INPP5D/LIMK2/LYN/PIK3CD/PIK3R5/PRKCA/SYK/VAV1	13	Mic_1
hsa04662	B cell receptor signaling pathway	11/120	75/5894	2.56387e-07	1.61524e-05	1.01205e-05	CARD11/GRB2/IKBKB/INPP5D/LYN/NFATC2/PIK3AP1/PIK3CD/PIK3R5/SYK/VAV1	11	Mic_1
hsa05200	Pathways in cancer	22/120	327/5894	5.01868e-07	2.10785e-05	1.32071e-05	ABL1/BCL2/BCL2L1/CSF3R/CTBP2/EPAS1/FN1/GRB2/IGF1R/IKBKB/LAMA2/LEF1/MECOM/PDGFRB/PIK3CD/PIK3R5/PPARD/PRKCA/RUNX1/SLC2A1/STAT3/ZBTB16	22	Mic_1
hsa04062	Chemokine signaling pathway	16/120	189/5894	1.10153e-06	3.46983e-05	2.17408e-05	ARRB1/DOCK2/GNB1/GNG7/GRB2/GRK5/HCK/IKBKB/LYN/PARD3/PIK3CD/PIK3R5/PLCB4/PREX1/STAT3/VAV1	16	Mic_1
hsa05221	Acute myeloid leukemia	9/120	58/5894	2.04801e-06	4.91823e-05	3.0816e-05	GRB2/IKBKB/LEF1/PIK3CD/PIK3R5/PPARD/RUNX1/STAT3/ZBTB16	9	Mic_1
hsa04510	Focal adhesion	16/120	200/5894	2.34201e-06	4.91823e-05	3.0816e-05	BCL2/CCND3/DOCK1/FLT1/FN1/GRB2/IGF1R/ITGA1/LAMA2/PDGFRB/PIK3CD/PIK3R5/PRKCA/RAPGEF1/VAV1/VWF	16	Mic_1
hsa05220	Chronic myeloid leukemia	9/120	73/5894	1.44499e-05	0.000260098	0.000162968	ABL1/BCL2L1/CTBP2/GRB2/IKBKB/MECOM/PIK3CD/PIK3R5/RUNX1	9	Mic_1
hsa04960	Aldosterone-regulated sodium reabsorption	6/120	42/5894	0.000181041	0.00255145	0.00159866	ATP1A2/ATP1B3/INSR/PIK3CD/PIK3R5/PRKCA	6	Mic_1
hsa04664	Fc epsilon RI signaling pathway	8/120	79/5894	0.000182247	0.00255145	0.00159866	GRB2/INPP5D/LYN/PIK3CD/PIK3R5/PRKCA/SYK/VAV1	8	Mic_1
hsa04722	Neurotrophin signaling pathway	10/120	127/5894	0.000236287	0.00297722	0.00186542	ABL1/BCL2/GRB2/IKBKB/IRAK3/PIK3CD/PIK3R5/RAPGEF1/RPS6KA2/SH2B3	10	Mic_1
hsa04660	T cell receptor signaling pathway	9/120	108/5894	0.000320455	0.00367067	0.00229992	CARD11/GRB2/IKBKB/MAP3K8/NCK2/NFATC2/PIK3CD/PIK3R5/VAV1	9	Mic_1
hsa05215	Prostate cancer	8/120	89/5894	0.000416487	0.00408949	0.00256234	BCL2/GRB2/IGF1R/IKBKB/LEF1/PDGFRB/PIK3CD/PIK3R5	8	Mic_1
hsa04920	Adipocytokine signaling pathway	7/120	68/5894	0.000421932	0.00408949	0.00256234	ACSL1/ADIPOR2/IKBKB/PRKAG2/SLC2A1/STAT3/TNFRSF1B	7	Mic_1
hsa04520	Adherens junction	7/120	73/5894	0.000652094	0.00586885	0.00367722	IGF1R/INSR/LEF1/PARD3/PTPRJ/PTPRM/TJP1	7	Mic_1
hsa00532	Glycosaminoglycan biosynthesis - chondroitin sulfate / dermatan sulfate	4/120	22/5894	0.000899997	0.00755997	0.00473683	CHST11/CHST15/CHSY1/UST	4	Mic_1
hsa05145	Toxoplasmosis	9/120	133/5894	0.00145699	0.0114738	0.00718907	ALOX5/BCL2/BCL2L1/IKBKB/LAMA2/PIK3CD/PIK3R5/STAT3/TLR2	9	Mic_1
hsa05222	Small cell lung cancer	7/120	85/5894	0.00161581	0.011976	0.00750376	BCL2/BCL2L1/FN1/IKBKB/LAMA2/PIK3CD/PIK3R5	7	Mic_1
hsa04910	Insulin signaling pathway	9/120	138/5894	0.00188476	0.0129203	0.00809541	GRB2/IKBKB/INPP5D/INSR/PDE3A/PIK3CD/PIK3R5/PRKAG2/RAPGEF1	9	Mic_1
hsa05214	Glioma	6/120	65/5894	0.00194829	0.0129203	0.00809541	GRB2/IGF1R/PDGFRB/PIK3CD/PIK3R5/PRKCA	6	Mic_1
hsa04730	Long-term depression	6/120	70/5894	0.00284805	0.0170883	0.010707	IGF1R/LYN/PLCB4/PRKCA/PRKG1/RYR1	6	Mic_1
hsa05211	Renal cell carcinoma	6/120	70/5894	0.00284805	0.0170883	0.010707	EPAS1/GRB2/PIK3CD/PIK3R5/RAPGEF1/SLC2A1	6	Mic_1
hsa05100	Bacterial invasion of epithelial cells	6/120	71/5894	0.00306014	0.0175263	0.0109814	ARHGAP10/DNM2/DOCK1/FN1/PIK3CD/PIK3R5	6	Mic_1
hsa04810	Regulation of actin cytoskeleton	11/120	214/5894	0.00401549	0.0219979	0.0137831	CYFIP1/DOCK1/FN1/GSN/ITGA1/LIMK2/MYH9/PDGFRB/PIK3CD/PIK3R5/VAV1	11	Mic_1
hsa05146	Amoebiasis	7/120	106/5894	0.00561963	0.0295031	0.0184856	FN1/LAMA2/PIK3CD/PIK3R5/PLCB4/PRKCA/TLR2	7	Mic_1
hsa04012	ErbB signaling pathway	6/120	87/5894	0.00829667	0.0418152	0.0262	ABL1/GRB2/NCK2/PIK3CD/PIK3R5/PRKCA	6	Mic_1
hsa04210	Apoptosis	6/120	89/5894	0.0092398	0.0431191	0.027017	BCL2/BCL2L1/IKBKB/IRAK3/PIK3CD/PIK3R5	6	Mic_1
hsa04970	Salivary secretion	6/120	89/5894	0.0092398	0.0431191	0.027017	ATP1A2/ATP1B3/PLCB4/PRKCA/PRKG1/SLC12A2	6	Mic_1
hsa04540	Gap junction	6/120	90/5894	0.00973909	0.0438259	0.0274599	GRB2/PDGFRB/PLCB4/PRKCA/PRKG1/TJP1	6	Mic_1
hsa04973	Carbohydrate digestion and absorption	4/120	44/5894	0.0118442	0.0514608	0.0322436	ATP1A2/ATP1B3/PIK3CD/PIK3R5	4	Mic_1
hsa04630	Jak-STAT signaling pathway	8/120	155/5894	0.0133441	0.053768	0.0336892	BCL2L1/CCND3/CSF3R/GRB2/IL4R/PIK3CD/PIK3R5/STAT3	8	Mic_1
hsa05212	Pancreatic cancer	5/120	70/5894	0.0135891	0.053768	0.0336892	BCL2L1/IKBKB/PIK3CD/PIK3R5/STAT3	5	Mic_1
hsa04320	Dorso-ventral axis formation	3/120	25/5894	0.0136554	0.053768	0.0336892	ETV6/GRB2/NOTCH3	3	Mic_1
hsa04976	Bile secretion	5/120	71/5894	0.0143867	0.0549311	0.034418	ABCB1/ATP1A2/ATP1B3/SCARB1/SLC2A1	5	Mic_1
hsa04330	Notch signaling pathway	4/120	47/5894	0.0148552	0.0550515	0.0344934	CTBP2/MAML3/NCOR2/NOTCH3	4	Mic_1
hsa04930	Type II diabetes mellitus	4/120	48/5894	0.0159567	0.0574443	0.0359927	IKBKB/INSR/PIK3CD/PIK3R5	4	Mic_1
hsa04972	Pancreatic secretion	6/120	101/5894	0.0165643	0.05778	0.036203	ATP1A2/ATP1B3/KCNQ1/PLCB4/PRKCA/SLC12A2	6	Mic_1
hsa04971	Gastric acid secretion	5/120	74/5894	0.0169671	0.05778	0.036203	ATP1A2/ATP1B3/KCNQ1/PLCB4/PRKCA	5	Mic_1
hsa05160	Hepatitis C	7/120	135/5894	0.0197344	0.0641384	0.040187	CLDN5/GRB2/IKBKB/PIK3CD/PIK3R5/SCARB1/STAT3	7	Mic_1
hsa04650	Natural killer cell mediated cytotoxicity	7/120	136/5894	0.0204645	0.0641384	0.040187	GRB2/NFATC2/PIK3CD/PIK3R5/PRKCA/SYK/VAV1	7	Mic_1
hsa04070	Phosphatidylinositol signaling system	5/120	78/5894	0.0208623	0.0641384	0.040187	INPP5D/PIK3CD/PIK3R5/PLCB4/PRKCA	5	Mic_1
hsa05213	Endometrial cancer	4/120	52/5894	0.0208704	0.0641384	0.040187	GRB2/LEF1/PIK3CD/PIK3R5	4	Mic_1
hsa00512	Mucin type O-Glycan biosynthesis	3/120	30/5894	0.0223994	0.0671983	0.0421042	GALNT10/GALNT18/ST3GAL1	3	Mic_1
hsa05110	Vibrio cholerae infection	4/120	54/5894	0.0236397	0.0676954	0.0424157	KCNQ1/PRKCA/SLC12A2/TJP1	4	Mic_1
hsa05223	Non-small cell lung cancer	4/120	54/5894	0.0236397	0.0676954	0.0424157	GRB2/PIK3CD/PIK3R5/PRKCA	4	Mic_1
hsa04670	Leukocyte transendothelial migration	6/120	117/5894	0.031519	0.0866889	0.0543164	CLDN5/PECAM1/PIK3CD/PIK3R5/PRKCA/VAV1	6	Mic_1
hsa04914	Progesterone-mediated oocyte maturation	5/120	87/5894	0.0316483	0.0866889	0.0543164	IGF1R/PDE3A/PIK3CD/PIK3R5/RPS6KA2	5	Mic_1
hsa04310	Wnt signaling pathway	7/120	151/5894	0.0337752	0.0905463	0.0567332	CCND3/CTBP2/LEF1/NFATC2/PLCB4/PPARD/PRKCA	7	Mic_1
hsa00604	Glycosphingolipid biosynthesis - ganglio series	2/120	15/5894	0.0363086	0.094822	0.0594122	ST3GAL1/ST6GALNAC3	2	Mic_1
hsa05210	Colorectal cancer	4/120	62/5894	0.0368752	0.094822	0.0594122	BCL2/LEF1/PIK3CD/PIK3R5	4	Mic_1
hsa04010	MAPK signaling pathway	10/120	268/5894	0.0456633	0.11304	0.0708268	ARRB1/GRB2/IKBKB/MAP3K8/MECOM/NFATC2/PDGFRB/PRKCA/RPS6KA2/STK3	10	Mic_1
hsa04380	Osteoclast differentiation	6/120	128/5894	0.0457541	0.11304	0.0708268	GRB2/IKBKB/NFATC2/PIK3CD/PIK3R5/SYK	6	Mic_1
hsa04530	Tight junction	6/120	133/5894	0.0533661	0.128967	0.0808067	CLDN5/MYH9/PARD3/PRKCA/PRKCH/TJP1	6	Mic_1
hsa04144	Endocytosis	8/120	203/5894	0.0542788	0.128967	0.0808067	ARRB1/ASAP1/DNM2/FLT1/GRK5/IGF1R/PARD3/RAB31	8	Mic_1
hsa05218	Melanoma	4/120	71/5894	0.0559797	0.128967	0.0808067	IGF1R/PDGFRB/PIK3CD/PIK3R5	4	Mic_1
hsa04620	Toll-like receptor signaling pathway	5/120	102/5894	0.0562953	0.128967	0.0808067	IKBKB/MAP3K8/PIK3CD/PIK3R5/TLR2	5	Mic_1
hsa05142	Chagas disease (American trypanosomiasis)	5/120	104/5894	0.0602324	0.135523	0.0849141	IKBKB/PIK3CD/PIK3R5/PLCB4/TLR2	5	Mic_1
hsa04370	VEGF signaling pathway	4/120	76/5894	0.0685104	0.151444	0.0948898	NFATC2/PIK3CD/PIK3R5/PRKCA	4	Mic_1
hsa04964	Proximal tubule bicarbonate reclamation	2/120	23/5894	0.078793	0.171171	0.10725	ATP1A2/ATP1B3	2	Mic_1
hsa04270	Vascular smooth muscle contraction	5/120	116/5894	0.08706	0.185925	0.116494	CALD1/PLCB4/PRKCA/PRKCH/PRKG1	5	Mic_1
hsa04150	mTOR signaling pathway	3/120	52/5894	0.0886856	0.18624	0.116692	PIK3CD/PIK3R5/RPS6KA2	3	Mic_1
hsa04512	ECM-receptor interaction	4/120	85/5894	0.094376	0.194941	0.122143	FN1/ITGA1/LAMA2/VWF	4	Mic_1
hsa05014	Amyotrophic lateral sclerosis (ALS)	3/120	54/5894	0.0967338	0.196588	0.123175	BCL2/BCL2L1/TNFRSF1B	3	Mic_1
hsa05130	Pathogenic Escherichia coli infection	3/120	58/5894	0.113677	0.227354	0.142452	ABL1/NCK2/PRKCA	3	Mic_1
hsa04744	Phototransduction	2/120	29/5894	0.117008	0.230359	0.144335	ARRB1/GNB1	2	Mic_1
hsa04360	Axon guidance	5/120	130/5894	0.125013	0.242333	0.151838	ABL1/LIMK2/NCK2/NFATC2/SRGAP2	5	Mic_1
hsa05131	Shigellosis	3/120	62/5894	0.131657	0.251346	0.157485	ABL1/DOCK1/IKBKB	3	Mic_1
hsa05143	African trypanosomiasis	2/120	35/5894	0.158813	0.297076	0.186138	PLCB4/PRKCA	2	Mic_1
hsa05120	Epithelial cell signaling in Helicobacter pylori infection	3/120	68/5894	0.160327	0.297076	0.186138	IKBKB/LYN/TJP1	3	Mic_1
hsa00051	Fructose and mannose metabolism	2/120	36/5894	0.166032	0.303189	0.189968	GMDS/PFKFB3	2	Mic_1
hsa04720	Long-term potentiation	3/120	70/5894	0.170279	0.306502	0.192044	PLCB4/PRKCA/RPS6KA2	3	Mic_1
hsa05416	Viral myocarditis	3/120	72/5894	0.180406	0.320157	0.2006	ABL1/LAMA2/MYH9	3	Mic_1
hsa05412	Arrhythmogenic right ventricular cardiomyopathy (ARVC)	3/120	74/5894	0.190694	0.333715	0.209094	ITGA1/LAMA2/LEF1	3	Mic_1
hsa04974	Protein digestion and absorption	3/120	81/5894	0.227771	0.393139	0.246328	ATP1A2/ATP1B3/KCNQ1	3	Mic_1
hsa00920	Sulfur metabolism	1/120	13/5894	0.23485	0.399879	0.250551	CHST11	1	Mic_1
hsa05410	Hypertrophic cardiomyopathy (HCM)	3/120	83/5894	0.238615	0.400874	0.251174	ITGA1/LAMA2/PRKAG2	3	Mic_1
hsa00603	Glycosphingolipid biosynthesis - globo series	1/120	14/5894	0.250462	0.41524	0.260175	ST3GAL1	1	Mic_1
hsa00510	N-Glycan biosynthesis	2/120	49/5894	0.263308	0.424391	0.265909	MGAT5/ST6GAL1	2	Mic_1
hsa00533	Glycosaminoglycan biosynthesis - keratan sulfate	1/120	15/5894	0.265759	0.424391	0.265909	ST3GAL1	1	Mic_1
hsa04640	Hematopoietic cell lineage	3/120	88/5894	0.266086	0.424391	0.265909	CSF3R/IL4R/ITGA1	3	Mic_1
hsa05144	Malaria	2/120	51/5894	0.278504	0.438644	0.274839	PECAM1/TLR2	2	Mic_1
hsa00670	One carbon pool by folate	1/120	18/5894	0.309816	0.481936	0.301965	MTHFD1L	1	Mic_1
hsa00562	Inositol phosphate metabolism	2/120	57/5894	0.323893	0.49769	0.311836	PIK3CD/PLCB4	2	Mic_1
hsa04912	GnRH signaling pathway	3/120	101/5894	0.338793	0.502348	0.314755	GRB2/PLCB4/PRKCA	3	Mic_1
hsa04916	Melanogenesis	3/120	101/5894	0.338793	0.502348	0.314755	LEF1/PLCB4/PRKCA	3	Mic_1
hsa00590	Arachidonic acid metabolism	2/120	59/5894	0.338886	0.502348	0.314755	ALOX5/TBXAS1	2	Mic_1
hsa00760	Nicotinate and nicotinamide metabolism	1/120	24/5894	0.390216	0.565141	0.354098	NAMPT	1	Mic_1
hsa04977	Vitamin digestion and absorption	1/120	24/5894	0.390216	0.565141	0.354098	SCARB1	1	Mic_1
hsa04610	Complement and coagulation cascades	2/120	69/5894	0.412051	0.589136	0.369133	CFH/VWF	2	Mic_1
hsa03320	PPAR signaling pathway	2/120	70/5894	0.419162	0.589136	0.369133	ACSL1/PPARD	2	Mic_1
hsa00230	Purine metabolism	4/120	162/5894	0.420812	0.589136	0.369133	PDE10A/PDE3A/PDE7B/PDE8A	4	Mic_1
hsa05216	Thyroid cancer	1/120	29/5894	0.450068	0.623171	0.390458	LEF1	1	Mic_1
hsa04060	Cytokine-cytokine receptor interaction	6/120	265/5894	0.455255	0.623502	0.390665	BMPR2/CSF3R/FLT1/IL4R/PDGFRB/TNFRSF1B	6	Mic_1
hsa04260	Cardiac muscle contraction	2/120	77/5894	0.467669	0.633616	0.397003	ATP1A2/ATP1B3	2	Mic_1
hsa04020	Calcium signaling pathway	4/120	177/5894	0.488788	0.655184	0.410516	PDGFRB/PLCB4/PRKCA/RYR1	4	Mic_1
hsa04140	Regulation of autophagy	1/120	34/5894	0.504089	0.668581	0.418911	ATG7	1	Mic_1
hsa04350	TGF-beta signaling pathway	2/120	85/5894	0.520094	0.670895	0.42036	BMPR2/DCN	2	Mic_1
hsa00270	Cysteine and methionine metabolism	1/120	36/5894	0.524193	0.670895	0.42036	DNMT3A	1	Mic_1
hsa04130	SNARE interactions in vesicular transport	1/120	36/5894	0.524193	0.670895	0.42036	STX8	1	Mic_1
hsa04514	Cell adhesion molecules (CAMs)	3/120	136/5894	0.527132	0.670895	0.42036	CLDN5/PECAM1/PTPRM	3	Mic_1
hsa05414	Dilated cardiomyopathy	2/120	90/5894	0.551089	0.694372	0.43507	ITGA1/LAMA2	2	Mic_1
hsa05323	Rheumatoid arthritis	2/120	92/5894	0.563092	0.702471	0.440145	FLT1/TLR2	2	Mic_1
hsa00071	Fatty acid degradation	1/120	43/5894	0.588399	0.726846	0.455417	ACSL1	1	Mic_1
hsa02010	ABC transporters	1/120	44/5894	0.596841	0.730116	0.457466	ABCB1	1	Mic_1
hsa00514	Other types of O-glycan biosynthesis	1/120	46/5894	0.613212	0.735855	0.461062	ST6GAL1	1	Mic_1
hsa04975	Fat digestion and absorption	1/120	46/5894	0.613212	0.735855	0.461062	SCARB1	1	Mic_1
hsa04145	Phagosome	3/120	156/5894	0.620934	0.738091	0.462463	COLEC12/SCARB1/TLR2	3	Mic_1
hsa00520	Amino sugar and nucleotide sugar metabolism	1/120	48/5894	0.628924	0.740603	0.464037	GMDS	1	Mic_1
hsa00561	Glycerolipid metabolism	1/120	50/5894	0.644003	0.751337	0.470763	MGLL	1	Mic_1
hsa04742	Taste transduction	1/120	52/5894	0.658475	0.761172	0.476925	GNB1	1	Mic_1
hsa05217	Basal cell carcinoma	1/120	55/5894	0.679094	0.764574	0.479056	LEF1	1	Mic_1
hsa04114	Oocyte meiosis	2/120	114/5894	0.67997	0.764574	0.479056	IGF1R/RPS6KA2	2	Mic_1
hsa04623	Cytosolic DNA-sensing pathway	1/120	56/5894	0.685689	0.764574	0.479056	IKBKB	1	Mic_1
hsa05150	Staphylococcus aureus infection	1/120	56/5894	0.685689	0.764574	0.479056	CFH	1	Mic_1
hsa04621	NOD-like receptor signaling pathway	1/120	59/5894	0.704679	0.778856	0.488005	IKBKB	1	Mic_1
hsa04142	Lysosome	2/120	121/5894	0.711446	0.779497	0.488407	IGF2R/SLC11A1	2	Mic_1
hsa04110	Cell cycle	2/120	128/5894	0.740316	0.804136	0.503845	ABL1/CCND3	2	Mic_1
hsa04115	p53 signaling pathway	1/120	69/5894	0.760129	0.8186	0.512908	CCND3	1	Mic_1
hsa04622	RIG-I-like receptor signaling pathway	1/120	71/5894	0.769911	0.822108	0.515106	IKBKB	1	Mic_1
hsa05140	Leishmaniasis	1/120	73/5894	0.779298	0.825139	0.517004	TLR2	1	Mic_1
hsa04146	Peroxisome	1/120	79/5894	0.805238	0.8455	0.529762	ACSL1	1	Mic_1
hsa03015	mRNA surveillance pathway	1/120	83/5894	0.820828	0.854746	0.535555	MSI2	1	Mic_1
hsa04141	Protein processing in endoplasmic reticulum	2/120	168/5894	0.86208	0.890345	0.55786	BCL2/DNAJC5	2	Mic_1
hsa05016	Huntington's disease	2/120	183/5894	0.892419	0.914185	0.572798	HIP1/PLCB4	2	Mic_1
hsa04080	Neuroactive ligand-receptor interaction	3/120	272/5894	0.921002	0.935857	0.586376	GRM8/PARD3/PTH1R	3	Mic_1
hsa05010	Alzheimer's disease	1/120	168/5894	0.969988	0.977748	0.612624	PLCB4	1	Mic_1
hsa04740	Olfactory transduction	1/120	388/5894	0.999741	0.999741	0.626404	PRKG1	1	Mic_1
hsa05150	Staphylococcus aureus infection	8/67	56/5894	1.67653e-07	1.6933e-05	1.42947e-05	C1QA/C1QB/C1QC/C3/FCGR2A/HLA-DRA/HLA-DRB1/HLA-DRB5	8	Mic_6
hsa05140	Leishmaniasis	8/67	73/5894	1.36218e-06	6.87903e-05	5.8072e-05	C3/CYBA/FCGR2A/HLA-DRA/HLA-DRB1/HLA-DRB5/IFNGR1/TLR2	8	Mic_6
hsa04145	Phagosome	10/67	156/5894	8.57091e-06	0.000288554	0.000243594	C3/CLEC7A/CYBA/FCGR2A/HLA-DRA/HLA-DRB1/HLA-DRB5/OLR1/STX7/TLR2	10	Mic_6
hsa05322	Systemic lupus erythematosus	8/67	138/5894	0.000150023	0.00378807	0.00319785	C1QA/C1QB/C1QC/C3/FCGR2A/HLA-DRA/HLA-DRB1/HLA-DRB5	8	Mic_6
hsa05142	Chagas disease (American trypanosomiasis)	6/67	104/5894	0.00109024	0.0220228	0.0185914	C1QA/C1QB/C1QC/C3/IFNGR1/TLR2	6	Mic_6
hsa04612	Antigen processing and presentation	5/67	78/5894	0.00181597	0.0305689	0.0258059	CD74/CTSB/HLA-DRA/HLA-DRB1/HLA-DRB5	5	Mic_6
hsa04640	Hematopoietic cell lineage	5/67	88/5894	0.00308843	0.0397757	0.0335782	CSF1R/CSF2RA/HLA-DRA/HLA-DRB1/HLA-DRB5	5	Mic_6
hsa04380	Osteoclast differentiation	6/67	128/5894	0.00315055	0.0397757	0.0335782	CSF1R/CYBA/FCGR2A/GAB2/IFNGR1/TYROBP	6	Mic_6
hsa05145	Toxoplasmosis	6/67	133/5894	0.00381063	0.0427637	0.0361007	HLA-DRA/HLA-DRB1/HLA-DRB5/IFNGR1/PLA2G4A/TLR2	6	Mic_6
hsa04666	Fc gamma R-mediated phagocytosis	5/67	95/5894	0.0042976	0.0434057	0.0366427	FCGR2A/GAB2/PLA2G4A/PTPRC/SCIN	5	Mic_6
hsa05310	Asthma	3/67	31/5894	0.00502732	0.0461599	0.0389677	HLA-DRA/HLA-DRB1/HLA-DRB5	3	Mic_6
hsa04610	Complement and coagulation cascades	4/67	69/5894	0.00757772	0.0595865	0.0503023	C1QA/C1QB/C1QC/C3	4	Mic_6
hsa05020	Prion diseases	3/67	36/5894	0.00766955	0.0595865	0.0503023	C1QA/C1QB/C1QC	3	Mic_6
hsa05330	Allograft rejection	3/67	39/5894	0.00958229	0.0691294	0.0583583	HLA-DRA/HLA-DRB1/HLA-DRB5	3	Mic_6
hsa05332	Graft-versus-host disease	3/67	43/5894	0.0125297	0.0843669	0.0712217	HLA-DRA/HLA-DRB1/HLA-DRB5	3	Mic_6
hsa04940	Type I diabetes mellitus	3/67	45/5894	0.0141773	0.0894944	0.0755503	HLA-DRA/HLA-DRB1/HLA-DRB5	3	Mic_6
hsa04672	Intestinal immune network for IgA production	3/67	49/5894	0.0178261	0.105908	0.0894066	HLA-DRA/HLA-DRB1/HLA-DRB5	3	Mic_6
hsa05323	Rheumatoid arthritis	4/67	92/5894	0.0201764	0.113212	0.0955724	HLA-DRA/HLA-DRB1/HLA-DRB5/TLR2	4	Mic_6
hsa05320	Autoimmune thyroid disease	3/67	54/5894	0.0230574	0.122568	0.103471	HLA-DRA/HLA-DRB1/HLA-DRB5	3	Mic_6
hsa05416	Viral myocarditis	3/67	72/5894	0.0480393	0.242598	0.204799	HLA-DRA/HLA-DRB1/HLA-DRB5	3	Mic_6
hsa00564	Glycerophospholipid metabolism	3/67	80/5894	0.0621223	0.287469	0.242678	CHKA/LPCAT2/PLA2G4A	3	Mic_6
hsa00565	Ether lipid metabolism	2/67	36/5894	0.062617	0.287469	0.242678	LPCAT2/PLA2G4A	2	Mic_6
hsa04514	Cell adhesion molecules (CAMs)	4/67	136/5894	0.0682146	0.299551	0.252878	HLA-DRA/HLA-DRB1/HLA-DRB5/PTPRC	4	Mic_6
hsa00860	Porphyrin and chlorophyll metabolism	2/67	43/5894	0.0853674	0.359255	0.303279	FTH1/FTL	2	Mic_6
hsa04630	Jak-STAT signaling pathway	4/67	155/5894	0.0989447	0.385845	0.325726	CSF2RA/IFNGR1/IL13RA1/IL6ST	4	Mic_6
hsa04330	Notch signaling pathway	2/67	47/5894	0.0993264	0.385845	0.325726	MAML3/NUMB	2	Mic_6
hsa04620	Toll-like receptor signaling pathway	3/67	102/5894	0.109251	0.40868	0.345004	SPP1/TLR1/TLR2	3	Mic_6
hsa05144	Malaria	2/67	51/5894	0.113875	0.410764	0.346763	CD81/TLR2	2	Mic_6
hsa00604	Glycosphingolipid biosynthesis - ganglio series	1/67	15/5894	0.157763	0.549451	0.463841	ST6GALNAC3	1	Mic_6
hsa04060	Cytokine-cytokine receptor interaction	5/67	265/5894	0.181908	0.577767	0.487745	CSF1R/CSF2RA/IFNGR1/IL13RA1/IL6ST	5	Mic_6
hsa04115	p53 signaling pathway	2/67	69/5894	0.184662	0.577767	0.487745	ATM/CDK6	2	Mic_6
hsa04730	Long-term depression	2/67	70/5894	0.188775	0.577767	0.487745	ITPR2/PLA2G4A	2	Mic_6
hsa05212	Pancreatic cancer	2/67	70/5894	0.188775	0.577767	0.487745	ARHGEF6/CDK6	2	Mic_6
hsa05220	Chronic myeloid leukemia	2/67	73/5894	0.201191	0.590677	0.498644	CDK6/GAB2	2	Mic_6
hsa00592	alpha-Linolenic acid metabolism	1/67	20/5894	0.20469	0.590677	0.498644	PLA2G4A	1	Mic_6
hsa00532	Glycosaminoglycan biosynthesis - chondroitin sulfate / dermatan sulfate	1/67	22/5894	0.222731	0.599784	0.506331	CSGALNACT1	1	Mic_6
hsa04810	Regulation of actin cytoskeleton	4/67	214/5894	0.225128	0.599784	0.506331	ARHGEF6/DIAPH2/SCIN/TMSB4X	4	Mic_6
hsa04664	Fc epsilon RI signaling pathway	2/67	79/5894	0.226291	0.599784	0.506331	GAB2/PLA2G4A	2	Mic_6
hsa04710	Circadian rhythm	1/67	23/5894	0.2316	0.599784	0.506331	BHLHE41	1	Mic_6
hsa03010	Ribosome	2/67	92/5894	0.281274	0.710216	0.599557	RPS24/RPS8	2	Mic_6
hsa00591	Linoleic acid metabolism	1/67	30/5894	0.29095	0.716731	0.605057	PLA2G4A	1	Mic_6
hsa04912	GnRH signaling pathway	2/67	101/5894	0.319278	0.732445	0.618323	ITPR2/PLA2G4A	2	Mic_6
hsa04972	Pancreatic secretion	2/67	101/5894	0.319278	0.732445	0.618323	ITPR2/PLA2G4A	2	Mic_6
hsa05340	Primary immunodeficiency	1/67	35/5894	0.330555	0.732445	0.618323	PTPRC	1	Mic_6
hsa04130	SNARE interactions in vesicular transport	1/67	36/5894	0.33821	0.732445	0.618323	STX7	1	Mic_6
hsa04062	Chemokine signaling pathway	3/67	189/5894	0.36425	0.732445	0.618323	ELMO1/GNB4/GRK3	3	Mic_6
hsa04270	Vascular smooth muscle contraction	2/67	116/5894	0.381484	0.732445	0.618323	ITPR2/PLA2G4A	2	Mic_6
hsa02010	ABC transporters	1/67	44/5894	0.396427	0.732445	0.618323	ABCC4	1	Mic_6
hsa04962	Vasopressin-regulated water reabsorption	1/67	44/5894	0.396427	0.732445	0.618323	NSF	1	Mic_6
hsa04142	Lysosome	2/67	121/5894	0.401731	0.732445	0.618323	CTSB/LAPTM5	2	Mic_6
hsa04144	Endocytosis	3/67	203/5894	0.407812	0.732445	0.618323	CSF1R/GRK3/SMAP2	3	Mic_6
hsa04975	Fat digestion and absorption	1/67	46/5894	0.410175	0.732445	0.618323	PLA2G4A	1	Mic_6
hsa00520	Amino sugar and nucleotide sugar metabolism	1/67	48/5894	0.423614	0.732445	0.618323	NPL	1	Mic_6
hsa04110	Cell cycle	2/67	128/5894	0.429561	0.732445	0.618323	ATM/CDK6	2	Mic_6
hsa00510	N-Glycan biosynthesis	1/67	49/5894	0.43022	0.732445	0.618323	MGAT4A	1	Mic_6
hsa04360	Axon guidance	2/67	130/5894	0.437392	0.732445	0.618323	RASA1/SRGAP1	2	Mic_6
hsa04150	mTOR signaling pathway	1/67	52/5894	0.449593	0.732445	0.618323	HIF1A	1	Mic_6
hsa04650	Natural killer cell mediated cytotoxicity	2/67	136/5894	0.46054	0.732445	0.618323	IFNGR1/TYROBP	2	Mic_6
hsa05014	Amyotrophic lateral sclerosis (ALS)	1/67	54/5894	0.462146	0.732445	0.618323	SLC1A2	1	Mic_6
hsa05223	Non-small cell lung cancer	1/67	54/5894	0.462146	0.732445	0.618323	CDK6	1	Mic_6
hsa00590	Arachidonic acid metabolism	1/67	59/5894	0.49231	0.732445	0.618323	PLA2G4A	1	Mic_6
hsa04621	NOD-like receptor signaling pathway	1/67	59/5894	0.49231	0.732445	0.618323	NAIP	1	Mic_6
hsa05131	Shigellosis	1/67	62/5894	0.509601	0.732445	0.618323	ELMO1	1	Mic_6
hsa05200	Pathways in cancer	4/67	327/5894	0.514497	0.732445	0.618323	CDK6/CSF1R/CSF2RA/HIF1A	4	Mic_6
hsa05214	Glioma	1/67	65/5894	0.526312	0.732445	0.618323	CDK6	1	Mic_6
hsa03320	PPAR signaling pathway	1/67	70/5894	0.552926	0.732445	0.618323	OLR1	1	Mic_6
hsa04720	Long-term potentiation	1/67	70/5894	0.552926	0.732445	0.618323	ITPR2	1	Mic_6
hsa05211	Renal cell carcinoma	1/67	70/5894	0.552926	0.732445	0.618323	HIF1A	1	Mic_6
hsa04976	Bile secretion	1/67	71/5894	0.558069	0.732445	0.618323	ABCC4	1	Mic_6
hsa05100	Bacterial invasion of epithelial cells	1/67	71/5894	0.558069	0.732445	0.618323	ELMO1	1	Mic_6
hsa05218	Melanoma	1/67	71/5894	0.558069	0.732445	0.618323	CDK6	1	Mic_6
hsa04971	Gastric acid secretion	1/67	74/5894	0.573151	0.732445	0.618323	ITPR2	1	Mic_6
hsa05412	Arrhythmogenic right ventricular cardiomyopathy (ARVC)	1/67	74/5894	0.573151	0.732445	0.618323	SLC8A1	1	Mic_6
hsa05010	Alzheimer's disease	2/67	168/5894	0.57418	0.732445	0.618323	APOE/ITPR2	2	Mic_6
hsa04662	B cell receptor signaling pathway	1/67	75/5894	0.578065	0.732445	0.618323	CD81	1	Mic_6
hsa04370	VEGF signaling pathway	1/67	76/5894	0.582923	0.732445	0.618323	PLA2G4A	1	Mic_6
hsa04260	Cardiac muscle contraction	1/67	77/5894	0.587726	0.732445	0.618323	SLC8A1	1	Mic_6
hsa04070	Phosphatidylinositol signaling system	1/67	78/5894	0.592475	0.732445	0.618323	ITPR2	1	Mic_6
hsa04010	MAPK signaling pathway	3/67	268/5894	0.593813	0.732445	0.618323	MEF2C/PLA2G4A/RASA1	3	Mic_6
hsa04020	Calcium signaling pathway	2/67	177/5894	0.602929	0.732445	0.618323	ITPR2/SLC8A1	2	Mic_6
hsa04974	Protein digestion and absorption	1/67	81/5894	0.6064	0.732445	0.618323	SLC8A1	1	Mic_6
hsa05410	Hypertrophic cardiomyopathy (HCM)	1/67	83/5894	0.615421	0.732445	0.618323	SLC8A1	1	Mic_6
hsa04512	ECM-receptor interaction	1/67	85/5894	0.624239	0.732445	0.618323	SPP1	1	Mic_6
hsa05222	Small cell lung cancer	1/67	85/5894	0.624239	0.732445	0.618323	CDK6	1	Mic_6
hsa04914	Progesterone-mediated oocyte maturation	1/67	87/5894	0.632858	0.732445	0.618323	PDE3B	1	Mic_6
hsa04210	Apoptosis	1/67	89/5894	0.641282	0.732445	0.618323	ATM	1	Mic_6
hsa04970	Salivary secretion	1/67	89/5894	0.641282	0.732445	0.618323	ITPR2	1	Mic_6
hsa04540	Gap junction	1/67	90/5894	0.645422	0.732445	0.618323	ITPR2	1	Mic_6
hsa05414	Dilated cardiomyopathy	1/67	90/5894	0.645422	0.732445	0.618323	SLC8A1	1	Mic_6
hsa04510	Focal adhesion	2/67	200/5894	0.66981	0.751676	0.634557	SPP1/TLN2	2	Mic_6
hsa05146	Amoebiasis	1/67	106/5894	0.705608	0.782075	0.660219	TLR2	1	Mic_6
hsa04660	T cell receptor signaling pathway	1/67	108/5894	0.712385	0.782075	0.660219	PTPRC	1	Mic_6
hsa04114	Oocyte meiosis	1/67	114/5894	0.731806	0.794757	0.670926	ITPR2	1	Mic_6
hsa04670	Leukocyte transendothelial migration	1/67	117/5894	0.741027	0.79621	0.672152	CYBA	1	Mic_6
hsa04530	Tight junction	1/67	133/5894	0.785173	0.830264	0.7009	EPB41L2	1	Mic_6
hsa05160	Hepatitis C	1/67	135/5894	0.790141	0.830264	0.7009	CD81	1	Mic_6
hsa04910	Insulin signaling pathway	1/67	138/5894	0.797382	0.830264	0.7009	PDE3B	1	Mic_6
hsa04310	Wnt signaling pathway	1/67	151/5894	0.826018	0.851304	0.718662	TBL1XR1	1	Mic_6
hsa00230	Purine metabolism	1/67	162/5894	0.847104	0.864217	0.729563	PDE3B	1	Mic_6
hsa04080	Neuroactive ligand-receptor interaction	1/67	272/5894	0.958575	0.968161	0.817311	LPAR6	1	Mic_6
hsa04740	Olfactory transduction	1/67	388/5894	0.989838	0.989838	0.835611	GRK3	1	Mic_6
hsa03010	Ribosome	33/96	92/5894	1.14464e-37	9.95838e-36	7.59078e-36	FAU/RPL10/RPL11/RPL13/RPL18/RPL19/RPL28/RPL3/RPL30/RPL32/RPL35/RPL41/RPL7A/RPL8/RPLP1/RPLP2/RPS11/RPS12/RPS14/RPS15/RPS18/RPS19/RPS2/RPS23/RPS24/RPS25/RPS27/RPS27A/RPS28/RPS3/RPS6/RPS8/RPS9	33	Mic_4
hsa05150	Staphylococcus aureus infection	12/96	56/5894	5.35638e-11	2.33002e-09	1.77606e-09	C1QA/C1QB/C1QC/C3/FCGR1A/FCGR2A/FCGR3A/HLA-DPA1/HLA-DRA/HLA-DRB1/HLA-DRB5/ITGB2	12	Mic_4
hsa04612	Antigen processing and presentation	13/96	78/5894	2.29424e-10	6.65329e-09	5.07147e-09	B2M/CALR/CD74/CTSB/HLA-A/HLA-DPA1/HLA-DRA/HLA-DRB1/HLA-DRB5/HSPA1A/HSPA1B/HSPA5/HSPA6	13	Mic_4
hsa04145	Phagosome	14/96	156/5894	1.6952e-07	3.68705e-06	2.81046e-06	ACTB/C3/CALR/CD14/CYBA/FCGR1A/FCGR2A/FCGR3A/HLA-A/HLA-DPA1/HLA-DRA/HLA-DRB1/HLA-DRB5/ITGB2	14	Mic_4
hsa05140	Leishmaniasis	10/96	73/5894	2.17866e-07	3.79087e-06	2.8896e-06	C3/CYBA/FCGR1A/FCGR2A/FCGR3A/HLA-DPA1/HLA-DRA/HLA-DRB1/HLA-DRB5/ITGB2	10	Mic_4
hsa05322	Systemic lupus erythematosus	11/96	138/5894	1.25339e-05	0.000181742	0.000138533	C1QA/C1QB/C1QC/C3/FCGR1A/FCGR2A/FCGR3A/HLA-DPA1/HLA-DRA/HLA-DRB1/HLA-DRB5	11	Mic_4
hsa04666	Fc gamma R-mediated phagocytosis	8/96	95/5894	0.000140204	0.00164824	0.00125637	ARPC3/FCGR1A/FCGR2A/FCGR3A/MARCKS/PLCG2/PTPRC/SCIN	8	Mic_4
hsa05416	Viral myocarditis	7/96	72/5894	0.000151562	0.00164824	0.00125637	ACTB/HLA-A/HLA-DPA1/HLA-DRA/HLA-DRB1/HLA-DRB5/ITGB2	7	Mic_4
hsa05020	Prion diseases	5/96	36/5894	0.000260946	0.00252248	0.00192276	C1QA/C1QB/C1QC/HSPA1A/HSPA5	5	Mic_4
hsa05330	Allograft rejection	5/96	39/5894	0.000383447	0.00333599	0.00254286	HLA-A/HLA-DPA1/HLA-DRA/HLA-DRB1/HLA-DRB5	5	Mic_4
hsa04640	Hematopoietic cell lineage	7/96	88/5894	0.000528522	0.00418013	0.00318631	CD14/CSF1R/CSF2RA/FCGR1A/HLA-DRA/HLA-DRB1/HLA-DRB5	7	Mic_4
hsa05332	Graft-versus-host disease	5/96	43/5894	0.000608971	0.00441504	0.00336537	HLA-A/HLA-DPA1/HLA-DRA/HLA-DRB1/HLA-DRB5	5	Mic_4
hsa04940	Type I diabetes mellitus	5/96	45/5894	0.000753337	0.00504156	0.00384293	HLA-A/HLA-DPA1/HLA-DRA/HLA-DRB1/HLA-DRB5	5	Mic_4
hsa04380	Osteoclast differentiation	8/96	128/5894	0.00106253	0.00660289	0.00503306	CSF1R/CYBA/FCGR1A/FCGR2A/FCGR3A/PLCG2/TREM2/TYROBP	8	Mic_4
hsa05310	Asthma	4/96	31/5894	0.00148443	0.00860972	0.00656276	HLA-DPA1/HLA-DRA/HLA-DRB1/HLA-DRB5	4	Mic_4
hsa05320	Autoimmune thyroid disease	5/96	54/5894	0.00173759	0.00944817	0.00720187	HLA-A/HLA-DPA1/HLA-DRA/HLA-DRB1/HLA-DRB5	5	Mic_4
hsa04142	Lysosome	7/96	121/5894	0.00340124	0.0174063	0.013268	ASAH1/CD68/CTSB/CTSH/GAA/LAPTM5/PSAP	7	Mic_4
hsa05145	Toxoplasmosis	7/96	133/5894	0.00572281	0.0276602	0.021084	HLA-DPA1/HLA-DRA/HLA-DRB1/HLA-DRB5/HSPA1A/HSPA1B/HSPA6	7	Mic_4
hsa04514	Cell adhesion molecules (CAMs)	7/96	136/5894	0.00645461	0.0295553	0.0225285	HLA-A/HLA-DPA1/HLA-DRA/HLA-DRB1/HLA-DRB5/ITGB2/PTPRC	7	Mic_4
hsa04672	Intestinal immune network for IgA production	4/96	49/5894	0.00799807	0.0347916	0.0265199	HLA-DPA1/HLA-DRA/HLA-DRB1/HLA-DRB5	4	Mic_4
hsa05323	Rheumatoid arthritis	5/96	92/5894	0.0166623	0.0690295	0.0526178	HLA-DPA1/HLA-DRA/HLA-DRB1/HLA-DRB5/ITGB2	5	Mic_4
hsa04610	Complement and coagulation cascades	4/96	69/5894	0.0255305	0.100962	0.076958	C1QA/C1QB/C1QC/C3	4	Mic_4
hsa05142	Chagas disease (American trypanosomiasis)	5/96	104/5894	0.0267823	0.101307	0.0772214	C1QA/C1QB/C1QC/C3/CALR	5	Mic_4
hsa00860	Porphyrin and chlorophyll metabolism	3/96	43/5894	0.0323133	0.117136	0.0892868	FTH1/FTL/HMOX1	3	Mic_4
hsa04141	Protein processing in endoplasmic reticulum	6/96	168/5894	0.0554689	0.191451	0.145934	CALR/HSPA1A/HSPA1B/HSPA5/HSPA6/HSPH1	6	Mic_4
hsa00330	Arginine and proline metabolism	3/96	54/5894	0.0572153	0.191451	0.145934	GLUL/P4HA1/SAT1	3	Mic_4
hsa05130	Pathogenic Escherichia coli infection	3/96	58/5894	0.067989	0.218284	0.166387	ACTB/ARPC3/CD14	3	Mic_4
hsa04650	Natural killer cell mediated cytotoxicity	5/96	136/5894	0.0702522	0.218284	0.166387	FCGR3A/HLA-A/ITGB2/PLCG2/TYROBP	5	Mic_4
hsa04144	Endocytosis	6/96	203/5894	0.112581	0.337743	0.257445	CSF1R/FOLR2/HLA-A/HSPA1A/HSPA1B/HSPA6	6	Mic_4
hsa04670	Leukocyte transendothelial migration	4/96	117/5894	0.122797	0.356112	0.271446	ACTB/CYBA/ITGB2/PLCG2	4	Mic_4
hsa04810	Regulation of actin cytoskeleton	6/96	214/5894	0.135095	0.379137	0.288997	ACTB/ARPC3/CD14/ITGB2/SCIN/TMSB4X	6	Mic_4
hsa05144	Malaria	2/96	51/5894	0.201462	0.546871	0.416853	CD81/ITGB2	2	Mic_4
hsa04150	mTOR signaling pathway	2/96	52/5894	0.207434	0.546871	0.416853	HIF1A/RPS6	2	Mic_4
hsa05110	Vibrio cholerae infection	2/96	54/5894	0.219433	0.561491	0.427997	ACTB/PLCG2	2	Mic_4
hsa00450	Selenocompound metabolism	1/96	17/5894	0.243879	0.606214	0.462087	TXNRD1	1	Mic_4
hsa05131	Shigellosis	2/96	62/5894	0.267867	0.647345	0.493439	ACTB/ARPC3	2	Mic_4
hsa00910	Nitrogen metabolism	1/96	23/5894	0.315054	0.719071	0.548113	GLUL	1	Mic_4
hsa03060	Protein export	1/96	23/5894	0.315054	0.719071	0.548113	HSPA5	1	Mic_4
hsa05100	Bacterial invasion of epithelial cells	2/96	71/5894	0.322342	0.719071	0.548113	ACTB/ARPC3	2	Mic_4
hsa04662	B cell receptor signaling pathway	2/96	75/5894	0.346285	0.735576	0.560693	CD81/PLCG2	2	Mic_4
hsa03040	Spliceosome	3/96	128/5894	0.346651	0.735576	0.560693	HSPA1A/HSPA1B/HSPA6	3	Mic_4
hsa00052	Galactose metabolism	1/96	27/5894	0.358778	0.743182	0.566491	GAA	1	Mic_4
hsa00250	Alanine, aspartate and glutamate metabolism	1/96	32/5894	0.409566	0.828657	0.631644	GLUL	1	Mic_4
hsa05340	Primary immunodeficiency	1/96	35/5894	0.438107	0.866256	0.660304	PTPRC	1	Mic_4
hsa00600	Sphingolipid metabolism	1/96	40/5894	0.48267	0.923007	0.703563	ASAH1	1	Mic_4
hsa04620	Toll-like receptor signaling pathway	2/96	102/5894	0.498162	0.923007	0.703563	CD14/SPP1	2	Mic_4
hsa04962	Vasopressin-regulated water reabsorption	1/96	44/5894	0.515788	0.923007	0.703563	NSF	1	Mic_4
hsa05146	Amoebiasis	2/96	106/5894	0.51877	0.923007	0.703563	CD14/ITGB2	2	Mic_4
hsa00520	Amino sugar and nucleotide sugar metabolism	1/96	48/5894	0.546806	0.923007	0.703563	NPL	1	Mic_4
hsa00510	N-Glycan biosynthesis	1/96	49/5894	0.554248	0.923007	0.703563	MGAT4A	1	Mic_4
hsa00500	Starch and sucrose metabolism	1/96	54/5894	0.589683	0.923007	0.703563	GAA	1	Mic_4
hsa05014	Amyotrophic lateral sclerosis (ALS)	1/96	54/5894	0.589683	0.923007	0.703563	SLC1A2	1	Mic_4
hsa05223	Non-small cell lung cancer	1/96	54/5894	0.589683	0.923007	0.703563	PLCG2	1	Mic_4
hsa00562	Inositol phosphate metabolism	1/96	57/5894	0.60959	0.923007	0.703563	PLCG2	1	Mic_4
hsa04621	NOD-like receptor signaling pathway	1/96	59/5894	0.622328	0.923007	0.703563	NAIP	1	Mic_4
hsa04010	MAPK signaling pathway	4/96	268/5894	0.641995	0.923007	0.703563	CD14/HSPA1A/HSPA1B/HSPA6	4	Mic_4
hsa05214	Glioma	1/96	65/5894	0.658124	0.923007	0.703563	PLCG2	1	Mic_4
hsa05120	Epithelial cell signaling in Helicobacter pylori infection	1/96	68/5894	0.674742	0.923007	0.703563	PLCG2	1	Mic_4
hsa03320	PPAR signaling pathway	1/96	70/5894	0.685373	0.923007	0.703563	UBC	1	Mic_4
hsa05211	Renal cell carcinoma	1/96	70/5894	0.685373	0.923007	0.703563	HIF1A	1	Mic_4
hsa04520	Adherens junction	1/96	73/5894	0.700679	0.923007	0.703563	ACTB	1	Mic_4
hsa04971	Gastric acid secretion	1/96	74/5894	0.705616	0.923007	0.703563	ACTB	1	Mic_4
hsa05412	Arrhythmogenic right ventricular cardiomyopathy (ARVC)	1/96	74/5894	0.705616	0.923007	0.703563	ACTB	1	Mic_4
hsa04370	VEGF signaling pathway	1/96	76/5894	0.715248	0.923007	0.703563	PLCG2	1	Mic_4
hsa04630	Jak-STAT signaling pathway	2/96	155/5894	0.72432	0.923007	0.703563	CSF2RA/IL6ST	2	Mic_4
hsa04070	Phosphatidylinositol signaling system	1/96	78/5894	0.724568	0.923007	0.703563	PLCG2	1	Mic_4
hsa04664	Fc epsilon RI signaling pathway	1/96	79/5894	0.729115	0.923007	0.703563	PLCG2	1	Mic_4
hsa05410	Hypertrophic cardiomyopathy (HCM)	1/96	83/5894	0.746569	0.923007	0.703563	ACTB	1	Mic_4
hsa04512	ECM-receptor interaction	1/96	85/5894	0.754874	0.923007	0.703563	SPP1	1	Mic_4
hsa04012	ErbB signaling pathway	1/96	87/5894	0.76291	0.923007	0.703563	PLCG2	1	Mic_4
hsa05010	Alzheimer's disease	2/96	168/5894	0.764797	0.923007	0.703563	APOE/ATP5F1E	2	Mic_4
hsa04970	Salivary secretion	1/96	89/5894	0.770685	0.923007	0.703563	CST3	1	Mic_4
hsa05414	Dilated cardiomyopathy	1/96	90/5894	0.774477	0.923007	0.703563	ACTB	1	Mic_4
hsa05200	Pathways in cancer	4/96	327/5894	0.788201	0.926669	0.706354	CSF1R/CSF2RA/HIF1A/PLCG2	4	Mic_4
hsa00240	Pyrimidine metabolism	1/96	99/5894	0.805932	0.931166	0.709782	TXNRD1	1	Mic_4
hsa04060	Cytokine-cytokine receptor interaction	3/96	265/5894	0.813586	0.931166	0.709782	CSF1R/CSF2RA/IL6ST	3	Mic_4
hsa04660	T cell receptor signaling pathway	1/96	108/5894	0.833039	0.931166	0.709782	PTPRC	1	Mic_4
hsa04510	Focal adhesion	2/96	200/5894	0.843291	0.931166	0.709782	ACTB/SPP1	2	Mic_4
hsa04722	Neurotrophin signaling pathway	1/96	127/5894	0.878566	0.931166	0.709782	PLCG2	1	Mic_4
hsa05012	Parkinson's disease	1/96	130/5894	0.884531	0.931166	0.709782	ATP5F1E	1	Mic_4
hsa00190	Oxidative phosphorylation	1/96	132/5894	0.888345	0.931166	0.709782	ATP5F1E	1	Mic_4
hsa04530	Tight junction	1/96	133/5894	0.890205	0.931166	0.709782	ACTB	1	Mic_4
hsa05160	Hepatitis C	1/96	135/5894	0.893835	0.931166	0.709782	CD81	1	Mic_4
hsa04910	Insulin signaling pathway	1/96	138/5894	0.899057	0.931166	0.709782	RPS6	1	Mic_4
hsa04020	Calcium signaling pathway	1/96	177/5894	0.94773	0.963861	0.734703	PLCG2	1	Mic_4
hsa05016	Huntington's disease	1/96	183/5894	0.952782	0.963861	0.734703	ATP5F1E	1	Mic_4
hsa04080	Neuroactive ligand-receptor interaction	1/96	272/5894	0.989679	0.989679	0.754383	LPAR6	1	Mic_4
hsa04720	Long-term potentiation	14/101	70/5894	6.58442e-12	6.91364e-10	5.26753e-10	CACNA1C/CALM1/CALM3/CAMK2A/CAMK2B/GRIA1/GRIA2/GRIN1/GRIN2A/GRIN2B/GRM5/PLCB1/PPP3CA/PRKACB	14	Mic_2
hsa04020	Calcium signaling pathway	19/101	177/5894	8.67703e-11	4.55544e-09	3.47081e-09	ADCY2/ATP2B1/ATP2B2/CACNA1B/CACNA1C/CALM1/CALM3/CAMK2A/CAMK2B/CHRM3/ERBB4/GRIN1/GRIN2A/GRM5/PDE1A/PLCB1/PPP3CA/PRKACB/RYR2	19	Mic_2
hsa04080	Neuroactive ligand-receptor interaction	19/101	272/5894	1.18654e-07	4.15291e-06	3.16412e-06	CHRM3/GABBR2/GABRB1/GABRB2/GABRB3/GABRG2/GABRG3/GRIA1/GRIA2/GRIA3/GRIA4/GRID1/GRIK2/GRIN1/GRIN2A/GRIN2B/GRM5/GRM7/THRB	19	Mic_2
hsa04971	Gastric acid secretion	9/101	74/5894	3.90807e-06	0.000102587	7.81615e-05	ADCY2/ATP1B1/CALM1/CALM3/CAMK2A/CAMK2B/CHRM3/PLCB1/PRKACB	9	Mic_2
hsa04970	Salivary secretion	9/101	89/5894	1.81732e-05	0.000381638	0.000290772	ADCY2/ATP1B1/ATP2B1/ATP2B2/CALM1/CALM3/CHRM3/PLCB1/PRKACB	9	Mic_2
hsa05412	Arrhythmogenic right ventricular cardiomyopathy (ARVC)	8/101	74/5894	3.3349e-05	0.000583608	0.000444654	CACNA1C/CACNA2D1/CACNA2D3/CACNB2/CTNNA2/CTNNA3/DMD/RYR2	8	Mic_2
hsa04912	GnRH signaling pathway	9/101	101/5894	5.03767e-05	0.000755651	0.000575734	ADCY2/CACNA1C/CALM1/CALM3/CAMK2A/CAMK2B/MAPK10/PLCB1/PRKACB	9	Mic_2
hsa04360	Axon guidance	10/101	130/5894	6.74694e-05	0.000885535	0.000674694	DCC/EFNA5/EPHA6/LRRC4C/PAK3/PPP3CA/ROBO1/ROBO2/UNC5C/UNC5D	10	Mic_2
hsa04514	Cell adhesion molecules (CAMs)	10/101	136/5894	9.88683e-05	0.00115346	0.000878829	CADM1/CNTN1/CNTNAP2/NCAM1/NCAM2/NEGR1/NLGN1/NRCAM/NRXN1/NRXN3	10	Mic_2
hsa05414	Dilated cardiomyopathy	8/101	90/5894	0.000136887	0.00143731	0.0010951	ADCY2/CACNA1C/CACNA2D1/CACNA2D3/CACNB2/DMD/PRKACB/RYR2	8	Mic_2
hsa05014	Amyotrophic lateral sclerosis (ALS)	6/101	54/5894	0.000289557	0.00267461	0.0020378	GRIA1/GRIA2/GRIN1/GRIN2A/GRIN2B/PPP3CA	6	Mic_2
hsa04916	Melanogenesis	8/101	101/5894	0.00030567	0.00267461	0.0020378	ADCY2/CALM1/CALM3/CAMK2A/CAMK2B/GNAO1/PLCB1/PRKACB	8	Mic_2
hsa05010	Alzheimer's disease	10/101	168/5894	0.000554891	0.00448181	0.00341471	APP/CACNA1C/CALM1/CALM3/GRIN1/GRIN2A/GRIN2B/MAPT/PLCB1/PPP3CA	10	Mic_2
hsa04012	ErbB signaling pathway	7/101	87/5894	0.000670285	0.00502714	0.0038302	CAMK2A/CAMK2B/ERBB4/MAPK10/NRG1/NRG3/PAK3	7	Mic_2
hsa04730	Long-term depression	6/101	70/5894	0.00117888	0.00825218	0.00628738	GNAO1/GRIA1/GRIA2/GRIA3/GRM5/PLCB1	6	Mic_2
hsa04972	Pancreatic secretion	7/101	101/5894	0.00162316	0.010652	0.00811582	ADCY2/ATP1B1/ATP2B1/ATP2B2/CHRM3/PLCB1/RYR2	7	Mic_2
hsa04260	Cardiac muscle contraction	6/101	77/5894	0.001936	0.0113869	0.00867571	ATP1B1/CACNA1C/CACNA2D1/CACNA2D3/CACNB2/RYR2	6	Mic_2
hsa04010	MAPK signaling pathway	12/101	268/5894	0.00195203	0.0113869	0.00867571	CACNA1B/CACNA1C/CACNA2D1/CACNA2D3/CACNB2/FGF12/FGF14/MAPK10/MAPT/NTRK2/PPP3CA/PRKACB	12	Mic_2
hsa05410	Hypertrophic cardiomyopathy (HCM)	6/101	83/5894	0.00283818	0.0156847	0.0119502	CACNA1C/CACNA2D1/CACNA2D3/CACNB2/DMD/RYR2	6	Mic_2
hsa05020	Prion diseases	4/101	36/5894	0.00314104	0.0162036	0.0123456	NCAM1/NCAM2/PRKACB/PRNP	4	Mic_2
hsa04114	Oocyte meiosis	7/101	114/5894	0.00324071	0.0162036	0.0123456	ADCY2/CALM1/CALM3/CAMK2A/CAMK2B/PPP3CA/PRKACB	7	Mic_2
hsa04070	Phosphatidylinositol signaling system	5/101	78/5894	0.0105183	0.0502011	0.0382484	CALM1/CALM3/DGKB/DGKI/PLCB1	5	Mic_2
hsa04742	Taste transduction	4/101	52/5894	0.0117208	0.0535082	0.0407681	ASIC2/CACNA1B/PDE1A/PRKACB	4	Mic_2
hsa04270	Vascular smooth muscle contraction	6/101	116/5894	0.0142084	0.0621616	0.0473612	ADCY2/CACNA1C/CALM1/CALM3/PLCB1/PRKACB	6	Mic_2
hsa04722	Neurotrophin signaling pathway	6/101	127/5894	0.021315	0.0895228	0.0682079	CALM1/CALM3/CAMK2A/CAMK2B/MAPK10/NTRK2	6	Mic_2
hsa05214	Glioma	4/101	65/5894	0.0247786	0.100068	0.076242	CALM1/CALM3/CAMK2A/CAMK2B	4	Mic_2
hsa05100	Bacterial invasion of epithelial cells	4/101	71/5894	0.0329205	0.128024	0.0975421	CTNNA2/CTNNA3/DNM1/DNM3	4	Mic_2
hsa04310	Wnt signaling pathway	6/101	151/5894	0.0443735	0.166401	0.126781	CAMK2A/CAMK2B/MAPK10/PLCB1/PPP3CA/PRKACB	6	Mic_2
hsa04930	Type II diabetes mellitus	3/101	48/5894	0.0484832	0.175543	0.133747	CACNA1B/CACNA1C/MAPK10	3	Mic_2
hsa04144	Endocytosis	7/101	203/5894	0.058675	0.205362	0.156467	AGAP1/DNAJC6/DNM1/DNM3/ERBB4/SH3GL2/SH3GL3	7	Mic_2
hsa04540	Gap junction	4/101	90/5894	0.0679324	0.230094	0.175309	ADCY2/GRM5/PLCB1/PRKACB	4	Mic_2
hsa04744	Phototransduction	2/101	29/5894	0.0875574	0.287298	0.218893	CALM1/CALM3	2	Mic_2
hsa00512	Mucin type O-Glycan biosynthesis	2/101	30/5894	0.0927987	0.295268	0.224966	GALNT17/GALNTL6	2	Mic_2
hsa05142	Chagas disease (American trypanosomiasis)	4/101	104/5894	0.102431	0.316331	0.241014	GNAO1/MAPK10/PLCB1/PPP2R2B	4	Mic_2
hsa04976	Bile secretion	3/101	71/5894	0.12158	0.36474	0.277897	ADCY2/ATP1B1/PRKACB	3	Mic_2
hsa04962	Vasopressin-regulated water reabsorption	2/101	44/5894	0.173648	0.506474	0.385885	DYNC1I1/PRKACB	2	Mic_2
hsa04914	Progesterone-mediated oocyte maturation	3/101	87/5894	0.18675	0.529967	0.403784	ADCY2/MAPK10/PRKACB	3	Mic_2
hsa04530	Tight junction	4/101	133/5894	0.19342	0.534449	0.407199	CTNNA2/CTNNA3/MAGI2/PPP2R2B	4	Mic_2
hsa00561	Glycerolipid metabolism	2/101	50/5894	0.21104	0.550976	0.419791	DGKB/DGKI	2	Mic_2
hsa04910	Insulin signaling pathway	4/101	138/5894	0.211171	0.550976	0.419791	CALM1/CALM3/MAPK10/PRKACB	4	Mic_2
hsa00603	Glycosphingolipid biosynthesis - globo series	1/101	14/5894	0.215143	0.550976	0.419791	FUT9	1	Mic_2
hsa05213	Endometrial cancer	2/101	52/5894	0.223689	0.558269	0.425348	CTNNA2/CTNNA3	2	Mic_2
hsa00604	Glycosphingolipid biosynthesis - ganglio series	1/101	15/5894	0.228625	0.558269	0.425348	ST6GALNAC5	1	Mic_2
hsa00531	Glycosaminoglycan degradation	1/101	19/5894	0.280295	0.668886	0.509628	IDS	1	Mic_2
hsa05210	Colorectal cancer	2/101	62/5894	0.287472	0.670768	0.511061	DCC/MAPK10	2	Mic_2
hsa00230	Purine metabolism	4/101	162/5894	0.301527	0.681004	0.51886	ADCY2/AK5/PDE1A/PDE4D	4	Mic_2
hsa01040	Biosynthesis of unsaturated fatty acids	1/101	21/5894	0.30483	0.681004	0.51886	SCD5	1	Mic_2
hsa04710	Circadian rhythm	1/101	23/5894	0.328537	0.704007	0.536386	RORB	1	Mic_2
hsa04964	Proximal tubule bicarbonate reclamation	1/101	23/5894	0.328537	0.704007	0.536386	ATP1B1	1	Mic_2
hsa05218	Melanoma	2/101	71/5894	0.344494	0.705063	0.537191	FGF12/FGF14	2	Mic_2
hsa04320	Dorso-ventral axis formation	1/101	25/5894	0.351443	0.705063	0.537191	FMN2	1	Mic_2
hsa04520	Adherens junction	2/101	73/5894	0.356995	0.705063	0.537191	CTNNA2/CTNNA3	2	Mic_2
hsa00534	Glycosaminoglycan biosynthesis - heparan sulfate / heparin	1/101	26/5894	0.362604	0.705063	0.537191	HS6ST3	1	Mic_2
hsa00601	Glycosphingolipid biosynthesis - lacto and neolacto series	1/101	26/5894	0.362604	0.705063	0.537191	FUT9	1	Mic_2
hsa05016	Huntington's disease	4/101	183/5894	0.383851	0.732807	0.558329	GRIN1/GRIN2B/GRM5/PLCB1	4	Mic_2
hsa00564	Glycerophospholipid metabolism	2/101	80/5894	0.400036	0.750068	0.57148	DGKB/DGKI	2	Mic_2
hsa04210	Apoptosis	2/101	89/5894	0.453343	0.823468	0.627404	PPP3CA/PRKACB	2	Mic_2
hsa05143	African trypanosomiasis	1/101	35/5894	0.454868	0.823468	0.627404	PLCB1	1	Mic_2
hsa04130	SNARE interactions in vesicular transport	1/101	36/5894	0.464265	0.826235	0.629512	SNAP25	1	Mic_2
hsa04666	Fc gamma R-mediated phagocytosis	2/101	95/5894	0.487379	0.833117	0.634756	DNM1/DNM3	2	Mic_2
hsa05200	Pathways in cancer	6/101	327/5894	0.492478	0.833117	0.634756	CTNNA2/CTNNA3/DCC/FGF12/FGF14/MAPK10	6	Mic_2
hsa04810	Regulation of actin cytoskeleton	4/101	214/5894	0.502721	0.833117	0.634756	CHRM3/FGF12/FGF14/PAK3	4	Mic_2
hsa04960	Aldosterone-regulated sodium reabsorption	1/101	42/5894	0.517373	0.833117	0.634756	ATP1B1	1	Mic_2
hsa04973	Carbohydrate digestion and absorption	1/101	44/5894	0.53389	0.833117	0.634756	ATP1B1	1	Mic_2
hsa04940	Type I diabetes mellitus	1/101	45/5894	0.541938	0.833117	0.634756	PTPRN2	1	Mic_2
hsa05146	Amoebiasis	2/101	106/5894	0.546279	0.833117	0.634756	PLCB1/PRKACB	2	Mic_2
hsa00514	Other types of O-glycan biosynthesis	1/101	46/5894	0.549847	0.833117	0.634756	FUT9	1	Mic_2
hsa04660	T cell receptor signaling pathway	2/101	108/5894	0.556477	0.833117	0.634756	PAK3/PPP3CA	2	Mic_2
hsa00510	N-Glycan biosynthesis	1/101	49/5894	0.572774	0.833117	0.634756	MGAT4C	1	Mic_2
hsa04670	Leukocyte transendothelial migration	2/101	117/5894	0.600366	0.833117	0.634756	CTNNA2/CTNNA3	2	Mic_2
hsa00330	Arginine and proline metabolism	1/101	54/5894	0.608444	0.833117	0.634756	CKB	1	Mic_2
hsa05110	Vibrio cholerae infection	1/101	54/5894	0.608444	0.833117	0.634756	PRKACB	1	Mic_2
hsa04340	Hedgehog signaling pathway	1/101	56/5894	0.621872	0.833117	0.634756	PRKACB	1	Mic_2
hsa00562	Inositol phosphate metabolism	1/101	57/5894	0.628413	0.833117	0.634756	PLCB1	1	Mic_2
hsa04062	Chemokine signaling pathway	3/101	189/5894	0.634449	0.833117	0.634756	ADCY2/PLCB1/PRKACB	3	Mic_2
hsa04621	NOD-like receptor signaling pathway	1/101	59/5894	0.641163	0.833117	0.634756	MAPK10	1	Mic_2
hsa04380	Osteoclast differentiation	2/101	128/5894	0.649527	0.833117	0.634756	MAPK10/PPP3CA	2	Mic_2
hsa05131	Shigellosis	1/101	62/5894	0.659479	0.833117	0.634756	MAPK10	1	Mic_2
hsa05145	Toxoplasmosis	2/101	133/5894	0.670257	0.833117	0.634756	GNAO1/MAPK10	2	Mic_2
hsa00010	Glycolysis / Gluconeogenesis	1/101	65/5894	0.676869	0.833117	0.634756	ENO2	1	Mic_2
hsa05160	Hepatitis C	2/101	135/5894	0.678271	0.833117	0.634756	MAPK10/PPP2R2B	2	Mic_2
hsa05322	Systemic lupus erythematosus	2/101	138/5894	0.689998	0.833117	0.634756	GRIN2A/GRIN2B	2	Mic_2
hsa04920	Adipocytokine signaling pathway	1/101	68/5894	0.693379	0.833117	0.634756	MAPK10	1	Mic_2
hsa05120	Epithelial cell signaling in Helicobacter pylori infection	1/101	68/5894	0.693379	0.833117	0.634756	MAPK10	1	Mic_2
hsa03320	PPAR signaling pathway	1/101	70/5894	0.703919	0.833117	0.634756	SCD5	1	Mic_2
hsa05211	Renal cell carcinoma	1/101	70/5894	0.703919	0.833117	0.634756	PAK3	1	Mic_2
hsa05212	Pancreatic cancer	1/101	70/5894	0.703919	0.833117	0.634756	MAPK10	1	Mic_2
hsa03018	RNA degradation	1/101	71/5894	0.709054	0.833117	0.634756	ENO2	1	Mic_2
hsa04622	RIG-I-like receptor signaling pathway	1/101	71/5894	0.709054	0.833117	0.634756	MAPK10	1	Mic_2
hsa05416	Viral myocarditis	1/101	72/5894	0.7141	0.833117	0.634756	DMD	1	Mic_2
hsa04662	B cell receptor signaling pathway	1/101	75/5894	0.728725	0.837071	0.637769	PPP3CA	1	Mic_2
hsa04370	VEGF signaling pathway	1/101	76/5894	0.733434	0.837071	0.637769	PPP3CA	1	Mic_2
hsa04664	Fc epsilon RI signaling pathway	1/101	79/5894	0.747079	0.843477	0.642649	MAPK10	1	Mic_2
hsa04974	Protein digestion and absorption	1/101	81/5894	0.75579	0.844233	0.643225	ATP1B1	1	Mic_2
hsa03015	mRNA surveillance pathway	1/101	83/5894	0.764203	0.844645	0.643539	PPP2R2B	1	Mic_2
hsa04512	ECM-receptor interaction	1/101	85/5894	0.772329	0.844735	0.643607	SV2B	1	Mic_2
hsa04740	Olfactory transduction	5/101	388/5894	0.804328	0.870665	0.663364	CALM1/CALM3/CAMK2A/CAMK2B/PRKACB	5	Mic_2
hsa04620	Toll-like receptor signaling pathway	1/101	102/5894	0.831099	0.890464	0.678448	MAPK10	1	Mic_2
hsa04510	Focal adhesion	2/101	200/5894	0.863128	0.915439	0.697477	MAPK10/PAK3	2	Mic_2
hsa04142	Lysosome	1/101	121/5894	0.879151	0.923108	0.703321	IDS	1	Mic_2
hsa05012	Parkinson's disease	1/101	130/5894	0.896912	0.932433	0.710425	UCHL1	1	Mic_2
hsa04650	Natural killer cell mediated cytotoxicity	1/101	136/5894	0.907291	0.933976	0.711601	PPP3CA	1	Mic_2
hsa03013	RNA transport	1/101	152/5894	0.930178	0.943954	0.719203	EEF1A2	1	Mic_2
hsa04145	Phagosome	1/101	156/5894	0.934964	0.943954	0.719203	DYNC1I1	1	Mic_2
hsa04141	Protein processing in endoplasmic reticulum	1/101	168/5894	0.947457	0.947457	0.721872	MAPK10	1	Mic_2
hsa05150	Staphylococcus aureus infection	5/23	56/5894	1.90674e-06	8.77103e-05	5.41917e-05	C1QA/C1QB/C1QC/HLA-DRA/HLA-DRB1	5	Mic_0
hsa05322	Systemic lupus erythematosus	5/23	138/5894	0.000156762	0.00360552	0.00222766	C1QA/C1QB/C1QC/HLA-DRA/HLA-DRB1	5	Mic_0
hsa05020	Prion diseases	3/23	36/5894	0.000340833	0.0052261	0.00322894	C1QA/C1QB/C1QC	3	Mic_0
hsa05142	Chagas disease (American trypanosomiasis)	4/23	104/5894	0.000625738	0.00719599	0.00444604	C1QA/C1QB/C1QC/IFNGR1	4	Mic_0
hsa04610	Complement and coagulation cascades	3/23	69/5894	0.00229962	0.020717	0.0128	C1QA/C1QB/C1QC	3	Mic_0
hsa05140	Leishmaniasis	3/23	73/5894	0.00270221	0.020717	0.0128	HLA-DRA/HLA-DRB1/IFNGR1	3	Mic_0
hsa04612	Antigen processing and presentation	3/23	78/5894	0.00326351	0.0214459	0.0132503	CD74/HLA-DRA/HLA-DRB1	3	Mic_0
hsa04640	Hematopoietic cell lineage	3/23	88/5894	0.00458934	0.0263887	0.0163042	CSF2RA/HLA-DRA/HLA-DRB1	3	Mic_0
hsa05310	Asthma	2/23	31/5894	0.00632365	0.0323209	0.0199694	HLA-DRA/HLA-DRB1	2	Mic_0
hsa05330	Allograft rejection	2/23	39/5894	0.00988815	0.0454855	0.0281032	HLA-DRA/HLA-DRB1	2	Mic_0
hsa00860	Porphyrin and chlorophyll metabolism	2/23	43/5894	0.0119366	0.0457569	0.0282709	FTH1/FTL	2	Mic_0
hsa05332	Graft-versus-host disease	2/23	43/5894	0.0119366	0.0457569	0.0282709	HLA-DRA/HLA-DRB1	2	Mic_0
hsa04940	Type I diabetes mellitus	2/23	45/5894	0.013025	0.0460883	0.0284756	HLA-DRA/HLA-DRB1	2	Mic_0
hsa05145	Toxoplasmosis	3/23	133/5894	0.0143007	0.046988	0.0290315	HLA-DRA/HLA-DRB1/IFNGR1	3	Mic_0
hsa04672	Intestinal immune network for IgA production	2/23	49/5894	0.0153267	0.0470019	0.0290401	HLA-DRA/HLA-DRB1	2	Mic_0
hsa05320	Autoimmune thyroid disease	2/23	54/5894	0.0184315	0.0529905	0.0327401	HLA-DRA/HLA-DRB1	2	Mic_0
hsa04630	Jak-STAT signaling pathway	3/23	155/5894	0.0214786	0.0581186	0.0359085	CSF2RA/IFNGR1/IL6ST	3	Mic_0
hsa05416	Viral myocarditis	2/23	72/5894	0.0315563	0.0806439	0.0498258	HLA-DRA/HLA-DRB1	2	Mic_0
hsa05323	Rheumatoid arthritis	2/23	92/5894	0.0493129	0.119389	0.0737645	HLA-DRA/HLA-DRB1	2	Mic_0
hsa04060	Cytokine-cytokine receptor interaction	3/23	265/5894	0.0820037	0.180853	0.11174	CSF2RA/IFNGR1/IL6ST	3	Mic_0
hsa00532	Glycosaminoglycan biosynthesis - chondroitin sulfate / dermatan sulfate	1/23	22/5894	0.0825635	0.180853	0.11174	CSGALNACT1	1	Mic_0
hsa04514	Cell adhesion molecules (CAMs)	2/23	136/5894	0.0976099	0.204093	0.126099	HLA-DRA/HLA-DRB1	2	Mic_0
hsa04145	Phagosome	2/23	156/5894	0.122739	0.245478	0.151668	HLA-DRA/HLA-DRB1	2	Mic_0
hsa04962	Vasopressin-regulated water reabsorption	1/23	44/5894	0.158583	0.303951	0.187796	NSF	1	Mic_0
hsa04621	NOD-like receptor signaling pathway	1/23	59/5894	0.206919	0.38073	0.235234	NAIP	1	Mic_0
hsa05131	Shigellosis	1/23	62/5894	0.216262	0.381458	0.235684	ELMO1	1	Mic_0
hsa04115	p53 signaling pathway	1/23	69/5894	0.237654	0.381458	0.235684	ATM	1	Mic_0
hsa04730	Long-term depression	1/23	70/5894	0.240664	0.381458	0.235684	GRID2	1	Mic_0
hsa05100	Bacterial invasion of epithelial cells	1/23	71/5894	0.243663	0.381458	0.235684	ELMO1	1	Mic_0
hsa05412	Arrhythmogenic right ventricular cardiomyopathy (ARVC)	1/23	74/5894	0.252592	0.381458	0.235684	SLC8A1	1	Mic_0
hsa04260	Cardiac muscle contraction	1/23	77/5894	0.261419	0.381458	0.235684	SLC8A1	1	Mic_0
hsa04974	Protein digestion and absorption	1/23	81/5894	0.273034	0.381458	0.235684	SLC8A1	1	Mic_0
hsa05410	Hypertrophic cardiomyopathy (HCM)	1/23	83/5894	0.278776	0.381458	0.235684	SLC8A1	1	Mic_0
hsa04080	Neuroactive ligand-receptor interaction	2/23	272/5894	0.287307	0.381458	0.235684	GRID2/LPAR6	2	Mic_0
hsa04210	Apoptosis	1/23	89/5894	0.295742	0.381458	0.235684	ATM	1	Mic_0
hsa05414	Dilated cardiomyopathy	1/23	90/5894	0.298533	0.381458	0.235684	SLC8A1	1	Mic_0
hsa04110	Cell cycle	1/23	128/5894	0.397067	0.478461	0.295616	ATM	1	Mic_0
hsa04380	Osteoclast differentiation	1/23	128/5894	0.397067	0.478461	0.295616	IFNGR1	1	Mic_0
hsa04530	Tight junction	1/23	133/5894	0.409001	0.478461	0.295616	EPB41L2	1	Mic_0
hsa04650	Natural killer cell mediated cytotoxicity	1/23	136/5894	0.416053	0.478461	0.295616	IFNGR1	1	Mic_0
hsa05010	Alzheimer's disease	1/23	168/5894	0.48643	0.545751	0.337192	APOE	1	Mic_0
hsa04020	Calcium signaling pathway	1/23	177/5894	0.504713	0.552781	0.341535	SLC8A1	1	Mic_0
hsa04062	Chemokine signaling pathway	1/23	189/5894	0.528124	0.56497	0.349066	ELMO1	1	Mic_0
hsa04144	Endocytosis	1/23	203/5894	0.5541	0.579286	0.357911	SMAP2	1	Mic_0
hsa04810	Regulation of actin cytoskeleton	1/23	214/5894	0.573544	0.586289	0.362238	TMSB4X	1	Mic_0
hsa05200	Pathways in cancer	1/23	327/5894	0.731616	0.731616	0.452028	CSF2RA	1	Mic_0
hsa05020	Prion diseases	4/24	36/5894	1.14213e-05	0.000329985	0.000262153	C1QA/C1QB/C1QC/HSPA1A	4	Mic_3
hsa04612	Antigen processing and presentation	5/24	78/5894	1.24523e-05	0.000329985	0.000262153	CD74/HLA-DRB1/HSPA1A/HSPA1B/HSPA6	5	Mic_3
hsa05150	Staphylococcus aureus infection	4/24	56/5894	6.74405e-05	0.00119145	0.000946533	C1QA/C1QB/C1QC/HLA-DRB1	4	Mic_3
hsa05145	Toxoplasmosis	4/24	133/5894	0.00185435	0.0225116	0.0178841	HLA-DRB1/HSPA1A/HSPA1B/HSPA6	4	Mic_3
hsa05322	Systemic lupus erythematosus	4/24	138/5894	0.00212374	0.0225116	0.0178841	C1QA/C1QB/C1QC/HLA-DRB1	4	Mic_3
hsa04610	Complement and coagulation cascades	3/24	69/5894	0.00260625	0.0230218	0.0182894	C1QA/C1QB/C1QC	3	Mic_3
hsa04141	Protein processing in endoplasmic reticulum	4/24	168/5894	0.00433215	0.0328005	0.026058	HSPA1A/HSPA1B/HSPA6/HSPH1	4	Mic_3
hsa05142	Chagas disease (American trypanosomiasis)	3/24	104/5894	0.0082515	0.0546662	0.0434289	C1QA/C1QB/C1QC	3	Mic_3
hsa03040	Spliceosome	3/24	128/5894	0.0145115	0.0854565	0.06789	HSPA1A/HSPA1B/HSPA6	3	Mic_3
hsa04010	MAPK signaling pathway	4/24	268/5894	0.0216443	0.114715	0.091134	HSPA1A/HSPA1B/HSPA6/MEF2C	4	Mic_3
hsa05010	Alzheimer's disease	3/24	168/5894	0.0296716	0.142963	0.113575	APOE/ITPR2/SNCA	3	Mic_3
hsa04730	Long-term depression	2/24	70/5894	0.0324324	0.143243	0.113798	GRID2/ITPR2	2	Mic_3
hsa04144	Endocytosis	3/24	203/5894	0.0478642	0.195139	0.155026	HSPA1A/HSPA1B/HSPA6	3	Mic_3
hsa05310	Asthma	1/24	31/5894	0.1191	0.412945	0.328059	HLA-DRB1	1	Mic_3
hsa05330	Allograft rejection	1/24	39/5894	0.147555	0.412945	0.328059	HLA-DRB1	1	Mic_3
hsa04020	Calcium signaling pathway	2/24	177/5894	0.161277	0.412945	0.328059	ITPR2/SLC8A1	2	Mic_3
hsa00860	Porphyrin and chlorophyll metabolism	1/24	43/5894	0.161449	0.412945	0.328059	FTL	1	Mic_3
hsa05332	Graft-versus-host disease	1/24	43/5894	0.161449	0.412945	0.328059	HLA-DRB1	1	Mic_3
hsa04940	Type I diabetes mellitus	1/24	45/5894	0.168315	0.412945	0.328059	HLA-DRB1	1	Mic_3
hsa04672	Intestinal immune network for IgA production	1/24	49/5894	0.181885	0.412945	0.328059	HLA-DRB1	1	Mic_3
hsa00330	Arginine and proline metabolism	1/24	54/5894	0.19855	0.412945	0.328059	P4HA1	1	Mic_3
hsa05320	Autoimmune thyroid disease	1/24	54/5894	0.19855	0.412945	0.328059	HLA-DRB1	1	Mic_3
hsa04621	NOD-like receptor signaling pathway	1/24	59/5894	0.214889	0.412945	0.328059	NAIP	1	Mic_3
hsa04810	Regulation of actin cytoskeleton	2/24	214/5894	0.216021	0.412945	0.328059	SCIN/TMSB4X	2	Mic_3
hsa04720	Long-term potentiation	1/24	70/5894	0.249718	0.412945	0.328059	ITPR2	1	Mic_3
hsa05416	Viral myocarditis	1/24	72/5894	0.255889	0.412945	0.328059	HLA-DRB1	1	Mic_3
hsa05140	Leishmaniasis	1/24	73/5894	0.258957	0.412945	0.328059	HLA-DRB1	1	Mic_3
hsa04971	Gastric acid secretion	1/24	74/5894	0.262012	0.412945	0.328059	ITPR2	1	Mic_3
hsa05412	Arrhythmogenic right ventricular cardiomyopathy (ARVC)	1/24	74/5894	0.262012	0.412945	0.328059	SLC8A1	1	Mic_3
hsa04260	Cardiac muscle contraction	1/24	77/5894	0.271106	0.412945	0.328059	SLC8A1	1	Mic_3
hsa04070	Phosphatidylinositol signaling system	1/24	78/5894	0.274113	0.412945	0.328059	ITPR2	1	Mic_3
hsa04974	Protein digestion and absorption	1/24	81/5894	0.283064	0.412945	0.328059	SLC8A1	1	Mic_3
hsa05410	Hypertrophic cardiomyopathy (HCM)	1/24	83/5894	0.288972	0.412945	0.328059	SLC8A1	1	Mic_3
hsa04512	ECM-receptor interaction	1/24	85/5894	0.294834	0.412945	0.328059	SPP1	1	Mic_3
hsa04640	Hematopoietic cell lineage	1/24	88/5894	0.303539	0.412945	0.328059	HLA-DRB1	1	Mic_3
hsa04080	Neuroactive ligand-receptor interaction	2/24	272/5894	0.304666	0.412945	0.328059	GRID2/LPAR6	2	Mic_3
hsa04970	Salivary secretion	1/24	89/5894	0.306418	0.412945	0.328059	ITPR2	1	Mic_3
hsa04540	Gap junction	1/24	90/5894	0.309286	0.412945	0.328059	ITPR2	1	Mic_3
hsa05414	Dilated cardiomyopathy	1/24	90/5894	0.309286	0.412945	0.328059	SLC8A1	1	Mic_3
hsa05323	Rheumatoid arthritis	1/24	92/5894	0.314987	0.412945	0.328059	HLA-DRB1	1	Mic_3
hsa04666	Fc gamma R-mediated phagocytosis	1/24	95/5894	0.323454	0.412945	0.328059	SCIN	1	Mic_3
hsa04912	GnRH signaling pathway	1/24	101/5894	0.340088	0.412945	0.328059	ITPR2	1	Mic_3
hsa04972	Pancreatic secretion	1/24	101/5894	0.340088	0.412945	0.328059	ITPR2	1	Mic_3
hsa04620	Toll-like receptor signaling pathway	1/24	102/5894	0.342822	0.412945	0.328059	SPP1	1	Mic_3
hsa04114	Oocyte meiosis	1/24	114/5894	0.374795	0.437799	0.347804	ITPR2	1	Mic_3
hsa04270	Vascular smooth muscle contraction	1/24	116/5894	0.379976	0.437799	0.347804	ITPR2	1	Mic_3
hsa04142	Lysosome	1/24	121/5894	0.392751	0.442889	0.351849	LAPTM5	1	Mic_3
hsa05012	Parkinson's disease	1/24	130/5894	0.415113	0.458353	0.364134	SNCA	1	Mic_3
hsa04514	Cell adhesion molecules (CAMs)	1/24	136/5894	0.42958	0.464647	0.369134	HLA-DRB1	1	Mic_3
hsa04630	Jak-STAT signaling pathway	1/24	155/5894	0.473164	0.494009	0.39246	IL6ST	1	Mic_3
hsa04145	Phagosome	1/24	156/5894	0.475367	0.494009	0.39246	HLA-DRB1	1	Mic_3
hsa04510	Focal adhesion	1/24	200/5894	0.564027	0.574874	0.456702	SPP1	1	Mic_3
hsa04060	Cytokine-cytokine receptor interaction	1/24	265/5894	0.669214	0.669214	0.53165	IL6ST	1	Mic_3

## Sheet: Mic_GO_BP
Supplemental Data Table S6:GO and KEGG enrichment in Mic cluster
ID	Description	GeneRatio	BgRatio	pvalue	p.adjust	qvalue	geneID	Count	Group
GO:0006614	SRP-dependent cotranslational protein targeting to membrane	31/254	105/18866	2.59214e-33	9.52094e-30	7.65365e-30	RPL10/RPL11/RPL13/RPL18/RPL19/RPL28/RPL29/RPL3/RPL30/RPL32/RPL35/RPL35A/RPL36/RPL41/RPL7A/RPL8/RPLP1/RPS12/RPS14/RPS15/RPS15A/RPS18/RPS19/RPS23/RPS27/RPS27A/RPS28/RPS5/RPS7/RPS9/SRP14	31	Mic_5
GO:0006613	cotranslational protein targeting to membrane	31/254	109/18866	9.65246e-33	1.77267e-29	1.42501e-29	RPL10/RPL11/RPL13/RPL18/RPL19/RPL28/RPL29/RPL3/RPL30/RPL32/RPL35/RPL35A/RPL36/RPL41/RPL7A/RPL8/RPLP1/RPS12/RPS14/RPS15/RPS15A/RPS18/RPS19/RPS23/RPS27/RPS27A/RPS28/RPS5/RPS7/RPS9/SRP14	31	Mic_5
GO:0045047	protein targeting to ER	31/254	120/18866	2.70104e-31	3.30697e-28	2.65839e-28	RPL10/RPL11/RPL13/RPL18/RPL19/RPL28/RPL29/RPL3/RPL30/RPL32/RPL35/RPL35A/RPL36/RPL41/RPL7A/RPL8/RPLP1/RPS12/RPS14/RPS15/RPS15A/RPS18/RPS19/RPS23/RPS27/RPS27A/RPS28/RPS5/RPS7/RPS9/SRP14	31	Mic_5
GO:0072599	establishment of protein localization to endoplasmic reticulum	31/254	124/18866	8.28582e-31	7.60845e-28	6.11624e-28	RPL10/RPL11/RPL13/RPL18/RPL19/RPL28/RPL29/RPL3/RPL30/RPL32/RPL35/RPL35A/RPL36/RPL41/RPL7A/RPL8/RPLP1/RPS12/RPS14/RPS15/RPS15A/RPS18/RPS19/RPS23/RPS27/RPS27A/RPS28/RPS5/RPS7/RPS9/SRP14	31	Mic_5
GO:0000184	nuclear-transcribed mRNA catabolic process, nonsense-mediated decay	30/254	120/18866	7.70623e-30	5.661e-27	4.55073e-27	RPL10/RPL11/RPL13/RPL18/RPL19/RPL28/RPL29/RPL3/RPL30/RPL32/RPL35/RPL35A/RPL36/RPL41/RPL7A/RPL8/RPLP1/RPS12/RPS14/RPS15/RPS15A/RPS18/RPS19/RPS23/RPS27/RPS27A/RPS28/RPS5/RPS7/RPS9	30	Mic_5
GO:0070972	protein localization to endoplasmic reticulum	31/254	152/18866	7.45374e-28	4.56293e-25	3.66802e-25	RPL10/RPL11/RPL13/RPL18/RPL19/RPL28/RPL29/RPL3/RPL30/RPL32/RPL35/RPL35A/RPL36/RPL41/RPL7A/RPL8/RPLP1/RPS12/RPS14/RPS15/RPS15A/RPS18/RPS19/RPS23/RPS27/RPS27A/RPS28/RPS5/RPS7/RPS9/SRP14	31	Mic_5
GO:0019083	viral transcription	32/254	178/18866	6.79877e-27	3.56741e-24	2.86775e-24	IFITM3/LEF1/RPL10/RPL11/RPL13/RPL18/RPL19/RPL28/RPL29/RPL3/RPL30/RPL32/RPL35/RPL35A/RPL36/RPL41/RPL7A/RPL8/RPLP1/RPS12/RPS14/RPS15/RPS15A/RPS18/RPS19/RPS23/RPS27/RPS27A/RPS28/RPS5/RPS7/RPS9	32	Mic_5
GO:0006413	translational initiation	32/254	192/18866	8.20464e-26	3.76696e-23	3.02816e-23	EIF1/HSPB1/RPL10/RPL11/RPL13/RPL18/RPL19/RPL28/RPL29/RPL3/RPL30/RPL32/RPL35/RPL35A/RPL36/RPL41/RPL7A/RPL8/RPLP1/RPS12/RPS14/RPS15/RPS15A/RPS18/RPS19/RPS23/RPS27/RPS27A/RPS28/RPS5/RPS7/RPS9	32	Mic_5
GO:0006612	protein targeting to membrane	33/254	210/18866	9.72718e-26	3.96977e-23	3.1912e-23	PARD3/RPL10/RPL11/RPL13/RPL18/RPL19/RPL28/RPL29/RPL3/RPL30/RPL32/RPL35/RPL35A/RPL36/RPL41/RPL7A/RPL8/RPLP1/RPS12/RPS14/RPS15/RPS15A/RPS18/RPS19/RPS23/RPS27/RPS27A/RPS28/RPS5/RPS7/RPS9/SRP14/STOM	33	Mic_5
GO:0019080	viral gene expression	32/254	195/18866	1.36097e-25	4.99885e-23	4.01845e-23	IFITM3/LEF1/RPL10/RPL11/RPL13/RPL18/RPL19/RPL28/RPL29/RPL3/RPL30/RPL32/RPL35/RPL35A/RPL36/RPL41/RPL7A/RPL8/RPLP1/RPS12/RPS14/RPS15/RPS15A/RPS18/RPS19/RPS23/RPS27/RPS27A/RPS28/RPS5/RPS7/RPS9	32	Mic_5
GO:0000956	nuclear-transcribed mRNA catabolic process	30/254	210/18866	3.16363e-22	1.05637e-19	8.49185e-20	RPL10/RPL11/RPL13/RPL18/RPL19/RPL28/RPL29/RPL3/RPL30/RPL32/RPL35/RPL35A/RPL36/RPL41/RPL7A/RPL8/RPLP1/RPS12/RPS14/RPS15/RPS15A/RPS18/RPS19/RPS23/RPS27/RPS27A/RPS28/RPS5/RPS7/RPS9	30	Mic_5
GO:0090150	establishment of protein localization to membrane	36/254	342/18866	6.95994e-22	2.13032e-19	1.71251e-19	TAMALIN/HSP90AA1/PARD3/RPL10/RPL11/RPL13/RPL18/RPL19/RPL28/RPL29/RPL3/RPL30/RPL32/RPL35/RPL35A/RPL36/RPL41/RPL7A/RPL8/RPLP1/RPS12/RPS14/RPS15/RPS15A/RPS18/RPS19/RPS23/RPS27/RPS27A/RPS28/RPS5/RPS7/RPS9/SPTBN1/SRP14/STOM	36	Mic_5
GO:0006402	mRNA catabolic process	36/254	376/18866	1.70739e-20	4.82403e-18	3.87792e-18	HSPA1A/HSPA1B/HSPB1/RPL10/RPL11/RPL13/RPL18/RPL19/RPL28/RPL29/RPL3/RPL30/RPL32/RPL35/RPL35A/RPL36/RPL41/RPL7A/RPL8/RPLP1/RPS12/RPS14/RPS15/RPS15A/RPS18/RPS19/RPS23/RPS27/RPS27A/RPS28/RPS5/RPS7/RPS9/UBB/UBC/VIM	36	Mic_5
GO:0006401	RNA catabolic process	36/254	415/18866	4.50033e-19	1.18069e-16	9.49129e-17	HSPA1A/HSPA1B/HSPB1/RPL10/RPL11/RPL13/RPL18/RPL19/RPL28/RPL29/RPL3/RPL30/RPL32/RPL35/RPL35A/RPL36/RPL41/RPL7A/RPL8/RPLP1/RPS12/RPS14/RPS15/RPS15A/RPS18/RPS19/RPS23/RPS27/RPS27A/RPS28/RPS5/RPS7/RPS9/UBB/UBC/VIM	36	Mic_5
GO:0006605	protein targeting	36/254	444/18866	4.07199e-18	9.97094e-16	8.01538e-16	HSP90AA1/PARD3/RPL10/RPL11/RPL13/RPL18/RPL19/RPL28/RPL29/RPL3/RPL30/RPL32/RPL35/RPL35A/RPL36/RPL41/RPL7A/RPL8/RPLP1/RPS12/RPS14/RPS15/RPS15A/RPS18/RPS19/RPS23/RPS27/RPS27A/RPS28/RPS5/RPS7/RPS9/SRP14/STOM/UBB/UBC	36	Mic_5
GO:0002181	cytoplasmic translation	13/254	103/18866	1.28326e-09	2.94589e-07	2.36813e-07	RPL11/RPL18/RPL19/RPL29/RPL30/RPL32/RPL35A/RPL36/RPL41/RPL8/RPLP1/RPS23/RPS28	13	Mic_5
GO:0034329	cell junction assembly	22/254	434/18866	1.11842e-07	2.41644e-05	1.94252e-05	ACTB/ACTG1/ACTN4/ADGRL3/AGRN/APOD/CD151/CLDN5/DLC1/FAM107A/FN1/IL1RAPL1/LIMCH1/LIMS2/MAGI2/PARD3/PTPRK/RAMP2/RHOC/SPOCK2/TJP1/TNS1	22	Mic_5
GO:0000028	ribosomal small subunit assembly	6/254	21/18866	2.57161e-07	5.24752e-05	4.21835e-05	RPS14/RPS15/RPS19/RPS27/RPS28/RPS5	6	Mic_5
GO:0042255	ribosome assembly	9/254	67/18866	2.73113e-07	5.27971e-05	4.24423e-05	RPL10/RPL11/RPL3/RPS14/RPS15/RPS19/RPS27/RPS28/RPS5	9	Mic_5
GO:0031589	cell-substrate adhesion	19/254	359/18866	4.41573e-07	8.10949e-05	6.51901e-05	ACTG1/ACTN4/ADAMTS9/APOD/CD34/CD63/DLC1/EDIL3/FAM107A/FN1/ID1/ITGA1/LGALS1/LIMCH1/LIMS2/PTN/PTPRK/SPOCK2/VWF	19	Mic_5
GO:0003158	endothelium development	11/254	135/18866	2.18292e-06	0.000370439	0.000297787	APOLD1/CD34/CLDN5/ENG/FOXP1/ID1/PDE4D/PTN/RHOB/TJP1/ZEB1	11	Mic_5
GO:0051271	negative regulation of cellular component movement	19/254	400/18866	2.2188e-06	0.000370439	0.000297787	ACTN4/ADAMTS9/APOD/BST2/CLDN5/DACH1/DCN/DLC1/DUSP1/ENG/FRMD5/GSTP1/LIMCH1/MAGI2/PRKG1/PTN/PTPRK/PTPRM/RHOB	19	Mic_5
GO:2000146	negative regulation of cell motility	18/254	365/18866	2.4459e-06	0.000378803	0.00030451	ADAMTS9/APOD/BST2/CLDN5/DACH1/DCN/DLC1/DUSP1/ENG/FRMD5/GSTP1/LIMCH1/MAGI2/PRKG1/PTN/PTPRK/PTPRM/RHOB	18	Mic_5
GO:0045765	regulation of angiogenesis	19/254	403/18866	2.47516e-06	0.000378803	0.00030451	ADAMTS9/CD34/CLDN5/DCN/ENG/ETS1/FLT1/HSPB1/ID1/KLF2/PTN/PTPRM/RAMP2/RHOB/RHOJ/SASH1/SLC12A2/SPARC/TJP1	19	Mic_5
GO:0001894	tissue homeostasis	15/254	261/18866	2.7216e-06	0.000399858	0.000321435	ACTB/ACTG1/ADGRF5/B2M/CD34/CLDN5/EPAS1/HSPB1/LAMA2/PDGFRB/PTH1R/SLC12A2/SLC2A1/TJP1/WWTR1	15	Mic_5
GO:0002480	antigen processing and presentation of exogenous peptide antigen via MHC class I, TAP-independent	4/254	9/18866	3.83432e-06	0.000541672	0.000435436	B2M/HLA-A/HLA-B/HLA-E	4	Mic_5
GO:0035633	maintenance of blood-brain barrier	6/254	34/18866	5.50371e-06	0.000748709	0.000601868	ACTB/ACTG1/CLDN5/LAMA2/SLC12A2/TJP1	6	Mic_5
GO:0030336	negative regulation of cell migration	17/254	350/18866	5.72797e-06	0.000751387	0.000604021	ADAMTS9/APOD/BST2/CLDN5/DACH1/DCN/DLC1/DUSP1/ENG/GSTP1/LIMCH1/MAGI2/PRKG1/PTN/PTPRK/PTPRM/RHOB	17	Mic_5
GO:0030198	extracellular matrix organization	18/254	395/18866	7.31588e-06	0.000890394	0.000715765	A2M/ADAMTS9/AGRN/APBB2/BGN/BSG/DCN/ENG/ETS1/FN1/ICAM2/ITGA1/LAMA2/RAMP2/SERPINH1/SPARC/SPOCK2/VWF	18	Mic_5
GO:0043062	extracellular structure organization	18/254	396/18866	7.57309e-06	0.000890394	0.000715765	A2M/ADAMTS9/AGRN/APBB2/BGN/BSG/DCN/ENG/ETS1/FN1/ICAM2/ITGA1/LAMA2/RAMP2/SERPINH1/SPARC/SPOCK2/VWF	18	Mic_5
GO:0007044	cell-substrate junction assembly	9/254	99/18866	7.60577e-06	0.000890394	0.000715765	ACTG1/APOD/CD151/DLC1/FAM107A/FN1/LIMCH1/PTPRK/TNS1	9	Mic_5
GO:0040013	negative regulation of locomotion	18/254	397/18866	7.83841e-06	0.000890394	0.000715765	ADAMTS9/APOD/BST2/CLDN5/DACH1/DCN/DLC1/DUSP1/ENG/FRMD5/GSTP1/LIMCH1/MAGI2/PRKG1/PTN/PTPRK/PTPRM/RHOB	18	Mic_5
GO:0007178	transmembrane receptor protein serine/threonine kinase signaling pathway	17/254	359/18866	7.99972e-06	0.000890394	0.000715765	CLDN5/ENG/HSP90AB1/HSPA1A/ID1/LEF1/LRRC32/MAGI2/PARD3/PTPRK/RPS27A/SPTBN1/UBB/UBC/VIM/WWTR1/ZEB1	17	Mic_5
GO:0051017	actin filament bundle assembly	11/254	157/18866	9.40749e-06	0.00101431	0.000815376	ACTG1/ACTN4/DLC1/EPS8/FAM107A/ID1/LIMCH1/MYO1B/PFN1/RHOC/TJP1	11	Mic_5
GO:0150115	cell-substrate junction organization	9/254	102/18866	9.71726e-06	0.00101431	0.000815376	ACTG1/APOD/CD151/DLC1/FAM107A/FN1/LIMCH1/PTPRK/TNS1	9	Mic_5
GO:1901342	regulation of vasculature development	19/254	444/18866	9.94149e-06	0.00101431	0.000815376	ADAMTS9/CD34/CLDN5/DCN/ENG/ETS1/FLT1/HSPB1/ID1/KLF2/PTN/PTPRM/RAMP2/RHOB/RHOJ/SASH1/SLC12A2/SPARC/TJP1	19	Mic_5
GO:0061572	actin filament bundle organization	11/254	161/18866	1.19431e-05	0.00118559	0.000953066	ACTG1/ACTN4/DLC1/EPS8/FAM107A/ID1/LIMCH1/MYO1B/PFN1/RHOC/TJP1	11	Mic_5
GO:0007179	transforming growth factor beta receptor signaling pathway	12/254	202/18866	1.97394e-05	0.00185905	0.00149444	CLDN5/ENG/HSP90AB1/HSPA1A/ID1/LRRC32/PARD3/PTPRK/RPS27A/UBB/UBC/ZEB1	12	Mic_5
GO:0034341	response to interferon-gamma	12/254	202/18866	1.97394e-05	0.00185905	0.00149444	ACTG1/B2M/BST2/GAPDH/HLA-A/HLA-B/HLA-E/HSP90AB1/IFITM2/IFITM3/MT2A/VIM	12	Mic_5
GO:0150105	protein localization to cell-cell junction	4/254	13/18866	2.08524e-05	0.00191477	0.00153923	ACTB/ACTG1/ACTN4/TJP1	4	Mic_5
GO:1902255	positive regulation of intrinsic apoptotic signaling pathway by p53 class mediator	3/254	5/18866	2.36415e-05	0.00211793	0.00170255	RPL11/RPS7/UBB	3	Mic_5
GO:0098656	anion transmembrane transport	15/254	315/18866	2.57692e-05	0.00225358	0.00181159	ABCB1/ANO2/ATP1A2/SLC12A2/SLC12A7/SLC16A1/SLC24A2/SLC26A3/SLC2A1/SLC38A11/SLC38A2/SLC3A2/SLC6A12/SLC7A1/SLC7A5	15	Mic_5
GO:0032970	regulation of actin filament-based process	17/254	405/18866	3.74647e-05	0.00305845	0.00245861	ACTG1/ATP1A2/BST2/DLC1/EPS8/FAM107A/ID1/LIMCH1/PDE4D/PDGFRB/PFN1/RHOB/RHOC/SPTBN1/TJP1/TMSB10/TMSB4X	17	Mic_5
GO:0030218	erythrocyte differentiation	9/254	121/18866	3.84034e-05	0.00305845	0.00245861	ADGRF5/B2M/EPAS1/ETS1/HSPA1A/HSPA1B/KLF2/RPS14/RPS19	9	Mic_5
GO:0010273	detoxification of copper ion	4/254	15/18866	3.89725e-05	0.00305845	0.00245861	MT1E/MT1M/MT1X/MT2A	4	Mic_5
GO:1990169	stress response to copper ion	4/254	15/18866	3.89725e-05	0.00305845	0.00245861	MT1E/MT1M/MT1X/MT2A	4	Mic_5
GO:0071560	cellular response to transforming growth factor beta stimulus	13/254	252/18866	3.94523e-05	0.00305845	0.00245861	CLDN5/ENG/HSP90AB1/HSPA1A/ID1/LRRC32/PARD3/PTPRK/RPS27A/SOX5/UBB/UBC/ZEB1	13	Mic_5
GO:0010810	regulation of cell-substrate adhesion	12/254	217/18866	3.99689e-05	0.00305845	0.00245861	ACTG1/ACTN4/APOD/DLC1/EDIL3/FAM107A/FN1/LGALS1/LIMCH1/LIMS2/PTN/SPOCK2	12	Mic_5
GO:0060337	type I interferon signaling pathway	8/254	95/18866	4.28217e-05	0.00314568	0.00252874	BST2/HLA-A/HLA-B/HLA-E/HSP90AB1/IFI27/IFITM2/IFITM3	8	Mic_5
GO:0071357	cellular response to type I interferon	8/254	95/18866	4.28217e-05	0.00314568	0.00252874	BST2/HLA-A/HLA-B/HLA-E/HSP90AB1/IFI27/IFITM2/IFITM3	8	Mic_5
GO:0019800	peptide cross-linking via chondroitin 4-sulfate glycosaminoglycan	3/254	6/18866	4.68117e-05	0.00324414	0.00260788	BGN/DCN/SPOCK2	3	Mic_5
GO:0042270	protection from natural killer cell mediated cytotoxicity	3/254	6/18866	4.68117e-05	0.00324414	0.00260788	HLA-A/HLA-B/HLA-E	3	Mic_5
GO:1902396	protein localization to bicellular tight junction	3/254	6/18866	4.68117e-05	0.00324414	0.00260788	ACTG1/ACTN4/TJP1	3	Mic_5
GO:0071559	response to transforming growth factor beta	13/254	258/18866	5.02615e-05	0.00341871	0.00274821	CLDN5/ENG/HSP90AB1/HSPA1A/ID1/LRRC32/PARD3/PTPRK/RPS27A/SOX5/UBB/UBC/ZEB1	13	Mic_5
GO:0098739	import across plasma membrane	10/254	157/18866	5.42876e-05	0.00362542	0.00291439	ABCC9/ATP1A2/FAM155A/SLC12A2/SLC12A7/SLC24A2/SLC2A1/SLC3A2/SLC7A1/SLC7A5	10	Mic_5
GO:0034340	response to type I interferon	8/254	99/18866	5.75911e-05	0.00377736	0.00303652	BST2/HLA-A/HLA-B/HLA-E/HSP90AB1/IFI27/IFITM2/IFITM3	8	Mic_5
GO:0002576	platelet degranulation	9/254	129/18866	6.3467e-05	0.00391771	0.00314935	A2M/ACTN4/CD63/FN1/SPARC/TAGLN2/TIMP3/TMSB4X/VWF	9	Mic_5
GO:0034101	erythrocyte homeostasis	9/254	129/18866	6.3467e-05	0.00391771	0.00314935	ADGRF5/B2M/EPAS1/ETS1/HSPA1A/HSPA1B/KLF2/RPS14/RPS19	9	Mic_5
GO:0002483	antigen processing and presentation of endogenous peptide antigen	4/254	17/18866	6.65254e-05	0.00391771	0.00314935	B2M/HLA-A/HLA-B/HLA-E	4	Mic_5
GO:0019885	antigen processing and presentation of endogenous peptide antigen via MHC class I	4/254	17/18866	6.65254e-05	0.00391771	0.00314935	B2M/HLA-A/HLA-B/HLA-E	4	Mic_5
GO:0061687	detoxification of inorganic compound	4/254	17/18866	6.65254e-05	0.00391771	0.00314935	MT1E/MT1M/MT1X/MT2A	4	Mic_5
GO:0097501	stress response to metal ion	4/254	17/18866	6.65254e-05	0.00391771	0.00314935	MT1E/MT1M/MT1X/MT2A	4	Mic_5
GO:0042274	ribosomal small subunit biogenesis	7/254	75/18866	6.71974e-05	0.00391771	0.00314935	RPS14/RPS15/RPS19/RPS27/RPS28/RPS5/RPS7	7	Mic_5
GO:0042254	ribosome biogenesis	14/254	310/18866	8.46285e-05	0.00485688	0.00390432	RPL10/RPL11/RPL3/RPL35/RPL35A/RPL7A/RPS14/RPS15/RPS19/RPS27/RPS28/RPS5/RPS7/RPS9	14	Mic_5
GO:0018149	peptide cross-linking	5/254	34/18866	8.59934e-05	0.00485929	0.00390626	BGN/DCN/FN1/SPOCK2/TGM2	5	Mic_5
GO:0007015	actin filament organization	17/254	434/18866	8.78481e-05	0.00488888	0.00393005	ACTG1/ACTN4/DLC1/EPS8/FAM107A/ID1/LIMCH1/MYO1B/NEBL/PFN1/RHOB/RHOC/SORBS2/SPTBN1/TJP1/TMSB10/TMSB4X	17	Mic_5
GO:1900034	regulation of cellular response to heat	7/254	79/18866	9.37626e-05	0.00514015	0.00413204	CD34/DNAJB1/FKBP4/HSP90AA1/HSP90AB1/HSPA1A/HSPA1B	7	Mic_5
GO:0010594	regulation of endothelial cell migration	12/254	238/18866	9.71321e-05	0.00524656	0.00421758	ADAMTS9/DCN/ETS1/FOXP1/HSPB1/PTN/PTPRM/RHOB/RHOJ/SASH1/SPARC/TMSB4X	12	Mic_5
GO:0098754	detoxification	9/254	138/18866	0.00010689	0.00568994	0.004574	ABCG2/DHFR/GSTP1/MT1E/MT1M/MT1X/MT2A/SELENOW/TXNRD1	9	Mic_5
GO:0043618	regulation of transcription from RNA polymerase II promoter in response to stress	8/254	109/18866	0.000113876	0.00597526	0.00480336	DNAJB1/ELOB/EPAS1/HSPA1A/KLF2/RPS27A/UBB/UBC	8	Mic_5
GO:0032956	regulation of actin cytoskeleton organization	15/254	360/18866	0.000116613	0.00603266	0.0048495	ACTG1/BST2/DLC1/EPS8/FAM107A/ID1/LIMCH1/PDGFRB/PFN1/RHOB/RHOC/SPTBN1/TJP1/TMSB10/TMSB4X	15	Mic_5
GO:0002484	antigen processing and presentation of endogenous peptide antigen via MHC class I via ER pathway	3/254	8/18866	0.000128475	0.00638373	0.00513172	HLA-A/HLA-B/HLA-E	3	Mic_5
GO:0002486	antigen processing and presentation of endogenous peptide antigen via MHC class I via ER pathway, TAP-independent	3/254	8/18866	0.000128475	0.00638373	0.00513172	HLA-A/HLA-B/HLA-E	3	Mic_5
GO:0006882	cellular zinc ion homeostasis	5/254	37/18866	0.000130351	0.00638373	0.00513172	MT1E/MT1M/MT1X/MT2A/SLC30A10	5	Mic_5
GO:0070423	nucleotide-binding oligomerization domain containing signaling pathway	5/254	37/18866	0.000130351	0.00638373	0.00513172	HSPA1A/HSPA1B/RPS27A/UBB/UBC	5	Mic_5
GO:0043542	endothelial cell migration	13/254	286/18866	0.000141914	0.00685854	0.0055134	ADAMTS9/DCN/ETS1/FOXP1/HSPB1/ID1/PTN/PTPRM/RHOB/RHOJ/SASH1/SPARC/TMSB4X	13	Mic_5
GO:0035872	nucleotide-binding domain, leucine rich repeat containing receptor signaling pathway	5/254	38/18866	0.000148465	0.00708198	0.00569302	HSPA1A/HSPA1B/RPS27A/UBB/UBC	5	Mic_5
GO:0032516	positive regulation of phosphoprotein phosphatase activity	4/254	21/18866	0.000160349	0.00755081	0.00606991	HSP90AB1/ITGA1/MAGI2/PDGFRB	4	Mic_5
GO:0043620	regulation of DNA-templated transcription in response to stress	8/254	115/18866	0.000165453	0.00769251	0.00618382	DNAJB1/ELOB/EPAS1/HSPA1A/KLF2/RPS27A/UBB/UBC	8	Mic_5
GO:0055069	zinc ion homeostasis	5/254	39/18866	0.000168442	0.0077336	0.00621685	MT1E/MT1M/MT1X/MT2A/SLC30A10	5	Mic_5
GO:0015823	phenylalanine transport	2/254	2/18866	0.000180558	0.00818754	0.00658176	SLC3A2/SLC7A5	2	Mic_5
GO:0045446	endothelial cell differentiation	8/254	117/18866	0.000186408	0.00834973	0.00671214	APOLD1/CLDN5/ENG/ID1/PDE4D/PTN/TJP1/ZEB1	8	Mic_5
GO:1905039	carboxylic acid transmembrane transport	9/254	150/18866	0.000201243	0.00890561	0.007159	ATP1A2/SLC16A1/SLC2A1/SLC38A11/SLC38A2/SLC3A2/SLC6A12/SLC7A1/SLC7A5	9	Mic_5
GO:1903825	organic acid transmembrane transport	9/254	151/18866	0.000211527	0.00924928	0.00743526	ATP1A2/SLC16A1/SLC2A1/SLC38A11/SLC38A2/SLC3A2/SLC6A12/SLC7A1/SLC7A5	9	Mic_5
GO:0032835	glomerulus development	6/254	64/18866	0.000219018	0.00934836	0.00751491	CD34/MAGI2/NOTCH3/PDGFRB/PODXL/WWTR1	6	Mic_5
GO:0046686	response to cadmium ion	6/254	64/18866	0.000219018	0.00934836	0.00751491	B2M/MT1E/MT1M/MT1X/MT2A/SPARC	6	Mic_5
GO:0060249	anatomical structure homeostasis	17/254	469/18866	0.000221429	0.00934836	0.00751491	ACTB/ACTG1/ADGRF5/B2M/CD34/CLDN5/EPAS1/HSP90AA1/HSP90AB1/HSPB1/LAMA2/PDGFRB/PTH1R/SLC12A2/SLC2A1/TJP1/WWTR1	17	Mic_5
GO:0042026	protein refolding	4/254	23/18866	0.000232274	0.00955709	0.0076827	B2M/HSP90AA1/HSPA1A/HSPA1B	4	Mic_5
GO:0030048	actin filament-based movement	9/254	153/18866	0.000233409	0.00955709	0.0076827	ACTN4/ATP1A2/KCNE4/LIMCH1/MYL6/MYO1B/PDE4D/SYNE2/VIM	9	Mic_5
GO:0010632	regulation of epithelial cell migration	13/254	301/18866	0.000234179	0.00955709	0.0076827	ADAMTS9/DCN/ETS1/FOXP1/HSPB1/PFN1/PTN/PTPRM/RHOB/RHOJ/SASH1/SPARC/TMSB4X	13	Mic_5
GO:0003333	amino acid transmembrane transport	7/254	92/18866	0.000244376	0.00978278	0.00786413	ATP1A2/SLC38A11/SLC38A2/SLC3A2/SLC6A12/SLC7A1/SLC7A5	7	Mic_5
GO:0002262	myeloid cell homeostasis	9/254	154/18866	0.000245036	0.00978278	0.00786413	ADGRF5/B2M/EPAS1/ETS1/HSPA1A/HSPA1B/KLF2/RPS14/RPS19	9	Mic_5
GO:0003018	vascular process in circulatory system	10/254	190/18866	0.000261805	0.0103399	0.00831198	ABCB1/ABCG2/ARHGAP42/ATP1A2/CLDN5/ITGA1/PRKG1/PTPRM/RAMP2/TJP1	10	Mic_5
GO:0006364	rRNA processing	11/254	227/18866	0.000266456	0.0104116	0.00836964	RPL11/RPL35/RPL35A/RPL7A/RPS14/RPS15/RPS19/RPS27/RPS28/RPS7/RPS9	11	Mic_5
GO:0019883	antigen processing and presentation of endogenous antigen	4/254	24/18866	0.000275796	0.0104433	0.00839509	B2M/HLA-A/HLA-B/HLA-E	4	Mic_5
GO:0031342	negative regulation of cell killing	4/254	24/18866	0.000275796	0.0104433	0.00839509	HLA-A/HLA-B/HLA-E/HSP90AB1	4	Mic_5
GO:0071294	cellular response to zinc ion	4/254	24/18866	0.000275796	0.0104433	0.00839509	MT1E/MT1M/MT1X/MT2A	4	Mic_5
GO:0007160	cell-matrix adhesion	11/254	230/18866	0.000298167	0.0110482	0.0088814	ACTG1/ADAMTS9/APOD/CD34/CD63/DLC1/FAM107A/FN1/ITGA1/LIMCH1/PTPRK	11	Mic_5
GO:0098657	import into cell	11/254	230/18866	0.000298167	0.0110482	0.0088814	ABCC9/ACTB/ATP1A2/FAM155A/SLC12A2/SLC12A7/SLC24A2/SLC2A1/SLC3A2/SLC7A1/SLC7A5	11	Mic_5
GO:0035307	positive regulation of protein dephosphorylation	5/254	44/18866	0.000300796	0.0110482	0.0088814	DLC1/HSP90AB1/ITGA1/MAGI2/PDGFRB	5	Mic_5
GO:0002753	cytoplasmic pattern recognition receptor signaling pathway	6/254	68/18866	0.000305739	0.0111186	0.00893796	HSPA1A/HSPA1B/RNF125/RPS27A/UBB/UBC	6	Mic_5
GO:0022618	ribonucleoprotein complex assembly	11/254	233/18866	0.000333003	0.0119914	0.00963957	HSP90AA1/HSP90AB1/RPL10/RPL11/RPL3/RPS14/RPS15/RPS19/RPS27/RPS28/RPS5	11	Mic_5
GO:0090084	negative regulation of inclusion body assembly	3/254	11/18866	0.000367365	0.0131003	0.010531	DNAJB1/HSPA1A/HSPA1B	3	Mic_5
GO:0031032	actomyosin structure organization	10/254	200/18866	0.000393854	0.0137774	0.0110753	ACTG1/CNN3/DLC1/FRMD5/LIMCH1/NEBL/PDGFRB/PFN1/RHOC/TJP1	10	Mic_5
GO:1901888	regulation of cell junction assembly	10/254	200/18866	0.000393854	0.0137774	0.0110753	ACTG1/ADGRL3/AGRN/APOD/CLDN5/DLC1/FAM107A/IL1RAPL1/LIMCH1/TJP1	10	Mic_5
GO:0016072	rRNA metabolic process	11/254	238/18866	0.000398666	0.0138141	0.0111048	RPL11/RPL35/RPL35A/RPL7A/RPS14/RPS15/RPS19/RPS27/RPS28/RPS7/RPS9	11	Mic_5
GO:0010595	positive regulation of endothelial cell migration	8/254	132/18866	0.000423593	0.0145407	0.0116889	ETS1/FOXP1/HSPB1/RHOB/RHOJ/SASH1/SPARC/TMSB4X	8	Mic_5
GO:0071826	ribonucleoprotein complex subunit organization	11/254	240/18866	0.000427813	0.0145496	0.0116961	HSP90AA1/HSP90AB1/RPL10/RPL11/RPL3/RPS14/RPS15/RPS19/RPS27/RPS28/RPS5	11	Mic_5
GO:0010631	epithelial cell migration	14/254	365/18866	0.000453592	0.0152848	0.0122871	ADAMTS9/DCN/ETS1/FOXP1/HSPB1/ID1/PFN1/PTN/PTPRM/RHOB/RHOJ/SASH1/SPARC/TMSB4X	14	Mic_5
GO:0042273	ribosomal large subunit biogenesis	6/254	74/18866	0.00048389	0.0161575	0.0129886	RPL10/RPL11/RPL3/RPL35/RPL35A/RPL7A	6	Mic_5
GO:0090132	epithelium migration	14/254	368/18866	0.000491913	0.0162709	0.0130798	ADAMTS9/DCN/ETS1/FOXP1/HSPB1/ID1/PFN1/PTN/PTPRM/RHOB/RHOJ/SASH1/SPARC/TMSB4X	14	Mic_5
GO:0001916	positive regulation of T cell mediated cytotoxicity	4/254	28/18866	0.000509436	0.0162709	0.0130798	B2M/HLA-A/HLA-B/HLA-E	4	Mic_5
GO:0071280	cellular response to copper ion	4/254	28/18866	0.000509436	0.0162709	0.0130798	MT1E/MT1M/MT1X/MT2A	4	Mic_5
GO:0072376	protein activation cascade	4/254	28/18866	0.000509436	0.0162709	0.0130798	A2M/FN1/TFPI/VWF	4	Mic_5
GO:0072378	blood coagulation, fibrin clot formation	4/254	28/18866	0.000509436	0.0162709	0.0130798	A2M/FN1/TFPI/VWF	4	Mic_5
GO:0032231	regulation of actin filament bundle assembly	7/254	104/18866	0.000517055	0.0163284	0.013126	ACTG1/DLC1/ID1/LIMCH1/PFN1/RHOC/TJP1	7	Mic_5
GO:0035924	cellular response to vascular endothelial growth factor stimulus	6/254	75/18866	0.000520125	0.0163284	0.013126	CD63/DCN/FLT1/HSPB1/PDGFRB/RAMP2	6	Mic_5
GO:0045766	positive regulation of angiogenesis	10/254	208/18866	0.000535803	0.0164321	0.0132094	CD34/ENG/ETS1/FLT1/HSPB1/RAMP2/RHOB/RHOJ/SASH1/TJP1	10	Mic_5
GO:0002477	antigen processing and presentation of exogenous peptide antigen via MHC class Ib	2/254	3/18866	0.000536851	0.0164321	0.0132094	B2M/HLA-E	2	Mic_5
GO:0070434	positive regulation of nucleotide-binding oligomerization domain containing 2 signaling pathway	2/254	3/18866	0.000536851	0.0164321	0.0132094	HSPA1A/HSPA1B	2	Mic_5
GO:1902903	regulation of supramolecular fiber organization	14/254	373/18866	0.000561915	0.0170571	0.0137118	ACTG1/DLC1/EPS8/FKBP4/HSPA1A/HSPA1B/ID1/LIMCH1/PFN1/RHOC/SPTBN1/TJP1/TMSB10/TMSB4X	14	Mic_5
GO:0055076	transition metal ion homeostasis	8/254	138/18866	0.000569671	0.0170984	0.013745	ABCG2/B2M/EPAS1/MT1E/MT1M/MT1X/MT2A/SLC30A10	8	Mic_5
GO:0090130	tissue migration	14/254	374/18866	0.000576887	0.0170984	0.013745	ADAMTS9/DCN/ETS1/FOXP1/HSPB1/ID1/PFN1/PTN/PTPRM/RHOB/RHOJ/SASH1/SPARC/TMSB4X	14	Mic_5
GO:0045216	cell-cell junction organization	10/254	210/18866	0.00057724	0.0170984	0.013745	ACTB/ACTG1/ACTN4/CADM2/CLDN5/LIMS2/PARD3/RAMP2/RHOC/TJP1	10	Mic_5
GO:0009636	response to toxic substance	11/254	250/18866	0.000601762	0.0175696	0.0141238	ABCG2/DHFR/GSTP1/MT1E/MT1M/MT1X/MT2A/PDGFRB/PON2/SELENOW/TXNRD1	11	Mic_5
GO:0038084	vascular endothelial growth factor signaling pathway	5/254	51/18866	0.000602716	0.0175696	0.0141238	CD63/DCN/FLT1/HSPB1/PDGFRB	5	Mic_5
GO:0015801	aromatic amino acid transport	3/254	13/18866	0.000624188	0.0179789	0.0144528	SLC3A2/SLC7A1/SLC7A5	3	Mic_5
GO:0007266	Rho protein signal transduction	8/254	140/18866	0.000626544	0.0179789	0.0144528	ARHGAP29/ARHGAP42/ARHGEF12/DLC1/EPS8/PDGFRB/RHOB/RHOJ	8	Mic_5
GO:0010634	positive regulation of epithelial cell migration	9/254	176/18866	0.000650935	0.018534	0.014899	ETS1/FOXP1/HSPB1/PFN1/RHOB/RHOJ/SASH1/SPARC/TMSB4X	9	Mic_5
GO:0032355	response to estradiol	8/254	141/18866	0.000656652	0.018553	0.0149143	DUSP1/ETS1/GGT5/GSTP1/PDGFRB/PTN/RAMP2/TFPI	8	Mic_5
GO:0032272	negative regulation of protein polymerization	6/254	79/18866	0.000686635	0.0191061	0.0153589	EPS8/FKBP4/PFN1/SPTBN1/TMSB10/TMSB4X	6	Mic_5
GO:0120192	tight junction assembly	6/254	79/18866	0.000686635	0.0191061	0.0153589	ACTG1/ACTN4/CLDN5/PARD3/RAMP2/TJP1	6	Mic_5
GO:0045785	positive regulation of cell adhesion	15/254	428/18866	0.000729865	0.0201563	0.0162032	EDIL3/ETS1/FN1/FRMD5/HLA-A/HLA-E/LEF1/LGALS1/LIMS2/PODXL/PTN/SLC7A1/SPOCK2/TGM2/TJP1	15	Mic_5
GO:0032102	negative regulation of response to external stimulus	15/254	433/18866	0.000821051	0.0224968	0.0180846	A2M/APOD/CD34/DUSP1/ETS1/GSTP1/HLA-A/HLA-B/HLA-E/PRKG1/RNF125/RORA/RPS19/SLC12A2/TFPI	15	Mic_5
GO:0071346	cellular response to interferon-gamma	9/254	182/18866	0.000826862	0.0224968	0.0180846	ACTG1/B2M/GAPDH/HLA-A/HLA-B/HLA-E/HSP90AB1/MT2A/VIM	9	Mic_5
GO:0120193	tight junction organization	6/254	82/18866	0.000836515	0.022592	0.0181612	ACTG1/ACTN4/CLDN5/PARD3/RAMP2/TJP1	6	Mic_5
GO:0001667	ameboidal-type cell migration	16/254	481/18866	0.000853656	0.0228867	0.018398	ADAMTS9/DCN/ETS1/FN1/FOXP1/HSPB1/ID1/PFN1/PTN/PTPRM/RHOB/RHOJ/SASH1/SPARC/TMSB4X/TNS1	16	Mic_5
GO:0007043	cell-cell junction assembly	8/254	147/18866	0.000862744	0.0228912	0.0184017	ACTB/ACTG1/ACTN4/CLDN5/PARD3/RAMP2/RHOC/TJP1	8	Mic_5
GO:0048545	response to steroid hormone	13/254	346/18866	0.000871145	0.0228912	0.0184017	ATP1A2/DUSP1/ENG/FAM107A/FKBP4/FOXP1/GSTP1/IGFBP7/LEF1/PTN/RAMP2/SPARC/TFPI	13	Mic_5
GO:0022613	ribonucleoprotein complex biogenesis	16/254	482/18866	0.000872521	0.0228912	0.0184017	HSP90AA1/HSP90AB1/RPL10/RPL11/RPL3/RPL35/RPL35A/RPL7A/RPS14/RPS15/RPS19/RPS27/RPS28/RPS5/RPS7/RPS9	16	Mic_5
GO:0030900	forebrain development	14/254	391/18866	0.000888332	0.0229036	0.0184116	ATP1A2/B2M/DLC1/DNAJB1/ETS1/LEF1/NOTCH3/PRKG1/PTN/SLC2A1/SLC38A2/SYNE2/TACC1/UBB	14	Mic_5
GO:0048041	focal adhesion assembly	6/254	83/18866	0.000891699	0.0229036	0.0184116	ACTG1/APOD/DLC1/FAM107A/LIMCH1/PTPRK	6	Mic_5
GO:0048145	regulation of fibroblast proliferation	6/254	83/18866	0.000891699	0.0229036	0.0184116	DACH1/FN1/FOSL2/GSTP1/PDGFRB/S100A6	6	Mic_5
GO:0048144	fibroblast proliferation	6/254	84/18866	0.000949646	0.0242226	0.0194719	DACH1/FN1/FOSL2/GSTP1/PDGFRB/S100A6	6	Mic_5
GO:0030522	intracellular receptor signaling pathway	11/254	265/18866	0.000970537	0.0245847	0.019763	ACTN4/FKBP4/FOXP1/HSPA1A/HSPA1B/KLF2/RNF125/RORA/RPS27A/UBB/UBC	11	Mic_5
GO:0070482	response to oxygen levels	14/254	396/18866	0.00100328	0.02524	0.0202898	ACTN4/APOLD1/CD34/ELOB/EPAS1/ETS1/PDGFRB/PTN/RAMP2/RORA/RPS27A/SLC2A1/UBB/UBC	14	Mic_5
GO:0043297	apical junction assembly	6/254	85/18866	0.00101045	0.0252474	0.0202958	ACTN4/CLDN5/PARD3/RAMP2/RHOC/TJP1	6	Mic_5
GO:0034599	cellular response to oxidative stress	12/254	310/18866	0.00105905	0.0256468	0.0206168	DHFR/EPAS1/ETS1/GSTP1/HSPA1A/HSPA1B/HSPB1/KLF2/PDGFRB/PTPRK/RHOB/TXNRD1	12	Mic_5
GO:0002317	plasma cell differentiation	2/254	4/18866	0.00106415	0.0256468	0.0206168	ITM2A/LGALS1	2	Mic_5
GO:0070426	positive regulation of nucleotide-binding oligomerization domain containing signaling pathway	2/254	4/18866	0.00106415	0.0256468	0.0206168	HSPA1A/HSPA1B	2	Mic_5
GO:2000566	positive regulation of CD8-positive, alpha-beta T cell proliferation	2/254	4/18866	0.00106415	0.0256468	0.0206168	HLA-A/HLA-E	2	Mic_5
GO:0034109	homotypic cell-cell adhesion	6/254	86/18866	0.00107419	0.0256468	0.0206168	ACTB/ACTG1/FN1/HSPB1/LGALS1/PRKG1	6	Mic_5
GO:0010922	positive regulation of phosphatase activity	4/254	34/18866	0.00108315	0.0256468	0.0206168	HSP90AB1/ITGA1/MAGI2/PDGFRB	4	Mic_5
GO:0042908	xenobiotic transport	4/254	34/18866	0.00108315	0.0256468	0.0206168	ABCB1/ABCG2/SLC2A1/SLC7A5	4	Mic_5
GO:0060326	cell chemotaxis	12/254	311/18866	0.00108867	0.0256468	0.0206168	DUSP1/FLT1/GSTP1/HSPB1/ITGA1/LEF1/PDE4D/PDGFRB/PTN/RPS19/SLC12A2/TMSB4X	12	Mic_5
GO:0035306	positive regulation of dephosphorylation	5/254	58/18866	0.00108927	0.0256468	0.0206168	DLC1/HSP90AB1/ITGA1/MAGI2/PDGFRB	5	Mic_5
GO:0045953	negative regulation of natural killer cell mediated cytotoxicity	3/254	16/18866	0.00118621	0.0275756	0.0221674	HLA-A/HLA-B/HLA-E	3	Mic_5
GO:0090083	regulation of inclusion body assembly	3/254	16/18866	0.00118621	0.0275756	0.0221674	DNAJB1/HSPA1A/HSPA1B	3	Mic_5
GO:0001914	regulation of T cell mediated cytotoxicity	4/254	35/18866	0.00121011	0.0279388	0.0224593	B2M/HLA-A/HLA-B/HLA-E	4	Mic_5
GO:0001666	response to hypoxia	13/254	359/18866	0.00121705	0.0279388	0.0224593	ACTN4/APOLD1/CD34/ELOB/EPAS1/ETS1/PTN/RAMP2/RORA/RPS27A/SLC2A1/UBB/UBC	13	Mic_5
GO:0062197	cellular response to chemical stress	13/254	360/18866	0.00124783	0.028279	0.0227328	DHFR/EPAS1/ETS1/GSTP1/HSPA1A/HSPA1B/HSPB1/KLF2/PDGFRB/PTPRK/RHOB/SLC2A1/TXNRD1	13	Mic_5
GO:0006865	amino acid transport	8/254	156/18866	0.00126619	0.028279	0.0227328	ATP1A2/SLC12A2/SLC38A11/SLC38A2/SLC3A2/SLC6A12/SLC7A1/SLC7A5	8	Mic_5
GO:0008360	regulation of cell shape	8/254	156/18866	0.00126619	0.028279	0.0227328	ATP10A/DLC1/EPS8/FN1/PTN/RHOB/RHOC/RHOJ	8	Mic_5
GO:1902904	negative regulation of supramolecular fiber organization	8/254	156/18866	0.00126619	0.028279	0.0227328	DLC1/EPS8/FKBP4/PFN1/SPTBN1/TJP1/TMSB10/TMSB4X	8	Mic_5
GO:0061077	chaperone-mediated protein folding	5/254	60/18866	0.00127036	0.028279	0.0227328	DNAJB1/FKBP4/HSPA1A/HSPA1B/HSPB1	5	Mic_5
GO:1904018	positive regulation of vasculature development	10/254	235/18866	0.0013601	0.0298517	0.023997	CD34/ENG/ETS1/FLT1/HSPB1/RAMP2/RHOB/RHOJ/SASH1/TJP1	10	Mic_5
GO:0006027	glycosaminoglycan catabolic process	5/254	61/18866	0.00136881	0.0298517	0.023997	AGRN/BGN/DCN/GPC5/PRELP	5	Mic_5
GO:0031343	positive regulation of cell killing	5/254	61/18866	0.00136881	0.0298517	0.023997	B2M/GAPDH/HLA-A/HLA-B/HLA-E	5	Mic_5
GO:0030203	glycosaminoglycan metabolic process	8/254	158/18866	0.00137352	0.0298517	0.023997	AGRN/BGN/DCN/GPC5/ITIH5/PDGFRB/PRELP/SPOCK2	8	Mic_5
GO:0007565	female pregnancy	9/254	196/18866	0.0013904	0.0300409	0.0241491	BSG/ETS1/FKBP4/IGFBP7/PTN/RAMP2/RPL29/SLC2A1/SLC38A2	9	Mic_5
GO:0110053	regulation of actin filament organization	11/254	278/18866	0.00142576	0.0302336	0.024304	ACTG1/DLC1/EPS8/ID1/LIMCH1/PFN1/RHOC/SPTBN1/TJP1/TMSB10/TMSB4X	11	Mic_5
GO:0002716	negative regulation of natural killer cell mediated immunity	3/254	17/18866	0.00142614	0.0302336	0.024304	HLA-A/HLA-B/HLA-E	3	Mic_5
GO:0006979	response to oxidative stress	15/254	458/18866	0.00143558	0.0302336	0.024304	APOD/DHFR/DUSP1/EPAS1/ETS1/GSTP1/HSPA1A/HSPA1B/HSPB1/KLF2/PDGFRB/PON2/PTPRK/RHOB/TXNRD1	15	Mic_5
GO:0051492	regulation of stress fiber assembly	6/254	91/18866	0.00144048	0.0302336	0.024304	ACTG1/DLC1/LIMCH1/PFN1/RHOC/TJP1	6	Mic_5
GO:0060333	interferon-gamma-mediated signaling pathway	6/254	91/18866	0.00144048	0.0302336	0.024304	B2M/HLA-A/HLA-B/HLA-E/HSP90AB1/MT2A	6	Mic_5
GO:0002698	negative regulation of immune effector process	7/254	124/18866	0.00146073	0.0303904	0.02443	A2M/BST2/HLA-A/HLA-B/HLA-E/RNF125/RPS19	7	Mic_5
GO:0045824	negative regulation of innate immune response	5/254	62/18866	0.00147277	0.0303904	0.02443	A2M/HLA-A/HLA-B/HLA-E/RPS19	5	Mic_5
GO:0070527	platelet aggregation	5/254	62/18866	0.00147277	0.0303904	0.02443	ACTB/ACTG1/FN1/HSPB1/PRKG1	5	Mic_5
GO:0006470	protein dephosphorylation	12/254	323/18866	0.00150123	0.0308047	0.0247631	DLC1/DUSP1/HSP90AB1/ITGA1/MAGI2/PDGFRB/PPP2R2B/PTN/PTPRB/PTPRK/PTPRM/TNS2	12	Mic_5
GO:0031341	regulation of cell killing	6/254	92/18866	0.00152393	0.0310478	0.0249585	B2M/GAPDH/HLA-A/HLA-B/HLA-E/HSP90AB1	6	Mic_5
GO:0034605	cellular response to heat	7/254	125/18866	0.00152999	0.0310478	0.0249585	CD34/DNAJB1/FKBP4/HSP90AA1/HSP90AB1/HSPA1A/HSPA1B	7	Mic_5
GO:0045861	negative regulation of proteolysis	13/254	369/18866	0.00155526	0.0313872	0.0252314	A2M/BST2/CRIM1/GAPDH/HSP90AB1/ITIH5/LEF1/RPL11/RPS7/SERPINH1/SPOCK2/TFPI/TIMP3	13	Mic_5
GO:0051893	regulation of focal adhesion assembly	5/254	63/18866	0.00158243	0.0315884	0.0253931	ACTG1/APOD/DLC1/FAM107A/LIMCH1	5	Mic_5
GO:0090109	regulation of cell-substrate junction assembly	5/254	63/18866	0.00158243	0.0315884	0.0253931	ACTG1/APOD/DLC1/FAM107A/LIMCH1	5	Mic_5
GO:0036293	response to decreased oxygen levels	13/254	371/18866	0.00163149	0.0318053	0.0255675	ACTN4/APOLD1/CD34/ELOB/EPAS1/ETS1/PTN/RAMP2/RORA/RPS27A/SLC2A1/UBB/UBC	13	Mic_5
GO:0071276	cellular response to cadmium ion	4/254	38/18866	0.00165299	0.0318053	0.0255675	MT1E/MT1M/MT1X/MT2A	4	Mic_5
GO:0051494	negative regulation of cytoskeleton organization	8/254	163/18866	0.00167368	0.0318053	0.0255675	DLC1/EPS8/FKBP4/PFN1/SPTBN1/TJP1/TMSB10/TMSB4X	8	Mic_5
GO:0017015	regulation of transforming growth factor beta receptor signaling pathway	7/254	127/18866	0.00167617	0.0318053	0.0255675	ENG/HSP90AB1/HSPA1A/RPS27A/UBB/UBC/ZEB1	7	Mic_5
GO:0051895	negative regulation of focal adhesion assembly	3/254	18/18866	0.00169445	0.0318053	0.0255675	APOD/DLC1/FAM107A	3	Mic_5
GO:0150118	negative regulation of cell-substrate junction organization	3/254	18/18866	0.00169445	0.0318053	0.0255675	APOD/DLC1/FAM107A	3	Mic_5
GO:0001885	endothelial cell development	5/254	64/18866	0.00169797	0.0318053	0.0255675	CLDN5/ENG/ID1/PDE4D/TJP1	5	Mic_5
GO:0010286	heat acclimation	2/254	5/18866	0.00175782	0.0318053	0.0255675	HSPA1A/HSPA1B	2	Mic_5
GO:0015827	tryptophan transport	2/254	5/18866	0.00175782	0.0318053	0.0255675	SLC3A2/SLC7A5	2	Mic_5
GO:0033591	response to L-ascorbic acid	2/254	5/18866	0.00175782	0.0318053	0.0255675	GSTP1/SPARC	2	Mic_5
GO:0036301	macrophage colony-stimulating factor production	2/254	5/18866	0.00175782	0.0318053	0.0255675	CD34/FOXP1	2	Mic_5
GO:0070370	cellular heat acclimation	2/254	5/18866	0.00175782	0.0318053	0.0255675	HSPA1A/HSPA1B	2	Mic_5
GO:0072223	metanephric glomerular mesangium development	2/254	5/18866	0.00175782	0.0318053	0.0255675	CD34/PDGFRB	2	Mic_5
GO:0090063	positive regulation of microtubule nucleation	2/254	5/18866	0.00175782	0.0318053	0.0255675	HSPA1A/HSPA1B	2	Mic_5
GO:0098713	leucine import across plasma membrane	2/254	5/18866	0.00175782	0.0318053	0.0255675	SLC3A2/SLC7A5	2	Mic_5
GO:1901256	regulation of macrophage colony-stimulating factor production	2/254	5/18866	0.00175782	0.0318053	0.0255675	CD34/FOXP1	2	Mic_5
GO:1903801	L-leucine import across plasma membrane	2/254	5/18866	0.00175782	0.0318053	0.0255675	SLC3A2/SLC7A5	2	Mic_5
GO:1904398	positive regulation of neuromuscular junction development	2/254	5/18866	0.00175782	0.0318053	0.0255675	AGRN/PTN	2	Mic_5
GO:1990962	xenobiotic transport across blood-brain barrier	2/254	5/18866	0.00175782	0.0318053	0.0255675	ABCB1/ABCG2	2	Mic_5
GO:0007249	I-kappaB kinase/NF-kappaB signaling	11/254	286/18866	0.0017841	0.0321226	0.0258225	BST2/EEF1D/GSTP1/HSPB1/LGALS1/RHOC/RORA/RPS27A/TGM2/UBB/UBC	11	Mic_5
GO:0030837	negative regulation of actin filament polymerization	5/254	65/18866	0.00181959	0.0326017	0.0262077	EPS8/PFN1/SPTBN1/TMSB10/TMSB4X	5	Mic_5
GO:1903844	regulation of cellular response to transforming growth factor beta stimulus	7/254	129/18866	0.00183298	0.0326823	0.0262724	ENG/HSP90AB1/HSPA1A/RPS27A/UBB/UBC/ZEB1	7	Mic_5
GO:0009408	response to heat	8/254	166/18866	0.00187729	0.0333106	0.0267776	CD34/DNAJB1/FKBP4/HSP90AA1/HSP90AB1/HSPA1A/HSPA1B/IGFBP7	8	Mic_5
GO:0150116	regulation of cell-substrate junction organization	5/254	66/18866	0.00194746	0.0343895	0.0276449	ACTG1/APOD/DLC1/FAM107A/LIMCH1	5	Mic_5
GO:0098659	inorganic cation import across plasma membrane	6/254	97/18866	0.00199767	0.0349402	0.0280876	ABCC9/ATP1A2/FAM155A/SLC12A2/SLC12A7/SLC24A2	6	Mic_5
GO:0099587	inorganic ion import across plasma membrane	6/254	97/18866	0.00199767	0.0349402	0.0280876	ABCC9/ATP1A2/FAM155A/SLC12A2/SLC12A7/SLC24A2	6	Mic_5
GO:0006026	aminoglycan catabolic process	5/254	67/18866	0.00208178	0.0362387	0.0291314	AGRN/BGN/DCN/GPC5/PRELP	5	Mic_5
GO:0002832	negative regulation of response to biotic stimulus	6/254	98/18866	0.00210445	0.0364605	0.0293097	A2M/HLA-A/HLA-B/HLA-E/RNF125/RPS19	6	Mic_5
GO:0089718	amino acid import across plasma membrane	4/254	41/18866	0.00219747	0.0378935	0.0304616	ATP1A2/SLC3A2/SLC7A1/SLC7A5	4	Mic_5
GO:0010812	negative regulation of cell-substrate adhesion	5/254	68/18866	0.00222273	0.03815	0.0306678	ACTN4/APOD/DLC1/FAM107A/LGALS1	5	Mic_5
GO:0031396	regulation of protein ubiquitination	9/254	211/18866	0.00230171	0.0391162	0.0314445	FAM107A/HSP90AA1/HSP90AB1/HSPA1A/HSPA1B/RPL11/RPS7/SASH1/UBB	9	Mic_5
GO:0001911	negative regulation of leukocyte mediated cytotoxicity	3/254	20/18866	0.00232069	0.0391162	0.0314445	HLA-A/HLA-B/HLA-E	3	Mic_5
GO:0045807	positive regulation of endocytosis	6/254	100/18866	0.00233086	0.0391162	0.0314445	ACTN4/B2M/CD151/CD63/MAGI2/SGIP1	6	Mic_5
GO:0031647	regulation of protein stability	11/254	296/18866	0.00233213	0.0391162	0.0314445	FAM107A/GAPDH/HSP90AA1/HSP90AB1/HSPA1A/HSPA1B/ID1/PFN1/RPL11/RPS7/SERF2	11	Mic_5
GO:0001906	cell killing	8/254	172/18866	0.00234293	0.0391162	0.0314445	B2M/GAPDH/HLA-A/HLA-B/HLA-E/HSP90AB1/RPL30/RPS19	8	Mic_5
GO:0006022	aminoglycan metabolic process	8/254	172/18866	0.00234293	0.0391162	0.0314445	AGRN/BGN/DCN/GPC5/ITIH5/PDGFRB/PRELP/SPOCK2	8	Mic_5
GO:0019058	viral life cycle	12/254	341/18866	0.00235547	0.0391477	0.0314698	BST2/HSP90AB1/HSPA1A/HSPA1B/IFI27/IFITM2/IFITM3/LGALS1/RPS27A/STOM/UBB/UBC	12	Mic_5
GO:0090092	regulation of transmembrane receptor protein serine/threonine kinase signaling pathway	10/254	254/18866	0.0024084	0.039847	0.032032	ENG/HSP90AB1/HSPA1A/MAGI2/RPS27A/SPTBN1/UBB/UBC/WWTR1/ZEB1	10	Mic_5
GO:0110020	regulation of actomyosin structure organization	6/254	102/18866	0.00257515	0.0418769	0.0336638	ACTG1/DLC1/LIMCH1/PFN1/RHOC/TJP1	6	Mic_5
GO:0070432	regulation of nucleotide-binding oligomerization domain containing 2 signaling pathway	2/254	6/18866	0.00261333	0.0418769	0.0336638	HSPA1A/HSPA1B	2	Mic_5
GO:0071638	negative regulation of monocyte chemotactic protein-1 production	2/254	6/18866	0.00261333	0.0418769	0.0336638	APOD/GSTP1	2	Mic_5
GO:0071896	protein localization to adherens junction	2/254	6/18866	0.00261333	0.0418769	0.0336638	ACTB/TJP1	2	Mic_5
GO:0072103	glomerulus vasculature morphogenesis	2/254	6/18866	0.00261333	0.0418769	0.0336638	NOTCH3/PDGFRB	2	Mic_5
GO:0072104	glomerular capillary formation	2/254	6/18866	0.00261333	0.0418769	0.0336638	NOTCH3/PDGFRB	2	Mic_5
GO:1905323	telomerase holoenzyme complex assembly	2/254	6/18866	0.00261333	0.0418769	0.0336638	HSP90AA1/HSP90AB1	2	Mic_5
GO:0046688	response to copper ion	4/254	43/18866	0.00262229	0.0418769	0.0336638	MT1E/MT1M/MT1X/MT2A	4	Mic_5
GO:0035455	response to interferon-alpha	3/254	21/18866	0.00268075	0.0422592	0.0339711	BST2/IFITM2/IFITM3	3	Mic_5
GO:0042276	error-prone translesion synthesis	3/254	21/18866	0.00268075	0.0422592	0.0339711	RPS27A/UBB/UBC	3	Mic_5
GO:0099515	actin filament-based transport	3/254	21/18866	0.00268075	0.0422592	0.0339711	ACTN4/MYO1B/SYNE2	3	Mic_5
GO:0010951	negative regulation of endopeptidase activity	10/254	258/18866	0.00269557	0.0423112	0.0340129	A2M/BST2/CRIM1/GAPDH/ITIH5/LEF1/SERPINH1/SPOCK2/TFPI/TIMP3	10	Mic_5
GO:0035304	regulation of protein dephosphorylation	7/254	139/18866	0.00279502	0.0436856	0.0351177	DLC1/HSP90AB1/ITGA1/MAGI2/PDGFRB/PPP2R2B/PTN	7	Mic_5
GO:0001913	T cell mediated cytotoxicity	4/254	44/18866	0.00285444	0.0444253	0.0357124	B2M/HLA-A/HLA-B/HLA-E	4	Mic_5
GO:0046942	carboxylic acid transport	12/254	350/18866	0.0029121	0.0451314	0.03628	ABCG2/ATP1A2/SLC12A2/SLC16A1/SLC26A3/SLC2A1/SLC38A11/SLC38A2/SLC3A2/SLC6A12/SLC7A1/SLC7A5	12	Mic_5
GO:1902414	protein localization to cell junction	6/254	105/18866	0.00297699	0.0459433	0.0369326	ACTB/ACTG1/ACTN4/TAMALIN/HSPB1/TJP1	6	Mic_5
GO:0015807	L-amino acid transport	5/254	73/18866	0.00303371	0.046408	0.0373062	ATP1A2/SLC38A2/SLC3A2/SLC7A1/SLC7A5	5	Mic_5
GO:0000717	nucleotide-excision repair, DNA duplex unwinding	3/254	22/18866	0.00307341	0.046408	0.0373062	RPS27A/UBB/UBC	3	Mic_5
GO:0051131	chaperone-mediated protein complex assembly	3/254	22/18866	0.00307341	0.046408	0.0373062	HSP90AA1/HSP90AB1/HSPA1A	3	Mic_5
GO:0070987	error-free translesion synthesis	3/254	22/18866	0.00307341	0.046408	0.0373062	RPS27A/UBB/UBC	3	Mic_5
GO:1901798	positive regulation of signal transduction by p53 class mediator	3/254	22/18866	0.00307341	0.046408	0.0373062	RPL11/RPS7/UBB	3	Mic_5
GO:0043090	amino acid import	4/254	45/18866	0.00310027	0.046408	0.0373062	ATP1A2/SLC3A2/SLC7A1/SLC7A5	4	Mic_5
GO:0015849	organic acid transport	12/254	353/18866	0.00311978	0.046408	0.0373062	ABCG2/ATP1A2/SLC12A2/SLC16A1/SLC26A3/SLC2A1/SLC38A11/SLC38A2/SLC3A2/SLC6A12/SLC7A1/SLC7A5	12	Mic_5
GO:0030038	contractile actin filament bundle assembly	6/254	106/18866	0.00312082	0.046408	0.0373062	ACTG1/DLC1/LIMCH1/PFN1/RHOC/TJP1	6	Mic_5
GO:0043149	stress fiber assembly	6/254	106/18866	0.00312082	0.046408	0.0373062	ACTG1/DLC1/LIMCH1/PFN1/RHOC/TJP1	6	Mic_5
GO:0002064	epithelial cell development	9/254	221/18866	0.0031366	0.0464546	0.0373437	CLDN5/ENG/FOSL2/ID1/MAGI2/PDE4D/PODXL/TJP1/VIM	9	Mic_5
GO:0061028	establishment of endothelial barrier	4/254	46/18866	0.00336016	0.0495657	0.0398446	CLDN5/ENG/PDE4D/TJP1	4	Mic_5
GO:0048844	artery morphogenesis	5/254	75/18866	0.00341122	0.0501045	0.0402777	ADAMTS9/ADGRF5/ENG/NOTCH3/PDGFRB	5	Mic_5
GO:0006024	glycosaminoglycan biosynthetic process	6/254	108/18866	0.00342397	0.0501045	0.0402777	AGRN/BGN/DCN/GPC5/PDGFRB/PRELP	6	Mic_5
GO:0000715	nucleotide-excision repair, DNA damage recognition	3/254	23/18866	0.00349958	0.0506061	0.0406809	RPS27A/UBB/UBC	3	Mic_5
GO:0006297	nucleotide-excision repair, DNA gap filling	3/254	23/18866	0.00349958	0.0506061	0.0406809	RPS27A/UBB/UBC	3	Mic_5
GO:0072010	glomerular epithelium development	3/254	23/18866	0.00349958	0.0506061	0.0406809	CD34/MAGI2/PODXL	3	Mic_5
GO:0002428	antigen processing and presentation of peptide antigen via MHC class Ib	2/254	7/18866	0.00362622	0.050768	0.0408111	B2M/HLA-E	2	Mic_5
GO:0007196	adenylate cyclase-inhibiting G protein-coupled glutamate receptor signaling pathway	2/254	7/18866	0.00362622	0.050768	0.0408111	GRM3/GRM8	2	Mic_5
GO:0010968	regulation of microtubule nucleation	2/254	7/18866	0.00362622	0.050768	0.0408111	HSPA1A/HSPA1B	2	Mic_5
GO:0036018	cellular response to erythropoietin	2/254	7/18866	0.00362622	0.050768	0.0408111	MT1X/MT2A	2	Mic_5
GO:1901388	regulation of transforming growth factor beta activation	2/254	7/18866	0.00362622	0.050768	0.0408111	HSP90AB1/LRRC32	2	Mic_5
GO:2001046	positive regulation of integrin-mediated signaling pathway	2/254	7/18866	0.00362622	0.050768	0.0408111	CD63/LIMS2	2	Mic_5
GO:0031348	negative regulation of defense response	10/254	269/18866	0.00362872	0.050768	0.0408111	A2M/APOD/ETS1/GSTP1/HLA-A/HLA-B/HLA-E/RNF125/RORA/RPS19	10	Mic_5
GO:0035850	epithelial cell differentiation involved in kidney development	4/254	47/18866	0.00363448	0.050768	0.0408111	CD34/MAGI2/PODXL/WWTR1	4	Mic_5
GO:0044706	multi-multicellular organism process	9/254	226/18866	0.00363517	0.050768	0.0408111	BSG/ETS1/FKBP4/IGFBP7/PTN/RAMP2/RPL29/SLC2A1/SLC38A2	9	Mic_5
GO:0061418	regulation of transcription from RNA polymerase II promoter in response to hypoxia	5/254	77/18866	0.00382137	0.0529656	0.0425777	ELOB/EPAS1/RPS27A/UBB/UBC	5	Mic_5
GO:0070830	bicellular tight junction assembly	5/254	77/18866	0.00382137	0.0529656	0.0425777	ACTN4/CLDN5/PARD3/RAMP2/TJP1	5	Mic_5
GO:0050821	protein stabilization	8/254	187/18866	0.00390663	0.0535742	0.043067	GAPDH/HSP90AA1/HSP90AB1/HSPA1A/HSPA1B/PFN1/RPL11/RPS7	8	Mic_5
GO:0010466	negative regulation of peptidase activity	10/254	272/18866	0.00392324	0.0535742	0.043067	A2M/BST2/CRIM1/GAPDH/ITIH5/LEF1/SERPINH1/SPOCK2/TFPI/TIMP3	10	Mic_5
GO:0045601	regulation of endothelial cell differentiation	4/254	48/18866	0.00392362	0.0535742	0.043067	APOLD1/CLDN5/ID1/ZEB1	4	Mic_5
GO:1990573	potassium ion import across plasma membrane	4/254	48/18866	0.00392362	0.0535742	0.043067	ABCC9/ATP1A2/SLC12A2/SLC12A7	4	Mic_5
GO:0070841	inclusion body assembly	3/254	24/18866	0.00396012	0.0538723	0.0433065	DNAJB1/HSPA1A/HSPA1B	3	Mic_5
GO:0001895	retina homeostasis	5/254	78/18866	0.00403916	0.0547448	0.044008	ACTB/ACTG1/B2M/HSPB1/SLC2A1	5	Mic_5
GO:0006457	protein folding	9/254	230/18866	0.00407716	0.0550566	0.0442586	B2M/DNAJB1/FKBP4/HSP90AA1/HSP90AB1/HSPA1A/HSPA1B/HSPB1/PFDN5	9	Mic_5
GO:0007568	aging	11/254	319/18866	0.00411791	0.0554032	0.0445372	APOD/B2M/DCN/ENG/JUND/PDE4D/PDGFRB/PRELP/PTH1R/SLC12A2/SLC30A10	11	Mic_5
GO:0032271	regulation of protein polymerization	9/254	231/18866	0.00419396	0.0562205	0.0451942	EPS8/FKBP4/HSP90AA1/HSPA1A/HSPA1B/PFN1/SPTBN1/TMSB10/TMSB4X	9	Mic_5
GO:0006809	nitric oxide biosynthetic process	5/254	79/18866	0.00426568	0.0569231	0.045759	CD34/HSP90AA1/HSP90AB1/KLF2/RORA	5	Mic_5
GO:0032963	collagen metabolic process	6/254	113/18866	0.00427737	0.0569231	0.045759	ENG/ID1/PDGFRB/SERPINH1/TNS2/VIM	6	Mic_5
GO:0002711	positive regulation of T cell mediated immunity	4/254	50/18866	0.00454779	0.0600865	0.048302	B2M/HLA-A/HLA-B/HLA-E	4	Mic_5
GO:0045646	regulation of erythrocyte differentiation	4/254	50/18866	0.00454779	0.0600865	0.048302	B2M/ETS1/HSPA1A/HSPA1B	4	Mic_5
GO:0016525	negative regulation of angiogenesis	8/254	192/18866	0.0045761	0.0602437	0.0484284	ADAMTS9/CLDN5/DCN/KLF2/PTN/PTPRM/SLC12A2/SPARC	8	Mic_5
GO:0006023	aminoglycan biosynthetic process	6/254	115/18866	0.0046593	0.0604862	0.0486234	AGRN/BGN/DCN/GPC5/PDGFRB/PRELP	6	Mic_5
GO:0000302	response to reactive oxygen species	9/254	235/18866	0.00468755	0.0604862	0.0486234	APOD/DHFR/DUSP1/ETS1/GSTP1/KLF2/PDGFRB/PTPRK/RHOB	9	Mic_5
GO:0071248	cellular response to metal ion	8/254	193/18866	0.00471996	0.0604862	0.0486234	B2M/JUND/MT1E/MT1M/MT1X/MT2A/SLC12A2/SLC30A10	8	Mic_5
GO:0015820	leucine transport	2/254	8/18866	0.00479213	0.0604862	0.0486234	SLC3A2/SLC7A5	2	Mic_5
GO:0035740	CD8-positive, alpha-beta T cell proliferation	2/254	8/18866	0.00479213	0.0604862	0.0486234	HLA-A/HLA-E	2	Mic_5
GO:0036017	response to erythropoietin	2/254	8/18866	0.00479213	0.0604862	0.0486234	MT1X/MT2A	2	Mic_5
GO:0061438	renal system vasculature morphogenesis	2/254	8/18866	0.00479213	0.0604862	0.0486234	NOTCH3/PDGFRB	2	Mic_5
GO:0061439	kidney vasculature morphogenesis	2/254	8/18866	0.00479213	0.0604862	0.0486234	NOTCH3/PDGFRB	2	Mic_5
GO:0072239	metanephric glomerulus vasculature development	2/254	8/18866	0.00479213	0.0604862	0.0486234	CD34/PDGFRB	2	Mic_5
GO:1902949	positive regulation of tau-protein kinase activity	2/254	8/18866	0.00479213	0.0604862	0.0486234	HSP90AA1/HSP90AB1	2	Mic_5
GO:2000564	regulation of CD8-positive, alpha-beta T cell proliferation	2/254	8/18866	0.00479213	0.0604862	0.0486234	HLA-A/HLA-E	2	Mic_5
GO:2001187	positive regulation of CD8-positive, alpha-beta T cell activation	2/254	8/18866	0.00479213	0.0604862	0.0486234	HLA-A/HLA-E	2	Mic_5
GO:0046916	cellular transition metal ion homeostasis	6/254	116/18866	0.00485942	0.0610111	0.0490453	ABCG2/MT1E/MT1M/MT1X/MT2A/SLC30A10	6	Mic_5
GO:2000181	negative regulation of blood vessel morphogenesis	8/254	194/18866	0.00486728	0.0610111	0.0490453	ADAMTS9/CLDN5/DCN/KLF2/PTN/PTPRM/SLC12A2/SPARC	8	Mic_5
GO:0048146	positive regulation of fibroblast proliferation	4/254	51/18866	0.00488355	0.0610111	0.0490453	FN1/FOSL2/PDGFRB/S100A6	4	Mic_5
GO:0032967	positive regulation of collagen biosynthetic process	3/254	26/18866	0.00498747	0.0614731	0.0494167	ENG/PDGFRB/VIM	3	Mic_5
GO:0070633	transepithelial transport	3/254	26/18866	0.00498747	0.0614731	0.0494167	ABCB1/ABCG2/SLC12A2	3	Mic_5
GO:0070911	global genome nucleotide-excision repair	3/254	26/18866	0.00498747	0.0614731	0.0494167	RPS27A/UBB/UBC	3	Mic_5
GO:0072012	glomerulus vasculature development	3/254	26/18866	0.00498747	0.0614731	0.0494167	CD34/NOTCH3/PDGFRB	3	Mic_5
GO:1901136	carbohydrate derivative catabolic process	8/254	195/18866	0.00501809	0.0616437	0.0495538	ADAMTS9/AGRN/BGN/DCN/GPC5/PDE4D/PDE7B/PRELP	8	Mic_5
GO:0043666	regulation of phosphoprotein phosphatase activity	6/254	117/18866	0.00506578	0.062022	0.0498579	HSP90AB1/ITGA1/MAGI2/PDGFRB/PPP2R2B/PTN	6	Mic_5
GO:0071897	DNA biosynthetic process	8/254	196/18866	0.00517246	0.0631178	0.0507388	DACH1/DUSP1/HSP90AA1/HSP90AB1/PDGFRB/RPS27A/UBB/UBC	8	Mic_5
GO:0001912	positive regulation of leukocyte mediated cytotoxicity	4/254	52/18866	0.00523554	0.0631712	0.0507817	B2M/HLA-A/HLA-B/HLA-E	4	Mic_5
GO:0002704	negative regulation of leukocyte mediated immunity	4/254	52/18866	0.00523554	0.0631712	0.0507817	BST2/HLA-A/HLA-B/HLA-E	4	Mic_5
GO:0048260	positive regulation of receptor-mediated endocytosis	4/254	52/18866	0.00523554	0.0631712	0.0507817	B2M/CD63/MAGI2/SGIP1	4	Mic_5
GO:0001570	vasculogenesis	5/254	83/18866	0.00526284	0.0631712	0.0507817	CD34/EGFL7/ENG/PDGFRB/RAMP2	5	Mic_5
GO:0002718	regulation of cytokine production involved in immune response	5/254	83/18866	0.00526284	0.0631712	0.0507817	B2M/BST2/HLA-A/HLA-E/SLC7A5	5	Mic_5
GO:0006814	sodium ion transport	9/254	241/18866	0.00551144	0.0659398	0.0530073	ACTN4/ATP1A2/SLC12A2/SLC24A2/SLC38A11/SLC38A2/SLC3A2/SLC6A12/STOM	9	Mic_5
GO:0046209	nitric oxide metabolic process	5/254	84/18866	0.00553582	0.0660165	0.053069	CD34/HSP90AA1/HSP90AB1/KLF2/RORA	5	Mic_5
GO:0010714	positive regulation of collagen metabolic process	3/254	27/18866	0.00555575	0.0660397	0.0530876	ENG/PDGFRB/VIM	3	Mic_5
GO:0032964	collagen biosynthetic process	4/254	53/18866	0.00560412	0.0663998	0.0533771	ENG/PDGFRB/SERPINH1/VIM	4	Mic_5
GO:1903320	regulation of protein modification by small protein conjugation or removal	9/254	242/18866	0.005659	0.0668345	0.0537265	FAM107A/HSP90AA1/HSP90AB1/HSPA1A/HSPA1B/RPL11/RPS7/SASH1/UBB	9	Mic_5
GO:0032092	positive regulation of protein binding	5/254	85/18866	0.00581866	0.0683737	0.0549639	B2M/CLDN5/HSP90AB1/RAMP2/RPL11	5	Mic_5
GO:2000377	regulation of reactive oxygen species metabolic process	8/254	200/18866	0.00582656	0.0683737	0.0549639	CD34/DHFR/GSTP1/HSP90AA1/HSP90AB1/KLF2/PDGFRB/SLC30A10	8	Mic_5
GO:0010043	response to zinc ion	4/254	54/18866	0.00598963	0.0700634	0.0563222	MT1E/MT1M/MT1X/MT2A	4	Mic_5
GO:0006198	cAMP catabolic process	2/254	9/18866	0.0061068	0.0700634	0.0563222	PDE4D/PDE7B	2	Mic_5
GO:0036363	transforming growth factor beta activation	2/254	9/18866	0.0061068	0.0700634	0.0563222	HSP90AB1/LRRC32	2	Mic_5
GO:0043129	surfactant homeostasis	2/254	9/18866	0.0061068	0.0700634	0.0563222	ADGRF5/EPAS1	2	Mic_5
GO:0072102	glomerulus morphogenesis	2/254	9/18866	0.0061068	0.0700634	0.0563222	NOTCH3/PDGFRB	2	Mic_5
GO:0097084	vascular associated smooth muscle cell development	2/254	9/18866	0.0061068	0.0700634	0.0563222	ENG/RAMP2	2	Mic_5
GO:1904667	negative regulation of ubiquitin protein ligase activity	2/254	9/18866	0.0061068	0.0700634	0.0563222	RPL11/RPS7	2	Mic_5
GO:0045932	negative regulation of muscle contraction	3/254	28/18866	0.0061613	0.0700634	0.0563222	ARHGAP42/ATP1A2/PRKG1	3	Mic_5
GO:0061437	renal system vasculature development	3/254	28/18866	0.0061613	0.0700634	0.0563222	CD34/NOTCH3/PDGFRB	3	Mic_5
GO:0061440	kidney vasculature development	3/254	28/18866	0.0061613	0.0700634	0.0563222	CD34/NOTCH3/PDGFRB	3	Mic_5
GO:0002720	positive regulation of cytokine production involved in immune response	4/254	55/18866	0.00639239	0.0724668	0.0582542	B2M/HLA-A/HLA-E/SLC7A5	4	Mic_5
GO:2001057	reactive nitrogen species metabolic process	5/254	87/18866	0.00641461	0.0724949	0.0582768	CD34/HSP90AA1/HSP90AB1/KLF2/RORA	5	Mic_5
GO:0070252	actin-mediated cell contraction	6/254	123/18866	0.00644148	0.0725754	0.0583415	ATP1A2/KCNE4/LIMCH1/MYL6/PDE4D/VIM	6	Mic_5
GO:0006294	nucleotide-excision repair, preincision complex assembly	3/254	29/18866	0.00680475	0.0760581	0.0611412	RPS27A/UBB/UBC	3	Mic_5
GO:0055075	potassium ion homeostasis	3/254	29/18866	0.00680475	0.0760581	0.0611412	ATP1A2/SLC12A2/SLC12A7	3	Mic_5
GO:0044273	sulfur compound catabolic process	4/254	56/18866	0.00681272	0.0760581	0.0611412	BGN/DCN/GGT5/PRELP	4	Mic_5
GO:0016311	dephosphorylation	14/254	492/18866	0.00705795	0.0785572	0.0631501	ATP1A2/DLC1/DUSP1/HSP90AB1/INPP4B/ITGA1/MAGI2/PDGFRB/PPP2R2B/PTN/PTPRB/PTPRK/PTPRM/TNS2	14	Mic_5
GO:1901343	negative regulation of vasculature development	8/254	207/18866	0.00712058	0.0790148	0.063518	ADAMTS9/CLDN5/DCN/KLF2/PTN/PTPRM/SLC12A2/SPARC	8	Mic_5
GO:0061005	cell differentiation involved in kidney development	4/254	57/18866	0.00725094	0.0799781	0.0642924	CD34/MAGI2/PODXL/WWTR1	4	Mic_5
GO:0075733	intracellular transport of virus	4/254	57/18866	0.00725094	0.0799781	0.0642924	BST2/RPS27A/UBB/UBC	4	Mic_5
GO:0071456	cellular response to hypoxia	8/254	208/18866	0.00732183	0.0805182	0.0647266	CD34/ELOB/EPAS1/PTN/RORA/RPS27A/UBB/UBC	8	Mic_5
GO:0000027	ribosomal large subunit assembly	3/254	30/18866	0.00748666	0.080785	0.064941	RPL10/RPL11/RPL3	3	Mic_5
GO:0035666	TRIF-dependent toll-like receptor signaling pathway	3/254	30/18866	0.00748666	0.080785	0.064941	RPS27A/UBB/UBC	3	Mic_5
GO:0060055	angiogenesis involved in wound healing	3/254	30/18866	0.00748666	0.080785	0.064941	CD34/ETS1/SLC12A2	3	Mic_5
GO:0015696	ammonium transport	2/254	10/18866	0.00756603	0.080785	0.064941	SLC12A2/SLC12A7	2	Mic_5
GO:0042989	sequestering of actin monomers	2/254	10/18866	0.00756603	0.080785	0.064941	TMSB10/TMSB4X	2	Mic_5
GO:0045793	positive regulation of cell size	2/254	10/18866	0.00756603	0.080785	0.064941	HSP90AB1/TMEM123	2	Mic_5
GO:0070327	thyroid hormone transport	2/254	10/18866	0.00756603	0.080785	0.064941	SLC7A5/SLCO4A1	2	Mic_5
GO:0070424	regulation of nucleotide-binding oligomerization domain containing signaling pathway	2/254	10/18866	0.00756603	0.080785	0.064941	HSPA1A/HSPA1B	2	Mic_5
GO:0071670	smooth muscle cell chemotaxis	2/254	10/18866	0.00756603	0.080785	0.064941	GSTP1/PDGFRB	2	Mic_5
GO:0072488	ammonium transmembrane transport	2/254	10/18866	0.00756603	0.080785	0.064941	SLC12A2/SLC12A7	2	Mic_5
GO:0045926	negative regulation of growth	9/254	254/18866	0.00767848	0.0815354	0.0655442	APBB2/BST2/CCDC85B/HSPA1A/HSPA1B/MT1E/MT1M/MT1X/MT2A	9	Mic_5
GO:0051258	protein polymerization	10/254	300/18866	0.00768071	0.0815354	0.0655442	EPS8/FAM107A/FKBP4/HSP90AA1/HSPA1A/HSPA1B/PFN1/SPTBN1/TMSB10/TMSB4X	10	Mic_5
GO:0007566	embryo implantation	4/254	58/18866	0.00770736	0.0815826	0.0655821	BSG/FKBP4/IGFBP7/RPL29	4	Mic_5
GO:0072089	stem cell proliferation	6/254	128/18866	0.00778038	0.0818835	0.0658241	ABCB1/CD34/LEF1/MECOM/PTN/SOX5	6	Mic_5
GO:1903409	reactive oxygen species biosynthetic process	6/254	128/18866	0.00778038	0.0818835	0.0658241	CD34/HSP90AA1/HSP90AB1/KLF2/RORA/SLC30A10	6	Mic_5
GO:0001819	positive regulation of cytokine production	13/254	447/18866	0.00780536	0.0819117	0.0658467	B2M/CD34/GAPDH/HLA-A/HLA-E/HSPA1A/HSPA1B/HSPB1/PDE4D/RNF125/RORA/SLC7A5/SPTBN1	13	Mic_5
GO:0043393	regulation of protein binding	8/254	211/18866	0.00795139	0.0832064	0.0668875	ACTB/B2M/CLDN5/HSP90AB1/ID1/LEF1/RAMP2/RPL11	8	Mic_5
GO:0048872	homeostasis of number of cells	9/254	256/18866	0.0080626	0.0841305	0.0676304	ADGRF5/B2M/EPAS1/ETS1/HSPA1A/HSPA1B/KLF2/RPS14/RPS19	9	Mic_5
GO:0051497	negative regulation of stress fiber assembly	3/254	31/18866	0.00820753	0.084919	0.0682643	DLC1/PFN1/TJP1	3	Mic_5
GO:0090075	relaxation of muscle	3/254	31/18866	0.00820753	0.084919	0.0682643	ATP1A2/PDE4D/PRKG1	3	Mic_5
GO:1902253	regulation of intrinsic apoptotic signaling pathway by p53 class mediator	3/254	31/18866	0.00820753	0.084919	0.0682643	RPL11/RPS7/UBB	3	Mic_5
GO:0051702	interaction with symbiont	5/254	93/18866	0.00845757	0.0872603	0.0701464	FN1/GAPDH/IFI27/LEF1/STOM	5	Mic_5
GO:0097755	positive regulation of blood vessel diameter	4/254	60/18866	0.00867599	0.0892631	0.0717563	ARHGAP42/ITGA1/PRKG1/PTPRM	4	Mic_5
GO:0032673	regulation of interleukin-4 production	3/254	32/18866	0.00896785	0.0909915	0.0731458	HLA-E/LEF1/SLC7A5	3	Mic_5
GO:0035456	response to interferon-beta	3/254	32/18866	0.00896785	0.0909915	0.0731458	BST2/IFITM2/IFITM3	3	Mic_5
GO:0051085	chaperone cofactor-dependent protein refolding	3/254	32/18866	0.00896785	0.0909915	0.0731458	DNAJB1/HSPA1A/HSPA1B	3	Mic_5
GO:0071353	cellular response to interleukin-4	3/254	32/18866	0.00896785	0.0909915	0.0731458	HSP90AB1/LEF1/RPL3	3	Mic_5
GO:1901889	negative regulation of cell junction assembly	3/254	32/18866	0.00896785	0.0909915	0.0731458	APOD/DLC1/FAM107A	3	Mic_5
GO:0048660	regulation of smooth muscle cell proliferation	7/254	173/18866	0.00909951	0.0917323	0.0737413	APOD/FOXP1/GSTP1/NOTCH3/PDGFRB/PRKG1/TGM2	7	Mic_5
GO:0048875	chemical homeostasis within a tissue	2/254	11/18866	0.00916574	0.0917323	0.0737413	ADGRF5/EPAS1	2	Mic_5
GO:0150104	transport across blood-brain barrier	2/254	11/18866	0.00916574	0.0917323	0.0737413	ABCB1/ABCG2	2	Mic_5
GO:1903265	positive regulation of tumor necrosis factor-mediated signaling pathway	2/254	11/18866	0.00916574	0.0917323	0.0737413	HSPA1A/HSPA1B	2	Mic_5
GO:1904396	regulation of neuromuscular junction development	2/254	11/18866	0.00916574	0.0917323	0.0737413	AGRN/PTN	2	Mic_5
GO:0035725	sodium ion transmembrane transport	7/254	174/18866	0.00937544	0.093576	0.0752234	ACTN4/ATP1A2/SLC12A2/SLC24A2/SLC3A2/SLC6A12/STOM	7	Mic_5
GO:0036294	cellular response to decreased oxygen levels	8/254	218/18866	0.00957792	0.095338	0.0766398	CD34/ELOB/EPAS1/PTN/RORA/RPS27A/UBB/UBC	8	Mic_5
GO:0048659	smooth muscle cell proliferation	7/254	175/18866	0.00965744	0.0954677	0.076744	APOD/FOXP1/GSTP1/NOTCH3/PDGFRB/PRKG1/TGM2	7	Mic_5
GO:0050680	negative regulation of epithelial cell proliferation	7/254	175/18866	0.00965744	0.0954677	0.076744	B2M/FLT1/LIMS2/PTN/PTPRK/PTPRM/SPARC	7	Mic_5
GO:0032233	positive regulation of actin filament bundle assembly	4/254	62/18866	0.00972091	0.0954677	0.076744	ID1/LIMCH1/PFN1/RHOC	4	Mic_5
GO:0140115	export across plasma membrane	4/254	62/18866	0.00972091	0.0954677	0.076744	ABCB1/ABCG2/ATP1A2/KCNE4	4	Mic_5
GO:1902475	L-alpha-amino acid transmembrane transport	4/254	62/18866	0.00972091	0.0954677	0.076744	ATP1A2/SLC3A2/SLC7A1/SLC7A5	4	Mic_5
GO:0071241	cellular response to inorganic substance	8/254	221/18866	0.0103461	0.101337	0.0814622	B2M/JUND/MT1E/MT1M/MT1X/MT2A/SLC12A2/SLC30A10	8	Mic_5
GO:0002756	MyD88-independent toll-like receptor signaling pathway	3/254	34/18866	0.0106085	0.103082	0.0828653	RPS27A/UBB/UBC	3	Mic_5
GO:0032232	negative regulation of actin filament bundle assembly	3/254	34/18866	0.0106085	0.103082	0.0828653	DLC1/PFN1/TJP1	3	Mic_5
GO:0045648	positive regulation of erythrocyte differentiation	3/254	34/18866	0.0106085	0.103082	0.0828653	ETS1/HSPA1A/HSPA1B	3	Mic_5
GO:0046794	transport of virus	4/254	64/18866	0.0108443	0.103469	0.0831764	BST2/RPS27A/UBB/UBC	4	Mic_5
GO:0010232	vascular transport	2/254	12/18866	0.0109019	0.103469	0.0831764	ABCB1/ABCG2	2	Mic_5
GO:0015803	branched-chain amino acid transport	2/254	12/18866	0.0109019	0.103469	0.0831764	SLC3A2/SLC7A5	2	Mic_5
GO:0030208	dermatan sulfate biosynthetic process	2/254	12/18866	0.0109019	0.103469	0.0831764	BGN/DCN	2	Mic_5
GO:0034333	adherens junction assembly	2/254	12/18866	0.0109019	0.103469	0.0831764	ACTB/RAMP2	2	Mic_5
GO:0042118	endothelial cell activation	2/254	12/18866	0.0109019	0.103469	0.0831764	APOLD1/FOXP1	2	Mic_5
GO:0072015	glomerular visceral epithelial cell development	2/254	12/18866	0.0109019	0.103469	0.0831764	MAGI2/PODXL	2	Mic_5
GO:0097201	negative regulation of transcription from RNA polymerase II promoter in response to stress	2/254	12/18866	0.0109019	0.103469	0.0831764	DNAJB1/HSPA1A	2	Mic_5
GO:2001214	positive regulation of vasculogenesis	2/254	12/18866	0.0109019	0.103469	0.0831764	CD34/RAMP2	2	Mic_5
GO:0010038	response to metal ion	11/254	366/18866	0.0110623	0.104721	0.0841829	B2M/BSG/DUSP1/JUND/MT1E/MT1M/MT1X/MT2A/SLC12A2/SLC30A10/SPARC	11	Mic_5
GO:0045069	regulation of viral genome replication	5/254	100/18866	0.0113639	0.104991	0.0844	BST2/IFI27/IFITM2/IFITM3/STOM	5	Mic_5
GO:0032633	interleukin-4 production	3/254	35/18866	0.0114896	0.104991	0.0844	HLA-E/LEF1/SLC7A5	3	Mic_5
GO:0035909	aorta morphogenesis	3/254	35/18866	0.0114896	0.104991	0.0844	ADAMTS9/ENG/PDGFRB	3	Mic_5
GO:0070670	response to interleukin-4	3/254	35/18866	0.0114896	0.104991	0.0844	HSP90AB1/LEF1/RPL3	3	Mic_5
GO:0044766	multi-organism transport	4/254	66/18866	0.0120483	0.104991	0.0844	BST2/RPS27A/UBB/UBC	4	Mic_5
GO:1902579	multi-organism localization	4/254	66/18866	0.0120483	0.104991	0.0844	BST2/RPS27A/UBB/UBC	4	Mic_5
GO:0006986	response to unfolded protein	7/254	183/18866	0.0121412	0.104991	0.0844	DNAJB1/HSP90AA1/HSP90AB1/HSPA1A/HSPA1B/HSPB1/SERPINH1	7	Mic_5
GO:0060840	artery development	5/254	102/18866	0.0123051	0.104991	0.0844	ADAMTS9/ADGRF5/ENG/NOTCH3/PDGFRB	5	Mic_5
GO:0002755	MyD88-dependent toll-like receptor signaling pathway	3/254	36/18866	0.0124117	0.104991	0.0844	RPS27A/UBB/UBC	3	Mic_5
GO:0009595	detection of biotic stimulus	3/254	36/18866	0.0124117	0.104991	0.0844	DACH1/HLA-A/HLA-B	3	Mic_5
GO:0034405	response to fluid shear stress	3/254	36/18866	0.0124117	0.104991	0.0844	ETS1/KLF2/PDGFRB	3	Mic_5
GO:0071634	regulation of transforming growth factor beta production	3/254	36/18866	0.0124117	0.104991	0.0844	CD34/HSP90AB1/LRRC32	3	Mic_5
GO:0051056	regulation of small GTPase mediated signal transduction	10/254	323/18866	0.0124685	0.104991	0.0844	A2M/ARHGAP29/ARHGAP42/ARHGEF12/DLC1/EPS8/PDGFRB/RHOB/RHOC/RHOJ	10	Mic_5
GO:0031333	negative regulation of protein-containing complex assembly	6/254	142/18866	0.0125823	0.104991	0.0844	EPS8/FKBP4/PFN1/SPTBN1/TMSB10/TMSB4X	6	Mic_5
GO:0034332	adherens junction organization	4/254	67/18866	0.0126811	0.104991	0.0844	ACTB/CADM2/RAMP2/TJP1	4	Mic_5
GO:0022898	regulation of transmembrane transporter activity	9/254	276/18866	0.0127557	0.104991	0.0844	ABCB1/ACTB/ACTN4/AHNAK/ATP1A2/KCNE4/PDE4D/STOM/TMSB4X	9	Mic_5
GO:0030205	dermatan sulfate metabolic process	2/254	13/18866	0.0127706	0.104991	0.0844	BGN/DCN	2	Mic_5
GO:0045602	negative regulation of endothelial cell differentiation	2/254	13/18866	0.0127706	0.104991	0.0844	ID1/ZEB1	2	Mic_5
GO:0072310	glomerular epithelial cell development	2/254	13/18866	0.0127706	0.104991	0.0844	MAGI2/PODXL	2	Mic_5
GO:0098974	postsynaptic actin cytoskeleton organization	2/254	13/18866	0.0127706	0.104991	0.0844	ACTB/ACTG1	2	Mic_5
GO:1900272	negative regulation of long-term synaptic potentiation	2/254	13/18866	0.0127706	0.104991	0.0844	FAM107A/PTN	2	Mic_5
GO:1902947	regulation of tau-protein kinase activity	2/254	13/18866	0.0127706	0.104991	0.0844	HSP90AA1/HSP90AB1	2	Mic_5
GO:0035335	peptidyl-tyrosine dephosphorylation	5/254	103/18866	0.0127949	0.104991	0.0844	DUSP1/PTPRB/PTPRK/PTPRM/TNS2	5	Mic_5
GO:0072006	nephron development	6/254	143/18866	0.01299	0.104991	0.0844	CD34/MAGI2/NOTCH3/PDGFRB/PODXL/WWTR1	6	Mic_5
GO:0043903	regulation of symbiotic process	8/254	231/18866	0.0132389	0.104991	0.0844	BST2/GAPDH/IFI27/IFITM2/IFITM3/LEF1/LGALS1/STOM	8	Mic_5
GO:0002367	cytokine production involved in immune response	5/254	104/18866	0.0132978	0.104991	0.0844	B2M/BST2/HLA-A/HLA-E/SLC7A5	5	Mic_5
GO:0045428	regulation of nitric oxide biosynthetic process	4/254	68/18866	0.0133347	0.104991	0.0844	CD34/HSP90AA1/HSP90AB1/KLF2	4	Mic_5
GO:0006296	nucleotide-excision repair, DNA incision, 5'-to lesion	3/254	37/18866	0.0133749	0.104991	0.0844	RPS27A/UBB/UBC	3	Mic_5
GO:0051084	'de novo' posttranslational protein folding	3/254	37/18866	0.0133749	0.104991	0.0844	DNAJB1/HSPA1A/HSPA1B	3	Mic_5
GO:0001815	positive regulation of antibody-dependent cellular cytotoxicity	1/254	1/18866	0.0134634	0.104991	0.0844	HLA-E	1	Mic_5
GO:0002373	plasmacytoid dendritic cell cytokine production	1/254	1/18866	0.0134634	0.104991	0.0844	BST2	1	Mic_5
GO:0002481	antigen processing and presentation of exogenous protein antigen via MHC class Ib, TAP-dependent	1/254	1/18866	0.0134634	0.104991	0.0844	B2M	1	Mic_5
GO:0002485	antigen processing and presentation of endogenous peptide antigen via MHC class I via ER pathway, TAP-dependent	1/254	1/18866	0.0134634	0.104991	0.0844	HLA-A	1	Mic_5
GO:0002736	regulation of plasmacytoid dendritic cell cytokine production	1/254	1/18866	0.0134634	0.104991	0.0844	BST2	1	Mic_5
GO:0002737	negative regulation of plasmacytoid dendritic cell cytokine production	1/254	1/18866	0.0134634	0.104991	0.0844	BST2	1	Mic_5
GO:0006463	steroid hormone receptor complex assembly	1/254	1/18866	0.0134634	0.104991	0.0844	FKBP4	1	Mic_5
GO:0015728	mevalonate transport	1/254	1/18866	0.0134634	0.104991	0.0844	SLC16A1	1	Mic_5
GO:0021989	olfactory cortex development	1/254	1/18866	0.0134634	0.104991	0.0844	ATP1A2	1	Mic_5
GO:0031460	glycine betaine transport	1/254	1/18866	0.0134634	0.104991	0.0844	SLC38A2	1	Mic_5
GO:0032639	TRAIL production	1/254	1/18866	0.0134634	0.104991	0.0844	HLA-E	1	Mic_5
GO:0032679	regulation of TRAIL production	1/254	1/18866	0.0134634	0.104991	0.0844	HLA-E	1	Mic_5
GO:0032759	positive regulation of TRAIL production	1/254	1/18866	0.0134634	0.104991	0.0844	HLA-E	1	Mic_5
GO:0034117	erythrocyte aggregation	1/254	1/18866	0.0134634	0.104991	0.0844	LGALS1	1	Mic_5
GO:0034118	regulation of erythrocyte aggregation	1/254	1/18866	0.0134634	0.104991	0.0844	LGALS1	1	Mic_5
GO:0034120	positive regulation of erythrocyte aggregation	1/254	1/18866	0.0134634	0.104991	0.0844	LGALS1	1	Mic_5
GO:0034443	negative regulation of lipoprotein oxidation	1/254	1/18866	0.0134634	0.104991	0.0844	APOD	1	Mic_5
GO:0035732	nitric oxide storage	1/254	1/18866	0.0134634	0.104991	0.0844	GSTP1	1	Mic_5
GO:0036164	cell-abiotic substrate adhesion	1/254	1/18866	0.0134634	0.104991	0.0844	ID1	1	Mic_5
GO:0036323	vascular endothelial growth factor receptor-1 signaling pathway	1/254	1/18866	0.0134634	0.104991	0.0844	FLT1	1	Mic_5
GO:0036366	transforming growth factor beta3 activation	1/254	1/18866	0.0134634	0.104991	0.0844	LRRC32	1	Mic_5
GO:0044533	positive regulation of apoptotic process in other organism	1/254	1/18866	0.0134634	0.104991	0.0844	GAPDH	1	Mic_5
GO:0045795	positive regulation of cell volume	1/254	1/18866	0.0134634	0.104991	0.0844	SLC12A2	1	Mic_5
GO:0045887	positive regulation of synaptic growth at neuromuscular junction	1/254	1/18866	0.0134634	0.104991	0.0844	AGRN	1	Mic_5
GO:0051623	positive regulation of norepinephrine uptake	1/254	1/18866	0.0134634	0.104991	0.0844	ACTB	1	Mic_5
GO:0051780	behavioral response to nutrient	1/254	1/18866	0.0134634	0.104991	0.0844	SLC16A1	1	Mic_5
GO:0052501	positive regulation by organism of apoptotic process in other organism involved in symbiotic interaction	1/254	1/18866	0.0134634	0.104991	0.0844	GAPDH	1	Mic_5
GO:0060588	negative regulation of lipoprotein lipid oxidation	1/254	1/18866	0.0134634	0.104991	0.0844	APOD	1	Mic_5
GO:0060981	cell migration involved in coronary angiogenesis	1/254	1/18866	0.0134634	0.104991	0.0844	PDGFRB	1	Mic_5
GO:0070267	oncosis	1/254	1/18866	0.0134634	0.104991	0.0844	TMEM123	1	Mic_5
GO:0072749	cellular response to cytochalasin B	1/254	1/18866	0.0134634	0.104991	0.0844	ACTB	1	Mic_5
GO:0072750	cellular response to leptomycin B	1/254	1/18866	0.0134634	0.104991	0.0844	ID3	1	Mic_5
GO:0086024	adenylate cyclase-activating adrenergic receptor signaling pathway involved in positive regulation of heart rate	1/254	1/18866	0.0134634	0.104991	0.0844	PDE4D	1	Mic_5
GO:0097744	urate salt excretion	1/254	1/18866	0.0134634	0.104991	0.0844	ABCG2	1	Mic_5
GO:0106096	response to ceramide	1/254	1/18866	0.0134634	0.104991	0.0844	PDGFRB	1	Mic_5
GO:1900022	regulation of D-erythro-sphingosine kinase activity	1/254	1/18866	0.0134634	0.104991	0.0844	EEF1A1	1	Mic_5
GO:1900035	negative regulation of cellular response to heat	1/254	1/18866	0.0134634	0.104991	0.0844	CD34	1	Mic_5
GO:1901328	response to cytochalasin B	1/254	1/18866	0.0134634	0.104991	0.0844	ACTB	1	Mic_5
GO:1901344	response to leptomycin B	1/254	1/18866	0.0134634	0.104991	0.0844	ID3	1	Mic_5
GO:1901389	negative regulation of transforming growth factor beta activation	1/254	1/18866	0.0134634	0.104991	0.0844	HSP90AB1	1	Mic_5
GO:1901398	regulation of transforming growth factor beta3 activation	1/254	1/18866	0.0134634	0.104991	0.0844	LRRC32	1	Mic_5
GO:1901585	regulation of acid-sensing ion channel activity	1/254	1/18866	0.0134634	0.104991	0.0844	STOM	1	Mic_5
GO:1902380	positive regulation of endoribonuclease activity	1/254	1/18866	0.0134634	0.104991	0.0844	HSPA1A	1	Mic_5
GO:1903280	negative regulation of calcium:sodium antiporter activity	1/254	1/18866	0.0134634	0.104991	0.0844	ATP1A2	1	Mic_5
GO:1903810	L-histidine import across plasma membrane	1/254	1/18866	0.0134634	0.104991	0.0844	SLC7A1	1	Mic_5
GO:1903840	response to arsenite(3-)	1/254	1/18866	0.0134634	0.104991	0.0844	SLC38A2	1	Mic_5
GO:1903841	cellular response to arsenite(3-)	1/254	1/18866	0.0134634	0.104991	0.0844	SLC38A2	1	Mic_5
GO:1904389	rod bipolar cell differentiation	1/254	1/18866	0.0134634	0.104991	0.0844	PTN	1	Mic_5
GO:1904391	response to ciliary neurotrophic factor	1/254	1/18866	0.0134634	0.104991	0.0844	PTN	1	Mic_5
GO:1904571	positive regulation of selenocysteine incorporation	1/254	1/18866	0.0134634	0.104991	0.0844	RPL30	1	Mic_5
GO:1905222	atrioventricular canal morphogenesis	1/254	1/18866	0.0134634	0.104991	0.0844	ENG	1	Mic_5
GO:1905802	regulation of cellular response to manganese ion	1/254	1/18866	0.0134634	0.104991	0.0844	SLC30A10	1	Mic_5
GO:1990963	establishment of blood-retinal barrier	1/254	1/18866	0.0134634	0.104991	0.0844	CLDN5	1	Mic_5
GO:2000250	negative regulation of actin cytoskeleton reorganization	1/254	1/18866	0.0134634	0.104991	0.0844	TJP1	1	Mic_5
GO:0009266	response to temperature stimulus	8/254	233/18866	0.013882	0.108027	0.0868399	CD34/DNAJB1/FKBP4/HSP90AA1/HSP90AB1/HSPA1A/HSPA1B/IGFBP7	8	Mic_5
GO:0007409	axonogenesis	13/254	482/18866	0.0139837	0.108588	0.0872914	ACTB/APBB2/BSG/FN1/HSP90AA1/HSP90AB1/LAMA2/NOTCH3/PARD3/PTPRM/S100A6/SPTBN1/UNC5C	13	Mic_5
GO:0001655	urogenital system development	10/254	330/18866	0.0142977	0.110264	0.0886386	CD34/DCN/FKBP4/ID3/MAGI2/NOTCH3/PDGFRB/PODXL/TNS2/WWTR1	10	Mic_5
GO:2000379	positive regulation of reactive oxygen species metabolic process	5/254	106/18866	0.0143432	0.110264	0.0886386	GSTP1/HSP90AA1/HSP90AB1/KLF2/PDGFRB	5	Mic_5
GO:0042769	DNA damage response, detection of DNA damage	3/254	38/18866	0.0143797	0.110264	0.0886386	RPS27A/UBB/UBC	3	Mic_5
GO:0046596	regulation of viral entry into host cell	3/254	38/18866	0.0143797	0.110264	0.0886386	IFITM2/IFITM3/LGALS1	3	Mic_5
GO:0071604	transforming growth factor beta production	3/254	38/18866	0.0143797	0.110264	0.0886386	CD34/HSP90AB1/LRRC32	3	Mic_5
GO:1903523	negative regulation of blood circulation	3/254	38/18866	0.0143797	0.110264	0.0886386	ARHGAP42/ATP1A2/PDE4D	3	Mic_5
GO:0071453	cellular response to oxygen levels	8/254	235/18866	0.0145476	0.111153	0.0893528	CD34/ELOB/EPAS1/PTN/RORA/RPS27A/UBB/UBC	8	Mic_5
GO:0050808	synapse organization	12/254	433/18866	0.0147295	0.111153	0.0893528	ACTB/ACTG1/ADGRL3/AGRN/IL1RAPL1/MAGI2/PFN1/PPFIBP1/PTN/SPARC/SPARCL1/SPOCK2	12	Mic_5
GO:0002475	antigen processing and presentation via MHC class Ib	2/254	14/18866	0.0147679	0.111153	0.0893528	B2M/HLA-E	2	Mic_5
GO:0009214	cyclic nucleotide catabolic process	2/254	14/18866	0.0147679	0.111153	0.0893528	PDE4D/PDE7B	2	Mic_5
GO:0030007	cellular potassium ion homeostasis	2/254	14/18866	0.0147679	0.111153	0.0893528	ATP1A2/SLC12A2	2	Mic_5
GO:0030207	chondroitin sulfate catabolic process	2/254	14/18866	0.0147679	0.111153	0.0893528	BGN/DCN	2	Mic_5
GO:0034616	response to laminar fluid shear stress	2/254	14/18866	0.0147679	0.111153	0.0893528	ETS1/KLF2	2	Mic_5
GO:0055064	chloride ion homeostasis	2/254	14/18866	0.0147679	0.111153	0.0893528	SLC12A2/SLC12A7	2	Mic_5
GO:0070431	nucleotide-binding oligomerization domain containing 2 signaling pathway	2/254	14/18866	0.0147679	0.111153	0.0893528	HSPA1A/HSPA1B	2	Mic_5
GO:0001822	kidney development	9/254	283/18866	0.0148029	0.111188	0.0893816	CD34/DCN/ID3/MAGI2/NOTCH3/PDGFRB/PODXL/TNS2/WWTR1	9	Mic_5
GO:1903426	regulation of reactive oxygen species biosynthetic process	5/254	107/18866	0.014886	0.111584	0.0896997	CD34/HSP90AA1/HSP90AB1/KLF2/SLC30A10	5	Mic_5
GO:0043312	neutrophil degranulation	13/254	487/18866	0.0151092	0.113026	0.0908591	B2M/BST2/CD63/EEF1A1/GSTP1/HLA-B/HSP90AA1/HSP90AB1/HSPA1A/HSPA1B/PTPRB/SRP14/STOM	13	Mic_5
GO:0030204	chondroitin sulfate metabolic process	3/254	39/18866	0.0154261	0.114586	0.0921126	BGN/DCN/SPOCK2	3	Mic_5
GO:0033683	nucleotide-excision repair, DNA incision	3/254	39/18866	0.0154261	0.114586	0.0921126	RPS27A/UBB/UBC	3	Mic_5
GO:0071709	membrane assembly	3/254	39/18866	0.0154261	0.114586	0.0921126	IL1RAPL1/MAGI2/SPTBN1	3	Mic_5
GO:0007229	integrin-mediated signaling pathway	5/254	108/18866	0.0154424	0.114586	0.0921126	CD63/FN1/ITGA1/LIMS2/PTN	5	Mic_5
GO:0002283	neutrophil activation involved in immune response	13/254	490/18866	0.015817	0.117128	0.0941565	B2M/BST2/CD63/EEF1A1/GSTP1/HLA-B/HSP90AA1/HSP90AB1/HSPA1A/HSPA1B/PTPRB/SRP14/STOM	13	Mic_5
GO:2000278	regulation of DNA biosynthetic process	5/254	109/18866	0.0160125	0.118338	0.0951291	DACH1/DUSP1/HSP90AA1/HSP90AB1/PDGFRB	5	Mic_5
GO:0043647	inositol phosphate metabolic process	4/254	72/18866	0.0161621	0.119204	0.095825	INPP4B/ISYNA1/PLCB4/PTH1R	4	Mic_5
GO:0072593	reactive oxygen species metabolic process	9/254	288/18866	0.016407	0.120768	0.0970821	CD34/DHFR/GSTP1/HSP90AA1/HSP90AB1/KLF2/PDGFRB/RORA/SLC30A10	9	Mic_5
GO:0009187	cyclic nucleotide metabolic process	3/254	40/18866	0.0165144	0.121073	0.0973271	PDE4D/PDE7B/RORA	3	Mic_5
GO:0019068	virion assembly	3/254	40/18866	0.0165144	0.121073	0.0973271	RPS27A/UBB/UBC	3	Mic_5
GO:0007216	G protein-coupled glutamate receptor signaling pathway	2/254	15/18866	0.0168901	0.121404	0.0975936	GRM3/GRM8	2	Mic_5
GO:0032328	alanine transport	2/254	15/18866	0.0168901	0.121404	0.0975936	SLC38A2/SLC3A2	2	Mic_5
GO:0044849	estrous cycle	2/254	15/18866	0.0168901	0.121404	0.0975936	ETS1/PTN	2	Mic_5
GO:0050651	dermatan sulfate proteoglycan biosynthetic process	2/254	15/18866	0.0168901	0.121404	0.0975936	BGN/DCN	2	Mic_5
GO:0055057	neuroblast division	2/254	15/18866	0.0168901	0.121404	0.0975936	LEF1/SOX5	2	Mic_5
GO:0099188	postsynaptic cytoskeleton organization	2/254	15/18866	0.0168901	0.121404	0.0975936	ACTB/ACTG1	2	Mic_5
GO:1900029	positive regulation of ruffle assembly	2/254	15/18866	0.0168901	0.121404	0.0975936	EPS8/PFN1	2	Mic_5
GO:2000345	regulation of hepatocyte proliferation	2/254	15/18866	0.0168901	0.121404	0.0975936	LIMS2/PTN	2	Mic_5
GO:2001028	positive regulation of endothelial cell chemotaxis	2/254	15/18866	0.0168901	0.121404	0.0975936	HSPB1/TMSB4X	2	Mic_5
GO:2001044	regulation of integrin-mediated signaling pathway	2/254	15/18866	0.0168901	0.121404	0.0975936	CD63/LIMS2	2	Mic_5
GO:0002709	regulation of T cell mediated immunity	4/254	73/18866	0.0169232	0.121404	0.0975937	B2M/HLA-A/HLA-B/HLA-E	4	Mic_5
GO:0006821	chloride transport	5/254	111/18866	0.0171945	0.12311	0.0989652	ABCB1/ANO2/SLC12A2/SLC12A7/SLC26A3	5	Mic_5
GO:0032409	regulation of transporter activity	9/254	291/18866	0.0174287	0.124544	0.100118	ABCB1/ACTB/ACTN4/AHNAK/ATP1A2/KCNE4/PDE4D/STOM/TMSB4X	9	Mic_5
GO:0006458	'de novo' protein folding	3/254	41/18866	0.0176447	0.125599	0.100965	DNAJB1/HSPA1A/HSPA1B	3	Mic_5
GO:0042269	regulation of natural killer cell mediated cytotoxicity	3/254	41/18866	0.0176447	0.125599	0.100965	HLA-A/HLA-B/HLA-E	3	Mic_5
GO:0072001	renal system development	9/254	292/18866	0.0177794	0.126313	0.10154	CD34/DCN/ID3/MAGI2/NOTCH3/PDGFRB/PODXL/TNS2/WWTR1	9	Mic_5
GO:0022604	regulation of cell morphogenesis	13/254	499/18866	0.0180927	0.128291	0.10313	ACTN4/ATP10A/DLC1/EPS8/FN1/ID1/IL1RAPL1/LIMS2/PTN/RHOB/RHOC/RHOJ/SPARC	13	Mic_5
GO:0007596	blood coagulation	10/254	343/18866	0.018218	0.12893	0.103644	A2M/ACTB/ACTG1/CD34/DOCK9/FN1/HSPB1/PRKG1/TFPI/VWF	10	Mic_5
GO:1903510	mucopolysaccharide metabolic process	5/254	113/18866	0.018433	0.130007	0.104509	BGN/DCN/ITIH5/PRELP/SPOCK2	5	Mic_5
GO:0001910	regulation of leukocyte mediated cytotoxicity	4/254	75/18866	0.0185117	0.130007	0.104509	B2M/HLA-A/HLA-B/HLA-E	4	Mic_5
GO:0002479	antigen processing and presentation of exogenous peptide antigen via MHC class I, TAP-dependent	4/254	75/18866	0.0185117	0.130007	0.104509	B2M/HLA-A/HLA-B/HLA-E	4	Mic_5
GO:0008344	adult locomotory behavior	4/254	75/18866	0.0185117	0.130007	0.104509	ATP1A2/EPS8/PREX2/ZIC1	4	Mic_5
GO:0002707	negative regulation of lymphocyte mediated immunity	3/254	42/18866	0.0188171	0.131053	0.10535	HLA-A/HLA-B/HLA-E	3	Mic_5
GO:0019985	translesion synthesis	3/254	42/18866	0.0188171	0.131053	0.10535	RPS27A/UBB/UBC	3	Mic_5
GO:1990748	cellular detoxification	5/254	114/18866	0.0190737	0.131053	0.10535	ABCG2/DHFR/GSTP1/SELENOW/TXNRD1	5	Mic_5
GO:0042493	response to drug	11/254	397/18866	0.0191275	0.131053	0.10535	ABCB1/ADIRF/APOD/B2M/ENG/HSP90AB1/LGALS1/MT2A/PTN/PTPRM/SRP14	11	Mic_5
GO:0043116	negative regulation of vascular permeability	2/254	16/18866	0.0191335	0.131053	0.10535	CLDN5/RAMP2	2	Mic_5
GO:0050655	dermatan sulfate proteoglycan metabolic process	2/254	16/18866	0.0191335	0.131053	0.10535	BGN/DCN	2	Mic_5
GO:0051444	negative regulation of ubiquitin-protein transferase activity	2/254	16/18866	0.0191335	0.131053	0.10535	RPL11/RPS7	2	Mic_5
GO:0055119	relaxation of cardiac muscle	2/254	16/18866	0.0191335	0.131053	0.10535	ATP1A2/PDE4D	2	Mic_5
GO:0061684	chaperone-mediated autophagy	2/254	16/18866	0.0191335	0.131053	0.10535	EEF1A1/HSP90AA1	2	Mic_5
GO:0072109	glomerular mesangium development	2/254	16/18866	0.0191335	0.131053	0.10535	CD34/PDGFRB	2	Mic_5
GO:0072224	metanephric glomerulus development	2/254	16/18866	0.0191335	0.131053	0.10535	CD34/PDGFRB	2	Mic_5
GO:1900121	negative regulation of receptor binding	2/254	16/18866	0.0191335	0.131053	0.10535	B2M/LEF1	2	Mic_5
GO:2001212	regulation of vasculogenesis	2/254	16/18866	0.0191335	0.131053	0.10535	CD34/RAMP2	2	Mic_5
GO:0001890	placenta development	6/254	156/18866	0.0191602	0.131053	0.10535	BSG/DCN/EPAS1/HSP90AB1/LEF1/PTN	6	Mic_5
GO:0002221	pattern recognition receptor signaling pathway	7/254	201/18866	0.0193619	0.132186	0.106261	COLEC12/HSPA1A/HSPA1B/RNF125/RPS27A/UBB/UBC	7	Mic_5
GO:1903900	regulation of viral life cycle	6/254	157/18866	0.0197049	0.134279	0.107943	BST2/IFI27/IFITM2/IFITM3/LGALS1/STOM	6	Mic_5
GO:0007599	hemostasis	10/254	348/18866	0.0199194	0.135489	0.108916	A2M/ACTB/ACTG1/CD34/DOCK9/FN1/HSPB1/PRKG1/TFPI/VWF	10	Mic_5
GO:0001953	negative regulation of cell-matrix adhesion	3/254	43/18866	0.0200317	0.1355	0.108925	APOD/DLC1/FAM107A	3	Mic_5
GO:0015804	neutral amino acid transport	3/254	43/18866	0.0200317	0.1355	0.108925	SLC38A2/SLC3A2/SLC7A5	3	Mic_5
GO:0071364	cellular response to epidermal growth factor stimulus	3/254	43/18866	0.0200317	0.1355	0.108925	EEF1A1/GSTP1/ID1	3	Mic_5
GO:0034470	ncRNA processing	11/254	400/18866	0.0200927	0.135663	0.109056	RPL11/RPL35/RPL35A/RPL7A/RPS14/RPS15/RPS19/RPS27/RPS28/RPS7/RPS9	11	Mic_5
GO:0030168	platelet activation	6/254	158/18866	0.0202602	0.13638	0.109632	ACTB/ACTG1/FN1/HSPB1/PRKG1/VWF	6	Mic_5
GO:0050817	coagulation	10/254	349/18866	0.0202731	0.13638	0.109632	A2M/ACTB/ACTG1/CD34/DOCK9/FN1/HSPB1/PRKG1/TFPI/VWF	10	Mic_5
GO:0060541	respiratory system development	7/254	204/18866	0.0208061	0.139587	0.112211	EPAS1/ID1/KLF2/LEF1/PDGFRB/PTN/SPARC	7	Mic_5
GO:0050777	negative regulation of immune response	6/254	159/18866	0.020826	0.139587	0.112211	A2M/BST2/HLA-A/HLA-B/HLA-E/RPS19	6	Mic_5
GO:0060395	SMAD protein signal transduction	4/254	78/18866	0.0210628	0.14023	0.112727	MAGI2/SPTBN1/VIM/WWTR1	4	Mic_5
GO:0061045	negative regulation of wound healing	4/254	78/18866	0.0210628	0.14023	0.112727	CD34/PRKG1/SLC12A2/TFPI	4	Mic_5
GO:0007162	negative regulation of cell adhesion	9/254	301/18866	0.0211707	0.14023	0.112727	ACTN4/APOD/DLC1/DUSP1/FAM107A/LGALS1/LRRC32/PODXL/PRKG1	9	Mic_5
GO:0043122	regulation of I-kappaB kinase/NF-kappaB signaling	8/254	252/18866	0.0211739	0.14023	0.112727	BST2/EEF1D/GSTP1/HSPB1/LGALS1/RHOC/RORA/TGM2	8	Mic_5
GO:0017145	stem cell division	3/254	44/18866	0.0212885	0.14023	0.112727	LEF1/SOX5/WWTR1	3	Mic_5
GO:0032965	regulation of collagen biosynthetic process	3/254	44/18866	0.0212885	0.14023	0.112727	ENG/PDGFRB/VIM	3	Mic_5
GO:0044091	membrane biogenesis	3/254	44/18866	0.0212885	0.14023	0.112727	IL1RAPL1/MAGI2/SPTBN1	3	Mic_5
GO:0050654	chondroitin sulfate proteoglycan metabolic process	3/254	44/18866	0.0212885	0.14023	0.112727	BGN/DCN/SPOCK2	3	Mic_5
GO:0097178	ruffle assembly	3/254	44/18866	0.0212885	0.14023	0.112727	EPS8/PDGFRB/PFN1	3	Mic_5
GO:0035966	response to topologically incorrect protein	7/254	205/18866	0.0213037	0.14023	0.112727	DNAJB1/HSP90AA1/HSP90AB1/HSPA1A/HSPA1B/HSPB1/SERPINH1	7	Mic_5
GO:0016045	detection of bacterium	2/254	17/18866	0.0214945	0.14023	0.112727	HLA-A/HLA-B	2	Mic_5
GO:0032682	negative regulation of chemokine production	2/254	17/18866	0.0214945	0.14023	0.112727	APOD/GSTP1	2	Mic_5
GO:0045986	negative regulation of smooth muscle contraction	2/254	17/18866	0.0214945	0.14023	0.112727	ARHGAP42/PRKG1	2	Mic_5
GO:0071850	mitotic cell cycle arrest	2/254	17/18866	0.0214945	0.14023	0.112727	DUSP1/MAGI2	2	Mic_5
GO:1901673	regulation of mitotic spindle assembly	2/254	17/18866	0.0214945	0.14023	0.112727	HSPA1A/HSPA1B	2	Mic_5
GO:0071383	cellular response to steroid hormone stimulus	7/254	206/18866	0.0218095	0.142032	0.114176	ATP1A2/FAM107A/FKBP4/FOXP1/GSTP1/LEF1/TFPI	7	Mic_5
GO:0043536	positive regulation of blood vessel endothelial cell migration	4/254	79/18866	0.0219586	0.142498	0.114551	ETS1/HSPB1/RHOJ/TMSB4X	4	Mic_5
GO:0071260	cellular response to mechanical stimulus	4/254	79/18866	0.0219586	0.142498	0.114551	ATP1A2/ENG/SLC2A1/SLC38A2	4	Mic_5
GO:0001974	blood vessel remodeling	3/254	45/18866	0.0225877	0.145297	0.116801	BGN/EPAS1/TGM2	3	Mic_5
GO:0002715	regulation of natural killer cell mediated immunity	3/254	45/18866	0.0225877	0.145297	0.116801	HLA-A/HLA-B/HLA-E	3	Mic_5
GO:0043114	regulation of vascular permeability	3/254	45/18866	0.0225877	0.145297	0.116801	CLDN5/RAMP2/TJP1	3	Mic_5
GO:0045429	positive regulation of nitric oxide biosynthetic process	3/254	45/18866	0.0225877	0.145297	0.116801	HSP90AA1/HSP90AB1/KLF2	3	Mic_5
GO:0052372	modulation by symbiont of entry into host	3/254	45/18866	0.0225877	0.145297	0.116801	IFITM2/IFITM3/LGALS1	3	Mic_5
GO:0031397	negative regulation of protein ubiquitination	4/254	80/18866	0.0228774	0.146151	0.117487	HSPA1A/HSPA1B/RPL11/RPS7	4	Mic_5
GO:0042590	antigen processing and presentation of exogenous peptide antigen via MHC class I	4/254	80/18866	0.0228774	0.146151	0.117487	B2M/HLA-A/HLA-B/HLA-E	4	Mic_5
GO:0048678	response to axon injury	4/254	80/18866	0.0228774	0.146151	0.117487	APOD/DHFR/LGALS1/PTN	4	Mic_5
GO:0002237	response to molecule of bacterial origin	10/254	356/18866	0.0228796	0.146151	0.117487	B2M/DCN/FOXP1/GGT5/GSTP1/PDE4D/SASH1/SPARC/TFPI/VIM	10	Mic_5
GO:0009612	response to mechanical stimulus	7/254	209/18866	0.0233769	0.14881	0.119625	ATP1A2/DCN/ENG/ETS1/PTN/SLC2A1/SLC38A2	7	Mic_5
GO:0035303	regulation of dephosphorylation	7/254	209/18866	0.0233769	0.14881	0.119625	DLC1/HSP90AB1/ITGA1/MAGI2/PDGFRB/PPP2R2B/PTN	7	Mic_5
GO:0031960	response to corticosteroid	6/254	164/18866	0.0238159	0.149299	0.120018	DUSP1/ENG/FAM107A/GSTP1/IGFBP7/SPARC	6	Mic_5
GO:1904407	positive regulation of nitric oxide metabolic process	3/254	46/18866	0.0239292	0.149299	0.120018	HSP90AA1/HSP90AB1/KLF2	3	Mic_5
GO:0006883	cellular sodium ion homeostasis	2/254	18/18866	0.0239695	0.149299	0.120018	ATP1A2/SLC12A2	2	Mic_5
GO:0007597	blood coagulation, intrinsic pathway	2/254	18/18866	0.0239695	0.149299	0.120018	A2M/VWF	2	Mic_5
GO:0032656	regulation of interleukin-13 production	2/254	18/18866	0.0239695	0.149299	0.120018	HLA-E/LEF1	2	Mic_5
GO:0044827	modulation by host of viral genome replication	2/254	18/18866	0.0239695	0.149299	0.120018	IFI27/STOM	2	Mic_5
GO:0046597	negative regulation of viral entry into host cell	2/254	18/18866	0.0239695	0.149299	0.120018	IFITM2/IFITM3	2	Mic_5
GO:0060033	anatomical structure regression	2/254	18/18866	0.0239695	0.149299	0.120018	FLT1/LEF1	2	Mic_5
GO:0061298	retina vasculature development in camera-type eye	2/254	18/18866	0.0239695	0.149299	0.120018	PDGFRB/RHOJ	2	Mic_5
GO:0071605	monocyte chemotactic protein-1 production	2/254	18/18866	0.0239695	0.149299	0.120018	APOD/GSTP1	2	Mic_5
GO:0071637	regulation of monocyte chemotactic protein-1 production	2/254	18/18866	0.0239695	0.149299	0.120018	APOD/GSTP1	2	Mic_5
GO:2001185	regulation of CD8-positive, alpha-beta T cell activation	2/254	18/18866	0.0239695	0.149299	0.120018	HLA-A/HLA-E	2	Mic_5
GO:0070555	response to interleukin-1	7/254	211/18866	0.024464	0.149299	0.120018	ETS1/KLF2/RORA/RPS27A/TFPI/UBB/UBC	7	Mic_5
GO:0001818	negative regulation of cytokine production	10/254	360/18866	0.0244739	0.149299	0.120018	APOD/BST2/CD34/GSTP1/HSP90AB1/KLF2/LEF1/LRRC32/RNF125/TMSB4X	10	Mic_5
GO:0052547	regulation of peptidase activity	12/254	466/18866	0.0245072	0.149299	0.120018	A2M/BST2/CRIM1/DLC1/FN1/GAPDH/ITIH5/LEF1/SERPINH1/SPOCK2/TFPI/TIMP3	12	Mic_5
GO:0010811	positive regulation of cell-substrate adhesion	5/254	122/18866	0.0247301	0.149299	0.120018	EDIL3/FN1/LIMS2/PTN/SPOCK2	5	Mic_5
GO:0097237	cellular response to toxic substance	5/254	122/18866	0.0247301	0.149299	0.120018	ABCG2/DHFR/GSTP1/SELENOW/TXNRD1	5	Mic_5
GO:0090287	regulation of cellular response to growth factor stimulus	9/254	310/18866	0.0250052	0.149299	0.120018	CD63/DCN/ENG/HSP90AB1/HSPA1A/RPS27A/UBB/UBC/ZEB1	9	Mic_5
GO:2001242	regulation of intrinsic apoptotic signaling pathway	6/254	166/18866	0.0250884	0.149299	0.120018	HSPA1A/HSPB1/RPL11/RPS7/TPT1/UBB	6	Mic_5
GO:0070849	response to epidermal growth factor	3/254	47/18866	0.0253129	0.149299	0.120018	EEF1A1/GSTP1/ID1	3	Mic_5
GO:0061448	connective tissue development	8/254	262/18866	0.0259458	0.149299	0.120018	BGN/CD34/PDGFRB/PTH1R/SERPINH1/SOX5/UBB/ZEB1	8	Mic_5
GO:0002076	osteoblast development	2/254	19/18866	0.0265551	0.149299	0.120018	JUND/PTH1R	2	Mic_5
GO:0003159	morphogenesis of an endothelium	2/254	19/18866	0.0265551	0.149299	0.120018	FOXP1/RHOB	2	Mic_5
GO:0030050	vesicle transport along actin filament	2/254	19/18866	0.0265551	0.149299	0.120018	ACTN4/MYO1B	2	Mic_5
GO:0032674	regulation of interleukin-5 production	2/254	19/18866	0.0265551	0.149299	0.120018	LEF1/PDE4D	2	Mic_5
GO:0055003	cardiac myofibril assembly	2/254	19/18866	0.0265551	0.149299	0.120018	NEBL/PDGFRB	2	Mic_5
GO:0060973	cell migration involved in heart development	2/254	19/18866	0.0265551	0.149299	0.120018	ENG/PDGFRB	2	Mic_5
GO:0061154	endothelial tube morphogenesis	2/254	19/18866	0.0265551	0.149299	0.120018	FOXP1/RHOB	2	Mic_5
GO:0061318	renal filtration cell differentiation	2/254	19/18866	0.0265551	0.149299	0.120018	MAGI2/PODXL	2	Mic_5
GO:0072112	glomerular visceral epithelial cell differentiation	2/254	19/18866	0.0265551	0.149299	0.120018	MAGI2/PODXL	2	Mic_5
GO:0098543	detection of other organism	2/254	19/18866	0.0265551	0.149299	0.120018	HLA-A/HLA-B	2	Mic_5
GO:0001300	chronological cell aging	1/254	2/18866	0.0267462	0.149299	0.120018	ENG	1	Mic_5
GO:0001788	antibody-dependent cellular cytotoxicity	1/254	2/18866	0.0267462	0.149299	0.120018	HLA-E	1	Mic_5
GO:0001813	regulation of antibody-dependent cellular cytotoxicity	1/254	2/18866	0.0267462	0.149299	0.120018	HLA-E	1	Mic_5
GO:0001868	regulation of complement activation, lectin pathway	1/254	2/18866	0.0267462	0.149299	0.120018	A2M	1	Mic_5
GO:0001869	negative regulation of complement activation, lectin pathway	1/254	2/18866	0.0267462	0.149299	0.120018	A2M	1	Mic_5
GO:0002731	negative regulation of dendritic cell cytokine production	1/254	2/18866	0.0267462	0.149299	0.120018	BST2	1	Mic_5
GO:0015819	lysine transport	1/254	2/18866	0.0267462	0.149299	0.120018	SLC7A1	1	Mic_5
GO:0018153	isopeptide cross-linking via N6-(L-isoglutamyl)-L-lysine	1/254	2/18866	0.0267462	0.149299	0.120018	TGM2	1	Mic_5
GO:0031022	nuclear migration along microfilament	1/254	2/18866	0.0267462	0.149299	0.120018	SYNE2	1	Mic_5
GO:0031104	dendrite regeneration	1/254	2/18866	0.0267462	0.149299	0.120018	PTN	1	Mic_5
GO:0034439	lipoprotein lipid oxidation	1/254	2/18866	0.0267462	0.149299	0.120018	APOD	1	Mic_5
GO:0034442	regulation of lipoprotein oxidation	1/254	2/18866	0.0267462	0.149299	0.120018	APOD	1	Mic_5
GO:0035606	peptidyl-cysteine S-trans-nitrosylation	1/254	2/18866	0.0267462	0.149299	0.120018	GAPDH	1	Mic_5
GO:0035759	mesangial cell-matrix adhesion	1/254	2/18866	0.0267462	0.149299	0.120018	CD34	1	Mic_5
GO:0042160	lipoprotein modification	1/254	2/18866	0.0267462	0.149299	0.120018	APOD	1	Mic_5
GO:0042161	lipoprotein oxidation	1/254	2/18866	0.0267462	0.149299	0.120018	APOD	1	Mic_5
GO:0051621	regulation of norepinephrine uptake	1/254	2/18866	0.0267462	0.149299	0.120018	ACTB	1	Mic_5
GO:0060265	positive regulation of respiratory burst involved in inflammatory response	1/254	2/18866	0.0267462	0.149299	0.120018	RPS19	1	Mic_5
GO:0060587	regulation of lipoprotein lipid oxidation	1/254	2/18866	0.0267462	0.149299	0.120018	APOD	1	Mic_5
GO:0061152	trachea submucosa development	1/254	2/18866	0.0267462	0.149299	0.120018	LEF1	1	Mic_5
GO:0061153	trachea gland development	1/254	2/18866	0.0267462	0.149299	0.120018	LEF1	1	Mic_5
GO:0061528	aspartate secretion	1/254	2/18866	0.0267462	0.149299	0.120018	SLC12A2	1	Mic_5
GO:0071283	cellular response to iron(III) ion	1/254	2/18866	0.0267462	0.149299	0.120018	B2M	1	Mic_5
GO:0071460	cellular response to cell-matrix adhesion	1/254	2/18866	0.0267462	0.149299	0.120018	GSTP1	1	Mic_5
GO:0071579	regulation of zinc ion transport	1/254	2/18866	0.0267462	0.149299	0.120018	SLC30A10	1	Mic_5
GO:0072209	metanephric mesangial cell differentiation	1/254	2/18866	0.0267462	0.149299	0.120018	CD34	1	Mic_5
GO:0072254	metanephric glomerular mesangial cell differentiation	1/254	2/18866	0.0267462	0.149299	0.120018	CD34	1	Mic_5
GO:0098658	inorganic anion import across plasma membrane	1/254	2/18866	0.0267462	0.149299	0.120018	SLC12A2	1	Mic_5
GO:0099040	ceramide translocation	1/254	2/18866	0.0267462	0.149299	0.120018	ABCB1	1	Mic_5
GO:1901253	negative regulation of intracellular transport of viral material	1/254	2/18866	0.0267462	0.149299	0.120018	BST2	1	Mic_5
GO:1901898	negative regulation of relaxation of cardiac muscle	1/254	2/18866	0.0267462	0.149299	0.120018	PDE4D	1	Mic_5
GO:1902766	skeletal muscle satellite cell migration	1/254	2/18866	0.0267462	0.149299	0.120018	RHOC	1	Mic_5
GO:1903939	regulation of TORC2 signaling	1/254	2/18866	0.0267462	0.149299	0.120018	SIK3	1	Mic_5
GO:1904235	regulation of substrate-dependent cell migration, cell attachment to substrate	1/254	2/18866	0.0267462	0.149299	0.120018	FN1	1	Mic_5
GO:1904237	positive regulation of substrate-dependent cell migration, cell attachment to substrate	1/254	2/18866	0.0267462	0.149299	0.120018	FN1	1	Mic_5
GO:1904373	response to kainic acid	1/254	2/18866	0.0267462	0.149299	0.120018	PTN	1	Mic_5
GO:1904397	negative regulation of neuromuscular junction development	1/254	2/18866	0.0267462	0.149299	0.120018	PTN	1	Mic_5
GO:1904432	regulation of ferrous iron binding	1/254	2/18866	0.0267462	0.149299	0.120018	B2M	1	Mic_5
GO:1904434	positive regulation of ferrous iron binding	1/254	2/18866	0.0267462	0.149299	0.120018	B2M	1	Mic_5
GO:1904435	regulation of transferrin receptor binding	1/254	2/18866	0.0267462	0.149299	0.120018	B2M	1	Mic_5
GO:1904437	positive regulation of transferrin receptor binding	1/254	2/18866	0.0267462	0.149299	0.120018	B2M	1	Mic_5
GO:1904448	regulation of aspartate secretion	1/254	2/18866	0.0267462	0.149299	0.120018	SLC12A2	1	Mic_5
GO:1904450	positive regulation of aspartate secretion	1/254	2/18866	0.0267462	0.149299	0.120018	SLC12A2	1	Mic_5
GO:1904515	positive regulation of TORC2 signaling	1/254	2/18866	0.0267462	0.149299	0.120018	SIK3	1	Mic_5
GO:1904556	L-tryptophan transmembrane transport	1/254	2/18866	0.0267462	0.149299	0.120018	SLC7A5	1	Mic_5
GO:1904569	regulation of selenocysteine incorporation	1/254	2/18866	0.0267462	0.149299	0.120018	RPL30	1	Mic_5
GO:1990145	maintenance of translational fidelity	1/254	2/18866	0.0267462	0.149299	0.120018	RPS23	1	Mic_5
GO:2000098	negative regulation of smooth muscle cell-matrix adhesion	1/254	2/18866	0.0267462	0.149299	0.120018	APOD	1	Mic_5
GO:2000567	regulation of memory T cell activation	1/254	2/18866	0.0267462	0.149299	0.120018	HLA-A	1	Mic_5
GO:2000568	positive regulation of memory T cell activation	1/254	2/18866	0.0267462	0.149299	0.120018	HLA-A	1	Mic_5
GO:0051346	negative regulation of hydrolase activity	12/254	473/18866	0.0270829	0.150823	0.121242	A2M/BST2/CNN3/CRIM1/GAPDH/ITIH5/LEF1/PTN/SERPINH1/SPOCK2/TFPI/TIMP3	12	Mic_5
GO:0001952	regulation of cell-matrix adhesion	5/254	125/18866	0.0271012	0.150823	0.121242	ACTG1/APOD/DLC1/FAM107A/LIMCH1	5	Mic_5
GO:0032412	regulation of ion transmembrane transporter activity	8/254	265/18866	0.0275128	0.152881	0.122897	ABCB1/ACTN4/AHNAK/ATP1A2/KCNE4/PDE4D/STOM/TMSB4X	8	Mic_5
GO:0034614	cellular response to reactive oxygen species	6/254	170/18866	0.0277679	0.154066	0.123849	DHFR/ETS1/KLF2/PDGFRB/PTPRK/RHOB	6	Mic_5
GO:0006970	response to osmotic stress	4/254	85/18866	0.0278201	0.154122	0.123895	ABCB1/HSP90AB1/SLC12A2/SLC2A1	4	Mic_5
GO:0050792	regulation of viral process	7/254	217/18866	0.0279327	0.154514	0.124209	BST2/IFI27/IFITM2/IFITM3/LEF1/LGALS1/STOM	7	Mic_5
GO:0010712	regulation of collagen metabolic process	3/254	49/18866	0.0282069	0.155329	0.124865	ENG/PDGFRB/VIM	3	Mic_5
GO:0032663	regulation of interleukin-2 production	3/254	49/18866	0.0282069	0.155329	0.124865	CD34/PDE4D/SPTBN1	3	Mic_5
GO:2000059	negative regulation of ubiquitin-dependent protein catabolic process	3/254	49/18866	0.0282069	0.155329	0.124865	HSP90AB1/RPL11/RPS7	3	Mic_5
GO:0071805	potassium ion transmembrane transport	7/254	218/18866	0.0285417	0.156936	0.126157	ABCC9/ATP1A2/CD63/KCNE4/SLC12A2/SLC12A7/SLC24A2	7	Mic_5
GO:0019079	viral genome replication	5/254	127/18866	0.0287598	0.157899	0.126931	BST2/IFI27/IFITM2/IFITM3/STOM	5	Mic_5
GO:0035023	regulation of Rho protein signal transduction	4/254	86/18866	0.028879	0.158317	0.127267	ARHGAP42/DLC1/EPS8/PDGFRB	4	Mic_5
GO:0002726	positive regulation of T cell cytokine production	2/254	20/18866	0.0292478	0.158681	0.12756	B2M/HLA-A	2	Mic_5
GO:0006450	regulation of translational fidelity	2/254	20/18866	0.0292478	0.158681	0.12756	RPS5/RPS9	2	Mic_5
GO:0008356	asymmetric cell division	2/254	20/18866	0.0292478	0.158681	0.12756	PARD3/SOX5	2	Mic_5
GO:0032634	interleukin-5 production	2/254	20/18866	0.0292478	0.158681	0.12756	LEF1/PDE4D	2	Mic_5
GO:0070262	peptidyl-serine dephosphorylation	2/254	20/18866	0.0292478	0.158681	0.12756	DUSP1/PPP2R2B	2	Mic_5
GO:0072311	glomerular epithelial cell differentiation	2/254	20/18866	0.0292478	0.158681	0.12756	MAGI2/PODXL	2	Mic_5
GO:0098703	calcium ion import across plasma membrane	2/254	20/18866	0.0292478	0.158681	0.12756	FAM155A/SLC24A2	2	Mic_5
GO:0007528	neuromuscular junction development	3/254	50/18866	0.0297171	0.16028	0.128845	AGRN/PPFIBP1/PTN	3	Mic_5
GO:0010718	positive regulation of epithelial to mesenchymal transition	3/254	50/18866	0.0297171	0.16028	0.128845	ENG/LEF1/WWTR1	3	Mic_5
GO:0030195	negative regulation of blood coagulation	3/254	50/18866	0.0297171	0.16028	0.128845	CD34/PRKG1/TFPI	3	Mic_5
GO:1903727	positive regulation of phospholipid metabolic process	3/254	50/18866	0.0297171	0.16028	0.128845	ADGRF5/FLT1/PDGFRB	3	Mic_5
GO:0007163	establishment or maintenance of cell polarity	7/254	220/18866	0.0297864	0.160355	0.128905	ACTB/HSP90AA1/HSP90AB1/OOEP/PARD3/RHOB/RHOC	7	Mic_5
GO:0034612	response to tumor necrosis factor	9/254	320/18866	0.0298183	0.160355	0.128905	ACTN4/AFF3/GGT5/GSTP1/HSPA1A/HSPA1B/KLF2/RORA/TMSB4X	9	Mic_5
GO:0030512	negative regulation of transforming growth factor beta receptor signaling pathway	4/254	87/18866	0.0299617	0.160891	0.129336	HSPA1A/RPS27A/UBB/UBC	4	Mic_5
GO:0030490	maturation of SSU-rRNA	3/254	51/18866	0.0312692	0.166693	0.134001	RPS14/RPS19/RPS28	3	Mic_5
GO:0031113	regulation of microtubule polymerization	3/254	51/18866	0.0312692	0.166693	0.134001	FKBP4/HSPA1A/HSPA1B	3	Mic_5
GO:0032873	negative regulation of stress-activated MAPK cascade	3/254	51/18866	0.0312692	0.166693	0.134001	DUSP1/GSTP1/MECOM	3	Mic_5
GO:0070303	negative regulation of stress-activated protein kinase signaling cascade	3/254	51/18866	0.0312692	0.166693	0.134001	DUSP1/GSTP1/MECOM	3	Mic_5
GO:1900047	negative regulation of hemostasis	3/254	51/18866	0.0312692	0.166693	0.134001	CD34/PRKG1/TFPI	3	Mic_5
GO:0010921	regulation of phosphatase activity	6/254	175/18866	0.0313747	0.167014	0.134258	HSP90AB1/ITGA1/MAGI2/PDGFRB/PPP2R2B/PTN	6	Mic_5
GO:0021854	hypothalamus development	2/254	21/18866	0.0320444	0.168623	0.135552	ETS1/UBB	2	Mic_5
GO:0032616	interleukin-13 production	2/254	21/18866	0.0320444	0.168623	0.135552	HLA-E/LEF1	2	Mic_5
GO:0046641	positive regulation of alpha-beta T cell proliferation	2/254	21/18866	0.0320444	0.168623	0.135552	HLA-A/HLA-E	2	Mic_5
GO:0061042	vascular wound healing	2/254	21/18866	0.0320444	0.168623	0.135552	CD34/SLC12A2	2	Mic_5
GO:0072574	hepatocyte proliferation	2/254	21/18866	0.0320444	0.168623	0.135552	LIMS2/PTN	2	Mic_5
GO:0072575	epithelial cell proliferation involved in liver morphogenesis	2/254	21/18866	0.0320444	0.168623	0.135552	LIMS2/PTN	2	Mic_5
GO:1902656	calcium ion import into cytosol	2/254	21/18866	0.0320444	0.168623	0.135552	FAM155A/SLC24A2	2	Mic_5
GO:2000738	positive regulation of stem cell differentiation	2/254	21/18866	0.0320444	0.168623	0.135552	PTN/SOX5	2	Mic_5
GO:1903845	negative regulation of cellular response to transforming growth factor beta stimulus	4/254	89/18866	0.0321982	0.16919	0.136008	HSPA1A/RPS27A/UBB/UBC	4	Mic_5
GO:0030099	myeloid cell differentiation	11/254	431/18866	0.0322767	0.16936	0.136144	ADGRF5/B2M/EPAS1/ETS1/FOXP1/HSPA1A/HSPA1B/KLF2/LEF1/RPS14/RPS19	11	Mic_5
GO:0019935	cyclic-nucleotide-mediated signaling	7/254	224/18866	0.0323847	0.169685	0.136405	ADGRL3/ADGRL4/PDE4D/PDE7B/PRKG1/PTH1R/RAMP2	7	Mic_5
GO:0006301	postreplication repair	3/254	52/18866	0.0328631	0.171402	0.137786	RPS27A/UBB/UBC	3	Mic_5
GO:0031103	axon regeneration	3/254	52/18866	0.0328631	0.171402	0.137786	APOD/DHFR/PTN	3	Mic_5
GO:1990089	response to nerve growth factor	3/254	52/18866	0.0328631	0.171402	0.137786	ID1/MAGI2/PTN	3	Mic_5
GO:0030324	lung development	6/254	177/18866	0.0328992	0.171402	0.137786	EPAS1/ID1/KLF2/PDGFRB/PTN/SPARC	6	Mic_5
GO:0071496	cellular response to external stimulus	9/254	326/18866	0.032999	0.171679	0.138008	ATP1A2/CADPS2/ENG/FAM107A/GSTP1/PTN/RNF152/SLC2A1/SLC38A2	9	Mic_5
GO:0019751	polyol metabolic process	5/254	132/18866	0.0331827	0.17239	0.13858	DHFR/INPP4B/ISYNA1/PLCB4/PTH1R	5	Mic_5
GO:0052548	regulation of endopeptidase activity	11/254	434/18866	0.0336852	0.174754	0.14048	A2M/BST2/CRIM1/DLC1/GAPDH/ITIH5/LEF1/SERPINH1/SPOCK2/TFPI/TIMP3	11	Mic_5
GO:0090101	negative regulation of transmembrane receptor protein serine/threonine kinase signaling pathway	5/254	133/18866	0.0341152	0.17668	0.142028	HSPA1A/MAGI2/RPS27A/UBB/UBC	5	Mic_5
GO:0016049	cell growth	12/254	490/18866	0.0341526	0.17668	0.142028	APBB2/BST2/CCDC85B/FAM107A/FN1/HSP90AA1/HSP90AB1/HSPA1A/HSPA1B/IGFBP7/LEF1/SORBS2	12	Mic_5
GO:0000731	DNA synthesis involved in DNA repair	3/254	53/18866	0.0344986	0.177632	0.142794	RPS27A/UBB/UBC	3	Mic_5
GO:0043392	negative regulation of DNA binding	3/254	53/18866	0.0344986	0.177632	0.142794	ID1/LEF1/TMSB4X	3	Mic_5
GO:0045599	negative regulation of fat cell differentiation	3/254	53/18866	0.0344986	0.177632	0.142794	CCDC85B/RORA/WWTR1	3	Mic_5
GO:0001656	metanephros development	4/254	91/18866	0.0345301	0.177632	0.142794	CD34/ID3/PDGFRB/WWTR1	4	Mic_5
GO:0002313	mature B cell differentiation involved in immune response	2/254	22/18866	0.0349415	0.178379	0.143395	ITM2A/LGALS1	2	Mic_5
GO:0035024	negative regulation of Rho protein signal transduction	2/254	22/18866	0.0349415	0.178379	0.143395	ARHGAP42/DLC1	2	Mic_5
GO:0036120	cellular response to platelet-derived growth factor stimulus	2/254	22/18866	0.0349415	0.178379	0.143395	PDGFRB/PTN	2	Mic_5
GO:0046058	cAMP metabolic process	2/254	22/18866	0.0349415	0.178379	0.143395	PDE4D/PDE7B	2	Mic_5
GO:0072576	liver morphogenesis	2/254	22/18866	0.0349415	0.178379	0.143395	LIMS2/PTN	2	Mic_5
GO:0072503	cellular divalent inorganic cation homeostasis	12/254	492/18866	0.0350635	0.178379	0.143395	ATP1A2/FAM155A/MT1E/MT1M/MT1X/MT2A/PDE4D/PTH1R/SLC24A2/SLC30A10/TGM2/TPT1	12	Mic_5
GO:0046683	response to organophosphorus	5/254	134/18866	0.0350639	0.178379	0.143395	ABCC9/BSG/DUSP1/SLC26A3/SPARC	5	Mic_5
GO:0046718	viral entry into host cell	5/254	134/18866	0.0350639	0.178379	0.143395	HSPA1A/HSPA1B/IFITM2/IFITM3/LGALS1	5	Mic_5
GO:0032535	regulation of cellular component size	10/254	383/18866	0.0352244	0.178948	0.143852	EPS8/FN1/HSP90AB1/PFN1/SLC12A2/SLC12A7/SPTBN1/TMEM123/TMSB10/TMSB4X	10	Mic_5
GO:0022409	positive regulation of cell-cell adhesion	8/254	279/18866	0.0356962	0.180261	0.144908	ETS1/HLA-A/HLA-E/LEF1/LGALS1/PODXL/SLC7A1/TJP1	8	Mic_5
GO:1903321	negative regulation of protein modification by small protein conjugation or removal	4/254	92/18866	0.035732	0.180261	0.144908	HSPA1A/HSPA1B/RPL11/RPS7	4	Mic_5
GO:0071214	cellular response to abiotic stimulus	9/254	331/18866	0.0358236	0.180261	0.144908	ADIRF/ATP1A2/EEF1D/ENG/PTN/PTPRK/RHOB/SLC2A1/SLC38A2	9	Mic_5
GO:0104004	cellular response to environmental stimulus	9/254	331/18866	0.0358236	0.180261	0.144908	ADIRF/ATP1A2/EEF1D/ENG/PTN/PTPRK/RHOB/SLC2A1/SLC38A2	9	Mic_5
GO:0030323	respiratory tube development	6/254	181/18866	0.0360905	0.180261	0.144908	EPAS1/ID1/KLF2/PDGFRB/PTN/SPARC	6	Mic_5
GO:0032623	interleukin-2 production	3/254	54/18866	0.0361756	0.180261	0.144908	CD34/PDE4D/SPTBN1	3	Mic_5
GO:1903035	negative regulation of response to wounding	4/254	93/18866	0.0369578	0.180261	0.144908	CD34/PRKG1/SLC12A2/TFPI	4	Mic_5
GO:0001649	osteoblast differentiation	7/254	231/18866	0.0372885	0.180261	0.144908	ID1/ID3/JUND/LEF1/PTH1R/RPS15/WWTR1	7	Mic_5
GO:0032496	response to lipopolysaccharide	9/254	334/18866	0.0375959	0.180261	0.144908	DCN/FOXP1/GGT5/GSTP1/PDE4D/SASH1/SPARC/TFPI/VIM	9	Mic_5
GO:0055001	muscle cell development	6/254	183/18866	0.0377582	0.180261	0.144908	ACTG1/ENG/NEBL/PDGFRB/RAMP2/SORBS2	6	Mic_5
GO:0071347	cellular response to interleukin-1	6/254	183/18866	0.0377582	0.180261	0.144908	KLF2/RORA/RPS27A/TFPI/UBB/UBC	6	Mic_5
GO:1903034	regulation of response to wounding	6/254	183/18866	0.0377582	0.180261	0.144908	ACTG1/CD34/PRKG1/PTN/SLC12A2/TFPI	6	Mic_5
GO:0036297	interstrand cross-link repair	3/254	55/18866	0.0378939	0.180261	0.144908	RPS27A/UBB/UBC	3	Mic_5
GO:0050819	negative regulation of coagulation	3/254	55/18866	0.0378939	0.180261	0.144908	CD34/PRKG1/TFPI	3	Mic_5
GO:2000649	regulation of sodium ion transmembrane transporter activity	3/254	55/18866	0.0378939	0.180261	0.144908	ACTN4/ATP1A2/STOM	3	Mic_5
GO:0010155	regulation of proton transport	2/254	23/18866	0.0379359	0.180261	0.144908	ACTN4/TMSB4X	2	Mic_5
GO:0036119	response to platelet-derived growth factor	2/254	23/18866	0.0379359	0.180261	0.144908	PDGFRB/PTN	2	Mic_5
GO:0072215	regulation of metanephros development	2/254	23/18866	0.0379359	0.180261	0.144908	PDGFRB/WWTR1	2	Mic_5
GO:2000178	negative regulation of neural precursor cell proliferation	2/254	23/18866	0.0379359	0.180261	0.144908	LIMS2/PTN	2	Mic_5
GO:2000810	regulation of bicellular tight junction assembly	2/254	23/18866	0.0379359	0.180261	0.144908	CLDN5/TJP1	2	Mic_5
GO:0019730	antimicrobial humoral response	5/254	137/18866	0.0380074	0.180261	0.144908	GAPDH/HLA-A/HLA-E/RPL30/RPS19	5	Mic_5
GO:0030595	leukocyte chemotaxis	7/254	232/18866	0.0380268	0.180261	0.144908	DUSP1/FLT1/ITGA1/PDE4D/PTN/RPS19/SLC12A2	7	Mic_5
GO:0051591	response to cAMP	4/254	94/18866	0.0382076	0.180261	0.144908	BSG/DUSP1/SLC26A3/SPARC	4	Mic_5
GO:0007188	adenylate cyclase-modulating G protein-coupled receptor signaling pathway	7/254	233/18866	0.0387747	0.180261	0.144908	ADGRL3/ADGRL4/GRM3/GRM8/PDE4D/PTH1R/RAMP2	7	Mic_5
GO:0031529	ruffle organization	3/254	56/18866	0.0396532	0.180261	0.144908	EPS8/PDGFRB/PFN1	3	Mic_5
GO:0043113	receptor clustering	3/254	56/18866	0.0396532	0.180261	0.144908	AGRN/MAGI2/PTN	3	Mic_5
GO:0001798	positive regulation of type IIa hypersensitivity	1/254	3/18866	0.0398509	0.180261	0.144908	HLA-E	1	Mic_5
GO:0002419	T cell mediated cytotoxicity directed against tumor cell target	1/254	3/18866	0.0398509	0.180261	0.144908	HLA-A	1	Mic_5
GO:0002519	natural killer cell tolerance induction	1/254	3/18866	0.0398509	0.180261	0.144908	HLA-E	1	Mic_5
GO:0002894	positive regulation of type II hypersensitivity	1/254	3/18866	0.0398509	0.180261	0.144908	HLA-E	1	Mic_5
GO:0005988	lactose metabolic process	1/254	3/18866	0.0398509	0.180261	0.144908	SLC2A1	1	Mic_5
GO:0005989	lactose biosynthetic process	1/254	3/18866	0.0398509	0.180261	0.144908	SLC2A1	1	Mic_5
GO:0006021	inositol biosynthetic process	1/254	3/18866	0.0398509	0.180261	0.144908	ISYNA1	1	Mic_5
GO:0010621	negative regulation of transcription by transcription factor localization	1/254	3/18866	0.0398509	0.180261	0.144908	ID1	1	Mic_5
GO:0015878	biotin transport	1/254	3/18866	0.0398509	0.180261	0.144908	ABCG2	1	Mic_5
GO:0018262	isopeptide cross-linking	1/254	3/18866	0.0398509	0.180261	0.144908	TGM2	1	Mic_5
GO:0021817	nucleokinesis involved in cell motility in cerebral cortex radial glia guided migration	1/254	3/18866	0.0398509	0.180261	0.144908	SYNE2	1	Mic_5
GO:0030070	insulin processing	1/254	3/18866	0.0398509	0.180261	0.144908	CPE	1	Mic_5
GO:0033484	nitric oxide homeostasis	1/254	3/18866	0.0398509	0.180261	0.144908	GSTP1	1	Mic_5
GO:0035793	positive regulation of metanephric mesenchymal cell migration by platelet-derived growth factor receptor-beta signaling pathway	1/254	3/18866	0.0398509	0.180261	0.144908	PDGFRB	1	Mic_5
GO:0035879	plasma membrane lactate transport	1/254	3/18866	0.0398509	0.180261	0.144908	SLC16A1	1	Mic_5
GO:0038086	VEGF-activated platelet-derived growth factor receptor signaling pathway	1/254	3/18866	0.0398509	0.180261	0.144908	PDGFRB	1	Mic_5
GO:0038091	positive regulation of cell proliferation by VEGF-activated platelet derived growth factor receptor signaling pathway	1/254	3/18866	0.0398509	0.180261	0.144908	PDGFRB	1	Mic_5
GO:0043335	protein unfolding	1/254	3/18866	0.0398509	0.180261	0.144908	HSP90AA1	1	Mic_5
GO:0043578	nuclear matrix organization	1/254	3/18866	0.0398509	0.180261	0.144908	SYNE1	1	Mic_5
GO:0044467	glial cell-derived neurotrophic factor secretion	1/254	3/18866	0.0398509	0.180261	0.144908	CD34	1	Mic_5
GO:0051941	regulation of amino acid uptake involved in synaptic transmission	1/254	3/18866	0.0398509	0.180261	0.144908	ATP1A2	1	Mic_5
GO:0051946	regulation of glutamate uptake involved in transmission of nerve impulse	1/254	3/18866	0.0398509	0.180261	0.144908	ATP1A2	1	Mic_5
GO:0052042	positive regulation by symbiont of host programmed cell death	1/254	3/18866	0.0398509	0.180261	0.144908	GAPDH	1	Mic_5
GO:0052151	positive regulation by symbiont of host apoptotic process	1/254	3/18866	0.0398509	0.180261	0.144908	GAPDH	1	Mic_5
GO:0052330	positive regulation by organism of programmed cell death in other organism involved in symbiotic interaction	1/254	3/18866	0.0398509	0.180261	0.144908	GAPDH	1	Mic_5
GO:0060327	cytoplasmic actin-based contraction involved in cell motility	1/254	3/18866	0.0398509	0.180261	0.144908	LIMCH1	1	Mic_5
GO:0060978	angiogenesis involved in coronary vascular morphogenesis	1/254	3/18866	0.0398509	0.180261	0.144908	PDGFRB	1	Mic_5
GO:0061975	articular cartilage development	1/254	3/18866	0.0398509	0.180261	0.144908	BGN	1	Mic_5
GO:0070634	transepithelial ammonium transport	1/254	3/18866	0.0398509	0.180261	0.144908	SLC12A2	1	Mic_5
GO:0071409	cellular response to cycloheximide	1/254	3/18866	0.0398509	0.180261	0.144908	KLF2	1	Mic_5
GO:0071657	positive regulation of granulocyte colony-stimulating factor production	1/254	3/18866	0.0398509	0.180261	0.144908	CD34	1	Mic_5
GO:0071691	cardiac muscle thin filament assembly	1/254	3/18866	0.0398509	0.180261	0.144908	NEBL	1	Mic_5
GO:0071898	regulation of estrogen receptor binding	1/254	3/18866	0.0398509	0.180261	0.144908	LEF1	1	Mic_5
GO:0071899	negative regulation of estrogen receptor binding	1/254	3/18866	0.0398509	0.180261	0.144908	LEF1	1	Mic_5
GO:0072011	glomerular endothelium development	1/254	3/18866	0.0398509	0.180261	0.144908	CD34	1	Mic_5
GO:0072262	metanephric glomerular mesangial cell proliferation involved in metanephros development	1/254	3/18866	0.0398509	0.180261	0.144908	PDGFRB	1	Mic_5
GO:0072275	metanephric glomerulus morphogenesis	1/254	3/18866	0.0398509	0.180261	0.144908	PDGFRB	1	Mic_5
GO:0072276	metanephric glomerulus vasculature morphogenesis	1/254	3/18866	0.0398509	0.180261	0.144908	PDGFRB	1	Mic_5
GO:0072277	metanephric glomerular capillary formation	1/254	3/18866	0.0398509	0.180261	0.144908	PDGFRB	1	Mic_5
GO:0090292	nuclear matrix anchoring at nuclear membrane	1/254	3/18866	0.0398509	0.180261	0.144908	SYNE1	1	Mic_5
GO:0097532	stress response to acid chemical	1/254	3/18866	0.0398509	0.180261	0.144908	KLF2	1	Mic_5
GO:0097533	cellular stress response to acid chemical	1/254	3/18866	0.0398509	0.180261	0.144908	KLF2	1	Mic_5
GO:0099152	regulation of neurotransmitter receptor transport, endosome to postsynaptic membrane	1/254	3/18866	0.0398509	0.180261	0.144908	TAMALIN	1	Mic_5
GO:0140157	ammonium import across plasma membrane	1/254	3/18866	0.0398509	0.180261	0.144908	SLC12A7	1	Mic_5
GO:0140200	adenylate cyclase-activating adrenergic receptor signaling pathway involved in regulation of heart rate	1/254	3/18866	0.0398509	0.180261	0.144908	PDE4D	1	Mic_5
GO:1900166	regulation of glial cell-derived neurotrophic factor secretion	1/254	3/18866	0.0398509	0.180261	0.144908	CD34	1	Mic_5
GO:1900168	positive regulation of glial cell-derived neurotrophic factor secretion	1/254	3/18866	0.0398509	0.180261	0.144908	CD34	1	Mic_5
GO:1900238	regulation of metanephric mesenchymal cell migration by platelet-derived growth factor receptor-beta signaling pathway	1/254	3/18866	0.0398509	0.180261	0.144908	PDGFRB	1	Mic_5
GO:1901252	regulation of intracellular transport of viral material	1/254	3/18866	0.0398509	0.180261	0.144908	BST2	1	Mic_5
GO:1901258	positive regulation of macrophage colony-stimulating factor production	1/254	3/18866	0.0398509	0.180261	0.144908	CD34	1	Mic_5
GO:1903279	regulation of calcium:sodium antiporter activity	1/254	3/18866	0.0398509	0.180261	0.144908	ATP1A2	1	Mic_5
GO:1903660	negative regulation of complement-dependent cytotoxicity	1/254	3/18866	0.0398509	0.180261	0.144908	HSP90AB1	1	Mic_5
GO:1903984	positive regulation of TRAIL-activated apoptotic signaling pathway	1/254	3/18866	0.0398509	0.180261	0.144908	TIMP3	1	Mic_5
GO:1904273	L-alanine import across plasma membrane	1/254	3/18866	0.0398509	0.180261	0.144908	SLC3A2	1	Mic_5
GO:1904395	positive regulation of skeletal muscle acetylcholine-gated channel clustering	1/254	3/18866	0.0398509	0.180261	0.144908	PTN	1	Mic_5
GO:1904694	negative regulation of vascular associated smooth muscle contraction	1/254	3/18866	0.0398509	0.180261	0.144908	ARHGAP42	1	Mic_5
GO:1905271	regulation of proton-transporting ATP synthase activity, rotational mechanism	1/254	3/18866	0.0398509	0.180261	0.144908	TMSB4X	1	Mic_5
GO:1905273	positive regulation of proton-transporting ATP synthase activity, rotational mechanism	1/254	3/18866	0.0398509	0.180261	0.144908	TMSB4X	1	Mic_5
GO:2000097	regulation of smooth muscle cell-matrix adhesion	1/254	3/18866	0.0398509	0.180261	0.144908	APOD	1	Mic_5
GO:2000327	positive regulation of nuclear receptor transcription coactivator activity	1/254	3/18866	0.0398509	0.180261	0.144908	TACC1	1	Mic_5
GO:2000435	negative regulation of protein neddylation	1/254	3/18866	0.0398509	0.180261	0.144908	RPL11	1	Mic_5
GO:2000591	positive regulation of metanephric mesenchymal cell migration	1/254	3/18866	0.0398509	0.180261	0.144908	PDGFRB	1	Mic_5
GO:2000978	negative regulation of forebrain neuron differentiation	1/254	3/18866	0.0398509	0.180261	0.144908	B2M	1	Mic_5
GO:0043488	regulation of mRNA stability	6/254	186/18866	0.0403509	0.182299	0.146545	HSPA1A/HSPB1/RPS27A/UBB/UBC/VIM	6	Mic_5
GO:0003094	glomerular filtration	2/254	24/18866	0.0410246	0.183536	0.14754	ADGRF5/CD34	2	Mic_5
GO:0032753	positive regulation of interleukin-4 production	2/254	24/18866	0.0410246	0.183536	0.14754	HLA-E/SLC7A5	2	Mic_5
GO:0048745	smooth muscle tissue development	2/254	24/18866	0.0410246	0.183536	0.14754	ENG/PDGFRB	2	Mic_5
GO:0062009	secondary palate development	2/254	24/18866	0.0410246	0.183536	0.14754	LEF1/LRRC32	2	Mic_5
GO:0086064	cell communication by electrical coupling involved in cardiac conduction	2/254	24/18866	0.0410246	0.183536	0.14754	ATP1A2/PDE4D	2	Mic_5
GO:0090169	regulation of spindle assembly	2/254	24/18866	0.0410246	0.183536	0.14754	HSPA1A/HSPA1B	2	Mic_5
GO:0098581	detection of external biotic stimulus	2/254	24/18866	0.0410246	0.183536	0.14754	HLA-A/HLA-B	2	Mic_5
GO:1904666	regulation of ubiquitin protein ligase activity	2/254	24/18866	0.0410246	0.183536	0.14754	RPL11/RPS7	2	Mic_5
GO:1902476	chloride transmembrane transport	4/254	97/18866	0.0421011	0.188123	0.151227	ANO2/SLC12A2/SLC12A7/SLC26A3	4	Mic_5
GO:0010959	regulation of metal ion transport	10/254	396/18866	0.0425779	0.189949	0.152695	ACTN4/AHNAK/ATP1A2/B2M/CD63/KCNE4/PDE4D/PDGFRB/SLC30A10/STOM	10	Mic_5
GO:0043405	regulation of MAP kinase activity	9/254	342/18866	0.042613	0.189949	0.152695	DUSP1/FLT1/GSTP1/ITGA1/PDGFRB/RPS27A/SASH1/UBB/UBC	9	Mic_5
GO:0006835	dicarboxylic acid transport	4/254	98/18866	0.043447	0.193431	0.155494	ATP1A2/SLC12A2/SLC26A3/SLC38A2	4	Mic_5
GO:0002092	positive regulation of receptor internalization	2/254	25/18866	0.0442045	0.195854	0.157442	CD63/MAGI2	2	Mic_5
GO:0046697	decidualization	2/254	25/18866	0.0442045	0.195854	0.157442	BSG/PTN	2	Mic_5
GO:0097205	renal filtration	2/254	25/18866	0.0442045	0.195854	0.157442	ADGRF5/CD34	2	Mic_5
GO:2001026	regulation of endothelial cell chemotaxis	2/254	25/18866	0.0442045	0.195854	0.157442	HSPB1/TMSB4X	2	Mic_5
GO:0035296	regulation of tube diameter	5/254	143/18866	0.0443364	0.195966	0.157532	ARHGAP42/ATP1A2/ITGA1/PRKG1/PTPRM	5	Mic_5
GO:0097746	regulation of blood vessel diameter	5/254	143/18866	0.0443364	0.195966	0.157532	ARHGAP42/ATP1A2/ITGA1/PRKG1/PTPRM	5	Mic_5
GO:0002474	antigen processing and presentation of peptide antigen via MHC class I	4/254	99/18866	0.0448168	0.197614	0.158857	B2M/HLA-A/HLA-B/HLA-E	4	Mic_5
GO:0051817	modulation of process of other organism involved in symbiotic interaction	4/254	99/18866	0.0448168	0.197614	0.158857	GAPDH/IFI27/LEF1/STOM	4	Mic_5
GO:0031102	neuron projection regeneration	3/254	59/18866	0.045175	0.198478	0.159552	APOD/DHFR/PTN	3	Mic_5
GO:0042306	regulation of protein import into nucleus	3/254	59/18866	0.045175	0.198478	0.159552	APOD/HSP90AB1/ZIC1	3	Mic_5
GO:0050707	regulation of cytokine secretion	3/254	59/18866	0.045175	0.198478	0.159552	CD34/GAPDH/LRRC32	3	Mic_5
GO:0002700	regulation of production of molecular mediator of immune response	5/254	144/18866	0.045449	0.199205	0.160136	B2M/BST2/HLA-A/HLA-E/SLC7A5	5	Mic_5
GO:0035150	regulation of tube size	5/254	144/18866	0.045449	0.199205	0.160136	ARHGAP42/ATP1A2/ITGA1/PRKG1/PTPRM	5	Mic_5
GO:0044272	sulfur compound biosynthetic process	6/254	192/18866	0.045868	0.200802	0.16142	BGN/DCN/ELOVL7/GGT5/GSTP1/PRELP	6	Mic_5
GO:0006813	potassium ion transport	7/254	242/18866	0.045941	0.200882	0.161484	ABCC9/ATP1A2/CD63/KCNE4/SLC12A2/SLC12A7/SLC24A2	7	Mic_5
GO:0002702	positive regulation of production of molecular mediator of immune response	4/254	100/18866	0.0462107	0.201582	0.162047	B2M/HLA-A/HLA-E/SLC7A5	4	Mic_5
GO:0070301	cellular response to hydrogen peroxide	4/254	100/18866	0.0462107	0.201582	0.162047	ETS1/KLF2/PDGFRB/RHOB	4	Mic_5
GO:0030041	actin filament polymerization	6/254	193/18866	0.0468309	0.204045	0.164027	EPS8/FAM107A/PFN1/SPTBN1/TMSB10/TMSB4X	6	Mic_5
GO:0035904	aorta development	3/254	60/18866	0.047096	0.204177	0.164132	ADAMTS9/ENG/PDGFRB	3	Mic_5
GO:0042093	T-helper cell differentiation	3/254	60/18866	0.047096	0.204177	0.164132	FOXP1/LEF1/RORA	3	Mic_5
GO:1903428	positive regulation of reactive oxygen species biosynthetic process	3/254	60/18866	0.047096	0.204177	0.164132	HSP90AA1/HSP90AB1/KLF2	3	Mic_5
GO:0009615	response to virus	9/254	349/18866	0.047358	0.204177	0.164132	ABCC9/BST2/HSPB1/IFI27/IFITM2/IFITM3/RNF125/RPS15A/TPT1	9	Mic_5
GO:0002507	tolerance induction	2/254	26/18866	0.0474726	0.204177	0.164132	HLA-B/HLA-E	2	Mic_5
GO:0030206	chondroitin sulfate biosynthetic process	2/254	26/18866	0.0474726	0.204177	0.164132	BGN/DCN	2	Mic_5
GO:0032743	positive regulation of interleukin-2 production	2/254	26/18866	0.0474726	0.204177	0.164132	PDE4D/SPTBN1	2	Mic_5
GO:0055083	monovalent inorganic anion homeostasis	2/254	26/18866	0.0474726	0.204177	0.164132	SLC12A2/SLC12A7	2	Mic_5
GO:0060390	regulation of SMAD protein signal transduction	2/254	26/18866	0.0474726	0.204177	0.164132	SPTBN1/WWTR1	2	Mic_5
GO:0071425	hematopoietic stem cell proliferation	2/254	26/18866	0.0474726	0.204177	0.164132	CD34/MECOM	2	Mic_5
GO:0072202	cell differentiation involved in metanephros development	2/254	26/18866	0.0474726	0.204177	0.164132	CD34/WWTR1	2	Mic_5
GO:0045639	positive regulation of myeloid cell differentiation	4/254	101/18866	0.0476286	0.2043	0.164232	ETS1/HSPA1A/HSPA1B/LEF1	4	Mic_5
GO:0033002	muscle cell proliferation	7/254	244/18866	0.0476414	0.2043	0.164232	APOD/FOXP1/GSTP1/NOTCH3/PDGFRB/PRKG1/TGM2	7	Mic_5
GO:0042542	response to hydrogen peroxide	5/254	146/18866	0.0477239	0.2043	0.164232	DUSP1/ETS1/KLF2/PDGFRB/RHOB	5	Mic_5
GO:0046631	alpha-beta T cell activation	5/254	146/18866	0.0477239	0.2043	0.164232	FOXP1/HLA-A/HLA-E/LEF1/RORA	5	Mic_5
GO:0043487	regulation of RNA stability	6/254	195/18866	0.0487942	0.208064	0.167257	HSPA1A/HSPB1/RPS27A/UBB/UBC/VIM	6	Mic_5
GO:1905475	regulation of protein localization to membrane	6/254	195/18866	0.0487942	0.208064	0.167257	ACTB/GPC5/TAMALIN/PTN/SPTBN1/STOM	6	Mic_5
GO:0007189	adenylate cyclase-activating G protein-coupled receptor signaling pathway	5/254	147/18866	0.0488862	0.208064	0.167257	ADGRL3/ADGRL4/PDE4D/PTH1R/RAMP2	5	Mic_5
GO:0044409	entry into host	5/254	147/18866	0.0488862	0.208064	0.167257	HSPA1A/HSPA1B/IFITM2/IFITM3/LGALS1	5	Mic_5
GO:0051384	response to glucocorticoid	5/254	147/18866	0.0488862	0.208064	0.167257	DUSP1/FAM107A/GSTP1/IGFBP7/SPARC	5	Mic_5
GO:0021872	forebrain generation of neurons	3/254	61/18866	0.0490567	0.208066	0.167259	B2M/LEF1/UBB	3	Mic_5
GO:0042267	natural killer cell mediated cytotoxicity	3/254	61/18866	0.0490567	0.208066	0.167259	HLA-A/HLA-B/HLA-E	3	Mic_5
GO:0045071	negative regulation of viral genome replication	3/254	61/18866	0.0490567	0.208066	0.167259	BST2/IFITM2/IFITM3	3	Mic_5
GO:0002683	negative regulation of immune system process	11/254	463/18866	0.0496033	0.208676	0.167749	A2M/ADGRF5/APOD/BST2/DUSP1/HLA-A/HLA-B/HLA-E/LRRC32/RNF125/RPS19	11	Mic_5
GO:0002040	sprouting angiogenesis	6/254	196/18866	0.0497947	0.208676	0.167749	ADAMTS9/KLF2/LEF1/RAMP2/RHOJ/TJP1	6	Mic_5
GO:0048661	positive regulation of smooth muscle cell proliferation	4/254	103/18866	0.050536	0.208676	0.167749	FOXP1/NOTCH3/PDGFRB/TGM2	4	Mic_5
GO:0098869	cellular oxidant detoxification	4/254	103/18866	0.050536	0.208676	0.167749	DHFR/GSTP1/SELENOW/TXNRD1	4	Mic_5
GO:1901890	positive regulation of cell junction assembly	4/254	103/18866	0.050536	0.208676	0.167749	ADGRL3/AGRN/CLDN5/IL1RAPL1	4	Mic_5
GO:0010996	response to auditory stimulus	2/254	27/18866	0.050826	0.208676	0.167749	ATP1A2/PTN	2	Mic_5
GO:0036037	CD8-positive, alpha-beta T cell activation	2/254	27/18866	0.050826	0.208676	0.167749	HLA-A/HLA-E	2	Mic_5
GO:1900120	regulation of receptor binding	2/254	27/18866	0.050826	0.208676	0.167749	B2M/LEF1	2	Mic_5
GO:0002831	regulation of response to biotic stimulus	10/254	409/18866	0.0509183	0.208676	0.167749	A2M/FOXP1/HLA-A/HLA-B/HLA-E/HSP90AB1/ICAM2/RNF125/RPS19/SASH1	10	Mic_5
GO:0002294	CD4-positive, alpha-beta T cell differentiation involved in immune response	3/254	62/18866	0.0510569	0.208676	0.167749	FOXP1/LEF1/RORA	3	Mic_5
GO:0007405	neuroblast proliferation	3/254	62/18866	0.0510569	0.208676	0.167749	LEF1/PTN/SOX5	3	Mic_5
GO:0010803	regulation of tumor necrosis factor-mediated signaling pathway	3/254	62/18866	0.0510569	0.208676	0.167749	GSTP1/HSPA1A/HSPA1B	3	Mic_5
GO:0051851	modulation by host of symbiont process	3/254	62/18866	0.0510569	0.208676	0.167749	IFI27/LEF1/STOM	3	Mic_5
GO:1904589	regulation of protein import	3/254	62/18866	0.0510569	0.208676	0.167749	APOD/HSP90AB1/ZIC1	3	Mic_5
GO:2001244	positive regulation of intrinsic apoptotic signaling pathway	3/254	62/18866	0.0510569	0.208676	0.167749	RPL11/RPS7/UBB	3	Mic_5
GO:0014074	response to purine-containing compound	5/254	149/18866	0.0512607	0.208676	0.167749	ABCC9/BSG/DUSP1/SLC26A3/SPARC	5	Mic_5
GO:0002456	T cell mediated immunity	4/254	104/18866	0.0520255	0.208676	0.167749	B2M/HLA-A/HLA-B/HLA-E	4	Mic_5
GO:0035148	tube formation	5/254	150/18866	0.0524729	0.208676	0.167749	DLC1/PFN1/PODXL/RPS7/TGM2	5	Mic_5
GO:0060041	retina development in camera-type eye	5/254	150/18866	0.0524729	0.208676	0.167749	PDGFRB/PFDN5/PTN/PTPRM/RHOJ	5	Mic_5
GO:0001794	type IIa hypersensitivity	1/254	4/18866	0.0527798	0.208676	0.167749	HLA-E	1	Mic_5
GO:0001796	regulation of type IIa hypersensitivity	1/254	4/18866	0.0527798	0.208676	0.167749	HLA-E	1	Mic_5
GO:0001907	killing by symbiont of host cells	1/254	4/18866	0.0527798	0.208676	0.167749	GAPDH	1	Mic_5
GO:0002445	type II hypersensitivity	1/254	4/18866	0.0527798	0.208676	0.167749	HLA-E	1	Mic_5
GO:0002892	regulation of type II hypersensitivity	1/254	4/18866	0.0527798	0.208676	0.167749	HLA-E	1	Mic_5
GO:0003273	cell migration involved in endocardial cushion formation	1/254	4/18866	0.0527798	0.208676	0.167749	ENG	1	Mic_5
GO:0006931	substrate-dependent cell migration, cell attachment to substrate	1/254	4/18866	0.0527798	0.208676	0.167749	FN1	1	Mic_5
GO:0007161	calcium-independent cell-matrix adhesion	1/254	4/18866	0.0527798	0.208676	0.167749	FN1	1	Mic_5
GO:0007598	blood coagulation, extrinsic pathway	1/254	4/18866	0.0527798	0.208676	0.167749	TFPI	1	Mic_5
GO:0018199	peptidyl-glutamine modification	1/254	4/18866	0.0527798	0.208676	0.167749	TGM2	1	Mic_5
GO:0021886	hypothalamus gonadotrophin-releasing hormone neuron differentiation	1/254	4/18866	0.0527798	0.208676	0.167749	UBB	1	Mic_5
GO:0021888	hypothalamus gonadotrophin-releasing hormone neuron development	1/254	4/18866	0.0527798	0.208676	0.167749	UBB	1	Mic_5
GO:0021943	formation of radial glial scaffolds	1/254	4/18866	0.0527798	0.208676	0.167749	LEF1	1	Mic_5
GO:0022009	central nervous system vasculogenesis	1/254	4/18866	0.0527798	0.208676	0.167749	ENG	1	Mic_5
GO:0032224	positive regulation of synaptic transmission, cholinergic	1/254	4/18866	0.0527798	0.208676	0.167749	LAMA2	1	Mic_5
GO:0032417	positive regulation of sodium:proton antiporter activity	1/254	4/18866	0.0527798	0.208676	0.167749	ACTN4	1	Mic_5
GO:0033366	protein localization to secretory granule	1/254	4/18866	0.0527798	0.208676	0.167749	CPE	1	Mic_5
GO:0035709	memory T cell activation	1/254	4/18866	0.0527798	0.208676	0.167749	HLA-A	1	Mic_5
GO:0035788	cell migration involved in metanephros development	1/254	4/18866	0.0527798	0.208676	0.167749	PDGFRB	1	Mic_5
GO:0035789	metanephric mesenchymal cell migration	1/254	4/18866	0.0527798	0.208676	0.167749	PDGFRB	1	Mic_5
GO:0045903	positive regulation of translational fidelity	1/254	4/18866	0.0527798	0.208676	0.167749	RPS9	1	Mic_5
GO:0046452	dihydrofolate metabolic process	1/254	4/18866	0.0527798	0.208676	0.167749	DHFR	1	Mic_5
GO:0046898	response to cycloheximide	1/254	4/18866	0.0527798	0.208676	0.167749	KLF2	1	Mic_5
GO:0051771	negative regulation of nitric-oxide synthase biosynthetic process	1/254	4/18866	0.0527798	0.208676	0.167749	GSTP1	1	Mic_5
GO:0051933	amino acid neurotransmitter reuptake	1/254	4/18866	0.0527798	0.208676	0.167749	ATP1A2	1	Mic_5
GO:0051935	glutamate reuptake	1/254	4/18866	0.0527798	0.208676	0.167749	ATP1A2	1	Mic_5
GO:0060244	negative regulation of cell proliferation involved in contact inhibition	1/254	4/18866	0.0527798	0.208676	0.167749	DACH1	1	Mic_5
GO:0060699	regulation of endoribonuclease activity	1/254	4/18866	0.0527798	0.208676	0.167749	HSPA1A	1	Mic_5
GO:0071655	regulation of granulocyte colony-stimulating factor production	1/254	4/18866	0.0527798	0.208676	0.167749	CD34	1	Mic_5
GO:0072278	metanephric comma-shaped body morphogenesis	1/254	4/18866	0.0527798	0.208676	0.167749	PDGFRB	1	Mic_5
GO:0097118	neuroligin clustering involved in postsynaptic membrane assembly	1/254	4/18866	0.0527798	0.208676	0.167749	MAGI2	1	Mic_5
GO:0099039	sphingolipid translocation	1/254	4/18866	0.0527798	0.208676	0.167749	ABCB1	1	Mic_5
GO:1901529	positive regulation of anion channel activity	1/254	4/18866	0.0527798	0.208676	0.167749	ABCB1	1	Mic_5
GO:1903842	response to arsenite ion	1/254	4/18866	0.0527798	0.208676	0.167749	SLC38A2	1	Mic_5
GO:1903843	cellular response to arsenite ion	1/254	4/18866	0.0527798	0.208676	0.167749	SLC38A2	1	Mic_5
GO:1904016	response to Thyroglobulin triiodothyronine	1/254	4/18866	0.0527798	0.208676	0.167749	SLC2A1	1	Mic_5
GO:1904557	L-alanine transmembrane transport	1/254	4/18866	0.0527798	0.208676	0.167749	SLC3A2	1	Mic_5
GO:1990410	adrenomedullin receptor signaling pathway	1/254	4/18866	0.0527798	0.208676	0.167749	RAMP2	1	Mic_5
GO:2000325	regulation of nuclear receptor transcription coactivator activity	1/254	4/18866	0.0527798	0.208676	0.167749	TACC1	1	Mic_5
GO:2000346	negative regulation of hepatocyte proliferation	1/254	4/18866	0.0527798	0.208676	0.167749	LIMS2	1	Mic_5
GO:2000434	regulation of protein neddylation	1/254	4/18866	0.0527798	0.208676	0.167749	RPL11	1	Mic_5
GO:2000491	positive regulation of hepatic stellate cell activation	1/254	4/18866	0.0527798	0.208676	0.167749	PDGFRB	1	Mic_5
GO:2000589	regulation of metanephric mesenchymal cell migration	1/254	4/18866	0.0527798	0.208676	0.167749	PDGFRB	1	Mic_5
GO:2000741	positive regulation of mesenchymal stem cell differentiation	1/254	4/18866	0.0527798	0.208676	0.167749	SOX5	1	Mic_5
GO:0019933	cAMP-mediated signaling	6/254	199/18866	0.0528714	0.208814	0.16786	ADGRL3/ADGRL4/PDE4D/PDE7B/PTH1R/RAMP2	6	Mic_5
GO:0002287	alpha-beta T cell activation involved in immune response	3/254	63/18866	0.0530961	0.209251	0.168212	FOXP1/LEF1/RORA	3	Mic_5
GO:0002293	alpha-beta T cell differentiation involved in immune response	3/254	63/18866	0.0530961	0.209251	0.168212	FOXP1/LEF1/RORA	3	Mic_5
GO:0002824	positive regulation of adaptive immune response based on somatic recombination of immune receptors built from immunoglobulin superfamily domains	4/254	105/18866	0.0535389	0.210544	0.169251	B2M/HLA-A/HLA-B/HLA-E	4	Mic_5
GO:0048259	regulation of receptor-mediated endocytosis	4/254	105/18866	0.0535389	0.210544	0.169251	B2M/CD63/MAGI2/SGIP1	4	Mic_5
GO:0061041	regulation of wound healing	5/254	151/18866	0.0537018	0.210959	0.169585	ACTG1/CD34/PRKG1/SLC12A2/TFPI	5	Mic_5
GO:0000470	maturation of LSU-rRNA	2/254	28/18866	0.0542617	0.212477	0.170805	RPL35/RPL7A	2	Mic_5
GO:0002335	mature B cell differentiation	2/254	28/18866	0.0542617	0.212477	0.170805	ITM2A/LGALS1	2	Mic_5
GO:0006972	hyperosmotic response	2/254	28/18866	0.0542617	0.212477	0.170805	SLC12A2/SLC2A1	2	Mic_5
GO:0031099	regeneration	6/254	201/18866	0.0549856	0.214904	0.172756	APOD/DHFR/GSTP1/PTN/RPL10/RPL30	6	Mic_5
GO:0002708	positive regulation of lymphocyte mediated immunity	4/254	106/18866	0.0550759	0.214904	0.172756	B2M/HLA-A/HLA-B/HLA-E	4	Mic_5
GO:0032091	negative regulation of protein binding	4/254	106/18866	0.0550759	0.214904	0.172756	ACTB/B2M/ID1/LEF1	4	Mic_5
GO:0032507	maintenance of protein location in cell	3/254	64/18866	0.055174	0.214904	0.172756	SYNE1/TMSB10/TMSB4X	3	Mic_5
GO:0046173	polyol biosynthetic process	3/254	64/18866	0.055174	0.214904	0.172756	DHFR/ISYNA1/PTH1R	3	Mic_5
GO:0031668	cellular response to extracellular stimulus	7/254	253/18866	0.0557874	0.217009	0.174448	CADPS2/FAM107A/GSTP1/PTN/RNF152/SLC2A1/SLC38A2	7	Mic_5
GO:0010639	negative regulation of organelle organization	10/254	416/18866	0.0558328	0.217009	0.174448	DLC1/DUSP1/EPS8/FKBP4/HSPA1A/PFN1/SPTBN1/TJP1/TMSB10/TMSB4X	10	Mic_5
GO:0006936	muscle contraction	9/254	362/18866	0.0570754	0.221503	0.17806	ARHGAP42/ATP1A2/CALD1/ITGA1/KCNE4/MYL6/PDE4D/PRKG1/VIM	9	Mic_5
GO:0006940	regulation of smooth muscle contraction	3/254	65/18866	0.0572904	0.221503	0.17806	ARHGAP42/ATP1A2/PRKG1	3	Mic_5
GO:0031640	killing of cells of other organism	3/254	65/18866	0.0572904	0.221503	0.17806	GAPDH/RPL30/RPS19	3	Mic_5
GO:0032729	positive regulation of interferon-gamma production	3/254	65/18866	0.0572904	0.221503	0.17806	HLA-A/PDE4D/SLC7A5	3	Mic_5
GO:1902305	regulation of sodium ion transmembrane transport	3/254	65/18866	0.0572904	0.221503	0.17806	ACTN4/ATP1A2/STOM	3	Mic_5
GO:0010977	negative regulation of neuron projection development	5/254	154/18866	0.0574882	0.221801	0.1783	B2M/FKBP4/ID1/LGALS1/VIM	5	Mic_5
GO:0061351	neural precursor cell proliferation	5/254	154/18866	0.0574882	0.221801	0.1783	LEF1/LIMS2/PTN/RORA/SOX5	5	Mic_5
GO:0007020	microtubule nucleation	2/254	29/18866	0.057777	0.222448	0.17882	HSPA1A/HSPA1B	2	Mic_5
GO:0045822	negative regulation of heart contraction	2/254	29/18866	0.057777	0.222448	0.17882	ATP1A2/PDE4D	2	Mic_5
GO:0001909	leukocyte mediated cytotoxicity	4/254	108/18866	0.0582211	0.223806	0.179912	B2M/HLA-A/HLA-B/HLA-E	4	Mic_5
GO:0060348	bone development	6/254	204/18866	0.0582516	0.223806	0.179912	BGN/ENG/FOXP1/RPL13/SERPINH1/SPARC	6	Mic_5
GO:0002228	natural killer cell mediated immunity	3/254	66/18866	0.0594448	0.227913	0.183213	HLA-A/HLA-B/HLA-E	3	Mic_5
GO:0032922	circadian regulation of gene expression	3/254	66/18866	0.0594448	0.227913	0.183213	ID1/ID3/RORA	3	Mic_5
GO:0006939	smooth muscle contraction	4/254	109/18866	0.0598291	0.228908	0.184014	ARHGAP42/ATP1A2/PDE4D/PRKG1	4	Mic_5
GO:0021761	limbic system development	4/254	109/18866	0.0598291	0.228908	0.184014	ATP1A2/ETS1/LEF1/UBB	4	Mic_5
GO:0051098	regulation of binding	9/254	367/18866	0.061133	0.229467	0.184463	ACTB/B2M/CLDN5/HSP90AB1/ID1/LEF1/RAMP2/RPL11/TMSB4X	9	Mic_5
GO:0006884	cell volume homeostasis	2/254	30/18866	0.0613692	0.229467	0.184463	SLC12A2/SLC12A7	2	Mic_5
GO:0031116	positive regulation of microtubule polymerization	2/254	30/18866	0.0613692	0.229467	0.184463	HSPA1A/HSPA1B	2	Mic_5
GO:0034110	regulation of homotypic cell-cell adhesion	2/254	30/18866	0.0613692	0.229467	0.184463	LGALS1/PRKG1	2	Mic_5
GO:0044788	modulation by host of viral process	2/254	30/18866	0.0613692	0.229467	0.184463	IFI27/STOM	2	Mic_5
GO:0048147	negative regulation of fibroblast proliferation	2/254	30/18866	0.0613692	0.229467	0.184463	DACH1/GSTP1	2	Mic_5
GO:0051642	centrosome localization	2/254	30/18866	0.0613692	0.229467	0.184463	PARD3/SYNE2	2	Mic_5
GO:1900027	regulation of ruffle assembly	2/254	30/18866	0.0613692	0.229467	0.184463	EPS8/PFN1	2	Mic_5
GO:1900746	regulation of vascular endothelial growth factor signaling pathway	2/254	30/18866	0.0613692	0.229467	0.184463	CD63/DCN	2	Mic_5
GO:0002821	positive regulation of adaptive immune response	4/254	110/18866	0.0614605	0.229467	0.184463	B2M/HLA-A/HLA-B/HLA-E	4	Mic_5
GO:0032680	regulation of tumor necrosis factor production	4/254	110/18866	0.0614605	0.229467	0.184463	CD34/FOXP1/GSTP1/HLA-E	4	Mic_5
GO:0072009	nephron epithelium development	4/254	110/18866	0.0614605	0.229467	0.184463	CD34/MAGI2/PODXL/WWTR1	4	Mic_5
GO:0002548	monocyte chemotaxis	3/254	67/18866	0.0616368	0.229467	0.184463	DUSP1/FLT1/RPS19	3	Mic_5
GO:0030239	myofibril assembly	3/254	67/18866	0.0616368	0.229467	0.184463	ACTG1/NEBL/PDGFRB	3	Mic_5
GO:0051965	positive regulation of synapse assembly	3/254	67/18866	0.0616368	0.229467	0.184463	ADGRL3/AGRN/IL1RAPL1	3	Mic_5
GO:0043161	proteasome-mediated ubiquitin-dependent protein catabolic process	10/254	424/18866	0.0618211	0.229467	0.184463	HERC2/HSP90AB1/HSPA1A/HSPA1B/IFI27/RPL11/RPS27A/UBB/UBC/WWTR1	10	Mic_5
GO:0070661	leukocyte proliferation	8/254	313/18866	0.0620018	0.229467	0.184463	BST2/CD151/GSTP1/HLA-A/HLA-E/LEF1/LRRC32/SLC7A1	8	Mic_5
GO:1903362	regulation of cellular protein catabolic process	7/254	260/18866	0.0626886	0.229467	0.184463	HSP90AA1/HSP90AB1/HSPA1A/HSPA1B/RPL11/RPS7/UBB	7	Mic_5
GO:0061013	regulation of mRNA catabolic process	6/254	208/18866	0.0627837	0.229467	0.184463	HSPA1A/HSPB1/RPS27A/UBB/UBC/VIM	6	Mic_5
GO:1902905	positive regulation of supramolecular fiber organization	6/254	208/18866	0.0627837	0.229467	0.184463	HSPA1A/HSPA1B/ID1/LIMCH1/PFN1/RHOC	6	Mic_5
GO:0042110	T cell activation	11/254	483/18866	0.063163	0.229467	0.184463	B2M/CD151/FOXP1/HLA-A/HLA-E/LEF1/LGALS1/LRRC32/RORA/SLC7A1/ZEB1	11	Mic_5
GO:0006625	protein targeting to peroxisome	3/254	68/18866	0.0638661	0.229467	0.184463	RPS27A/UBB/UBC	3	Mic_5
GO:0032642	regulation of chemokine production	3/254	68/18866	0.0638661	0.229467	0.184463	APOD/FOXP1/GSTP1	3	Mic_5
GO:0072662	protein localization to peroxisome	3/254	68/18866	0.0638661	0.229467	0.184463	RPS27A/UBB/UBC	3	Mic_5
GO:0072663	establishment of protein localization to peroxisome	3/254	68/18866	0.0638661	0.229467	0.184463	RPS27A/UBB/UBC	3	Mic_5
GO:0051092	positive regulation of NF-kappaB transcription factor activity	5/254	159/18866	0.0641314	0.229467	0.184463	HSPA1A/HSPA1B/RPS27A/UBB/UBC	5	Mic_5
GO:1902600	proton transmembrane transport	5/254	159/18866	0.0641314	0.229467	0.184463	ACTN4/ATP1A2/ATP5F1E/NDUFA4L2/TMSB4X	5	Mic_5
GO:2000058	regulation of ubiquitin-dependent protein catabolic process	5/254	159/18866	0.0641314	0.229467	0.184463	HSP90AB1/HSPA1A/HSPA1B/RPL11/RPS7	5	Mic_5
GO:0046822	regulation of nucleocytoplasmic transport	4/254	112/18866	0.0647934	0.229467	0.184463	APOD/HSP90AB1/IFI27/ZIC1	4	Mic_5
GO:0009154	purine ribonucleotide catabolic process	2/254	31/18866	0.0650355	0.229467	0.184463	PDE4D/PDE7B	2	Mic_5
GO:0010644	cell communication by electrical coupling	2/254	31/18866	0.0650355	0.229467	0.184463	ATP1A2/PDE4D	2	Mic_5
GO:0050650	chondroitin sulfate proteoglycan biosynthetic process	2/254	31/18866	0.0650355	0.229467	0.184463	BGN/DCN	2	Mic_5
GO:0060325	face morphogenesis	2/254	31/18866	0.0650355	0.229467	0.184463	CLDN5/LEF1	2	Mic_5
GO:0061842	microtubule organizing center localization	2/254	31/18866	0.0650355	0.229467	0.184463	PARD3/SYNE2	2	Mic_5
GO:0030100	regulation of endocytosis	6/254	210/18866	0.0651259	0.229467	0.184463	ACTN4/B2M/CD151/CD63/MAGI2/SGIP1	6	Mic_5
GO:0001887	selenium compound metabolic process	1/254	5/18866	0.0655352	0.229467	0.184463	TXNRD1	1	Mic_5
GO:0002249	lymphocyte anergy	1/254	5/18866	0.0655352	0.229467	0.184463	HLA-B	1	Mic_5
GO:0002568	somatic diversification of T cell receptor genes	1/254	5/18866	0.0655352	0.229467	0.184463	LEF1	1	Mic_5
GO:0002667	regulation of T cell anergy	1/254	5/18866	0.0655352	0.229467	0.184463	HLA-B	1	Mic_5
GO:0002681	somatic recombination of T cell receptor gene segments	1/254	5/18866	0.0655352	0.229467	0.184463	LEF1	1	Mic_5
GO:0002870	T cell anergy	1/254	5/18866	0.0655352	0.229467	0.184463	HLA-B	1	Mic_5
GO:0002911	regulation of lymphocyte anergy	1/254	5/18866	0.0655352	0.229467	0.184463	HLA-B	1	Mic_5
GO:0008582	regulation of synaptic growth at neuromuscular junction	1/254	5/18866	0.0655352	0.229467	0.184463	AGRN	1	Mic_5
GO:0010041	response to iron(III) ion	1/254	5/18866	0.0655352	0.229467	0.184463	B2M	1	Mic_5
GO:0014045	establishment of endothelial blood-brain barrier	1/254	5/18866	0.0655352	0.229467	0.184463	ENG	1	Mic_5
GO:0021764	amygdala development	1/254	5/18866	0.0655352	0.229467	0.184463	ATP1A2	1	Mic_5
GO:0021815	modulation of microtubule cytoskeleton involved in cerebral cortex radial glia guided migration	1/254	5/18866	0.0655352	0.229467	0.184463	SYNE2	1	Mic_5
GO:0030321	transepithelial chloride transport	1/254	5/18866	0.0655352	0.229467	0.184463	SLC12A2	1	Mic_5
GO:0030473	nuclear migration along microtubule	1/254	5/18866	0.0655352	0.229467	0.184463	SYNE2	1	Mic_5
GO:0030644	cellular chloride ion homeostasis	1/254	5/18866	0.0655352	0.229467	0.184463	SLC12A2	1	Mic_5
GO:0031427	response to methotrexate	1/254	5/18866	0.0655352	0.229467	0.184463	DHFR	1	Mic_5
GO:0032218	riboflavin transport	1/254	5/18866	0.0655352	0.229467	0.184463	ABCG2	1	Mic_5
GO:0032907	transforming growth factor beta3 production	1/254	5/18866	0.0655352	0.229467	0.184463	LRRC32	1	Mic_5
GO:0032910	regulation of transforming growth factor beta3 production	1/254	5/18866	0.0655352	0.229467	0.184463	LRRC32	1	Mic_5
GO:0033153	T cell receptor V(D)J recombination	1/254	5/18866	0.0655352	0.229467	0.184463	LEF1	1	Mic_5
GO:0035441	cell migration involved in vasculogenesis	1/254	5/18866	0.0655352	0.229467	0.184463	PDGFRB	1	Mic_5
GO:0035787	cell migration involved in kidney development	1/254	5/18866	0.0655352	0.229467	0.184463	PDGFRB	1	Mic_5
GO:0038033	positive regulation of endothelial cell chemotaxis by VEGF-activated vascular endothelial growth factor receptor signaling pathway	1/254	5/18866	0.0655352	0.229467	0.184463	HSPB1	1	Mic_5
GO:0043932	ossification involved in bone remodeling	1/254	5/18866	0.0655352	0.229467	0.184463	PTN	1	Mic_5
GO:0045040	protein insertion into mitochondrial outer membrane	1/254	5/18866	0.0655352	0.229467	0.184463	HSP90AA1	1	Mic_5
GO:0045636	positive regulation of melanocyte differentiation	1/254	5/18866	0.0655352	0.229467	0.184463	ADAMTS9	1	Mic_5
GO:0045901	positive regulation of translational elongation	1/254	5/18866	0.0655352	0.229467	0.184463	RPL30	1	Mic_5
GO:0046351	disaccharide biosynthetic process	1/254	5/18866	0.0655352	0.229467	0.184463	SLC2A1	1	Mic_5
GO:0048386	positive regulation of retinoic acid receptor signaling pathway	1/254	5/18866	0.0655352	0.229467	0.184463	KLF2	1	Mic_5
GO:0048625	myoblast fate commitment	1/254	5/18866	0.0655352	0.229467	0.184463	EPAS1	1	Mic_5
GO:0050748	negative regulation of lipoprotein metabolic process	1/254	5/18866	0.0655352	0.229467	0.184463	APOD	1	Mic_5
GO:0051414	response to cortisol	1/254	5/18866	0.0655352	0.229467	0.184463	IGFBP7	1	Mic_5
GO:0060040	retinal bipolar neuron differentiation	1/254	5/18866	0.0655352	0.229467	0.184463	PTN	1	Mic_5
GO:0060266	negative regulation of respiratory burst involved in inflammatory response	1/254	5/18866	0.0655352	0.229467	0.184463	RPS19	1	Mic_5
GO:0060509	type I pneumocyte differentiation	1/254	5/18866	0.0655352	0.229467	0.184463	KLF2	1	Mic_5
GO:0060605	tube lumen cavitation	1/254	5/18866	0.0655352	0.229467	0.184463	TGM2	1	Mic_5
GO:0060662	salivary gland cavitation	1/254	5/18866	0.0655352	0.229467	0.184463	TGM2	1	Mic_5
GO:0061302	smooth muscle cell-matrix adhesion	1/254	5/18866	0.0655352	0.229467	0.184463	APOD	1	Mic_5
GO:0071611	granulocyte colony-stimulating factor production	1/254	5/18866	0.0655352	0.229467	0.184463	CD34	1	Mic_5
GO:0071672	negative regulation of smooth muscle cell chemotaxis	1/254	5/18866	0.0655352	0.229467	0.184463	GSTP1	1	Mic_5
GO:0098708	glucose import across plasma membrane	1/254	5/18866	0.0655352	0.229467	0.184463	SLC2A1	1	Mic_5
GO:1901078	negative regulation of relaxation of muscle	1/254	5/18866	0.0655352	0.229467	0.184463	PDE4D	1	Mic_5
GO:1901628	positive regulation of postsynaptic membrane organization	1/254	5/18866	0.0655352	0.229467	0.184463	PTN	1	Mic_5
GO:1902262	apoptotic process involved in blood vessel morphogenesis	1/254	5/18866	0.0655352	0.229467	0.184463	LEF1	1	Mic_5
GO:1902527	positive regulation of protein monoubiquitination	1/254	5/18866	0.0655352	0.229467	0.184463	UBB	1	Mic_5
GO:1903416	response to glycoside	1/254	5/18866	0.0655352	0.229467	0.184463	ATP1A2	1	Mic_5
GO:1904393	regulation of skeletal muscle acetylcholine-gated channel clustering	1/254	5/18866	0.0655352	0.229467	0.184463	PTN	1	Mic_5
GO:1905007	positive regulation of epithelial to mesenchymal transition involved in endocardial cushion formation	1/254	5/18866	0.0655352	0.229467	0.184463	ENG	1	Mic_5
GO:1905605	positive regulation of blood-brain barrier permeability	1/254	5/18866	0.0655352	0.229467	0.184463	TJP1	1	Mic_5
GO:1905749	regulation of endosome to plasma membrane protein transport	1/254	5/18866	0.0655352	0.229467	0.184463	TAMALIN	1	Mic_5
GO:1905962	glutamatergic neuron differentiation	1/254	5/18866	0.0655352	0.229467	0.184463	PTN	1	Mic_5
GO:2000809	positive regulation of synaptic vesicle clustering	1/254	5/18866	0.0655352	0.229467	0.184463	MAGI2	1	Mic_5
GO:2000977	regulation of forebrain neuron differentiation	1/254	5/18866	0.0655352	0.229467	0.184463	B2M	1	Mic_5
GO:2001023	regulation of response to drug	1/254	5/18866	0.0655352	0.229467	0.184463	ADIRF	1	Mic_5
GO:0007187	G protein-coupled receptor signaling pathway, coupled to cyclic nucleotide second messenger	7/254	263/18866	0.0657991	0.230171	0.185029	ADGRL3/ADGRL4/GRM3/GRM8/PDE4D/PTH1R/RAMP2	7	Mic_5
GO:0048662	negative regulation of smooth muscle cell proliferation	3/254	69/18866	0.0661324	0.230897	0.185613	APOD/GSTP1/PRKG1	3	Mic_5
GO:2000573	positive regulation of DNA biosynthetic process	3/254	69/18866	0.0661324	0.230897	0.185613	HSP90AA1/HSP90AB1/PDGFRB	3	Mic_5
GO:0035821	modulation of process of other organism	4/254	113/18866	0.0664947	0.231722	0.186275	GAPDH/IFI27/LEF1/STOM	4	Mic_5
GO:1903555	regulation of tumor necrosis factor superfamily cytokine production	4/254	113/18866	0.0664947	0.231722	0.186275	CD34/FOXP1/GSTP1/HLA-E	4	Mic_5
GO:0043406	positive regulation of MAP kinase activity	7/254	264/18866	0.0668563	0.232761	0.187111	FLT1/ITGA1/PDGFRB/RPS27A/SASH1/UBB/UBC	7	Mic_5
GO:0051701	interaction with host	6/254	212/18866	0.0675187	0.234845	0.188786	GAPDH/HSPA1A/HSPA1B/IFITM2/IFITM3/LGALS1	6	Mic_5
GO:0007254	JNK cascade	6/254	213/18866	0.0687342	0.23741	0.190848	GSTP1/MECOM/RPS27A/SASH1/UBB/UBC	6	Mic_5
GO:0002724	regulation of T cell cytokine production	2/254	32/18866	0.0687734	0.23741	0.190848	B2M/HLA-A	2	Mic_5
GO:0009261	ribonucleotide catabolic process	2/254	32/18866	0.0687734	0.23741	0.190848	PDE4D/PDE7B	2	Mic_5
GO:0010880	regulation of release of sequestered calcium ion into cytosol by sarcoplasmic reticulum	2/254	32/18866	0.0687734	0.23741	0.190848	ATP1A2/PDE4D	2	Mic_5
GO:0035767	endothelial cell chemotaxis	2/254	32/18866	0.0687734	0.23741	0.190848	HSPB1/TMSB4X	2	Mic_5
GO:0097421	liver regeneration	2/254	32/18866	0.0687734	0.23741	0.190848	RPL10/RPL30	2	Mic_5
GO:1902547	regulation of cellular response to vascular endothelial growth factor stimulus	2/254	32/18866	0.0687734	0.23741	0.190848	CD63/DCN	2	Mic_5
GO:1903959	regulation of anion transmembrane transport	2/254	32/18866	0.0687734	0.23741	0.190848	ABCB1/ATP1A2	2	Mic_5
GO:0002292	T cell differentiation involved in immune response	3/254	71/18866	0.0707738	0.24363	0.195848	FOXP1/LEF1/RORA	3	Mic_5
GO:0015800	acidic amino acid transport	3/254	71/18866	0.0707738	0.24363	0.195848	ATP1A2/SLC12A2/SLC38A2	3	Mic_5
GO:0034660	ncRNA metabolic process	11/254	493/18866	0.0707742	0.24363	0.195848	RPL11/RPL35/RPL35A/RPL7A/RPS14/RPS15/RPS19/RPS27/RPS28/RPS7/RPS9	11	Mic_5
GO:0032640	tumor necrosis factor production	4/254	116/18866	0.0717367	0.246713	0.198326	CD34/FOXP1/GSTP1/HLA-E	4	Mic_5
GO:0010464	regulation of mesenchymal cell proliferation	2/254	33/18866	0.0725802	0.247998	0.199359	PTN/ZEB1	2	Mic_5
GO:0043552	positive regulation of phosphatidylinositol 3-kinase activity	2/254	33/18866	0.0725802	0.247998	0.199359	FLT1/PDGFRB	2	Mic_5
GO:0044319	wound healing, spreading of cells	2/254	33/18866	0.0725802	0.247998	0.199359	CD151/RHOC	2	Mic_5
GO:0046640	regulation of alpha-beta T cell proliferation	2/254	33/18866	0.0725802	0.247998	0.199359	HLA-A/HLA-E	2	Mic_5
GO:0048384	retinoic acid receptor signaling pathway	2/254	33/18866	0.0725802	0.247998	0.199359	ACTN4/KLF2	2	Mic_5
GO:0090505	epiboly involved in wound healing	2/254	33/18866	0.0725802	0.247998	0.199359	CD151/RHOC	2	Mic_5
GO:0000281	mitotic cytokinesis	3/254	72/18866	0.0731482	0.247998	0.199359	RHOB/RHOC/SPTBN1	3	Mic_5
GO:0043574	peroxisomal transport	3/254	72/18866	0.0731482	0.247998	0.199359	RPS27A/UBB/UBC	3	Mic_5
GO:0050663	cytokine secretion	3/254	72/18866	0.0731482	0.247998	0.199359	CD34/GAPDH/LRRC32	3	Mic_5
GO:0061515	myeloid cell development	3/254	72/18866	0.0731482	0.247998	0.199359	ADGRF5/FOXP1/KLF2	3	Mic_5
GO:0022407	regulation of cell-cell adhesion	10/254	439/18866	0.0741385	0.247998	0.199359	ETS1/HLA-A/HLA-E/LEF1/LGALS1/LRRC32/PODXL/PRKG1/SLC7A1/TJP1	10	Mic_5
GO:0007569	cell aging	4/254	118/18866	0.0753455	0.247998	0.199359	B2M/ENG/PRELP/SLC30A10	4	Mic_5
GO:0021987	cerebral cortex development	4/254	118/18866	0.0753455	0.247998	0.199359	SLC2A1/SLC38A2/SYNE2/TACC1	4	Mic_5
GO:0006283	transcription-coupled nucleotide-excision repair	3/254	73/18866	0.0755579	0.247998	0.199359	RPS27A/UBB/UBC	3	Mic_5
GO:0051145	smooth muscle cell differentiation	3/254	73/18866	0.0755579	0.247998	0.199359	ENG/RAMP2/ZEB1	3	Mic_5
GO:0051966	regulation of synaptic transmission, glutamatergic	3/254	73/18866	0.0755579	0.247998	0.199359	ATP1A2/GRM3/GRM8	3	Mic_5
GO:1903779	regulation of cardiac conduction	3/254	73/18866	0.0755579	0.247998	0.199359	ABCC9/ATP1A2/PDE4D	3	Mic_5
GO:0031112	positive regulation of microtubule polymerization or depolymerization	2/254	34/18866	0.0764534	0.247998	0.199359	HSPA1A/HSPA1B	2	Mic_5
GO:0042311	vasodilation	2/254	34/18866	0.0764534	0.247998	0.199359	ITGA1/PRKG1	2	Mic_5
GO:0050715	positive regulation of cytokine secretion	2/254	34/18866	0.0764534	0.247998	0.199359	CD34/GAPDH	2	Mic_5
GO:0060236	regulation of mitotic spindle organization	2/254	34/18866	0.0764534	0.247998	0.199359	HSPA1A/HSPA1B	2	Mic_5
GO:0090504	epiboly	2/254	34/18866	0.0764534	0.247998	0.199359	CD151/RHOC	2	Mic_5
GO:0006898	receptor-mediated endocytosis	8/254	328/18866	0.0766783	0.247998	0.199359	B2M/CD63/COLEC12/HSP90AA1/MAGI2/RAMP2/SGIP1/SPARC	8	Mic_5
GO:0071706	tumor necrosis factor superfamily cytokine production	4/254	119/18866	0.0771837	0.247998	0.199359	CD34/FOXP1/GSTP1/HLA-E	4	Mic_5
GO:0021536	diencephalon development	3/254	74/18866	0.0780023	0.247998	0.199359	ETS1/PTN/UBB	3	Mic_5
GO:0086003	cardiac muscle cell contraction	3/254	74/18866	0.0780023	0.247998	0.199359	ATP1A2/KCNE4/PDE4D	3	Mic_5
GO:1903051	negative regulation of proteolysis involved in cellular protein catabolic process	3/254	74/18866	0.0780023	0.247998	0.199359	HSP90AB1/RPL11/RPS7	3	Mic_5
GO:0001996	positive regulation of heart rate by epinephrine-norepinephrine	1/254	6/18866	0.0781196	0.247998	0.199359	PDE4D	1	Mic_5
GO:0002036	regulation of L-glutamate import across plasma membrane	1/254	6/18866	0.0781196	0.247998	0.199359	ATP1A2	1	Mic_5
GO:0002232	leukocyte chemotaxis involved in inflammatory response	1/254	6/18866	0.0781196	0.247998	0.199359	PTN	1	Mic_5
GO:0002424	T cell mediated immune response to tumor cell	1/254	6/18866	0.0781196	0.247998	0.199359	HLA-A	1	Mic_5
GO:0002476	antigen processing and presentation of endogenous peptide antigen via MHC class Ib	1/254	6/18866	0.0781196	0.247998	0.199359	HLA-E	1	Mic_5
GO:0002885	positive regulation of hypersensitivity	1/254	6/18866	0.0781196	0.247998	0.199359	HLA-E	1	Mic_5
GO:0003402	planar cell polarity pathway involved in axis elongation	1/254	6/18866	0.0781196	0.247998	0.199359	MAGI2	1	Mic_5
GO:0007182	common-partner SMAD protein phosphorylation	1/254	6/18866	0.0781196	0.247998	0.199359	SPTBN1	1	Mic_5
GO:0007185	transmembrane receptor protein tyrosine phosphatase signaling pathway	1/254	6/18866	0.0781196	0.247998	0.199359	PTN	1	Mic_5
GO:0015747	urate transport	1/254	6/18866	0.0781196	0.247998	0.199359	ABCG2	1	Mic_5
GO:0015838	amino-acid betaine transport	1/254	6/18866	0.0781196	0.247998	0.199359	SLC38A2	1	Mic_5
GO:0021873	forebrain neuroblast division	1/254	6/18866	0.0781196	0.247998	0.199359	LEF1	1	Mic_5
GO:0032222	regulation of synaptic transmission, cholinergic	1/254	6/18866	0.0781196	0.247998	0.199359	LAMA2	1	Mic_5
GO:0032415	regulation of sodium:proton antiporter activity	1/254	6/18866	0.0781196	0.247998	0.199359	ACTN4	1	Mic_5
GO:0032534	regulation of microvillus assembly	1/254	6/18866	0.0781196	0.247998	0.199359	PODXL	1	Mic_5
GO:0032696	negative regulation of interleukin-13 production	1/254	6/18866	0.0781196	0.247998	0.199359	LEF1	1	Mic_5
GO:0033634	positive regulation of cell-cell adhesion mediated by integrin	1/254	6/18866	0.0781196	0.247998	0.199359	PODXL	1	Mic_5
GO:0034334	adherens junction maintenance	1/254	6/18866	0.0781196	0.247998	0.199359	TJP1	1	Mic_5
GO:0035900	response to isolation stress	1/254	6/18866	0.0781196	0.247998	0.199359	LGALS1	1	Mic_5
GO:0036015	response to interleukin-3	1/254	6/18866	0.0781196	0.247998	0.199359	MT2A	1	Mic_5
GO:0036016	cellular response to interleukin-3	1/254	6/18866	0.0781196	0.247998	0.199359	MT2A	1	Mic_5
GO:0044531	modulation of programmed cell death in other organism	1/254	6/18866	0.0781196	0.247998	0.199359	GAPDH	1	Mic_5
GO:0044532	modulation of apoptotic process in other organism	1/254	6/18866	0.0781196	0.247998	0.199359	GAPDH	1	Mic_5
GO:0045634	regulation of melanocyte differentiation	1/254	6/18866	0.0781196	0.247998	0.199359	ADAMTS9	1	Mic_5
GO:0051454	intracellular pH elevation	1/254	6/18866	0.0781196	0.247998	0.199359	SLC26A3	1	Mic_5
GO:0052150	modulation by symbiont of host apoptotic process	1/254	6/18866	0.0781196	0.247998	0.199359	GAPDH	1	Mic_5
GO:0052248	modulation of programmed cell death in other organism involved in symbiotic interaction	1/254	6/18866	0.0781196	0.247998	0.199359	GAPDH	1	Mic_5
GO:0052433	modulation by organism of apoptotic process in other organism involved in symbiotic interaction	1/254	6/18866	0.0781196	0.247998	0.199359	GAPDH	1	Mic_5
GO:0055009	atrial cardiac muscle tissue morphogenesis	1/254	6/18866	0.0781196	0.247998	0.199359	ENG	1	Mic_5
GO:0055059	asymmetric neuroblast division	1/254	6/18866	0.0781196	0.247998	0.199359	SOX5	1	Mic_5
GO:0060264	regulation of respiratory burst involved in inflammatory response	1/254	6/18866	0.0781196	0.247998	0.199359	RPS19	1	Mic_5
GO:0060268	negative regulation of respiratory burst	1/254	6/18866	0.0781196	0.247998	0.199359	RPS19	1	Mic_5
GO:0060426	lung vasculature development	1/254	6/18866	0.0781196	0.247998	0.199359	ID1	1	Mic_5
GO:0061470	T follicular helper cell differentiation	1/254	6/18866	0.0781196	0.247998	0.199359	FOXP1	1	Mic_5
GO:0061643	chemorepulsion of axon	1/254	6/18866	0.0781196	0.247998	0.199359	UNC5C	1	Mic_5
GO:0071866	negative regulation of apoptotic process in bone marrow cell	1/254	6/18866	0.0781196	0.247998	0.199359	LEF1	1	Mic_5
GO:0072008	glomerular mesangial cell differentiation	1/254	6/18866	0.0781196	0.247998	0.199359	CD34	1	Mic_5
GO:0072049	comma-shaped body morphogenesis	1/254	6/18866	0.0781196	0.247998	0.199359	PDGFRB	1	Mic_5
GO:0072284	metanephric S-shaped body morphogenesis	1/254	6/18866	0.0781196	0.247998	0.199359	PDGFRB	1	Mic_5
GO:0072719	cellular response to cisplatin	1/254	6/18866	0.0781196	0.247998	0.199359	ADIRF	1	Mic_5
GO:0089709	L-histidine transmembrane transport	1/254	6/18866	0.0781196	0.247998	0.199359	SLC7A1	1	Mic_5
GO:0090027	negative regulation of monocyte chemotaxis	1/254	6/18866	0.0781196	0.247998	0.199359	DUSP1	1	Mic_5
GO:0097638	L-arginine import across plasma membrane	1/254	6/18866	0.0781196	0.247998	0.199359	SLC7A1	1	Mic_5
GO:0097647	amylin receptor signaling pathway	1/254	6/18866	0.0781196	0.247998	0.199359	RAMP2	1	Mic_5
GO:0098704	carbohydrate import across plasma membrane	1/254	6/18866	0.0781196	0.247998	0.199359	SLC2A1	1	Mic_5
GO:0140271	hexose import across plasma membrane	1/254	6/18866	0.0781196	0.247998	0.199359	SLC2A1	1	Mic_5
GO:1901166	neural crest cell migration involved in autonomic nervous system development	1/254	6/18866	0.0781196	0.247998	0.199359	FN1	1	Mic_5
GO:1901552	positive regulation of endothelial cell development	1/254	6/18866	0.0781196	0.247998	0.199359	CLDN5	1	Mic_5
GO:1901897	regulation of relaxation of cardiac muscle	1/254	6/18866	0.0781196	0.247998	0.199359	PDE4D	1	Mic_5
GO:1902498	regulation of protein autoubiquitination	1/254	6/18866	0.0781196	0.247998	0.199359	SASH1	1	Mic_5
GO:1902525	regulation of protein monoubiquitination	1/254	6/18866	0.0781196	0.247998	0.199359	UBB	1	Mic_5
GO:1903026	negative regulation of RNA polymerase II regulatory region sequence-specific DNA binding	1/254	6/18866	0.0781196	0.247998	0.199359	TMSB4X	1	Mic_5
GO:1903121	regulation of TRAIL-activated apoptotic signaling pathway	1/254	6/18866	0.0781196	0.247998	0.199359	TIMP3	1	Mic_5
GO:1903142	positive regulation of establishment of endothelial barrier	1/254	6/18866	0.0781196	0.247998	0.199359	CLDN5	1	Mic_5
GO:1903348	positive regulation of bicellular tight junction assembly	1/254	6/18866	0.0781196	0.247998	0.199359	CLDN5	1	Mic_5
GO:1903352	L-ornithine transmembrane transport	1/254	6/18866	0.0781196	0.247998	0.199359	SLC7A1	1	Mic_5
GO:1903911	positive regulation of receptor clustering	1/254	6/18866	0.0781196	0.247998	0.199359	PTN	1	Mic_5
GO:1904428	negative regulation of tubulin deacetylation	1/254	6/18866	0.0781196	0.247998	0.199359	FRY	1	Mic_5
GO:1905005	regulation of epithelial to mesenchymal transition involved in endocardial cushion formation	1/254	6/18866	0.0781196	0.247998	0.199359	ENG	1	Mic_5
GO:2000405	negative regulation of T cell migration	1/254	6/18866	0.0781196	0.247998	0.199359	APOD	1	Mic_5
GO:2000489	regulation of hepatic stellate cell activation	1/254	6/18866	0.0781196	0.247998	0.199359	PDGFRB	1	Mic_5
GO:2000739	regulation of mesenchymal stem cell differentiation	1/254	6/18866	0.0781196	0.247998	0.199359	SOX5	1	Mic_5
GO:0001933	negative regulation of protein phosphorylation	10/254	444/18866	0.078564	0.24905	0.200205	DUSP1/ENG/GSTP1/HSPB1/MECOM/PARD3/PDE4D/PTPRB/TIMP3/WWTR1	10	Mic_5
GO:0051100	negative regulation of binding	5/254	169/18866	0.0786546	0.24905	0.200205	ACTB/B2M/ID1/LEF1/TMSB4X	5	Mic_5
GO:0052126	movement in host environment	5/254	169/18866	0.0786546	0.24905	0.200205	HSPA1A/HSPA1B/IFITM2/IFITM3/LGALS1	5	Mic_5
GO:0008154	actin polymerization or depolymerization	6/254	221/18866	0.0789131	0.249439	0.200517	EPS8/FAM107A/PFN1/SPTBN1/TMSB10/TMSB4X	6	Mic_5
GO:0031669	cellular response to nutrient levels	6/254	221/18866	0.0789131	0.249439	0.200517	CADPS2/FAM107A/PTN/RNF152/SLC2A1/SLC38A2	6	Mic_5
GO:0060562	epithelial tube morphogenesis	8/254	331/18866	0.0798445	0.252166	0.20271	DLC1/ENG/FOXP1/LEF1/PFN1/PODXL/RHOB/RPS7	8	Mic_5
GO:0048821	erythrocyte development	2/254	35/18866	0.0803906	0.253088	0.203451	ADGRF5/KLF2	2	Mic_5
GO:0097009	energy homeostasis	2/254	35/18866	0.0803906	0.253088	0.203451	SGIP1/UBB	2	Mic_5
GO:0031100	animal organ regeneration	3/254	75/18866	0.0804811	0.253088	0.203451	GSTP1/RPL10/RPL30	3	Mic_5
GO:0032602	chemokine production	3/254	75/18866	0.0804811	0.253088	0.203451	APOD/FOXP1/GSTP1	3	Mic_5
GO:0061844	antimicrobial humoral immune response mediated by antimicrobial peptide	3/254	75/18866	0.0804811	0.253088	0.203451	GAPDH/RPL30/RPS19	3	Mic_5
GO:0043010	camera-type eye development	8/254	332/18866	0.080917	0.254056	0.204229	FLT1/PDGFRB/PFDN5/PTN/PTPRM/RHOJ/VIM/ZEB1	8	Mic_5
GO:0098661	inorganic anion transmembrane transport	4/254	121/18866	0.0809272	0.254056	0.204229	ANO2/SLC12A2/SLC12A7/SLC26A3	4	Mic_5
GO:0098742	cell-cell adhesion via plasma-membrane adhesion molecules	7/254	277/18866	0.0815308	0.25568	0.205535	ADGRL3/BSG/CLDN5/IL1RAPL1/PCDH9/PTPRM/SPARCL1	7	Mic_5
GO:0002699	positive regulation of immune effector process	6/254	223/18866	0.0815837	0.25568	0.205535	B2M/HLA-A/HLA-B/HLA-E/RPS19/SLC7A5	6	Mic_5
GO:0030856	regulation of epithelial cell differentiation	5/254	171/18866	0.0817548	0.255998	0.20579	APOLD1/CLDN5/ID1/WWTR1/ZEB1	5	Mic_5
GO:0042692	muscle cell differentiation	9/254	390/18866	0.0821404	0.256986	0.206585	ACTG1/ENG/NEBL/PDGFRB/RAMP2/RORA/SORBS2/SYNE1/ZEB1	9	Mic_5
GO:0060193	positive regulation of lipase activity	3/254	76/18866	0.0829938	0.259435	0.208553	FLT1/PDGFRB/RHOC	3	Mic_5
GO:0043254	regulation of protein-containing complex assembly	10/254	449/18866	0.0831504	0.259704	0.208769	EPS8/FKBP4/HSP90AA1/HSPA1A/HSPA1B/PFN1/RHOC/SPTBN1/TMSB10/TMSB4X	10	Mic_5
GO:0015698	inorganic anion transport	5/254	172/18866	0.083329	0.260035	0.209036	ABCB1/ANO2/SLC12A2/SLC12A7/SLC26A3	5	Mic_5
GO:0006417	regulation of translation	10/254	450/18866	0.0840871	0.260035	0.209036	DHFR/EIF1/GAPDH/HSPB1/RPL10/RPL30/RPLP1/RPS14/RPS9/VIM	10	Mic_5
GO:0045665	negative regulation of neuron differentiation	6/254	225/18866	0.0843044	0.260035	0.209036	B2M/FKBP4/ID1/LGALS1/NOTCH3/VIM	6	Mic_5
GO:1903050	regulation of proteolysis involved in cellular protein catabolic process	6/254	225/18866	0.0843044	0.260035	0.209036	HSP90AB1/HSPA1A/HSPA1B/RPL11/RPS7/UBB	6	Mic_5
GO:0001569	branching involved in blood vessel morphogenesis	2/254	36/18866	0.0843893	0.260035	0.209036	ENG/LEF1	2	Mic_5
GO:0001893	maternal placenta development	2/254	36/18866	0.0843893	0.260035	0.209036	BSG/PTN	2	Mic_5
GO:0014808	release of sequestered calcium ion into cytosol by sarcoplasmic reticulum	2/254	36/18866	0.0843893	0.260035	0.209036	ATP1A2/PDE4D	2	Mic_5
GO:0021955	central nervous system neuron axonogenesis	2/254	36/18866	0.0843893	0.260035	0.209036	HSP90AA1/HSP90AB1	2	Mic_5
GO:0032435	negative regulation of proteasomal ubiquitin-dependent protein catabolic process	2/254	36/18866	0.0843893	0.260035	0.209036	HSP90AB1/RPL11	2	Mic_5
GO:0046633	alpha-beta T cell proliferation	2/254	36/18866	0.0843893	0.260035	0.209036	HLA-A/HLA-E	2	Mic_5
GO:0050931	pigment cell differentiation	2/254	36/18866	0.0843893	0.260035	0.209036	ADAMTS9/CD63	2	Mic_5
GO:0051955	regulation of amino acid transport	2/254	36/18866	0.0843893	0.260035	0.209036	ATP1A2/SLC12A2	2	Mic_5
GO:0051973	positive regulation of telomerase activity	2/254	36/18866	0.0843893	0.260035	0.209036	HSP90AA1/HSP90AB1	2	Mic_5
GO:0060323	head morphogenesis	2/254	36/18866	0.0843893	0.260035	0.209036	CLDN5/LEF1	2	Mic_5
GO:1901099	negative regulation of signal transduction in absence of ligand	2/254	36/18866	0.0843893	0.260035	0.209036	HSPA1A/HSPA1B	2	Mic_5
GO:2001240	negative regulation of extrinsic apoptotic signaling pathway in absence of ligand	2/254	36/18866	0.0843893	0.260035	0.209036	HSPA1A/HSPA1B	2	Mic_5
GO:0021543	pallium development	5/254	173/18866	0.0849192	0.261011	0.20982	LEF1/SLC2A1/SLC38A2/SYNE2/TACC1	5	Mic_5
GO:0033209	tumor necrosis factor-mediated signaling pathway	5/254	173/18866	0.0849192	0.261011	0.20982	ACTN4/GSTP1/HSPA1A/HSPA1B/TMSB4X	5	Mic_5
GO:0099173	postsynapse organization	5/254	173/18866	0.0849192	0.261011	0.20982	ACTB/ACTG1/IL1RAPL1/MAGI2/PTN	5	Mic_5
GO:0046785	microtubule polymerization	3/254	77/18866	0.0855399	0.262699	0.211177	FKBP4/HSPA1A/HSPA1B	3	Mic_5
GO:0030833	regulation of actin filament polymerization	5/254	174/18866	0.0865254	0.263708	0.211988	EPS8/PFN1/SPTBN1/TMSB10/TMSB4X	5	Mic_5
GO:0051099	positive regulation of binding	5/254	174/18866	0.0865254	0.263708	0.211988	B2M/CLDN5/HSP90AB1/RAMP2/RPL11	5	Mic_5
GO:0050673	epithelial cell proliferation	10/254	453/18866	0.0869357	0.263708	0.211988	B2M/CD34/EGFL7/FLT1/ID1/LIMS2/PTN/PTPRK/PTPRM/SPARC	10	Mic_5
GO:0050678	regulation of epithelial cell proliferation	9/254	395/18866	0.0872212	0.263708	0.211988	B2M/EGFL7/FLT1/ID1/LIMS2/PTN/PTPRK/PTPRM/SPARC	9	Mic_5
GO:0043367	CD4-positive, alpha-beta T cell differentiation	3/254	78/18866	0.088119	0.263708	0.211988	FOXP1/LEF1/RORA	3	Mic_5
GO:0072332	intrinsic apoptotic signaling pathway by p53 class mediator	3/254	78/18866	0.088119	0.263708	0.211988	RPL11/RPS7/UBB	3	Mic_5
GO:0033120	positive regulation of RNA splicing	2/254	37/18866	0.0884473	0.263708	0.211988	HSPA1A/SLC38A2	2	Mic_5
GO:0062208	positive regulation of pattern recognition receptor signaling pathway	2/254	37/18866	0.0884473	0.263708	0.211988	HSPA1A/HSPA1B	2	Mic_5
GO:0090218	positive regulation of lipid kinase activity	2/254	37/18866	0.0884473	0.263708	0.211988	FLT1/PDGFRB	2	Mic_5
GO:0090322	regulation of superoxide metabolic process	2/254	37/18866	0.0884473	0.263708	0.211988	DHFR/GSTP1	2	Mic_5
GO:1903514	release of sequestered calcium ion into cytosol by endoplasmic reticulum	2/254	37/18866	0.0884473	0.263708	0.211988	ATP1A2/PDE4D	2	Mic_5
GO:0042176	regulation of protein catabolic process	9/254	397/18866	0.0893049	0.263708	0.211988	EEF1A1/HSP90AA1/HSP90AB1/HSPA1A/HSPA1B/RPL11/RPS7/TIMP3/UBB	9	Mic_5
GO:0050920	regulation of chemotaxis	6/254	229/18866	0.0898951	0.263708	0.211988	DUSP1/GSTP1/HSPB1/PDGFRB/PTN/TMSB4X	6	Mic_5
GO:0007411	axon guidance	7/254	284/18866	0.0901461	0.263708	0.211988	APBB2/BSG/LAMA2/NOTCH3/PTPRM/SPTBN1/UNC5C	7	Mic_5
GO:0002536	respiratory burst involved in inflammatory response	1/254	7/18866	0.0905352	0.263708	0.211988	RPS19	1	Mic_5
GO:0003228	atrial cardiac muscle tissue development	1/254	7/18866	0.0905352	0.263708	0.211988	ENG	1	Mic_5
GO:0003321	positive regulation of blood pressure by epinephrine-norepinephrine	1/254	7/18866	0.0905352	0.263708	0.211988	PDE4D	1	Mic_5
GO:0007000	nucleolus organization	1/254	7/18866	0.0905352	0.263708	0.211988	RPS19	1	Mic_5
GO:0007008	outer mitochondrial membrane organization	1/254	7/18866	0.0905352	0.263708	0.211988	HSP90AA1	1	Mic_5
GO:0007406	negative regulation of neuroblast proliferation	1/254	7/18866	0.0905352	0.263708	0.211988	PTN	1	Mic_5
GO:0015727	lactate transport	1/254	7/18866	0.0905352	0.263708	0.211988	SLC16A1	1	Mic_5
GO:0015822	ornithine transport	1/254	7/18866	0.0905352	0.263708	0.211988	SLC7A1	1	Mic_5
GO:0015825	L-serine transport	1/254	7/18866	0.0905352	0.263708	0.211988	SLC38A2	1	Mic_5
GO:0019367	fatty acid elongation, saturated fatty acid	1/254	7/18866	0.0905352	0.263708	0.211988	ELOVL7	1	Mic_5
GO:0019368	fatty acid elongation, unsaturated fatty acid	1/254	7/18866	0.0905352	0.263708	0.211988	ELOVL7	1	Mic_5
GO:0021861	forebrain radial glial cell differentiation	1/254	7/18866	0.0905352	0.263708	0.211988	LEF1	1	Mic_5
GO:0030578	PML body organization	1/254	7/18866	0.0905352	0.263708	0.211988	ETS1	1	Mic_5
GO:0032625	interleukin-21 production	1/254	7/18866	0.0905352	0.263708	0.211988	FOXP1	1	Mic_5
GO:0032714	negative regulation of interleukin-5 production	1/254	7/18866	0.0905352	0.263708	0.211988	LEF1	1	Mic_5
GO:0033564	anterior/posterior axon guidance	1/254	7/18866	0.0905352	0.263708	0.211988	UNC5C	1	Mic_5
GO:0034625	fatty acid elongation, monounsaturated fatty acid	1/254	7/18866	0.0905352	0.263708	0.211988	ELOVL7	1	Mic_5
GO:0034626	fatty acid elongation, polyunsaturated fatty acid	1/254	7/18866	0.0905352	0.263708	0.211988	ELOVL7	1	Mic_5
GO:0035726	common myeloid progenitor cell proliferation	1/254	7/18866	0.0905352	0.263708	0.211988	GSTP1	1	Mic_5
GO:0035873	lactate transmembrane transport	1/254	7/18866	0.0905352	0.263708	0.211988	SLC16A1	1	Mic_5
GO:0038001	paracrine signaling	1/254	7/18866	0.0905352	0.263708	0.211988	CD34	1	Mic_5
GO:0038089	positive regulation of cell migration by vascular endothelial growth factor signaling pathway	1/254	7/18866	0.0905352	0.263708	0.211988	HSPB1	1	Mic_5
GO:0044829	positive regulation by host of viral genome replication	1/254	7/18866	0.0905352	0.263708	0.211988	STOM	1	Mic_5
GO:0045162	clustering of voltage-gated sodium channels	1/254	7/18866	0.0905352	0.263708	0.211988	AGRN	1	Mic_5
GO:0045588	positive regulation of gamma-delta T cell differentiation	1/254	7/18866	0.0905352	0.263708	0.211988	LEF1	1	Mic_5
GO:0045852	pH elevation	1/254	7/18866	0.0905352	0.263708	0.211988	SLC26A3	1	Mic_5
GO:0045906	negative regulation of vasoconstriction	1/254	7/18866	0.0905352	0.263708	0.211988	ARHGAP42	1	Mic_5
GO:0048341	paraxial mesoderm formation	1/254	7/18866	0.0905352	0.263708	0.211988	LEF1	1	Mic_5
GO:0048752	semicircular canal morphogenesis	1/254	7/18866	0.0905352	0.263708	0.211988	ZEB1	1	Mic_5
GO:0050942	positive regulation of pigment cell differentiation	1/254	7/18866	0.0905352	0.263708	0.211988	ADAMTS9	1	Mic_5
GO:0060437	lung growth	1/254	7/18866	0.0905352	0.263708	0.211988	PDGFRB	1	Mic_5
GO:0060613	fat pad development	1/254	7/18866	0.0905352	0.263708	0.211988	UBB	1	Mic_5
GO:0060710	chorio-allantoic fusion	1/254	7/18866	0.0905352	0.263708	0.211988	LEF1	1	Mic_5
GO:0061044	negative regulation of vascular wound healing	1/254	7/18866	0.0905352	0.263708	0.211988	SLC12A2	1	Mic_5
GO:0070358	actin polymerization-dependent cell motility	1/254	7/18866	0.0905352	0.263708	0.211988	EPS8	1	Mic_5
GO:0070837	dehydroascorbic acid transport	1/254	7/18866	0.0905352	0.263708	0.211988	SLC2A1	1	Mic_5
GO:0071865	regulation of apoptotic process in bone marrow cell	1/254	7/18866	0.0905352	0.263708	0.211988	LEF1	1	Mic_5
GO:0071971	extracellular exosome assembly	1/254	7/18866	0.0905352	0.263708	0.211988	CD34	1	Mic_5
GO:0072007	mesangial cell differentiation	1/254	7/18866	0.0905352	0.263708	0.211988	CD34	1	Mic_5
GO:0072257	metanephric nephron tubule epithelial cell differentiation	1/254	7/18866	0.0905352	0.263708	0.211988	WWTR1	1	Mic_5
GO:0072307	regulation of metanephric nephron tubule epithelial cell differentiation	1/254	7/18866	0.0905352	0.263708	0.211988	WWTR1	1	Mic_5
GO:0097646	calcitonin family receptor signaling pathway	1/254	7/18866	0.0905352	0.263708	0.211988	RAMP2	1	Mic_5
GO:0140059	dendrite arborization	1/254	7/18866	0.0905352	0.263708	0.211988	PTN	1	Mic_5
GO:0150003	regulation of spontaneous synaptic transmission	1/254	7/18866	0.0905352	0.263708	0.211988	SLC12A2	1	Mic_5
GO:1900038	negative regulation of cellular response to hypoxia	1/254	7/18866	0.0905352	0.263708	0.211988	CD34	1	Mic_5
GO:1901142	insulin metabolic process	1/254	7/18866	0.0905352	0.263708	0.211988	CPE	1	Mic_5
GO:1901509	regulation of endothelial tube morphogenesis	1/254	7/18866	0.0905352	0.263708	0.211988	FOXP1	1	Mic_5
GO:1902022	L-lysine transport	1/254	7/18866	0.0905352	0.263708	0.211988	SLC7A1	1	Mic_5
GO:1903401	L-lysine transmembrane transport	1/254	7/18866	0.0905352	0.263708	0.211988	SLC7A1	1	Mic_5
GO:1905603	regulation of blood-brain barrier permeability	1/254	7/18866	0.0905352	0.263708	0.211988	TJP1	1	Mic_5
GO:1990791	dorsal root ganglion development	1/254	7/18866	0.0905352	0.263708	0.211988	UNC5C	1	Mic_5
GO:0043462	regulation of ATPase activity	3/254	79/18866	0.0907306	0.263859	0.212109	CNN3/DNAJB1/PFN1	3	Mic_5
GO:0070373	negative regulation of ERK1 and ERK2 cascade	3/254	79/18866	0.0907306	0.263859	0.212109	DUSP1/GSTP1/TIMP3	3	Mic_5
GO:0010001	glial cell differentiation	6/254	230/18866	0.0913238	0.265164	0.213158	GSTP1/LAMA2/LEF1/PARD3/PTN/VIM	6	Mic_5
GO:0051495	positive regulation of cytoskeleton organization	6/254	230/18866	0.0913238	0.265164	0.213158	HSPA1A/HSPA1B/ID1/LIMCH1/PFN1/RHOC	6	Mic_5
GO:0097485	neuron projection guidance	7/254	285/18866	0.0914173	0.265226	0.213208	APBB2/BSG/LAMA2/NOTCH3/PTPRM/SPTBN1/UNC5C	7	Mic_5
GO:0000462	maturation of SSU-rRNA from tricistronic rRNA transcript (SSU-rRNA, 5.8S rRNA, LSU-rRNA)	2/254	38/18866	0.0925622	0.267675	0.215177	RPS14/RPS19	2	Mic_5
GO:0014912	negative regulation of smooth muscle cell migration	2/254	38/18866	0.0925622	0.267675	0.215177	GSTP1/PRKG1	2	Mic_5
GO:0090224	regulation of spindle organization	2/254	38/18866	0.0925622	0.267675	0.215177	HSPA1A/HSPA1B	2	Mic_5
GO:1903432	regulation of TORC1 signaling	2/254	38/18866	0.0925622	0.267675	0.215177	RNF152/SIK3	2	Mic_5
GO:0001704	formation of primary germ layer	4/254	127/18866	0.0926837	0.267675	0.215177	DUSP1/FN1/LEF1/TXNRD1	4	Mic_5
GO:0051403	stress-activated MAPK cascade	7/254	286/18866	0.0926986	0.267675	0.215177	DUSP1/GSTP1/MECOM/RPS27A/SASH1/UBB/UBC	7	Mic_5
GO:0048771	tissue remodeling	5/254	178/18866	0.0931084	0.268647	0.215958	BGN/EPAS1/PTH1R/PTN/TGM2	5	Mic_5
GO:0010721	negative regulation of cell development	8/254	343/18866	0.0932784	0.268926	0.216183	ACTN4/B2M/FKBP4/ID1/LGALS1/NOTCH3/PTN/VIM	8	Mic_5
GO:0021700	developmental maturation	7/254	287/18866	0.09399	0.270765	0.217661	AGRN/CD63/EPAS1/KLF2/PFN1/PTH1R/SLC26A3	7	Mic_5
GO:0048469	cell maturation	5/254	179/18866	0.0947934	0.272865	0.21935	AGRN/EPAS1/KLF2/PTH1R/SLC26A3	5	Mic_5
GO:0071902	positive regulation of protein serine/threonine kinase activity	8/254	345/18866	0.0956366	0.275077	0.221127	FLT1/HSP90AB1/ITGA1/PDGFRB/RPS27A/SASH1/UBB/UBC	8	Mic_5
GO:0001937	negative regulation of endothelial cell proliferation	3/254	81/18866	0.0960494	0.276048	0.221908	FLT1/PTPRM/SPARC	3	Mic_5
GO:0014037	Schwann cell differentiation	2/254	39/18866	0.0967317	0.276495	0.222267	LAMA2/PARD3	2	Mic_5
GO:0030049	muscle filament sliding	2/254	39/18866	0.0967317	0.276495	0.222267	MYL6/VIM	2	Mic_5
GO:0033275	actin-myosin filament sliding	2/254	39/18866	0.0967317	0.276495	0.222267	MYL6/VIM	2	Mic_5
GO:0035886	vascular associated smooth muscle cell differentiation	2/254	39/18866	0.0967317	0.276495	0.222267	ENG/RAMP2	2	Mic_5
GO:0046329	negative regulation of JNK cascade	2/254	39/18866	0.0967317	0.276495	0.222267	GSTP1/MECOM	2	Mic_5
GO:1904706	negative regulation of vascular associated smooth muscle cell proliferation	2/254	39/18866	0.0967317	0.276495	0.222267	GSTP1/PRKG1	2	Mic_5
GO:2000279	negative regulation of DNA biosynthetic process	2/254	39/18866	0.0967317	0.276495	0.222267	DACH1/DUSP1	2	Mic_5
GO:0007265	Ras protein signal transduction	8/254	346/18866	0.0968284	0.276556	0.222316	ARHGAP29/ARHGAP42/ARHGEF12/DLC1/EPS8/PDGFRB/RHOB/RHOJ	8	Mic_5
GO:0008361	regulation of cell size	5/254	181/18866	0.09821	0.279235	0.22447	FN1/HSP90AB1/SLC12A2/SLC12A7/TMEM123	5	Mic_5
GO:1903039	positive regulation of leukocyte cell-cell adhesion	6/254	235/18866	0.0986509	0.279235	0.22447	ETS1/HLA-A/HLA-E/LEF1/LGALS1/SLC7A1	6	Mic_5
GO:0021954	central nervous system neuron development	3/254	82/18866	0.0987556	0.279235	0.22447	HSP90AA1/HSP90AB1/UBB	3	Mic_5
GO:0022617	extracellular matrix disassembly	3/254	82/18866	0.0987556	0.279235	0.22447	A2M/BSG/ETS1	3	Mic_5
GO:0030193	regulation of blood coagulation	3/254	82/18866	0.0987556	0.279235	0.22447	CD34/PRKG1/TFPI	3	Mic_5
GO:0090288	negative regulation of cellular response to growth factor stimulus	5/254	182/18866	0.0999414	0.279235	0.22447	DCN/HSPA1A/RPS27A/UBB/UBC	5	Mic_5
GO:1904062	regulation of cation transmembrane transport	8/254	349/18866	0.100454	0.279235	0.22447	ACTN4/AHNAK/ATP1A2/CD63/KCNE4/PDE4D/STOM/TMSB4X	8	Mic_5
GO:0032434	regulation of proteasomal ubiquitin-dependent protein catabolic process	4/254	131/18866	0.100947	0.279235	0.22447	HSP90AB1/HSPA1A/HSPA1B/RPL11	4	Mic_5
GO:0042307	positive regulation of protein import into nucleus	2/254	40/18866	0.100954	0.279235	0.22447	HSP90AB1/ZIC1	2	Mic_5
GO:0045746	negative regulation of Notch signaling pathway	2/254	40/18866	0.100954	0.279235	0.22447	EGFL7/NOTCH3	2	Mic_5
GO:0072210	metanephric nephron development	2/254	40/18866	0.100954	0.279235	0.22447	CD34/PDGFRB	2	Mic_5
GO:1903427	negative regulation of reactive oxygen species biosynthetic process	2/254	40/18866	0.100954	0.279235	0.22447	CD34/SLC30A10	2	Mic_5
GO:0003012	muscle system process	10/254	467/18866	0.100996	0.279235	0.22447	ARHGAP42/ATP1A2/CALD1/ITGA1/KCNE4/MYL6/PDE4D/PRKG1/SORBS2/VIM	10	Mic_5
GO:0007031	peroxisome organization	3/254	83/18866	0.101492	0.279235	0.22447	RPS27A/UBB/UBC	3	Mic_5
GO:0031145	anaphase-promoting complex-dependent catabolic process	3/254	83/18866	0.101492	0.279235	0.22447	RPS27A/UBB/UBC	3	Mic_5
GO:0055013	cardiac muscle cell development	3/254	83/18866	0.101492	0.279235	0.22447	NEBL/PDGFRB/SORBS2	3	Mic_5
GO:1900046	regulation of hemostasis	3/254	83/18866	0.101492	0.279235	0.22447	CD34/PRKG1/TFPI	3	Mic_5
GO:0120032	regulation of plasma membrane bounded cell projection assembly	5/254	183/18866	0.101688	0.279235	0.22447	AGRN/EPS8/PFN1/PODXL/SYNE2	5	Mic_5
GO:0000056	ribosomal small subunit export from nucleus	1/254	8/18866	0.102784	0.279235	0.22447	RPS15	1	Mic_5
GO:0002729	positive regulation of natural killer cell cytokine production	1/254	8/18866	0.102784	0.279235	0.22447	HLA-E	1	Mic_5
GO:0002866	positive regulation of acute inflammatory response to antigenic stimulus	1/254	8/18866	0.102784	0.279235	0.22447	HLA-E	1	Mic_5
GO:0003062	regulation of heart rate by chemical signal	1/254	8/18866	0.102784	0.279235	0.22447	PDE4D	1	Mic_5
GO:0003433	chondrocyte development involved in endochondral bone morphogenesis	1/254	8/18866	0.102784	0.279235	0.22447	SERPINH1	1	Mic_5
GO:0006729	tetrahydrobiopterin biosynthetic process	1/254	8/18866	0.102784	0.279235	0.22447	DHFR	1	Mic_5
GO:0007144	female meiosis I	1/254	8/18866	0.102784	0.279235	0.22447	UBB	1	Mic_5
GO:0007253	cytoplasmic sequestering of NF-kappaB	1/254	8/18866	0.102784	0.279235	0.22447	TMSB4X	1	Mic_5
GO:0009756	carbohydrate mediated signaling	1/254	8/18866	0.102784	0.279235	0.22447	COLEC12	1	Mic_5
GO:0015911	long-chain fatty acid import across plasma membrane	1/254	8/18866	0.102784	0.279235	0.22447	SLC2A1	1	Mic_5
GO:0021814	cell motility involved in cerebral cortex radial glia guided migration	1/254	8/18866	0.102784	0.279235	0.22447	SYNE2	1	Mic_5
GO:0021979	hypothalamus cell differentiation	1/254	8/18866	0.102784	0.279235	0.22447	UBB	1	Mic_5
GO:0030854	positive regulation of granulocyte differentiation	1/254	8/18866	0.102784	0.279235	0.22447	LEF1	1	Mic_5
GO:0032075	positive regulation of nuclease activity	1/254	8/18866	0.102784	0.279235	0.22447	HSPA1A	1	Mic_5
GO:0032329	serine transport	1/254	8/18866	0.102784	0.279235	0.22447	SLC38A2	1	Mic_5
GO:0032471	negative regulation of endoplasmic reticulum calcium ion concentration	1/254	8/18866	0.102784	0.279235	0.22447	TGM2	1	Mic_5
GO:0032713	negative regulation of interleukin-4 production	1/254	8/18866	0.102784	0.279235	0.22447	LEF1	1	Mic_5
GO:0032819	positive regulation of natural killer cell proliferation	1/254	8/18866	0.102784	0.279235	0.22447	HLA-E	1	Mic_5
GO:0034756	regulation of iron ion transport	1/254	8/18866	0.102784	0.279235	0.22447	B2M	1	Mic_5
GO:0035733	hepatic stellate cell activation	1/254	8/18866	0.102784	0.279235	0.22447	PDGFRB	1	Mic_5
GO:0035912	dorsal aorta morphogenesis	1/254	8/18866	0.102784	0.279235	0.22447	ENG	1	Mic_5
GO:0038203	TORC2 signaling	1/254	8/18866	0.102784	0.279235	0.22447	SIK3	1	Mic_5
GO:0039536	negative regulation of RIG-I signaling pathway	1/254	8/18866	0.102784	0.279235	0.22447	RNF125	1	Mic_5
GO:0046146	tetrahydrobiopterin metabolic process	1/254	8/18866	0.102784	0.279235	0.22447	DHFR	1	Mic_5
GO:0046654	tetrahydrofolate biosynthetic process	1/254	8/18866	0.102784	0.279235	0.22447	DHFR	1	Mic_5
GO:0048549	positive regulation of pinocytosis	1/254	8/18866	0.102784	0.279235	0.22447	ACTN4	1	Mic_5
GO:0050932	regulation of pigment cell differentiation	1/254	8/18866	0.102784	0.279235	0.22447	ADAMTS9	1	Mic_5
GO:0051045	negative regulation of membrane protein ectodomain proteolysis	1/254	8/18866	0.102784	0.279235	0.22447	TIMP3	1	Mic_5
GO:0051620	norepinephrine uptake	1/254	8/18866	0.102784	0.279235	0.22447	ACTB	1	Mic_5
GO:0060020	Bergmann glial cell differentiation	1/254	8/18866	0.102784	0.279235	0.22447	VIM	1	Mic_5
GO:0060290	transdifferentiation	1/254	8/18866	0.102784	0.279235	0.22447	CD34	1	Mic_5
GO:0060355	positive regulation of cell adhesion molecule production	1/254	8/18866	0.102784	0.279235	0.22447	COLEC12	1	Mic_5
GO:0061626	pharyngeal arch artery morphogenesis	1/254	8/18866	0.102784	0.279235	0.22447	ADGRF5	1	Mic_5
GO:0062043	positive regulation of cardiac epithelial to mesenchymal transition	1/254	8/18866	0.102784	0.279235	0.22447	ENG	1	Mic_5
GO:0071499	cellular response to laminar fluid shear stress	1/254	8/18866	0.102784	0.279235	0.22447	KLF2	1	Mic_5
GO:0071671	regulation of smooth muscle cell chemotaxis	1/254	8/18866	0.102784	0.279235	0.22447	GSTP1	1	Mic_5
GO:0071676	negative regulation of mononuclear cell migration	1/254	8/18866	0.102784	0.279235	0.22447	DUSP1	1	Mic_5
GO:0071839	apoptotic process in bone marrow cell	1/254	8/18866	0.102784	0.279235	0.22447	LEF1	1	Mic_5
GO:0071864	positive regulation of cell proliferation in bone marrow	1/254	8/18866	0.102784	0.279235	0.22447	LEF1	1	Mic_5
GO:0072050	S-shaped body morphogenesis	1/254	8/18866	0.102784	0.279235	0.22447	PDGFRB	1	Mic_5
GO:0072201	negative regulation of mesenchymal cell proliferation	1/254	8/18866	0.102784	0.279235	0.22447	PTN	1	Mic_5
GO:0072497	mesenchymal stem cell differentiation	1/254	8/18866	0.102784	0.279235	0.22447	SOX5	1	Mic_5
GO:0099545	trans-synaptic signaling by trans-synaptic complex	1/254	8/18866	0.102784	0.279235	0.22447	IL1RAPL1	1	Mic_5
GO:1903400	L-arginine transmembrane transport	1/254	8/18866	0.102784	0.279235	0.22447	SLC7A1	1	Mic_5
GO:1903659	regulation of complement-dependent cytotoxicity	1/254	8/18866	0.102784	0.279235	0.22447	HSP90AB1	1	Mic_5
GO:1904238	pericyte cell differentiation	1/254	8/18866	0.102784	0.279235	0.22447	CD34	1	Mic_5
GO:1904714	regulation of chaperone-mediated autophagy	1/254	8/18866	0.102784	0.279235	0.22447	EEF1A1	1	Mic_5
GO:1990384	hyaloid vascular plexus regression	1/254	8/18866	0.102784	0.279235	0.22447	FLT1	1	Mic_5
GO:0001101	response to acid chemical	4/254	132/18866	0.103065	0.279585	0.224751	GSTP1/KLF2/PTN/ZEB1	4	Mic_5
GO:0042476	odontogenesis	4/254	132/18866	0.103065	0.279585	0.224751	BSG/CD34/ID3/LEF1	4	Mic_5
GO:0007416	synapse assembly	5/254	184/18866	0.10345	0.280422	0.225424	ADGRL3/AGRN/IL1RAPL1/MAGI2/SPOCK2	5	Mic_5
GO:0050768	negative regulation of neurogenesis	7/254	295/18866	0.104681	0.283198	0.227656	B2M/FKBP4/ID1/LGALS1/NOTCH3/PTN/VIM	7	Mic_5
GO:0042177	negative regulation of protein catabolic process	4/254	133/18866	0.105203	0.283198	0.227656	HSP90AB1/RPL11/RPS7/TIMP3	4	Mic_5
GO:0072175	epithelial tube formation	4/254	133/18866	0.105203	0.283198	0.227656	DLC1/PFN1/PODXL/RPS7	4	Mic_5
GO:0001941	postsynaptic membrane organization	2/254	41/18866	0.105226	0.283198	0.227656	MAGI2/PTN	2	Mic_5
GO:0051180	vitamin transport	2/254	41/18866	0.105226	0.283198	0.227656	ABCG2/SLC2A1	2	Mic_5
GO:0051693	actin filament capping	2/254	41/18866	0.105226	0.283198	0.227656	EPS8/SPTBN1	2	Mic_5
GO:1900117	regulation of execution phase of apoptosis	2/254	41/18866	0.105226	0.283198	0.227656	DLC1/MTRNR2L12	2	Mic_5
GO:0060491	regulation of cell projection assembly	5/254	185/18866	0.105227	0.283198	0.227656	AGRN/EPS8/PFN1/PODXL/SYNE2	5	Mic_5
GO:2001257	regulation of cation channel activity	5/254	185/18866	0.105227	0.283198	0.227656	AHNAK/KCNE4/PDE4D/STOM/TMSB4X	5	Mic_5
GO:0070838	divalent metal ion transport	10/254	471/18866	0.105245	0.283198	0.227656	AHNAK/ATP1A2/FAM155A/PDE4D/PDGFRB/RAMP2/SLC24A2/SLC30A10/SLC3A2/TPT1	10	Mic_5
GO:0001503	ossification	9/254	412/18866	0.105867	0.284663	0.228833	ID1/ID3/JUND/LEF1/PTH1R/PTN/RPS15/SPARC/WWTR1	9	Mic_5
GO:0051348	negative regulation of transferase activity	7/254	296/18866	0.106062	0.284977	0.229086	DUSP1/GSTP1/HSPB1/PTPRB/RPL11/RPS7/WWTR1	7	Mic_5
GO:0070663	regulation of leukocyte proliferation	6/254	240/18866	0.106281	0.285358	0.229392	BST2/GSTP1/HLA-A/HLA-E/LRRC32/SLC7A1	6	Mic_5
GO:2001233	regulation of apoptotic signaling pathway	9/254	413/18866	0.107029	0.286601	0.230391	GSTP1/HSPA1A/HSPA1B/HSPB1/RPL11/RPS7/TIMP3/TPT1/UBB	9	Mic_5
GO:0031110	regulation of microtubule polymerization or depolymerization	3/254	85/18866	0.107056	0.286601	0.230391	FKBP4/HSPA1A/HSPA1B	3	Mic_5
GO:0070509	calcium ion import	3/254	85/18866	0.107056	0.286601	0.230391	FAM155A/PDGFRB/SLC24A2	3	Mic_5
GO:0110110	positive regulation of animal organ morphogenesis	3/254	85/18866	0.107056	0.286601	0.230391	CD34/ENG/PTN	3	Mic_5
GO:0031667	response to nutrient levels	10/254	473/18866	0.107408	0.287243	0.230908	CADPS2/FAM107A/GSTP1/PTN/RNF152/SGIP1/SLC16A1/SLC2A1/SLC38A2/SPARC	10	Mic_5
GO:0071356	cellular response to tumor necrosis factor	7/254	297/18866	0.107452	0.287243	0.230908	ACTN4/GSTP1/HSPA1A/HSPA1B/KLF2/RORA/TMSB4X	7	Mic_5
GO:0002285	lymphocyte activation involved in immune response	5/254	187/18866	0.108826	0.290494	0.233521	FOXP1/ITM2A/LEF1/LGALS1/RORA	5	Mic_5
GO:0008217	regulation of blood pressure	5/254	187/18866	0.108826	0.290494	0.233521	ARHGAP42/ATP1A2/CD34/PDE4D/RAMP2	5	Mic_5
GO:0006414	translational elongation	4/254	135/18866	0.109539	0.29178	0.234554	EEF1A1/EEF1D/RPL30/RPLP1	4	Mic_5
GO:1904591	positive regulation of protein import	2/254	42/18866	0.109546	0.29178	0.234554	HSP90AB1/ZIC1	2	Mic_5
GO:0008589	regulation of smoothened signaling pathway	3/254	86/18866	0.109882	0.29178	0.234554	ARMC9/RORA/ZIC1	3	Mic_5
GO:0014910	regulation of smooth muscle cell migration	3/254	86/18866	0.109882	0.29178	0.234554	GSTP1/PDGFRB/PRKG1	3	Mic_5
GO:0045445	myoblast differentiation	3/254	86/18866	0.109882	0.29178	0.234554	EPAS1/ID3/LGALS1	3	Mic_5
GO:1903901	negative regulation of viral life cycle	3/254	86/18866	0.109882	0.29178	0.234554	BST2/IFITM2/IFITM3	3	Mic_5
GO:0031345	negative regulation of cell projection organization	5/254	188/18866	0.110648	0.29178	0.234554	B2M/FKBP4/ID1/LGALS1/VIM	5	Mic_5
GO:0043123	positive regulation of I-kappaB kinase/NF-kappaB signaling	5/254	188/18866	0.110648	0.29178	0.234554	BST2/EEF1D/LGALS1/RHOC/TGM2	5	Mic_5
GO:0071478	cellular response to radiation	5/254	188/18866	0.110648	0.29178	0.234554	ADIRF/EEF1D/PTN/PTPRK/RHOB	5	Mic_5
GO:0031098	stress-activated protein kinase signaling cascade	7/254	300/18866	0.111683	0.29178	0.234554	DUSP1/GSTP1/MECOM/RPS27A/SASH1/UBB/UBC	7	Mic_5
GO:0043534	blood vessel endothelial cell migration	5/254	189/18866	0.112485	0.29178	0.234554	ETS1/HSPB1/ID1/RHOJ/TMSB4X	5	Mic_5
GO:0055072	iron ion homeostasis	3/254	87/18866	0.112736	0.29178	0.234554	ABCG2/B2M/EPAS1	3	Mic_5
GO:0060291	long-term synaptic potentiation	3/254	87/18866	0.112736	0.29178	0.234554	FAM107A/PTN/SLC24A2	3	Mic_5
GO:1903363	negative regulation of cellular protein catabolic process	3/254	87/18866	0.112736	0.29178	0.234554	HSP90AB1/RPL11/RPS7	3	Mic_5
GO:0072511	divalent inorganic cation transport	10/254	478/18866	0.112926	0.29178	0.234554	AHNAK/ATP1A2/FAM155A/PDE4D/PDGFRB/RAMP2/SLC24A2/SLC30A10/SLC3A2/TPT1	10	Mic_5
GO:0002369	T cell cytokine production	2/254	43/18866	0.113913	0.29178	0.234554	B2M/HLA-A	2	Mic_5
GO:0030521	androgen receptor signaling pathway	2/254	43/18866	0.113913	0.29178	0.234554	FKBP4/FOXP1	2	Mic_5
GO:0045823	positive regulation of heart contraction	2/254	43/18866	0.113913	0.29178	0.234554	ATP1A2/PDE4D	2	Mic_5
GO:0070296	sarcoplasmic reticulum calcium ion transport	2/254	43/18866	0.113913	0.29178	0.234554	ATP1A2/PDE4D	2	Mic_5
GO:0086004	regulation of cardiac muscle cell contraction	2/254	43/18866	0.113913	0.29178	0.234554	ATP1A2/PDE4D	2	Mic_5
GO:0030534	adult behavior	4/254	137/18866	0.113955	0.29178	0.234554	ATP1A2/EPS8/PREX2/ZIC1	4	Mic_5
GO:0032273	positive regulation of protein polymerization	4/254	137/18866	0.113955	0.29178	0.234554	HSP90AA1/HSPA1A/HSPA1B/PFN1	4	Mic_5
GO:0008064	regulation of actin polymerization or depolymerization	5/254	190/18866	0.114337	0.29178	0.234554	EPS8/PFN1/SPTBN1/TMSB10/TMSB4X	5	Mic_5
GO:0030308	negative regulation of cell growth	5/254	190/18866	0.114337	0.29178	0.234554	APBB2/BST2/CCDC85B/HSPA1A/HSPA1B	5	Mic_5
GO:0001514	selenocysteine incorporation	1/254	9/18866	0.114869	0.29178	0.234554	RPL30	1	Mic_5
GO:0001993	regulation of systemic arterial blood pressure by norepinephrine-epinephrine	1/254	9/18866	0.114869	0.29178	0.234554	PDE4D	1	Mic_5
GO:0002370	natural killer cell cytokine production	1/254	9/18866	0.114869	0.29178	0.234554	HLA-E	1	Mic_5
GO:0002727	regulation of natural killer cell cytokine production	1/254	9/18866	0.114869	0.29178	0.234554	HLA-E	1	Mic_5
GO:0002883	regulation of hypersensitivity	1/254	9/18866	0.114869	0.29178	0.234554	HLA-E	1	Mic_5
GO:0003056	regulation of vascular associated smooth muscle contraction	1/254	9/18866	0.114869	0.29178	0.234554	ARHGAP42	1	Mic_5
GO:0006451	translational readthrough	1/254	9/18866	0.114869	0.29178	0.234554	RPL30	1	Mic_5
GO:0006868	glutamine transport	1/254	9/18866	0.114869	0.29178	0.234554	SLC38A2	1	Mic_5
GO:0010359	regulation of anion channel activity	1/254	9/18866	0.114869	0.29178	0.234554	ABCB1	1	Mic_5
GO:0014012	peripheral nervous system axon regeneration	1/254	9/18866	0.114869	0.29178	0.234554	APOD	1	Mic_5
GO:0030223	neutrophil differentiation	1/254	9/18866	0.114869	0.29178	0.234554	LEF1	1	Mic_5
GO:0031666	positive regulation of lipopolysaccharide-mediated signaling pathway	1/254	9/18866	0.114869	0.29178	0.234554	SASH1	1	Mic_5
GO:0034112	positive regulation of homotypic cell-cell adhesion	1/254	9/18866	0.114869	0.29178	0.234554	LGALS1	1	Mic_5
GO:0045586	regulation of gamma-delta T cell differentiation	1/254	9/18866	0.114869	0.29178	0.234554	LEF1	1	Mic_5
GO:0045916	negative regulation of complement activation	1/254	9/18866	0.114869	0.29178	0.234554	A2M	1	Mic_5
GO:0046645	positive regulation of gamma-delta T cell activation	1/254	9/18866	0.114869	0.29178	0.234554	LEF1	1	Mic_5
GO:0048087	positive regulation of developmental pigmentation	1/254	9/18866	0.114869	0.29178	0.234554	ADAMTS9	1	Mic_5
GO:0048149	behavioral response to ethanol	1/254	9/18866	0.114869	0.29178	0.234554	EPS8	1	Mic_5
GO:0048845	venous blood vessel morphogenesis	1/254	9/18866	0.114869	0.29178	0.234554	ENG	1	Mic_5
GO:0051121	hepoxilin metabolic process	1/254	9/18866	0.114869	0.29178	0.234554	GSTP1	1	Mic_5
GO:0051122	hepoxilin biosynthetic process	1/254	9/18866	0.114869	0.29178	0.234554	GSTP1	1	Mic_5
GO:0051660	establishment of centrosome localization	1/254	9/18866	0.114869	0.29178	0.234554	PARD3	1	Mic_5
GO:0052040	modulation by symbiont of host programmed cell death	1/254	9/18866	0.114869	0.29178	0.234554	GAPDH	1	Mic_5
GO:0060087	relaxation of vascular associated smooth muscle	1/254	9/18866	0.114869	0.29178	0.234554	PRKG1	1	Mic_5
GO:0060242	contact inhibition	1/254	9/18866	0.114869	0.29178	0.234554	DACH1	1	Mic_5
GO:0060245	detection of cell density	1/254	9/18866	0.114869	0.29178	0.234554	DACH1	1	Mic_5
GO:0060267	positive regulation of respiratory burst	1/254	9/18866	0.114869	0.29178	0.234554	RPS19	1	Mic_5
GO:0060700	regulation of ribonuclease activity	1/254	9/18866	0.114869	0.29178	0.234554	HSPA1A	1	Mic_5
GO:0060872	semicircular canal development	1/254	9/18866	0.114869	0.29178	0.234554	ZEB1	1	Mic_5
GO:0062042	regulation of cardiac epithelial to mesenchymal transition	1/254	9/18866	0.114869	0.29178	0.234554	ENG	1	Mic_5
GO:0071225	cellular response to muramyl dipeptide	1/254	9/18866	0.114869	0.29178	0.234554	VIM	1	Mic_5
GO:0071316	cellular response to nicotine	1/254	9/18866	0.114869	0.29178	0.234554	B2M	1	Mic_5
GO:0071421	manganese ion transmembrane transport	1/254	9/18866	0.114869	0.29178	0.234554	SLC30A10	1	Mic_5
GO:0071635	negative regulation of transforming growth factor beta production	1/254	9/18866	0.114869	0.29178	0.234554	HSP90AB1	1	Mic_5
GO:0072718	response to cisplatin	1/254	9/18866	0.114869	0.29178	0.234554	ADIRF	1	Mic_5
GO:0090647	modulation of age-related behavioral decline	1/254	9/18866	0.114869	0.29178	0.234554	B2M	1	Mic_5
GO:0099641	anterograde axonal protein transport	1/254	9/18866	0.114869	0.29178	0.234554	HSPB1	1	Mic_5
GO:1900122	positive regulation of receptor binding	1/254	9/18866	0.114869	0.29178	0.234554	B2M	1	Mic_5
GO:1901029	negative regulation of mitochondrial outer membrane permeabilization involved in apoptotic signaling pathway	1/254	9/18866	0.114869	0.29178	0.234554	HSPA1A	1	Mic_5
GO:1901844	regulation of cell communication by electrical coupling involved in cardiac conduction	1/254	9/18866	0.114869	0.29178	0.234554	PDE4D	1	Mic_5
GO:1903753	negative regulation of p38MAPK cascade	1/254	9/18866	0.114869	0.29178	0.234554	DUSP1	1	Mic_5
GO:1990264	peptidyl-tyrosine dephosphorylation involved in inactivation of protein kinase activity	1/254	9/18866	0.114869	0.29178	0.234554	PTPRB	1	Mic_5
GO:1990504	dense core granule exocytosis	1/254	9/18866	0.114869	0.29178	0.234554	CADPS2	1	Mic_5
GO:2000253	positive regulation of feeding behavior	1/254	9/18866	0.114869	0.29178	0.234554	SGIP1	1	Mic_5
GO:2000347	positive regulation of hepatocyte proliferation	1/254	9/18866	0.114869	0.29178	0.234554	PTN	1	Mic_5
GO:2000807	regulation of synaptic vesicle clustering	1/254	9/18866	0.114869	0.29178	0.234554	MAGI2	1	Mic_5
GO:0001558	regulation of cell growth	9/254	420/18866	0.115367	0.292843	0.235409	APBB2/BST2/CCDC85B/FAM107A/FN1/HSPA1A/HSPA1B/IGFBP7/LEF1	9	Mic_5
GO:0002028	regulation of sodium ion transport	3/254	88/18866	0.115618	0.292873	0.235433	ACTN4/ATP1A2/STOM	3	Mic_5
GO:0014068	positive regulation of phosphatidylinositol 3-kinase signaling	3/254	88/18866	0.115618	0.292873	0.235433	DCN/FLT1/PDGFRB	3	Mic_5
GO:0050818	regulation of coagulation	3/254	88/18866	0.115618	0.292873	0.235433	CD34/PRKG1/TFPI	3	Mic_5
GO:0002705	positive regulation of leukocyte mediated immunity	4/254	138/18866	0.116191	0.293948	0.236298	B2M/HLA-A/HLA-B/HLA-E	4	Mic_5
GO:0030832	regulation of actin filament length	5/254	191/18866	0.116203	0.293948	0.236298	EPS8/PFN1/SPTBN1/TMSB10/TMSB4X	5	Mic_5
GO:0021953	central nervous system neuron differentiation	5/254	192/18866	0.118083	0.297355	0.239036	B2M/HSP90AA1/HSP90AB1/RORA/UBB	5	Mic_5
GO:0048015	phosphatidylinositol-mediated signaling	5/254	192/18866	0.118083	0.297355	0.239036	DCN/FLT1/PDGFRB/PLCB4/PREX2	5	Mic_5
GO:0006195	purine nucleotide catabolic process	2/254	44/18866	0.118324	0.297355	0.239036	PDE4D/PDE7B	2	Mic_5
GO:0010463	mesenchymal cell proliferation	2/254	44/18866	0.118324	0.297355	0.239036	PTN/ZEB1	2	Mic_5
GO:0021575	hindbrain morphogenesis	2/254	44/18866	0.118324	0.297355	0.239036	DLC1/RORA	2	Mic_5
GO:0030835	negative regulation of actin filament depolymerization	2/254	44/18866	0.118324	0.297355	0.239036	EPS8/SPTBN1	2	Mic_5
GO:0035329	hippo signaling	2/254	44/18866	0.118324	0.297355	0.239036	TJP1/WWTR1	2	Mic_5
GO:0045332	phospholipid translocation	2/254	44/18866	0.118324	0.297355	0.239036	ABCB1/ATP10A	2	Mic_5
GO:0002433	immune response-regulating cell surface receptor signaling pathway involved in phagocytosis	4/254	139/18866	0.118447	0.297355	0.239036	ACTB/ACTG1/HSP90AA1/HSP90AB1	4	Mic_5
GO:0038096	Fc-gamma receptor signaling pathway involved in phagocytosis	4/254	139/18866	0.118447	0.297355	0.239036	ACTB/ACTG1/HSP90AA1/HSP90AB1	4	Mic_5
GO:0055006	cardiac cell development	3/254	89/18866	0.118528	0.297355	0.239036	NEBL/PDGFRB/SORBS2	3	Mic_5
GO:1901019	regulation of calcium ion transmembrane transporter activity	3/254	89/18866	0.118528	0.297355	0.239036	AHNAK/ATP1A2/PDE4D	3	Mic_5
GO:0010498	proteasomal protein catabolic process	10/254	483/18866	0.118602	0.297355	0.239036	HERC2/HSP90AB1/HSPA1A/HSPA1B/IFI27/RPL11/RPS27A/UBB/UBC/WWTR1	10	Mic_5
GO:0042326	negative regulation of phosphorylation	10/254	484/18866	0.119756	0.300043	0.241197	DUSP1/ENG/GSTP1/HSPB1/MECOM/PARD3/PDE4D/PTPRB/TIMP3/WWTR1	10	Mic_5
GO:0061136	regulation of proteasomal protein catabolic process	5/254	193/18866	0.119979	0.300396	0.241481	HSP90AB1/HSPA1A/HSPA1B/RPL11/UBB	5	Mic_5
GO:0097553	calcium ion transmembrane import into cytosol	4/254	140/18866	0.120722	0.302053	0.242812	ATP1A2/FAM155A/PDE4D/SLC24A2	4	Mic_5
GO:0006029	proteoglycan metabolic process	3/254	90/18866	0.121465	0.303678	0.244119	BGN/DCN/SPOCK2	3	Mic_5
GO:0050727	regulation of inflammatory response	9/254	425/18866	0.121537	0.303678	0.244119	APOD/ETS1/FOXP1/GSTP1/HLA-E/RORA/RPS19/TGM2/TMSB4X	9	Mic_5
GO:0042063	gliogenesis	7/254	307/18866	0.121893	0.304153	0.244501	GSTP1/LAMA2/LEF1/PARD3/PTN/SYNE2/VIM	7	Mic_5
GO:0045088	regulation of innate immune response	7/254	307/18866	0.121893	0.304153	0.244501	A2M/HLA-A/HLA-B/HLA-E/HSP90AB1/ICAM2/RPS19	7	Mic_5
GO:0034198	cellular response to amino acid starvation	2/254	45/18866	0.122776	0.30533	0.245447	RNF152/SLC38A2	2	Mic_5
GO:0035094	response to nicotine	2/254	45/18866	0.122776	0.30533	0.245447	ATP1A2/B2M	2	Mic_5
GO:0006816	calcium ion transport	9/254	426/18866	0.122792	0.30533	0.245447	AHNAK/ATP1A2/FAM155A/PDE4D/PDGFRB/RAMP2/SLC24A2/SLC3A2/TPT1	9	Mic_5
GO:0001889	liver development	4/254	141/18866	0.123016	0.30533	0.245447	LIMS2/PTN/RPL10/RPL30	4	Mic_5
GO:0042098	T cell proliferation	5/254	195/18866	0.123811	0.30533	0.245447	CD151/HLA-A/HLA-E/LRRC32/SLC7A1	5	Mic_5
GO:0001843	neural tube closure	3/254	91/18866	0.124429	0.30533	0.245447	DLC1/PFN1/RPS7	3	Mic_5
GO:0033273	response to vitamin	3/254	91/18866	0.124429	0.30533	0.245447	GSTP1/PTN/SPARC	3	Mic_5
GO:0060021	roof of mouth development	3/254	91/18866	0.124429	0.30533	0.245447	CLDN5/LEF1/LRRC32	3	Mic_5
GO:0038094	Fc-gamma receptor signaling pathway	4/254	142/18866	0.125328	0.30533	0.245447	ACTB/ACTG1/HSP90AA1/HSP90AB1	4	Mic_5
GO:0072073	kidney epithelium development	4/254	142/18866	0.125328	0.30533	0.245447	CD34/MAGI2/PODXL/WWTR1	4	Mic_5
GO:0048017	inositol lipid-mediated signaling	5/254	196/18866	0.125749	0.30533	0.245447	DCN/FLT1/PDGFRB/PLCB4/PREX2	5	Mic_5
GO:0050728	negative regulation of inflammatory response	5/254	196/18866	0.125749	0.30533	0.245447	APOD/ETS1/GSTP1/RORA/RPS19	5	Mic_5
GO:0002524	hypersensitivity	1/254	10/18866	0.126791	0.30533	0.245447	HLA-E	1	Mic_5
GO:0002664	regulation of T cell tolerance induction	1/254	10/18866	0.126791	0.30533	0.245447	HLA-B	1	Mic_5
GO:0009396	folic acid-containing compound biosynthetic process	1/254	10/18866	0.126791	0.30533	0.245447	DHFR	1	Mic_5
GO:0010269	response to selenium ion	1/254	10/18866	0.126791	0.30533	0.245447	SELENOW	1	Mic_5
GO:0010944	negative regulation of transcription by competitive promoter binding	1/254	10/18866	0.126791	0.30533	0.245447	DACH1	1	Mic_5
GO:0015808	L-alanine transport	1/254	10/18866	0.126791	0.30533	0.245447	SLC3A2	1	Mic_5
GO:0019062	virion attachment to host cell	1/254	10/18866	0.126791	0.30533	0.245447	HSP90AB1	1	Mic_5
GO:0021932	hindbrain radial glia guided cell migration	1/254	10/18866	0.126791	0.30533	0.245447	LEF1	1	Mic_5
GO:0032817	regulation of natural killer cell proliferation	1/254	10/18866	0.126791	0.30533	0.245447	HLA-E	1	Mic_5
GO:0032926	negative regulation of activin receptor signaling pathway	1/254	10/18866	0.126791	0.30533	0.245447	MAGI2	1	Mic_5
GO:0035646	endosome to melanosome transport	1/254	10/18866	0.126791	0.30533	0.245447	CD63	1	Mic_5
GO:0035907	dorsal aorta development	1/254	10/18866	0.126791	0.30533	0.245447	ENG	1	Mic_5
GO:0042117	monocyte activation	1/254	10/18866	0.126791	0.30533	0.245447	FOXP1	1	Mic_5
GO:0043485	endosome to pigment granule transport	1/254	10/18866	0.126791	0.30533	0.245447	CD63	1	Mic_5
GO:0044557	relaxation of smooth muscle	1/254	10/18866	0.126791	0.30533	0.245447	PRKG1	1	Mic_5
GO:0045988	negative regulation of striated muscle contraction	1/254	10/18866	0.126791	0.30533	0.245447	ATP1A2	1	Mic_5
GO:0046598	positive regulation of viral entry into host cell	1/254	10/18866	0.126791	0.30533	0.245447	LGALS1	1	Mic_5
GO:0048340	paraxial mesoderm morphogenesis	1/254	10/18866	0.126791	0.30533	0.245447	LEF1	1	Mic_5
GO:0048757	pigment granule maturation	1/254	10/18866	0.126791	0.30533	0.245447	CD63	1	Mic_5
GO:0050861	positive regulation of B cell receptor signaling pathway	1/254	10/18866	0.126791	0.30533	0.245447	FOXP1	1	Mic_5
GO:0051124	synaptic growth at neuromuscular junction	1/254	10/18866	0.126791	0.30533	0.245447	AGRN	1	Mic_5
GO:0051351	positive regulation of ligase activity	1/254	10/18866	0.126791	0.30533	0.245447	TMSB4X	1	Mic_5
GO:0051901	positive regulation of mitochondrial depolarization	1/254	10/18866	0.126791	0.30533	0.245447	DCN	1	Mic_5
GO:0071863	regulation of cell proliferation in bone marrow	1/254	10/18866	0.126791	0.30533	0.245447	LEF1	1	Mic_5
GO:0072203	cell proliferation involved in metanephros development	1/254	10/18866	0.126791	0.30533	0.245447	PDGFRB	1	Mic_5
GO:0075294	positive regulation by symbiont of entry into host	1/254	10/18866	0.126791	0.30533	0.245447	LGALS1	1	Mic_5
GO:0090043	regulation of tubulin deacetylation	1/254	10/18866	0.126791	0.30533	0.245447	FRY	1	Mic_5
GO:0090673	endothelial cell-matrix adhesion	1/254	10/18866	0.126791	0.30533	0.245447	ADAMTS9	1	Mic_5
GO:0097105	presynaptic membrane assembly	1/254	10/18866	0.126791	0.30533	0.245447	IL1RAPL1	1	Mic_5
GO:0097250	mitochondrial respirasome assembly	1/254	10/18866	0.126791	0.30533	0.245447	HIGD1B	1	Mic_5
GO:0097278	complement-dependent cytotoxicity	1/254	10/18866	0.126791	0.30533	0.245447	HSP90AB1	1	Mic_5
GO:0098722	asymmetric stem cell division	1/254	10/18866	0.126791	0.30533	0.245447	SOX5	1	Mic_5
GO:0098887	neurotransmitter receptor transport, endosome to postsynaptic membrane	1/254	10/18866	0.126791	0.30533	0.245447	TAMALIN	1	Mic_5
GO:0099639	neurotransmitter receptor transport, endosome to plasma membrane	1/254	10/18866	0.126791	0.30533	0.245447	TAMALIN	1	Mic_5
GO:1901748	leukotriene D4 metabolic process	1/254	10/18866	0.126791	0.30533	0.245447	GGT5	1	Mic_5
GO:1901750	leukotriene D4 biosynthetic process	1/254	10/18866	0.126791	0.30533	0.245447	GGT5	1	Mic_5
GO:1902023	L-arginine transport	1/254	10/18866	0.126791	0.30533	0.245447	SLC7A1	1	Mic_5
GO:1903826	arginine transmembrane transport	1/254	10/18866	0.126791	0.30533	0.245447	SLC7A1	1	Mic_5
GO:1904684	negative regulation of metalloendopeptidase activity	1/254	10/18866	0.126791	0.30533	0.245447	TIMP3	1	Mic_5
GO:2001225	regulation of chloride transport	1/254	10/18866	0.126791	0.30533	0.245447	ABCB1	1	Mic_5
GO:0010863	positive regulation of phospholipase C activity	2/254	46/18866	0.12727	0.30533	0.245447	FLT1/PDGFRB	2	Mic_5
GO:0031641	regulation of myelination	2/254	46/18866	0.12727	0.30533	0.245447	PARD3/PTN	2	Mic_5
GO:0032570	response to progesterone	2/254	46/18866	0.12727	0.30533	0.245447	PTN/RAMP2	2	Mic_5
GO:0038202	TORC1 signaling	2/254	46/18866	0.12727	0.30533	0.245447	RNF152/SIK3	2	Mic_5
GO:0043330	response to exogenous dsRNA	2/254	46/18866	0.12727	0.30533	0.245447	COLEC12/SLC3A2	2	Mic_5
GO:0048066	developmental pigmentation	2/254	46/18866	0.12727	0.30533	0.245447	ADAMTS9/CD63	2	Mic_5
GO:1900744	regulation of p38MAPK cascade	2/254	46/18866	0.12727	0.30533	0.245447	DUSP1/SASH1	2	Mic_5
GO:0060606	tube closure	3/254	92/18866	0.127419	0.30549	0.245575	DLC1/PFN1/RPS7	3	Mic_5
GO:0045598	regulation of fat cell differentiation	4/254	143/18866	0.127659	0.305765	0.245797	ADIRF/CCDC85B/RORA/WWTR1	4	Mic_5
GO:0051216	cartilage development	5/254	197/18866	0.127701	0.305765	0.245797	BGN/PTH1R/SERPINH1/SOX5/ZEB1	5	Mic_5
GO:2000027	regulation of animal organ morphogenesis	6/254	254/18866	0.129207	0.309171	0.248535	CD34/ENG/LIMS2/MAGI2/PFN1/PTN	6	Mic_5
GO:0007626	locomotory behavior	5/254	198/18866	0.129666	0.310067	0.249255	ADGRL3/ATP1A2/EPS8/PREX2/ZIC1	5	Mic_5
GO:0050921	positive regulation of chemotaxis	4/254	144/18866	0.130008	0.310481	0.249588	HSPB1/PDGFRB/PTN/TMSB4X	4	Mic_5
GO:0061008	hepaticobiliary system development	4/254	144/18866	0.130008	0.310481	0.249588	LIMS2/PTN/RPL10/RPL30	4	Mic_5
GO:0014909	smooth muscle cell migration	3/254	93/18866	0.130434	0.310893	0.249919	GSTP1/PDGFRB/PRKG1	3	Mic_5
GO:0032677	regulation of interleukin-8 production	3/254	93/18866	0.130434	0.310893	0.249919	HSPA1A/HSPA1B/TMSB4X	3	Mic_5
GO:0045185	maintenance of protein location	3/254	93/18866	0.130434	0.310893	0.249919	SYNE1/TMSB10/TMSB4X	3	Mic_5
GO:0001935	endothelial cell proliferation	5/254	199/18866	0.131645	0.313134	0.25172	CD34/EGFL7/FLT1/PTPRM/SPARC	5	Mic_5
GO:0034204	lipid translocation	2/254	47/18866	0.131801	0.313134	0.25172	ABCB1/ATP10A	2	Mic_5
GO:0046677	response to antibiotic	2/254	47/18866	0.131801	0.313134	0.25172	HSP90AA1/ID1	2	Mic_5
GO:0051150	regulation of smooth muscle cell differentiation	2/254	47/18866	0.131801	0.313134	0.25172	ENG/ZEB1	2	Mic_5
GO:1903115	regulation of actin filament-based movement	2/254	47/18866	0.131801	0.313134	0.25172	ATP1A2/PDE4D	2	Mic_5
GO:0001738	morphogenesis of a polarized epithelium	4/254	145/18866	0.132375	0.313888	0.252327	ACTB/ACTG1/MAGI2/PFN1	4	Mic_5
GO:0002431	Fc receptor mediated stimulatory signaling pathway	4/254	145/18866	0.132375	0.313888	0.252327	ACTB/ACTG1/HSP90AA1/HSP90AB1	4	Mic_5
GO:0007612	learning	4/254	145/18866	0.132375	0.313888	0.252327	ATP1A2/CLDN5/PTN/SLC24A2	4	Mic_5
GO:0030705	cytoskeleton-dependent intracellular transport	5/254	200/18866	0.133638	0.316475	0.254406	ACTN4/HSPB1/MYO1B/SYNE2/UBB	5	Mic_5
GO:1901654	response to ketone	5/254	200/18866	0.133638	0.316475	0.254406	DUSP1/IGFBP7/KLF2/PTN/RAMP2	5	Mic_5
GO:0048813	dendrite morphogenesis	4/254	146/18866	0.134759	0.318925	0.256376	ID1/IL1RAPL1/PREX2/PTN	4	Mic_5
GO:0051607	defense response to virus	6/254	258/18866	0.136165	0.319065	0.256488	ABCC9/BST2/IFI27/IFITM2/IFITM3/RNF125	6	Mic_5
GO:0035088	establishment or maintenance of apical/basal cell polarity	2/254	48/18866	0.136369	0.319065	0.256488	OOEP/PARD3	2	Mic_5
GO:0042220	response to cocaine	2/254	48/18866	0.136369	0.319065	0.256488	ADGRL3/HSP90AB1	2	Mic_5
GO:0051972	regulation of telomerase activity	2/254	48/18866	0.136369	0.319065	0.256488	HSP90AA1/HSP90AB1	2	Mic_5
GO:0060324	face development	2/254	48/18866	0.136369	0.319065	0.256488	CLDN5/LEF1	2	Mic_5
GO:0061245	establishment or maintenance of bipolar cell polarity	2/254	48/18866	0.136369	0.319065	0.256488	OOEP/PARD3	2	Mic_5
GO:1900271	regulation of long-term synaptic potentiation	2/254	48/18866	0.136369	0.319065	0.256488	FAM107A/PTN	2	Mic_5
GO:1900274	regulation of phospholipase C activity	2/254	48/18866	0.136369	0.319065	0.256488	FLT1/PDGFRB	2	Mic_5
GO:1990928	response to amino acid starvation	2/254	48/18866	0.136369	0.319065	0.256488	RNF152/SLC38A2	2	Mic_5
GO:2001239	regulation of extrinsic apoptotic signaling pathway in absence of ligand	2/254	48/18866	0.136369	0.319065	0.256488	HSPA1A/HSPA1B	2	Mic_5
GO:0051668	localization within membrane	3/254	95/18866	0.13654	0.319065	0.256488	AGRN/MAGI2/PTN	3	Mic_5
GO:1903725	regulation of phospholipid metabolic process	3/254	95/18866	0.13654	0.319065	0.256488	ADGRF5/FLT1/PDGFRB	3	Mic_5
GO:0021537	telencephalon development	6/254	259/18866	0.137931	0.319065	0.256488	ATP1A2/LEF1/SLC2A1/SLC38A2/SYNE2/TACC1	6	Mic_5
GO:0001787	natural killer cell proliferation	1/254	11/18866	0.138554	0.319065	0.256488	HLA-E	1	Mic_5
GO:0005984	disaccharide metabolic process	1/254	11/18866	0.138554	0.319065	0.256488	SLC2A1	1	Mic_5
GO:0006020	inositol metabolic process	1/254	11/18866	0.138554	0.319065	0.256488	ISYNA1	1	Mic_5
GO:0006751	glutathione catabolic process	1/254	11/18866	0.138554	0.319065	0.256488	GGT5	1	Mic_5
GO:0009629	response to gravity	1/254	11/18866	0.138554	0.319065	0.256488	SPARC	1	Mic_5
GO:0019532	oxalate transport	1/254	11/18866	0.138554	0.319065	0.256488	SLC26A3	1	Mic_5
GO:0019852	L-ascorbic acid metabolic process	1/254	11/18866	0.138554	0.319065	0.256488	SLC2A1	1	Mic_5
GO:0032754	positive regulation of interleukin-5 production	1/254	11/18866	0.138554	0.319065	0.256488	PDE4D	1	Mic_5
GO:0033483	gas homeostasis	1/254	11/18866	0.138554	0.319065	0.256488	GSTP1	1	Mic_5
GO:0033632	regulation of cell-cell adhesion mediated by integrin	1/254	11/18866	0.138554	0.319065	0.256488	PODXL	1	Mic_5
GO:0035865	cellular response to potassium ion	1/254	11/18866	0.138554	0.319065	0.256488	SLC12A2	1	Mic_5
GO:0039532	negative regulation of viral-induced cytoplasmic pattern recognition receptor signaling pathway	1/254	11/18866	0.138554	0.319065	0.256488	RNF125	1	Mic_5
GO:0042482	positive regulation of odontogenesis	1/254	11/18866	0.138554	0.319065	0.256488	CD34	1	Mic_5
GO:0042985	negative regulation of amyloid precursor protein biosynthetic process	1/254	11/18866	0.138554	0.319065	0.256488	ITM2A	1	Mic_5
GO:0043619	regulation of transcription from RNA polymerase II promoter in response to oxidative stress	1/254	11/18866	0.138554	0.319065	0.256488	EPAS1	1	Mic_5
GO:0046643	regulation of gamma-delta T cell activation	1/254	11/18866	0.138554	0.319065	0.256488	LEF1	1	Mic_5
GO:0048680	positive regulation of axon regeneration	1/254	11/18866	0.138554	0.319065	0.256488	PTN	1	Mic_5
GO:0051024	positive regulation of immunoglobulin secretion	1/254	11/18866	0.138554	0.319065	0.256488	HLA-E	1	Mic_5
GO:0051561	positive regulation of mitochondrial calcium ion concentration	1/254	11/18866	0.138554	0.319065	0.256488	TGM2	1	Mic_5
GO:0051712	positive regulation of killing of cells of other organism	1/254	11/18866	0.138554	0.319065	0.256488	GAPDH	1	Mic_5
GO:0061299	retina vasculature morphogenesis in camera-type eye	1/254	11/18866	0.138554	0.319065	0.256488	RHOJ	1	Mic_5
GO:0071281	cellular response to iron ion	1/254	11/18866	0.138554	0.319065	0.256488	B2M	1	Mic_5
GO:0071838	cell proliferation in bone marrow	1/254	11/18866	0.138554	0.319065	0.256488	LEF1	1	Mic_5
GO:0072110	glomerular mesangial cell proliferation	1/254	11/18866	0.138554	0.319065	0.256488	PDGFRB	1	Mic_5
GO:0086023	adenylate cyclase-activating adrenergic receptor signaling pathway involved in heart process	1/254	11/18866	0.138554	0.319065	0.256488	PDE4D	1	Mic_5
GO:0090557	establishment of endothelial intestinal barrier	1/254	11/18866	0.138554	0.319065	0.256488	TJP1	1	Mic_5
GO:0097090	presynaptic membrane organization	1/254	11/18866	0.138554	0.319065	0.256488	IL1RAPL1	1	Mic_5
GO:1901077	regulation of relaxation of muscle	1/254	11/18866	0.138554	0.319065	0.256488	PDE4D	1	Mic_5
GO:1905383	protein localization to presynapse	1/254	11/18866	0.138554	0.319065	0.256488	HSPB1	1	Mic_5
GO:2000049	positive regulation of cell-cell adhesion mediated by cadherin	1/254	11/18866	0.138554	0.319065	0.256488	TJP1	1	Mic_5
GO:0061337	cardiac conduction	4/254	148/18866	0.139581	0.320937	0.257993	ABCC9/ATP1A2/KCNE4/PDE4D	4	Mic_5
GO:1903670	regulation of sprouting angiogenesis	4/254	148/18866	0.139581	0.320937	0.257993	ADAMTS9/KLF2/RHOJ/TJP1	4	Mic_5
GO:0035249	synaptic transmission, glutamatergic	3/254	96/18866	0.139629	0.320937	0.257993	ATP1A2/GRM3/GRM8	3	Mic_5
GO:0051961	negative regulation of nervous system development	7/254	319/18866	0.140466	0.322409	0.259176	B2M/FKBP4/ID1/LGALS1/NOTCH3/PTN/VIM	7	Mic_5
GO:0002673	regulation of acute inflammatory response	2/254	49/18866	0.140971	0.322409	0.259176	GSTP1/HLA-E	2	Mic_5
GO:0002686	negative regulation of leukocyte migration	2/254	49/18866	0.140971	0.322409	0.259176	APOD/DUSP1	2	Mic_5
GO:0010171	body morphogenesis	2/254	49/18866	0.140971	0.322409	0.259176	CLDN5/LEF1	2	Mic_5
GO:0042398	cellular modified amino acid biosynthetic process	2/254	49/18866	0.140971	0.322409	0.259176	DHFR/GGT5	2	Mic_5
GO:0072348	sulfur compound transport	2/254	49/18866	0.140971	0.322409	0.259176	ABCG2/SLC26A3	2	Mic_5
GO:0086009	membrane repolarization	2/254	49/18866	0.140971	0.322409	0.259176	ATP1A2/KCNE4	2	Mic_5
GO:1990090	cellular response to nerve growth factor stimulus	2/254	49/18866	0.140971	0.322409	0.259176	ID1/MAGI2	2	Mic_5
GO:0032651	regulation of interleukin-1 beta production	3/254	97/18866	0.142741	0.325848	0.261941	FOXP1/GSTP1/HSPB1	3	Mic_5
GO:0035710	CD4-positive, alpha-beta T cell activation	3/254	97/18866	0.142741	0.325848	0.261941	FOXP1/LEF1/RORA	3	Mic_5
GO:0071674	mononuclear cell migration	3/254	97/18866	0.142741	0.325848	0.261941	DUSP1/FLT1/RPS19	3	Mic_5
GO:0035264	multicellular organism growth	4/254	150/18866	0.14447	0.329386	0.264785	KLF2/PDE4D/TNS2/WWTR1	4	Mic_5
GO:0070665	positive regulation of leukocyte proliferation	4/254	150/18866	0.14447	0.329386	0.264785	BST2/HLA-A/HLA-E/SLC7A1	4	Mic_5
GO:0045637	regulation of myeloid cell differentiation	6/254	263/18866	0.145105	0.330408	0.265607	B2M/ETS1/FOXP1/HSPA1A/HSPA1B/LEF1	6	Mic_5
GO:0048608	reproductive structure development	9/254	443/18866	0.145189	0.330408	0.265607	BSG/DCN/EPAS1/FKBP4/HSP90AB1/LEF1/PDGFRB/PTN/UBB	9	Mic_5
GO:0048732	gland development	9/254	443/18866	0.145189	0.330408	0.265607	ETS1/FKBP4/LEF1/LIMS2/PDGFRB/PTN/RPL10/RPL30/TGM2	9	Mic_5
GO:0001961	positive regulation of cytokine-mediated signaling pathway	2/254	50/18866	0.145607	0.330745	0.265877	HSPA1A/HSPA1B	2	Mic_5
GO:0008038	neuron recognition	2/254	50/18866	0.145607	0.330745	0.265877	BSG/NCAM2	2	Mic_5
GO:0031648	protein destabilization	2/254	50/18866	0.145607	0.330745	0.265877	ID1/SERF2	2	Mic_5
GO:0014020	primary neural tube formation	3/254	98/18866	0.145877	0.330745	0.265877	DLC1/PFN1/RPS7	3	Mic_5
GO:0048010	vascular endothelial growth factor receptor signaling pathway	3/254	98/18866	0.145877	0.330745	0.265877	FLT1/HSP90AA1/HSPB1	3	Mic_5
GO:2001243	negative regulation of intrinsic apoptotic signaling pathway	3/254	98/18866	0.145877	0.330745	0.265877	HSPA1A/HSPB1/TPT1	3	Mic_5
GO:0033157	regulation of intracellular protein transport	6/254	264/18866	0.146924	0.331505	0.266489	APOD/TAMALIN/HSP90AB1/IFI27/STOM/ZIC1	6	Mic_5
GO:0001654	eye development	8/254	384/18866	0.148207	0.331505	0.266489	FLT1/PDGFRB/PFDN5/PTN/PTPRM/RHOJ/VIM/ZEB1	8	Mic_5
GO:0010717	regulation of epithelial to mesenchymal transition	3/254	99/18866	0.149035	0.331505	0.266489	ENG/LEF1/WWTR1	3	Mic_5
GO:0043473	pigmentation	3/254	99/18866	0.149035	0.331505	0.266489	ADAMTS9/CD63/SPARC	3	Mic_5
GO:0062207	regulation of pattern recognition receptor signaling pathway	3/254	99/18866	0.149035	0.331505	0.266489	HSPA1A/HSPA1B/RNF125	3	Mic_5
GO:0002224	toll-like receptor signaling pathway	4/254	152/18866	0.149427	0.331505	0.266489	COLEC12/RPS27A/UBB/UBC	4	Mic_5
GO:0071222	cellular response to lipopolysaccharide	5/254	208/18866	0.150059	0.331505	0.266489	GSTP1/PDE4D/SASH1/TFPI/VIM	5	Mic_5
GO:0001867	complement activation, lectin pathway	1/254	12/18866	0.150159	0.331505	0.266489	A2M	1	Mic_5
GO:0002517	T cell tolerance induction	1/254	12/18866	0.150159	0.331505	0.266489	HLA-B	1	Mic_5
GO:0002730	regulation of dendritic cell cytokine production	1/254	12/18866	0.150159	0.331505	0.266489	BST2	1	Mic_5
GO:0002863	positive regulation of inflammatory response to antigenic stimulus	1/254	12/18866	0.150159	0.331505	0.266489	HLA-E	1	Mic_5
GO:0003334	keratinocyte development	1/254	12/18866	0.150159	0.331505	0.266489	FOSL2	1	Mic_5
GO:0021702	cerebellar Purkinje cell differentiation	1/254	12/18866	0.150159	0.331505	0.266489	RORA	1	Mic_5
GO:0031581	hemidesmosome assembly	1/254	12/18866	0.150159	0.331505	0.266489	CD151	1	Mic_5
GO:0031987	locomotion involved in locomotory behavior	1/254	12/18866	0.150159	0.331505	0.266489	ADGRL3	1	Mic_5
GO:0032736	positive regulation of interleukin-13 production	1/254	12/18866	0.150159	0.331505	0.266489	HLA-E	1	Mic_5
GO:0036462	TRAIL-activated apoptotic signaling pathway	1/254	12/18866	0.150159	0.331505	0.266489	TIMP3	1	Mic_5
GO:0038180	nerve growth factor signaling pathway	1/254	12/18866	0.150159	0.331505	0.266489	MAGI2	1	Mic_5
GO:0042340	keratan sulfate catabolic process	1/254	12/18866	0.150159	0.331505	0.266489	PRELP	1	Mic_5
GO:0042492	gamma-delta T cell differentiation	1/254	12/18866	0.150159	0.331505	0.266489	LEF1	1	Mic_5
GO:0043476	pigment accumulation	1/254	12/18866	0.150159	0.331505	0.266489	CD63	1	Mic_5
GO:0043482	cellular pigment accumulation	1/254	12/18866	0.150159	0.331505	0.266489	CD63	1	Mic_5
GO:0044650	adhesion of symbiont to host cell	1/254	12/18866	0.150159	0.331505	0.266489	HSP90AB1	1	Mic_5
GO:0045117	azole transmembrane transport	1/254	12/18866	0.150159	0.331505	0.266489	SLC7A1	1	Mic_5
GO:0045161	neuronal ion channel clustering	1/254	12/18866	0.150159	0.331505	0.266489	AGRN	1	Mic_5
GO:0046689	response to mercury ion	1/254	12/18866	0.150159	0.331505	0.266489	BSG	1	Mic_5
GO:0051340	regulation of ligase activity	1/254	12/18866	0.150159	0.331505	0.266489	TMSB4X	1	Mic_5
GO:0060019	radial glial cell differentiation	1/254	12/18866	0.150159	0.331505	0.266489	LEF1	1	Mic_5
GO:0060081	membrane hyperpolarization	1/254	12/18866	0.150159	0.331505	0.266489	SLC26A3	1	Mic_5
GO:0060856	establishment of blood-brain barrier	1/254	12/18866	0.150159	0.331505	0.266489	ENG	1	Mic_5
GO:0070278	extracellular matrix constituent secretion	1/254	12/18866	0.150159	0.331505	0.266489	ENG	1	Mic_5
GO:0070572	positive regulation of neuron projection regeneration	1/254	12/18866	0.150159	0.331505	0.266489	PTN	1	Mic_5
GO:0071073	positive regulation of phospholipid biosynthetic process	1/254	12/18866	0.150159	0.331505	0.266489	ADGRF5	1	Mic_5
GO:0071340	skeletal muscle acetylcholine-gated channel clustering	1/254	12/18866	0.150159	0.331505	0.266489	PTN	1	Mic_5
GO:0072520	seminiferous tubule development	1/254	12/18866	0.150159	0.331505	0.266489	UBB	1	Mic_5
GO:0072537	fibroblast activation	1/254	12/18866	0.150159	0.331505	0.266489	PDGFRB	1	Mic_5
GO:0090331	negative regulation of platelet aggregation	1/254	12/18866	0.150159	0.331505	0.266489	PRKG1	1	Mic_5
GO:0097104	postsynaptic membrane assembly	1/254	12/18866	0.150159	0.331505	0.266489	MAGI2	1	Mic_5
GO:0098885	modification of postsynaptic actin cytoskeleton	1/254	12/18866	0.150159	0.331505	0.266489	PFN1	1	Mic_5
GO:1903909	regulation of receptor clustering	1/254	12/18866	0.150159	0.331505	0.266489	PTN	1	Mic_5
GO:1903961	positive regulation of anion transmembrane transport	1/254	12/18866	0.150159	0.331505	0.266489	ABCB1	1	Mic_5
GO:1904181	positive regulation of membrane depolarization	1/254	12/18866	0.150159	0.331505	0.266489	DCN	1	Mic_5
GO:2000650	negative regulation of sodium ion transmembrane transporter activity	1/254	12/18866	0.150159	0.331505	0.266489	ATP1A2	1	Mic_5
GO:0021879	forebrain neuron differentiation	2/254	51/18866	0.150274	0.331505	0.266489	B2M/UBB	2	Mic_5
GO:0072523	purine-containing compound catabolic process	2/254	51/18866	0.150274	0.331505	0.266489	PDE4D/PDE7B	2	Mic_5
GO:0061458	reproductive system development	9/254	447/18866	0.150742	0.332339	0.267159	BSG/DCN/EPAS1/FKBP4/HSP90AB1/LEF1/PDGFRB/PTN/UBB	9	Mic_5
GO:0002822	regulation of adaptive immune response based on somatic recombination of immune receptors built from immunoglobulin superfamily domains	4/254	153/18866	0.151929	0.334755	0.269101	B2M/HLA-A/HLA-B/HLA-E	4	Mic_5
GO:0061640	cytoskeleton-dependent cytokinesis	3/254	100/18866	0.152215	0.335184	0.269446	RHOB/RHOC/SPTBN1	3	Mic_5
GO:0150063	visual system development	8/254	388/18866	0.154275	0.339419	0.272851	FLT1/PDGFRB/PFDN5/PTN/PTPRM/RHOJ/VIM/ZEB1	8	Mic_5
GO:0002706	regulation of lymphocyte mediated immunity	4/254	154/18866	0.154448	0.339419	0.272851	B2M/HLA-A/HLA-B/HLA-E	4	Mic_5
GO:0014065	phosphatidylinositol 3-kinase signaling	4/254	154/18866	0.154448	0.339419	0.272851	DCN/FLT1/PDGFRB/PREX2	4	Mic_5
GO:0038066	p38MAPK cascade	2/254	52/18866	0.15497	0.339419	0.272851	DUSP1/SASH1	2	Mic_5
GO:0046580	negative regulation of Ras protein signal transduction	2/254	52/18866	0.15497	0.339419	0.272851	ARHGAP42/DLC1	2	Mic_5
GO:0050999	regulation of nitric-oxide synthase activity	2/254	52/18866	0.15497	0.339419	0.272851	DHFR/HSP90AA1	2	Mic_5
GO:0051496	positive regulation of stress fiber assembly	2/254	52/18866	0.15497	0.339419	0.272851	LIMCH1/RHOC	2	Mic_5
GO:0055078	sodium ion homeostasis	2/254	52/18866	0.15497	0.339419	0.272851	ATP1A2/SLC12A2	2	Mic_5
GO:0072132	mesenchyme morphogenesis	2/254	52/18866	0.15497	0.339419	0.272851	ENG/LEF1	2	Mic_5
GO:0032637	interleukin-8 production	3/254	101/18866	0.155417	0.339587	0.272986	HSPA1A/HSPA1B/TMSB4X	3	Mic_5
GO:0042102	positive regulation of T cell proliferation	3/254	101/18866	0.155417	0.339587	0.272986	HLA-A/HLA-E/SLC7A1	3	Mic_5
GO:0042116	macrophage activation	3/254	101/18866	0.155417	0.339587	0.272986	ADGRF5/FOXP1/RORA	3	Mic_5
GO:0060191	regulation of lipase activity	3/254	101/18866	0.155417	0.339587	0.272986	FLT1/PDGFRB/RHOC	3	Mic_5
GO:0014706	striated muscle tissue development	8/254	389/18866	0.15581	0.340245	0.273514	ADAMTS9/DCN/ENG/LEF1/MYL6/NEBL/PDGFRB/SORBS2	8	Mic_5
GO:0002703	regulation of leukocyte mediated immunity	5/254	211/18866	0.156428	0.340749	0.27392	B2M/BST2/HLA-A/HLA-B/HLA-E	5	Mic_5
GO:1903037	regulation of leukocyte cell-cell adhesion	7/254	329/18866	0.15693	0.340749	0.27392	ETS1/HLA-A/HLA-E/LEF1/LGALS1/LRRC32/SLC7A1	7	Mic_5
GO:1903076	regulation of protein localization to plasma membrane	3/254	102/18866	0.15864	0.340749	0.27392	ACTB/TAMALIN/SPTBN1	3	Mic_5
GO:0000187	activation of MAPK activity	4/254	156/18866	0.159531	0.340749	0.27392	ITGA1/RPS27A/UBB/UBC	4	Mic_5
GO:0030902	hindbrain development	4/254	156/18866	0.159531	0.340749	0.27392	DLC1/LEF1/PTN/RORA	4	Mic_5
GO:0009311	oligosaccharide metabolic process	2/254	53/18866	0.159695	0.340749	0.27392	SLC2A1/ST8SIA6	2	Mic_5
GO:0043124	negative regulation of I-kappaB kinase/NF-kappaB signaling	2/254	53/18866	0.159695	0.340749	0.27392	GSTP1/RORA	2	Mic_5
GO:0043331	response to dsRNA	2/254	53/18866	0.159695	0.340749	0.27392	COLEC12/SLC3A2	2	Mic_5
GO:0045668	negative regulation of osteoblast differentiation	2/254	53/18866	0.159695	0.340749	0.27392	ID1/ID3	2	Mic_5
GO:0097035	regulation of membrane lipid distribution	2/254	53/18866	0.159695	0.340749	0.27392	ABCB1/ATP10A	2	Mic_5
GO:1900024	regulation of substrate adhesion-dependent cell spreading	2/254	53/18866	0.159695	0.340749	0.27392	ACTN4/LIMS2	2	Mic_5
GO:2000772	regulation of cellular senescence	2/254	53/18866	0.159695	0.340749	0.27392	B2M/SLC30A10	2	Mic_5
GO:0050804	modulation of chemical synaptic transmission	9/254	454/18866	0.160712	0.340749	0.27392	ATP1A2/FAM107A/GRM3/GRM8/LAMA2/PLCB4/PTN/SLC12A2/SLC24A2	9	Mic_5
GO:0016051	carbohydrate biosynthetic process	5/254	213/18866	0.160735	0.340749	0.27392	GAPDH/ISYNA1/PTH1R/SLC2A1/ST8SIA6	5	Mic_5
GO:0001574	ganglioside biosynthetic process	1/254	13/18866	0.161608	0.340749	0.27392	ST8SIA6	1	Mic_5
GO:0001967	suckling behavior	1/254	13/18866	0.161608	0.340749	0.27392	DACH1	1	Mic_5
GO:0002087	regulation of respiratory gaseous exchange by nervous system process	1/254	13/18866	0.161608	0.340749	0.27392	ATP1A2	1	Mic_5
GO:0002371	dendritic cell cytokine production	1/254	13/18866	0.161608	0.340749	0.27392	BST2	1	Mic_5
GO:0002674	negative regulation of acute inflammatory response	1/254	13/18866	0.161608	0.340749	0.27392	GSTP1	1	Mic_5
GO:0002679	respiratory burst involved in defense response	1/254	13/18866	0.161608	0.340749	0.27392	RPS19	1	Mic_5
GO:0002903	negative regulation of B cell apoptotic process	1/254	13/18866	0.161608	0.340749	0.27392	FOXP1	1	Mic_5
GO:0002921	negative regulation of humoral immune response	1/254	13/18866	0.161608	0.340749	0.27392	A2M	1	Mic_5
GO:0010642	negative regulation of platelet-derived growth factor receptor signaling pathway	1/254	13/18866	0.161608	0.340749	0.27392	APOD	1	Mic_5
GO:0010958	regulation of amino acid import across plasma membrane	1/254	13/18866	0.161608	0.340749	0.27392	ATP1A2	1	Mic_5
GO:0015697	quaternary ammonium group transport	1/254	13/18866	0.161608	0.340749	0.27392	SLC38A2	1	Mic_5
GO:0015809	arginine transport	1/254	13/18866	0.161608	0.340749	0.27392	SLC7A1	1	Mic_5
GO:0021694	cerebellar Purkinje cell layer formation	1/254	13/18866	0.161608	0.340749	0.27392	RORA	1	Mic_5
GO:0021794	thalamus development	1/254	13/18866	0.161608	0.340749	0.27392	PTN	1	Mic_5
GO:0030002	cellular anion homeostasis	1/254	13/18866	0.161608	0.340749	0.27392	SLC12A2	1	Mic_5
GO:0030320	cellular monovalent inorganic anion homeostasis	1/254	13/18866	0.161608	0.340749	0.27392	SLC12A2	1	Mic_5
GO:0030497	fatty acid elongation	1/254	13/18866	0.161608	0.340749	0.27392	ELOVL7	1	Mic_5
GO:0031115	negative regulation of microtubule polymerization	1/254	13/18866	0.161608	0.340749	0.27392	FKBP4	1	Mic_5
GO:0031953	negative regulation of protein autophosphorylation	1/254	13/18866	0.161608	0.340749	0.27392	ENG	1	Mic_5
GO:0032530	regulation of microvillus organization	1/254	13/18866	0.161608	0.340749	0.27392	PODXL	1	Mic_5
GO:0035641	locomotory exploration behavior	1/254	13/18866	0.161608	0.340749	0.27392	ATP1A2	1	Mic_5
GO:0038007	netrin-activated signaling pathway	1/254	13/18866	0.161608	0.340749	0.27392	UNC5C	1	Mic_5
GO:0042308	negative regulation of protein import into nucleus	1/254	13/18866	0.161608	0.340749	0.27392	APOD	1	Mic_5
GO:0042415	norepinephrine metabolic process	1/254	13/18866	0.161608	0.340749	0.27392	EPAS1	1	Mic_5
GO:0042761	very long-chain fatty acid biosynthetic process	1/254	13/18866	0.161608	0.340749	0.27392	ELOVL7	1	Mic_5
GO:0046415	urate metabolic process	1/254	13/18866	0.161608	0.340749	0.27392	ABCG2	1	Mic_5
GO:0048548	regulation of pinocytosis	1/254	13/18866	0.161608	0.340749	0.27392	ACTN4	1	Mic_5
GO:0051481	negative regulation of cytosolic calcium ion concentration	1/254	13/18866	0.161608	0.340749	0.27392	ATP1A2	1	Mic_5
GO:0051764	actin crosslink formation	1/254	13/18866	0.161608	0.340749	0.27392	EPS8	1	Mic_5
GO:0060221	retinal rod cell differentiation	1/254	13/18866	0.161608	0.340749	0.27392	PTN	1	Mic_5
GO:0061043	regulation of vascular wound healing	1/254	13/18866	0.161608	0.340749	0.27392	SLC12A2	1	Mic_5
GO:0071287	cellular response to manganese ion	1/254	13/18866	0.161608	0.340749	0.27392	SLC30A10	1	Mic_5
GO:0071872	cellular response to epinephrine stimulus	1/254	13/18866	0.161608	0.340749	0.27392	PDE4D	1	Mic_5
GO:0072182	regulation of nephron tubule epithelial cell differentiation	1/254	13/18866	0.161608	0.340749	0.27392	WWTR1	1	Mic_5
GO:0090042	tubulin deacetylation	1/254	13/18866	0.161608	0.340749	0.27392	FRY	1	Mic_5
GO:0098712	L-glutamate import across plasma membrane	1/254	13/18866	0.161608	0.340749	0.27392	ATP1A2	1	Mic_5
GO:0099638	endosome to plasma membrane protein transport	1/254	13/18866	0.161608	0.340749	0.27392	TAMALIN	1	Mic_5
GO:0099640	axo-dendritic protein transport	1/254	13/18866	0.161608	0.340749	0.27392	HSPB1	1	Mic_5
GO:1900025	negative regulation of substrate adhesion-dependent cell spreading	1/254	13/18866	0.161608	0.340749	0.27392	ACTN4	1	Mic_5
GO:1902306	negative regulation of sodium ion transmembrane transport	1/254	13/18866	0.161608	0.340749	0.27392	ATP1A2	1	Mic_5
GO:1903025	regulation of RNA polymerase II regulatory region sequence-specific DNA binding	1/254	13/18866	0.161608	0.340749	0.27392	TMSB4X	1	Mic_5
GO:1903789	regulation of amino acid transmembrane transport	1/254	13/18866	0.161608	0.340749	0.27392	ATP1A2	1	Mic_5
GO:1904590	negative regulation of protein import	1/254	13/18866	0.161608	0.340749	0.27392	APOD	1	Mic_5
GO:1990403	embryonic brain development	1/254	13/18866	0.161608	0.340749	0.27392	RPL10	1	Mic_5
GO:2000121	regulation of removal of superoxide radicals	1/254	13/18866	0.161608	0.340749	0.27392	DHFR	1	Mic_5
GO:2001198	regulation of dendritic cell differentiation	1/254	13/18866	0.161608	0.340749	0.27392	HLA-B	1	Mic_5
GO:0070498	interleukin-1-mediated signaling pathway	3/254	103/18866	0.161883	0.341133	0.274228	RPS27A/UBB/UBC	3	Mic_5
GO:0050863	regulation of T cell activation	7/254	332/18866	0.162036	0.341261	0.274331	HLA-A/HLA-E/LEF1/LGALS1/LRRC32/SLC7A1/ZEB1	7	Mic_5
GO:0099177	regulation of trans-synaptic signaling	9/254	455/18866	0.162161	0.341329	0.274386	ATP1A2/FAM107A/GRM3/GRM8/LAMA2/PLCB4/PTN/SLC12A2/SLC24A2	9	Mic_5
GO:0050870	positive regulation of T cell activation	5/254	214/18866	0.162907	0.342702	0.275489	HLA-A/HLA-E/LEF1/LGALS1/SLC7A1	5	Mic_5
GO:0048880	sensory system development	8/254	394/18866	0.163597	0.343803	0.276374	FLT1/PDGFRB/PFDN5/PTN/PTPRM/RHOJ/VIM/ZEB1	8	Mic_5
GO:0019932	second-messenger-mediated signaling	9/254	456/18866	0.163617	0.343803	0.276374	ADGRL3/ADGRL4/ATP1A2/MT1M/PDE4D/PDE7B/PRKG1/PTH1R/RAMP2	9	Mic_5
GO:0006749	glutathione metabolic process	2/254	54/18866	0.164445	0.34436	0.276823	GGT5/GSTP1	2	Mic_5
GO:0006754	ATP biosynthetic process	2/254	54/18866	0.164445	0.34436	0.276823	ATP5F1E/TMSB4X	2	Mic_5
GO:0030834	regulation of actin filament depolymerization	2/254	54/18866	0.164445	0.34436	0.276823	EPS8/SPTBN1	2	Mic_5
GO:0030857	negative regulation of epithelial cell differentiation	2/254	54/18866	0.164445	0.34436	0.276823	ID1/ZEB1	2	Mic_5
GO:0032757	positive regulation of interleukin-8 production	2/254	54/18866	0.164445	0.34436	0.276823	HSPA1A/HSPA1B	2	Mic_5
GO:0051438	regulation of ubiquitin-protein transferase activity	2/254	54/18866	0.164445	0.34436	0.276823	RPL11/RPS7	2	Mic_5
GO:0050729	positive regulation of inflammatory response	4/254	158/18866	0.164676	0.344451	0.276895	ETS1/HLA-E/RPS19/TGM2	4	Mic_5
GO:0060402	calcium ion transport into cytosol	4/254	158/18866	0.164676	0.344451	0.276895	ATP1A2/FAM155A/PDE4D/SLC24A2	4	Mic_5
GO:0002027	regulation of heart rate	3/254	104/18866	0.165146	0.344648	0.277054	EPAS1/KCNE4/PDE4D	3	Mic_5
GO:0032649	regulation of interferon-gamma production	3/254	104/18866	0.165146	0.344648	0.277054	HLA-A/PDE4D/SLC7A5	3	Mic_5
GO:0048525	negative regulation of viral process	3/254	104/18866	0.165146	0.344648	0.277054	BST2/IFITM2/IFITM3	3	Mic_5
GO:0120034	positive regulation of plasma membrane bounded cell projection assembly	3/254	104/18866	0.165146	0.344648	0.277054	AGRN/EPS8/PFN1	3	Mic_5
GO:0055067	monovalent inorganic cation homeostasis	4/254	159/18866	0.167271	0.348717	0.280325	ATP1A2/SLC12A2/SLC12A7/SLC26A3	4	Mic_5
GO:0051651	maintenance of location in cell	5/254	216/18866	0.167285	0.348717	0.280325	ATP1A2/PDE4D/SYNE1/TMSB10/TMSB4X	5	Mic_5
GO:0044070	regulation of anion transport	3/254	105/18866	0.168428	0.3509	0.28208	ABCB1/ATP1A2/SLC12A2	3	Mic_5
GO:0001706	endoderm formation	2/254	55/18866	0.169221	0.351555	0.282606	DUSP1/FN1	2	Mic_5
GO:0003229	ventricular cardiac muscle tissue development	2/254	55/18866	0.169221	0.351555	0.282606	ADAMTS9/ENG	2	Mic_5
GO:0032655	regulation of interleukin-12 production	2/254	55/18866	0.169221	0.351555	0.282606	FOXP1/HLA-B	2	Mic_5
GO:0032720	negative regulation of tumor necrosis factor production	2/254	55/18866	0.169221	0.351555	0.282606	CD34/GSTP1	2	Mic_5
GO:0032781	positive regulation of ATPase activity	2/254	55/18866	0.169221	0.351555	0.282606	DNAJB1/PFN1	2	Mic_5
GO:0001841	neural tube formation	3/254	106/18866	0.17173	0.352036	0.282993	DLC1/PFN1/RPS7	3	Mic_5
GO:0014812	muscle cell migration	3/254	106/18866	0.17173	0.352036	0.282993	GSTP1/PDGFRB/PRKG1	3	Mic_5
GO:0032414	positive regulation of ion transmembrane transporter activity	3/254	106/18866	0.17173	0.352036	0.282993	ABCB1/ACTN4/TMSB4X	3	Mic_5
GO:0032611	interleukin-1 beta production	3/254	106/18866	0.17173	0.352036	0.282993	FOXP1/GSTP1/HSPB1	3	Mic_5
GO:0034446	substrate adhesion-dependent cell spreading	3/254	106/18866	0.17173	0.352036	0.282993	ACTN4/FN1/LIMS2	3	Mic_5
GO:0046632	alpha-beta T cell differentiation	3/254	106/18866	0.17173	0.352036	0.282993	FOXP1/LEF1/RORA	3	Mic_5
GO:0000054	ribosomal subunit export from nucleus	1/254	14/18866	0.172903	0.352036	0.282993	RPS15	1	Mic_5
GO:0001886	endothelial cell morphogenesis	1/254	14/18866	0.172903	0.352036	0.282993	ID1	1	Mic_5
GO:0003214	cardiac left ventricle morphogenesis	1/254	14/18866	0.172903	0.352036	0.282993	CPE	1	Mic_5
GO:0003413	chondrocyte differentiation involved in endochondral bone morphogenesis	1/254	14/18866	0.172903	0.352036	0.282993	SERPINH1	1	Mic_5
GO:0006878	cellular copper ion homeostasis	1/254	14/18866	0.172903	0.352036	0.282993	MT2A	1	Mic_5
GO:0010248	establishment or maintenance of transmembrane electrochemical gradient	1/254	14/18866	0.172903	0.352036	0.282993	ATP1A2	1	Mic_5
GO:0010649	regulation of cell communication by electrical coupling	1/254	14/18866	0.172903	0.352036	0.282993	PDE4D	1	Mic_5
GO:0032488	Cdc42 protein signal transduction	1/254	14/18866	0.172903	0.352036	0.282993	RHOJ	1	Mic_5
GO:0033750	ribosome localization	1/254	14/18866	0.172903	0.352036	0.282993	RPS15	1	Mic_5
GO:0035589	G protein-coupled purinergic nucleotide receptor signaling pathway	1/254	14/18866	0.172903	0.352036	0.282993	P2RY14	1	Mic_5
GO:0035627	ceramide transport	1/254	14/18866	0.172903	0.352036	0.282993	ABCB1	1	Mic_5
GO:0035791	platelet-derived growth factor receptor-beta signaling pathway	1/254	14/18866	0.172903	0.352036	0.282993	PDGFRB	1	Mic_5
GO:0036092	phosphatidylinositol-3-phosphate biosynthetic process	1/254	14/18866	0.172903	0.352036	0.282993	INPP4B	1	Mic_5
GO:0044794	positive regulation by host of viral process	1/254	14/18866	0.172903	0.352036	0.282993	STOM	1	Mic_5
GO:0045176	apical protein localization	1/254	14/18866	0.172903	0.352036	0.282993	ACTB	1	Mic_5
GO:0045217	cell-cell junction maintenance	1/254	14/18866	0.172903	0.352036	0.282993	TJP1	1	Mic_5
GO:0046007	negative regulation of activated T cell proliferation	1/254	14/18866	0.172903	0.352036	0.282993	LRRC32	1	Mic_5
GO:0047484	regulation of response to osmotic stress	1/254	14/18866	0.172903	0.352036	0.282993	ABCB1	1	Mic_5
GO:0051709	regulation of killing of cells of other organism	1/254	14/18866	0.172903	0.352036	0.282993	GAPDH	1	Mic_5
GO:0051938	L-glutamate import	1/254	14/18866	0.172903	0.352036	0.282993	ATP1A2	1	Mic_5
GO:0060732	positive regulation of inositol phosphate biosynthetic process	1/254	14/18866	0.172903	0.352036	0.282993	PTH1R	1	Mic_5
GO:0070307	lens fiber cell development	1/254	14/18866	0.172903	0.352036	0.282993	VIM	1	Mic_5
GO:0072216	positive regulation of metanephros development	1/254	14/18866	0.172903	0.352036	0.282993	PDGFRB	1	Mic_5
GO:0090231	regulation of spindle checkpoint	1/254	14/18866	0.172903	0.352036	0.282993	DUSP1	1	Mic_5
GO:0090266	regulation of mitotic cell cycle spindle assembly checkpoint	1/254	14/18866	0.172903	0.352036	0.282993	DUSP1	1	Mic_5
GO:0098814	spontaneous synaptic transmission	1/254	14/18866	0.172903	0.352036	0.282993	SLC12A2	1	Mic_5
GO:1900044	regulation of protein K63-linked ubiquitination	1/254	14/18866	0.172903	0.352036	0.282993	SASH1	1	Mic_5
GO:1901626	regulation of postsynaptic membrane organization	1/254	14/18866	0.172903	0.352036	0.282993	PTN	1	Mic_5
GO:1903504	regulation of mitotic spindle checkpoint	1/254	14/18866	0.172903	0.352036	0.282993	DUSP1	1	Mic_5
GO:1990822	basic amino acid transmembrane transport	1/254	14/18866	0.172903	0.352036	0.282993	SLC7A1	1	Mic_5
GO:0086065	cell communication involved in cardiac conduction	2/254	56/18866	0.17402	0.353917	0.284505	ATP1A2/PDE4D	2	Mic_5
GO:0090183	regulation of kidney development	2/254	56/18866	0.17402	0.353917	0.284505	PDGFRB/WWTR1	2	Mic_5
GO:0010596	negative regulation of endothelial cell migration	3/254	107/18866	0.17505	0.355215	0.285548	ADAMTS9/DCN/PTPRM	3	Mic_5
GO:0048524	positive regulation of viral process	3/254	107/18866	0.17505	0.355215	0.285548	LEF1/LGALS1/STOM	3	Mic_5
GO:0051963	regulation of synapse assembly	3/254	107/18866	0.17505	0.355215	0.285548	ADGRL3/AGRN/IL1RAPL1	3	Mic_5
GO:2001237	negative regulation of extrinsic apoptotic signaling pathway	3/254	107/18866	0.17505	0.355215	0.285548	GSTP1/HSPA1A/HSPA1B	3	Mic_5
GO:2001236	regulation of extrinsic apoptotic signaling pathway	4/254	162/18866	0.175141	0.355215	0.285548	GSTP1/HSPA1A/HSPA1B/TIMP3	4	Mic_5
GO:0000209	protein polyubiquitination	7/254	340/18866	0.176012	0.356783	0.286809	IFI27/RNF125/RNF152/RPS27A/SASH1/UBB/UBC	7	Mic_5
GO:0007088	regulation of mitotic nuclear division	4/254	163/18866	0.177793	0.359996	0.289392	DUSP1/HSPA1A/HSPA1B/PDGFRB	4	Mic_5
GO:0009267	cellular response to starvation	4/254	163/18866	0.177793	0.359996	0.289392	CADPS2/RNF152/SLC2A1/SLC38A2	4	Mic_5
GO:0002062	chondrocyte differentiation	3/254	108/18866	0.178388	0.36033	0.28966	PTH1R/SERPINH1/SOX5	3	Mic_5
GO:0032508	DNA duplex unwinding	3/254	108/18866	0.178388	0.36033	0.28966	RPS27A/UBB/UBC	3	Mic_5
GO:0032526	response to retinoic acid	3/254	108/18866	0.178388	0.36033	0.28966	DUSP1/IGFBP7/PDGFRB	3	Mic_5
GO:0002090	regulation of receptor internalization	2/254	57/18866	0.17884	0.36033	0.28966	CD63/MAGI2	2	Mic_5
GO:0032615	interleukin-12 production	2/254	57/18866	0.17884	0.36033	0.28966	FOXP1/HLA-B	2	Mic_5
GO:0060760	positive regulation of response to cytokine stimulus	2/254	57/18866	0.17884	0.36033	0.28966	HSPA1A/HSPA1B	2	Mic_5
GO:0070534	protein K63-linked ubiquitination	2/254	57/18866	0.17884	0.36033	0.28966	RNF152/SASH1	2	Mic_5
GO:0070936	protein K48-linked ubiquitination	2/254	57/18866	0.17884	0.36033	0.28966	IFI27/RNF152	2	Mic_5
GO:1903556	negative regulation of tumor necrosis factor superfamily cytokine production	2/254	57/18866	0.17884	0.36033	0.28966	CD34/GSTP1	2	Mic_5
GO:0072659	protein localization to plasma membrane	6/254	281/18866	0.179386	0.361232	0.290385	ACTB/BSG/TAMALIN/RAMP2/SLC9A3R2/SPTBN1	6	Mic_5
GO:0043535	regulation of blood vessel endothelial cell migration	4/254	164/18866	0.180458	0.361306	0.290445	ETS1/HSPB1/RHOJ/TMSB4X	4	Mic_5
GO:0071219	cellular response to molecule of bacterial origin	5/254	222/18866	0.180694	0.361306	0.290445	GSTP1/PDE4D/SASH1/TFPI/VIM	5	Mic_5
GO:0097529	myeloid leukocyte migration	5/254	222/18866	0.180694	0.361306	0.290445	DUSP1/FLT1/ITGA1/PDE4D/RPS19	5	Mic_5
GO:0002286	T cell activation involved in immune response	3/254	109/18866	0.181743	0.361306	0.290445	FOXP1/LEF1/RORA	3	Mic_5
GO:0043547	positive regulation of GTPase activity	8/254	406/18866	0.183001	0.361306	0.290445	AGRN/ARHGAP29/ARHGAP42/ARHGEF12/DLC1/DOCK9/PREX2/RGS5	8	Mic_5
GO:0046651	lymphocyte proliferation	6/254	283/18866	0.183385	0.361306	0.290445	CD151/HLA-A/HLA-E/LEF1/LRRC32/SLC7A1	6	Mic_5
GO:0002011	morphogenesis of an epithelial sheet	2/254	58/18866	0.183681	0.361306	0.290445	CD151/RHOC	2	Mic_5
GO:0030042	actin filament depolymerization	2/254	58/18866	0.183681	0.361306	0.290445	EPS8/SPTBN1	2	Mic_5
GO:0043551	regulation of phosphatidylinositol 3-kinase activity	2/254	58/18866	0.183681	0.361306	0.290445	FLT1/PDGFRB	2	Mic_5
GO:1903793	positive regulation of anion transport	2/254	58/18866	0.183681	0.361306	0.290445	ABCB1/SLC12A2	2	Mic_5
GO:2000272	negative regulation of signaling receptor activity	2/254	58/18866	0.183681	0.361306	0.290445	LY6E/MTRNR2L12	2	Mic_5
GO:0000463	maturation of LSU-rRNA from tricistronic rRNA transcript (SSU-rRNA, 5.8S rRNA, LSU-rRNA)	1/254	15/18866	0.184047	0.361306	0.290445	RPL35	1	Mic_5
GO:0002864	regulation of acute inflammatory response to antigenic stimulus	1/254	15/18866	0.184047	0.361306	0.290445	HLA-E	1	Mic_5
GO:0006828	manganese ion transport	1/254	15/18866	0.184047	0.361306	0.290445	SLC30A10	1	Mic_5
GO:0021535	cell migration in hindbrain	1/254	15/18866	0.184047	0.361306	0.290445	LEF1	1	Mic_5
GO:0021924	cell proliferation in external granule layer	1/254	15/18866	0.184047	0.361306	0.290445	RORA	1	Mic_5
GO:0021930	cerebellar granule cell precursor proliferation	1/254	15/18866	0.184047	0.361306	0.290445	RORA	1	Mic_5
GO:0030852	regulation of granulocyte differentiation	1/254	15/18866	0.184047	0.361306	0.290445	LEF1	1	Mic_5
GO:0033151	V(D)J recombination	1/254	15/18866	0.184047	0.361306	0.290445	LEF1	1	Mic_5
GO:0034111	negative regulation of homotypic cell-cell adhesion	1/254	15/18866	0.184047	0.361306	0.290445	PRKG1	1	Mic_5
GO:0036376	sodium ion export across plasma membrane	1/254	15/18866	0.184047	0.361306	0.290445	ATP1A2	1	Mic_5
GO:0042559	pteridine-containing compound biosynthetic process	1/254	15/18866	0.184047	0.361306	0.290445	DHFR	1	Mic_5
GO:0044406	adhesion of symbiont to host	1/254	15/18866	0.184047	0.361306	0.290445	HSP90AB1	1	Mic_5
GO:0045837	negative regulation of membrane potential	1/254	15/18866	0.184047	0.361306	0.290445	PTN	1	Mic_5
GO:0048070	regulation of developmental pigmentation	1/254	15/18866	0.184047	0.361306	0.290445	ADAMTS9	1	Mic_5
GO:0050746	regulation of lipoprotein metabolic process	1/254	15/18866	0.184047	0.361306	0.290445	APOD	1	Mic_5
GO:0060253	negative regulation of glial cell proliferation	1/254	15/18866	0.184047	0.361306	0.290445	PTN	1	Mic_5
GO:0060766	negative regulation of androgen receptor signaling pathway	1/254	15/18866	0.184047	0.361306	0.290445	FOXP1	1	Mic_5
GO:0060841	venous blood vessel development	1/254	15/18866	0.184047	0.361306	0.290445	ENG	1	Mic_5
GO:0070831	basement membrane assembly	1/254	15/18866	0.184047	0.361306	0.290445	RAMP2	1	Mic_5
GO:0071428	rRNA-containing ribonucleoprotein complex export from nucleus	1/254	15/18866	0.184047	0.361306	0.290445	RPS15	1	Mic_5
GO:0071474	cellular hyperosmotic response	1/254	15/18866	0.184047	0.361306	0.290445	SLC2A1	1	Mic_5
GO:0072075	metanephric mesenchyme development	1/254	15/18866	0.184047	0.361306	0.290445	PDGFRB	1	Mic_5
GO:0072160	nephron tubule epithelial cell differentiation	1/254	15/18866	0.184047	0.361306	0.290445	WWTR1	1	Mic_5
GO:0072567	chemokine (C-X-C motif) ligand 2 production	1/254	15/18866	0.184047	0.361306	0.290445	FOXP1	1	Mic_5
GO:1900037	regulation of cellular response to hypoxia	1/254	15/18866	0.184047	0.361306	0.290445	CD34	1	Mic_5
GO:1900119	positive regulation of execution phase of apoptosis	1/254	15/18866	0.184047	0.361306	0.290445	DLC1	1	Mic_5
GO:1901550	regulation of endothelial cell development	1/254	15/18866	0.184047	0.361306	0.290445	CLDN5	1	Mic_5
GO:1902043	positive regulation of extrinsic apoptotic signaling pathway via death domain receptors	1/254	15/18866	0.184047	0.361306	0.290445	TIMP3	1	Mic_5
GO:1902260	negative regulation of delayed rectifier potassium channel activity	1/254	15/18866	0.184047	0.361306	0.290445	KCNE4	1	Mic_5
GO:1903140	regulation of establishment of endothelial barrier	1/254	15/18866	0.184047	0.361306	0.290445	CLDN5	1	Mic_5
GO:1904464	regulation of matrix metallopeptidase secretion	1/254	15/18866	0.184047	0.361306	0.290445	SLC12A2	1	Mic_5
GO:1905065	positive regulation of vascular associated smooth muscle cell differentiation	1/254	15/18866	0.184047	0.361306	0.290445	ENG	1	Mic_5
GO:1990773	matrix metallopeptidase secretion	1/254	15/18866	0.184047	0.361306	0.290445	SLC12A2	1	Mic_5
GO:2000341	regulation of chemokine (C-X-C motif) ligand 2 production	1/254	15/18866	0.184047	0.361306	0.290445	FOXP1	1	Mic_5
GO:2000402	negative regulation of lymphocyte migration	1/254	15/18866	0.184047	0.361306	0.290445	APOD	1	Mic_5
GO:2001171	positive regulation of ATP biosynthetic process	1/254	15/18866	0.184047	0.361306	0.290445	TMSB4X	1	Mic_5
GO:0002697	regulation of immune effector process	9/254	470/18866	0.184647	0.362291	0.291237	A2M/B2M/BST2/HLA-A/HLA-B/HLA-E/RNF125/RPS19/SLC7A5	9	Mic_5
GO:0006289	nucleotide-excision repair	3/254	110/18866	0.185116	0.363016	0.29182	RPS27A/UBB/UBC	3	Mic_5
GO:0060537	muscle tissue development	8/254	409/18866	0.188003	0.367575	0.295484	ADAMTS9/DCN/ENG/LEF1/MYL6/NEBL/PDGFRB/SORBS2	8	Mic_5
GO:0002526	acute inflammatory response	3/254	111/18866	0.188505	0.367575	0.295484	FN1/GSTP1/HLA-E	3	Mic_5
GO:0032652	regulation of interleukin-1 production	3/254	111/18866	0.188505	0.367575	0.295484	FOXP1/GSTP1/HSPB1	3	Mic_5
GO:0042129	regulation of T cell proliferation	4/254	167/18866	0.188533	0.367575	0.295484	HLA-A/HLA-E/LRRC32/SLC7A1	4	Mic_5
GO:0006636	unsaturated fatty acid biosynthetic process	2/254	59/18866	0.188541	0.367575	0.295484	ELOVL7/GSTP1	2	Mic_5
GO:0019731	antibacterial humoral response	2/254	59/18866	0.188541	0.367575	0.295484	HLA-A/HLA-E	2	Mic_5
GO:0043030	regulation of macrophage activation	2/254	59/18866	0.188541	0.367575	0.295484	ADGRF5/RORA	2	Mic_5
GO:0048008	platelet-derived growth factor receptor signaling pathway	2/254	59/18866	0.188541	0.367575	0.295484	APOD/PDGFRB	2	Mic_5
GO:0051058	negative regulation of small GTPase mediated signal transduction	2/254	59/18866	0.188541	0.367575	0.295484	ARHGAP42/DLC1	2	Mic_5
GO:0071385	cellular response to glucocorticoid stimulus	2/254	59/18866	0.188541	0.367575	0.295484	FAM107A/GSTP1	2	Mic_5
GO:1901799	negative regulation of proteasomal protein catabolic process	2/254	59/18866	0.188541	0.367575	0.295484	HSP90AB1/RPL11	2	Mic_5
GO:0032943	mononuclear cell proliferation	6/254	286/18866	0.189448	0.369147	0.296748	CD151/HLA-A/HLA-E/LEF1/LRRC32/SLC7A1	6	Mic_5
GO:0002819	regulation of adaptive immune response	4/254	168/18866	0.19125	0.37246	0.299412	B2M/HLA-A/HLA-B/HLA-E	4	Mic_5
GO:0010927	cellular component assembly involved in morphogenesis	3/254	112/18866	0.191909	0.373312	0.300096	ACTG1/NEBL/PDGFRB	3	Mic_5
GO:0019229	regulation of vasoconstriction	2/254	60/18866	0.193419	0.373312	0.300096	ARHGAP42/ATP1A2	2	Mic_5
GO:0030865	cortical cytoskeleton organization	2/254	60/18866	0.193419	0.373312	0.300096	RHOB/RHOC	2	Mic_5
GO:0060042	retina morphogenesis in camera-type eye	2/254	60/18866	0.193419	0.373312	0.300096	PTN/PTPRM	2	Mic_5
GO:0061951	establishment of protein localization to plasma membrane	2/254	60/18866	0.193419	0.373312	0.300096	TAMALIN/SPTBN1	2	Mic_5
GO:0055002	striated muscle cell development	4/254	169/18866	0.193979	0.373312	0.300096	ACTG1/NEBL/PDGFRB/SORBS2	4	Mic_5
GO:0002523	leukocyte migration involved in inflammatory response	1/254	16/18866	0.195041	0.373312	0.300096	PTN	1	Mic_5
GO:0003222	ventricular trabecula myocardium morphogenesis	1/254	16/18866	0.195041	0.373312	0.300096	ENG	1	Mic_5
GO:0010919	regulation of inositol phosphate biosynthetic process	1/254	16/18866	0.195041	0.373312	0.300096	PTH1R	1	Mic_5
GO:0015812	gamma-aminobutyric acid transport	1/254	16/18866	0.195041	0.373312	0.300096	SLC6A12	1	Mic_5
GO:0017014	protein nitrosylation	1/254	16/18866	0.195041	0.373312	0.300096	GAPDH	1	Mic_5
GO:0018119	peptidyl-cysteine S-nitrosylation	1/254	16/18866	0.195041	0.373312	0.300096	GAPDH	1	Mic_5
GO:0019372	lipoxygenase pathway	1/254	16/18866	0.195041	0.373312	0.300096	PON2	1	Mic_5
GO:0021534	cell proliferation in hindbrain	1/254	16/18866	0.195041	0.373312	0.300096	RORA	1	Mic_5
GO:0021542	dentate gyrus development	1/254	16/18866	0.195041	0.373312	0.300096	LEF1	1	Mic_5
GO:0035864	response to potassium ion	1/254	16/18866	0.195041	0.373312	0.300096	SLC12A2	1	Mic_5
GO:0042994	cytoplasmic sequestering of transcription factor	1/254	16/18866	0.195041	0.373312	0.300096	TMSB4X	1	Mic_5
GO:0043249	erythrocyte maturation	1/254	16/18866	0.195041	0.373312	0.300096	KLF2	1	Mic_5
GO:0043252	sodium-independent organic anion transport	1/254	16/18866	0.195041	0.373312	0.300096	SLCO4A1	1	Mic_5
GO:0043508	negative regulation of JUN kinase activity	1/254	16/18866	0.195041	0.373312	0.300096	GSTP1	1	Mic_5
GO:0044065	regulation of respiratory system process	1/254	16/18866	0.195041	0.373312	0.300096	ATP1A2	1	Mic_5
GO:0045116	protein neddylation	1/254	16/18866	0.195041	0.373312	0.300096	RPL11	1	Mic_5
GO:0050710	negative regulation of cytokine secretion	1/254	16/18866	0.195041	0.373312	0.300096	LRRC32	1	Mic_5
GO:0050774	negative regulation of dendrite morphogenesis	1/254	16/18866	0.195041	0.373312	0.300096	ID1	1	Mic_5
GO:0051447	negative regulation of meiotic cell cycle	1/254	16/18866	0.195041	0.373312	0.300096	DUSP1	1	Mic_5
GO:0060850	regulation of transcription involved in cell fate commitment	1/254	16/18866	0.195041	0.373312	0.300096	RORA	1	Mic_5
GO:0061548	ganglion development	1/254	16/18866	0.195041	0.373312	0.300096	UNC5C	1	Mic_5
GO:0070593	dendrite self-avoidance	1/254	16/18866	0.195041	0.373312	0.300096	BSG	1	Mic_5
GO:0071871	response to epinephrine	1/254	16/18866	0.195041	0.373312	0.300096	PDE4D	1	Mic_5
GO:0086103	G protein-coupled receptor signaling pathway involved in heart process	1/254	16/18866	0.195041	0.373312	0.300096	PDE4D	1	Mic_5
GO:0097091	synaptic vesicle clustering	1/254	16/18866	0.195041	0.373312	0.300096	MAGI2	1	Mic_5
GO:1904262	negative regulation of TORC1 signaling	1/254	16/18866	0.195041	0.373312	0.300096	RNF152	1	Mic_5
GO:2000651	positive regulation of sodium ion transmembrane transporter activity	1/254	16/18866	0.195041	0.373312	0.300096	ACTN4	1	Mic_5
GO:0050807	regulation of synapse organization	5/254	229/18866	0.196824	0.376529	0.302682	ADGRL3/AGRN/IL1RAPL1/PTN/SPARC	5	Mic_5
GO:0097193	intrinsic apoptotic signaling pathway	6/254	290/18866	0.197651	0.377914	0.303795	HSPA1A/HSPB1/RPL11/RPS7/TPT1/UBB	6	Mic_5
GO:0050708	regulation of protein secretion	7/254	352/18866	0.1979	0.378193	0.30402	CD34/GAPDH/HLA-E/LRRC32/SLC12A2/SLC16A1/SLC2A1	7	Mic_5
GO:0090342	regulation of cell aging	2/254	61/18866	0.198312	0.378587	0.304336	B2M/SLC30A10	2	Mic_5
GO:1903902	positive regulation of viral life cycle	2/254	61/18866	0.198312	0.378587	0.304336	LGALS1/STOM	2	Mic_5
GO:0030004	cellular monovalent inorganic cation homeostasis	3/254	114/18866	0.198765	0.378861	0.304557	ATP1A2/SLC12A2/SLC26A3	3	Mic_5
GO:0032411	positive regulation of transporter activity	3/254	114/18866	0.198765	0.378861	0.304557	ABCB1/ACTN4/TMSB4X	3	Mic_5
GO:0043200	response to amino acid	3/254	114/18866	0.198765	0.378861	0.304557	GSTP1/PTN/ZEB1	3	Mic_5
GO:0097191	extrinsic apoptotic signaling pathway	5/254	230/18866	0.199169	0.379433	0.305016	GSTP1/HSPA1A/HSPA1B/IFI27/TIMP3	5	Mic_5
GO:0007584	response to nutrient	4/254	171/18866	0.199475	0.379819	0.305327	GSTP1/PTN/SLC16A1/SPARC	4	Mic_5
GO:0048738	cardiac muscle tissue development	5/254	231/18866	0.201523	0.38352	0.308302	ADAMTS9/ENG/NEBL/PDGFRB/SORBS2	5	Mic_5
GO:0043087	regulation of GTPase activity	9/254	481/18866	0.201973	0.384066	0.308741	AGRN/ARHGAP29/ARHGAP42/ARHGEF12/DLC1/DOCK9/PREX2/PRKG1/RGS5	9	Mic_5
GO:0031623	receptor internalization	3/254	115/18866	0.202215	0.384066	0.308741	CD63/MAGI2/RAMP2	3	Mic_5
GO:0032609	interferon-gamma production	3/254	115/18866	0.202215	0.384066	0.308741	HLA-A/PDE4D/SLC7A5	3	Mic_5
GO:0050806	positive regulation of synaptic transmission	4/254	172/18866	0.20224	0.384066	0.308741	FAM107A/LAMA2/PTN/SLC24A2	4	Mic_5
GO:0010518	positive regulation of phospholipase activity	2/254	62/18866	0.203221	0.384066	0.308741	FLT1/PDGFRB	2	Mic_5
GO:0048488	synaptic vesicle endocytosis	2/254	62/18866	0.203221	0.384066	0.308741	ACTB/ACTG1	2	Mic_5
GO:0055081	anion homeostasis	2/254	62/18866	0.203221	0.384066	0.308741	SLC12A2/SLC12A7	2	Mic_5
GO:0071384	cellular response to corticosteroid stimulus	2/254	62/18866	0.203221	0.384066	0.308741	FAM107A/GSTP1	2	Mic_5
GO:0140238	presynaptic endocytosis	2/254	62/18866	0.203221	0.384066	0.308741	ACTB/ACTG1	2	Mic_5
GO:0006937	regulation of muscle contraction	4/254	173/18866	0.205017	0.384066	0.308741	ARHGAP42/ATP1A2/PDE4D/PRKG1	4	Mic_5
GO:0032392	DNA geometric change	3/254	116/18866	0.205679	0.384066	0.308741	RPS27A/UBB/UBC	3	Mic_5
GO:0002643	regulation of tolerance induction	1/254	17/18866	0.205888	0.384066	0.308741	HLA-B	1	Mic_5
GO:0003198	epithelial to mesenchymal transition involved in endocardial cushion formation	1/254	17/18866	0.205888	0.384066	0.308741	ENG	1	Mic_5
GO:0006750	glutathione biosynthetic process	1/254	17/18866	0.205888	0.384066	0.308741	GGT5	1	Mic_5
GO:0007158	neuron cell-cell adhesion	1/254	17/18866	0.205888	0.384066	0.308741	NCAM2	1	Mic_5
GO:0009048	dosage compensation by inactivation of X chromosome	1/254	17/18866	0.205888	0.384066	0.308741	EIF1	1	Mic_5
GO:0009312	oligosaccharide biosynthetic process	1/254	17/18866	0.205888	0.384066	0.308741	SLC2A1	1	Mic_5
GO:0010715	regulation of extracellular matrix disassembly	1/254	17/18866	0.205888	0.384066	0.308741	ETS1	1	Mic_5
GO:0021692	cerebellar Purkinje cell layer morphogenesis	1/254	17/18866	0.205888	0.384066	0.308741	RORA	1	Mic_5
GO:0030033	microvillus assembly	1/254	17/18866	0.205888	0.384066	0.308741	PODXL	1	Mic_5
GO:0030575	nuclear body organization	1/254	17/18866	0.205888	0.384066	0.308741	ETS1	1	Mic_5
GO:0033262	regulation of nuclear cell cycle DNA replication	1/254	17/18866	0.205888	0.384066	0.308741	DACH1	1	Mic_5
GO:0033631	cell-cell adhesion mediated by integrin	1/254	17/18866	0.205888	0.384066	0.308741	PODXL	1	Mic_5
GO:0042753	positive regulation of circadian rhythm	1/254	17/18866	0.205888	0.384066	0.308741	RORA	1	Mic_5
GO:0043117	positive regulation of vascular permeability	1/254	17/18866	0.205888	0.384066	0.308741	TJP1	1	Mic_5
GO:0043923	positive regulation by host of viral transcription	1/254	17/18866	0.205888	0.384066	0.308741	LEF1	1	Mic_5
GO:0044539	long-chain fatty acid import into cell	1/254	17/18866	0.205888	0.384066	0.308741	SLC2A1	1	Mic_5
GO:0046068	cGMP metabolic process	1/254	17/18866	0.205888	0.384066	0.308741	RORA	1	Mic_5
GO:0048385	regulation of retinoic acid receptor signaling pathway	1/254	17/18866	0.205888	0.384066	0.308741	KLF2	1	Mic_5
GO:0051580	regulation of neurotransmitter uptake	1/254	17/18866	0.205888	0.384066	0.308741	ATP1A2	1	Mic_5
GO:0055070	copper ion homeostasis	1/254	17/18866	0.205888	0.384066	0.308741	MT2A	1	Mic_5
GO:0060263	regulation of respiratory burst	1/254	17/18866	0.205888	0.384066	0.308741	RPS19	1	Mic_5
GO:0071360	cellular response to exogenous dsRNA	1/254	17/18866	0.205888	0.384066	0.308741	COLEC12	1	Mic_5
GO:0090141	positive regulation of mitochondrial fission	1/254	17/18866	0.205888	0.384066	0.308741	DCN	1	Mic_5
GO:0098877	neurotransmitter receptor transport to plasma membrane	1/254	17/18866	0.205888	0.384066	0.308741	TAMALIN	1	Mic_5
GO:0098969	neurotransmitter receptor transport to postsynaptic membrane	1/254	17/18866	0.205888	0.384066	0.308741	TAMALIN	1	Mic_5
GO:0140354	lipid import into cell	1/254	17/18866	0.205888	0.384066	0.308741	SLC2A1	1	Mic_5
GO:1902358	sulfate transmembrane transport	1/254	17/18866	0.205888	0.384066	0.308741	SLC26A3	1	Mic_5
GO:1904263	positive regulation of TORC1 signaling	1/254	17/18866	0.205888	0.384066	0.308741	SIK3	1	Mic_5
GO:2001234	negative regulation of apoptotic signaling pathway	5/254	233/18866	0.206259	0.384563	0.309141	GSTP1/HSPA1A/HSPA1B/HSPB1/TPT1	5	Mic_5
GO:0015718	monocarboxylic acid transport	4/254	174/18866	0.207805	0.387249	0.3113	ABCG2/SLC16A1/SLC2A1/SLC6A12	4	Mic_5
GO:0046635	positive regulation of alpha-beta T cell activation	2/254	63/18866	0.208143	0.387682	0.311648	HLA-A/HLA-E	2	Mic_5
GO:0097305	response to alcohol	5/254	234/18866	0.208641	0.388413	0.312235	EPS8/GSTP1/IGFBP7/KLF2/SPARC	5	Mic_5
GO:0031109	microtubule polymerization or depolymerization	3/254	117/18866	0.209157	0.389176	0.312849	FKBP4/HSPA1A/HSPA1B	3	Mic_5
GO:1901568	fatty acid derivative metabolic process	4/254	175/18866	0.210604	0.39167	0.314854	ELOVL7/GGT5/GSTP1/PON2	4	Mic_5
GO:0045444	fat cell differentiation	5/254	235/18866	0.211032	0.392069	0.315175	ADGRF5/ADIRF/CCDC85B/RORA/WWTR1	5	Mic_5
GO:0071695	anatomical structure maturation	5/254	235/18866	0.211032	0.392069	0.315175	AGRN/EPAS1/KLF2/PTH1R/SLC26A3	5	Mic_5
GO:0003015	heart process	6/254	297/18866	0.212318	0.394258	0.316934	ABCC9/ATP1A2/EPAS1/KCNE4/PDE4D/WWTR1	6	Mic_5
GO:0006805	xenobiotic metabolic process	3/254	118/18866	0.212648	0.394472	0.317106	GSTP1/HSP90AB1/RORA	3	Mic_5
GO:0007052	mitotic spindle organization	3/254	118/18866	0.212648	0.394472	0.317106	HSPA1A/HSPA1B/TACC1	3	Mic_5
GO:0030166	proteoglycan biosynthetic process	2/254	64/18866	0.213077	0.39487	0.317426	BGN/DCN	2	Mic_5
GO:0060135	maternal process involved in female pregnancy	2/254	64/18866	0.213077	0.39487	0.317426	BSG/PTN	2	Mic_5
GO:0034765	regulation of ion transmembrane transport	9/254	489/18866	0.214986	0.396378	0.318638	ABCB1/ACTN4/AHNAK/ATP1A2/CD63/KCNE4/PDE4D/STOM/TMSB4X	9	Mic_5
GO:1901222	regulation of NIK/NF-kappaB signaling	3/254	119/18866	0.216151	0.396378	0.318638	ACTN4/SASH1/TMSB4X	3	Mic_5
GO:0002478	antigen processing and presentation of exogenous peptide antigen	4/254	177/18866	0.216234	0.396378	0.318638	B2M/HLA-A/HLA-B/HLA-E	4	Mic_5
GO:0006491	N-glycan processing	1/254	18/18866	0.216589	0.396378	0.318638	ST8SIA6	1	Mic_5
GO:0006825	copper ion transport	1/254	18/18866	0.216589	0.396378	0.318638	FKBP4	1	Mic_5
GO:0007221	positive regulation of transcription of Notch receptor target	1/254	18/18866	0.216589	0.396378	0.318638	NOTCH3	1	Mic_5
GO:0008272	sulfate transport	1/254	18/18866	0.216589	0.396378	0.318638	SLC26A3	1	Mic_5
GO:0010766	negative regulation of sodium ion transport	1/254	18/18866	0.216589	0.396378	0.318638	ATP1A2	1	Mic_5
GO:0010839	negative regulation of keratinocyte proliferation	1/254	18/18866	0.216589	0.396378	0.318638	PTPRK	1	Mic_5
GO:0032740	positive regulation of interleukin-17 production	1/254	18/18866	0.216589	0.396378	0.318638	SLC7A5	1	Mic_5
GO:0032780	negative regulation of ATPase activity	1/254	18/18866	0.216589	0.396378	0.318638	CNN3	1	Mic_5
GO:0036035	osteoclast development	1/254	18/18866	0.216589	0.396378	0.318638	FOXP1	1	Mic_5
GO:0042983	amyloid precursor protein biosynthetic process	1/254	18/18866	0.216589	0.396378	0.318638	ITM2A	1	Mic_5
GO:0042984	regulation of amyloid precursor protein biosynthetic process	1/254	18/18866	0.216589	0.396378	0.318638	ITM2A	1	Mic_5
GO:0043031	negative regulation of macrophage activation	1/254	18/18866	0.216589	0.396378	0.318638	ADGRF5	1	Mic_5
GO:0048268	clathrin coat assembly	1/254	18/18866	0.216589	0.396378	0.318638	SGIP1	1	Mic_5
[truncated: 20,080 more rows]

## Sheet: Mic_GO_CC
Supplemental Data Table S6:GO and KEGG enrichment in Mic cluster
ID	Description	GeneRatio	BgRatio	pvalue	p.adjust	qvalue	geneID	Count	Group
GO:0022626	cytosolic ribosome	31/259	110/19559	8.35626e-33	3.3425e-30	2.33975e-30	APOD/RPL10/RPL11/RPL13/RPL18/RPL19/RPL28/RPL29/RPL3/RPL30/RPL32/RPL35/RPL35A/RPL36/RPL41/RPL7A/RPL8/RPLP1/RPS12/RPS14/RPS15/RPS15A/RPS18/RPS19/RPS23/RPS27/RPS27A/RPS28/RPS5/RPS7/RPS9	31	Mic_5
GO:0005925	focal adhesion	42/259	415/19559	5.10163e-25	1.02033e-22	7.14228e-23	ACTB/ACTG1/ACTN4/AHNAK/B2M/BSG/CD151/CNN3/DLC1/ENG/FAM107A/FLT1/HSPA1A/HSPA1B/HSPB1/ITGA1/LIMS2/PDGFRB/PFN1/PPFIBP1/RHOB/RPL18/RPL19/RPL3/RPL30/RPL7A/RPL8/RPLP1/RPS14/RPS15/RPS18/RPS19/RPS5/RPS7/RPS9/SLC9A3R2/SORBS2/SYNE2/TGM2/TNS1/TNS2/VIM	42	Mic_5
GO:0030055	cell-substrate junction	42/259	423/19559	1.0856e-24	1.44747e-22	1.01323e-22	ACTB/ACTG1/ACTN4/AHNAK/B2M/BSG/CD151/CNN3/DLC1/ENG/FAM107A/FLT1/HSPA1A/HSPA1B/HSPB1/ITGA1/LIMS2/PDGFRB/PFN1/PPFIBP1/RHOB/RPL18/RPL19/RPL3/RPL30/RPL7A/RPL8/RPLP1/RPS14/RPS15/RPS18/RPS19/RPS5/RPS7/RPS9/SLC9A3R2/SORBS2/SYNE2/TGM2/TNS1/TNS2/VIM	42	Mic_5
GO:0044391	ribosomal subunit	30/259	187/19559	6.20277e-24	6.20277e-22	4.34194e-22	RPL10/RPL11/RPL13/RPL18/RPL19/RPL28/RPL29/RPL3/RPL30/RPL32/RPL35/RPL35A/RPL36/RPL41/RPL7A/RPL8/RPLP1/RPS12/RPS14/RPS15/RPS15A/RPS18/RPS19/RPS23/RPS27/RPS27A/RPS28/RPS5/RPS7/RPS9	30	Mic_5
GO:0005840	ribosome	31/259	270/19559	2.96472e-20	2.37178e-18	1.66024e-18	APOD/RPL10/RPL11/RPL13/RPL18/RPL19/RPL28/RPL29/RPL3/RPL30/RPL32/RPL35/RPL35A/RPL36/RPL41/RPL7A/RPL8/RPLP1/RPS12/RPS14/RPS15/RPS15A/RPS18/RPS19/RPS23/RPS27/RPS27A/RPS28/RPS5/RPS7/RPS9	31	Mic_5
GO:0022625	cytosolic large ribosomal subunit	17/259	58/19559	8.49808e-19	5.66539e-17	3.96577e-17	RPL10/RPL11/RPL13/RPL18/RPL19/RPL28/RPL29/RPL3/RPL30/RPL32/RPL35/RPL35A/RPL36/RPL41/RPL7A/RPL8/RPLP1	17	Mic_5
GO:0022627	cytosolic small ribosomal subunit	13/259	47/19559	2.68445e-14	1.53397e-12	1.07378e-12	RPS12/RPS14/RPS15/RPS15A/RPS18/RPS19/RPS23/RPS27/RPS27A/RPS28/RPS5/RPS7/RPS9	13	Mic_5
GO:0042788	polysomal ribosome	11/259	32/19559	1.79158e-13	8.95788e-12	6.27051e-12	RPL11/RPL18/RPL19/RPL30/RPL32/RPL36/RPL41/RPL7A/RPL8/RPS23/RPS28	11	Mic_5
GO:0015934	large ribosomal subunit	17/259	116/19559	2.2214e-13	9.87288e-12	6.91101e-12	RPL10/RPL11/RPL13/RPL18/RPL19/RPL28/RPL29/RPL3/RPL30/RPL32/RPL35/RPL35A/RPL36/RPL41/RPL7A/RPL8/RPLP1	17	Mic_5
GO:0015935	small ribosomal subunit	13/259	74/19559	1.4543e-11	5.81718e-10	4.07203e-10	RPS12/RPS14/RPS15/RPS15A/RPS18/RPS19/RPS23/RPS27/RPS27A/RPS28/RPS5/RPS7/RPS9	13	Mic_5
GO:0005844	polysome	12/259	69/19559	1.01753e-10	3.70011e-09	2.59008e-09	RPL11/RPL18/RPL19/RPL30/RPL32/RPL36/RPL41/RPL7A/RPL8/RPS23/RPS28/VIM	12	Mic_5
GO:0045177	apical part of cell	26/259	433/19559	1.47735e-10	4.92451e-09	3.44715e-09	ABCB1/ABCG2/ADGRF5/BST2/CD34/FN1/HSP90AB1/KCNE4/MPDZ/MYO1B/OOEP/PARD3/PDE4D/PDGFRB/PODXL/PTH1R/SLC12A2/SLC16A1/SLC26A3/SLC2A1/SLC3A2/SLC7A1/SLC7A5/SLC9A3R2/SORBS2/TJP1	26	Mic_5
GO:0016324	apical plasma membrane	22/259	361/19559	3.12648e-09	9.61992e-08	6.73395e-08	ABCB1/ABCG2/BST2/CD34/FN1/HSP90AB1/KCNE4/MPDZ/PARD3/PDE4D/PDGFRB/PODXL/PTH1R/SLC12A2/SLC16A1/SLC26A3/SLC2A1/SLC3A2/SLC7A1/SLC7A5/SLC9A3R2/SORBS2	22	Mic_5
GO:0062023	collagen-containing extracellular matrix	23/259	427/19559	1.39666e-08	3.99045e-07	2.79332e-07	A2M/ADAMTS9/AGRN/BGN/CD151/DCN/EDIL3/EGFL7/FN1/GPC5/IGFBP7/ITIH5/LAMA2/LGALS1/PRELP/PTN/S100A6/SERPINH1/SPARC/SPARCL1/TGM2/TIMP3/VWF	23	Mic_5
GO:0005911	cell-cell junction	21/259	493/19559	2.81185e-06	7.49827e-05	5.24879e-05	ACTB/ACTG1/ACTN4/ADGRL3/AHNAK/ATP1A2/CCDC85B/CLDN5/CNN3/FRMD5/LIMS2/MAGI2/MPDZ/PARD3/PCDH9/PDZD2/PODXL/PTPRK/PTPRM/SLC2A1/TJP1	21	Mic_5
GO:0005938	cell cortex	16/259	305/19559	3.35094e-06	8.37735e-05	5.86414e-05	ACTB/ACTN4/CALD1/CLDN5/CRIP2/DLC1/EEF1A1/EPS8/FRY/OOEP/PARD3/PFN1/RHOB/RHOC/SLC2A1/SPTBN1	16	Mic_5
GO:0042612	MHC class I protein complex	4/259	9/19559	3.59299e-06	8.45409e-05	5.91786e-05	B2M/HLA-A/HLA-B/HLA-E	4	Mic_5
GO:0005903	brush border	9/259	106/19559	1.16933e-05	0.000259851	0.000181896	ABCG2/ACTN4/EPS8/HSP90AB1/MYL6/MYO1B/PTH1R/SLC26A3/SLC38A2	9	Mic_5
GO:0098591	external side of apical plasma membrane	3/259	5/19559	2.25067e-05	0.000473825	0.000331678	ABCB1/ABCG2/SLC7A5	3	Mic_5
GO:0072562	blood microparticle	10/259	148/19559	2.86323e-05	0.000572647	0.000400853	A2M/ACTB/ACTG1/ENG/FN1/HSPA1A/HSPA1B/PFN1/SLC2A1/STOM	10	Mic_5
GO:0045178	basal part of cell	7/259	69/19559	3.52829e-05	0.000672056	0.000470439	CD34/ITGA1/SLC12A2/SLC16A1/SLC3A2/SLC7A1/SLC7A5	7	Mic_5
GO:0014069	postsynaptic density	15/259	337/19559	4.65724e-05	0.000846772	0.00059274	CNN3/DNAJB1/EPS8/TAMALIN/GRM3/MAGI2/MPDZ/PLCB4/RPL30/RPL8/RPS14/RPS18/RPS19/RPS27/SPTBN1	15	Mic_5
GO:0098862	cluster of actin-based cell projections	10/259	159/19559	5.27985e-05	0.000875086	0.00061256	ABCG2/ACTN4/EPS8/HSP90AB1/MYL6/MYO1B/PTH1R/RHOC/SLC26A3/SLC38A2	10	Mic_5
GO:0030016	myofibril	12/259	227/19559	5.3005e-05	0.000875086	0.00061256	ABCC9/ACTG1/ACTN4/AHNAK/CALD1/HSPB1/NEBL/SLC2A1/SORBS2/SPTBN1/SYNE1/SYNE2	12	Mic_5
GO:0009925	basal plasma membrane	6/259	51/19559	5.56173e-05	0.000875086	0.00061256	CD34/SLC12A2/SLC16A1/SLC3A2/SLC7A1/SLC7A5	6	Mic_5
GO:0032279	asymmetric synapse	15/259	343/19559	5.68806e-05	0.000875086	0.00061256	CNN3/DNAJB1/EPS8/TAMALIN/GRM3/MAGI2/MPDZ/PLCB4/RPL30/RPL8/RPS14/RPS18/RPS19/RPS27/SPTBN1	15	Mic_5
GO:0043292	contractile fiber	12/259	238/19559	8.34414e-05	0.00119464	0.000836245	ABCC9/ACTG1/ACTN4/AHNAK/CALD1/HSPB1/NEBL/SLC2A1/SORBS2/SPTBN1/SYNE1/SYNE2	12	Mic_5
GO:0030863	cortical cytoskeleton	8/259	106/19559	8.36245e-05	0.00119464	0.000836245	ACTB/ACTN4/CALD1/CLDN5/DLC1/EEF1A1/SLC2A1/SPTBN1	8	Mic_5
GO:0099572	postsynaptic specialization	15/259	361/19559	0.000100766	0.00138988	0.000972916	CNN3/DNAJB1/EPS8/TAMALIN/GRM3/MAGI2/MPDZ/PLCB4/RPL30/RPL8/RPS14/RPS18/RPS19/RPS27/SPTBN1	15	Mic_5
GO:0098984	neuron to neuron synapse	15/259	368/19559	0.000124526	0.00166035	0.00116224	CNN3/DNAJB1/EPS8/TAMALIN/GRM3/MAGI2/MPDZ/PLCB4/RPL30/RPL8/RPS14/RPS18/RPS19/RPS27/SPTBN1	15	Mic_5
GO:0031252	cell leading edge	16/259	421/19559	0.000166476	0.00214807	0.00150365	ACTB/APBB2/DLC1/EEF1A1/EPS8/FAM107A/PDGFRB/PODXL/PTPRK/PTPRM/S100A6/SORBS2/SPTBN1/SYNE2/UNC5C/VIM	16	Mic_5
GO:1990184	amino acid transport complex	2/259	2/19559	0.000174682	0.00218353	0.00152847	SLC3A2/SLC7A5	2	Mic_5
GO:0031093	platelet alpha granule lumen	6/259	67/19559	0.000258319	0.00313114	0.0021918	A2M/ACTN4/FN1/SPARC/TMSB4X/VWF	6	Mic_5
GO:0043202	lysosomal lumen	7/259	96/19559	0.000287976	0.00334319	0.00234023	AGRN/BGN/DCN/GPC5/HSP90AA1/PDGFRB/PRELP	7	Mic_5
GO:0030139	endocytic vesicle	13/259	313/19559	0.000292529	0.00334319	0.00234023	ACTG1/B2M/COLEC12/HLA-A/HLA-B/HLA-E/HSP90AA1/RPS27A/SGIP1/SPARC/UBB/UBC/VIM	13	Mic_5
GO:0042611	MHC protein complex	4/259	25/19559	0.000305264	0.00339182	0.00237427	B2M/HLA-A/HLA-B/HLA-E	4	Mic_5
GO:0030666	endocytic vesicle membrane	9/259	164/19559	0.000346724	0.00374837	0.00262386	B2M/COLEC12/HLA-A/HLA-B/HLA-E/RPS27A/SGIP1/UBB/UBC	9	Mic_5
GO:0034774	secretory granule lumen	13/259	322/19559	0.000383538	0.00403724	0.00282607	A2M/ACTN4/B2M/EEF1A1/FN1/GSTP1/HSP90AA1/HSP90AB1/SPARC/SRP14/TIMP3/TMSB4X/VWF	13	Mic_5
GO:0060205	cytoplasmic vesicle lumen	13/259	326/19559	0.000431135	0.00442034	0.00309424	A2M/ACTN4/B2M/EEF1A1/FN1/GSTP1/HSP90AA1/HSP90AB1/SPARC/SRP14/TIMP3/TMSB4X/VWF	13	Mic_5
GO:0005604	basement membrane	7/259	103/19559	0.000442675	0.00442034	0.00309424	AGRN/CD151/FN1/LAMA2/PTN/SPARC/TIMP3	7	Mic_5
GO:0031983	vesicle lumen	13/259	328/19559	0.000456756	0.00442034	0.00309424	A2M/ACTN4/B2M/EEF1A1/FN1/GSTP1/HSP90AA1/HSP90AB1/SPARC/SRP14/TIMP3/TMSB4X/VWF	13	Mic_5
GO:0045121	membrane raft	13/259	329/19559	0.000470044	0.00442034	0.00309424	ABCG2/AHNAK/ATP1A2/BSG/BST2/CAVIN1/DLC1/ITGA1/PODXL/SERPINH1/SLC2A1/STOM/TFPI	13	Mic_5
GO:0098857	membrane microdomain	13/259	330/19559	0.000483659	0.00442034	0.00309424	ABCG2/AHNAK/ATP1A2/BSG/BST2/CAVIN1/DLC1/ITGA1/PODXL/SERPINH1/SLC2A1/STOM/TFPI	13	Mic_5
GO:0042470	melanosome	7/259	105/19559	0.000497288	0.00442034	0.00309424	BSG/CD63/HSP90AA1/HSP90AB1/SLC2A1/SLC3A2/STOM	7	Mic_5
GO:0048770	pigment granule	7/259	105/19559	0.000497288	0.00442034	0.00309424	BSG/CD63/HSP90AA1/HSP90AB1/SLC2A1/SLC3A2/STOM	7	Mic_5
GO:0044295	axonal growth cone	4/259	29/19559	0.000549816	0.00478101	0.00334671	FKBP4/HSP90AA1/HSP90AB1/PARD3	4	Mic_5
GO:0030864	cortical actin cytoskeleton	6/259	80/19559	0.000674223	0.00573807	0.00401665	CALD1/CLDN5/DLC1/EEF1A1/SLC2A1/SPTBN1	6	Mic_5
GO:0098589	membrane region	13/259	343/19559	0.000693413	0.00577844	0.00404491	ABCG2/AHNAK/ATP1A2/BSG/BST2/CAVIN1/DLC1/ITGA1/PODXL/SERPINH1/SLC2A1/STOM/TFPI	13	Mic_5
GO:0031253	cell projection membrane	13/259	344/19559	0.000712315	0.00581482	0.00407037	ABCG2/DLC1/EEF1A1/EPS8/FAM107A/HSP90AB1/PODXL/PTH1R/SLC12A2/SLC26A3/SLC7A5/SPTBN1/SYNE2	13	Mic_5
GO:0005853	eukaryotic translation elongation factor 1 complex	2/259	4/19559	0.00102982	0.00813765	0.00569635	EEF1A1/EEF1D	2	Mic_5
GO:0030427	site of polarized growth	9/259	191/19559	0.00103755	0.00813765	0.00569635	APBB2/EPS8/FKBP4/FRY/HSP90AA1/HSP90AB1/PARD3/PCDH9/UNC5C	9	Mic_5
GO:0098978	glutamatergic synapse	13/259	361/19559	0.00110649	0.00851147	0.00595803	ACTB/ADGRL3/CADPS2/DNAJB1/EPS8/TAMALIN/GRM3/IL1RAPL1/PFN1/PLCB4/SPARC/SPARCL1/SPTBN1	13	Mic_5
GO:0031091	platelet alpha granule	6/259	91/19559	0.00132561	0.00967783	0.00677448	A2M/ACTN4/FN1/SPARC/TMSB4X/VWF	6	Mic_5
GO:0101002	ficolin-1-rich granule	7/259	124/19559	0.0013307	0.00967783	0.00677448	EEF1A1/GSTP1/HSP90AA1/HSP90AB1/HSPA1A/HSPA1B/SRP14	7	Mic_5
GO:1904813	ficolin-1-rich granule lumen	7/259	124/19559	0.0013307	0.00967783	0.00677448	EEF1A1/GSTP1/HSP90AA1/HSP90AB1/HSPA1A/HSPA1B/SRP14	7	Mic_5
GO:0016323	basolateral plasma membrane	10/259	246/19559	0.00169403	0.011901	0.00833072	CD34/HSP90AB1/PTH1R/SLC12A2/SLC16A1/SLC2A1/SLC3A2/SLC7A1/SLC7A5/TJP1	10	Mic_5
GO:0005912	adherens junction	8/259	166/19559	0.0016959	0.011901	0.00833072	ACTB/CCDC85B/CNN3/FRMD5/PARD3/PTPRK/PTPRM/TJP1	8	Mic_5
GO:0030017	sarcomere	9/259	207/19559	0.0018113	0.0124917	0.00874422	ABCC9/ACTN4/HSPB1/NEBL/SLC2A1/SORBS2/SPTBN1/SYNE1/SYNE2	9	Mic_5
GO:0042383	sarcolemma	7/259	135/19559	0.00216551	0.0146814	0.010277	AHNAK/ATP1A2/BGN/BSG/LAMA2/SLC2A1/SLC38A2	7	Mic_5
GO:0097433	dense body	2/259	6/19559	0.00252975	0.016865	0.0118055	ACTB/ACTG1	2	Mic_5
GO:0043296	apical junction complex	7/259	143/19559	0.00299177	0.0196181	0.0137327	ACTB/ACTG1/CLDN5/MAGI2/MPDZ/PARD3/TJP1	7	Mic_5
GO:0030426	growth cone	8/259	184/19559	0.00321092	0.0207156	0.0145009	APBB2/EPS8/FKBP4/HSP90AA1/HSP90AB1/PARD3/PCDH9/UNC5C	8	Mic_5
GO:0042824	MHC class I peptide loading complex	2/259	8/19559	0.00464022	0.029173	0.0204211	B2M/HLA-A	2	Mic_5
GO:0005901	caveola	5/259	82/19559	0.00466768	0.029173	0.0204211	ATP1A2/CAVIN1/DLC1/SLC2A1/TFPI	5	Mic_5
GO:0036056	filtration diaphragm	2/259	9/19559	0.00591407	0.0353079	0.0247155	MAGI2/PODXL	2	Mic_5
GO:0036057	slit diaphragm	2/259	9/19559	0.00591407	0.0353079	0.0247155	MAGI2/PODXL	2	Mic_5
GO:0044294	dendritic growth cone	2/259	9/19559	0.00591407	0.0353079	0.0247155	HSP90AA1/HSP90AB1	2	Mic_5
GO:0071556	integral component of lumenal side of endoplasmic reticulum membrane	3/259	29/19559	0.00650316	0.0376995	0.0263897	HLA-A/HLA-B/HLA-E	3	Mic_5
GO:0098553	lumenal side of endoplasmic reticulum membrane	3/259	29/19559	0.00650316	0.0376995	0.0263897	HLA-A/HLA-B/HLA-E	3	Mic_5
GO:0030018	Z disc	6/259	128/19559	0.00720627	0.041027	0.0287189	ACTN4/HSPB1/NEBL/SLC2A1/SORBS2/SYNE2	6	Mic_5
GO:0031526	brush border membrane	4/259	58/19559	0.00728229	0.041027	0.0287189	ABCG2/HSP90AB1/PTH1R/SLC26A3	4	Mic_5
GO:0070160	tight junction	6/259	129/19559	0.00747627	0.0415348	0.0290744	ACTB/CLDN5/MAGI2/MPDZ/PARD3/TJP1	6	Mic_5
GO:0005775	vacuolar lumen	7/259	173/19559	0.00836138	0.0449571	0.03147	AGRN/BGN/DCN/GPC5/HSP90AA1/PDGFRB/PRELP	7	Mic_5
GO:0150034	distal axon	10/259	309/19559	0.00839315	0.0449571	0.03147	ACTB/ACTG1/APBB2/EPS8/FKBP4/HSP90AA1/HSP90AB1/PARD3/PCDH9/UNC5C	10	Mic_5
GO:0031256	leading edge membrane	7/259	175/19559	0.00887713	0.0449571	0.03147	DLC1/EEF1A1/EPS8/FAM107A/PTPRK/SPTBN1/SYNE2	7	Mic_5
GO:0034992	microtubule organizing center attachment site	2/259	11/19559	0.00887903	0.0449571	0.03147	SYNE1/SYNE2	2	Mic_5
GO:0034993	meiotic nuclear membrane microtubule tethering complex	2/259	11/19559	0.00887903	0.0449571	0.03147	SYNE1/SYNE2	2	Mic_5
GO:0106083	nuclear membrane protein complex	2/259	11/19559	0.00887903	0.0449571	0.03147	SYNE1/SYNE2	2	Mic_5
GO:0106094	nuclear membrane microtubule tethering complex	2/259	11/19559	0.00887903	0.0449571	0.03147	SYNE1/SYNE2	2	Mic_5
GO:0012507	ER to Golgi transport vesicle membrane	4/259	62/19559	0.00919085	0.0454238	0.0317966	B2M/HLA-A/HLA-B/HLA-E	4	Mic_5
GO:0098858	actin-based cell projection	8/259	220/19559	0.00919832	0.0454238	0.0317966	EPS8/ICAM2/MYO1B/PODXL/RHOC/SLC7A5/SYNE2/UNC5C	8	Mic_5
GO:0001726	ruffle	7/259	179/19559	0.00997817	0.048674	0.0340718	DLC1/EEF1A1/EPS8/FAM107A/PDGFRB/PODXL/S100A6	7	Mic_5
GO:0031674	I band	6/259	140/19559	0.0109463	0.0521252	0.0364877	ACTN4/HSPB1/NEBL/SLC2A1/SORBS2/SYNE2	6	Mic_5
GO:0045335	phagocytic vesicle	6/259	140/19559	0.0109463	0.0521252	0.0364877	ACTG1/B2M/HLA-A/HLA-B/HLA-E/VIM	6	Mic_5
GO:0008180	COP9 signalosome	3/259	36/19559	0.0118747	0.0551184	0.0385829	HSP90AB1/HSPA1A/HSPA1B	3	Mic_5
GO:0098576	lumenal side of membrane	3/259	36/19559	0.0118747	0.0551184	0.0385829	HLA-A/HLA-B/HLA-E	3	Mic_5
GO:0005796	Golgi lumen	5/259	103/19559	0.0119882	0.0551184	0.0385829	AGRN/BGN/DCN/GPC5/PRELP	5	Mic_5
GO:0044292	dendrite terminus	2/259	13/19559	0.0123747	0.0560889	0.0392622	HSP90AA1/HSP90AB1	2	Mic_5
GO:0001725	stress fiber	4/259	68/19559	0.01262	0.0560889	0.0392622	ACTN4/FAM107A/LIMCH1/NEBL	4	Mic_5
GO:0097517	contractile actin filament bundle	4/259	68/19559	0.01262	0.0560889	0.0392622	ACTN4/FAM107A/LIMCH1/NEBL	4	Mic_5
GO:0036053	glomerular endothelium fenestra	1/259	1/19559	0.013242	0.0575739	0.0403017	CD34	1	Mic_5
GO:1990917	ooplasm	1/259	1/19559	0.013242	0.0575739	0.0403017	HSP90AB1	1	Mic_5
GO:0061827	sperm head	2/259	14/19559	0.0143121	0.0615575	0.0430902	DNAJB1/HSP90AB1	2	Mic_5
GO:0044291	cell-cell contact zone	4/259	74/19559	0.0167737	0.0713775	0.0499642	AHNAK/ATP1A2/PCDH9/SLC2A1	4	Mic_5
GO:0044853	plasma membrane raft	5/259	113/19559	0.0172998	0.0728413	0.0509889	ATP1A2/CAVIN1/DLC1/SLC2A1/TFPI	5	Mic_5
GO:0030027	lamellipodium	7/259	201/19559	0.0178776	0.07449	0.052143	ACTB/APBB2/PODXL/PTPRM/SORBS2/SYNE2/UNC5C	7	Mic_5
GO:0032432	actin filament bundle	4/259	76/19559	0.0183267	0.0755742	0.052902	ACTN4/FAM107A/LIMCH1/NEBL	4	Mic_5
GO:0098688	parallel fiber to Purkinje cell synapse	2/259	16/19559	0.0185483	0.0757074	0.0529952	CADPS2/PLCB4	2	Mic_5
GO:0030670	phagocytic vesicle membrane	4/259	77/19559	0.0191356	0.0773157	0.054121	B2M/HLA-A/HLA-B/HLA-E	4	Mic_5
GO:0042641	actomyosin	4/259	79/19559	0.0208189	0.0832754	0.0582928	ACTN4/FAM107A/LIMCH1/NEBL	4	Mic_5
GO:0090533	cation-transporting ATPase complex	2/259	18/19559	0.023243	0.0911548	0.0638083	ABCC9/ATP1A2	2	Mic_5
GO:0005923	bicellular tight junction	5/259	122/19559	0.0232445	0.0911548	0.0638083	CLDN5/MAGI2/MPDZ/PARD3/TJP1	5	Mic_5
GO:0016327	apicolateral plasma membrane	2/259	19/19559	0.0257538	0.0952438	0.0666707	CLDN5/MPDZ	2	Mic_5
GO:0089717	spanning component of membrane	2/259	19/19559	0.0257538	0.0952438	0.0666707	SLC12A2/SLC24A2	2	Mic_5
GO:0032398	MHC class Ib protein complex	1/259	2/19559	0.0263093	0.0952438	0.0666707	HLA-E	1	Mic_5
GO:0034665	integrin alpha1-beta1 complex	1/259	2/19559	0.0263093	0.0952438	0.0666707	ITGA1	1	Mic_5
GO:0097057	TRAF2-GSTP1 complex	1/259	2/19559	0.0263093	0.0952438	0.0666707	GSTP1	1	Mic_5
GO:0150057	amylin receptor complex 2	1/259	2/19559	0.0263093	0.0952438	0.0666707	RAMP2	1	Mic_5
GO:1990565	HSP90-CDC37 chaperone complex	1/259	2/19559	0.0263093	0.0952438	0.0666707	HSP90AB1	1	Mic_5
GO:0055038	recycling endosome membrane	4/259	85/19559	0.0264016	0.0952438	0.0666707	B2M/HLA-A/HLA-B/HLA-E	4	Mic_5
GO:0031968	organelle outer membrane	7/259	218/19559	0.0264302	0.0952438	0.0666707	IFI27/PPP2R2B/RPS27A/SYNE1/SYNE2/UBB/UBC	7	Mic_5
GO:0019867	outer membrane	7/259	220/19559	0.0275922	0.0985434	0.0689804	IFI27/PPP2R2B/RPS27A/SYNE1/SYNE2/UBB/UBC	7	Mic_5
GO:0005765	lysosomal membrane	10/259	375/19559	0.0283179	0.0986757	0.069073	AHNAK/BST2/CD63/EEF1A1/HSP90AB1/IFITM3/RNF152/SLC3A2/SLC7A5/STOM	10	Mic_5
GO:0098852	lytic vacuole membrane	10/259	375/19559	0.0283179	0.0986757	0.069073	AHNAK/BST2/CD63/EEF1A1/HSP90AB1/IFITM3/RNF152/SLC3A2/SLC7A5/STOM	10	Mic_5
GO:0071682	endocytic vesicle lumen	2/259	20/19559	0.0283693	0.0986757	0.069073	HSP90AA1/SPARC	2	Mic_5
GO:0042827	platelet dense granule	2/259	21/19559	0.0310862	0.107194	0.0750356	CD63/TIMP3	2	Mic_5
GO:0032154	cleavage furrow	3/259	54/19559	0.0347069	0.118656	0.0830592	ICAM2/RHOB/RHOC	3	Mic_5
GO:0005902	microvillus	4/259	93/19559	0.0351182	0.119045	0.0833314	ICAM2/MYO1B/PODXL/SLC7A5	4	Mic_5
GO:0030134	COPII-coated ER to Golgi transport vesicle	4/259	95/19559	0.0375282	0.121571	0.0851	B2M/HLA-A/HLA-B/HLA-E	4	Mic_5
GO:0032587	ruffle membrane	4/259	95/19559	0.0375282	0.121571	0.0851	DLC1/EEF1A1/EPS8/FAM107A	4	Mic_5
GO:0005589	collagen type VI trimer	1/259	3/19559	0.0392042	0.121571	0.0851	DCN	1	Mic_5
GO:0008282	inward rectifying potassium channel	1/259	3/19559	0.0392042	0.121571	0.0851	ABCC9	1	Mic_5
GO:0031004	potassium ion-transporting ATPase complex	1/259	3/19559	0.0392042	0.121571	0.0851	ABCC9	1	Mic_5
GO:0031905	early endosome lumen	1/259	3/19559	0.0392042	0.121571	0.0851	B2M	1	Mic_5
GO:0034751	aryl hydrocarbon receptor complex	1/259	3/19559	0.0392042	0.121571	0.0851	HSP90AB1	1	Mic_5
GO:0072563	endothelial microparticle	1/259	3/19559	0.0392042	0.121571	0.0851	ENG	1	Mic_5
GO:0098647	collagen beaded filament	1/259	3/19559	0.0392042	0.121571	0.0851	DCN	1	Mic_5
GO:1903143	adrenomedullin receptor complex	1/259	3/19559	0.0392042	0.121571	0.0851	RAMP2	1	Mic_5
GO:0016459	myosin complex	3/259	57/19559	0.0397885	0.121571	0.0851	LIMCH1/MYL6/MYO1B	3	Mic_5
GO:0044305	calyx of Held	2/259	24/19559	0.0398146	0.121571	0.0851	ACTB/ACTG1	2	Mic_5
GO:0098533	ATPase dependent transmembrane transport complex	2/259	24/19559	0.0398146	0.121571	0.0851	ABCC9/ATP1A2	2	Mic_5
GO:0035577	azurophil granule membrane	3/259	58/19559	0.0415615	0.125944	0.0881608	BST2/CD63/STOM	3	Mic_5
GO:0031528	microvillus membrane	2/259	26/19559	0.0460853	0.138602	0.0970216	PODXL/SLC7A5	2	Mic_5
GO:0005771	multivesicular body	3/259	62/19559	0.0490433	0.146279	0.102395	BST2/CD63/TPT1	3	Mic_5
GO:0030667	secretory granule membrane	8/259	306/19559	0.0516566	0.146279	0.102395	BSG/BST2/CD63/CPE/HLA-B/PTPRB/SPARC/STOM	8	Mic_5
GO:0030478	actin cap	1/259	4/19559	0.051929	0.146279	0.102395	CALD1	1	Mic_5
GO:0030891	VCB complex	1/259	4/19559	0.051929	0.146279	0.102395	ELOB	1	Mic_5
GO:0033269	internode region of axon	1/259	4/19559	0.051929	0.146279	0.102395	PARD3	1	Mic_5
GO:0035976	transcription factor AP-1 complex	1/259	4/19559	0.051929	0.146279	0.102395	JUND	1	Mic_5
GO:0097452	GAIT complex	1/259	4/19559	0.051929	0.146279	0.102395	GAPDH	1	Mic_5
GO:0097487	multivesicular body, internal vesicle	1/259	4/19559	0.051929	0.146279	0.102395	CD63	1	Mic_5
GO:1903440	amylin receptor complex	1/259	4/19559	0.051929	0.146279	0.102395	RAMP2	1	Mic_5
GO:0030175	filopodium	4/259	106/19559	0.0524421	0.146363	0.102454	MYO1B/PODXL/SYNE2/UNC5C	4	Mic_5
GO:0005640	nuclear outer membrane	2/259	28/19559	0.0526905	0.146363	0.102454	SYNE1/SYNE2	2	Mic_5
GO:0018995	host cellular component	3/259	65/19559	0.0550558	0.150838	0.105586	RPS27A/UBB/UBC	3	Mic_5
GO:0043657	host cell	3/259	65/19559	0.0550558	0.150838	0.105586	RPS27A/UBB/UBC	3	Mic_5
GO:0005774	vacuolar membrane	10/259	427/19559	0.0588234	0.160064	0.112045	AHNAK/BST2/CD63/EEF1A1/HSP90AB1/IFITM3/RNF152/SLC3A2/SLC7A5/STOM	10	Mic_5
GO:0030176	integral component of endoplasmic reticulum membrane	5/259	158/19559	0.059345	0.160392	0.112274	B2M/ELOVL7/HLA-A/HLA-B/HLA-E	5	Mic_5
GO:0030660	Golgi-associated vesicle membrane	4/259	112/19559	0.0617526	0.164295	0.115007	B2M/HLA-A/HLA-B/HLA-E	4	Mic_5
GO:0000275	mitochondrial proton-transporting ATP synthase complex, catalytic sector F(1)	1/259	5/19559	0.0644859	0.164295	0.115007	ATP5F1E	1	Mic_5
GO:0032783	super elongation complex	1/259	5/19559	0.0644859	0.164295	0.115007	AFF3	1	Mic_5
GO:0033093	Weibel-Palade body	1/259	5/19559	0.0644859	0.164295	0.115007	VWF	1	Mic_5
GO:0098556	cytoplasmic side of rough endoplasmic reticulum membrane	1/259	5/19559	0.0644859	0.164295	0.115007	RPS28	1	Mic_5
GO:0098574	cytoplasmic side of lysosomal membrane	1/259	5/19559	0.0644859	0.164295	0.115007	EEF1A1	1	Mic_5
GO:0098871	postsynaptic actin cytoskeleton	1/259	5/19559	0.0644859	0.164295	0.115007	ACTB	1	Mic_5
GO:1903439	calcitonin family receptor complex	1/259	5/19559	0.0644859	0.164295	0.115007	RAMP2	1	Mic_5
GO:1990913	sperm head plasma membrane	1/259	5/19559	0.0644859	0.164295	0.115007	HSP90AB1	1	Mic_5
GO:0031227	intrinsic component of endoplasmic reticulum membrane	5/259	166/19559	0.0701709	0.177028	0.123919	B2M/ELOVL7/HLA-A/HLA-B/HLA-E	5	Mic_5
GO:0032153	cell division site	3/259	72/19559	0.0703684	0.177028	0.123919	ICAM2/RHOB/RHOC	3	Mic_5
GO:0005790	smooth endoplasmic reticulum	2/259	34/19559	0.0743008	0.185752	0.130026	PLCB4/RPL10	2	Mic_5
GO:0031088	platelet dense granule membrane	1/259	6/19559	0.0768771	0.18982	0.132874	CD63	1	Mic_5
GO:0031466	Cul5-RING ubiquitin ligase complex	1/259	6/19559	0.0768771	0.18982	0.132874	ELOB	1	Mic_5
GO:0005770	late endosome	7/259	278/19559	0.0773787	0.189886	0.13292	BST2/CD63/IFITM3/MAGI2/RASGEF1B/RHOB/TPT1	7	Mic_5
GO:0031904	endosome lumen	2/259	35/19559	0.0781378	0.19058	0.133406	B2M/CD63	2	Mic_5
GO:0043197	dendritic spine	5/259	175/19559	0.083563	0.202577	0.141804	ATP1A2/CNN3/DNAJB1/GRM3/LAMA2	5	Mic_5
GO:0016234	inclusion body	3/259	78/19559	0.0848452	0.204446	0.143112	HSP90AB1/HSPA1A/HSPA1B	3	Mic_5
GO:0044309	neuron spine	5/259	177/19559	0.0867105	0.20769	0.145383	ATP1A2/CNN3/DNAJB1/GRM3/LAMA2	5	Mic_5
GO:0016272	prefoldin complex	1/259	7/19559	0.0891049	0.209659	0.146761	PFDN5	1	Mic_5
GO:0038037	G protein-coupled receptor dimeric complex	1/259	7/19559	0.0891049	0.209659	0.146761	RAMP2	1	Mic_5
GO:0045261	proton-transporting ATP synthase complex, catalytic core F(1)	1/259	7/19559	0.0891049	0.209659	0.146761	ATP5F1E	1	Mic_5
GO:0016235	aggresome	2/259	39/19559	0.0940718	0.220051	0.154036	HSPA1A/HSPA1B	2	Mic_5
GO:0030662	coated vesicle membrane	5/259	183/19559	0.0965198	0.224465	0.157125	B2M/HLA-A/HLA-B/HLA-E/SGIP1	5	Mic_5
GO:0005791	rough endoplasmic reticulum	3/259	84/19559	0.100474	0.227351	0.159146	RPL18/RPS23/RPS28	3	Mic_5
GO:0098685	Schaffer collateral - CA1 synapse	3/259	84/19559	0.100474	0.227351	0.159146	ACTB/ACTG1/TAMALIN	3	Mic_5
GO:0005577	fibrinogen complex	1/259	8/19559	0.101171	0.227351	0.159146	FN1	1	Mic_5
GO:0034098	VCP-NPL4-UFD1 AAA ATPase complex	1/259	8/19559	0.101171	0.227351	0.159146	RNF125	1	Mic_5
GO:0099571	postsynaptic cytoskeleton	1/259	8/19559	0.101171	0.227351	0.159146	ACTB	1	Mic_5
GO:1990712	HFE-transferrin receptor complex	1/259	8/19559	0.101171	0.227351	0.159146	B2M	1	Mic_5
GO:0009897	external side of plasma membrane	9/259	417/19559	0.103797	0.231949	0.162365	ABCB1/ABCG2/B2M/CD34/ENG/HLA-E/ITGA1/SLC7A5/TMEM123	9	Mic_5
GO:0055037	recycling endosome	5/259	190/19559	0.108643	0.239319	0.167524	B2M/HLA-A/HLA-B/HLA-E/SLC30A10	5	Mic_5
GO:0005741	mitochondrial outer membrane	5/259	192/19559	0.112238	0.239319	0.167524	IFI27/PPP2R2B/RPS27A/UBB/UBC	5	Mic_5
GO:0001939	female pronucleus	1/259	9/19559	0.113078	0.239319	0.167524	SLC2A1	1	Mic_5
GO:0008091	spectrin	1/259	9/19559	0.113078	0.239319	0.167524	SPTBN1	1	Mic_5
GO:0014731	spectrin-associated cytoskeleton	1/259	9/19559	0.113078	0.239319	0.167524	SPTBN1	1	Mic_5
GO:0032437	cuticular plate	1/259	9/19559	0.113078	0.239319	0.167524	SPTBN1	1	Mic_5
GO:0045179	apical cortex	1/259	9/19559	0.113078	0.239319	0.167524	OOEP	1	Mic_5
GO:0070449	elongin complex	1/259	9/19559	0.113078	0.239319	0.167524	ELOB	1	Mic_5
GO:0097524	sperm plasma membrane	1/259	9/19559	0.113078	0.239319	0.167524	HSP90AB1	1	Mic_5
GO:0097648	G protein-coupled receptor complex	1/259	9/19559	0.113078	0.239319	0.167524	RAMP2	1	Mic_5
GO:0005814	centriole	4/259	143/19559	0.122243	0.257354	0.180148	ARMC9/HERC2/HSPA1A/HSPA1B	4	Mic_5
GO:0005797	Golgi medial cisterna	1/259	10/19559	0.124828	0.260059	0.182041	HLA-A	1	Mic_5
GO:0016461	unconventional myosin complex	1/259	10/19559	0.124828	0.260059	0.182041	MYL6	1	Mic_5
GO:0043209	myelin sheath	2/259	47/19559	0.128313	0.265934	0.186154	HSP90AA1/MPDZ	2	Mic_5
GO:0005769	early endosome	8/259	377/19559	0.129112	0.26621	0.186347	B2M/HLA-A/HLA-B/HLA-E/MYO1B/RASGEF1B/RHOB/SLC30A10	8	Mic_5
GO:0017146	NMDA selective glutamate receptor complex	1/259	11/19559	0.136423	0.275603	0.192922	EPS8	1	Mic_5
GO:0030122	AP-2 adaptor complex	1/259	11/19559	0.136423	0.275603	0.192922	SGIP1	1	Mic_5
GO:0043220	Schmidt-Lanterman incisure	1/259	11/19559	0.136423	0.275603	0.192922	MPDZ	1	Mic_5
GO:1990907	beta-catenin-TCF complex	1/259	11/19559	0.136423	0.275603	0.192922	LEF1	1	Mic_5
GO:0030658	transport vesicle membrane	5/259	209/19559	0.145011	0.288518	0.201962	B2M/CPE/HLA-A/HLA-B/HLA-E	5	Mic_5
GO:0014704	intercalated disc	2/259	51/19559	0.146374	0.288518	0.201962	ATP1A2/SLC2A1	2	Mic_5
GO:0005751	mitochondrial respiratory chain complex IV	1/259	12/19559	0.147865	0.288518	0.201962	NDUFA4L2	1	Mic_5
GO:0005890	sodium:potassium-exchanging ATPase complex	1/259	12/19559	0.147865	0.288518	0.201962	ATP1A2	1	Mic_5
GO:0030128	clathrin coat of endocytic vesicle	1/259	12/19559	0.147865	0.288518	0.201962	SGIP1	1	Mic_5
GO:0031680	G-protein beta/gamma-subunit complex	1/259	12/19559	0.147865	0.288518	0.201962	GNG11	1	Mic_5
GO:0044214	spanning component of plasma membrane	1/259	12/19559	0.147865	0.288518	0.201962	SLC24A2	1	Mic_5
GO:0060076	excitatory synapse	2/259	52/19559	0.150968	0.293142	0.2052	CADPS2/PLCB4	2	Mic_5
GO:0001931	uropod	1/259	13/19559	0.159156	0.303773	0.212641	ICAM2	1	Mic_5
GO:0031254	cell trailing edge	1/259	13/19559	0.159156	0.303773	0.212641	ICAM2	1	Mic_5
GO:0032585	multivesicular body membrane	1/259	13/19559	0.159156	0.303773	0.212641	CD63	1	Mic_5
GO:0030315	T-tubule	2/259	54/19559	0.16024	0.303773	0.212641	AHNAK/ATP1A2	2	Mic_5
GO:0032420	stereocilium	2/259	54/19559	0.16024	0.303773	0.212641	EPS8/RHOC	2	Mic_5
GO:0031901	early endosome membrane	4/259	161/19559	0.165622	0.312495	0.218746	B2M/HLA-A/HLA-B/HLA-E	4	Mic_5
GO:0045211	postsynaptic membrane	6/259	280/19559	0.168425	0.313913	0.219739	CADPS2/TAMALIN/GRM3/IL1RAPL1/KCTD8/SYNE1	6	Mic_5
GO:0008023	transcription elongation factor complex	2/259	56/19559	0.169613	0.313913	0.219739	AFF3/ELOB	2	Mic_5
GO:0031089	platelet dense granule lumen	1/259	14/19559	0.170298	0.313913	0.219739	TIMP3	1	Mic_5
GO:0031462	Cul2-RING ubiquitin ligase complex	1/259	14/19559	0.170298	0.313913	0.219739	ELOB	1	Mic_5
GO:0043218	compact myelin	1/259	14/19559	0.170298	0.313913	0.219739	MPDZ	1	Mic_5
GO:0000153	cytoplasmic ubiquitin ligase complex	1/259	15/19559	0.181293	0.329623	0.230736	ELOB	1	Mic_5
GO:0030673	axolemma	1/259	15/19559	0.181293	0.329623	0.230736	SPTBN1	1	Mic_5
GO:0098554	cytoplasmic side of endoplasmic reticulum membrane	1/259	15/19559	0.181293	0.329623	0.230736	RPS28	1	Mic_5
GO:0032421	stereocilium bundle	2/259	59/19559	0.183838	0.332738	0.232917	EPS8/RHOC	2	Mic_5
GO:0031225	anchored component of membrane	4/259	171/19559	0.191793	0.341586	0.239111	BST2/GPC5/LY6E/TFPI	4	Mic_5
GO:0005786	signal recognition particle, endoplasmic reticulum targeting	1/259	16/19559	0.192142	0.341586	0.239111	SRP14	1	Mic_5
GO:0030132	clathrin coat of coated pit	1/259	16/19559	0.192142	0.341586	0.239111	SGIP1	1	Mic_5
GO:0045120	pronucleus	1/259	16/19559	0.192142	0.341586	0.239111	SLC2A1	1	Mic_5
GO:0016282	eukaryotic 43S preinitiation complex	1/259	17/19559	0.202849	0.355875	0.249113	EIF1	1	Mic_5
GO:0031092	platelet alpha granule membrane	1/259	17/19559	0.202849	0.355875	0.249113	SPARC	1	Mic_5
GO:0043083	synaptic cleft	1/259	17/19559	0.202849	0.355875	0.249113	LAMA2	1	Mic_5
GO:0030135	coated vesicle	6/259	298/19559	0.204143	0.356581	0.249607	B2M/HLA-A/HLA-B/HLA-E/SGIP1/VWF	6	Mic_5
GO:0005884	actin filament	3/259	118/19559	0.205906	0.358098	0.250669	ACTB/ACTG1/MYO1B	3	Mic_5
GO:0016328	lateral plasma membrane	2/259	65/19559	0.212745	0.363258	0.25428	SLC12A2/SLC16A1	2	Mic_5
GO:0031143	pseudopodium	1/259	18/19559	0.213414	0.363258	0.25428	ACTN4	1	Mic_5
GO:0031527	filopodium membrane	1/259	18/19559	0.213414	0.363258	0.25428	SYNE2	1	Mic_5
GO:0033178	proton-transporting two-sector ATPase complex, catalytic domain	1/259	18/19559	0.213414	0.363258	0.25428	ATP5F1E	1	Mic_5
GO:0070993	translation preinitiation complex	1/259	18/19559	0.213414	0.363258	0.25428	EIF1	1	Mic_5
GO:0005798	Golgi-associated vesicle	4/259	181/19559	0.219158	0.371455	0.260018	B2M/HLA-A/HLA-B/HLA-E	4	Mic_5
GO:0000159	protein phosphatase type 2A complex	1/259	19/19559	0.223839	0.371518	0.260062	PPP2R2B	1	Mic_5
GO:0032426	stereocilium tip	1/259	19/19559	0.223839	0.371518	0.260062	EPS8	1	Mic_5
GO:0043034	costamere	1/259	19/19559	0.223839	0.371518	0.260062	AHNAK	1	Mic_5
GO:0048500	signal recognition particle	1/259	19/19559	0.223839	0.371518	0.260062	SRP14	1	Mic_5
GO:0097449	astrocyte projection	1/259	19/19559	0.223839	0.371518	0.260062	GRM3	1	Mic_5
GO:0005788	endoplasmic reticulum lumen	6/259	308/19559	0.225083	0.372039	0.260427	B2M/FN1/IGFBP7/LGALS1/SERPINH1/SPARCL1	6	Mic_5
GO:0044304	main axon	2/259	68/19559	0.227362	0.374258	0.261981	PARD3/SPTBN1	2	Mic_5
GO:0016460	myosin II complex	1/259	20/19559	0.234127	0.382249	0.267574	LIMCH1	1	Mic_5
GO:0045277	respiratory chain complex IV	1/259	20/19559	0.234127	0.382249	0.267574	NDUFA4L2	1	Mic_5
GO:0098562	cytoplasmic side of membrane	4/259	188/19559	0.238903	0.38846	0.271922	EEF1A1/GNG11/RPS28/S100A6	4	Mic_5
GO:0005905	clathrin-coated pit	2/259	71/19559	0.242046	0.391978	0.274384	RAMP2/SGIP1	2	Mic_5
GO:0035267	NuA4 histone acetyltransferase complex	1/259	21/19559	0.244279	0.392417	0.274692	ACTB	1	Mic_5
GO:0043189	H4/H2A histone acetyltransferase complex	1/259	21/19559	0.244279	0.392417	0.274692	ACTB	1	Mic_5
GO:0070821	tertiary granule membrane	2/259	73/19559	0.25186	0.402976	0.282083	PTPRB/STOM	2	Mic_5
GO:0005753	mitochondrial proton-transporting ATP synthase complex	1/259	22/19559	0.254297	0.403647	0.282553	ATP5F1E	1	Mic_5
GO:0031258	lamellipodium membrane	1/259	22/19559	0.254297	0.403647	0.282553	SYNE2	1	Mic_5
GO:1902495	transmembrane transporter complex	6/259	322/19559	0.255501	0.403955	0.282768	ABCC9/ANO2/ATP1A2/EPS8/KCNE4/PDE4D	6	Mic_5
GO:0045259	proton-transporting ATP synthase complex	1/259	23/19559	0.264183	0.414405	0.290083	ATP5F1E	1	Mic_5
GO:0046930	pore complex	1/259	23/19559	0.264183	0.414405	0.290083	CD34	1	Mic_5
GO:0031594	neuromuscular junction	2/259	76/19559	0.266597	0.416558	0.291591	LAMA2/PTN	2	Mic_5
GO:1990351	transporter complex	6/259	330/19559	0.273369	0.425478	0.297834	ABCC9/ANO2/ATP1A2/EPS8/KCNE4/PDE4D	6	Mic_5
GO:0031902	late endosome membrane	3/259	140/19559	0.283422	0.434582	0.304207	CD63/IFITM3/RHOB	3	Mic_5
GO:0030131	clathrin adaptor complex	1/259	25/19559	0.283565	0.434582	0.304207	SGIP1	1	Mic_5
GO:0031430	M band	1/259	25/19559	0.283565	0.434582	0.304207	SPTBN1	1	Mic_5
GO:0101031	chaperone complex	1/259	25/19559	0.283565	0.434582	0.304207	HSP90AB1	1	Mic_5
GO:0002080	acrosomal membrane	1/259	26/19559	0.293064	0.447425	0.313198	BSG	1	Mic_5
GO:0030133	transport vesicle	7/259	410/19559	0.3013	0.458251	0.320776	B2M/BGN/CPE/HLA-A/HLA-B/HLA-E/RABAC1	7	Mic_5
GO:0005581	collagen trimer	2/259	87/19559	0.320457	0.478828	0.33518	COLEC12/DCN	2	Mic_5
GO:0002102	podosome	1/259	29/19559	0.320815	0.478828	0.33518	TJP1	1	Mic_5
GO:0030125	clathrin vesicle coat	1/259	29/19559	0.320815	0.478828	0.33518	SGIP1	1	Mic_5
GO:0030867	rough endoplasmic reticulum membrane	1/259	29/19559	0.320815	0.478828	0.33518	RPS28	1	Mic_5
GO:0097225	sperm midpiece	1/259	29/19559	0.320815	0.478828	0.33518	SLC26A3	1	Mic_5
GO:0034703	cation channel complex	4/259	221/19559	0.336074	0.496116	0.347281	ABCC9/EPS8/KCNE4/PDE4D	4	Mic_5
GO:0005766	primary lysosome	3/259	155/19559	0.337665	0.496116	0.347281	BST2/CD63/STOM	3	Mic_5
GO:0042582	azurophil granule	3/259	155/19559	0.337665	0.496116	0.347281	BST2/CD63/STOM	3	Mic_5
GO:0008305	integrin complex	1/259	31/19559	0.33871	0.496116	0.347281	ITGA1	1	Mic_5
GO:0044298	cell body membrane	1/259	31/19559	0.33871	0.496116	0.347281	SLC12A2	1	Mic_5
GO:0035579	specific granule membrane	2/259	91/19559	0.33984	0.496116	0.347281	PTPRB/STOM	2	Mic_5
GO:0042734	presynaptic membrane	3/259	156/19559	0.341285	0.496414	0.34749	CADPS2/GRM3/KCTD8	3	Mic_5
GO:0005921	gap junction	1/259	32/19559	0.347481	0.503595	0.352517	TJP1	1	Mic_5
GO:0042581	specific granule	3/259	160/19559	0.355747	0.510037	0.357026	B2M/PTPRB/STOM	3	Mic_5
GO:0070971	endoplasmic reticulum exit site	1/259	33/19559	0.356136	0.510037	0.357026	HLA-A	1	Mic_5
GO:0031301	integral component of organelle membrane	6/259	367/19559	0.359027	0.510037	0.357026	B2M/ELOVL7/HLA-A/HLA-B/HLA-E/RNF152	6	Mic_5
GO:0034702	ion channel complex	5/259	299/19559	0.363081	0.510037	0.357026	ABCC9/ANO2/EPS8/KCNE4/PDE4D	5	Mic_5
GO:0034705	potassium channel complex	2/259	96/19559	0.363821	0.510037	0.357026	ABCC9/KCNE4	2	Mic_5
GO:0005834	heterotrimeric G-protein complex	1/259	34/19559	0.364676	0.510037	0.357026	GNG11	1	Mic_5
GO:0031941	filamentous actin	1/259	34/19559	0.364676	0.510037	0.357026	ACTG1	1	Mic_5
GO:0070069	cytochrome complex	1/259	34/19559	0.364676	0.510037	0.357026	NDUFA4L2	1	Mic_5
GO:0097386	glial cell projection	1/259	34/19559	0.364676	0.510037	0.357026	GRM3	1	Mic_5
GO:1905360	GTPase complex	1/259	34/19559	0.364676	0.510037	0.357026	GNG11	1	Mic_5
GO:0070820	tertiary granule	3/259	164/19559	0.370169	0.515915	0.36114	B2M/PTPRB/STOM	3	Mic_5
GO:0036464	cytoplasmic ribonucleoprotein granule	4/259	233/19559	0.372109	0.516819	0.361773	ACTB/PARD3/RPL28/SYNE1	4	Mic_5
GO:0031234	extrinsic component of cytoplasmic side of plasma membrane	2/259	99/19559	0.378053	0.523257	0.36628	GNG11/S100A6	2	Mic_5
GO:0098636	protein complex involved in cell adhesion	1/259	36/19559	0.38142	0.526097	0.368268	ITGA1	1	Mic_5
GO:0031672	A band	1/259	37/19559	0.389626	0.535569	0.374898	SPTBN1	1	Mic_5
GO:0035770	ribonucleoprotein granule	4/259	243/19559	0.402046	0.550749	0.385524	ACTB/PARD3/RPL28/SYNE1	4	Mic_5
GO:0032040	small-subunit processome	1/259	39/19559	0.405715	0.552701	0.386891	RPS7	1	Mic_5
GO:0097060	synaptic membrane	6/259	387/19559	0.406235	0.552701	0.386891	CADPS2/TAMALIN/GRM3/IL1RAPL1/KCTD8/SYNE1	6	Mic_5
GO:0030669	clathrin-coated endocytic vesicle membrane	1/259	40/19559	0.4136	0.558919	0.391244	SGIP1	1	Mic_5
GO:0033017	sarcoplasmic reticulum membrane	1/259	40/19559	0.4136	0.558919	0.391244	SYNE2	1	Mic_5
GO:0030119	AP-type membrane coat adaptor complex	1/259	41/19559	0.421381	0.567517	0.397262	SGIP1	1	Mic_5
GO:0016363	nuclear matrix	2/259	109/19559	0.424467	0.569754	0.398828	SPARC/VIM	2	Mic_5
GO:0099738	cell cortex region	1/259	42/19559	0.429059	0.573993	0.401795	OOEP	1	Mic_5
GO:0031300	intrinsic component of organelle membrane	6/259	398/19559	0.43213	0.576174	0.403322	B2M/ELOVL7/HLA-A/HLA-B/HLA-E/RNF152	6	Mic_5
GO:0030496	midbody	3/259	182/19559	0.434111	0.576892	0.403824	RASGEF1B/SLC2A1/TACC1	3	Mic_5
GO:0005891	voltage-gated calcium channel complex	1/259	43/19559	0.436636	0.578326	0.404828	PDE4D	1	Mic_5
GO:0001669	acrosomal vesicle	2/259	115/19559	0.451446	0.595968	0.417177	BSG/ITGA1	2	Mic_5
GO:0030118	clathrin coat	1/259	46/19559	0.45877	0.5997	0.41979	SGIP1	1	Mic_5
GO:0097542	ciliary tip	1/259	46/19559	0.45877	0.5997	0.41979	ARMC9	1	Mic_5
GO:1902562	H4 histone acetyltransferase complex	1/259	46/19559	0.45877	0.5997	0.41979	ACTB	1	Mic_5
GO:0005667	transcription regulator complex	6/259	413/19559	0.467127	0.608634	0.426044	DACH1/EPAS1/ETS1/JUND/LEF1/WWTR1	6	Mic_5
GO:0008328	ionotropic glutamate receptor complex	1/259	49/19559	0.480038	0.623426	0.436398	EPS8	1	Mic_5
GO:0034707	chloride channel complex	1/259	50/19559	0.486941	0.630344	0.441241	ANO2	1	Mic_5
GO:0008287	protein serine/threonine phosphatase complex	1/259	51/19559	0.493752	0.633016	0.443111	PPP2R2B	1	Mic_5
GO:0098878	neurotransmitter receptor complex	1/259	51/19559	0.493752	0.633016	0.443111	EPS8	1	Mic_5
GO:1903293	phosphatase complex	1/259	51/19559	0.493752	0.633016	0.443111	PPP2R2B	1	Mic_5
GO:0016469	proton-transporting two-sector ATPase complex	1/259	52/19559	0.500473	0.639583	0.447708	ATP5F1E	1	Mic_5
GO:0001650	fibrillar center	2/259	129/19559	0.51148	0.651567	0.456097	EEF1D/TXNRD1	2	Mic_5
GO:0005793	endoplasmic reticulum-Golgi intermediate compartment	2/259	130/19559	0.515602	0.65266	0.456862	FN1/SERPINH1	2	Mic_5
GO:0043679	axon terminus	2/259	130/19559	0.515602	0.65266	0.456862	ACTB/ACTG1	2	Mic_5
GO:0034399	nuclear periphery	2/259	131/19559	0.5197	0.654224	0.457957	SPARC/VIM	2	Mic_5
GO:1904724	tertiary granule lumen	1/259	55/19559	0.520108	0.654224	0.457957	B2M	1	Mic_5
GO:0030120	vesicle coat	1/259	56/19559	0.526481	0.660164	0.462115	SGIP1	1	Mic_5
GO:1904115	axon cytoplasm	1/259	57/19559	0.532769	0.665962	0.466173	HSPB1	1	Mic_5
GO:0045334	clathrin-coated endocytic vesicle	1/259	59/19559	0.545098	0.679249	0.475475	SGIP1	1	Mic_5
GO:0098800	inner mitochondrial membrane protein complex	2/259	138/19559	0.547738	0.680419	0.476294	ATP5F1E/NDUFA4L2	2	Mic_5
GO:0005637	nuclear inner membrane	1/259	60/19559	0.55114	0.680419	0.476294	IFI27	1	Mic_5
GO:0046658	anchored component of plasma membrane	1/259	60/19559	0.55114	0.680419	0.476294	GPC5	1	Mic_5
GO:0001917	photoreceptor inner segment	1/259	61/19559	0.557102	0.68356	0.478492	SLC24A2	1	Mic_5
GO:0032589	neuron projection membrane	1/259	61/19559	0.557102	0.68356	0.478492	SPTBN1	1	Mic_5
GO:0035580	specific granule lumen	1/259	62/19559	0.562985	0.688667	0.482067	B2M	1	Mic_5
GO:0031965	nuclear membrane	4/259	301/19559	0.566537	0.690898	0.483629	GAPDH/IFI27/SYNE1/SYNE2	4	Mic_5
GO:0000502	proteasome complex	1/259	63/19559	0.56879	0.691538	0.484077	HSPB1	1	Mic_5
GO:0098802	plasma membrane signaling receptor complex	4/259	307/19559	0.582156	0.705643	0.49395	B2M/EPS8/ITGA1/RAMP2	4	Mic_5
GO:0044306	neuron projection terminus	2/259	149/19559	0.589445	0.71232	0.498624	ACTB/ACTG1	2	Mic_5
GO:0034704	calcium channel complex	1/259	67/19559	0.591254	0.712354	0.498648	PDE4D	1	Mic_5
GO:1905369	endopeptidase complex	1/259	69/19559	0.602044	0.723176	0.506223	HSPB1	1	Mic_5
GO:0016529	sarcoplasmic reticulum	1/259	71/19559	0.612551	0.731404	0.511983	SYNE2	1	Mic_5
GO:0045171	intercellular bridge	1/259	71/19559	0.612551	0.731404	0.511983	CD34	1	Mic_5
GO:0016607	nuclear speck	5/259	401/19559	0.615772	0.733062	0.513143	EPAS1/FAM107A/HSPA1A/HSPA1B/MECOM	5	Mic_5
GO:0099056	integral component of presynaptic membrane	1/259	74/19559	0.627795	0.745157	0.52161	GRM3	1	Mic_5
GO:0090575	RNA polymerase II transcription regulator complex	2/259	161/19559	0.631619	0.747478	0.523234	JUND/LEF1	2	Mic_5
GO:0048786	presynaptic active zone	1/259	76/19559	0.637624	0.752195	0.526536	PPFIBP1	1	Mic_5
GO:0009898	cytoplasmic side of plasma membrane	2/259	164/19559	0.641622	0.752195	0.526536	GNG11/S100A6	2	Mic_5
GO:0000118	histone deacetylase complex	1/259	77/19559	0.642442	0.752195	0.526536	MECOM	1	Mic_5
GO:0000922	spindle pole	2/259	165/19559	0.644908	0.752195	0.526536	FRY/TPT1	2	Mic_5
GO:0005881	cytoplasmic microtubule	1/259	78/19559	0.647195	0.752195	0.526536	TPT1	1	Mic_5
GO:0030684	preribosome	1/259	78/19559	0.647195	0.752195	0.526536	RPS7	1	Mic_5
GO:0045111	intermediate filament cytoskeleton	3/259	251/19559	0.648768	0.752195	0.526536	PFDN5/SYNE2/VIM	3	Mic_5
GO:0097730	non-motile cilium	2/259	167/19559	0.65141	0.753075	0.527153	ANO2/PTPRK	2	Mic_5
GO:0016528	sarcoplasm	1/259	80/19559	0.656514	0.756789	0.529752	SYNE2	1	Mic_5
GO:0019897	extrinsic component of plasma membrane	2/259	172/19559	0.667251	0.765754	0.536028	GNG11/S100A6	2	Mic_5
GO:0000123	histone acetyltransferase complex	1/259	83/19559	0.670035	0.765754	0.536028	ACTB	1	Mic_5
GO:0098889	intrinsic component of presynaptic membrane	1/259	83/19559	0.670035	0.765754	0.536028	GRM3	1	Mic_5
GO:0098803	respiratory chain complex	1/259	85/19559	0.678753	0.773507	0.541455	NDUFA4L2	1	Mic_5
GO:0120111	neuron projection cytoplasm	1/259	87/19559	0.687241	0.780956	0.546669	HSPB1	1	Mic_5
GO:0000932	P-body	1/259	88/19559	0.691401	0.781244	0.546871	SYNE1	1	Mic_5
GO:0008076	voltage-gated potassium channel complex	1/259	88/19559	0.691401	0.781244	0.546871	KCNE4	1	Mic_5
GO:0001750	photoreceptor outer segment	1/259	89/19559	0.695506	0.781468	0.547027	PTPRK	1	Mic_5
GO:0005746	mitochondrial respirasome	1/259	89/19559	0.695506	0.781468	0.547027	NDUFA4L2	1	Mic_5
GO:1905368	peptidase complex	1/259	92/19559	0.707497	0.788131	0.551692	HSPB1	1	Mic_5
GO:0005811	lipid droplet	1/259	93/19559	0.711389	0.788131	0.551692	GAPDH	1	Mic_5
GO:0031248	protein acetyltransferase complex	1/259	93/19559	0.711389	0.788131	0.551692	ACTB	1	Mic_5
GO:1902493	acetyltransferase complex	1/259	93/19559	0.711389	0.788131	0.551692	ACTB	1	Mic_5
GO:0030117	membrane coat	1/259	94/19559	0.715229	0.788131	0.551692	SGIP1	1	Mic_5
GO:0032588	trans-Golgi network membrane	1/259	94/19559	0.715229	0.788131	0.551692	MYO1B	1	Mic_5
GO:0048475	coated membrane	1/259	94/19559	0.715229	0.788131	0.551692	SGIP1	1	Mic_5
GO:0034451	centriolar satellite	1/259	95/19559	0.719018	0.79013	0.553091	PODXL	1	Mic_5
GO:0030136	clathrin-coated vesicle	2/259	194/19559	0.730148	0.800162	0.560114	SGIP1/VWF	2	Mic_5
GO:0070469	respirasome	1/259	101/19559	0.740721	0.809531	0.566672	NDUFA4L2	1	Mic_5
GO:0005635	nuclear envelope	5/259	473/19559	0.753878	0.821665	0.575166	GAPDH/IFI27/S100A6/SYNE1/SYNE2	5	Mic_5
GO:0032993	protein-DNA complex	2/259	205/19559	0.757645	0.823527	0.576469	JUND/LEF1	2	Mic_5
GO:0036126	sperm flagellum	1/259	115/19559	0.785086	0.850294	0.595206	SLC26A3	1	Mic_5
GO:0031985	Golgi cisterna	1/259	117/19559	0.790773	0.850294	0.595206	HLA-A	1	Mic_5
GO:0097733	photoreceptor cell cilium	1/259	117/19559	0.790773	0.850294	0.595206	PTPRK	1	Mic_5
GO:0099055	integral component of postsynaptic membrane	1/259	117/19559	0.790773	0.850294	0.595206	GRM3	1	Mic_5
GO:0030665	clathrin-coated vesicle membrane	1/259	118/19559	0.79356	0.851003	0.595702	SGIP1	1	Mic_5
GO:0097729	9+2 motile cilium	1/259	120/19559	0.799024	0.854572	0.5982	SLC26A3	1	Mic_5
GO:0098936	intrinsic component of postsynaptic membrane	1/259	122/19559	0.804344	0.857967	0.600577	GRM3	1	Mic_5
GO:0005777	peroxisome	1/259	137/19559	0.840018	0.891266	0.623886	VIM	1	Mic_5
GO:0042579	microbody	1/259	137/19559	0.840018	0.891266	0.623886	VIM	1	Mic_5
GO:0097731	9+0 non-motile cilium	1/259	139/19559	0.844256	0.893393	0.625375	PTPRK	1	Mic_5
GO:0099568	cytoplasmic region	2/259	254/19559	0.852569	0.899809	0.629866	HSPB1/OOEP	2	Mic_5
GO:0005819	spindle	3/259	367/19559	0.867227	0.909531	0.636672	FRY/HSPB1/TPT1	3	Mic_5
GO:0005795	Golgi stack	1/259	151/19559	0.867438	0.909531	0.636672	HLA-A	1	Mic_5
GO:0098798	mitochondrial protein complex	2/259	265/19559	0.868603	0.909531	0.636672	ATP5F1E/NDUFA4L2	2	Mic_5
GO:0099699	integral component of synaptic membrane	1/259	154/19559	0.872675	0.910183	0.637128	GRM3	1	Mic_5
GO:0036064	ciliary basal body	1/259	155/19559	0.874375	0.910183	0.637128	ARMC9	1	Mic_5
GO:0043204	perikaryon	1/259	156/19559	0.876051	0.910183	0.637128	ITGA1	1	Mic_5
GO:0031461	cullin-RING ubiquitin ligase complex	1/259	162/19559	0.885654	0.917777	0.642444	ELOB	1	Mic_5
GO:0099240	intrinsic component of synaptic membrane	1/259	166/19559	0.891641	0.921593	0.645115	GRM3	1	Mic_5
GO:0019898	extrinsic component of membrane	2/259	306/19559	0.915258	0.943565	0.660495	GNG11/S100A6	2	Mic_5
GO:0031514	motile cilium	1/259	199/19559	0.930496	0.956808	0.669766	SLC26A3	1	Mic_5
GO:0008021	synaptic vesicle	1/259	205/19559	0.935892	0.959889	0.671923	RABAC1	1	Mic_5
GO:0032838	plasma membrane bounded cell projection cytoplasm	1/259	211/19559	0.940871	0.962528	0.67377	HSPB1	1	Mic_5
GO:0005882	intermediate filament	1/259	215/19559	0.943974	0.963239	0.674267	VIM	1	Mic_5
GO:0070382	exocytic vesicle	1/259	223/19559	0.949703	0.966618	0.676633	RABAC1	1	Mic_5
GO:0098791	Golgi apparatus subcompartment	2/259	368/19559	0.957365	0.971945	0.680361	HLA-A/MYO1B	2	Mic_5
GO:0005802	trans-Golgi network	1/259	245/19559	0.962621	0.974806	0.682364	MYO1B	1	Mic_5
GO:0031984	organelle subcompartment	2/259	392/19559	0.967527	0.9773	0.68411	HLA-A/MYO1B	2	Mic_5
GO:0000151	ubiquitin ligase complex	1/259	287/19559	0.978811	0.984191	0.688934	ELOB	1	Mic_5
GO:0005874	microtubule	2/259	431/19559	0.97927	0.984191	0.688934	FKBP4/TPT1	2	Mic_5
GO:0005743	mitochondrial inner membrane	2/259	489/19559	0.9895	0.99198	0.694386	ATP5F1E/NDUFA4L2	2	Mic_5
GO:0005759	mitochondrial matrix	1/259	473/19559	0.99831	0.99831	0.698817	ATP5F1E	1	Mic_5
GO:0031252	cell leading edge	27/324	421/19559	2.23728e-09	9.95589e-07	7.88935e-07	ABL1/ADGRE2/APBB1IP/APBB2/ARHGAP31/CYFIP1/CYTH3/DLC1/DNM2/DOCK8/EPS8/FGD2/GSN/INSR/MCC/MTSS1/MYH9/NEDD9/PACSIN2/PDGFRB/PODXL/PTPRJ/PTPRK/PTPRM/SPTBN1/SRGAP2/SYNE2	27	Mic_1
GO:0005925	focal adhesion	25/324	415/19559	3.09987e-08	6.66999e-06	5.2855e-06	APBB1IP/ARHGAP22/ARHGAP26/ARHGAP31/BSG/CYFIP1/DLC1/DNM2/FLT1/GSN/HCK/IGF2R/ITGA1/LIMS1/LPP/MYH9/NEDD9/PACSIN2/PDGFRB/PPFIBP1/SLA/SVIL/SYNE2/TNS1/TNS3	25	Mic_1
GO:0030055	cell-substrate junction	25/324	423/19559	4.49662e-08	6.66999e-06	5.2855e-06	APBB1IP/ARHGAP22/ARHGAP26/ARHGAP31/BSG/CYFIP1/DLC1/DNM2/FLT1/GSN/HCK/IGF2R/ITGA1/LIMS1/LPP/MYH9/NEDD9/PACSIN2/PDGFRB/PPFIBP1/SLA/SVIL/SYNE2/TNS1/TNS3	25	Mic_1
GO:0045121	membrane raft	21/324	329/19559	1.55209e-07	1.45333e-05	1.15167e-05	ATP1A2/ATP1B3/BMPR2/BSG/CARD11/DLC1/HCK/IKBKB/INPP5D/INSR/ITGA1/KCNQ1/LYN/MYOF/PACSIN2/PECAM1/PODXL/SCARB1/SLC2A1/TLR2/TNFRSF1B	21	Mic_1
GO:0098857	membrane microdomain	21/324	330/19559	1.63296e-07	1.45333e-05	1.15167e-05	ATP1A2/ATP1B3/BMPR2/BSG/CARD11/DLC1/HCK/IKBKB/INPP5D/INSR/ITGA1/KCNQ1/LYN/MYOF/PACSIN2/PECAM1/PODXL/SCARB1/SLC2A1/TLR2/TNFRSF1B	21	Mic_1
GO:0098589	membrane region	21/324	343/19559	3.10326e-07	2.30158e-05	1.82384e-05	ATP1A2/ATP1B3/BMPR2/BSG/CARD11/DLC1/HCK/IKBKB/INPP5D/INSR/ITGA1/KCNQ1/LYN/MYOF/PACSIN2/PECAM1/PODXL/SCARB1/SLC2A1/TLR2/TNFRSF1B	21	Mic_1
GO:0030864	cortical actin cytoskeleton	10/324	80/19559	7.99352e-07	5.08159e-05	4.02681e-05	AKAP13/CALD1/CLDN5/DLC1/GSN/MYH9/MYRIP/SLC2A1/SPTBN1/UTRN	10	Mic_1
GO:0005901	caveola	10/324	82/19559	1.00867e-06	5.61072e-05	4.4461e-05	ATP1A2/ATP1B3/BMPR2/DLC1/HCK/INSR/MYOF/PACSIN2/SCARB1/SLC2A1	10	Mic_1
GO:0001726	ruffle	14/324	179/19559	1.79346e-06	8.86766e-05	7.027e-05	ADGRE2/CYFIP1/CYTH3/DLC1/DNM2/EPS8/FGD2/GSN/MTSS1/MYH9/PACSIN2/PDGFRB/PODXL/PTPRJ	14	Mic_1
GO:0031253	cell projection membrane	19/324	344/19559	5.18207e-06	0.000230602	0.000182736	ADGRE2/ASAP1/DLC1/DNM2/DOCK8/EPS8/FGD2/GNB1/INSR/PACSIN2/PODXL/PTH1R/PTPRJ/SCARB1/SLC12A2/SLC7A5/SPTBN1/SYNE2/UTRN	19	Mic_1
GO:0031234	extrinsic component of cytoplasmic side of plasma membrane	10/324	99/19559	5.73063e-06	0.00023183	0.000183709	CYTH3/ESYT2/GNB1/GNG7/HCK/HIP1/KCNIP1/LYN/SLA/SYK	10	Mic_1
GO:0030027	lamellipodium	14/324	201/19559	6.95302e-06	0.000257841	0.000204321	APBB1IP/APBB2/ARHGAP31/CYFIP1/DNM2/DOCK8/FGD2/GSN/MCC/NEDD9/PODXL/PTPRM/SRGAP2/SYNE2	14	Mic_1
GO:0030863	cortical cytoskeleton	10/324	106/19559	1.05796e-05	0.000362148	0.000286977	AKAP13/CALD1/CLDN5/DLC1/GSN/MYH9/MYRIP/SLC2A1/SPTBN1/UTRN	10	Mic_1
GO:0044853	plasma membrane raft	10/324	113/19559	1.86215e-05	0.000571945	0.000453226	ATP1A2/ATP1B3/BMPR2/DLC1/HCK/INSR/MYOF/PACSIN2/SCARB1/SLC2A1	10	Mic_1
GO:0009898	cytoplasmic side of plasma membrane	12/324	164/19559	1.9279e-05	0.000571945	0.000453226	CYTH3/ESYT2/GNB1/GNG7/HCK/HIP1/IKBKB/KCNIP1/LYN/RASA3/SLA/SYK	12	Mic_1
GO:0031256	leading edge membrane	12/324	175/19559	3.66998e-05	0.00102071	0.000808845	ADGRE2/DLC1/DNM2/DOCK8/EPS8/FGD2/INSR/PACSIN2/PTPRJ/PTPRK/SPTBN1/SYNE2	12	Mic_1
GO:0005938	cell cortex	16/324	305/19559	5.35581e-05	0.00137652	0.0010908	AKAP13/CALD1/CLDN5/CTBP2/DLC1/EPS8/GSN/MYH9/MYO9B/MYRIP/NEDD9/PARD3/RYR1/SLC2A1/SPTBN1/UTRN	16	Mic_1
GO:0030667	secretory granule membrane	16/324	306/19559	5.56796e-05	0.00137652	0.0010908	ATP11A/BSG/DNAJC5/IGF2R/LHFPL2/PAM/PECAM1/PTPRJ/RAB31/SLC11A1/SLC2A3/SPARC/STK10/TLR2/TNFRSF1B/TSPAN14	16	Mic_1
GO:0098562	cytoplasmic side of membrane	12/324	188/19559	7.36161e-05	0.00172417	0.00136628	CYTH3/ESYT2/GNB1/GNG7/HCK/HIP1/IKBKB/KCNIP1/LYN/RASA3/SLA/SYK	12	Mic_1
GO:0019897	extrinsic component of plasma membrane	11/324	172/19559	0.000143784	0.00319919	0.00253514	CYTH3/ESYT2/GNB1/GNG7/HCK/HIP1/KCNIP1/LYN/SLA/SYK/SYTL3	11	Mic_1
GO:0019898	extrinsic component of membrane	15/324	306/19559	0.000192453	0.00407817	0.00323167	CYTH3/ESYT2/GNB1/GNG7/HCK/HIP1/KCNIP1/LYN/MGLL/PACSIN2/PIK3CD/PIK3R5/SLA/SYK/SYTL3	15	Mic_1
GO:0017053	transcription repressor complex	7/324	76/19559	0.000263594	0.00533179	0.00422508	CTBP2/GATAD2A/HDAC4/JAZF1/NCOR2/SKI/ZBTB16	7	Mic_1
GO:0031984	organelle subcompartment	17/324	392/19559	0.000313231	0.00606034	0.0048024	ATP11A/CHSY1/DNM2/DOP1A/DOP1B/GGTA1/GOLGA4/IGF2R/MYO1B/PAM/RAB31/RELCH/RYR1/ST3GAL1/ST6GAL1/STX8/TRAPPC9	17	Mic_1
GO:0098791	Golgi apparatus subcompartment	16/324	368/19559	0.000454795	0.00843267	0.0066823	ATP11A/CHSY1/DNM2/DOP1A/DOP1B/GGTA1/GOLGA4/IGF2R/MYO1B/PAM/RAB31/RELCH/ST3GAL1/ST6GAL1/STX8/TRAPPC9	16	Mic_1
GO:0045335	phagocytic vesicle	9/324	140/19559	0.000551702	0.0098203	0.00778191	DNM2/GSN/RAB31/RAPGEF1/SLC11A1/SRGAP2/STX8/SYK/TLR2	9	Mic_1
GO:0005911	cell-cell junction	19/324	493/19559	0.000611106	0.0104593	0.00828828	ATP1A2/BMPR2/CLDN5/CYTH3/GRB2/IGSF21/LIMS1/MYH9/PACSIN2/PARD3/PECAM1/PODXL/PTPRJ/PTPRK/PTPRM/SIPA1L3/SLC2A1/TJP1/VAV1	19	Mic_1
GO:0030139	endocytic vesicle	14/324	313/19559	0.000775153	0.0125607	0.0099535	COLEC12/DNM2/GSN/IGF2R/MTSS1/RAB31/RAPGEF1/SCARB1/SLC11A1/SPARC/SRGAP2/STX8/SYK/TLR2	14	Mic_1
GO:0035579	specific granule membrane	7/324	91/19559	0.000790338	0.0125607	0.0099535	ATP11A/DNAJC5/PTPRJ/SLC2A3/STK10/TNFRSF1B/TSPAN14	7	Mic_1
GO:0005802	trans-Golgi network	12/324	245/19559	0.000834162	0.0128001	0.0101432	ATP11A/DNM2/DOP1A/DOP1B/GOLGA4/IGF2R/MYO1B/PAM/RAB31/RELCH/STX8/TRAPPC9	12	Mic_1
GO:0032587	ruffle membrane	7/324	95/19559	0.00102011	0.0151316	0.0119907	ADGRE2/DLC1/DNM2/EPS8/FGD2/PACSIN2/PTPRJ	7	Mic_1
GO:0002102	podosome	4/324	29/19559	0.0012658	0.0181704	0.0143988	ASAP1/GSN/SVIL/TJP1	4	Mic_1
GO:0042581	specific granule	9/324	160/19559	0.00142433	0.0198072	0.0156958	ATP11A/CYFIP1/DNAJC5/DOCK2/PTPRJ/SLC2A3/STK10/TNFRSF1B/TSPAN14	9	Mic_1
GO:0014069	postsynaptic density	14/324	337/19559	0.00156504	0.0204145	0.0161771	ABR/ARRB1/BMPR2/DISC1/DNM2/EPS8/LYN/MAP4/NCK2/PLCB4/SPTBN1/SRGAP2/STAT3/TANC1	14	Mic_1
GO:0005899	insulin receptor complex	2/324	4/19559	0.00160564	0.0204145	0.0161771	IGF1R/INSR	2	Mic_1
GO:0030478	actin cap	2/324	4/19559	0.00160564	0.0204145	0.0161771	CALD1/GSN	2	Mic_1
GO:0032279	asymmetric synapse	14/324	343/19559	0.00184353	0.0227881	0.018058	ABR/ARRB1/BMPR2/DISC1/DNM2/EPS8/LYN/MAP4/NCK2/PLCB4/SPTBN1/SRGAP2/STAT3/TANC1	14	Mic_1
GO:0031092	platelet alpha granule membrane	3/324	17/19559	0.00257761	0.0294453	0.0233333	LHFPL2/PECAM1/SPARC	3	Mic_1
GO:0043197	dendritic spine	9/324	175/19559	0.00262679	0.0294453	0.0233333	ABR/ARRB1/ASAP1/ATP1A2/CYFIP1/DNM2/LAMA2/SLA/SRGAP2	9	Mic_1
GO:0090724	central region of growth cone	2/324	5/19559	0.00264677	0.0294453	0.0233333	CYFIP1/DISC1	2	Mic_1
GO:0098591	external side of apical plasma membrane	2/324	5/19559	0.00264677	0.0294453	0.0233333	ABCB1/SLC7A5	2	Mic_1
GO:0044309	neuron spine	9/324	177/19559	0.00283458	0.0307656	0.0243796	ABR/ARRB1/ASAP1/ATP1A2/CYFIP1/DNM2/LAMA2/SLA/SRGAP2	9	Mic_1
GO:0099572	postsynaptic specialization	14/324	361/19559	0.00293631	0.0311109	0.0246532	ABR/ARRB1/BMPR2/DISC1/DNM2/EPS8/LYN/MAP4/NCK2/PLCB4/SPTBN1/SRGAP2/STAT3/TANC1	14	Mic_1
GO:0098984	neuron to neuron synapse	14/324	368/19559	0.00348447	0.0360602	0.0285752	ABR/ARRB1/BMPR2/DISC1/DNM2/EPS8/LYN/MAP4/NCK2/PLCB4/SPTBN1/SRGAP2/STAT3/TANC1	14	Mic_1
GO:0098858	actin-based cell projection	10/324	220/19559	0.00379176	0.0383485	0.0303885	CYFIP1/EPS8/MYO1B/MYO1F/PODXL/SCARB1/SLC7A5/SYNE2/UTRN/WWOX	10	Mic_1
GO:0005667	transcription regulator complex	15/324	413/19559	0.00390741	0.0386399	0.0306195	CTBP2/EPAS1/GATAD2A/HDAC4/JAZF1/LEF1/NCOR2/NFATC2/RUNX1/SKI/STAT3/WWOX/WWTR1/ZBTB16/ZFHX3	15	Mic_1
GO:0005902	microvillus	6/324	93/19559	0.00450088	0.0435411	0.0345033	MYO1B/MYO1F/PODXL/SCARB1/SLC7A5/WWOX	6	Mic_1
GO:0099091	postsynaptic specialization, intracellular component	3/324	21/19559	0.00480079	0.0454543	0.0360193	ABR/DNM2/LYN	3	Mic_1
GO:0045178	basal part of cell	5/324	69/19559	0.00572169	0.0530448	0.0420343	BMPR2/ITGA1/SLC12A2/SLC7A1/SLC7A5	5	Mic_1
GO:0045177	apical part of cell	15/324	433/19559	0.00599274	0.0544238	0.0431271	ABCB1/BMPR2/FN1/MYO1B/PARD3/PDGFRB/PODXL/PTH1R/SIPA1L3/SLC12A2/SLC2A1/SLC7A1/SLC7A5/SLCO2B1/TJP1	15	Mic_1
GO:0043292	contractile fiber	10/324	238/19559	0.00653416	0.0572732	0.045385	CALD1/CAPZB/HDAC4/NEBL/PECAM1/RYR1/SLC2A1/SPTBN1/SVIL/SYNE2	10	Mic_1
GO:0005912	adherens junction	8/324	166/19559	0.00656389	0.0572732	0.045385	BMPR2/CYTH3/IGSF21/MYH9/PARD3/PTPRK/PTPRM/TJP1	8	Mic_1
GO:0016324	apical plasma membrane	13/324	361/19559	0.0074835	0.0640415	0.0507485	ABCB1/BMPR2/FN1/PARD3/PDGFRB/PODXL/PTH1R/SIPA1L3/SLC12A2/SLC2A1/SLC7A1/SLC7A5/SLCO2B1	13	Mic_1
GO:1902911	protein kinase complex	6/324	104/19559	0.00770977	0.064733	0.0512964	CCND3/CCNY/IGF1R/IKBKB/INSR/PRKAG2	6	Mic_1
GO:0031594	neuromuscular junction	5/324	76/19559	0.00856801	0.0706067	0.0559509	DNAJC5/HDAC4/LAMA2/MYH9/UTRN	5	Mic_1
GO:0031528	microvillus membrane	3/324	26/19559	0.00883031	0.0714453	0.0566154	PODXL/SCARB1/SLC7A5	3	Mic_1
GO:0030670	phagocytic vesicle membrane	5/324	77/19559	0.00904192	0.071851	0.0569369	DNM2/RAB31/RAPGEF1/SLC11A1/TLR2	5	Mic_1
GO:0001891	phagocytic cup	3/324	27/19559	0.0098141	0.075751	0.0600274	ARHGAP25/DNM2/RAB31	3	Mic_1
GO:0009925	basal plasma membrane	4/324	51/19559	0.0100225	0.075751	0.0600274	BMPR2/SLC12A2/SLC7A1/SLC7A5	4	Mic_1
GO:0042641	actomyosin	5/324	79/19559	0.0100434	0.075751	0.0600274	HDAC4/LPP/MYH9/NEBL/SIPA1L3	5	Mic_1
GO:0005769	early endosome	13/324	377/19559	0.0105199	0.0780226	0.0618275	ATP11A/FGD2/IGF2R/KCNQ1/LDLRAD4/MYO1B/PACSIN2/RAB31/RAPGEF1/RIN3/STX8/TBC1D16/WDFY4	13	Mic_1
GO:0005641	nuclear envelope lumen	2/324	10/19559	0.0112752	0.080927	0.064129	ALOX5/IGF2R	2	Mic_1
GO:0070938	contractile ring	2/324	10/19559	0.0112752	0.080927	0.064129	MYH9/UTRN	2	Mic_1
GO:0030426	growth cone	8/324	184/19559	0.0118175	0.0834731	0.0661466	APBB2/CYFIP1/DISC1/DNM2/EPS8/PARD3/PREX1/UTRN	8	Mic_1
GO:0030016	myofibril	9/324	227/19559	0.0136967	0.0947511	0.0750836	CALD1/CAPZB/HDAC4/NEBL/RYR1/SLC2A1/SPTBN1/SVIL/SYNE2	9	Mic_1
GO:0005884	actin filament	6/324	118/19559	0.01384	0.0947511	0.0750836	AKAP13/ARHGAP6/HCK/MYO1B/MYO9B/RCSD1	6	Mic_1
GO:0030427	site of polarized growth	8/324	191/19559	0.0145283	0.097434	0.0772097	APBB2/CYFIP1/DISC1/DNM2/EPS8/PARD3/PREX1/UTRN	8	Mic_1
GO:0016459	myosin complex	4/324	57/19559	0.0146698	0.097434	0.0772097	MYH9/MYO1B/MYO1F/MYO9B	4	Mic_1
GO:0005890	sodium:potassium-exchanging ATPase complex	2/324	12/19559	0.0161801	0.10435	0.0826901	ATP1A2/ATP1B3	2	Mic_1
GO:0044327	dendritic spine head	2/324	12/19559	0.0161801	0.10435	0.0826901	DNM2/SRGAP2	2	Mic_1
GO:0044228	host cell surface	1/324	1/19559	0.0165653	0.105171	0.0833409	AXL	1	Mic_1
GO:0016607	nuclear speck	13/324	401/19559	0.0167801	0.105171	0.0833409	DOCK1/EPAS1/GATAD2A/GRK5/HDAC4/MAML3/MECOM/NAMPT/PACSIN2/RREB1/SFMBT2/SON/ZBTB16	13	Mic_1
GO:0031091	platelet alpha granule	5/324	91/19559	0.0176771	0.108123	0.0856796	FN1/LHFPL2/PECAM1/SPARC/VWF	5	Mic_1
GO:0098978	glutamatergic synapse	12/324	361/19559	0.017737	0.108123	0.0856796	ABR/ARHGAP22/CTBP2/DNM2/EPS8/HIP1/LYN/PACSIN2/PLCB4/SPARC/SPTBN1/STAT3	12	Mic_1
GO:0032009	early phagosome	2/324	13/19559	0.0189149	0.113745	0.090135	RAB31/SYK	2	Mic_1
GO:0030666	endocytic vesicle membrane	7/324	164/19559	0.0196843	0.116794	0.0925509	COLEC12/DNM2/RAB31/RAPGEF1/SCARB1/SLC11A1/TLR2	7	Mic_1
GO:0016323	basolateral plasma membrane	9/324	246/19559	0.0218729	0.128071	0.101488	ARRB1/BMPR2/KCNQ1/PTH1R/SLC12A2/SLC2A1/SLC7A1/SLC7A5/TJP1	9	Mic_1
GO:0042383	sarcolemma	6/324	135/19559	0.0250718	0.144896	0.11482	ATP1A2/BSG/LAMA2/RYR1/SLC2A1/UTRN	6	Mic_1
GO:0001725	stress fiber	4/324	68/19559	0.0262876	0.147543	0.116918	LPP/MYH9/NEBL/SIPA1L3	4	Mic_1
GO:0097517	contractile actin filament bundle	4/324	68/19559	0.0262876	0.147543	0.116918	LPP/MYH9/NEBL/SIPA1L3	4	Mic_1
GO:0001772	immunological synapse	3/324	39/19559	0.0265246	0.147543	0.116918	CARD11/MYH9/PTPRJ	3	Mic_1
GO:0099092	postsynaptic density, intracellular component	2/324	17/19559	0.0315795	0.163043	0.1292	ABR/DNM2	2	Mic_1
GO:0030175	filopodium	5/324	106/19559	0.0316181	0.163043	0.1292	CYFIP1/MYO1B/PODXL/SYNE2/UTRN	5	Mic_1
GO:0000308	cytoplasmic cyclin-dependent protein kinase holoenzyme complex	1/324	2/19559	0.032857	0.163043	0.1292	CCNY	1	Mic_1
GO:0034665	integrin alpha1-beta1 complex	1/324	2/19559	0.032857	0.163043	0.1292	ITGA1	1	Mic_1
GO:0035354	Toll-like receptor 1-Toll-like receptor 2 protein complex	1/324	2/19559	0.032857	0.163043	0.1292	TLR2	1	Mic_1
GO:0036186	early phagosome membrane	1/324	2/19559	0.032857	0.163043	0.1292	RAB31	1	Mic_1
GO:0070436	Grb2-EGFR complex	1/324	2/19559	0.032857	0.163043	0.1292	GRB2	1	Mic_1
GO:0090725	peripheral region of growth cone	1/324	2/19559	0.032857	0.163043	0.1292	CYFIP1	1	Mic_1
GO:1990184	amino acid transport complex	1/324	2/19559	0.032857	0.163043	0.1292	SLC7A5	1	Mic_1
GO:0070821	tertiary granule membrane	4/324	73/19559	0.032975	0.163043	0.1292	ATP11A/SLC11A1/SLC2A3/TSPAN14	4	Mic_1
GO:0031527	filopodium membrane	2/324	18/19559	0.035145	0.169995	0.134709	SYNE2/UTRN	2	Mic_1
GO:0090533	cation-transporting ATPase complex	2/324	18/19559	0.035145	0.169995	0.134709	ATP1A2/ATP1B3	2	Mic_1
GO:0032432	actin filament bundle	4/324	76/19559	0.0374217	0.179061	0.141893	LPP/MYH9/NEBL/SIPA1L3	4	Mic_1
GO:0089717	spanning component of membrane	2/324	19/19559	0.038858	0.182575	0.144678	BMPR2/SLC12A2	2	Mic_1
GO:0000118	histone deacetylase complex	4/324	77/19559	0.0389767	0.182575	0.144678	GATAD2A/HDAC4/MECOM/NCOR2	4	Mic_1
GO:0043209	myelin sheath	3/324	47/19559	0.0427625	0.196414	0.155645	BCL2/GSN/SERINC5	3	Mic_1
GO:0034774	secretory granule lumen	10/324	322/19559	0.0428139	0.196414	0.155645	ALOX5/ATG7/CYFIP1/DOCK2/FN1/GSN/PADI2/SPARC/TIMP3/VWF	10	Mic_1
GO:0060205	cytoplasmic vesicle lumen	10/324	326/19559	0.045867	0.19774	0.156695	ALOX5/ATG7/CYFIP1/DOCK2/FN1/GSN/PADI2/SPARC/TIMP3/VWF	10	Mic_1
GO:0031983	vesicle lumen	10/324	328/19559	0.0474475	0.19774	0.156695	ALOX5/ATG7/CYFIP1/DOCK2/FN1/GSN/PADI2/SPARC/TIMP3/VWF	10	Mic_1
GO:0005765	lysosomal membrane	11/324	375/19559	0.0488089	0.19774	0.156695	ARRB1/ATP11A/CLEC16A/DNAJC5/GNB1/IFITM3/IGF2R/RNF152/SCARB1/SLC7A5/STX8	11	Mic_1
GO:0098852	lytic vacuole membrane	11/324	375/19559	0.0488089	0.19774	0.156695	ARRB1/ATP11A/CLEC16A/DNAJC5/GNB1/IFITM3/IGF2R/RNF152/SCARB1/SLC7A5/STX8	11	Mic_1
GO:0005589	collagen type VI trimer	1/324	3/19559	0.0488796	0.19774	0.156695	DCN	1	Mic_1
GO:0016513	core-binding factor complex	1/324	3/19559	0.0488796	0.19774	0.156695	RUNX1	1	Mic_1
GO:0032937	SREBP-SCAP-Insig complex	1/324	3/19559	0.0488796	0.19774	0.156695	SREBF2	1	Mic_1
GO:0034666	integrin alpha2-beta1 complex	1/324	3/19559	0.0488796	0.19774	0.156695	LYN	1	Mic_1
GO:0035060	brahma complex	1/324	3/19559	0.0488796	0.19774	0.156695	ARID1A	1	Mic_1
GO:0035866	alphav-beta3 integrin-PKCalpha complex	1/324	3/19559	0.0488796	0.19774	0.156695	PRKCA	1	Mic_1
GO:0097513	myosin II filament	1/324	3/19559	0.0488796	0.19774	0.156695	MYH9	1	Mic_1
GO:0098647	collagen beaded filament	1/324	3/19559	0.0488796	0.19774	0.156695	DCN	1	Mic_1
GO:1990425	ryanodine receptor complex	1/324	3/19559	0.0488796	0.19774	0.156695	RYR1	1	Mic_1
GO:0031258	lamellipodium membrane	2/324	22/19559	0.0508246	0.201937	0.160021	DOCK8/SYNE2	2	Mic_1
GO:0042629	mast cell granule	2/324	22/19559	0.0508246	0.201937	0.160021	LYN/PIK3CD	2	Mic_1
GO:0005774	vacuolar membrane	12/324	427/19559	0.0531848	0.207607	0.164514	ARRB1/ATP11A/CLEC16A/DNAJC5/GNB1/IFITM3/IGF2R/RNF152/SBF2/SCARB1/SLC7A5/STX8	12	Mic_1
GO:0062023	collagen-containing extracellular matrix	12/324	427/19559	0.0531848	0.207607	0.164514	ADAMTS9/DCN/EGFL7/FN1/GPC5/IGFBP7/ITIH5/LAMA2/SPARC/THSD4/TIMP3/VWF	12	Mic_1
GO:0030017	sarcomere	7/324	207/19559	0.057391	0.221259	0.175333	CAPZB/HDAC4/NEBL/RYR1/SLC2A1/SPTBN1/SYNE2	7	Mic_1
GO:0098533	ATPase dependent transmembrane transport complex	2/324	24/19559	0.0594371	0.221259	0.175333	ATP1A2/ATP1B3	2	Mic_1
GO:0061695	transferase complex, transferring phosphorus-containing groups	8/324	253/19559	0.0604947	0.221259	0.175333	CCND3/CCNY/IGF1R/IKBKB/INSR/PIK3CD/PIK3R5/PRKAG2	8	Mic_1
GO:0030018	Z disc	5/324	128/19559	0.0619551	0.221259	0.175333	HDAC4/NEBL/RYR1/SLC2A1/SYNE2	5	Mic_1
GO:0070160	tight junction	5/324	129/19559	0.0636232	0.221259	0.175333	CLDN5/CYTH3/PARD3/SIPA1L3/TJP1	5	Mic_1
GO:0031965	nuclear membrane	9/324	301/19559	0.0640645	0.221259	0.175333	ABL1/ALOX5/BCL2/BCL2L1/GRK5/MYOF/PHF20/SYNE2/TNRC18	9	Mic_1
GO:0002947	tumor necrosis factor receptor superfamily complex	1/324	4/19559	0.0646375	0.221259	0.175333	TNFRSF1B	1	Mic_1
GO:0005826	actomyosin contractile ring	1/324	4/19559	0.0646375	0.221259	0.175333	MYH9	1	Mic_1
GO:0005944	phosphatidylinositol 3-kinase complex, class IB	1/324	4/19559	0.0646375	0.221259	0.175333	PIK3R5	1	Mic_1
GO:0014802	terminal cisterna	1/324	4/19559	0.0646375	0.221259	0.175333	RYR1	1	Mic_1
GO:0019815	B cell receptor complex	1/324	4/19559	0.0646375	0.221259	0.175333	SYK	1	Mic_1
GO:0030485	smooth muscle contractile fiber	1/324	4/19559	0.0646375	0.221259	0.175333	PECAM1	1	Mic_1
GO:0032449	CBM complex	1/324	4/19559	0.0646375	0.221259	0.175333	CARD11	1	Mic_1
GO:0033269	internode region of axon	1/324	4/19559	0.0646375	0.221259	0.175333	PARD3	1	Mic_1
GO:0035867	alphav-beta3 integrin-IGF-1-IGF1R complex	1/324	4/19559	0.0646375	0.221259	0.175333	IGF1R	1	Mic_1
GO:0061689	tricellular tight junction	1/324	4/19559	0.0646375	0.221259	0.175333	SIPA1L3	1	Mic_1
GO:0032580	Golgi cisterna membrane	4/324	93/19559	0.0687859	0.233662	0.185161	CHSY1/GGTA1/ST3GAL1/ST6GAL1	4	Mic_1
GO:0098802	plasma membrane signaling receptor complex	9/324	307/19559	0.0705777	0.237932	0.188545	APBB1IP/EPS8/IGF1R/IKBKB/INSR/ITGA1/LYN/SYK/TLR2	9	Mic_1
GO:0150034	distal axon	9/324	309/19559	0.0728373	0.243704	0.193118	APBB2/CYFIP1/DISC1/DNM2/EPS8/PARD3/PREX1/TANC1/UTRN	9	Mic_1
GO:0032783	super elongation complex	1/324	5/19559	0.0801352	0.260293	0.206264	AFF1	1	Mic_1
GO:0033093	Weibel-Palade body	1/324	5/19559	0.0801352	0.260293	0.206264	VWF	1	Mic_1
GO:0097651	phosphatidylinositol 3-kinase complex, class I	1/324	5/19559	0.0801352	0.260293	0.206264	PIK3R5	1	Mic_1
GO:0098844	postsynaptic endocytic zone membrane	1/324	5/19559	0.0801352	0.260293	0.206264	DNM2	1	Mic_1
GO:0005942	phosphatidylinositol 3-kinase complex	2/324	29/19559	0.0828913	0.265371	0.210288	PIK3CD/PIK3R5	2	Mic_1
GO:0044295	axonal growth cone	2/324	29/19559	0.0828913	0.265371	0.210288	CYFIP1/PARD3	2	Mic_1
GO:0031674	I band	5/324	140/19559	0.0836168	0.265782	0.210614	HDAC4/NEBL/RYR1/SLC2A1/SYNE2	5	Mic_1
GO:0005604	basement membrane	4/324	103/19559	0.091973	0.289229	0.229194	FN1/LAMA2/SPARC/TIMP3	4	Mic_1
GO:0008305	integrin complex	2/324	31/19559	0.0929432	0.289229	0.229194	ITGA1/LYN	2	Mic_1
GO:0044298	cell body membrane	2/324	31/19559	0.0929432	0.289229	0.229194	INSR/SLC12A2	2	Mic_1
GO:0097136	Bcl-2 family protein complex	1/324	6/19559	0.0953769	0.292709	0.231951	BCL2L1	1	Mic_1
GO:0098888	extrinsic component of presynaptic membrane	1/324	6/19559	0.0953769	0.292709	0.231951	HIP1	1	Mic_1
GO:0042470	melanosome	4/324	105/19559	0.0970064	0.293659	0.232704	ATP1B3/BSG/DNAJC5/SLC2A1	4	Mic_1
GO:0048770	pigment granule	4/324	105/19559	0.0970064	0.293659	0.232704	ATP1B3/BSG/DNAJC5/SLC2A1	4	Mic_1
GO:0005903	brush border	4/324	106/19559	0.0995707	0.297893	0.236059	EPS8/MYH9/MYO1B/PTH1R	4	Mic_1
GO:0031093	platelet alpha granule lumen	3/324	67/19559	0.0997439	0.297893	0.236059	FN1/SPARC/VWF	3	Mic_1
GO:0044304	main axon	3/324	68/19559	0.103134	0.303168	0.24024	PARD3/SPTBN1/TNFRSF1B	3	Mic_1
GO:0016363	nuclear matrix	4/324	109/19559	0.10745	0.303168	0.24024	ALOX5/DNMT3A/NCOR2/SPARC	4	Mic_1
GO:0005720	nuclear heterochromatin	2/324	34/19559	0.108631	0.303168	0.24024	DNMT3A/IKZF1	2	Mic_1
GO:0005790	smooth endoplasmic reticulum	2/324	34/19559	0.108631	0.303168	0.24024	PLCB4/RYR1	2	Mic_1
GO:0005834	heterotrimeric G-protein complex	2/324	34/19559	0.108631	0.303168	0.24024	GNB1/GNG7	2	Mic_1
GO:1905360	GTPase complex	2/324	34/19559	0.108631	0.303168	0.24024	GNB1/GNG7	2	Mic_1
GO:0030314	junctional membrane complex	1/324	7/19559	0.110367	0.303168	0.24024	RYR1	1	Mic_1
GO:0030870	Mre11 complex	1/324	7/19559	0.110367	0.303168	0.24024	SP100	1	Mic_1
GO:0031235	intrinsic component of the cytoplasmic side of the plasma membrane	1/324	7/19559	0.110367	0.303168	0.24024	RASA3	1	Mic_1
GO:0042382	paraspeckles	1/324	7/19559	0.110367	0.303168	0.24024	NEAT1	1	Mic_1
GO:0042584	chromaffin granule membrane	1/324	7/19559	0.110367	0.303168	0.24024	DNAJC5	1	Mic_1
GO:0044545	NSL complex	1/324	7/19559	0.110367	0.303168	0.24024	PHF20	1	Mic_1
GO:0098684	photoreceptor ribbon synapse	1/324	7/19559	0.110367	0.303168	0.24024	CTBP2	1	Mic_1
GO:0008180	COP9 signalosome	2/324	36/19559	0.119449	0.321813	0.255014	GRB2/MYH9	2	Mic_1
GO:0098636	protein complex involved in cell adhesion	2/324	36/19559	0.119449	0.321813	0.255014	ITGA1/LYN	2	Mic_1
GO:0030135	coated vesicle	8/324	298/19559	0.123435	0.321813	0.255014	DNAJC5/DNM2/ERGIC1/HIP1/IGF2R/PACS1/SREBF2/VWF	8	Mic_1
GO:0044291	cell-cell contact zone	3/324	74/19559	0.124393	0.321813	0.255014	ATP1A2/PECAM1/SLC2A1	3	Mic_1
GO:0031672	A band	2/324	37/19559	0.124954	0.321813	0.255014	HDAC4/SPTBN1	2	Mic_1
GO:0005577	fibrinogen complex	1/324	8/19559	0.125109	0.321813	0.255014	FN1	1	Mic_1
GO:0008290	F-actin capping protein complex	1/324	8/19559	0.125109	0.321813	0.255014	CAPZB	1	Mic_1
GO:0030061	mitochondrial crista	1/324	8/19559	0.125109	0.321813	0.255014	LYN	1	Mic_1
GO:0036449	microtubule minus-end	1/324	8/19559	0.125109	0.321813	0.255014	SVIL	1	Mic_1
GO:0061200	clathrin-sculpted gamma-aminobutyric acid transport vesicle	1/324	8/19559	0.125109	0.321813	0.255014	DNAJC5	1	Mic_1
GO:0061202	clathrin-sculpted gamma-aminobutyric acid transport vesicle membrane	1/324	8/19559	0.125109	0.321813	0.255014	DNAJC5	1	Mic_1
GO:0031985	Golgi cisterna	4/324	117/19559	0.129764	0.330455	0.261862	CHSY1/GGTA1/ST3GAL1/ST6GAL1	4	Mic_1
GO:0070820	tertiary granule	5/324	164/19559	0.137149	0.330455	0.261862	ATP11A/CYFIP1/SLC11A1/SLC2A3/TSPAN14	5	Mic_1
GO:0001939	female pronucleus	1/324	9/19559	0.139608	0.330455	0.261862	SLC2A1	1	Mic_1
GO:0008091	spectrin	1/324	9/19559	0.139608	0.330455	0.261862	SPTBN1	1	Mic_1
GO:0008385	IkappaB kinase complex	1/324	9/19559	0.139608	0.330455	0.261862	IKBKB	1	Mic_1
GO:0014701	junctional sarcoplasmic reticulum membrane	1/324	9/19559	0.139608	0.330455	0.261862	RYR1	1	Mic_1
GO:0014731	spectrin-associated cytoskeleton	1/324	9/19559	0.139608	0.330455	0.261862	SPTBN1	1	Mic_1
GO:0031588	nucleotide-activated protein kinase complex	1/324	9/19559	0.139608	0.330455	0.261862	PRKAG2	1	Mic_1
GO:0031618	nuclear pericentric heterochromatin	1/324	9/19559	0.139608	0.330455	0.261862	IKZF1	1	Mic_1
GO:0032437	cuticular plate	1/324	9/19559	0.139608	0.330455	0.261862	SPTBN1	1	Mic_1
GO:0036056	filtration diaphragm	1/324	9/19559	0.139608	0.330455	0.261862	PODXL	1	Mic_1
GO:0036057	slit diaphragm	1/324	9/19559	0.139608	0.330455	0.261862	PODXL	1	Mic_1
GO:0043196	varicosity	1/324	9/19559	0.139608	0.330455	0.261862	TNFRSF1B	1	Mic_1
GO:0044294	dendritic growth cone	1/324	9/19559	0.139608	0.330455	0.261862	CYFIP1	1	Mic_1
GO:0098890	extrinsic component of postsynaptic membrane	1/324	9/19559	0.139608	0.330455	0.261862	HIP1	1	Mic_1
GO:0033017	sarcoplasmic reticulum membrane	2/324	40/19559	0.141815	0.333903	0.264595	RYR1/SYNE2	2	Mic_1
GO:0005923	bicellular tight junction	4/324	122/19559	0.144608	0.338687	0.268386	CLDN5/CYTH3/PARD3/TJP1	4	Mic_1
GO:0016528	sarcoplasm	3/324	80/19559	0.147075	0.342662	0.271536	GSN/RYR1/SYNE2	3	Mic_1
GO:0001527	microfibril	1/324	10/19559	0.153867	0.347568	0.275423	THSD4	1	Mic_1
GO:0016461	unconventional myosin complex	1/324	10/19559	0.153867	0.347568	0.275423	MYO1F	1	Mic_1
GO:0031209	SCAR complex	1/324	10/19559	0.153867	0.347568	0.275423	CYFIP1	1	Mic_1
GO:0042583	chromaffin granule	1/324	10/19559	0.153867	0.347568	0.275423	DNAJC5	1	Mic_1
GO:0097197	tetraspanin-enriched microdomain	1/324	10/19559	0.153867	0.347568	0.275423	TSPAN14	1	Mic_1
GO:0098843	postsynaptic endocytic zone	1/324	10/19559	0.153867	0.347568	0.275423	DNM2	1	Mic_1
GO:0000307	cyclin-dependent protein kinase holoenzyme complex	2/324	43/19559	0.159122	0.357622	0.28339	CCND3/CCNY	2	Mic_1
GO:0005635	nuclear envelope	11/324	473/19559	0.163838	0.360924	0.286007	ABL1/ALOX5/BCL2/BCL2L1/GRK5/IGF2R/INSR/MYOF/PHF20/SYNE2/TNRC18	11	Mic_1
GO:0017146	NMDA selective glutamate receptor complex	1/324	11/19559	0.167891	0.360924	0.286007	EPS8	1	Mic_1
GO:0034992	microtubule organizing center attachment site	1/324	11/19559	0.167891	0.360924	0.286007	SYNE2	1	Mic_1
GO:0034993	meiotic nuclear membrane microtubule tethering complex	1/324	11/19559	0.167891	0.360924	0.286007	SYNE2	1	Mic_1
GO:0035631	CD40 receptor complex	1/324	11/19559	0.167891	0.360924	0.286007	IKBKB	1	Mic_1
GO:0097470	ribbon synapse	1/324	11/19559	0.167891	0.360924	0.286007	CTBP2	1	Mic_1
GO:0106083	nuclear membrane protein complex	1/324	11/19559	0.167891	0.360924	0.286007	SYNE2	1	Mic_1
GO:0106094	nuclear membrane microtubule tethering complex	1/324	11/19559	0.167891	0.360924	0.286007	SYNE2	1	Mic_1
GO:1990907	beta-catenin-TCF complex	1/324	11/19559	0.167891	0.360924	0.286007	LEF1	1	Mic_1
GO:0034399	nuclear periphery	4/324	131/19559	0.172876	0.369854	0.293084	ALOX5/DNMT3A/NCOR2/SPARC	4	Mic_1
GO:0005770	late endosome	7/324	278/19559	0.179753	0.377798	0.299378	CLEC16A/IFITM3/IGF2R/INSR/KCNQ1/SLC11A1/STX8	7	Mic_1
GO:0005845	mRNA cap binding complex	1/324	12/19559	0.181683	0.377798	0.299378	CYFIP1	1	Mic_1
GO:0031680	G-protein beta/gamma-subunit complex	1/324	12/19559	0.181683	0.377798	0.299378	GNG7	1	Mic_1
GO:0044214	spanning component of plasma membrane	1/324	12/19559	0.181683	0.377798	0.299378	BMPR2	1	Mic_1
GO:0060198	clathrin-sculpted vesicle	1/324	12/19559	0.181683	0.377798	0.299378	DNAJC5	1	Mic_1
GO:0071564	npBAF complex	1/324	12/19559	0.181683	0.377798	0.299378	ARID1A	1	Mic_1
GO:1902554	serine/threonine protein kinase complex	3/324	89/19559	0.183318	0.379426	0.300668	CCND3/CCNY/IKBKB	3	Mic_1
GO:0045211	postsynaptic membrane	7/324	280/19559	0.184194	0.379473	0.300706	ARRB1/DNM2/HIP1/IGSF21/SLC6A1/SRGAP2/UTRN	7	Mic_1
GO:0031970	organelle envelope lumen	3/324	90/19559	0.187484	0.384472	0.304668	ALOX5/IGF2R/LYN	3	Mic_1
GO:0001741	XY body	1/324	13/19559	0.195246	0.387878	0.307366	DNMT3A	1	Mic_1
GO:0001931	uropod	1/324	13/19559	0.195246	0.387878	0.307366	MYH9	1	Mic_1
GO:0031254	cell trailing edge	1/324	13/19559	0.195246	0.387878	0.307366	MYH9	1	Mic_1
GO:0044292	dendrite terminus	1/324	13/19559	0.195246	0.387878	0.307366	CYFIP1	1	Mic_1
GO:0071203	WASH complex	1/324	13/19559	0.195246	0.387878	0.307366	CAPZB	1	Mic_1
GO:0098993	anchored component of synaptic vesicle membrane	1/324	13/19559	0.195246	0.387878	0.307366	DNAJC5	1	Mic_1
GO:0099243	extrinsic component of synaptic membrane	1/324	13/19559	0.195246	0.387878	0.307366	HIP1	1	Mic_1
GO:0032588	trans-Golgi network membrane	3/324	94/19559	0.204384	0.396817	0.31445	IGF2R/MYO1B/RAB31	3	Mic_1
GO:0014704	intercalated disc	2/324	51/19559	0.20684	0.396817	0.31445	ATP1A2/SLC2A1	2	Mic_1
GO:0055037	recycling endosome	5/324	190/19559	0.208071	0.396817	0.31445	ATP11A/PACSIN2/RELCH/STX8/TBC1D14	5	Mic_1
GO:0031089	platelet dense granule lumen	1/324	14/19559	0.208586	0.396817	0.31445	TIMP3	1	Mic_1
GO:0032045	guanyl-nucleotide exchange factor complex	1/324	14/19559	0.208586	0.396817	0.31445	DOCK1	1	Mic_1
GO:0033643	host cell part	1/324	14/19559	0.208586	0.396817	0.31445	AXL	1	Mic_1
GO:0034518	RNA cap binding complex	1/324	14/19559	0.208586	0.396817	0.31445	CYFIP1	1	Mic_1
GO:0036020	endolysosome membrane	1/324	14/19559	0.208586	0.396817	0.31445	CLEC16A	1	Mic_1
GO:0099523	presynaptic cytosol	1/324	14/19559	0.208586	0.396817	0.31445	CTBP2	1	Mic_1
GO:0034451	centriolar satellite	3/324	95/19559	0.208664	0.396817	0.31445	IL4R/PIK3R5/PODXL	3	Mic_1
GO:0060076	excitatory synapse	2/324	52/19559	0.212917	0.40029	0.317202	CYFIP1/PLCB4	2	Mic_1
GO:0043202	lysosomal lumen	3/324	96/19559	0.212963	0.40029	0.317202	DCN/GPC5/PDGFRB	3	Mic_1
GO:0043296	apical junction complex	4/324	143/19559	0.213188	0.40029	0.317202	CLDN5/CYTH3/PARD3/TJP1	4	Mic_1
GO:0030136	clathrin-coated vesicle	5/324	194/19559	0.21992	0.40434	0.320412	DNAJC5/DNM2/HIP1/IGF2R/VWF	5	Mic_1
GO:0016581	NuRD complex	1/324	15/19559	0.221706	0.40434	0.320412	GATAD2A	1	Mic_1
GO:0030008	TRAPP complex	1/324	15/19559	0.221706	0.40434	0.320412	TRAPPC9	1	Mic_1
GO:0030673	axolemma	1/324	15/19559	0.221706	0.40434	0.320412	SPTBN1	1	Mic_1
GO:0071565	nBAF complex	1/324	15/19559	0.221706	0.40434	0.320412	ARID1A	1	Mic_1
GO:0090545	CHD-type complex	1/324	15/19559	0.221706	0.40434	0.320412	GATAD2A	1	Mic_1
GO:0098831	presynaptic active zone cytoplasmic component	1/324	15/19559	0.221706	0.40434	0.320412	CTBP2	1	Mic_1
GO:0030315	T-tubule	2/324	54/19559	0.225119	0.407228	0.3227	ATP1A2/RYR1	2	Mic_1
GO:0032154	cleavage furrow	2/324	54/19559	0.225119	0.407228	0.3227	MYH9/SVIL	2	Mic_1
GO:0072562	blood microparticle	4/324	148/19559	0.230705	0.415642	0.329368	CFH/FN1/GSN/SLC2A1	4	Mic_1
GO:0045120	pronucleus	1/324	16/19559	0.234608	0.417603	0.330921	SLC2A1	1	Mic_1
GO:0071437	invadopodium	1/324	16/19559	0.234608	0.417603	0.330921	SVIL	1	Mic_1
GO:0098688	parallel fiber to Purkinje cell synapse	1/324	16/19559	0.234608	0.417603	0.330921	PLCB4	1	Mic_1
GO:0016605	PML body	3/324	102/19559	0.239128	0.423953	0.335953	SKI/SP100/ZBTB16	3	Mic_1
GO:0030133	transport vesicle	9/324	410/19559	0.241253	0.424565	0.336438	BCL2L1/DISC1/DNAJC5/HCK/IGF2R/MYRIP/PAM/SREBF2/SYTL3	9	Mic_1
GO:0005795	Golgi stack	4/324	151/19559	0.241382	0.424565	0.336438	CHSY1/GGTA1/ST3GAL1/ST6GAL1	4	Mic_1
GO:0042622	photoreceptor outer segment membrane	1/324	17/19559	0.247298	0.429873	0.340644	GNB1	1	Mic_1
GO:0043083	synaptic cleft	1/324	17/19559	0.247298	0.429873	0.340644	LAMA2	1	Mic_1
GO:0060077	inhibitory synapse	1/324	17/19559	0.247298	0.429873	0.340644	IGSF21	1	Mic_1
GO:0043204	perikaryon	4/324	156/19559	0.259418	0.446335	0.35369	ITGA1/PAM/PDE10A/SLC2A3	4	Mic_1
GO:0031143	pseudopodium	1/324	18/19559	0.259777	0.446335	0.35369	ARRB1	1	Mic_1
GO:0032433	filopodium tip	1/324	18/19559	0.259777	0.446335	0.35369	CYFIP1	1	Mic_1
GO:0046658	anchored component of plasma membrane	2/324	60/19559	0.261962	0.446725	0.353998	GPC5/IGSF21	2	Mic_1
GO:0001917	photoreceptor inner segment	2/324	61/19559	0.268117	0.446725	0.353998	DNM2/GNB1	2	Mic_1
GO:0032589	neuron projection membrane	2/324	61/19559	0.268117	0.446725	0.353998	INSR/SPTBN1	2	Mic_1
GO:0101003	ficolin-1-rich granule membrane	2/324	61/19559	0.268117	0.446725	0.353998	SLC11A1/SLC2A3	2	Mic_1
GO:0098862	cluster of actin-based cell projections	4/324	159/19559	0.270365	0.446725	0.353998	EPS8/MYH9/MYO1B/PTH1R	4	Mic_1
GO:0016010	dystrophin-associated glycoprotein complex	1/324	19/19559	0.27205	0.446725	0.353998	UTRN	1	Mic_1
GO:0016327	apicolateral plasma membrane	1/324	19/19559	0.27205	0.446725	0.353998	CLDN5	1	Mic_1
GO:0016514	SWI/SNF complex	1/324	19/19559	0.27205	0.446725	0.353998	ARID1A	1	Mic_1
GO:0031362	anchored component of external side of plasma membrane	1/324	19/19559	0.27205	0.446725	0.353998	IGSF21	1	Mic_1
GO:0032426	stereocilium tip	1/324	19/19559	0.27205	0.446725	0.353998	EPS8	1	Mic_1
GO:0043034	costamere	1/324	19/19559	0.27205	0.446725	0.353998	SVIL	1	Mic_1
GO:0090665	glycoprotein complex	1/324	19/19559	0.27205	0.446725	0.353998	UTRN	1	Mic_1
GO:0035580	specific granule lumen	2/324	62/19559	0.274271	0.448715	0.355575	CYFIP1/DOCK2	2	Mic_1
GO:0090575	RNA polymerase II transcription regulator complex	4/324	161/19559	0.277707	0.452673	0.358712	LEF1/RUNX1/STAT3/WWOX	4	Mic_1
GO:0005721	pericentric heterochromatin	1/324	20/19559	0.284121	0.456439	0.361697	IKZF1	1	Mic_1
GO:0016460	myosin II complex	1/324	20/19559	0.284121	0.456439	0.361697	MYH9	1	Mic_1
GO:0036019	endolysosome	1/324	20/19559	0.284121	0.456439	0.361697	CLEC16A	1	Mic_1
GO:0071682	endocytic vesicle lumen	1/324	20/19559	0.284121	0.456439	0.361697	SPARC	1	Mic_1
GO:1902495	transmembrane transporter complex	7/324	322/19559	0.286351	0.458368	0.363225	ANO2/ATP1A2/ATP1B3/EPS8/KCNIP1/KCNQ1/RYR1	7	Mic_1
GO:0042827	platelet dense granule	1/324	21/19559	0.295992	0.470742	0.37303	TIMP3	1	Mic_1
GO:0031227	intrinsic component of endoplasmic reticulum membrane	4/324	166/19559	0.296197	0.470742	0.37303	ELOVL7/ERGIC1/ESYT2/SREBF2	4	Mic_1
GO:1990351	transporter complex	7/324	330/19559	0.307265	0.485502	0.384726	ANO2/ATP1A2/ATP1B3/EPS8/KCNIP1/KCNQ1/RYR1	7	Mic_1
GO:0032982	myosin filament	1/324	22/19559	0.307666	0.485502	0.384726	MYH9	1	Mic_1
GO:0030665	clathrin-coated vesicle membrane	3/324	118/19559	0.310903	0.488876	0.387401	DNAJC5/HIP1/IGF2R	3	Mic_1
GO:0031225	anchored component of membrane	4/324	171/19559	0.314835	0.493316	0.390918	CPM/DNAJC5/GPC5/IGSF21	4	Mic_1
GO:0046930	pore complex	1/324	23/19559	0.319148	0.498319	0.394883	BCL2	1	Mic_1
GO:0005775	vacuolar lumen	4/324	173/19559	0.322321	0.501513	0.397414	DCN/GPC5/PADI2/PDGFRB	4	Mic_1
GO:0005905	clathrin-coated pit	2/324	71/19559	0.329365	0.505311	0.400424	ARRB1/DNM2	2	Mic_1
GO:0016529	sarcoplasmic reticulum	2/324	71/19559	0.329365	0.505311	0.400424	RYR1/SYNE2	2	Mic_1
GO:0031233	intrinsic component of external side of plasma membrane	1/324	24/19559	0.33044	0.505311	0.400424	IGSF21	1	Mic_1
GO:0035327	transcriptionally active chromatin	1/324	24/19559	0.33044	0.505311	0.400424	PADI2	1	Mic_1
GO:0097381	photoreceptor disc membrane	1/324	24/19559	0.33044	0.505311	0.400424	GNB1	1	Mic_1
GO:0032153	cell division site	2/324	72/19559	0.335428	0.511184	0.405077	MYH9/SVIL	2	Mic_1
GO:0101002	ficolin-1-rich granule	3/324	124/19559	0.33811	0.511742	0.40552	ALOX5/ATG7/GSN	3	Mic_1
GO:1904813	ficolin-1-rich granule lumen	3/324	124/19559	0.33811	0.511742	0.40552	ALOX5/ATG7/GSN	3	Mic_1
GO:0031300	intrinsic component of organelle membrane	8/324	398/19559	0.339723	0.511742	0.40552	DNAJC5/ELOVL7/ERGIC1/ESYT2/RNF152/RYR1/SREBF2/VOPP1	8	Mic_1
GO:0031430	M band	1/324	25/19559	0.341545	0.511742	0.40552	SPTBN1	1	Mic_1
GO:0099522	region of cytosol	1/324	25/19559	0.341545	0.511742	0.40552	CTBP2	1	Mic_1
GO:0070603	SWI/SNF superfamily-type complex	2/324	74/19559	0.347506	0.517191	0.409838	ARID1A/GATAD2A	2	Mic_1
GO:0098982	GABA-ergic synapse	2/324	74/19559	0.347506	0.517191	0.409838	CTBP2/SLC6A1	2	Mic_1
GO:0005798	Golgi-associated vesicle	4/324	181/19559	0.352361	0.519362	0.411559	ERGIC1/IGF2R/PACS1/SREBF2	4	Mic_1
GO:0002080	acrosomal membrane	1/324	26/19559	0.352466	0.519362	0.411559	BSG	1	Mic_1
GO:0098827	endoplasmic reticulum subcompartment	1/324	26/19559	0.352466	0.519362	0.411559	RYR1	1	Mic_1
GO:0030496	midbody	4/324	182/19559	0.356121	0.523016	0.414454	DNM2/SLC2A1/SVIL/TACC1	4	Mic_1
GO:0048786	presynaptic active zone	2/324	76/19559	0.35951	0.524604	0.415712	CTBP2/PPFIBP1	2	Mic_1
GO:0030662	coated vesicle membrane	4/324	183/19559	0.359881	0.524604	0.415712	DNAJC5/HIP1/IGF2R/SREBF2	4	Mic_1
GO:0001650	fibrillar center	3/324	129/19559	0.360739	0.524604	0.415712	JAZF1/NFIC/RREB1	3	Mic_1
GO:0031045	dense core granule	1/324	27/19559	0.363207	0.524763	0.415838	MYRIP	1	Mic_1
GO:0044232	organelle membrane contact site	1/324	27/19559	0.363207	0.524763	0.415838	ESYT2	1	Mic_1
GO:0035097	histone methyltransferase complex	2/324	77/19559	0.365481	0.526341	0.417088	KDM4B/PHF20	2	Mic_1
GO:0000792	heterochromatin	2/324	78/19559	0.371432	0.529706	0.419755	DNMT3A/IKZF1	2	Mic_1
GO:1904949	ATPase complex	2/324	78/19559	0.371432	0.529706	0.419755	ARID1A/GATAD2A	2	Mic_1
GO:0005640	nuclear outer membrane	1/324	28/19559	0.37377	0.529706	0.419755	SYNE2	1	Mic_1
GO:0030137	COPI-coated vesicle	1/324	28/19559	0.37377	0.529706	0.419755	PACS1	1	Mic_1
GO:0032809	neuronal cell body membrane	1/324	28/19559	0.37377	0.529706	0.419755	INSR	1	Mic_1
GO:0044665	MLL1/2 complex	1/324	29/19559	0.384159	0.540983	0.428691	PHF20	1	Mic_1
GO:0071339	MLL1 complex	1/324	29/19559	0.384159	0.540983	0.428691	PHF20	1	Mic_1
GO:0000803	sex chromosome	1/324	30/19559	0.394375	0.553619	0.438704	DNMT3A	1	Mic_1
GO:0098685	Schaffer collateral - CA1 synapse	2/324	84/19559	0.406634	0.569032	0.450919	ABR/STAT3	2	Mic_1
GO:0031902	late endosome membrane	3/324	140/19559	0.410022	0.571974	0.453249	IFITM3/SLC11A1/STX8	3	Mic_1
GO:0000407	phagophore assembly site	1/324	32/19559	0.414305	0.572564	0.453717	ATG7	1	Mic_1
GO:0005921	gap junction	1/324	32/19559	0.414305	0.572564	0.453717	TJP1	1	Mic_1
GO:0030140	trans-Golgi network transport vesicle	1/324	32/19559	0.414305	0.572564	0.453717	IGF2R	1	Mic_1
GO:0005581	collagen trimer	2/324	87/19559	0.423879	0.583982	0.462765	COLEC12/DCN	2	Mic_1
GO:0008076	voltage-gated potassium channel complex	2/324	88/19559	0.42957	0.589996	0.467531	KCNIP1/KCNQ1	2	Mic_1
GO:1990752	microtubule end	1/324	34/19559	0.43358	0.593671	0.470443	SVIL	1	Mic_1
GO:0001750	photoreceptor outer segment	2/324	89/19559	0.435231	0.594103	0.470786	GNB1/PTPRK	2	Mic_1
GO:0097546	ciliary base	1/324	36/19559	0.452223	0.615411	0.48767	DISC1	1	Mic_1
GO:0030658	transport vesicle membrane	4/324	209/19559	0.456535	0.619385	0.49082	BCL2L1/DNAJC5/PAM/SREBF2	4	Mic_1
[truncated: 1,556 more rows]

## Sheet: Mic_GO_MF
Supplemental Data Table S6:GO and KEGG enrichment in Mic cluster
[truncated: 3,457 more rows]
