# Supplementary material for: Single-nucleus analysis reveals microenvironment-specific neuron and glial cell enrichment in Alzheimer’s disease
Source: BMC Genomics. 2024 May 28;25:526. doi: 10.1186/s12864-024-10447-3 (PMC11134750; doi:10.1186/s12864-024-10447-3)
Supplement: Supplementary file 7 — Supplementary Material 7 [file 12864_2024_10447_MOESM7_ESM.xlsx]

## Sheet: Ast_KEGG_Pathway
Supplemental Data Table S7:GO and KEGG enrichment in Ast cluster
ID	Description	GeneRatio	BgRatio	pvalue	p.adjust	qvalue	geneID	Count	Group
hsa04020	Calcium signaling pathway	3/12	177/5894	0.00479592	0.0981882	0.0791663	CAMK2G/GNA14/PRKCA	3	Ast_0
hsa05214	Glioma	2/12	65/5894	0.0073609	0.0981882	0.0791663	CAMK2G/PRKCA	2	Ast_0
hsa04720	Long-term potentiation	2/12	70/5894	0.00849824	0.0981882	0.0791663	CAMK2G/PRKCA	2	Ast_0
hsa04971	Gastric acid secretion	2/12	74/5894	0.00946176	0.0981882	0.0791663	CAMK2G/PRKCA	2	Ast_0
hsa04512	ECM-receptor interaction	2/12	85/5894	0.0123514	0.0981882	0.0791663	CD44/TNC	2	Ast_0
hsa04012	ErbB signaling pathway	2/12	87/5894	0.0129137	0.0981882	0.0791663	CAMK2G/PRKCA	2	Ast_0
hsa04912	GnRH signaling pathway	2/12	101/5894	0.0171587	0.0981882	0.0791663	CAMK2G/PRKCA	2	Ast_0
hsa04916	Melanogenesis	2/12	101/5894	0.0171587	0.0981882	0.0791663	CAMK2G/PRKCA	2	Ast_0
hsa05146	Amoebiasis	2/12	106/5894	0.018802	0.0981882	0.0791663	GNA14/PRKCA	2	Ast_0
hsa04514	Cell adhesion molecules (CAMs)	2/12	136/5894	0.0299823	0.140917	0.113617	CDH4/VCAN	2	Ast_0
hsa04310	Wnt signaling pathway	2/12	151/5894	0.036367	0.155386	0.125283	CAMK2G/PRKCA	2	Ast_0
hsa04510	Focal adhesion	2/12	200/5894	0.0604674	0.233272	0.18808	PRKCA/TNC	2	Ast_0
hsa05143	African trypanosomiasis	1/12	35/5894	0.0690394	0.233272	0.18808	PRKCA	1	Ast_0
hsa04960	Aldosterone-regulated sodium reabsorption	1/12	42/5894	0.0823115	0.233272	0.18808	PRKCA	1	Ast_0
hsa04010	MAPK signaling pathway	2/12	268/5894	0.100703	0.233272	0.18808	CACNA2D3/PRKCA	2	Ast_0
hsa00330	Arginine and proline metabolism	1/12	54/5894	0.104661	0.233272	0.18808	PRODH	1	Ast_0
hsa05110	Vibrio cholerae infection	1/12	54/5894	0.104661	0.233272	0.18808	PRKCA	1	Ast_0
hsa05223	Non-small cell lung cancer	1/12	54/5894	0.104661	0.233272	0.18808	PRKCA	1	Ast_0
hsa05130	Pathogenic Escherichia coli infection	1/12	58/5894	0.111999	0.233272	0.18808	PRKCA	1	Ast_0
hsa05131	Shigellosis	1/12	62/5894	0.119282	0.233272	0.18808	CD44	1	Ast_0
hsa03320	PPAR signaling pathway	1/12	70/5894	0.133684	0.233272	0.18808	SORBS1	1	Ast_0
hsa04730	Long-term depression	1/12	70/5894	0.133684	0.233272	0.18808	PRKCA	1	Ast_0
hsa04520	Adherens junction	1/12	73/5894	0.139029	0.233272	0.18808	SORBS1	1	Ast_0
hsa05412	Arrhythmogenic right ventricular cardiomyopathy (ARVC)	1/12	74/5894	0.140804	0.233272	0.18808	CACNA2D3	1	Ast_0
hsa04370	VEGF signaling pathway	1/12	76/5894	0.144344	0.233272	0.18808	PRKCA	1	Ast_0
hsa04260	Cardiac muscle contraction	1/12	77/5894	0.146108	0.233272	0.18808	CACNA2D3	1	Ast_0
hsa04070	Phosphatidylinositol signaling system	1/12	78/5894	0.14787	0.233272	0.18808	PRKCA	1	Ast_0
hsa04664	Fc epsilon RI signaling pathway	1/12	79/5894	0.149628	0.233272	0.18808	PRKCA	1	Ast_0
hsa03015	mRNA surveillance pathway	1/12	83/5894	0.156628	0.233272	0.18808	MSI2	1	Ast_0
hsa05410	Hypertrophic cardiomyopathy (HCM)	1/12	83/5894	0.156628	0.233272	0.18808	CACNA2D3	1	Ast_0
hsa04640	Hematopoietic cell lineage	1/12	88/5894	0.165303	0.233272	0.18808	CD44	1	Ast_0
hsa04970	Salivary secretion	1/12	89/5894	0.167028	0.233272	0.18808	PRKCA	1	Ast_0
hsa04540	Gap junction	1/12	90/5894	0.16875	0.233272	0.18808	PRKCA	1	Ast_0
hsa05414	Dilated cardiomyopathy	1/12	90/5894	0.16875	0.233272	0.18808	CACNA2D3	1	Ast_0
hsa04666	Fc gamma R-mediated phagocytosis	1/12	95/5894	0.177311	0.238103	0.191975	PRKCA	1	Ast_0
hsa04972	Pancreatic secretion	1/12	101/5894	0.187477	0.244548	0.197172	PRKCA	1	Ast_0
hsa05142	Chagas disease (American trypanosomiasis)	1/12	104/5894	0.192516	0.244548	0.197172	GNA14	1	Ast_0
hsa04114	Oocyte meiosis	1/12	114/5894	0.209109	0.25148	0.202761	CAMK2G	1	Ast_0
hsa04270	Vascular smooth muscle contraction	1/12	116/5894	0.21239	0.25148	0.202761	PRKCA	1	Ast_0
hsa04670	Leukocyte transendothelial migration	1/12	117/5894	0.214026	0.25148	0.202761	PRKCA	1	Ast_0
hsa04722	Neurotrophin signaling pathway	1/12	127/5894	0.230213	0.263903	0.212777	CAMK2G	1	Ast_0
hsa04530	Tight junction	1/12	133/5894	0.239778	0.264552	0.2133	PRKCA	1	Ast_0
hsa04650	Natural killer cell mediated cytotoxicity	1/12	136/5894	0.244519	0.264552	0.2133	PRKCA	1	Ast_0
hsa04910	Insulin signaling pathway	1/12	138/5894	0.247665	0.264552	0.2133	SORBS1	1	Ast_0
hsa04810	Regulation of actin cytoskeleton	1/12	214/5894	0.35868	0.374621	0.302046	ARHGEF4	1	Ast_0
hsa05200	Pathways in cancer	1/12	327/5894	0.496213	0.507	0.40878	PRKCA	1	Ast_0
hsa04740	Olfactory transduction	1/12	388/5894	0.558664	0.558664	0.450434	CAMK2G	1	Ast_0
hsa04141	Protein processing in endoplasmic reticulum	8/20	168/5894	3.47283e-08	1.42386e-06	1.24291e-06	CRYAB/DNAJB1/DNAJB2/HSP90AA1/HSP90AB1/HSPA1A/HSPA1B/HSPH1	8	Ast_3
hsa04612	Antigen processing and presentation	4/20	78/5894	0.000117088	0.00240031	0.00209526	HSP90AA1/HSP90AB1/HSPA1A/HSPA1B	4	Ast_3
hsa04621	NOD-like receptor signaling pathway	2/20	59/5894	0.0166727	0.210368	0.183633	HSP90AA1/HSP90AB1	2	Ast_3
hsa04662	B cell receptor signaling pathway	2/20	75/5894	0.0261803	0.210368	0.183633	CD81/PLCG2	2	Ast_3
hsa04370	VEGF signaling pathway	2/20	76/5894	0.0268337	0.210368	0.183633	HSPB1/PLCG2	2	Ast_3
hsa04914	Progesterone-mediated oocyte maturation	2/20	87/5894	0.03445	0.210368	0.183633	HSP90AA1/HSP90AB1	2	Ast_3
hsa05215	Prostate cancer	2/20	89/5894	0.0359165	0.210368	0.183633	HSP90AA1/HSP90AB1	2	Ast_3
hsa04010	MAPK signaling pathway	3/20	268/5894	0.0598078	0.302181	0.263778	HSPA1A/HSPA1B/HSPB1	3	Ast_3
hsa03040	Spliceosome	2/20	128/5894	0.0689314	0.302181	0.263778	HSPA1A/HSPA1B	2	Ast_3
hsa05145	Toxoplasmosis	2/20	133/5894	0.0737026	0.302181	0.263778	HSPA1A/HSPA1B	2	Ast_3
hsa05200	Pathways in cancer	3/20	327/5894	0.0959066	0.346839	0.30276	HSP90AA1/HSP90AB1/PLCG2	3	Ast_3
hsa03410	Base excision repair	1/20	34/5894	0.10943	0.346839	0.30276	HMGB1	1	Ast_3
hsa05020	Prion diseases	1/20	36/5894	0.115499	0.346839	0.30276	HSPA1A	1	Ast_3
hsa00860	Porphyrin and chlorophyll metabolism	1/20	43/5894	0.136433	0.346839	0.30276	FTL	1	Ast_3
hsa04144	Endocytosis	2/20	203/5894	0.149774	0.346839	0.30276	HSPA1A/HSPA1B	2	Ast_3
hsa05144	Malaria	1/20	51/5894	0.159781	0.346839	0.30276	CD81	1	Ast_3
hsa00330	Arginine and proline metabolism	1/20	54/5894	0.168381	0.346839	0.30276	CKB	1	Ast_3
hsa05110	Vibrio cholerae infection	1/20	54/5894	0.168381	0.346839	0.30276	PLCG2	1	Ast_3
hsa05223	Non-small cell lung cancer	1/20	54/5894	0.168381	0.346839	0.30276	PLCG2	1	Ast_3
hsa00562	Inositol phosphate metabolism	1/20	57/5894	0.176897	0.346839	0.30276	PLCG2	1	Ast_3
hsa05214	Glioma	1/20	65/5894	0.199204	0.346839	0.30276	PLCG2	1	Ast_3
hsa05120	Epithelial cell signaling in Helicobacter pylori infection	1/20	68/5894	0.20742	0.346839	0.30276	PLCG2	1	Ast_3
hsa03320	PPAR signaling pathway	1/20	70/5894	0.212853	0.346839	0.30276	UBC	1	Ast_3
hsa00980	Metabolism of xenobiotics by cytochrome P450	1/20	71/5894	0.215556	0.346839	0.30276	EPHX1	1	Ast_3
hsa04976	Bile secretion	1/20	71/5894	0.215556	0.346839	0.30276	EPHX1	1	Ast_3
hsa05412	Arrhythmogenic right ventricular cardiomyopathy (ARVC)	1/20	74/5894	0.223612	0.346839	0.30276	GJA1	1	Ast_3
hsa04070	Phosphatidylinositol signaling system	1/20	78/5894	0.234232	0.346839	0.30276	PLCG2	1	Ast_3
hsa04664	Fc epsilon RI signaling pathway	1/20	79/5894	0.236865	0.346839	0.30276	PLCG2	1	Ast_3
hsa04012	ErbB signaling pathway	1/20	87/5894	0.257624	0.350841	0.306254	PLCG2	1	Ast_3
hsa04970	Salivary secretion	1/20	89/5894	0.26273	0.350841	0.306254	CST3	1	Ast_3
hsa04540	Gap junction	1/20	90/5894	0.26527	0.350841	0.306254	GJA1	1	Ast_3
hsa04666	Fc gamma R-mediated phagocytosis	1/20	95/5894	0.277846	0.35599	0.310749	PLCG2	1	Ast_3
hsa04972	Pancreatic secretion	1/20	101/5894	0.292668	0.363618	0.317407	SLC26A3	1	Ast_3
hsa05146	Amoebiasis	1/20	106/5894	0.304798	0.367551	0.32084	HSPB1	1	Ast_3
hsa04670	Leukocyte transendothelial migration	1/20	117/5894	0.330793	0.38287	0.334212	PLCG2	1	Ast_3
hsa04142	Lysosome	1/20	121/5894	0.340014	0.38287	0.334212	PSAP	1	Ast_3
hsa04722	Neurotrophin signaling pathway	1/20	127/5894	0.353621	0.38287	0.334212	PLCG2	1	Ast_3
hsa04380	Osteoclast differentiation	1/20	128/5894	0.355862	0.38287	0.334212	PLCG2	1	Ast_3
hsa05160	Hepatitis C	1/20	135/5894	0.371348	0.38287	0.334212	CD81	1	Ast_3
hsa04650	Natural killer cell mediated cytotoxicity	1/20	136/5894	0.373532	0.38287	0.334212	PLCG2	1	Ast_3
hsa04020	Calcium signaling pathway	1/20	177/5894	0.457091	0.457091	0.399001	PLCG2	1	Ast_3
hsa05144	Malaria	2/18	51/5894	0.0102806	0.177882	0.163084	CD81/SDC4	2	Ast_2
hsa00330	Arginine and proline metabolism	2/18	54/5894	0.0114763	0.177882	0.163084	CKB/GLUL	2	Ast_2
hsa04970	Salivary secretion	2/18	89/5894	0.0294892	0.233316	0.213906	ATP1B2/CST3	2	Ast_2
hsa04540	Gap junction	2/18	90/5894	0.0301053	0.233316	0.213906	GJA1/TUBB2B	2	Ast_2
hsa04614	Renin-angiotensin system	1/18	17/5894	0.0507352	0.284454	0.26079	AGT	1	Ast_2
hsa00910	Nitrogen metabolism	1/18	23/5894	0.0680538	0.284454	0.26079	GLUL	1	Ast_2
hsa04964	Proximal tubule bicarbonate reclamation	1/18	23/5894	0.0680538	0.284454	0.26079	ATP1B2	1	Ast_2
hsa05010	Alzheimer's disease	2/18	168/5894	0.0917324	0.284454	0.26079	APOE/GAPDH	2	Ast_2
hsa00250	Alanine, aspartate and glutamate metabolism	1/18	32/5894	0.0934733	0.284454	0.26079	GLUL	1	Ast_2
hsa04960	Aldosterone-regulated sodium reabsorption	1/18	42/5894	0.120949	0.284454	0.26079	ATP1B2	1	Ast_2
hsa00860	Porphyrin and chlorophyll metabolism	1/18	43/5894	0.123652	0.284454	0.26079	FTH1	1	Ast_2
hsa04973	Carbohydrate digestion and absorption	1/18	44/5894	0.126348	0.284454	0.26079	ATP1B2	1	Ast_2
hsa04940	Type I diabetes mellitus	1/18	45/5894	0.129037	0.284454	0.26079	CPE	1	Ast_2
hsa04150	mTOR signaling pathway	1/18	52/5894	0.147636	0.284454	0.26079	DDIT4	1	Ast_2
hsa05014	Amyotrophic lateral sclerosis (ALS)	1/18	54/5894	0.152881	0.284454	0.26079	SLC1A2	1	Ast_2
hsa05130	Pathogenic Escherichia coli infection	1/18	58/5894	0.163279	0.284454	0.26079	TUBB2B	1	Ast_2
hsa00010	Glycolysis / Gluconeogenesis	1/18	65/5894	0.181187	0.284454	0.26079	GAPDH	1	Ast_2
hsa04610	Complement and coagulation cascades	1/18	69/5894	0.191257	0.284454	0.26079	F3	1	Ast_2
hsa04976	Bile secretion	1/18	71/5894	0.196248	0.284454	0.26079	ATP1B2	1	Ast_2
hsa04971	Gastric acid secretion	1/18	74/5894	0.20368	0.284454	0.26079	ATP1B2	1	Ast_2
hsa05412	Arrhythmogenic right ventricular cardiomyopathy (ARVC)	1/18	74/5894	0.20368	0.284454	0.26079	GJA1	1	Ast_2
hsa04662	B cell receptor signaling pathway	1/18	75/5894	0.206143	0.284454	0.26079	CD81	1	Ast_2
hsa04260	Cardiac muscle contraction	1/18	77/5894	0.211047	0.284454	0.26079	ATP1B2	1	Ast_2
hsa04974	Protein digestion and absorption	1/18	81/5894	0.220769	0.28516	0.261437	ATP1B2	1	Ast_2
hsa04512	ECM-receptor interaction	1/18	85/5894	0.230379	0.28567	0.261904	SDC4	1	Ast_2
hsa04972	Pancreatic secretion	1/18	101/5894	0.267708	0.31919	0.292636	ATP1B2	1	Ast_2
hsa05160	Hepatitis C	1/18	135/5894	0.341433	0.380294	0.348656	CD81	1	Ast_2
hsa04514	Cell adhesion molecules (CAMs)	1/18	136/5894	0.343491	0.380294	0.348656	SDC4	1	Ast_2
hsa04310	Wnt signaling pathway	1/18	151/5894	0.373647	0.396185	0.363225	WIF1	1	Ast_2
hsa04145	Phagosome	1/18	156/5894	0.383405	0.396185	0.363225	TUBB2B	1	Ast_2
hsa04080	Neuroactive ligand-receptor interaction	1/18	272/5894	0.573316	0.573316	0.525621	GABRA2	1	Ast_2
hsa00860	Porphyrin and chlorophyll metabolism	2/17	43/5894	0.00659655	0.184697	0.167415	FTH1/FTL	2	Ast_5
hsa00330	Arginine and proline metabolism	2/17	54/5894	0.0102609	0.184697	0.167415	CKB/GLUL	2	Ast_5
hsa04970	Salivary secretion	2/17	89/5894	0.0264687	0.243222	0.220464	ATP1B2/CST3	2	Ast_5
hsa04540	Gap junction	2/17	90/5894	0.0270247	0.243222	0.220464	GJA1/TUBB2B	2	Ast_5
hsa04010	MAPK signaling pathway	3/17	268/5894	0.0393993	0.279839	0.253655	FGF11/HSPA1A/HSPB1	3	Ast_5
hsa00910	Nitrogen metabolism	1/17	23/5894	0.0643923	0.279839	0.253655	GLUL	1	Ast_5
hsa04964	Proximal tubule bicarbonate reclamation	1/17	23/5894	0.0643923	0.279839	0.253655	ATP1B2	1	Ast_5
hsa04141	Protein processing in endoplasmic reticulum	2/17	168/5894	0.0830451	0.279839	0.253655	DNAJB1/HSPA1A	2	Ast_5
hsa05010	Alzheimer's disease	2/17	168/5894	0.0830451	0.279839	0.253655	APOE/GAPDH	2	Ast_5
hsa00250	Alanine, aspartate and glutamate metabolism	1/17	32/5894	0.0885102	0.279839	0.253655	GLUL	1	Ast_5
hsa05020	Prion diseases	1/17	36/5894	0.0990404	0.279839	0.253655	HSPA1A	1	Ast_5
hsa04960	Aldosterone-regulated sodium reabsorption	1/17	42/5894	0.114621	0.279839	0.253655	ATP1B2	1	Ast_5
hsa04973	Carbohydrate digestion and absorption	1/17	44/5894	0.119758	0.279839	0.253655	ATP1B2	1	Ast_5
hsa05144	Malaria	1/17	51/5894	0.137518	0.279839	0.253655	CD81	1	Ast_5
hsa04150	mTOR signaling pathway	1/17	52/5894	0.140027	0.279839	0.253655	DDIT4	1	Ast_5
hsa05130	Pathogenic Escherichia coli infection	1/17	58/5894	0.15494	0.279839	0.253655	TUBB2B	1	Ast_5
hsa00010	Glycolysis / Gluconeogenesis	1/17	65/5894	0.17203	0.279839	0.253655	GAPDH	1	Ast_5
hsa03320	PPAR signaling pathway	1/17	70/5894	0.184037	0.279839	0.253655	ANGPTL4	1	Ast_5
hsa04976	Bile secretion	1/17	71/5894	0.186419	0.279839	0.253655	ATP1B2	1	Ast_5
hsa05218	Melanoma	1/17	71/5894	0.186419	0.279839	0.253655	FGF11	1	Ast_5
hsa04971	Gastric acid secretion	1/17	74/5894	0.193525	0.279839	0.253655	ATP1B2	1	Ast_5
hsa05412	Arrhythmogenic right ventricular cardiomyopathy (ARVC)	1/17	74/5894	0.193525	0.279839	0.253655	GJA1	1	Ast_5
hsa04662	B cell receptor signaling pathway	1/17	75/5894	0.195881	0.279839	0.253655	CD81	1	Ast_5
hsa04370	VEGF signaling pathway	1/17	76/5894	0.19823	0.279839	0.253655	HSPB1	1	Ast_5
hsa04260	Cardiac muscle contraction	1/17	77/5894	0.200573	0.279839	0.253655	ATP1B2	1	Ast_5
hsa04612	Antigen processing and presentation	1/17	78/5894	0.202909	0.279839	0.253655	HSPA1A	1	Ast_5
hsa04974	Protein digestion and absorption	1/17	81/5894	0.209879	0.279839	0.253655	ATP1B2	1	Ast_5
hsa04972	Pancreatic secretion	1/17	101/5894	0.254903	0.327733	0.297068	ATP1B2	1	Ast_5
hsa05146	Amoebiasis	1/17	106/5894	0.265776	0.329928	0.299058	HSPB1	1	Ast_5
hsa03040	Spliceosome	1/17	128/5894	0.311865	0.366693	0.332382	HSPA1A	1	Ast_5
hsa05145	Toxoplasmosis	1/17	133/5894	0.321953	0.366693	0.332382	HSPA1A	1	Ast_5
hsa05160	Hepatitis C	1/17	135/5894	0.325949	0.366693	0.332382	CD81	1	Ast_5
hsa04145	Phagosome	1/17	156/5894	0.366591	0.399918	0.362499	TUBB2B	1	Ast_5
hsa04144	Endocytosis	1/17	203/5894	0.44935	0.475782	0.431265	HSPA1A	1	Ast_5
hsa04810	Regulation of actin cytoskeleton	1/17	214/5894	0.467191	0.48054	0.435577	FGF11	1	Ast_5
hsa05200	Pathways in cancer	1/17	327/5894	0.621558	0.621558	0.563401	FGF11	1	Ast_5
hsa00860	Porphyrin and chlorophyll metabolism	2/10	43/5894	0.00225452	0.0353735	0.0279264	FTH1/FTL	2	Ast_1
hsa00330	Arginine and proline metabolism	2/10	54/5894	0.00353735	0.0353735	0.0279264	CKB/GLUL	2	Ast_1
hsa04970	Salivary secretion	2/10	89/5894	0.00937786	0.0625191	0.0493572	ATP1B2/CST3	2	Ast_1
hsa00910	Nitrogen metabolism	1/10	23/5894	0.0383734	0.153493	0.121179	GLUL	1	Ast_1
hsa04964	Proximal tubule bicarbonate reclamation	1/10	23/5894	0.0383734	0.153493	0.121179	ATP1B2	1	Ast_1
hsa00250	Alanine, aspartate and glutamate metabolism	1/10	32/5894	0.0530246	0.161657	0.127624	GLUL	1	Ast_1
hsa04960	Aldosterone-regulated sodium reabsorption	1/10	42/5894	0.0690678	0.161657	0.127624	ATP1B2	1	Ast_1
hsa04973	Carbohydrate digestion and absorption	1/10	44/5894	0.072247	0.161657	0.127624	ATP1B2	1	Ast_1
hsa05144	Malaria	1/10	51/5894	0.0832972	0.161657	0.127624	CD81	1	Ast_1
hsa05014	Amyotrophic lateral sclerosis (ALS)	1/10	54/5894	0.0879966	0.161657	0.127624	SLC1A2	1	Ast_1
hsa04976	Bile secretion	1/10	71/5894	0.11422	0.161657	0.127624	ATP1B2	1	Ast_1
hsa04971	Gastric acid secretion	1/10	74/5894	0.118776	0.161657	0.127624	ATP1B2	1	Ast_1
hsa05412	Arrhythmogenic right ventricular cardiomyopathy (ARVC)	1/10	74/5894	0.118776	0.161657	0.127624	GJA1	1	Ast_1
hsa04662	B cell receptor signaling pathway	1/10	75/5894	0.12029	0.161657	0.127624	CD81	1	Ast_1
hsa04260	Cardiac muscle contraction	1/10	77/5894	0.123311	0.161657	0.127624	ATP1B2	1	Ast_1
hsa04974	Protein digestion and absorption	1/10	81/5894	0.129326	0.161657	0.127624	ATP1B2	1	Ast_1
hsa04540	Gap junction	1/10	90/5894	0.142723	0.167909	0.13256	GJA1	1	Ast_1
hsa04972	Pancreatic secretion	1/10	101/5894	0.158845	0.176494	0.139338	ATP1B2	1	Ast_1
hsa05160	Hepatitis C	1/10	135/5894	0.206966	0.217859	0.171994	CD81	1	Ast_1
hsa05010	Alzheimer's disease	1/10	168/5894	0.251288	0.251288	0.198385	APOE	1	Ast_1
hsa04141	Protein processing in endoplasmic reticulum	5/12	168/5894	1.19412e-05	0.000226882	0.000201114	CRYAB/DNAJB2/HSP90AA1/HSPA1A/HSPH1	5	Ast_4
hsa00860	Porphyrin and chlorophyll metabolism	2/12	43/5894	0.00327614	0.0311234	0.0275886	FTH1/FTL	2	Ast_4
hsa04612	Antigen processing and presentation	2/12	78/5894	0.0104722	0.066324	0.0587914	HSP90AA1/HSPA1A	2	Ast_4
hsa03410	Base excision repair	1/12	34/5894	0.0671291	0.229018	0.203007	HMGB1	1	Ast_4
hsa05020	Prion diseases	1/12	36/5894	0.0709461	0.229018	0.203007	HSPA1A	1	Ast_4
hsa04010	MAPK signaling pathway	2/12	268/5894	0.100703	0.229018	0.203007	HSPA1A/HSPB1	2	Ast_4
hsa00330	Arginine and proline metabolism	1/12	54/5894	0.104661	0.229018	0.203007	CKB	1	Ast_4
hsa04621	NOD-like receptor signaling pathway	1/12	59/5894	0.113825	0.229018	0.203007	HSP90AA1	1	Ast_4
hsa05412	Arrhythmogenic right ventricular cardiomyopathy (ARVC)	1/12	74/5894	0.140804	0.229018	0.203007	GJA1	1	Ast_4
hsa04370	VEGF signaling pathway	1/12	76/5894	0.144344	0.229018	0.203007	HSPB1	1	Ast_4
hsa04914	Progesterone-mediated oocyte maturation	1/12	87/5894	0.163574	0.229018	0.203007	HSP90AA1	1	Ast_4
hsa04970	Salivary secretion	1/12	89/5894	0.167028	0.229018	0.203007	CST3	1	Ast_4
hsa05215	Prostate cancer	1/12	89/5894	0.167028	0.229018	0.203007	HSP90AA1	1	Ast_4
hsa04540	Gap junction	1/12	90/5894	0.16875	0.229018	0.203007	GJA1	1	Ast_4
hsa05146	Amoebiasis	1/12	106/5894	0.19586	0.24809	0.219913	HSPB1	1	Ast_4
hsa03040	Spliceosome	1/12	128/5894	0.231815	0.267987	0.237551	HSPA1A	1	Ast_4
hsa05145	Toxoplasmosis	1/12	133/5894	0.239778	0.267987	0.237551	HSPA1A	1	Ast_4
hsa04144	Endocytosis	1/12	203/5894	0.343601	0.36269	0.321498	HSPA1A	1	Ast_4
hsa05200	Pathways in cancer	1/12	327/5894	0.496213	0.496213	0.439856	HSP90AA1	1	Ast_4

## Sheet: Ast_GO_BP
Supplemental Data Table S7:GO and KEGG enrichment in Ast cluster
ID	Description	GeneRatio	BgRatio	pvalue	p.adjust	qvalue	geneID	Count	Group
GO:0007160	cell-matrix adhesion	4/43	230/18866	0.00182941	0.207432	0.177631	CD44/RIN2/SNED1/SORBS1	4	Ast_0
GO:1900181	negative regulation of protein localization to nucleus	2/43	31/18866	0.0022626	0.207432	0.177631	DCLK1/DCLK2	2	Ast_0
GO:0060739	mesenchymal-epithelial cell signaling involved in prostate gland development	1/43	1/18866	0.00227923	0.207432	0.177631	TNC	1	Ast_0
GO:0044319	wound healing, spreading of cells	2/43	33/18866	0.00256174	0.207432	0.177631	CD44/MRTFA	2	Ast_0
GO:0090505	epiboly involved in wound healing	2/43	33/18866	0.00256174	0.207432	0.177631	CD44/MRTFA	2	Ast_0
GO:0090504	epiboly	2/43	34/18866	0.00271792	0.207432	0.177631	CD44/MRTFA	2	Ast_0
GO:0006478	peptidyl-tyrosine sulfation	1/43	2/18866	0.00455339	0.207432	0.177631	TPST1	1	Ast_0
GO:0035408	histone H3-T6 phosphorylation	1/43	2/18866	0.00455339	0.207432	0.177631	PRKCA	1	Ast_0
GO:0043314	negative regulation of neutrophil degranulation	1/43	2/18866	0.00455339	0.207432	0.177631	ABR	1	Ast_0
GO:0044861	protein transport into plasma membrane raft	1/43	2/18866	0.00455339	0.207432	0.177631	CLIP1	1	Ast_0
GO:2000707	positive regulation of dense core granule biogenesis	1/43	2/18866	0.00455339	0.207432	0.177631	PRKCA	1	Ast_0
GO:0018105	peptidyl-serine phosphorylation	4/43	310/18866	0.00533011	0.207432	0.177631	CD44/DCLK1/DCLK2/PRKCA	4	Ast_0
GO:0010133	proline catabolic process to glutamate	1/43	3/18866	0.00682249	0.207432	0.177631	PRODH	1	Ast_0
GO:0021564	vagus nerve development	1/43	3/18866	0.00682249	0.207432	0.177631	NAV2	1	Ast_0
GO:0021914	negative regulation of smoothened signaling pathway involved in ventral spinal cord patterning	1/43	3/18866	0.00682249	0.207432	0.177631	RFX4	1	Ast_0
GO:0060313	negative regulation of blood vessel remodeling	1/43	3/18866	0.00682249	0.207432	0.177631	ABR	1	Ast_0
GO:0060447	bud outgrowth involved in lung branching	1/43	3/18866	0.00682249	0.207432	0.177631	TNC	1	Ast_0
GO:0061110	dense core granule biogenesis	1/43	3/18866	0.00682249	0.207432	0.177631	PRKCA	1	Ast_0
GO:1900623	regulation of monocyte aggregation	1/43	3/18866	0.00682249	0.207432	0.177631	CD44	1	Ast_0
GO:1900625	positive regulation of monocyte aggregation	1/43	3/18866	0.00682249	0.207432	0.177631	CD44	1	Ast_0
GO:2000705	regulation of dense core granule biogenesis	1/43	3/18866	0.00682249	0.207432	0.177631	PRKCA	1	Ast_0
GO:0018209	peptidyl-serine modification	4/43	333/18866	0.00684348	0.207432	0.177631	CD44/DCLK1/DCLK2/PRKCA	4	Ast_0
GO:0002011	morphogenesis of an epithelial sheet	2/43	58/18866	0.0077362	0.207432	0.177631	CD44/MRTFA	2	Ast_0
GO:0006027	glycosaminoglycan catabolic process	2/43	61/18866	0.00852771	0.207432	0.177631	CD44/VCAN	2	Ast_0
GO:1903078	positive regulation of protein localization to plasma membrane	2/43	61/18866	0.00852771	0.207432	0.177631	DPP10/SORBS1	2	Ast_0
GO:0031589	cell-substrate adhesion	4/43	359/18866	0.00887066	0.207432	0.177631	CD44/RIN2/SNED1/SORBS1	4	Ast_0
GO:0031122	cytoplasmic microtubule organization	2/43	63/18866	0.00907475	0.207432	0.177631	CLIP1/DST	2	Ast_0
GO:0002159	desmosome assembly	1/43	4/18866	0.00908653	0.207432	0.177631	PRKCA	1	Ast_0
GO:0003025	regulation of systemic arterial blood pressure by baroreceptor feedback	1/43	4/18866	0.00908653	0.207432	0.177631	NAV2	1	Ast_0
GO:0006562	proline catabolic process	1/43	4/18866	0.00908653	0.207432	0.177631	PRODH	1	Ast_0
GO:0010735	positive regulation of transcription via serum response element binding	1/43	4/18866	0.00908653	0.207432	0.177631	MRTFA	1	Ast_0
GO:0019470	4-hydroxyproline catabolic process	1/43	4/18866	0.00908653	0.207432	0.177631	PRODH	1	Ast_0
GO:0019471	4-hydroxyproline metabolic process	1/43	4/18866	0.00908653	0.207432	0.177631	PRODH	1	Ast_0
GO:0044860	protein localization to plasma membrane raft	1/43	4/18866	0.00908653	0.207432	0.177631	CLIP1	1	Ast_0
GO:0110024	positive regulation of cardiac muscle myoblast proliferation	1/43	4/18866	0.00908653	0.207432	0.177631	MALAT1	1	Ast_0
GO:0006026	aminoglycan catabolic process	2/43	67/18866	0.0102147	0.210816	0.180529	CD44/VCAN	2	Ast_0
GO:1904377	positive regulation of protein localization to cell periphery	2/43	68/18866	0.0105091	0.210816	0.180529	DPP10/SORBS1	2	Ast_0
GO:0021563	glossopharyngeal nerve development	1/43	5/18866	0.0113455	0.210816	0.180529	NAV2	1	Ast_0
GO:0032596	protein transport into membrane raft	1/43	5/18866	0.0113455	0.210816	0.180529	CLIP1	1	Ast_0
GO:0071798	response to prostaglandin D	1/43	5/18866	0.0113455	0.210816	0.180529	TNC	1	Ast_0
GO:0071799	cellular response to prostaglandin D stimulus	1/43	5/18866	0.0113455	0.210816	0.180529	TNC	1	Ast_0
GO:0106071	positive regulation of adenylate cyclase-activating G protein-coupled receptor signaling pathway	1/43	5/18866	0.0113455	0.210816	0.180529	PRKCA	1	Ast_0
GO:1904906	positive regulation of endothelial cell-matrix adhesion via fibronectin	1/43	5/18866	0.0113455	0.210816	0.180529	RIN2	1	Ast_0
GO:0051145	smooth muscle cell differentiation	2/43	73/18866	0.0120371	0.218582	0.187179	MRTFA/MRTFB	2	Ast_0
GO:0070487	monocyte aggregation	1/43	6/18866	0.0135995	0.226051	0.193575	CD44	1	Ast_0
GO:1902564	negative regulation of neutrophil activation	1/43	6/18866	0.0135995	0.226051	0.193575	ABR	1	Ast_0
GO:0021954	central nervous system neuron development	2/43	82/18866	0.0150161	0.226051	0.193575	DCLK1/DCLK2	2	Ast_0
GO:0021910	smoothened signaling pathway involved in ventral spinal cord patterning	1/43	7/18866	0.0158485	0.226051	0.193575	RFX4	1	Ast_0
GO:0035405	histone-threonine phosphorylation	1/43	7/18866	0.0158485	0.226051	0.193575	PRKCA	1	Ast_0
GO:0110021	cardiac muscle myoblast proliferation	1/43	7/18866	0.0158485	0.226051	0.193575	MALAT1	1	Ast_0
GO:0110022	regulation of cardiac muscle myoblast proliferation	1/43	7/18866	0.0158485	0.226051	0.193575	MALAT1	1	Ast_0
GO:0060560	developmental growth involved in morphogenesis	3/43	236/18866	0.0165116	0.226051	0.193575	CDH4/DCLK1/TNC	3	Ast_0
GO:0097581	lamellipodium organization	2/43	87/18866	0.0167944	0.226051	0.193575	ARHGEF4/CD44	2	Ast_0
GO:0006477	protein sulfation	1/43	8/18866	0.0180924	0.226051	0.193575	TPST1	1	Ast_0
GO:0032594	protein transport within lipid bilayer	1/43	8/18866	0.0180924	0.226051	0.193575	CLIP1	1	Ast_0
GO:0034351	negative regulation of glial cell apoptotic process	1/43	8/18866	0.0180924	0.226051	0.193575	PRKCA	1	Ast_0
GO:0043313	regulation of neutrophil degranulation	1/43	8/18866	0.0180924	0.226051	0.193575	ABR	1	Ast_0
GO:0060158	phospholipase C-activating dopamine receptor signaling pathway	1/43	8/18866	0.0180924	0.226051	0.193575	GNA14	1	Ast_0
GO:0060638	mesenchymal-epithelial cell signaling	1/43	8/18866	0.0180924	0.226051	0.193575	TNC	1	Ast_0
GO:0090674	endothelial cell-matrix adhesion via fibronectin	1/43	8/18866	0.0180924	0.226051	0.193575	RIN2	1	Ast_0
GO:1904904	regulation of endothelial cell-matrix adhesion via fibronectin	1/43	8/18866	0.0180924	0.226051	0.193575	RIN2	1	Ast_0
GO:0034103	regulation of tissue remodeling	2/43	91/18866	0.0182787	0.226051	0.193575	ABR/PRKCA	2	Ast_0
GO:0060333	interferon-gamma-mediated signaling pathway	2/43	91/18866	0.0182787	0.226051	0.193575	CAMK2G/CD44	2	Ast_0
GO:0002692	negative regulation of cellular extravasation	1/43	9/18866	0.0203313	0.226051	0.193575	ABR	1	Ast_0
GO:0014012	peripheral nervous system axon regeneration	1/43	9/18866	0.0203313	0.226051	0.193575	TNC	1	Ast_0
GO:0021860	pyramidal neuron development	1/43	9/18866	0.0203313	0.226051	0.193575	DCLK2	1	Ast_0
GO:0031666	positive regulation of lipopolysaccharide-mediated signaling pathway	1/43	9/18866	0.0203313	0.226051	0.193575	PRKCA	1	Ast_0
GO:1903044	protein localization to membrane raft	1/43	9/18866	0.0203313	0.226051	0.193575	CLIP1	1	Ast_0
GO:0007044	cell-substrate junction assembly	2/43	99/18866	0.0214068	0.226051	0.193575	DST/SORBS1	2	Ast_0
GO:0001578	microtubule bundle formation	2/43	101/18866	0.0222213	0.226051	0.193575	CLIP1/NAV1	2	Ast_0
GO:0002887	negative regulation of myeloid leukocyte mediated immunity	1/43	10/18866	0.0225653	0.226051	0.193575	ABR	1	Ast_0
GO:0002934	desmosome organization	1/43	10/18866	0.0225653	0.226051	0.193575	PRKCA	1	Ast_0
GO:0006560	proline metabolic process	1/43	10/18866	0.0225653	0.226051	0.193575	PRODH	1	Ast_0
GO:0021859	pyramidal neuron differentiation	1/43	10/18866	0.0225653	0.226051	0.193575	DCLK2	1	Ast_0
GO:0034350	regulation of glial cell apoptotic process	1/43	10/18866	0.0225653	0.226051	0.193575	PRKCA	1	Ast_0
GO:0090673	endothelial cell-matrix adhesion	1/43	10/18866	0.0225653	0.226051	0.193575	RIN2	1	Ast_0
GO:2000288	positive regulation of myoblast proliferation	1/43	10/18866	0.0225653	0.226051	0.193575	MALAT1	1	Ast_0
GO:0043502	regulation of muscle adaptation	2/43	102/18866	0.0226334	0.226051	0.193575	CAMK2G/PRKCA	2	Ast_0
GO:0150115	cell-substrate junction organization	2/43	102/18866	0.0226334	0.226051	0.193575	DST/SORBS1	2	Ast_0
GO:1903076	regulation of protein localization to plasma membrane	2/43	102/18866	0.0226334	0.226051	0.193575	DPP10/SORBS1	2	Ast_0
GO:0035331	negative regulation of hippo signaling	1/43	11/18866	0.0247943	0.241593	0.206884	WWC1	1	Ast_0
GO:2000392	regulation of lamellipodium morphogenesis	1/43	11/18866	0.0247943	0.241593	0.206884	CD44	1	Ast_0
GO:0001976	nervous system process involved in regulation of systemic arterial blood pressure	1/43	12/18866	0.0270183	0.242558	0.20771	NAV2	1	Ast_0
GO:0007077	mitotic nuclear envelope disassembly	1/43	12/18866	0.0270183	0.242558	0.20771	PRKCA	1	Ast_0
GO:0030208	dermatan sulfate biosynthetic process	1/43	12/18866	0.0270183	0.242558	0.20771	VCAN	1	Ast_0
GO:0031581	hemidesmosome assembly	1/43	12/18866	0.0270183	0.242558	0.20771	DST	1	Ast_0
GO:0043301	negative regulation of leukocyte degranulation	1/43	12/18866	0.0270183	0.242558	0.20771	ABR	1	Ast_0
GO:0060213	positive regulation of nuclear-transcribed mRNA poly(A) tail shortening	1/43	12/18866	0.0270183	0.242558	0.20771	TNRC6A	1	Ast_0
GO:2001214	positive regulation of vasculogenesis	1/43	12/18866	0.0270183	0.242558	0.20771	RIN2	1	Ast_0
GO:1903510	mucopolysaccharide metabolic process	2/43	113/18866	0.0273718	0.242848	0.207959	CD44/VCAN	2	Ast_0
GO:1903828	negative regulation of cellular protein localization	2/43	116/18866	0.028728	0.242848	0.207959	DCLK1/DCLK2	2	Ast_0
GO:0021554	optic nerve development	1/43	13/18866	0.0292374	0.242848	0.207959	NAV2	1	Ast_0
GO:0030205	dermatan sulfate metabolic process	1/43	13/18866	0.0292374	0.242848	0.207959	VCAN	1	Ast_0
GO:0060312	regulation of blood vessel remodeling	1/43	13/18866	0.0292374	0.242848	0.207959	ABR	1	Ast_0
GO:1902563	regulation of neutrophil activation	1/43	13/18866	0.0292374	0.242848	0.207959	ABR	1	Ast_0
GO:0030207	chondroitin sulfate catabolic process	1/43	14/18866	0.0314515	0.242848	0.207959	VCAN	1	Ast_0
GO:0050872	white fat cell differentiation	1/43	14/18866	0.0314515	0.242848	0.207959	PRDM16	1	Ast_0
GO:0060211	regulation of nuclear-transcribed mRNA poly(A) tail shortening	1/43	14/18866	0.0314515	0.242848	0.207959	TNRC6A	1	Ast_0
GO:0070486	leukocyte aggregation	1/43	14/18866	0.0314515	0.242848	0.207959	CD44	1	Ast_0
GO:0106070	regulation of adenylate cyclase-activating G protein-coupled receptor signaling pathway	1/43	14/18866	0.0314515	0.242848	0.207959	PRKCA	1	Ast_0
GO:0048675	axon extension	2/43	123/18866	0.0319949	0.242848	0.207959	CDH4/DCLK1	2	Ast_0
GO:1904375	regulation of protein localization to cell periphery	2/43	123/18866	0.0319949	0.242848	0.207959	DPP10/SORBS1	2	Ast_0
GO:0043500	muscle adaptation	2/43	125/18866	0.0329542	0.242848	0.207959	CAMK2G/PRKCA	2	Ast_0
GO:0014733	regulation of skeletal muscle adaptation	1/43	15/18866	0.0336607	0.242848	0.207959	CAMK2G	1	Ast_0
GO:0034349	glial cell apoptotic process	1/43	15/18866	0.0336607	0.242848	0.207959	PRKCA	1	Ast_0
GO:0043518	negative regulation of DNA damage response, signal transduction by p53 class mediator	1/43	15/18866	0.0336607	0.242848	0.207959	CD44	1	Ast_0
GO:0045651	positive regulation of macrophage differentiation	1/43	15/18866	0.0336607	0.242848	0.207959	PRKCA	1	Ast_0
GO:0050651	dermatan sulfate proteoglycan biosynthetic process	1/43	15/18866	0.0336607	0.242848	0.207959	VCAN	1	Ast_0
GO:1900180	regulation of protein localization to nucleus	2/43	127/18866	0.0339248	0.242848	0.207959	DCLK1/DCLK2	2	Ast_0
GO:1905477	positive regulation of protein localization to membrane	2/43	127/18866	0.0339248	0.242848	0.207959	DPP10/SORBS1	2	Ast_0
GO:0030214	hyaluronan catabolic process	1/43	16/18866	0.0358649	0.242848	0.207959	CD44	1	Ast_0
GO:0030397	membrane disassembly	1/43	16/18866	0.0358649	0.242848	0.207959	PRKCA	1	Ast_0
GO:0034116	positive regulation of heterotypic cell-cell adhesion	1/43	16/18866	0.0358649	0.242848	0.207959	CD44	1	Ast_0
GO:0045725	positive regulation of glycogen biosynthetic process	1/43	16/18866	0.0358649	0.242848	0.207959	SORBS1	1	Ast_0
GO:0050655	dermatan sulfate proteoglycan metabolic process	1/43	16/18866	0.0358649	0.242848	0.207959	VCAN	1	Ast_0
GO:0051081	nuclear envelope disassembly	1/43	16/18866	0.0358649	0.242848	0.207959	PRKCA	1	Ast_0
GO:1902166	negative regulation of intrinsic apoptotic signaling pathway in response to DNA damage by p53 class mediator	1/43	16/18866	0.0358649	0.242848	0.207959	CD44	1	Ast_0
GO:2001212	regulation of vasculogenesis	1/43	16/18866	0.0358649	0.242848	0.207959	RIN2	1	Ast_0
GO:0010595	positive regulation of endothelial cell migration	2/43	132/18866	0.0363997	0.2432	0.208261	PRKCA/RIN2	2	Ast_0
GO:0051056	regulation of small GTPase mediated signal transduction	3/43	323/18866	0.037086	0.2432	0.208261	ABR/ARHGEF4/MMD2	3	Ast_0
GO:0021783	preganglionic parasympathetic fiber development	1/43	17/18866	0.0380643	0.2432	0.208261	NAV2	1	Ast_0
GO:0070875	positive regulation of glycogen metabolic process	1/43	17/18866	0.0380643	0.2432	0.208261	SORBS1	1	Ast_0
GO:0072673	lamellipodium morphogenesis	1/43	17/18866	0.0380643	0.2432	0.208261	CD44	1	Ast_0
GO:0090336	positive regulation of brown fat cell differentiation	1/43	17/18866	0.0380643	0.2432	0.208261	PRDM16	1	Ast_0
GO:0033865	nucleoside bisphosphate metabolic process	2/43	138/18866	0.0394592	0.2432	0.208261	ACOT11/TPST1	2	Ast_0
GO:0033875	ribonucleoside bisphosphate metabolic process	2/43	138/18866	0.0394592	0.2432	0.208261	ACOT11/TPST1	2	Ast_0
GO:0034032	purine nucleoside bisphosphate metabolic process	2/43	138/18866	0.0394592	0.2432	0.208261	ACOT11/TPST1	2	Ast_0
GO:0007221	positive regulation of transcription of Notch receptor target	1/43	18/18866	0.0402587	0.2432	0.208261	WWC1	1	Ast_0
GO:0035330	regulation of hippo signaling	1/43	18/18866	0.0402587	0.2432	0.208261	WWC1	1	Ast_0
GO:0051923	sulfation	1/43	18/18866	0.0402587	0.2432	0.208261	TPST1	1	Ast_0
GO:1900153	positive regulation of nuclear-transcribed mRNA catabolic process, deadenylation-dependent decay	1/43	18/18866	0.0402587	0.2432	0.208261	TNRC6A	1	Ast_0
GO:1902165	regulation of intrinsic apoptotic signaling pathway in response to DNA damage by p53 class mediator	1/43	18/18866	0.0402587	0.2432	0.208261	CD44	1	Ast_0
GO:1990778	protein localization to cell periphery	3/43	340/18866	0.0421476	0.2432	0.208261	CLIP1/DPP10/SORBS1	3	Ast_0
GO:0030011	maintenance of cell polarity	1/43	19/18866	0.0424483	0.2432	0.208261	DST	1	Ast_0
GO:0045780	positive regulation of bone resorption	1/43	19/18866	0.0424483	0.2432	0.208261	PRKCA	1	Ast_0
GO:0046852	positive regulation of bone remodeling	1/43	19/18866	0.0424483	0.2432	0.208261	PRKCA	1	Ast_0
GO:0048486	parasympathetic nervous system development	1/43	19/18866	0.0424483	0.2432	0.208261	NAV2	1	Ast_0
GO:0060602	branch elongation of an epithelium	1/43	19/18866	0.0424483	0.2432	0.208261	TNC	1	Ast_0
GO:0106106	cold-induced thermogenesis	2/43	144/18866	0.0426133	0.2432	0.208261	ACOT11/PRDM16	2	Ast_0
GO:0120161	regulation of cold-induced thermogenesis	2/43	144/18866	0.0426133	0.2432	0.208261	ACOT11/PRDM16	2	Ast_0
GO:0008090	retrograde axonal transport	1/43	20/18866	0.044633	0.249383	0.213555	DST	1	Ast_0
GO:0043950	positive regulation of cAMP-mediated signaling	1/43	20/18866	0.044633	0.249383	0.213555	PRKCA	1	Ast_0
GO:1900151	regulation of nuclear-transcribed mRNA catabolic process, deadenylation-dependent decay	1/43	20/18866	0.044633	0.249383	0.213555	TNRC6A	1	Ast_0
GO:0090330	regulation of platelet aggregation	1/43	21/18866	0.0468128	0.258213	0.221117	PRKCA	1	Ast_0
GO:0071774	response to fibroblast growth factor	2/43	153/18866	0.0475156	0.258213	0.221117	CD44/TNC	2	Ast_0
GO:1990845	adaptive thermogenesis	2/43	155/18866	0.0486321	0.258213	0.221117	ACOT11/PRDM16	2	Ast_0
GO:0021513	spinal cord dorsal/ventral patterning	1/43	22/18866	0.0489878	0.258213	0.221117	RFX4	1	Ast_0
GO:0034104	negative regulation of tissue remodeling	1/43	22/18866	0.0489878	0.258213	0.221117	ABR	1	Ast_0
GO:0071379	cellular response to prostaglandin stimulus	1/43	22/18866	0.0489878	0.258213	0.221117	TNC	1	Ast_0
GO:0030168	platelet activation	2/43	158/18866	0.0503247	0.258213	0.221117	GNA14/PRKCA	2	Ast_0
GO:0030203	glycosaminoglycan metabolic process	2/43	158/18866	0.0503247	0.258213	0.221117	CD44/VCAN	2	Ast_0
GO:0043586	tongue development	1/43	23/18866	0.0511579	0.258213	0.221117	PRDM16	1	Ast_0
GO:0045649	regulation of macrophage differentiation	1/43	23/18866	0.0511579	0.258213	0.221117	PRKCA	1	Ast_0
GO:0071305	cellular response to vitamin D	1/43	23/18866	0.0511579	0.258213	0.221117	TNC	1	Ast_0
GO:0071577	zinc ion transmembrane transport	1/43	23/18866	0.0511579	0.258213	0.221117	SLC39A11	1	Ast_0
GO:1902254	negative regulation of intrinsic apoptotic signaling pathway by p53 class mediator	1/43	23/18866	0.0511579	0.258213	0.221117	CD44	1	Ast_0
GO:0006790	sulfur compound metabolic process	3/43	371/18866	0.0522287	0.258213	0.221117	ACOT11/TPST1/VCAN	3	Ast_0
GO:0043467	regulation of generation of precursor metabolites and energy	2/43	162/18866	0.0526144	0.258213	0.221117	PRDM16/SORBS1	2	Ast_0
GO:0021511	spinal cord patterning	1/43	24/18866	0.0533231	0.258213	0.221117	RFX4	1	Ast_0
GO:0034035	purine ribonucleoside bisphosphate metabolic process	1/43	24/18866	0.0533231	0.258213	0.221117	TPST1	1	Ast_0
GO:0046628	positive regulation of insulin receptor signaling pathway	1/43	24/18866	0.0533231	0.258213	0.221117	SORBS1	1	Ast_0
GO:0050427	3'-phosphoadenosine 5'-phosphosulfate metabolic process	1/43	24/18866	0.0533231	0.258213	0.221117	TPST1	1	Ast_0
GO:0090335	regulation of brown fat cell differentiation	1/43	24/18866	0.0533231	0.258213	0.221117	PRDM16	1	Ast_0
GO:1903306	negative regulation of regulated secretory pathway	1/43	24/18866	0.0533231	0.258213	0.221117	ABR	1	Ast_0
GO:2000291	regulation of myoblast proliferation	1/43	24/18866	0.0533231	0.258213	0.221117	MALAT1	1	Ast_0
GO:0001764	neuron migration	2/43	164/18866	0.0537732	0.258824	0.22164	DCLK1/NAV1	2	Ast_0
GO:0021884	forebrain neuron development	1/43	26/18866	0.0576392	0.265401	0.227272	DCLK2	1	Ast_0
GO:0021952	central nervous system projection neuron axonogenesis	1/43	26/18866	0.0576392	0.265401	0.227272	DCLK1	1	Ast_0
GO:0030206	chondroitin sulfate biosynthetic process	1/43	26/18866	0.0576392	0.265401	0.227272	VCAN	1	Ast_0
GO:0031664	regulation of lipopolysaccharide-mediated signaling pathway	1/43	26/18866	0.0576392	0.265401	0.227272	PRKCA	1	Ast_0
GO:0034114	regulation of heterotypic cell-cell adhesion	1/43	26/18866	0.0576392	0.265401	0.227272	CD44	1	Ast_0
GO:0043501	skeletal muscle adaptation	1/43	26/18866	0.0576392	0.265401	0.227272	CAMK2G	1	Ast_0
GO:0060740	prostate gland epithelium morphogenesis	1/43	26/18866	0.0576392	0.265401	0.227272	TNC	1	Ast_0
GO:0006022	aminoglycan metabolic process	2/43	172/18866	0.0584986	0.265401	0.227272	CD44/VCAN	2	Ast_0
GO:1990138	neuron projection extension	2/43	172/18866	0.0584986	0.265401	0.227272	CDH4/DCLK1	2	Ast_0
GO:0030900	forebrain development	3/43	391/18866	0.0593013	0.265401	0.227272	DCLK1/DCLK2/RFX4	3	Ast_0
GO:0001659	temperature homeostasis	2/43	174/18866	0.0597019	0.265401	0.227272	ACOT11/PRDM16	2	Ast_0
GO:0006829	zinc ion transport	1/43	27/18866	0.05979	0.265401	0.227272	SLC39A11	1	Ast_0
GO:0009065	glutamine family amino acid catabolic process	1/43	27/18866	0.05979	0.265401	0.227272	PRODH	1	Ast_0
GO:1900078	positive regulation of cellular response to insulin stimulus	1/43	27/18866	0.05979	0.265401	0.227272	SORBS1	1	Ast_0
GO:0030198	extracellular matrix organization	3/43	395/18866	0.060768	0.265484	0.227343	CD44/TNC/VCAN	3	Ast_0
GO:0010634	positive regulation of epithelial cell migration	2/43	176/18866	0.0609139	0.265484	0.227343	PRKCA/RIN2	2	Ast_0
GO:0043062	extracellular structure organization	3/43	396/18866	0.0611374	0.265484	0.227343	CD44/TNC/VCAN	3	Ast_0
GO:0045745	positive regulation of G protein-coupled receptor signaling pathway	1/43	28/18866	0.0619361	0.265484	0.227343	PRKCA	1	Ast_0
GO:0051450	myoblast proliferation	1/43	28/18866	0.0619361	0.265484	0.227343	MALAT1	1	Ast_0
GO:0060512	prostate gland morphogenesis	1/43	28/18866	0.0619361	0.265484	0.227343	TNC	1	Ast_0
GO:0048771	tissue remodeling	2/43	178/18866	0.0621345	0.265484	0.227343	ABR/PRKCA	2	Ast_0
GO:0060441	epithelial tube branching involved in lung morphogenesis	1/43	29/18866	0.0640773	0.271307	0.232329	TNC	1	Ast_0
GO:0071346	cellular response to interferon-gamma	2/43	182/18866	0.0646007	0.271307	0.232329	CAMK2G/CD44	2	Ast_0
GO:0003401	axis elongation	1/43	30/18866	0.0662138	0.271307	0.232329	TNC	1	Ast_0
GO:0005979	regulation of glycogen biosynthetic process	1/43	30/18866	0.0662138	0.271307	0.232329	SORBS1	1	Ast_0
GO:0010962	regulation of glucan biosynthetic process	1/43	30/18866	0.0662138	0.271307	0.232329	SORBS1	1	Ast_0
GO:0031116	positive regulation of microtubule polymerization	1/43	30/18866	0.0662138	0.271307	0.232329	CLIP1	1	Ast_0
GO:0034110	regulation of homotypic cell-cell adhesion	1/43	30/18866	0.0662138	0.271307	0.232329	PRKCA	1	Ast_0
GO:0043457	regulation of cellular respiration	1/43	30/18866	0.0662138	0.271307	0.232329	PRDM16	1	Ast_0
GO:0050650	chondroitin sulfate proteoglycan biosynthetic process	1/43	31/18866	0.0683455	0.275798	0.236175	VCAN	1	Ast_0
GO:1902230	negative regulation of intrinsic apoptotic signaling pathway in response to DNA damage	1/43	31/18866	0.0683455	0.275798	0.236175	CD44	1	Ast_0
GO:1902253	regulation of intrinsic apoptotic signaling pathway by p53 class mediator	1/43	31/18866	0.0683455	0.275798	0.236175	CD44	1	Ast_0
GO:0034694	response to prostaglandin	1/43	32/18866	0.0704724	0.277135	0.23732	TNC	1	Ast_0
GO:0038128	ERBB2 signaling pathway	1/43	32/18866	0.0704724	0.277135	0.23732	PRKCA	1	Ast_0
GO:0042219	cellular modified amino acid catabolic process	1/43	32/18866	0.0704724	0.277135	0.23732	PRODH	1	Ast_0
GO:0071295	cellular response to vitamin	1/43	32/18866	0.0704724	0.277135	0.23732	TNC	1	Ast_0
GO:0021953	central nervous system neuron differentiation	2/43	192/18866	0.0709084	0.277135	0.23732	DCLK1/DCLK2	2	Ast_0
GO:0002691	regulation of cellular extravasation	1/43	33/18866	0.0725946	0.277135	0.23732	ABR	1	Ast_0
GO:0006536	glutamate metabolic process	1/43	33/18866	0.0725946	0.277135	0.23732	PRODH	1	Ast_0
GO:0045879	negative regulation of smoothened signaling pathway	1/43	33/18866	0.0725946	0.277135	0.23732	RFX4	1	Ast_0
GO:0045920	negative regulation of exocytosis	1/43	33/18866	0.0725946	0.277135	0.23732	ABR	1	Ast_0
GO:1901797	negative regulation of signal transduction by p53 class mediator	1/43	33/18866	0.0725946	0.277135	0.23732	CD44	1	Ast_0
GO:1901136	carbohydrate derivative catabolic process	2/43	195/18866	0.0728391	0.277135	0.23732	CD44/VCAN	2	Ast_0
GO:1905475	regulation of protein localization to membrane	2/43	195/18866	0.0728391	0.277135	0.23732	DPP10/SORBS1	2	Ast_0
GO:0045785	positive regulation of cell adhesion	3/43	428/18866	0.073513	0.278374	0.238381	CD44/PRKCA/RIN2	3	Ast_0
GO:0031112	positive regulation of microtubule polymerization or depolymerization	1/43	34/18866	0.0747121	0.280258	0.239994	CLIP1	1	Ast_0
GO:0043516	regulation of DNA damage response, signal transduction by p53 class mediator	1/43	34/18866	0.0747121	0.280258	0.239994	CD44	1	Ast_0
GO:0034329	cell junction assembly	3/43	434/18866	0.0759508	0.283573	0.242833	DST/PRKCA/SORBS1	3	Ast_0
GO:0034341	response to interferon-gamma	2/43	202/18866	0.0774099	0.28667	0.245485	CAMK2G/CD44	2	Ast_0
GO:0000289	nuclear-transcribed mRNA poly(A) tail shortening	1/43	36/18866	0.0789329	0.28667	0.245485	TNRC6A	1	Ast_0
GO:0010543	regulation of platelet activation	1/43	36/18866	0.0789329	0.28667	0.245485	PRKCA	1	Ast_0
GO:0021955	central nervous system neuron axonogenesis	1/43	36/18866	0.0789329	0.28667	0.245485	DCLK1	1	Ast_0
GO:0033280	response to vitamin D	1/43	36/18866	0.0789329	0.28667	0.245485	TNC	1	Ast_0
GO:0070873	regulation of glycogen metabolic process	1/43	36/18866	0.0789329	0.28667	0.245485	SORBS1	1	Ast_0
GO:0030212	hyaluronan metabolic process	1/43	37/18866	0.0810362	0.292963	0.250874	CD44	1	Ast_0
GO:0061013	regulation of mRNA catabolic process	2/43	208/18866	0.0813991	0.292963	0.250874	PRKCA/TNRC6A	2	Ast_0
GO:0045216	cell-cell junction organization	2/43	210/18866	0.0827429	0.293915	0.251689	CDH4/PRKCA	2	Ast_0
GO:0007223	Wnt signaling pathway, calcium modulating pathway	1/43	38/18866	0.0831349	0.293915	0.251689	TNRC6A	1	Ast_0
GO:0032885	regulation of polysaccharide biosynthetic process	1/43	38/18866	0.0831349	0.293915	0.251689	SORBS1	1	Ast_0
GO:0051567	histone H3-K9 methylation	1/43	38/18866	0.0831349	0.293915	0.251689	PRDM16	1	Ast_0
GO:0030073	insulin secretion	2/43	213/18866	0.0847717	0.296078	0.253541	CAMK2G/PRKCA	2	Ast_0
GO:0030204	chondroitin sulfate metabolic process	1/43	39/18866	0.0852289	0.296078	0.253541	VCAN	1	Ast_0
GO:0046326	positive regulation of glucose import	1/43	39/18866	0.0852289	0.296078	0.253541	SORBS1	1	Ast_0
GO:1902229	regulation of intrinsic apoptotic signaling pathway in response to DNA damage	1/43	39/18866	0.0852289	0.296078	0.253541	CD44	1	Ast_0
GO:0070374	positive regulation of ERK1 and ERK2 cascade	2/43	215/18866	0.0861328	0.297922	0.255121	CD44/PRKCA	2	Ast_0
GO:0010613	positive regulation of cardiac muscle hypertrophy	1/43	40/18866	0.0873182	0.29943	0.256412	PRKCA	1	Ast_0
GO:0016572	histone phosphorylation	1/43	40/18866	0.0873182	0.29943	0.256412	PRKCA	1	Ast_0
GO:0071805	potassium ion transmembrane transport	2/43	218/18866	0.0881869	0.301117	0.257856	DPP10/KCNN3	2	Ast_0
GO:0007212	dopamine receptor signaling pathway	1/43	41/18866	0.0894028	0.301734	0.258385	GNA14	1	Ast_0
GO:0014742	positive regulation of muscle hypertrophy	1/43	41/18866	0.0894028	0.301734	0.258385	PRKCA	1	Ast_0
GO:0007163	establishment or maintenance of cell polarity	2/43	220/18866	0.0895646	0.301734	0.258385	DST/WWC1	2	Ast_0
GO:0003012	muscle system process	3/43	467/18866	0.0899912	0.301734	0.258385	CAMK2G/PRKCA/SORBS1	3	Ast_0
GO:0031669	cellular response to nutrient levels	2/43	221/18866	0.0902559	0.301734	0.258385	TNC/TNRC6A	2	Ast_0
GO:0010907	positive regulation of glucose metabolic process	1/43	42/18866	0.0914828	0.302412	0.258965	SORBS1	1	Ast_0
GO:0046621	negative regulation of organ growth	1/43	42/18866	0.0914828	0.302412	0.258965	WWC1	1	Ast_0
GO:0070838	divalent metal ion transport	3/43	471/18866	0.0917636	0.302412	0.258965	CACNA2D3/CAMK2G/SLC39A11	3	Ast_0
GO:0008631	intrinsic apoptotic signaling pathway in response to oxidative stress	1/43	43/18866	0.0935581	0.302412	0.258965	PRODH	1	Ast_0
GO:0045124	regulation of bone resorption	1/43	43/18866	0.0935581	0.302412	0.258965	PRKCA	1	Ast_0
GO:0045773	positive regulation of axon extension	1/43	43/18866	0.0935581	0.302412	0.258965	CDH4	1	Ast_0
GO:0072511	divalent inorganic cation transport	3/43	478/18866	0.0949009	0.302412	0.258965	CACNA2D3/CAMK2G/SLC39A11	3	Ast_0
GO:0031670	cellular response to nutrient	1/43	44/18866	0.0956288	0.302412	0.258965	TNC	1	Ast_0
GO:0032881	regulation of polysaccharide metabolic process	1/43	44/18866	0.0956288	0.302412	0.258965	SORBS1	1	Ast_0
GO:0035329	hippo signaling	1/43	44/18866	0.0956288	0.302412	0.258965	WWC1	1	Ast_0
GO:0050654	chondroitin sulfate proteoglycan metabolic process	1/43	44/18866	0.0956288	0.302412	0.258965	VCAN	1	Ast_0
GO:0120009	intermembrane lipid transfer	1/43	44/18866	0.0956288	0.302412	0.258965	PITPNC1	1	Ast_0
GO:0007409	axonogenesis	3/43	482/18866	0.0967137	0.302412	0.258965	CDH4/DCLK1/PRKCA	3	Ast_0
GO:0001649	osteoblast differentiation	2/43	231/18866	0.0972558	0.302412	0.258965	TNC/VCAN	2	Ast_0
GO:0001974	blood vessel remodeling	1/43	45/18866	0.0976949	0.302412	0.258965	ABR	1	Ast_0
GO:0010828	positive regulation of glucose transmembrane transport	1/43	45/18866	0.0976949	0.302412	0.258965	SORBS1	1	Ast_0
GO:0034105	positive regulation of tissue remodeling	1/43	45/18866	0.0976949	0.302412	0.258965	PRKCA	1	Ast_0
GO:0042771	intrinsic apoptotic signaling pathway in response to DNA damage by p53 class mediator	1/43	45/18866	0.0976949	0.302412	0.258965	CD44	1	Ast_0
GO:0043114	regulation of vascular permeability	1/43	45/18866	0.0976949	0.302412	0.258965	ABR	1	Ast_0
GO:0007188	adenylate cyclase-modulating G protein-coupled receptor signaling pathway	2/43	233/18866	0.0986742	0.302412	0.258965	GNA14/PRKCA	2	Ast_0
GO:0009266	response to temperature stimulus	2/43	233/18866	0.0986742	0.302412	0.258965	ACOT11/CAMK2G	2	Ast_0
GO:0005978	glycogen biosynthetic process	1/43	46/18866	0.0997564	0.302412	0.258965	SORBS1	1	Ast_0
GO:0009250	glucan biosynthetic process	1/43	46/18866	0.0997564	0.302412	0.258965	SORBS1	1	Ast_0
GO:1904018	positive regulation of vasculature development	2/43	235/18866	0.100099	0.302412	0.258965	PRKCA/RIN2	2	Ast_0
GO:0048588	developmental cell growth	2/43	237/18866	0.101529	0.302412	0.258965	CDH4/DCLK1	2	Ast_0
GO:0007157	heterophilic cell-cell adhesion via plasma membrane cell adhesion molecules	1/43	47/18866	0.101813	0.302412	0.258965	CDH4	1	Ast_0
GO:0030225	macrophage differentiation	1/43	47/18866	0.101813	0.302412	0.258965	PRKCA	1	Ast_0
GO:0043300	regulation of leukocyte degranulation	1/43	47/18866	0.101813	0.302412	0.258965	ABR	1	Ast_0
GO:0048483	autonomic nervous system development	1/43	47/18866	0.101813	0.302412	0.258965	NAV2	1	Ast_0
GO:0120163	negative regulation of cold-induced thermogenesis	1/43	47/18866	0.101813	0.302412	0.258965	ACOT11	1	Ast_0
GO:0010594	regulation of endothelial cell migration	2/43	238/18866	0.102246	0.302573	0.259104	PRKCA/RIN2	2	Ast_0
GO:0009409	response to cold	1/43	48/18866	0.103866	0.306231	0.262236	ACOT11	1	Ast_0
GO:0006813	potassium ion transport	2/43	242/18866	0.10513	0.306965	0.262864	DPP10/KCNN3	2	Ast_0
GO:0002686	negative regulation of leukocyte migration	1/43	49/18866	0.105913	0.306965	0.262864	ABR	1	Ast_0
GO:0030850	prostate gland development	1/43	49/18866	0.105913	0.306965	0.262864	TNC	1	Ast_0
GO:0061647	histone H3-K9 modification	1/43	49/18866	0.105913	0.306965	0.262864	PRDM16	1	Ast_0
GO:0007528	neuromuscular junction development	1/43	50/18866	0.107956	0.306965	0.262864	TNC	1	Ast_0
GO:0045104	intermediate filament cytoskeleton organization	1/43	50/18866	0.107956	0.306965	0.262864	DST	1	Ast_0
GO:0046850	regulation of bone remodeling	1/43	50/18866	0.107956	0.306965	0.262864	PRKCA	1	Ast_0
GO:0050873	brown fat cell differentiation	1/43	50/18866	0.107956	0.306965	0.262864	PRDM16	1	Ast_0
GO:0061014	positive regulation of mRNA catabolic process	1/43	50/18866	0.107956	0.306965	0.262864	TNRC6A	1	Ast_0
GO:1902743	regulation of lamellipodium organization	1/43	50/18866	0.107956	0.306965	0.262864	CD44	1	Ast_0
GO:0021545	cranial nerve development	1/43	51/18866	0.109995	0.307294	0.263146	NAV2	1	Ast_0
GO:0021879	forebrain neuron differentiation	1/43	51/18866	0.109995	0.307294	0.263146	DCLK2	1	Ast_0
GO:0031113	regulation of microtubule polymerization	1/43	51/18866	0.109995	0.307294	0.263146	CLIP1	1	Ast_0
GO:0045103	intermediate filament-based process	1/43	51/18866	0.109995	0.307294	0.263146	DST	1	Ast_0
GO:0050885	neuromuscular process controlling balance	1/43	51/18866	0.109995	0.307294	0.263146	ABR	1	Ast_0
GO:0002704	negative regulation of leukocyte mediated immunity	1/43	52/18866	0.112029	0.308659	0.264315	ABR	1	Ast_0
GO:0006998	nuclear envelope organization	1/43	52/18866	0.112029	0.308659	0.264315	PRKCA	1	Ast_0
GO:0031103	axon regeneration	1/43	52/18866	0.112029	0.308659	0.264315	TNC	1	Ast_0
GO:0060425	lung morphogenesis	1/43	52/18866	0.112029	0.308659	0.264315	TNC	1	Ast_0
GO:0031668	cellular response to extracellular stimulus	2/43	253/18866	0.113174	0.310742	0.266098	TNC/TNRC6A	2	Ast_0
GO:0043949	regulation of cAMP-mediated signaling	1/43	53/18866	0.114059	0.312098	0.26726	PRKCA	1	Ast_0
GO:0090257	regulation of muscle system process	2/43	256/18866	0.115395	0.314678	0.26947	CAMK2G/PRKCA	2	Ast_0
GO:0030072	peptide hormone secretion	2/43	257/18866	0.116138	0.315627	0.270282	CAMK2G/PRKCA	2	Ast_0
GO:0021537	telencephalon development	2/43	259/18866	0.117628	0.317727	0.272081	DCLK2/RFX4	2	Ast_0
GO:0001954	positive regulation of cell-matrix adhesion	1/43	55/18866	0.118104	0.317727	0.272081	RIN2	1	Ast_0
GO:0014888	striated muscle adaptation	1/43	55/18866	0.118104	0.317727	0.272081	CAMK2G	1	Ast_0
GO:0044273	sulfur compound catabolic process	1/43	56/18866	0.12012	0.321259	0.275104	VCAN	1	Ast_0
GO:0007187	G protein-coupled receptor signaling pathway, coupled to cyclic nucleotide second messenger	2/43	263/18866	0.120623	0.321259	0.275104	GNA14/PRKCA	2	Ast_0
GO:0045637	regulation of myeloid cell differentiation	2/43	263/18866	0.120623	0.321259	0.275104	PRKCA/TNRC6A	2	Ast_0
GO:0071398	cellular response to fatty acid	1/43	57/18866	0.122131	0.324196	0.27762	TNC	1	Ast_0
GO:0002763	positive regulation of myeloid leukocyte differentiation	1/43	58/18866	0.124138	0.327348	0.280319	PRKCA	1	Ast_0
GO:0002886	regulation of myeloid leukocyte mediated immunity	1/43	58/18866	0.124138	0.327348	0.280319	ABR	1	Ast_0
GO:0031102	neuron projection regeneration	1/43	59/18866	0.126141	0.329367	0.282048	TNC	1	Ast_0
GO:0031663	lipopolysaccharide-mediated signaling pathway	1/43	59/18866	0.126141	0.329367	0.282048	PRKCA	1	Ast_0
GO:0098930	axonal transport	1/43	59/18866	0.126141	0.329367	0.282048	DST	1	Ast_0
GO:0021872	forebrain generation of neurons	1/43	61/18866	0.130132	0.336194	0.287894	DCLK2	1	Ast_0
GO:0046324	regulation of glucose import	1/43	61/18866	0.130132	0.336194	0.287894	SORBS1	1	Ast_0
GO:0046847	filopodium assembly	1/43	61/18866	0.130132	0.336194	0.287894	ARHGEF4	1	Ast_0
GO:0034504	protein localization to nucleus	2/43	277/18866	0.131252	0.336194	0.287894	DCLK1/DCLK2	2	Ast_0
GO:0015980	energy derivation by oxidation of organic compounds	2/43	278/18866	0.132019	0.336194	0.287894	PRDM16/SORBS1	2	Ast_0
GO:0010676	positive regulation of cellular carbohydrate metabolic process	1/43	62/18866	0.132121	0.336194	0.287894	SORBS1	1	Ast_0
GO:0034113	heterotypic cell-cell adhesion	1/43	62/18866	0.132121	0.336194	0.287894	CD44	1	Ast_0
GO:0070527	platelet aggregation	1/43	62/18866	0.132121	0.336194	0.287894	PRKCA	1	Ast_0
GO:0072659	protein localization to plasma membrane	2/43	281/18866	0.134328	0.340521	0.2916	DPP10/SORBS1	2	Ast_0
GO:0016054	organic acid catabolic process	2/43	282/18866	0.1351	0.340521	0.2916	CD44/PRODH	2	Ast_0
GO:0046395	carboxylic acid catabolic process	2/43	282/18866	0.1351	0.340521	0.2916	CD44/PRODH	2	Ast_0
GO:0030166	proteoglycan biosynthetic process	1/43	64/18866	0.136086	0.340855	0.291885	VCAN	1	Ast_0
GO:0045453	bone resorption	1/43	64/18866	0.136086	0.340855	0.291885	PRKCA	1	Ast_0
GO:0007411	axon guidance	2/43	284/18866	0.136647	0.341191	0.292173	CDH4/PRKCA	2	Ast_0
GO:0097485	neuron projection guidance	2/43	285/18866	0.137422	0.342057	0.292915	CDH4/PRKCA	2	Ast_0
GO:0043542	endothelial cell migration	2/43	286/18866	0.138198	0.34292	0.293654	PRKCA/RIN2	2	Ast_0
GO:0046626	regulation of insulin receptor signaling pathway	1/43	66/18866	0.140033	0.345909	0.296213	SORBS1	1	Ast_0
GO:0097193	intrinsic apoptotic signaling pathway	2/43	290/18866	0.141312	0.345909	0.296213	CD44/PRODH	2	Ast_0
GO:0034332	adherens junction organization	1/43	67/18866	0.142	0.345909	0.296213	CDH4	1	Ast_0
GO:0045123	cellular extravasation	1/43	67/18866	0.142	0.345909	0.296213	ABR	1	Ast_0
GO:0070613	regulation of protein processing	1/43	67/18866	0.142	0.345909	0.296213	RFX4	1	Ast_0
GO:0071300	cellular response to retinoic acid	1/43	67/18866	0.142	0.345909	0.296213	TNC	1	Ast_0
GO:0050766	positive regulation of phagocytosis	1/43	68/18866	0.143963	0.349623	0.299394	ABR	1	Ast_0
GO:0030032	lamellipodium assembly	1/43	69/18866	0.145921	0.352238	0.301633	ARHGEF4	1	Ast_0
GO:1903317	regulation of protein maturation	1/43	69/18866	0.145921	0.352238	0.301633	RFX4	1	Ast_0
GO:0008088	axo-dendritic transport	1/43	70/18866	0.147875	0.355879	0.304751	DST	1	Ast_0
GO:0033692	cellular polysaccharide biosynthetic process	1/43	71/18866	0.149824	0.357649	0.306267	SORBS1	1	Ast_0
GO:0046579	positive regulation of Ras protein signal transduction	1/43	71/18866	0.149824	0.357649	0.306267	MMD2	1	Ast_0
GO:0010632	regulation of epithelial cell migration	2/43	301/18866	0.149953	0.357649	0.306267	PRKCA/RIN2	2	Ast_0
GO:0045600	positive regulation of fat cell differentiation	1/43	72/18866	0.151769	0.360903	0.309054	PRDM16	1	Ast_0
GO:0005977	glycogen metabolic process	1/43	73/18866	0.15371	0.362771	0.310653	SORBS1	1	Ast_0
GO:0010611	regulation of cardiac muscle hypertrophy	1/43	73/18866	0.15371	0.362771	0.310653	PRKCA	1	Ast_0
GO:0070372	regulation of ERK1 and ERK2 cascade	2/43	306/18866	0.153917	0.362771	0.310653	CD44/PRKCA	2	Ast_0
GO:0006073	cellular glucan metabolic process	1/43	74/18866	0.155646	0.364696	0.312301	SORBS1	1	Ast_0
GO:0044042	glucan metabolic process	1/43	74/18866	0.155646	0.364696	0.312301	SORBS1	1	Ast_0
GO:0009064	glutamine family amino acid metabolic process	1/43	75/18866	0.157578	0.364942	0.312512	PRODH	1	Ast_0
GO:0035019	somatic stem cell population maintenance	1/43	75/18866	0.157578	0.364942	0.312512	PRDM16	1	Ast_0
GO:0046323	glucose import	1/43	75/18866	0.157578	0.364942	0.312512	SORBS1	1	Ast_0
GO:1900076	regulation of cellular response to insulin stimulus	1/43	75/18866	0.157578	0.364942	0.312512	SORBS1	1	Ast_0
GO:0014743	regulation of muscle hypertrophy	1/43	76/18866	0.159506	0.368339	0.315421	PRKCA	1	Ast_0
GO:0046879	hormone secretion	2/43	314/18866	0.160302	0.369111	0.316082	CAMK2G/PRKCA	2	Ast_0
GO:0046785	microtubule polymerization	1/43	77/18866	0.161429	0.370638	0.31739	CLIP1	1	Ast_0
GO:0000271	polysaccharide biosynthetic process	1/43	78/18866	0.163349	0.370783	0.317514	SORBS1	1	Ast_0
GO:0000288	nuclear-transcribed mRNA catabolic process, deadenylation-dependent decay	1/43	78/18866	0.163349	0.370783	0.317514	TNRC6A	1	Ast_0
GO:0051057	positive regulation of small GTPase mediated signal transduction	1/43	78/18866	0.163349	0.370783	0.317514	MMD2	1	Ast_0
GO:0072332	intrinsic apoptotic signaling pathway by p53 class mediator	1/43	78/18866	0.163349	0.370783	0.317514	CD44	1	Ast_0
GO:0010827	regulation of glucose transmembrane transport	1/43	79/18866	0.165263	0.370914	0.317626	SORBS1	1	Ast_0
GO:0021675	nerve development	1/43	79/18866	0.165263	0.370914	0.317626	NAV2	1	Ast_0
GO:0043536	positive regulation of blood vessel endothelial cell migration	1/43	79/18866	0.165263	0.370914	0.317626	PRKCA	1	Ast_0
GO:1900034	regulation of cellular response to heat	1/43	79/18866	0.165263	0.370914	0.317626	CAMK2G	1	Ast_0
GO:0048678	response to axon injury	1/43	80/18866	0.167174	0.37248	0.318967	TNC	1	Ast_0
GO:0070828	heterochromatin organization	1/43	80/18866	0.167174	0.37248	0.318967	PRDM16	1	Ast_0
GO:0009914	hormone transport	2/43	323/18866	0.167546	0.37248	0.318967	CAMK2G/PRKCA	2	Ast_0
GO:0021766	hippocampus development	1/43	81/18866	0.16908	0.37248	0.318967	DCLK2	1	Ast_0
GO:0070371	ERK1 and ERK2 cascade	2/43	325/18866	0.169164	0.37248	0.318967	CD44/PRKCA	2	Ast_0
GO:0071496	cellular response to external stimulus	2/43	326/18866	0.169973	0.37248	0.318967	TNC/TNRC6A	2	Ast_0
GO:0022617	extracellular matrix disassembly	1/43	82/18866	0.170982	0.37248	0.318967	CD44	1	Ast_0
GO:0030193	regulation of blood coagulation	1/43	82/18866	0.170982	0.37248	0.318967	PRKCA	1	Ast_0
GO:0045652	regulation of megakaryocyte differentiation	1/43	82/18866	0.170982	0.37248	0.318967	TNRC6A	1	Ast_0
GO:1903313	positive regulation of mRNA metabolic process	1/43	82/18866	0.170982	0.37248	0.318967	TNRC6A	1	Ast_0
GO:0001570	vasculogenesis	1/43	83/18866	0.17288	0.37248	0.318967	RIN2	1	Ast_0
GO:0048041	focal adhesion assembly	1/43	83/18866	0.17288	0.37248	0.318967	SORBS1	1	Ast_0
GO:1900046	regulation of hemostasis	1/43	83/18866	0.17288	0.37248	0.318967	PRKCA	1	Ast_0
GO:2001021	negative regulation of response to DNA damage stimulus	1/43	83/18866	0.17288	0.37248	0.318967	CD44	1	Ast_0
GO:0045913	positive regulation of carbohydrate metabolic process	1/43	84/18866	0.174774	0.37248	0.318967	SORBS1	1	Ast_0
GO:0048864	stem cell development	1/43	84/18866	0.174774	0.37248	0.318967	MSI2	1	Ast_0
GO:0032496	response to lipopolysaccharide	2/43	334/18866	0.176477	0.37248	0.318967	ABR/PRKCA	2	Ast_0
GO:0031110	regulation of microtubule polymerization or depolymerization	1/43	85/18866	0.176663	0.37248	0.318967	CLIP1	1	Ast_0
GO:0043154	negative regulation of cysteine-type endopeptidase activity involved in apoptotic process	1/43	85/18866	0.176663	0.37248	0.318967	CD44	1	Ast_0
GO:0045844	positive regulation of striated muscle tissue development	1/43	85/18866	0.176663	0.37248	0.318967	MRTFB	1	Ast_0
GO:0048636	positive regulation of muscle organ development	1/43	85/18866	0.176663	0.37248	0.318967	MRTFB	1	Ast_0
GO:0006112	energy reserve metabolic process	1/43	86/18866	0.178548	0.37248	0.318967	SORBS1	1	Ast_0
GO:0008589	regulation of smoothened signaling pathway	1/43	86/18866	0.178548	0.37248	0.318967	RFX4	1	Ast_0
GO:0034109	homotypic cell-cell adhesion	1/43	86/18866	0.178548	0.37248	0.318967	PRKCA	1	Ast_0
GO:0034637	cellular carbohydrate biosynthetic process	1/43	86/18866	0.178548	0.37248	0.318967	SORBS1	1	Ast_0
GO:0050772	positive regulation of axonogenesis	1/43	86/18866	0.178548	0.37248	0.318967	CDH4	1	Ast_0
GO:1901863	positive regulation of muscle tissue development	1/43	86/18866	0.178548	0.37248	0.318967	MRTFB	1	Ast_0
GO:1903829	positive regulation of cellular protein localization	2/43	338/18866	0.179745	0.373573	0.319903	DPP10/SORBS1	2	Ast_0
GO:0030512	negative regulation of transforming growth factor beta receptor signaling pathway	1/43	87/18866	0.180429	0.373573	0.319903	PRDM16	1	Ast_0
GO:0046889	positive regulation of lipid biosynthetic process	1/43	88/18866	0.182305	0.373573	0.319903	SORBS1	1	Ast_0
GO:0050818	regulation of coagulation	1/43	88/18866	0.182305	0.373573	0.319903	PRKCA	1	Ast_0
GO:0007596	blood coagulation	2/43	343/18866	0.183843	0.373573	0.319903	GNA14/PRKCA	2	Ast_0
GO:1903845	negative regulation of cellular response to transforming growth factor beta stimulus	1/43	89/18866	0.184178	0.373573	0.319903	PRDM16	1	Ast_0
GO:1903311	regulation of mRNA metabolic process	2/43	344/18866	0.184664	0.373573	0.319903	PRKCA/TNRC6A	2	Ast_0
GO:0006029	proteoglycan metabolic process	1/43	90/18866	0.186046	0.373573	0.319903	VCAN	1	Ast_0
GO:0070542	response to fatty acid	1/43	90/18866	0.186046	0.373573	0.319903	TNC	1	Ast_0
GO:1903351	cellular response to dopamine	1/43	90/18866	0.186046	0.373573	0.319903	GNA14	1	Ast_0
GO:0015914	phospholipid transport	1/43	91/18866	0.18791	0.373573	0.319903	PITPNC1	1	Ast_0
GO:0033273	response to vitamin	1/43	91/18866	0.18791	0.373573	0.319903	TNC	1	Ast_0
GO:0042475	odontogenesis of dentin-containing tooth	1/43	91/18866	0.18791	0.373573	0.319903	TNC	1	Ast_0
GO:0046849	bone remodeling	1/43	91/18866	0.18791	0.373573	0.319903	PRKCA	1	Ast_0
GO:0060021	roof of mouth development	1/43	91/18866	0.18791	0.373573	0.319903	PRDM16	1	Ast_0
GO:0097306	cellular response to alcohol	1/43	91/18866	0.18791	0.373573	0.319903	TNC	1	Ast_0
GO:1901379	regulation of potassium ion transmembrane transport	1/43	91/18866	0.18791	0.373573	0.319903	DPP10	1	Ast_0
GO:1903350	response to dopamine	1/43	91/18866	0.18791	0.373573	0.319903	GNA14	1	Ast_0
GO:0007599	hemostasis	2/43	348/18866	0.187956	0.373573	0.319903	GNA14/PRKCA	2	Ast_0
GO:0050817	coagulation	2/43	349/18866	0.18878	0.37428	0.320509	GNA14/PRKCA	2	Ast_0
GO:0009953	dorsal/ventral pattern formation	1/43	92/18866	0.18977	0.375313	0.321393	RFX4	1	Ast_0
GO:0032088	negative regulation of NF-kappaB transcription factor activity	1/43	93/18866	0.191626	0.377084	0.32291	NWD1	1	Ast_0
GO:2000117	negative regulation of cysteine-type endopeptidase activity	1/43	93/18866	0.191626	0.377084	0.32291	CD44	1	Ast_0
GO:0048638	regulation of developmental growth	2/43	353/18866	0.192082	0.377084	0.32291	CDH4/WWC1	2	Ast_0
GO:0002237	response to molecule of bacterial origin	2/43	356/18866	0.194564	0.380645	0.325959	ABR/PRKCA	2	Ast_0
GO:0003073	regulation of systemic arterial blood pressure	1/43	95/18866	0.195325	0.380645	0.325959	NAV2	1	Ast_0
GO:0051668	localization within membrane	1/43	95/18866	0.195325	0.380645	0.325959	CLIP1	1	Ast_0
GO:0030516	regulation of axon extension	1/43	97/18866	0.199007	0.381171	0.32641	CDH4	1	Ast_0
GO:0036473	cell death in response to oxidative stress	1/43	97/18866	0.199007	0.381171	0.32641	PRODH	1	Ast_0
GO:0043648	dicarboxylic acid metabolic process	1/43	97/18866	0.199007	0.381171	0.32641	PRODH	1	Ast_0
GO:0050764	regulation of phagocytosis	1/43	97/18866	0.199007	0.381171	0.32641	ABR	1	Ast_0
GO:0120162	positive regulation of cold-induced thermogenesis	1/43	97/18866	0.199007	0.381171	0.32641	PRDM16	1	Ast_0
GO:1901655	cellular response to ketone	1/43	97/18866	0.199007	0.381171	0.32641	TNC	1	Ast_0
GO:0043687	post-translational protein modification	2/43	363/18866	0.200372	0.381171	0.32641	TNC/VCAN	2	Ast_0
GO:0035278	miRNA mediated inhibition of translation	1/43	98/18866	0.200843	0.381171	0.32641	TNRC6A	1	Ast_0
GO:0040033	negative regulation of translation, ncRNA-mediated	1/43	98/18866	0.200843	0.381171	0.32641	TNRC6A	1	Ast_0
GO:0045974	regulation of translation, ncRNA-mediated	1/43	98/18866	0.200843	0.381171	0.32641	TNRC6A	1	Ast_0
GO:2001243	negative regulation of intrinsic apoptotic signaling pathway	1/43	98/18866	0.200843	0.381171	0.32641	CD44	1	Ast_0
GO:0010631	epithelial cell migration	2/43	365/18866	0.202035	0.382526	0.32757	PRKCA/RIN2	2	Ast_0
GO:0043255	regulation of carbohydrate biosynthetic process	1/43	99/18866	0.202673	0.382828	0.327828	SORBS1	1	Ast_0
GO:0030219	megakaryocyte differentiation	1/43	100/18866	0.2045	0.384524	0.329281	TNRC6A	1	Ast_0
GO:0090132	epithelium migration	2/43	368/18866	0.204534	0.384524	0.329281	PRKCA/RIN2	2	Ast_0
GO:0044264	cellular polysaccharide metabolic process	1/43	101/18866	0.206323	0.386071	0.330605	SORBS1	1	Ast_0
GO:0045639	positive regulation of myeloid cell differentiation	1/43	101/18866	0.206323	0.386071	0.330605	PRKCA	1	Ast_0
GO:0090130	tissue migration	2/43	374/18866	0.209542	0.387663	0.331969	PRKCA/RIN2	2	Ast_0
GO:0008630	intrinsic apoptotic signaling pathway in response to DNA damage	1/43	103/18866	0.209957	0.387663	0.331969	CD44	1	Ast_0
GO:0042472	inner ear morphogenesis	1/43	103/18866	0.209957	0.387663	0.331969	ABR	1	Ast_0
GO:0006402	mRNA catabolic process	2/43	376/18866	0.211215	0.387663	0.331969	PRKCA/TNRC6A	2	Ast_0
GO:0003300	cardiac muscle hypertrophy	1/43	104/18866	0.211767	0.387663	0.331969	PRKCA	1	Ast_0
GO:0006637	acyl-CoA metabolic process	1/43	104/18866	0.211767	0.387663	0.331969	ACOT11	1	Ast_0
GO:0007200	phospholipase C-activating G protein-coupled receptor signaling pathway	1/43	104/18866	0.211767	0.387663	0.331969	GNA14	1	Ast_0
GO:0035383	thioester metabolic process	1/43	104/18866	0.211767	0.387663	0.331969	ACOT11	1	Ast_0
GO:1901606	alpha-amino acid catabolic process	1/43	104/18866	0.211767	0.387663	0.331969	PRODH	1	Ast_0
GO:0018212	peptidyl-tyrosine modification	2/43	377/18866	0.212052	0.387663	0.331969	CD44/TPST1	2	Ast_0
GO:0045666	positive regulation of neuron differentiation	2/43	380/18866	0.214564	0.387663	0.331969	CDH4/MMD2	2	Ast_0
GO:0030038	contractile actin filament bundle assembly	1/43	106/18866	0.215376	0.387663	0.331969	SORBS1	1	Ast_0
GO:0043149	stress fiber assembly	1/43	106/18866	0.215376	0.387663	0.331969	SORBS1	1	Ast_0
GO:0071868	cellular response to monoamine stimulus	1/43	106/18866	0.215376	0.387663	0.331969	GNA14	1	Ast_0
GO:0071870	cellular response to catecholamine stimulus	1/43	106/18866	0.215376	0.387663	0.331969	GNA14	1	Ast_0
GO:0014897	striated muscle hypertrophy	1/43	107/18866	0.217175	0.387663	0.331969	PRKCA	1	Ast_0
GO:0030330	DNA damage response, signal transduction by p53 class mediator	1/43	107/18866	0.217175	0.387663	0.331969	CD44	1	Ast_0
GO:0043266	regulation of potassium ion transport	1/43	107/18866	0.217175	0.387663	0.331969	DPP10	1	Ast_0
GO:0050905	neuromuscular process	1/43	107/18866	0.217175	0.387663	0.331969	ABR	1	Ast_0
GO:0006024	glycosaminoglycan biosynthetic process	1/43	108/18866	0.218969	0.387663	0.331969	VCAN	1	Ast_0
GO:0007229	integrin-mediated signaling pathway	1/43	108/18866	0.218969	0.387663	0.331969	DST	1	Ast_0
GO:0032508	DNA duplex unwinding	1/43	108/18866	0.218969	0.387663	0.331969	NAV2	1	Ast_0
GO:0032526	response to retinoic acid	1/43	108/18866	0.218969	0.387663	0.331969	TNC	1	Ast_0
GO:0014896	muscle hypertrophy	1/43	109/18866	0.220759	0.387663	0.331969	PRKCA	1	Ast_0
GO:0021510	spinal cord development	1/43	109/18866	0.220759	0.387663	0.331969	RFX4	1	Ast_0
GO:0021761	limbic system development	1/43	109/18866	0.220759	0.387663	0.331969	DCLK2	1	Ast_0
GO:0033138	positive regulation of peptidyl-serine phosphorylation	1/43	109/18866	0.220759	0.387663	0.331969	CD44	1	Ast_0
GO:0090630	activation of GTPase activity	1/43	109/18866	0.220759	0.387663	0.331969	ABR	1	Ast_0
GO:0071867	response to monoamine	1/43	110/18866	0.222546	0.388119	0.332359	GNA14	1	Ast_0
GO:0071869	response to catecholamine	1/43	110/18866	0.222546	0.388119	0.332359	GNA14	1	Ast_0
GO:1904659	glucose transmembrane transport	1/43	110/18866	0.222546	0.388119	0.332359	SORBS1	1	Ast_0
GO:0042692	muscle cell differentiation	2/43	390/18866	0.222962	0.388119	0.332359	MRTFA/MRTFB	2	Ast_0
GO:0061387	regulation of extent of cell growth	1/43	111/18866	0.224328	0.389648	0.333669	CDH4	1	Ast_0
GO:0005976	polysaccharide metabolic process	1/43	112/18866	0.226107	0.391885	0.335585	SORBS1	1	Ast_0
GO:0001938	positive regulation of endothelial cell proliferation	1/43	113/18866	0.227881	0.392638	0.336229	PRKCA	1	Ast_0
GO:0070268	cornification	1/43	113/18866	0.227881	0.392638	0.336229	KAZN	1	Ast_0
GO:0010959	regulation of metal ion transport	2/43	396/18866	0.228015	0.392638	0.336229	CAMK2G/DPP10	2	Ast_0
GO:0008645	hexose transmembrane transport	1/43	114/18866	0.229651	0.393892	0.337303	SORBS1	1	Ast_0
GO:0006023	aminoglycan biosynthetic process	1/43	115/18866	0.231418	0.393892	0.337303	VCAN	1	Ast_0
GO:0048640	negative regulation of developmental growth	1/43	115/18866	0.231418	0.393892	0.337303	WWC1	1	Ast_0
GO:0009150	purine ribonucleotide metabolic process	2/43	401/18866	0.232233	0.393892	0.337303	ACOT11/TPST1	2	Ast_0
GO:0015749	monosaccharide transmembrane transport	1/43	116/18866	0.23318	0.393892	0.337303	SORBS1	1	Ast_0
GO:0032392	DNA geometric change	1/43	116/18866	0.23318	0.393892	0.337303	NAV2	1	Ast_0
GO:0034968	histone lysine methylation	1/43	116/18866	0.23318	0.393892	0.337303	PRDM16	1	Ast_0
GO:0046620	regulation of organ growth	1/43	116/18866	0.23318	0.393892	0.337303	WWC1	1	Ast_0
GO:0060964	regulation of gene silencing by miRNA	1/43	116/18866	0.23318	0.393892	0.337303	TNRC6A	1	Ast_0
GO:0018107	peptidyl-threonine phosphorylation	1/43	117/18866	0.234939	0.395192	0.338416	PRKCA	1	Ast_0
GO:0031109	microtubule polymerization or depolymerization	1/43	117/18866	0.234939	0.395192	0.338416	CLIP1	1	Ast_0
GO:0043547	positive regulation of GTPase activity	2/43	406/18866	0.236456	0.396474	0.339514	ABR/RIN2	2	Ast_0
GO:0034219	carbohydrate transmembrane transport	1/43	118/18866	0.236694	0.396474	0.339514	SORBS1	1	Ast_0
GO:0060147	regulation of posttranscriptional gene silencing	1/43	120/18866	0.240191	0.400653	0.343092	TNRC6A	1	Ast_0
GO:0060966	regulation of gene silencing by RNA	1/43	120/18866	0.240191	0.400653	0.343092	TNRC6A	1	Ast_0
GO:0001503	ossification	2/43	412/18866	0.241531	0.401882	0.344145	TNC/VCAN	2	Ast_0
GO:0010906	regulation of glucose metabolic process	1/43	121/18866	0.241934	0.401882	0.344145	SORBS1	1	Ast_0
GO:0010811	positive regulation of cell-substrate adhesion	1/43	122/18866	0.243673	0.40263	0.344786	RIN2	1	Ast_0
GO:0045471	response to ethanol	1/43	122/18866	0.243673	0.40263	0.344786	TNC	1	Ast_0
GO:0006401	RNA catabolic process	2/43	415/18866	0.244071	0.40263	0.344786	PRKCA/TNRC6A	2	Ast_0
GO:0009259	ribonucleotide metabolic process	2/43	416/18866	0.244918	0.40263	0.344786	ACOT11/TPST1	2	Ast_0
GO:0002761	regulation of myeloid leukocyte differentiation	1/43	123/18866	0.245408	0.40263	0.344786	PRKCA	1	Ast_0
GO:0042471	ear morphogenesis	1/43	123/18866	0.245408	0.40263	0.344786	ABR	1	Ast_0
GO:0002698	negative regulation of immune effector process	1/43	124/18866	0.247139	0.402988	0.345092	ABR	1	Ast_0
GO:0009063	cellular amino acid catabolic process	1/43	124/18866	0.247139	0.402988	0.345092	PRODH	1	Ast_0
GO:0022612	gland morphogenesis	1/43	124/18866	0.247139	0.402988	0.345092	TNC	1	Ast_0
GO:0001952	regulation of cell-matrix adhesion	1/43	125/18866	0.248866	0.404155	0.346092	RIN2	1	Ast_0
GO:0034605	cellular response to heat	1/43	125/18866	0.248866	0.404155	0.346092	CAMK2G	1	Ast_0
GO:0018210	peptidyl-threonine modification	1/43	126/18866	0.25059	0.406128	0.347781	PRKCA	1	Ast_0
GO:0017015	regulation of transforming growth factor beta receptor signaling pathway	1/43	127/18866	0.252309	0.408088	0.349459	PRDM16	1	Ast_0
GO:0006816	calcium ion transport	2/43	426/18866	0.253396	0.409016	0.350254	CACNA2D3/CAMK2G	2	Ast_0
GO:0019693	ribose phosphate metabolic process	2/43	427/18866	0.254244	0.409558	0.350719	ACOT11/TPST1	2	Ast_0
GO:0000041	transition metal ion transport	1/43	129/18866	0.255737	0.410309	0.351361	SLC39A11	1	Ast_0
GO:1903844	regulation of cellular response to transforming growth factor beta stimulus	1/43	129/18866	0.255737	0.410309	0.351361	PRDM16	1	Ast_0
GO:0030099	myeloid cell differentiation	2/43	431/18866	0.257639	0.412532	0.353265	PRKCA/TNRC6A	2	Ast_0
GO:0018022	peptidyl-lysine methylation	1/43	132/18866	0.26085	0.416006	0.35624	PRDM16	1	Ast_0
GO:0042476	odontogenesis	1/43	132/18866	0.26085	0.416006	0.35624	TNC	1	Ast_0
GO:0006997	nucleus organization	1/43	133/18866	0.262546	0.416219	0.356422	PRKCA	1	Ast_0
GO:0042770	signal transduction in response to DNA damage	1/43	133/18866	0.262546	0.416219	0.356422	CD44	1	Ast_0
GO:0090101	negative regulation of transmembrane receptor protein serine/threonine kinase signaling pathway	1/43	133/18866	0.262546	0.416219	0.356422	PRDM16	1	Ast_0
GO:0022407	regulation of cell-cell adhesion	2/43	439/18866	0.264431	0.418378	0.358271	CD44/PRKCA	2	Ast_0
GO:0015748	organophosphate ester transport	1/43	135/18866	0.265928	0.419914	0.359586	PITPNC1	1	Ast_0
GO:0006163	purine nucleotide metabolic process	2/43	442/18866	0.26698	0.420743	0.360296	ACOT11/TPST1	2	Ast_0
GO:1901342	regulation of vasculature development	2/43	444/18866	0.268678	0.422587	0.361875	PRKCA/RIN2	2	Ast_0
GO:0032273	positive regulation of protein polymerization	1/43	137/18866	0.269294	0.422724	0.361992	CLIP1	1	Ast_0
GO:0001508	action potential	1/43	138/18866	0.270972	0.424091	0.363163	GNA14	1	Ast_0
GO:0061458	reproductive system development	2/43	447/18866	0.271227	0.424091	0.363163	PLEKHA5/TNC	2	Ast_0
GO:0060968	regulation of gene silencing	1/43	140/18866	0.274316	0.428083	0.366582	TNRC6A	1	Ast_0
GO:0044282	small molecule catabolic process	2/43	452/18866	0.275475	0.429008	0.367374	CD44/PRODH	2	Ast_0
GO:0030010	establishment of cell polarity	1/43	141/18866	0.275982	0.429008	0.367374	WWC1	1	Ast_0
GO:0007224	smoothened signaling pathway	1/43	142/18866	0.277645	0.430754	0.368869	RFX4	1	Ast_0
GO:0008286	insulin receptor signaling pathway	1/43	143/18866	0.279304	0.430818	0.368924	SORBS1	1	Ast_0
GO:0016571	histone methylation	1/43	143/18866	0.279304	0.430818	0.368924	PRDM16	1	Ast_0
GO:0045598	regulation of fat cell differentiation	1/43	143/18866	0.279304	0.430818	0.368924	PRDM16	1	Ast_0
GO:0033135	regulation of peptidyl-serine phosphorylation	1/43	145/18866	0.282611	0.434242	0.371856	CD44	1	Ast_0
GO:0038127	ERBB signaling pathway	1/43	145/18866	0.282611	0.434242	0.371856	PRKCA	1	Ast_0
GO:0009306	protein secretion	2/43	462/18866	0.283969	0.434269	0.371879	CAMK2G/PRKCA	2	Ast_0
GO:0044344	cellular response to fibroblast growth factor stimulus	1/43	146/18866	0.284258	0.434269	0.371879	CD44	1	Ast_0
GO:0048813	dendrite morphogenesis	1/43	146/18866	0.284258	0.434269	0.371879	DCLK1	1	Ast_0
GO:0035592	establishment of protein localization to extracellular region	2/43	463/18866	0.284818	0.434289	0.371896	CAMK2G/PRKCA	2	Ast_0
GO:0007043	cell-cell junction assembly	1/43	147/18866	0.285902	0.434289	0.371896	PRKCA	1	Ast_0
GO:0007189	adenylate cyclase-activating G protein-coupled receptor signaling pathway	1/43	147/18866	0.285902	0.434289	0.371896	PRKCA	1	Ast_0
GO:0008277	regulation of G protein-coupled receptor signaling pathway	1/43	148/18866	0.287543	0.434304	0.371909	PRKCA	1	Ast_0
GO:0010675	regulation of cellular carbohydrate metabolic process	1/43	148/18866	0.287543	0.434304	0.371909	SORBS1	1	Ast_0
GO:0061337	cardiac conduction	1/43	148/18866	0.287543	0.434304	0.371909	CACNA2D3	1	Ast_0
GO:0016570	histone modification	2/43	468/18866	0.289063	0.435776	0.37317	PRDM16/PRKCA	2	Ast_0
GO:0071692	protein localization to extracellular region	2/43	470/18866	0.29076	0.436773	0.374023	CAMK2G/PRKCA	2	Ast_0
GO:0008643	carbohydrate transport	1/43	151/18866	0.292442	0.436773	0.374023	SORBS1	1	Ast_0
GO:0035567	non-canonical Wnt signaling pathway	1/43	151/18866	0.292442	0.436773	0.374023	TNRC6A	1	Ast_0
GO:0061041	regulation of wound healing	1/43	151/18866	0.292442	0.436773	0.374023	PRKCA	1	Ast_0
GO:0072521	purine-containing compound metabolic process	2/43	472/18866	0.292457	0.436773	0.374023	ACOT11/TPST1	2	Ast_0
GO:0031667	response to nutrient levels	2/43	473/18866	0.293306	0.437223	0.374409	TNC/TNRC6A	2	Ast_0
GO:0007605	sensory perception of sound	1/43	152/18866	0.294068	0.437542	0.374682	NAV2	1	Ast_0
GO:0016202	regulation of striated muscle tissue development	1/43	153/18866	0.29569	0.438323	0.375351	MRTFB	1	Ast_0
GO:0045834	positive regulation of lipid metabolic process	1/43	153/18866	0.29569	0.438323	0.375351	SORBS1	1	Ast_0
GO:0062013	positive regulation of small molecule metabolic process	1/43	154/18866	0.297308	0.439906	0.376706	SORBS1	1	Ast_0
GO:0048754	branching morphogenesis of an epithelial tube	1/43	155/18866	0.298923	0.440531	0.377242	TNC	1	Ast_0
GO:0001667	ameboidal-type cell migration	2/43	481/18866	0.300089	0.440531	0.377242	PRKCA/RIN2	2	Ast_0
GO:0016569	covalent chromatin modification	2/43	481/18866	0.300089	0.440531	0.377242	PRDM16/PRKCA	2	Ast_0
GO:0043087	regulation of GTPase activity	2/43	481/18866	0.300089	0.440531	0.377242	ABR/RIN2	2	Ast_0
GO:1901861	regulation of muscle tissue development	1/43	156/18866	0.300534	0.440531	0.377242	MRTFB	1	Ast_0
GO:0010770	positive regulation of cell morphogenesis involved in differentiation	1/43	157/18866	0.302142	0.440531	0.377242	CDH4	1	Ast_0
GO:0048634	regulation of muscle organ development	1/43	157/18866	0.302142	0.440531	0.377242	MRTFB	1	Ast_0
GO:0051017	actin filament bundle assembly	1/43	157/18866	0.302142	0.440531	0.377242	SORBS1	1	Ast_0
GO:0050769	positive regulation of neurogenesis	2/43	485/18866	0.303478	0.441674	0.37822	CDH4/MMD2	2	Ast_0
GO:0043312	neutrophil degranulation	2/43	487/18866	0.305172	0.441977	0.37848	ABR/CD44	2	Ast_0
GO:0050777	negative regulation of immune response	1/43	159/18866	0.305346	0.441977	0.37848	ABR	1	Ast_0
GO:1902107	positive regulation of leukocyte differentiation	1/43	159/18866	0.305346	0.441977	0.37848	PRKCA	1	Ast_0
GO:0034765	regulation of ion transmembrane transport	2/43	489/18866	0.306865	0.442585	0.379001	CACNA2D3/DPP10	2	Ast_0
GO:0002283	neutrophil activation involved in immune response	2/43	490/18866	0.307711	0.442585	0.379001	ABR/CD44	2	Ast_0
GO:0016049	cell growth	2/43	490/18866	0.307711	0.442585	0.379001	CDH4/DCLK1	2	Ast_0
GO:0010970	transport along microtubule	1/43	161/18866	0.308536	0.442585	0.379001	DST	1	Ast_0
GO:0061572	actin filament bundle organization	1/43	161/18866	0.308536	0.442585	0.379001	SORBS1	1	Ast_0
GO:0019827	stem cell population maintenance	1/43	162/18866	0.310125	0.443274	0.37959	PRDM16	1	Ast_0
GO:1903305	regulation of regulated secretory pathway	1/43	162/18866	0.310125	0.443274	0.37959	ABR	1	Ast_0
GO:0009267	cellular response to starvation	1/43	163/18866	0.311711	0.444745	0.38085	TNRC6A	1	Ast_0
GO:0043535	regulation of blood vessel endothelial cell migration	1/43	164/18866	0.313294	0.445412	0.381421	PRKCA	1	Ast_0
GO:0098727	maintenance of cell number	1/43	164/18866	0.313294	0.445412	0.381421	PRDM16	1	Ast_0
GO:1903706	regulation of hemopoiesis	2/43	498/18866	0.314475	0.445929	0.381864	PRKCA/TNRC6A	2	Ast_0
GO:0022604	regulation of cell morphogenesis	2/43	499/18866	0.315319	0.445929	0.381864	CD44/CDH4	2	Ast_0
GO:0009408	response to heat	1/43	166/18866	0.316448	0.445929	0.381864	CAMK2G	1	Ast_0
GO:1903531	negative regulation of secretion by cell	1/43	166/18866	0.316448	0.445929	0.381864	ABR	1	Ast_0
GO:2001242	regulation of intrinsic apoptotic signaling pathway	1/43	166/18866	0.316448	0.445929	0.381864	CD44	1	Ast_0
GO:0007156	homophilic cell adhesion via plasma membrane adhesion molecules	1/43	168/18866	0.319588	0.448771	0.384298	CDH4	1	Ast_0
GO:0045931	positive regulation of mitotic cell cycle	1/43	168/18866	0.319588	0.448771	0.384298	PRKCA	1	Ast_0
GO:0007584	response to nutrient	1/43	171/18866	0.324272	0.453753	0.388564	TNC	1	Ast_0
GO:0030307	positive regulation of cell growth	1/43	171/18866	0.324272	0.453753	0.388564	CDH4	1	Ast_0
GO:0021543	pallium development	1/43	173/18866	0.327377	0.456499	0.390916	DCLK2	1	Ast_0
GO:0050954	sensory perception of mechanical stimulus	1/43	173/18866	0.327377	0.456499	0.390916	NAV2	1	Ast_0
GO:0030324	lung development	1/43	177/18866	0.333545	0.46429	0.397587	TNC	1	Ast_0
GO:1901796	regulation of signal transduction by p53 class mediator	1/43	180/18866	0.338135	0.469527	0.402072	CD44	1	Ast_0
GO:0008361	regulation of cell size	1/43	181/18866	0.339658	0.469527	0.402072	CDH4	1	Ast_0
GO:0030323	respiratory tube development	1/43	181/18866	0.339658	0.469527	0.402072	TNC	1	Ast_0
GO:0050796	regulation of insulin secretion	1/43	181/18866	0.339658	0.469527	0.402072	PRKCA	1	Ast_0
GO:0090288	negative regulation of cellular response to growth factor stimulus	1/43	182/18866	0.341177	0.470121	0.402581	PRDM16	1	Ast_0
GO:0043433	negative regulation of DNA-binding transcription factor activity	1/43	183/18866	0.342694	0.470121	0.402581	NWD1	1	Ast_0
GO:1903034	regulation of response to wounding	1/43	183/18866	0.342694	0.470121	0.402581	PRKCA	1	Ast_0
GO:0001936	regulation of endothelial cell proliferation	1/43	184/18866	0.344207	0.470121	0.402581	PRKCA	1	Ast_0
GO:0002695	negative regulation of leukocyte activation	1/43	184/18866	0.344207	0.470121	0.402581	ABR	1	Ast_0
GO:0006479	protein methylation	1/43	184/18866	0.344207	0.470121	0.402581	PRDM16	1	Ast_0
GO:0008213	protein alkylation	1/43	184/18866	0.344207	0.470121	0.402581	PRDM16	1	Ast_0
GO:0043488	regulation of mRNA stability	1/43	186/18866	0.347222	0.471457	0.403724	PRKCA	1	Ast_0
GO:0050770	regulation of axonogenesis	1/43	186/18866	0.347222	0.471457	0.403724	CDH4	1	Ast_0
GO:0008217	regulation of blood pressure	1/43	187/18866	0.348725	0.471457	0.403724	NAV2	1	Ast_0
GO:0045333	cellular respiration	1/43	187/18866	0.348725	0.471457	0.403724	PRDM16	1	Ast_0
GO:0048639	positive regulation of developmental growth	1/43	187/18866	0.348725	0.471457	0.403724	CDH4	1	Ast_0
GO:0061138	morphogenesis of a branching epithelium	1/43	187/18866	0.348725	0.471457	0.403724	TNC	1	Ast_0
GO:0043534	blood vessel endothelial cell migration	1/43	189/18866	0.35172	0.472725	0.40481	PRKCA	1	Ast_0
GO:0003018	vascular process in circulatory system	1/43	190/18866	0.353212	0.472725	0.40481	ABR	1	Ast_0
GO:0006575	cellular modified amino acid metabolic process	1/43	190/18866	0.353212	0.472725	0.40481	PRODH	1	Ast_0
GO:0051048	negative regulation of secretion	1/43	190/18866	0.353212	0.472725	0.40481	ABR	1	Ast_0
GO:0070507	regulation of microtubule cytoskeleton organization	1/43	190/18866	0.353212	0.472725	0.40481	CLIP1	1	Ast_0
GO:0099111	microtubule-based transport	1/43	190/18866	0.353212	0.472725	0.40481	DST	1	Ast_0
GO:0035265	organ growth	1/43	191/18866	0.354702	0.473924	0.405837	WWC1	1	Ast_0
GO:0044272	sulfur compound biosynthetic process	1/43	192/18866	0.356187	0.475115	0.406857	VCAN	1	Ast_0
GO:0046578	regulation of Ras protein signal transduction	1/43	194/18866	0.359149	0.477843	0.409193	MMD2	1	Ast_0
GO:0007219	Notch signaling pathway	1/43	195/18866	0.360625	0.477843	0.409193	WWC1	1	Ast_0
GO:0043487	regulation of RNA stability	1/43	195/18866	0.360625	0.477843	0.409193	PRKCA	1	Ast_0
GO:0050731	positive regulation of peptidyl-tyrosine phosphorylation	1/43	195/18866	0.360625	0.477843	0.409193	CD44	1	Ast_0
GO:0050728	negative regulation of inflammatory response	1/43	196/18866	0.362097	0.479	0.410183	ABR	1	Ast_0
GO:0048839	inner ear development	1/43	197/18866	0.363567	0.479356	0.410489	ABR	1	Ast_0
GO:0051216	cartilage development	1/43	197/18866	0.363567	0.479356	0.410489	CD44	1	Ast_0
GO:0007626	locomotory behavior	1/43	198/18866	0.365032	0.480385	0.41137	NAV2	1	Ast_0
GO:0001935	endothelial cell proliferation	1/43	199/18866	0.366495	0.480385	0.41137	PRKCA	1	Ast_0
GO:0019933	cAMP-mediated signaling	1/43	199/18866	0.366495	0.480385	0.41137	PRKCA	1	Ast_0
GO:0030705	cytoskeleton-dependent intracellular transport	1/43	200/18866	0.367954	0.480385	0.41137	DST	1	Ast_0
GO:0031032	actomyosin structure organization	1/43	200/18866	0.367954	0.480385	0.41137	SORBS1	1	Ast_0
GO:1901654	response to ketone	1/43	200/18866	0.367954	0.480385	0.41137	TNC	1	Ast_0
GO:0001763	morphogenesis of a branching structure	1/43	201/18866	0.36941	0.480715	0.411652	TNC	1	Ast_0
GO:0031099	regeneration	1/43	201/18866	0.36941	0.480715	0.411652	TNC	1	Ast_0
GO:0007179	transforming growth factor beta receptor signaling pathway	1/43	202/18866	0.370863	0.481038	0.411929	PRDM16	1	Ast_0
GO:1901605	alpha-amino acid metabolic process	1/43	202/18866	0.370863	0.481038	0.411929	PRODH	1	Ast_0
GO:0060541	respiratory system development	1/43	204/18866	0.373759	0.483225	0.413802	TNC	1	Ast_0
GO:1903708	positive regulation of hemopoiesis	1/43	204/18866	0.373759	0.483225	0.413802	PRKCA	1	Ast_0
GO:0035637	multicellular organismal signaling	1/43	206/18866	0.376641	0.483674	0.414186	CACNA2D3	1	Ast_0
GO:0042594	response to starvation	1/43	206/18866	0.376641	0.483674	0.414186	TNRC6A	1	Ast_0
GO:0046890	regulation of lipid biosynthetic process	1/43	207/18866	0.378078	0.483674	0.414186	SORBS1	1	Ast_0
GO:0050866	negative regulation of cell activation	1/43	207/18866	0.378078	0.483674	0.414186	ABR	1	Ast_0
GO:0045766	positive regulation of angiogenesis	1/43	208/18866	0.379511	0.483674	0.414186	PRKCA	1	Ast_0
GO:0071222	cellular response to lipopolysaccharide	1/43	208/18866	0.379511	0.483674	0.414186	PRKCA	1	Ast_0
GO:0071456	cellular response to hypoxia	1/43	208/18866	0.379511	0.483674	0.414186	MALAT1	1	Ast_0
GO:1902905	positive regulation of supramolecular fiber organization	1/43	208/18866	0.379511	0.483674	0.414186	CLIP1	1	Ast_0
GO:0009612	response to mechanical stimulus	1/43	209/18866	0.380941	0.483674	0.414186	TNC	1	Ast_0
GO:0000956	nuclear-transcribed mRNA catabolic process	1/43	210/18866	0.382368	0.483674	0.414186	TNRC6A	1	Ast_0
GO:0002573	myeloid leukocyte differentiation	1/43	210/18866	0.382368	0.483674	0.414186	PRKCA	1	Ast_0
GO:0006109	regulation of carbohydrate metabolic process	1/43	210/18866	0.382368	0.483674	0.414186	SORBS1	1	Ast_0
GO:0034764	positive regulation of transmembrane transport	1/43	210/18866	0.382368	0.483674	0.414186	SORBS1	1	Ast_0
GO:0002703	regulation of leukocyte mediated immunity	1/43	211/18866	0.383791	0.483674	0.414186	ABR	1	Ast_0
GO:0050679	positive regulation of epithelial cell proliferation	1/43	211/18866	0.383791	0.483674	0.414186	PRKCA	1	Ast_0
GO:0070555	response to interleukin-1	1/43	211/18866	0.383791	0.483674	0.414186	PRKCA	1	Ast_0
GO:0002685	regulation of leukocyte migration	1/43	212/18866	0.385212	0.4847	0.415065	ABR	1	Ast_0
GO:0016051	carbohydrate biosynthetic process	1/43	213/18866	0.386629	0.484955	0.415284	SORBS1	1	Ast_0
GO:0090276	regulation of peptide hormone secretion	1/43	213/18866	0.386629	0.484955	0.415284	PRKCA	1	Ast_0
GO:0006006	glucose metabolic process	1/43	214/18866	0.388043	0.485966	0.416149	SORBS1	1	Ast_0
GO:0043281	regulation of cysteine-type endopeptidase activity involved in apoptotic process	1/43	215/18866	0.389454	0.48697	0.417008	CD44	1	Ast_0
GO:0010810	regulation of cell-substrate adhesion	1/43	217/18866	0.392266	0.489719	0.419363	RIN2	1	Ast_0
GO:0036294	cellular response to decreased oxygen levels	1/43	218/18866	0.393667	0.490702	0.420205	MALAT1	1	Ast_0
GO:0017148	negative regulation of translation	1/43	220/18866	0.39646	0.493414	0.422527	TNRC6A	1	Ast_0
GO:0017157	regulation of exocytosis	1/43	222/18866	0.399241	0.495331	0.424169	ABR	1	Ast_0
GO:0071219	cellular response to molecule of bacterial origin	1/43	222/18866	0.399241	0.495331	0.424169	PRKCA	1	Ast_0
GO:0016485	protein processing	1/43	223/18866	0.400626	0.49628	0.424981	RFX4	1	Ast_0
GO:0019935	cyclic-nucleotide-mediated signaling	1/43	224/18866	0.402009	0.496453	0.425129	PRKCA	1	Ast_0
GO:0043583	ear development	1/43	224/18866	0.402009	0.496453	0.425129	ABR	1	Ast_0
GO:0031424	keratinization	1/43	225/18866	0.403388	0.496785	0.425413	KAZN	1	Ast_0
GO:0008037	cell recognition	1/43	226/18866	0.404764	0.496785	0.425413	VCAN	1	Ast_0
GO:0032869	cellular response to insulin stimulus	1/43	226/18866	0.404764	0.496785	0.425413	SORBS1	1	Ast_0
GO:2001020	regulation of response to DNA damage stimulus	1/43	226/18866	0.404764	0.496785	0.425413	CD44	1	Ast_0
GO:0051495	positive regulation of cytoskeleton organization	1/43	230/18866	0.410238	0.502731	0.430505	CLIP1	1	Ast_0
GO:0032271	regulation of protein polymerization	1/43	231/18866	0.411599	0.503626	0.431272	CLIP1	1	Ast_0
GO:2001234	negative regulation of apoptotic signaling pathway	1/43	233/18866	0.414312	0.50617	0.43345	CD44	1	Ast_0
GO:0097305	response to alcohol	1/43	234/18866	0.415663	0.506371	0.433623	TNC	1	Ast_0
GO:0045444	fat cell differentiation	1/43	235/18866	0.417012	0.506371	0.433623	PRDM16	1	Ast_0
GO:0071453	cellular response to oxygen levels	1/43	235/18866	0.417012	0.506371	0.433623	MALAT1	1	Ast_0
GO:1903039	positive regulation of leukocyte cell-cell adhesion	1/43	235/18866	0.417012	0.506371	0.433623	CD44	1	Ast_0
GO:0034249	negative regulation of cellular amide metabolic process	1/43	238/18866	0.421039	0.510486	0.437146	TNRC6A	1	Ast_0
GO:2000116	regulation of cysteine-type endopeptidase activity	1/43	239/18866	0.422376	0.51133	0.437869	CD44	1	Ast_0
GO:0032886	regulation of microtubule-based process	1/43	240/18866	0.423709	0.512169	0.438587	CLIP1	1	Ast_0
GO:0016197	endosomal transport	1/43	244/18866	0.429013	0.517796	0.443406	DCLK1	1	Ast_0
GO:0071216	cellular response to biotic stimulus	1/43	246/18866	0.431647	0.519406	0.444785	PRKCA	1	Ast_0
GO:0072330	monocarboxylic acid biosynthetic process	1/43	246/18866	0.431647	0.519406	0.444785	VCAN	1	Ast_0
GO:0016358	dendrite development	1/43	247/18866	0.432959	0.520202	0.445467	DCLK1	1	Ast_0
GO:0002833	positive regulation of response to biotic stimulus	1/43	251/18866	0.43818	0.525684	0.450161	PRKCA	1	Ast_0
GO:0071560	cellular response to transforming growth factor beta stimulus	1/43	252/18866	0.439478	0.526393	0.450768	PRDM16	1	Ast_0
GO:0051924	regulation of calcium ion transport	1/43	253/18866	0.440772	0.526393	0.450768	CAMK2G	1	Ast_0
GO:0019318	hexose metabolic process	1/43	254/18866	0.442064	0.526393	0.450768	SORBS1	1	Ast_0
GO:0045926	negative regulation of growth	1/43	254/18866	0.442064	0.526393	0.450768	WWC1	1	Ast_0
GO:0090092	regulation of transmembrane receptor protein serine/threonine kinase signaling pathway	1/43	254/18866	0.442064	0.526393	0.450768	PRDM16	1	Ast_0
GO:0008016	regulation of heart contraction	1/43	256/18866	0.44464	0.528671	0.452719	CACNA2D3	1	Ast_0
GO:0031334	positive regulation of protein-containing complex assembly	1/43	257/18866	0.445923	0.529356	0.453305	CLIP1	1	Ast_0
GO:0010951	negative regulation of endopeptidase activity	1/43	258/18866	0.447203	0.529356	0.453305	CD44	1	Ast_0
GO:0071559	response to transforming growth factor beta	1/43	258/18866	0.447203	0.529356	0.453305	PRDM16	1	Ast_0
GO:0001894	tissue homeostasis	1/43	261/18866	0.451027	0.533092	0.456505	PRKCA	1	Ast_0
GO:0061448	connective tissue development	1/43	262/18866	0.452295	0.533802	0.457113	CD44	1	Ast_0
GO:0050730	regulation of peptidyl-tyrosine phosphorylation	1/43	263/18866	0.453561	0.534507	0.457716	CD44	1	Ast_0
GO:0048863	stem cell differentiation	1/43	264/18866	0.454824	0.535206	0.458315	MSI2	1	Ast_0
GO:0046883	regulation of hormone secretion	1/43	267/18866	0.458597	0.53806	0.460759	PRKCA	1	Ast_0
GO:0072331	signal transduction by p53 class mediator	1/43	267/18866	0.458597	0.53806	0.460759	CD44	1	Ast_0
GO:0031348	negative regulation of defense response	1/43	269/18866	0.461097	0.539409	0.461914	ABR	1	Ast_0
GO:0090596	sensory organ morphogenesis	1/43	269/18866	0.461097	0.539409	0.461914	ABR	1	Ast_0
GO:0010466	negative regulation of peptidase activity	1/43	272/18866	0.464827	0.542978	0.46497	CD44	1	Ast_0
GO:0045927	positive regulation of growth	1/43	274/18866	0.467299	0.545069	0.466761	CDH4	1	Ast_0
GO:0098742	cell-cell adhesion via plasma-membrane adhesion molecules	1/43	277/18866	0.470987	0.54857	0.469759	CDH4	1	Ast_0
GO:0022409	positive regulation of cell-cell adhesion	1/43	279/18866	0.473432	0.550614	0.471509	CD44	1	Ast_0
GO:0032868	response to insulin	1/43	283/18866	0.478288	0.555454	0.475654	SORBS1	1	Ast_0
GO:0140014	mitotic nuclear division	1/43	286/18866	0.481901	0.558838	0.478552	PRKCA	1	Ast_0
GO:0060047	heart contraction	1/43	287/18866	0.483101	0.559416	0.479047	CACNA2D3	1	Ast_0
GO:0010976	positive regulation of neuron projection development	1/43	290/18866	0.486681	0.561934	0.481203	CDH4	1	Ast_0
GO:1902105	regulation of leukocyte differentiation	1/43	290/18866	0.486681	0.561934	0.481203	PRKCA	1	Ast_0
GO:0051604	protein maturation	1/43	293/18866	0.490238	0.565224	0.48402	RFX4	1	Ast_0
GO:0044262	cellular carbohydrate metabolic process	1/43	294/18866	0.491418	0.565768	0.484486	SORBS1	1	Ast_0
GO:0005996	monosaccharide metabolic process	1/43	296/18866	0.493771	0.567659	0.486105	SORBS1	1	Ast_0
GO:0003015	heart process	1/43	297/18866	0.494943	0.568189	0.486559	CACNA2D3	1	Ast_0
GO:0051258	protein polymerization	1/43	300/18866	0.498444	0.571387	0.489297	CLIP1	1	Ast_0
GO:0007162	negative regulation of cell adhesion	1/43	301/18866	0.499605	0.571898	0.489735	TNC	1	Ast_0
GO:0048562	embryonic organ morphogenesis	1/43	302/18866	0.500764	0.572404	0.490169	ABR	1	Ast_0
GO:1903522	regulation of blood circulation	1/43	303/18866	0.501921	0.572907	0.490599	CACNA2D3	1	Ast_0
GO:0030216	keratinocyte differentiation	1/43	306/18866	0.505374	0.576026	0.49327	KAZN	1	Ast_0
GO:0010769	regulation of cell morphogenesis involved in differentiation	1/43	310/18866	0.509942	0.578756	0.495608	CDH4	1	Ast_0
GO:0034599	cellular response to oxidative stress	1/43	310/18866	0.509942	0.578756	0.495608	PRODH	1	Ast_0
GO:0090287	regulation of cellular response to growth factor stimulus	1/43	310/18866	0.509942	0.578756	0.495608	PRDM16	1	Ast_0
GO:0070588	calcium ion transmembrane transport	1/43	312/18866	0.512211	0.580506	0.497107	CACNA2D3	1	Ast_0
GO:0043414	macromolecule methylation	1/43	318/18866	0.518956	0.587317	0.502939	PRDM16	1	Ast_0
GO:0051961	negative regulation of nervous system development	1/43	319/18866	0.520071	0.587746	0.503307	RFX4	1	Ast_0
GO:0006470	protein dephosphorylation	1/43	323/18866	0.524506	0.591922	0.506883	CAMK2G	1	Ast_0
GO:1903037	regulation of leukocyte cell-cell adhesion	1/43	329/18866	0.531085	0.598039	0.512121	CD44	1	Ast_0
GO:0001655	urogenital system development	1/43	330/18866	0.532173	0.598039	0.512121	TNC	1	Ast_0
GO:0071375	cellular response to peptide hormone stimulus	1/43	330/18866	0.532173	0.598039	0.512121	SORBS1	1	Ast_0
GO:0060562	epithelial tube morphogenesis	1/43	331/18866	0.533258	0.598417	0.512445	TNC	1	Ast_0
GO:0006520	cellular amino acid metabolic process	1/43	340/18866	0.542915	0.6084	0.520994	PRODH	1	Ast_0
GO:0009101	glycoprotein biosynthetic process	1/43	342/18866	0.545035	0.609067	0.521564	VCAN	1	Ast_0
GO:0090150	establishment of protein localization to membrane	1/43	342/18866	0.545035	0.609067	0.521564	CLIP1	1	Ast_0
GO:0007265	Ras protein signal transduction	1/43	346/18866	0.549245	0.612914	0.524859	MMD2	1	Ast_0
GO:0009615	response to virus	1/43	349/18866	0.552378	0.614693	0.526382	DCLK1	1	Ast_0
GO:1904062	regulation of cation transmembrane transport	1/43	349/18866	0.552378	0.614693	0.526382	DPP10	1	Ast_0
GO:0030336	negative regulation of cell migration	1/43	350/18866	0.553417	0.614993	0.526639	ABR	1	Ast_0
GO:0050708	regulation of protein secretion	1/43	352/18866	0.555489	0.616438	0.527877	PRKCA	1	Ast_0
GO:0003002	regionalization	1/43	355/18866	0.558579	0.618151	0.529343	RFX4	1	Ast_0
GO:0071103	DNA conformation change	1/43	355/18866	0.558579	0.618151	0.529343	NAV2	1	Ast_0
GO:0032386	regulation of intracellular transport	1/43	358/18866	0.561648	0.620098	0.53101	WWC1	1	Ast_0
GO:0001666	response to hypoxia	1/43	359/18866	0.562667	0.620098	0.53101	MALAT1	1	Ast_0
GO:0007178	transmembrane receptor protein serine/threonine kinase signaling pathway	1/43	359/18866	0.562667	0.620098	0.53101	PRDM16	1	Ast_0
GO:0062197	cellular response to chemical stress	1/43	360/18866	0.563683	0.620362	0.531237	PRODH	1	Ast_0
GO:0006936	muscle contraction	1/43	362/18866	0.565708	0.621734	0.532412	SORBS1	1	Ast_0
GO:0007159	leukocyte cell-cell adhesion	1/43	364/18866	0.567724	0.622486	0.533055	CD44	1	Ast_0
GO:0009913	epidermal cell differentiation	1/43	365/18866	0.568729	0.622486	0.533055	KAZN	1	Ast_0
GO:2000146	negative regulation of cell motility	1/43	365/18866	0.568729	0.622486	0.533055	ABR	1	Ast_0
GO:0046394	carboxylic acid biosynthetic process	1/43	367/18866	0.570731	0.623208	0.533674	VCAN	1	Ast_0
GO:0007018	microtubule-based movement	1/43	368/18866	0.571729	0.623208	0.533674	DST	1	Ast_0
GO:0016053	organic acid biosynthetic process	1/43	368/18866	0.571729	0.623208	0.533674	VCAN	1	Ast_0
GO:0045861	negative regulation of proteolysis	1/43	369/18866	0.572725	0.623443	0.533875	CD44	1	Ast_0
GO:0032259	methylation	1/43	371/18866	0.574709	0.623903	0.534269	PRDM16	1	Ast_0
GO:0036293	response to decreased oxygen levels	1/43	371/18866	0.574709	0.623903	0.534269	MALAT1	1	Ast_0
GO:1902903	regulation of supramolecular fiber organization	1/43	373/18866	0.576684	0.625198	0.535378	CLIP1	1	Ast_0
GO:0018108	peptidyl-tyrosine phosphorylation	1/43	374/18866	0.577669	0.625416	0.535565	CD44	1	Ast_0
GO:0060271	cilium assembly	1/43	377/18866	0.580608	0.627748	0.537562	RFX4	1	Ast_0
GO:0002791	regulation of peptide secretion	1/43	381/18866	0.584496	0.631098	0.540431	PRKCA	1	Ast_0
GO:0006909	phagocytosis	1/43	382/18866	0.585463	0.631289	0.540594	ABR	1	Ast_0
GO:0032535	regulation of cellular component size	1/43	383/18866	0.586427	0.631476	0.540754	CDH4	1	Ast_0
GO:0014706	striated muscle tissue development	1/43	389/18866	0.592168	0.636799	0.545313	MRTFB	1	Ast_0
GO:0031331	positive regulation of cellular catabolic process	1/43	390/18866	0.593117	0.636963	0.545453	TNRC6A	1	Ast_0
GO:0006869	lipid transport	1/43	393/18866	0.595951	0.637182	0.54564	PITPNC1	1	Ast_0
GO:0031346	positive regulation of cell projection organization	1/43	394/18866	0.596892	0.637182	0.54564	CDH4	1	Ast_0
GO:0050678	regulation of epithelial cell proliferation	1/43	395/18866	0.59783	0.637182	0.54564	PRKCA	1	Ast_0
GO:0006631	fatty acid metabolic process	1/43	396/18866	0.598766	0.637182	0.54564	ACOT11	1	Ast_0
GO:0045787	positive regulation of cell cycle	1/43	396/18866	0.598766	0.637182	0.54564	PRKCA	1	Ast_0
GO:0070482	response to oxygen levels	1/43	396/18866	0.598766	0.637182	0.54564	MALAT1	1	Ast_0
GO:0040013	negative regulation of locomotion	1/43	397/18866	0.5997	0.637182	0.54564	ABR	1	Ast_0
GO:0044782	cilium organization	1/43	397/18866	0.5997	0.637182	0.54564	RFX4	1	Ast_0
GO:1901653	cellular response to peptide	1/43	398/18866	0.600632	0.637324	0.545762	SORBS1	1	Ast_0
GO:0051271	negative regulation of cellular component movement	1/43	400/18866	0.60249	0.638448	0.546724	ABR	1	Ast_0
GO:0045765	regulation of angiogenesis	1/43	403/18866	0.605261	0.640534	0.548511	PRKCA	1	Ast_0
GO:0018205	peptidyl-lysine modification	1/43	405/18866	0.607097	0.641628	0.549447	PRDM16	1	Ast_0
GO:0007517	muscle organ development	1/43	407/18866	0.608925	0.64271	0.550374	MRTFB	1	Ast_0
GO:0002831	regulation of response to biotic stimulus	1/43	409/18866	0.610745	0.642932	0.550564	PRKCA	1	Ast_0
GO:0060537	muscle tissue development	1/43	409/18866	0.610745	0.642932	0.550564	MRTFB	1	Ast_0
GO:2001233	regulation of apoptotic signaling pathway	1/43	413/18866	0.61436	0.645887	0.553095	CD44	1	Ast_0
GO:0009100	glycoprotein metabolic process	1/43	415/18866	0.616156	0.646923	0.553982	VCAN	1	Ast_0
GO:0001558	regulation of cell growth	1/43	420/18866	0.620608	0.650743	0.557253	CDH4	1	Ast_0
GO:0043588	skin development	1/43	425/18866	0.62501	0.653643	0.559736	KAZN	1	Ast_0
GO:0050727	regulation of inflammatory response	1/43	425/18866	0.62501	0.653643	0.559736	ABR	1	Ast_0
GO:0000280	nuclear division	1/43	428/18866	0.627627	0.655522	0.561345	PRKCA	1	Ast_0
GO:0019216	regulation of lipid metabolic process	1/43	431/18866	0.630227	0.656641	0.562304	SORBS1	1	Ast_0
GO:0032102	negative regulation of response to external stimulus	1/43	433/18866	0.63195	0.656641	0.562304	ABR	1	Ast_0
GO:0050808	synapse organization	1/43	433/18866	0.63195	0.656641	0.562304	TNC	1	Ast_0
GO:0007015	actin filament organization	1/43	434/18866	0.632808	0.656641	0.562304	SORBS1	1	Ast_0
GO:0052548	regulation of endopeptidase activity	1/43	434/18866	0.632808	0.656641	0.562304	CD44	1	Ast_0
GO:0010876	lipid localization	1/43	440/18866	0.637919	0.661086	0.56611	PITPNC1	1	Ast_0
GO:0042391	regulation of membrane potential	1/43	443/18866	0.640448	0.661134	0.566151	GNA14	1	Ast_0
GO:0048608	reproductive structure development	1/43	443/18866	0.640448	0.661134	0.566151	TNC	1	Ast_0
GO:0048732	gland development	1/43	443/18866	0.640448	0.661134	0.566151	TNC	1	Ast_0
GO:0043434	response to peptide hormone	1/43	447/18866	0.643793	0.661139	0.566156	SORBS1	1	Ast_0
GO:0043254	regulation of protein-containing complex assembly	1/43	449/18866	0.645455	0.661139	0.566156	CLIP1	1	Ast_0
GO:0006417	regulation of translation	1/43	450/18866	0.646282	0.661139	0.566156	TNRC6A	1	Ast_0
GO:0048568	embryonic organ development	1/43	451/18866	0.647108	0.661139	0.566156	ABR	1	Ast_0
GO:0007608	sensory perception of smell	1/43	452/18866	0.647932	0.661139	0.566156	NAV2	1	Ast_0
GO:0050673	epithelial cell proliferation	1/43	453/18866	0.648754	0.661139	0.566156	PRKCA	1	Ast_0
GO:0009896	positive regulation of catabolic process	1/43	454/18866	0.649575	0.661139	0.566156	TNRC6A	1	Ast_0
GO:0050804	modulation of chemical synaptic transmission	1/43	454/18866	0.649575	0.661139	0.566156	ABR	1	Ast_0
GO:0007389	pattern specification process	1/43	455/18866	0.650393	0.661139	0.566156	RFX4	1	Ast_0
GO:0051090	regulation of DNA-binding transcription factor activity	1/43	455/18866	0.650393	0.661139	0.566156	NWD1	1	Ast_0
GO:0099177	regulation of trans-synaptic signaling	1/43	455/18866	0.650393	0.661139	0.566156	ABR	1	Ast_0
GO:0019932	second-messenger-mediated signaling	1/43	456/18866	0.65121	0.661139	0.566156	PRKCA	1	Ast_0
GO:0062012	regulation of small molecule metabolic process	1/43	456/18866	0.65121	0.661139	0.566156	SORBS1	1	Ast_0
GO:0006979	response to oxidative stress	1/43	458/18866	0.652837	0.66195	0.56685	PRODH	1	Ast_0
GO:0002683	negative regulation of immune system process	1/43	463/18866	0.656873	0.665199	0.569632	ABR	1	Ast_0
GO:0052547	regulation of peptidase activity	1/43	466/18866	0.659273	0.666784	0.570989	CD44	1	Ast_0
GO:0010256	endomembrane system organization	1/43	468/18866	0.660864	0.667459	0.571568	PRKCA	1	Ast_0
GO:0060249	anatomical structure homeostasis	1/43	469/18866	0.661656	0.667459	0.571568	PRKCA	1	Ast_0
GO:0002697	regulation of immune effector process	1/43	470/18866	0.662447	0.667459	0.571568	ABR	1	Ast_0
GO:0051346	negative regulation of hydrolase activity	1/43	473/18866	0.664809	0.668995	0.572883	CD44	1	Ast_0
GO:0048285	organelle fission	1/43	476/18866	0.667154	0.67045	0.574129	PRKCA	1	Ast_0
GO:0008544	epidermis development	1/43	477/18866	0.667933	0.67045	0.574129	KAZN	1	Ast_0
GO:0042110	T cell activation	1/43	483/18866	0.672565	0.673408	0.576662	CD44	1	Ast_0
GO:0051051	negative regulation of transport	1/43	483/18866	0.672565	0.673408	0.576662	ABR	1	Ast_0
GO:0016311	dephosphorylation	1/43	492/18866	0.679396	0.679396	0.581789	CAMK2G	1	Ast_0
GO:0010273	detoxification of copper ion	7/40	15/18866	7.02924e-16	6.38958e-13	3.7033e-13	MT1E/MT1F/MT1G/MT1M/MT1X/MT2A/MT3	7	Ast_3
GO:1990169	stress response to copper ion	7/40	15/18866	7.02924e-16	6.38958e-13	3.7033e-13	MT1E/MT1F/MT1G/MT1M/MT1X/MT2A/MT3	7	Ast_3
GO:0061687	detoxification of inorganic compound	7/40	17/18866	2.11789e-15	9.62582e-13	5.57897e-13	MT1E/MT1F/MT1G/MT1M/MT1X/MT2A/MT3	7	Ast_3
GO:0097501	stress response to metal ion	7/40	17/18866	2.11789e-15	9.62582e-13	5.57897e-13	MT1E/MT1F/MT1G/MT1M/MT1X/MT2A/MT3	7	Ast_3
GO:0006457	protein folding	12/40	230/18866	3.34235e-14	9.68438e-12	5.61291e-12	BAG3/CLU/CRYAB/DNAJB1/DNAJB2/HSP90AA1/HSP90AB1/HSPA1A/HSPA1B/HSPB1/HSPH1/PTGES3	12	Ast_3
GO:0070841	inclusion body assembly	7/40	24/18866	3.72886e-14	9.68438e-12	5.61291e-12	BAG3/CLU/DNAJB1/DNAJB2/HSPA1A/HSPA1B/PSAP	7	Ast_3
GO:0071294	cellular response to zinc ion	7/40	24/18866	3.72886e-14	9.68438e-12	5.61291e-12	MT1E/MT1F/MT1G/MT1M/MT1X/MT2A/MT3	7	Ast_3
GO:1900034	regulation of cellular response to heat	9/40	79/18866	6.09171e-14	1.38434e-11	8.02342e-12	BAG3/CRYAB/DNAJB1/HSP90AA1/HSP90AB1/HSPA1A/HSPA1B/HSPH1/PTGES3	9	Ast_3
GO:0045926	negative regulation of growth	12/40	254/18866	1.09409e-13	2.21006e-11	1.28091e-11	CRYAB/DNAJB2/GJA1/HSPA1A/HSPA1B/MT1E/MT1F/MT1G/MT1M/MT1X/MT2A/MT3	12	Ast_3
GO:0071280	cellular response to copper ion	7/40	28/18866	1.26786e-13	2.30498e-11	1.33593e-11	MT1E/MT1F/MT1G/MT1M/MT1X/MT2A/MT3	7	Ast_3
GO:0061077	chaperone-mediated protein folding	8/40	60/18866	4.5769e-13	7.56436e-11	4.38418e-11	CLU/DNAJB1/DNAJB2/HSPA1A/HSPA1B/HSPB1/HSPH1/PTGES3	8	Ast_3
GO:0006882	cellular zinc ion homeostasis	7/40	37/18866	1.08733e-12	1.6473e-10	9.54749e-11	MT1E/MT1F/MT1G/MT1M/MT1X/MT2A/MT3	7	Ast_3
GO:0071276	cellular response to cadmium ion	7/40	38/18866	1.33081e-12	1.86109e-10	1.07866e-10	MT1E/MT1F/MT1G/MT1M/MT1X/MT2A/MT3	7	Ast_3
GO:0055069	zinc ion homeostasis	7/40	39/18866	1.61944e-12	2.10296e-10	1.21884e-10	MT1E/MT1F/MT1G/MT1M/MT1X/MT2A/MT3	7	Ast_3
GO:0009636	response to toxic substance	11/40	250/18866	2.92443e-12	3.54441e-10	2.05429e-10	CST3/EPHX1/MT1E/MT1F/MT1G/MT1M/MT1X/MT2A/MT3/SELENOW/SLC7A11	11	Ast_3
GO:0046688	response to copper ion	7/40	43/18866	3.37209e-12	3.83154e-10	2.2207e-10	MT1E/MT1F/MT1G/MT1M/MT1X/MT2A/MT3	7	Ast_3
GO:0034605	cellular response to heat	9/40	125/18866	4.22682e-12	4.52021e-10	2.61984e-10	BAG3/CRYAB/DNAJB1/HSP90AA1/HSP90AB1/HSPA1A/HSPA1B/HSPH1/PTGES3	9	Ast_3
GO:0035966	response to topologically incorrect protein	10/40	205/18866	1.17529e-11	1.18705e-09	6.87993e-10	BAG3/CLU/DNAJB1/DNAJB2/HSP90AA1/HSP90AB1/HSPA1A/HSPA1B/HSPB1/HSPH1	10	Ast_3
GO:0010043	response to zinc ion	7/40	54/18866	1.82226e-11	1.74362e-09	1.01057e-09	MT1E/MT1F/MT1G/MT1M/MT1X/MT2A/MT3	7	Ast_3
GO:0009408	response to heat	9/40	166/18866	5.50163e-11	5.00098e-09	2.89849e-09	BAG3/CRYAB/DNAJB1/HSP90AA1/HSP90AB1/HSPA1A/HSPA1B/HSPH1/PTGES3	9	Ast_3
GO:0046686	response to cadmium ion	7/40	64/18866	6.29465e-11	5.44937e-09	3.15837e-09	MT1E/MT1F/MT1G/MT1M/MT1X/MT2A/MT3	7	Ast_3
GO:0046916	cellular transition metal ion homeostasis	8/40	116/18866	1.04412e-10	8.6282e-09	5.00077e-09	FTL/MT1E/MT1F/MT1G/MT1M/MT1X/MT2A/MT3	8	Ast_3
GO:0006986	response to unfolded protein	9/40	183/18866	1.31714e-10	1.04111e-08	6.03413e-09	BAG3/DNAJB1/DNAJB2/HSP90AA1/HSP90AB1/HSPA1A/HSPA1B/HSPB1/HSPH1	9	Ast_3
GO:0090083	regulation of inclusion body assembly	5/40	16/18866	1.41949e-10	1.07526e-08	6.23207e-09	CLU/DNAJB1/DNAJB2/HSPA1A/HSPA1B	5	Ast_3
GO:0050821	protein stabilization	9/40	187/18866	1.59752e-10	1.16171e-08	6.73311e-09	BAG3/CLU/CRYAB/HSP90AA1/HSP90AB1/HSPA1A/HSPA1B/MT3/PTGES3	9	Ast_3
GO:0055076	transition metal ion homeostasis	8/40	138/18866	4.21747e-10	2.82069e-08	1.63483e-08	FTL/MT1E/MT1F/MT1G/MT1M/MT1X/MT2A/MT3	8	Ast_3
GO:0098754	detoxification	8/40	138/18866	4.21747e-10	2.82069e-08	1.63483e-08	MT1E/MT1F/MT1G/MT1M/MT1X/MT2A/MT3/SELENOW	8	Ast_3
GO:0031647	regulation of protein stability	10/40	296/18866	4.3443e-10	2.82069e-08	1.63483e-08	BAG3/CD81/CLU/CRYAB/HSP90AA1/HSP90AB1/HSPA1A/HSPA1B/MT3/PTGES3	10	Ast_3
GO:0051131	chaperone-mediated protein complex assembly	5/40	22/18866	8.4788e-10	5.31533e-08	3.08068e-08	CLU/HSP90AA1/HSP90AB1/HSPA1A/PTGES3	5	Ast_3
GO:0009266	response to temperature stimulus	9/40	233/18866	1.12272e-09	6.80366e-08	3.94329e-08	BAG3/CRYAB/DNAJB1/HSP90AA1/HSP90AB1/HSPA1A/HSPA1B/HSPH1/PTGES3	9	Ast_3
GO:0072503	cellular divalent inorganic cation homeostasis	11/40	492/18866	3.96244e-09	2.32378e-07	1.34683e-07	ATP2C1/GJA1/HMGB1/MT1E/MT1F/MT1G/MT1M/MT1X/MT2A/MT3/PLCG2	11	Ast_3
GO:0090084	negative regulation of inclusion body assembly	4/40	11/18866	5.65454e-09	3.21249e-07	1.86191e-07	DNAJB1/DNAJB2/HSPA1A/HSPA1B	4	Ast_3
GO:0051085	chaperone cofactor-dependent protein refolding	5/40	32/18866	6.38416e-09	3.51709e-07	2.03845e-07	DNAJB1/HSPA1A/HSPA1B/HSPH1/PTGES3	5	Ast_3
GO:0051084	'de novo' posttranslational protein folding	5/40	37/18866	1.37126e-08	7.3322e-07	4.24963e-07	DNAJB1/HSPA1A/HSPA1B/HSPH1/PTGES3	5	Ast_3
GO:0006458	'de novo' protein folding	5/40	41/18866	2.34293e-08	1.21699e-06	7.05346e-07	DNAJB1/HSPA1A/HSPA1B/HSPH1/PTGES3	5	Ast_3
GO:0042176	regulation of protein catabolic process	9/40	397/18866	1.13483e-07	5.73091e-06	3.32154e-06	CD81/CLU/CST3/DNAJB2/GJA1/HSP90AA1/HSP90AB1/HSPA1A/HSPA1B	9	Ast_3
GO:0071248	cellular response to metal ion	7/40	193/18866	1.47343e-07	7.12723e-06	4.13083e-06	MT1E/MT1F/MT1G/MT1M/MT1X/MT2A/MT3	7	Ast_3
GO:0042026	protein refolding	4/40	23/18866	1.48974e-07	7.12723e-06	4.13083e-06	DNAJB2/HSP90AA1/HSPA1A/HSPA1B	4	Ast_3
GO:1905323	telomerase holoenzyme complex assembly	3/40	6/18866	1.75812e-07	8.19557e-06	4.75002e-06	HSP90AA1/HSP90AB1/PTGES3	3	Ast_3
GO:0009896	positive regulation of catabolic process	9/40	454/18866	3.52518e-07	1.60219e-05	9.28605e-06	BAG3/CD81/CLU/DNAJB2/GJA1/HMGB1/HSP90AA1/HSPA1A/HSPA1B	9	Ast_3
GO:0071241	cellular response to inorganic substance	7/40	221/18866	3.69468e-07	1.63827e-05	9.49517e-06	MT1E/MT1F/MT1G/MT1M/MT1X/MT2A/MT3	7	Ast_3
GO:0045732	positive regulation of protein catabolic process	7/40	225/18866	4.17044e-07	1.8052e-05	1.04627e-05	CD81/CLU/DNAJB2/GJA1/HSP90AA1/HSPA1A/HSPA1B	7	Ast_3
GO:1902949	positive regulation of tau-protein kinase activity	3/40	8/18866	4.90828e-07	2.07517e-05	1.20274e-05	CLU/HSP90AA1/HSP90AB1	3	Ast_3
GO:1903364	positive regulation of cellular protein catabolic process	6/40	149/18866	6.74733e-07	2.78787e-05	1.61581e-05	CD81/CLU/DNAJB2/HSP90AA1/HSPA1A/HSPA1B	6	Ast_3
GO:1903362	regulation of cellular protein catabolic process	7/40	260/18866	1.10119e-06	4.44882e-05	2.57847e-05	CD81/CLU/DNAJB2/HSP90AA1/HSP90AB1/HSPA1A/HSPA1B	7	Ast_3
GO:0031331	positive regulation of cellular catabolic process	8/40	390/18866	1.33821e-06	5.28884e-05	3.06533e-05	BAG3/CD81/CLU/DNAJB2/HMGB1/HSP90AA1/HSPA1A/HSPA1B	8	Ast_3
GO:0097201	negative regulation of transcription from RNA polymerase II promoter in response to stress	3/40	12/18866	1.91693e-06	7.41487e-05	4.29754e-05	BAG3/DNAJB1/HSPA1A	3	Ast_3
GO:1902947	regulation of tau-protein kinase activity	3/40	13/18866	2.48835e-06	9.42463e-05	5.46237e-05	CLU/HSP90AA1/HSP90AB1	3	Ast_3
GO:0030308	negative regulation of cell growth	6/40	190/18866	2.78348e-06	0.000103273	5.98553e-05	CRYAB/DNAJB2/GJA1/HSPA1A/HSPA1B/MT3	6	Ast_3
GO:0043618	regulation of transcription from RNA polymerase II promoter in response to stress	5/40	109/18866	3.28768e-06	0.00011954	6.92836e-05	BAG3/DNAJB1/HSPA1A/MT3/UBC	5	Ast_3
GO:0034599	cellular response to oxidative stress	7/40	310/18866	3.5388e-06	0.000126148	7.31133e-05	CST3/HSPA1A/HSPA1B/HSPB1/MT3/PSAP/SLC7A11	7	Ast_3
GO:0043620	regulation of DNA-templated transcription in response to stress	5/40	115/18866	4.27908e-06	0.000149603	8.67076e-05	BAG3/DNAJB1/HSPA1A/MT3/UBC	5	Ast_3
GO:0006979	response to oxidative stress	8/40	458/18866	4.41087e-06	0.000151301	8.76918e-05	CRYAB/CST3/HSPA1A/HSPA1B/HSPB1/MT3/PSAP/SLC7A11	8	Ast_3
GO:0061684	chaperone-mediated autophagy	3/40	16/18866	4.85084e-06	0.000163312	9.46528e-05	BAG3/CLU/HSP90AA1	3	Ast_3
GO:0043312	neutrophil degranulation	8/40	487/18866	6.92111e-06	0.000228774	0.000132594	CST3/FTL/HMGB1/HSP90AA1/HSP90AB1/HSPA1A/HSPA1B/PSAP	8	Ast_3
GO:0002283	neutrophil activation involved in immune response	8/40	490/18866	7.23893e-06	0.000230884	0.000133817	CST3/FTL/HMGB1/HSP90AA1/HSP90AB1/HSPA1A/HSPA1B/PSAP	8	Ast_3
GO:0016049	cell growth	8/40	490/18866	7.23893e-06	0.000230884	0.000133817	CRYAB/DNAJB2/GJA1/HSP90AA1/HSP90AB1/HSPA1A/HSPA1B/MT3	8	Ast_3
GO:0032434	regulation of proteasomal ubiquitin-dependent protein catabolic process	5/40	131/18866	8.09454e-06	0.000253722	0.000147053	CLU/DNAJB2/HSP90AB1/HSPA1A/HSPA1B	5	Ast_3
GO:0062197	cellular response to chemical stress	7/40	360/18866	9.42054e-06	0.00029028	0.000168242	CST3/HSPA1A/HSPA1B/HSPB1/MT3/PSAP/SLC7A11	7	Ast_3
GO:0010038	response to metal ion	7/40	366/18866	1.04887e-05	0.000317809	0.000184197	MT1E/MT1F/MT1G/MT1M/MT1X/MT2A/MT3	7	Ast_3
GO:0070434	positive regulation of nucleotide-binding oligomerization domain containing 2 signaling pathway	2/40	3/18866	1.31318e-05	0.000391372	0.000226833	HSPA1A/HSPA1B	2	Ast_3
GO:2000058	regulation of ubiquitin-dependent protein catabolic process	5/40	159/18866	2.06998e-05	0.000606971	0.000351791	CLU/DNAJB2/HSP90AB1/HSPA1A/HSPA1B	5	Ast_3
GO:0034775	glutathione transmembrane transport	2/40	4/18866	2.62284e-05	0.000745051	0.00043182	GJA1/SLC7A11	2	Ast_3
GO:0070426	positive regulation of nucleotide-binding oligomerization domain containing signaling pathway	2/40	4/18866	2.62284e-05	0.000745051	0.00043182	HSPA1A/HSPA1B	2	Ast_3
GO:0032436	positive regulation of proteasomal ubiquitin-dependent protein catabolic process	4/40	87/18866	3.39624e-05	0.000949903	0.000550549	CLU/DNAJB2/HSPA1A/HSPA1B	4	Ast_3
GO:0001819	positive regulation of cytokine production	7/40	447/18866	3.79069e-05	0.00104416	0.000605181	CD81/CLU/HMGB1/HSPA1A/HSPA1B/HSPB1/PLCG2	7	Ast_3
GO:0010286	heat acclimation	2/40	5/18866	4.36553e-05	0.0011023	0.000638874	HSPA1A/HSPA1B	2	Ast_3
GO:0034635	glutathione transport	2/40	5/18866	4.36553e-05	0.0011023	0.000638874	GJA1/SLC7A11	2	Ast_3
GO:0035443	tripeptide transmembrane transport	2/40	5/18866	4.36553e-05	0.0011023	0.000638874	GJA1/SLC7A11	2	Ast_3
GO:0070370	cellular heat acclimation	2/40	5/18866	4.36553e-05	0.0011023	0.000638874	HSPA1A/HSPA1B	2	Ast_3
GO:0090063	positive regulation of microtubule nucleation	2/40	5/18866	4.36553e-05	0.0011023	0.000638874	HSPA1A/HSPA1B	2	Ast_3
GO:1905907	negative regulation of amyloid fibril formation	2/40	5/18866	4.36553e-05	0.0011023	0.000638874	CLU/CRYAB	2	Ast_3
GO:0060249	anatomical structure homeostasis	7/40	469/18866	5.14002e-05	0.00128008	0.000741913	BAG3/DNAJB2/GJA1/HSP90AA1/HSP90AB1/HSPB1/PTGES3	7	Ast_3
GO:0061136	regulation of proteasomal protein catabolic process	5/40	193/18866	5.23375e-05	0.00128581	0.000745233	CLU/DNAJB2/HSP90AB1/HSPA1A/HSPA1B	5	Ast_3
GO:0071897	DNA biosynthetic process	5/40	196/18866	5.63172e-05	0.00136513	0.000791207	GJA1/HSP90AA1/HSP90AB1/PTGES3/UBC	5	Ast_3
GO:0051973	positive regulation of telomerase activity	3/40	36/18866	6.00559e-05	0.0014366	0.000832631	HSP90AA1/HSP90AB1/PTGES3	3	Ast_3
GO:2000377	regulation of reactive oxygen species metabolic process	5/40	200/18866	6.1983e-05	0.00144986	0.000840314	CLU/CRYAB/HSP90AA1/HSP90AB1/MT3	5	Ast_3
GO:2000060	positive regulation of ubiquitin-dependent protein catabolic process	4/40	102/18866	6.3373e-05	0.00144986	0.000840314	CLU/DNAJB2/HSPA1A/HSPA1B	4	Ast_3
GO:0062208	positive regulation of pattern recognition receptor signaling pathway	3/40	37/18866	6.5259e-05	0.00144986	0.000840314	HMGB1/HSPA1A/HSPA1B	3	Ast_3
GO:0070423	nucleotide-binding oligomerization domain containing signaling pathway	3/40	37/18866	6.5259e-05	0.00144986	0.000840314	HSPA1A/HSPA1B/UBC	3	Ast_3
GO:0042939	tripeptide transport	2/40	6/18866	6.53951e-05	0.00144986	0.000840314	GJA1/SLC7A11	2	Ast_3
GO:0070432	regulation of nucleotide-binding oligomerization domain containing 2 signaling pathway	2/40	6/18866	6.53951e-05	0.00144986	0.000840314	HSPA1A/HSPA1B	2	Ast_3
GO:0035872	nucleotide-binding domain, leucine rich repeat containing receptor signaling pathway	3/40	38/18866	7.07486e-05	0.00154965	0.000898152	HSPA1A/HSPA1B/UBC	3	Ast_3
GO:0031396	regulation of protein ubiquitination	5/40	211/18866	7.98531e-05	0.00172825	0.00100167	DNAJB2/HSP90AA1/HSP90AB1/HSPA1A/HSPA1B	5	Ast_3
GO:2000278	regulation of DNA biosynthetic process	4/40	109/18866	8.20828e-05	0.00175561	0.00101752	GJA1/HSP90AA1/HSP90AB1/PTGES3	4	Ast_3
GO:1901800	positive regulation of proteasomal protein catabolic process	4/40	110/18866	8.50504e-05	0.00179793	0.00104205	CLU/DNAJB2/HSPA1A/HSPA1B	4	Ast_3
GO:0010968	regulation of microtubule nucleation	2/40	7/18866	9.14302e-05	0.00188887	0.00109476	HSPA1A/HSPA1B	2	Ast_3
GO:0036018	cellular response to erythropoietin	2/40	7/18866	9.14302e-05	0.00188887	0.00109476	MT1X/MT2A	2	Ast_3
GO:1903050	regulation of proteolysis involved in cellular protein catabolic process	5/40	225/18866	0.000108065	0.00220743	0.00127939	CLU/DNAJB2/HSP90AB1/HSPA1A/HSPA1B	5	Ast_3
GO:0045429	positive regulation of nitric oxide biosynthetic process	3/40	45/18866	0.000117787	0.0023793	0.001379	CLU/HSP90AA1/HSP90AB1	3	Ast_3
GO:0036017	response to erythropoietin	2/40	8/18866	0.000121743	0.00240576	0.00139434	MT1X/MT2A	2	Ast_3
GO:1905906	regulation of amyloid fibril formation	2/40	8/18866	0.000121743	0.00240576	0.00139434	CLU/CRYAB	2	Ast_3
GO:1904407	positive regulation of nitric oxide metabolic process	3/40	46/18866	0.00012582	0.00245957	0.00142553	CLU/HSP90AA1/HSP90AB1	3	Ast_3
GO:0051972	regulation of telomerase activity	3/40	48/18866	0.000142938	0.00276448	0.00160225	HSP90AA1/HSP90AB1/PTGES3	3	Ast_3
GO:1903052	positive regulation of proteolysis involved in cellular protein catabolic process	4/40	127/18866	0.000148355	0.00283904	0.00164546	CLU/DNAJB2/HSPA1A/HSPA1B	4	Ast_3
GO:1903320	regulation of protein modification by small protein conjugation or removal	5/40	242/18866	0.000151984	0.00284951	0.00165153	DNAJB2/HSP90AA1/HSP90AB1/HSPA1A/HSPA1B	5	Ast_3
GO:0072348	sulfur compound transport	3/40	49/18866	0.000152036	0.00284951	0.00165153	GJA1/SLC26A3/SLC7A11	3	Ast_3
GO:0035672	oligopeptide transmembrane transport	2/40	9/18866	0.000156317	0.00289984	0.0016807	GJA1/SLC7A11	2	Ast_3
GO:0019062	virion attachment to host cell	2/40	10/18866	0.000195134	0.00354754	0.0020561	CD81/HSP90AB1	2	Ast_3
GO:0070424	regulation of nucleotide-binding oligomerization domain containing signaling pathway	2/40	10/18866	0.000195134	0.00354754	0.0020561	HSPA1A/HSPA1B	2	Ast_3
GO:0032757	positive regulation of interleukin-8 production	3/40	54/18866	0.000203188	0.00365738	0.00211976	HMGB1/HSPA1A/HSPA1B	3	Ast_3
GO:0001558	regulation of cell growth	6/40	420/18866	0.000237457	0.00412387	0.00239013	CRYAB/DNAJB2/GJA1/HSPA1A/HSPA1B/MT3	6	Ast_3
GO:0006857	oligopeptide transport	2/40	11/18866	0.000238177	0.00412387	0.00239013	GJA1/SLC7A11	2	Ast_3
GO:0072321	chaperone-mediated protein transport	2/40	11/18866	0.000238177	0.00412387	0.00239013	BAG3/CLU	2	Ast_3
GO:1903265	positive regulation of tumor necrosis factor-mediated signaling pathway	2/40	11/18866	0.000238177	0.00412387	0.00239013	HSPA1A/HSPA1B	2	Ast_3
GO:0043161	proteasome-mediated ubiquitin-dependent protein catabolic process	6/40	424/18866	0.000249881	0.00422484	0.00244865	CLU/DNAJB2/HSP90AB1/HSPA1A/HSPA1B/UBC	6	Ast_3
GO:1900408	negative regulation of cellular response to oxidative stress	3/40	58/18866	0.000251284	0.00422484	0.00244865	HSPB1/PSAP/SLC7A11	3	Ast_3
GO:1903202	negative regulation of oxidative stress-induced cell death	3/40	58/18866	0.000251284	0.00422484	0.00244865	HSPB1/PSAP/SLC7A11	3	Ast_3
GO:0046631	alpha-beta T cell activation	4/40	146/18866	0.000253304	0.00422484	0.00244865	CD81/HMGB1/HSPH1/PSAP	4	Ast_3
GO:0010823	negative regulation of mitochondrion organization	3/40	60/18866	0.000277863	0.00451032	0.00261411	BAG3/CLU/HSPA1A	3	Ast_3
GO:1902883	negative regulation of response to oxidative stress	3/40	60/18866	0.000277863	0.00451032	0.00261411	HSPB1/PSAP/SLC7A11	3	Ast_3
GO:1903428	positive regulation of reactive oxygen species biosynthetic process	3/40	60/18866	0.000277863	0.00451032	0.00261411	CLU/HSP90AA1/HSP90AB1	3	Ast_3
GO:0044650	adhesion of symbiont to host cell	2/40	12/18866	0.00028543	0.00455185	0.00263818	CD81/HSP90AB1	2	Ast_3
GO:1903909	regulation of receptor clustering	2/40	12/18866	0.00028543	0.00455185	0.00263818	CD81/SLC7A11	2	Ast_3
GO:0002262	myeloid cell homeostasis	4/40	154/18866	0.00031043	0.00490749	0.00284431	HMGB1/HSPA1A/HSPA1B/SLC7A11	4	Ast_3
GO:0043254	regulation of protein-containing complex assembly	6/40	449/18866	0.000339631	0.00528551	0.0030634	CLU/CRYAB/HMGB1/HSP90AA1/HSPA1A/HSPA1B	6	Ast_3
GO:0072593	reactive oxygen species metabolic process	5/40	288/18866	0.000340156	0.00528551	0.0030634	CLU/CRYAB/HSP90AA1/HSP90AB1/MT3	5	Ast_3
GO:0051092	positive regulation of NF-kappaB transcription factor activity	4/40	159/18866	0.000350512	0.00540026	0.0031299	CLU/HSPA1A/HSPA1B/UBC	4	Ast_3
GO:0070431	nucleotide-binding oligomerization domain containing 2 signaling pathway	2/40	14/18866	0.000392492	0.00599622	0.00347532	HSPA1A/HSPA1B	2	Ast_3
GO:0002753	cytoplasmic pattern recognition receptor signaling pathway	3/40	68/18866	0.000402189	0.00604281	0.00350232	HSPA1A/HSPA1B/UBC	3	Ast_3
GO:0045428	regulation of nitric oxide biosynthetic process	3/40	68/18866	0.000402189	0.00604281	0.00350232	CLU/HSP90AA1/HSP90AB1	3	Ast_3
GO:0007004	telomere maintenance via telomerase	3/40	69/18866	0.000419854	0.00620565	0.0035967	HSP90AA1/HSP90AB1/PTGES3	3	Ast_3
GO:2000573	positive regulation of DNA biosynthetic process	3/40	69/18866	0.000419854	0.00620565	0.0035967	HSP90AA1/HSP90AB1/PTGES3	3	Ast_3
GO:0044406	adhesion of symbiont to host	2/40	15/18866	0.000452268	0.00663083	0.00384313	CD81/HSP90AB1	2	Ast_3
GO:0035690	cellular response to drug	3/40	71/18866	0.000456665	0.00664173	0.00384944	HSP90AB1/MT2A/MT3	3	Ast_3
GO:0010498	proteasomal protein catabolic process	6/40	483/18866	0.000500372	0.00721966	0.0041844	CLU/DNAJB2/HSP90AB1/HSPA1A/HSPA1B/UBC	6	Ast_3
GO:0001780	neutrophil homeostasis	2/40	16/18866	0.000516185	0.00738917	0.00428264	HMGB1/SLC7A11	2	Ast_3
GO:0038034	signal transduction in absence of ligand	3/40	75/18866	0.000536365	0.00755901	0.00438108	BAG3/HSPA1A/HSPA1B	3	Ast_3
GO:0097192	extrinsic apoptotic signaling pathway in absence of ligand	3/40	75/18866	0.000536365	0.00755901	0.00438108	BAG3/HSPA1A/HSPA1B	3	Ast_3
GO:0006278	RNA-dependent DNA biosynthetic process	3/40	76/18866	0.000557589	0.00779767	0.00451941	HSP90AA1/HSP90AB1/PTGES3	3	Ast_3
GO:1903201	regulation of oxidative stress-induced cell death	3/40	77/18866	0.000579344	0.00804006	0.00465989	HSPB1/PSAP/SLC7A11	3	Ast_3
GO:1901673	regulation of mitotic spindle assembly	2/40	17/18866	0.000584225	0.00804638	0.00466355	HSPA1A/HSPA1B	2	Ast_3
GO:0006898	receptor-mediated endocytosis	5/40	328/18866	0.000615282	0.0084104	0.00487454	CD81/CLU/HSP90AA1/HSPH1/PLCG2	5	Ast_3
GO:0006809	nitric oxide biosynthetic process	3/40	79/18866	0.000624468	0.00847226	0.00491039	CLU/HSP90AA1/HSP90AB1	3	Ast_3
GO:0043488	regulation of mRNA stability	4/40	186/18866	0.000633471	0.00853074	0.00494428	FXR1/HSPA1A/HSPB1/UBC	4	Ast_3
GO:1990000	amyloid fibril formation	2/40	18/18866	0.000656373	0.00877416	0.00508536	CLU/CRYAB	2	Ast_3
GO:0010833	telomere maintenance via telomere lengthening	3/40	81/18866	0.00067178	0.00891457	0.00516674	HSP90AA1/HSP90AB1/PTGES3	3	Ast_3
GO:0007039	protein catabolic process in the vacuole	2/40	19/18866	0.00073261	0.00959036	0.00555842	CD81/PSAP	2	Ast_3
GO:0019058	viral life cycle	5/40	341/18866	0.000733256	0.00959036	0.00555842	CD81/HSP90AB1/HSPA1A/HSPA1B/UBC	5	Ast_3
GO:0046209	nitric oxide metabolic process	3/40	84/18866	0.000746942	0.00969957	0.00562172	CLU/HSP90AA1/HSP90AB1	3	Ast_3
GO:0043487	regulation of RNA stability	4/40	195/18866	0.000755998	0.00974755	0.00564952	FXR1/HSPA1A/HSPB1/UBC	4	Ast_3
GO:0010506	regulation of autophagy	5/40	347/18866	0.000793093	0.0101538	0.00588499	BAG3/HMGB1/HSPB1/MT3/PSAP	5	Ast_3
GO:2001057	reactive nitrogen species metabolic process	3/40	87/18866	0.000827262	0.0104175	0.0060378	CLU/HSP90AA1/HSP90AB1	3	Ast_3
GO:0017038	protein import	4/40	200/18866	0.000830877	0.0104175	0.0060378	BAG3/CLU/HSP90AA1/HSP90AB1	4	Ast_3
GO:0051054	positive regulation of DNA metabolic process	4/40	200/18866	0.000830877	0.0104175	0.0060378	HMGB1/HSP90AA1/HSP90AB1/PTGES3	4	Ast_3
GO:0002221	pattern recognition receptor signaling pathway	4/40	201/18866	0.000846458	0.0105401	0.0061089	HMGB1/HSPA1A/HSPA1B/UBC	4	Ast_3
GO:0061013	regulation of mRNA catabolic process	4/40	208/18866	0.000961373	0.0118896	0.00689104	FXR1/HSPA1A/HSPB1/UBC	4	Ast_3
GO:1900407	regulation of cellular response to oxidative stress	3/40	92/18866	0.000972965	0.0119517	0.00692701	HSPB1/PSAP/SLC7A11	3	Ast_3
GO:0032069	regulation of nuclease activity	2/40	22/18866	0.000985693	0.0120268	0.00697053	HMGB1/HSPA1A	2	Ast_3
GO:0051052	regulation of DNA metabolic process	5/40	365/18866	0.000994663	0.0120553	0.00698707	GJA1/HMGB1/HSP90AA1/HSP90AB1/PTGES3	5	Ast_3
GO:0032677	regulation of interleukin-8 production	3/40	93/18866	0.00100393	0.012087	0.00700544	HMGB1/HSPA1A/HSPA1B	3	Ast_3
GO:0045862	positive regulation of proteolysis	5/40	370/18866	0.00105688	0.0126408	0.00732643	CLU/DNAJB2/HMGB1/HSPA1A/HSPA1B	5	Ast_3
GO:1902903	regulation of supramolecular fiber organization	5/40	373/18866	0.00109557	0.013018	0.00754502	AEBP1/CLU/CRYAB/HSPA1A/HSPA1B	5	Ast_3
GO:0036473	cell death in response to oxidative stress	3/40	97/18866	0.001134	0.0132308	0.00766835	HSPB1/PSAP/SLC7A11	3	Ast_3
GO:0046634	regulation of alpha-beta T cell activation	3/40	97/18866	0.001134	0.0132308	0.00766835	CD81/HMGB1/HSPH1	3	Ast_3
GO:0006402	mRNA catabolic process	5/40	376/18866	0.00113531	0.0132308	0.00766835	FXR1/HSPA1A/HSPA1B/HSPB1/UBC	5	Ast_3
GO:0006835	dicarboxylic acid transport	3/40	98/18866	0.0011681	0.0133459	0.00773509	GJA1/SLC26A3/SLC7A11	3	Ast_3
GO:0048010	vascular endothelial growth factor receptor signaling pathway	3/40	98/18866	0.0011681	0.0133459	0.00773509	HSP90AA1/HSPB1/MT3	3	Ast_3
GO:2001243	negative regulation of intrinsic apoptotic signaling pathway	3/40	98/18866	0.0011681	0.0133459	0.00773509	CLU/HSPA1A/HSPB1	3	Ast_3
GO:0090169	regulation of spindle assembly	2/40	24/18866	0.00117456	0.0133459	0.00773509	HSPA1A/HSPA1B	2	Ast_3
GO:0062207	regulation of pattern recognition receptor signaling pathway	3/40	99/18866	0.00120284	0.0135823	0.00787212	HMGB1/HSPA1A/HSPA1B	3	Ast_3
GO:0032637	interleukin-8 production	3/40	101/18866	0.00127426	0.0142123	0.00823724	HMGB1/HSPA1A/HSPA1B	3	Ast_3
GO:1902882	regulation of response to oxidative stress	3/40	101/18866	0.00127426	0.0142123	0.00823724	HSPB1/PSAP/SLC7A11	3	Ast_3
GO:2001234	negative regulation of apoptotic signaling pathway	4/40	233/18866	0.00146188	0.0161348	0.00935145	CLU/HSPA1A/HSPA1B/HSPB1	4	Ast_3
GO:2000379	positive regulation of reactive oxygen species metabolic process	3/40	106/18866	0.00146438	0.0161348	0.00935145	CLU/HSP90AA1/HSP90AB1	3	Ast_3
GO:0072337	modified amino acid transport	2/40	27/18866	0.00148774	0.0162934	0.00944342	GJA1/SLC7A11	2	Ast_3
GO:1903426	regulation of reactive oxygen species biosynthetic process	3/40	107/18866	0.00150441	0.0163238	0.00946102	CLU/HSP90AA1/HSP90AB1	3	Ast_3
GO:0000302	response to reactive oxygen species	4/40	235/18866	0.00150847	0.0163238	0.00946102	CRYAB/CST3/MT3/PSAP	4	Ast_3
GO:0007041	lysosomal transport	3/40	110/18866	0.00162864	0.0175199	0.0101543	CLU/HSPA1A/PSAP	3	Ast_3
GO:0007020	microtubule nucleation	2/40	29/18866	0.00171626	0.0183539	0.0106376	HSPA1A/HSPA1B	2	Ast_3
GO:0006401	RNA catabolic process	5/40	415/18866	0.00175521	0.0186607	0.0108154	FXR1/HSPA1A/HSPA1B/HSPB1/UBC	5	Ast_3
GO:0031116	positive regulation of microtubule polymerization	2/40	30/18866	0.00183639	0.0194102	0.0112498	HSPA1A/HSPA1B	2	Ast_3
GO:0031109	microtubule polymerization or depolymerization	3/40	117/18866	0.00194302	0.0199718	0.0115753	CRYAB/HSPA1A/HSPA1B	3	Ast_3
GO:0006805	xenobiotic metabolic process	3/40	118/18866	0.00199079	0.0199718	0.0115753	EPHX1/HSP90AB1/PTGES3	3	Ast_3
GO:0048872	homeostasis of number of cells	4/40	256/18866	0.00206199	0.0199718	0.0115753	HMGB1/HSPA1A/HSPA1B/SLC7A11	4	Ast_3
GO:0031334	positive regulation of protein-containing complex assembly	4/40	257/18866	0.00209141	0.0199718	0.0115753	CLU/HSP90AA1/HSPA1A/HSPA1B	4	Ast_3
GO:0010711	negative regulation of collagen catabolic process	1/40	1/18866	0.00212022	0.0199718	0.0115753	CST3	1	Ast_3
GO:0032072	regulation of restriction endodeoxyribonuclease activity	1/40	1/18866	0.00212022	0.0199718	0.0115753	HMGB1	1	Ast_3
GO:0043126	regulation of 1-phosphatidylinositol 4-kinase activity	1/40	1/18866	0.00212022	0.0199718	0.0115753	CD81	1	Ast_3
GO:0043128	positive regulation of 1-phosphatidylinositol 4-kinase activity	1/40	1/18866	0.00212022	0.0199718	0.0115753	CD81	1	Ast_3
GO:0060311	negative regulation of elastin catabolic process	1/40	1/18866	0.00212022	0.0199718	0.0115753	CST3	1	Ast_3
GO:0097214	positive regulation of lysosomal membrane permeability	1/40	1/18866	0.00212022	0.0199718	0.0115753	MT3	1	Ast_3
GO:1901389	negative regulation of transforming growth factor beta activation	1/40	1/18866	0.00212022	0.0199718	0.0115753	HSP90AB1	1	Ast_3
GO:1901494	regulation of cysteine metabolic process	1/40	1/18866	0.00212022	0.0199718	0.0115753	SLC7A11	1	Ast_3
GO:1902380	positive regulation of endoribonuclease activity	1/40	1/18866	0.00212022	0.0199718	0.0115753	HSPA1A	1	Ast_3
GO:1902847	regulation of neuronal signal transduction	1/40	1/18866	0.00212022	0.0199718	0.0115753	CLU	1	Ast_3
GO:1902998	positive regulation of neurofibrillary tangle assembly	1/40	1/18866	0.00212022	0.0199718	0.0115753	CLU	1	Ast_3
GO:1905572	ganglioside GM1 transport to membrane	1/40	1/18866	0.00212022	0.0199718	0.0115753	PSAP	1	Ast_3
GO:1905676	positive regulation of adaptive immune memory response	1/40	1/18866	0.00212022	0.0199718	0.0115753	CD81	1	Ast_3
GO:1905891	regulation of cellular response to thapsigargin	1/40	1/18866	0.00212022	0.0199718	0.0115753	CLU	1	Ast_3
GO:1905892	negative regulation of cellular response to thapsigargin	1/40	1/18866	0.00212022	0.0199718	0.0115753	CLU	1	Ast_3
GO:1905894	regulation of cellular response to tunicamycin	1/40	1/18866	0.00212022	0.0199718	0.0115753	CLU	1	Ast_3
GO:1905895	negative regulation of cellular response to tunicamycin	1/40	1/18866	0.00212022	0.0199718	0.0115753	CLU	1	Ast_3
GO:0048675	axon extension	3/40	123/18866	0.00224066	0.0208898	0.0121074	HSP90AA1/HSP90AB1/MT3	3	Ast_3
GO:0071466	cellular response to xenobiotic stimulus	3/40	123/18866	0.00224066	0.0208898	0.0121074	EPHX1/HSP90AB1/PTGES3	3	Ast_3
GO:0031112	positive regulation of microtubule polymerization or depolymerization	2/40	34/18866	0.00235566	0.0216292	0.012536	HSPA1A/HSPA1B	2	Ast_3
GO:0045648	positive regulation of erythrocyte differentiation	2/40	34/18866	0.00235566	0.0216292	0.012536	HSPA1A/HSPA1B	2	Ast_3
GO:0060236	regulation of mitotic spindle organization	2/40	34/18866	0.00235566	0.0216292	0.012536	HSPA1A/HSPA1B	2	Ast_3
GO:0017015	regulation of transforming growth factor beta receptor signaling pathway	3/40	127/18866	0.00245398	0.0224187	0.0129936	HSP90AB1/HSPA1A/UBC	3	Ast_3
GO:0051091	positive regulation of DNA-binding transcription factor activity	4/40	270/18866	0.00250081	0.0226952	0.0131538	CLU/HSPA1A/HSPA1B/UBC	4	Ast_3
GO:1903409	reactive oxygen species biosynthetic process	3/40	128/18866	0.0025092	0.0226952	0.0131538	CLU/HSP90AA1/HSP90AB1	3	Ast_3
GO:0000041	transition metal ion transport	3/40	129/18866	0.00256519	0.022973	0.0133148	ATP2C1/FTL/MT3	3	Ast_3
GO:1903844	regulation of cellular response to transforming growth factor beta stimulus	3/40	129/18866	0.00256519	0.022973	0.0133148	HSP90AB1/HSPA1A/UBC	3	Ast_3
GO:0009410	response to xenobiotic stimulus	3/40	130/18866	0.00262195	0.0231713	0.0134297	EPHX1/HSP90AB1/PTGES3	3	Ast_3
GO:0021955	central nervous system neuron axonogenesis	2/40	36/18866	0.00263832	0.0231713	0.0134297	HSP90AA1/HSP90AB1	2	Ast_3
GO:1901099	negative regulation of signal transduction in absence of ligand	2/40	36/18866	0.00263832	0.0231713	0.0134297	HSPA1A/HSPA1B	2	Ast_3
GO:2001240	negative regulation of extrinsic apoptotic signaling pathway in absence of ligand	2/40	36/18866	0.00263832	0.0231713	0.0134297	HSPA1A/HSPA1B	2	Ast_3
GO:0046718	viral entry into host cell	3/40	134/18866	0.00285676	0.0249692	0.0144718	CD81/HSPA1A/HSPA1B	3	Ast_3
GO:0090224	regulation of spindle organization	2/40	38/18866	0.00293616	0.0255404	0.0148028	HSPA1A/HSPA1B	2	Ast_3
GO:0032273	positive regulation of protein polymerization	3/40	137/18866	0.00304112	0.0263274	0.015259	HSP90AA1/HSPA1A/HSPA1B	3	Ast_3
GO:0007249	I-kappaB kinase/NF-kappaB signaling	4/40	286/18866	0.0030767	0.0265092	0.0153643	ATP2C1/GJA1/HSPB1/UBC	4	Ast_3
GO:0002433	immune response-regulating cell surface receptor signaling pathway involved in phagocytosis	3/40	139/18866	0.00316801	0.0270397	0.0156718	HSP90AA1/HSP90AB1/PLCG2	3	Ast_3
GO:0038096	Fc-gamma receptor signaling pathway involved in phagocytosis	3/40	139/18866	0.00316801	0.0270397	0.0156718	HSP90AA1/HSP90AB1/PLCG2	3	Ast_3
GO:0042307	positive regulation of protein import into nucleus	2/40	40/18866	0.00324906	0.0276018	0.0159976	BAG3/HSP90AB1	2	Ast_3
GO:0030010	establishment of cell polarity	3/40	141/18866	0.00329812	0.0277591	0.0160888	GJA1/HSP90AA1/HSP90AB1	3	Ast_3
GO:0032355	response to estradiol	3/40	141/18866	0.00329812	0.0277591	0.0160888	CRYAB/CST3/GJA1	3	Ast_3
GO:0031333	negative regulation of protein-containing complex assembly	3/40	142/18866	0.00336438	0.0280571	0.0162615	CLU/CRYAB/HMGB1	3	Ast_3
GO:0038094	Fc-gamma receptor signaling pathway	3/40	142/18866	0.00336438	0.0280571	0.0162615	HSP90AA1/HSP90AB1/PLCG2	3	Ast_3
GO:0051051	negative regulation of transport	5/40	483/18866	0.00338593	0.0281079	0.0162909	BAG3/CRYAB/GJA1/HMGB1/HSPA1A	5	Ast_3
GO:1902850	microtubule cytoskeleton organization involved in mitosis	3/40	144/18866	0.00349936	0.0289174	0.0167601	GJA1/HSPA1A/HSPA1B	3	Ast_3
GO:0002431	Fc receptor mediated stimulatory signaling pathway	3/40	145/18866	0.00356808	0.0292918	0.0169771	HSP90AA1/HSP90AB1/PLCG2	3	Ast_3
GO:1904591	positive regulation of protein import	2/40	42/18866	0.00357688	0.0292918	0.0169771	BAG3/HSP90AB1	2	Ast_3
GO:0034620	cellular response to unfolded protein	3/40	146/18866	0.00363762	0.0295232	0.0171112	BAG3/HSPA1A/HSPA1B	3	Ast_3
GO:0042542	response to hydrogen peroxide	3/40	146/18866	0.00363762	0.0295232	0.0171112	CRYAB/CST3/PSAP	3	Ast_3
GO:0044409	entry into host	3/40	147/18866	0.00370798	0.0299605	0.0173646	CD81/HSPA1A/HSPA1B	3	Ast_3
GO:0061462	protein localization to lysosome	2/40	43/18866	0.00374636	0.0301366	0.0174667	CD81/CLU	2	Ast_3
GO:1903053	regulation of extracellular matrix organization	2/40	44/18866	0.00391951	0.0312893	0.0181348	AEBP1/CST3	2	Ast_3
GO:0007034	vacuolar transport	3/40	150/18866	0.00392408	0.0312893	0.0181348	CLU/HSPA1A/PSAP	3	Ast_3
GO:0090287	regulation of cellular response to growth factor stimulus	4/40	310/18866	0.00410172	0.031562	0.0182929	HSP90AB1/HSPA1A/MT3/UBC	4	Ast_3
GO:0002316	follicular B cell differentiation	1/40	2/18866	0.00423605	0.031562	0.0182929	PLCG2	1	Ast_3
GO:0010645	regulation of cell communication by chemical coupling	1/40	2/18866	0.00423605	0.031562	0.0182929	GJA1	1	Ast_3
GO:0010652	positive regulation of cell communication by chemical coupling	1/40	2/18866	0.00423605	0.031562	0.0182929	GJA1	1	Ast_3
GO:0017055	negative regulation of RNA polymerase II transcription preinitiation complex assembly	1/40	2/18866	0.00423605	0.031562	0.0182929	HMGB1	1	Ast_3
GO:0032468	Golgi calcium ion homeostasis	1/40	2/18866	0.00423605	0.031562	0.0182929	ATP2C1	1	Ast_3
GO:0032472	Golgi calcium ion transport	1/40	2/18866	0.00423605	0.031562	0.0182929	ATP2C1	1	Ast_3
GO:0061741	chaperone-mediated protein transport involved in chaperone-mediated autophagy	1/40	2/18866	0.00423605	0.031562	0.0182929	CLU	1	Ast_3
GO:0097213	regulation of lysosomal membrane permeability	1/40	2/18866	0.00423605	0.031562	0.0182929	MT3	1	Ast_3
GO:1902996	regulation of neurofibrillary tangle assembly	1/40	2/18866	0.00423605	0.031562	0.0182929	CLU	1	Ast_3
GO:1903786	regulation of glutathione biosynthetic process	1/40	2/18866	0.00423605	0.031562	0.0182929	SLC7A11	1	Ast_3
GO:1904576	response to tunicamycin	1/40	2/18866	0.00423605	0.031562	0.0182929	CLU	1	Ast_3
GO:1904577	cellular response to tunicamycin	1/40	2/18866	0.00423605	0.031562	0.0182929	CLU	1	Ast_3
GO:2000296	negative regulation of hydrogen peroxide catabolic process	1/40	2/18866	0.00423605	0.031562	0.0182929	MT3	1	Ast_3
GO:2000376	positive regulation of oxygen metabolic process	1/40	2/18866	0.00423605	0.031562	0.0182929	MT3	1	Ast_3
GO:2000426	negative regulation of apoptotic cell clearance	1/40	2/18866	0.00423605	0.031562	0.0182929	HMGB1	1	Ast_3
GO:0030168	platelet activation	3/40	158/18866	0.00453743	0.0336696	0.0195144	HSPB1/PLCG2/SLC7A11	3	Ast_3
GO:1901214	regulation of neuron death	4/40	321/18866	0.00464073	0.0342157	0.0198309	CLU/HSP90AB1/MT3/SLC7A11	4	Ast_3
GO:2001239	regulation of extrinsic apoptotic signaling pathway in absence of ligand	2/40	48/18866	0.00464867	0.0342157	0.0198309	HSPA1A/HSPA1B	2	Ast_3
GO:0000723	telomere maintenance	3/40	161/18866	0.00478158	0.0350521	0.0203156	HSP90AA1/HSP90AB1/PTGES3	3	Ast_3
GO:0042398	cellular modified amino acid biosynthetic process	2/40	49/18866	0.00484001	0.0353379	0.0204813	CKB/SLC7A11	2	Ast_3
GO:0001961	positive regulation of cytokine-mediated signaling pathway	2/40	50/18866	0.00503495	0.0363236	0.0210526	HSPA1A/HSPA1B	2	Ast_3
GO:0032760	positive regulation of tumor necrosis factor production	2/40	50/18866	0.00503495	0.0363236	0.0210526	CLU/HMGB1	2	Ast_3
GO:0045646	regulation of erythrocyte differentiation	2/40	50/18866	0.00503495	0.0363236	0.0210526	HSPA1A/HSPA1B	2	Ast_3
GO:0035967	cellular response to topologically incorrect protein	3/40	166/18866	0.00520593	0.0371658	0.0215407	BAG3/HSPA1A/HSPA1B	3	Ast_3
GO:2001242	regulation of intrinsic apoptotic signaling pathway	3/40	166/18866	0.00520593	0.0371658	0.0215407	CLU/HSPA1A/HSPB1	3	Ast_3
GO:0031113	regulation of microtubule polymerization	2/40	51/18866	0.00523347	0.0371658	0.0215407	HSPA1A/HSPA1B	2	Ast_3
GO:1903573	negative regulation of response to endoplasmic reticulum stress	2/40	51/18866	0.00523347	0.0371658	0.0215407	CLU/HSPA1A	2	Ast_3
GO:0048260	positive regulation of receptor-mediated endocytosis	2/40	52/18866	0.00543554	0.0383016	0.022199	CLU/PLCG2	2	Ast_3
GO:1903557	positive regulation of tumor necrosis factor superfamily cytokine production	2/40	52/18866	0.00543554	0.0383016	0.022199	CLU/HMGB1	2	Ast_3
GO:0052126	movement in host environment	3/40	169/18866	0.00547111	0.0384034	0.022258	CD81/HSPA1A/HSPA1B	3	Ast_3
GO:0034614	cellular response to reactive oxygen species	3/40	170/18866	0.00556128	0.0388862	0.0225378	CST3/MT3/PSAP	3	Ast_3
GO:1990138	neuron projection extension	3/40	172/18866	0.00574431	0.0392509	0.0227492	HSP90AA1/HSP90AB1/MT3	3	Ast_3
GO:1903018	regulation of glycoprotein metabolic process	2/40	54/18866	0.00585032	0.0392509	0.0227492	CST3/MT3	2	Ast_3
GO:1903311	regulation of mRNA metabolic process	4/40	344/18866	0.00591845	0.0392509	0.0227492	FXR1/HSPA1A/HSPB1/UBC	4	Ast_3
GO:0032200	telomere organization	3/40	174/18866	0.00593092	0.0392509	0.0227492	HSP90AA1/HSP90AB1/PTGES3	3	Ast_3
GO:0032781	positive regulation of ATPase activity	2/40	55/18866	0.00606299	0.0392509	0.0227492	DNAJB1/DNAJB2	2	Ast_3
GO:0010634	positive regulation of epithelial cell migration	3/40	176/18866	0.00612115	0.0392509	0.0227492	HMGB1/HSPB1/PLCG2	3	Ast_3
GO:0043113	receptor clustering	2/40	56/18866	0.00627916	0.0392509	0.0227492	CD81/SLC7A11	2	Ast_3
GO:0046942	carboxylic acid transport	4/40	350/18866	0.0062868	0.0392509	0.0227492	GJA1/PSAP/SLC26A3/SLC7A11	4	Ast_3
GO:0003335	corneocyte development	1/40	3/18866	0.00634751	0.0392509	0.0227492	PSAP	1	Ast_3
GO:0006683	galactosylceramide catabolic process	1/40	3/18866	0.00634751	0.0392509	0.0227492	PSAP	1	Ast_3
GO:0010643	cell communication by chemical coupling	1/40	3/18866	0.00634751	0.0392509	0.0227492	GJA1	1	Ast_3
GO:0031335	regulation of sulfur amino acid metabolic process	1/40	3/18866	0.00634751	0.0392509	0.0227492	SLC7A11	1	Ast_3
GO:0032425	positive regulation of mismatch repair	1/40	3/18866	0.00634751	0.0392509	0.0227492	HMGB1	1	Ast_3
GO:0035783	CD4-positive, alpha-beta T cell costimulation	1/40	3/18866	0.00634751	0.0392509	0.0227492	CD81	1	Ast_3
GO:0043335	protein unfolding	1/40	3/18866	0.00634751	0.0392509	0.0227492	HSP90AA1	1	Ast_3
GO:0055073	cadmium ion homeostasis	1/40	3/18866	0.00634751	0.0392509	0.0227492	MT3	1	Ast_3
GO:0060310	regulation of elastin catabolic process	1/40	3/18866	0.00634751	0.0392509	0.0227492	CST3	1	Ast_3
GO:0060313	negative regulation of blood vessel remodeling	1/40	3/18866	0.00634751	0.0392509	0.0227492	CST3	1	Ast_3
GO:0061740	protein targeting to lysosome involved in chaperone-mediated autophagy	1/40	3/18866	0.00634751	0.0392509	0.0227492	CLU	1	Ast_3
GO:0090716	adaptive immune memory response	1/40	3/18866	0.00634751	0.0392509	0.0227492	CD81	1	Ast_3
GO:0097212	lysosomal membrane organization	1/40	3/18866	0.00634751	0.0392509	0.0227492	MT3	1	Ast_3
GO:0140205	oligopeptide import across plasma membrane	1/40	3/18866	0.00634751	0.0392509	0.0227492	SLC7A11	1	Ast_3
GO:0140206	dipeptide import across plasma membrane	1/40	3/18866	0.00634751	0.0392509	0.0227492	SLC7A11	1	Ast_3
GO:1902988	neurofibrillary tangle assembly	1/40	3/18866	0.00634751	0.0392509	0.0227492	CLU	1	Ast_3
GO:1903660	negative regulation of complement-dependent cytotoxicity	1/40	3/18866	0.00634751	0.0392509	0.0227492	HSP90AB1	1	Ast_3
GO:1904578	response to thapsigargin	1/40	3/18866	0.00634751	0.0392509	0.0227492	CLU	1	Ast_3
GO:1904579	cellular response to thapsigargin	1/40	3/18866	0.00634751	0.0392509	0.0227492	CLU	1	Ast_3
GO:1905335	regulation of aggrephagy	1/40	3/18866	0.00634751	0.0392509	0.0227492	BAG3	1	Ast_3
GO:1905337	positive regulation of aggrephagy	1/40	3/18866	0.00634751	0.0392509	0.0227492	BAG3	1	Ast_3
GO:1905674	regulation of adaptive immune memory response	1/40	3/18866	0.00634751	0.0392509	0.0227492	CD81	1	Ast_3
GO:1990774	tumor necrosis factor secretion	1/40	3/18866	0.00634751	0.0392509	0.0227492	HMGB1	1	Ast_3
GO:2000211	regulation of glutamate metabolic process	1/40	3/18866	0.00634751	0.0392509	0.0227492	SLC7A11	1	Ast_3
GO:2000374	regulation of oxygen metabolic process	1/40	3/18866	0.00634751	0.0392509	0.0227492	MT3	1	Ast_3
GO:2001190	positive regulation of T cell activation via T cell receptor contact with antigen bound to MHC molecule on antigen presenting cell	1/40	3/18866	0.00634751	0.0392509	0.0227492	CD81	1	Ast_3
GO:0015849	organic acid transport	4/40	353/18866	0.00647659	0.0399134	0.0231332	GJA1/PSAP/SLC26A3/SLC7A11	4	Ast_3
GO:0060760	positive regulation of response to cytokine stimulus	2/40	57/18866	0.00649881	0.039915	0.0231341	HSPA1A/HSPA1B	2	Ast_3
GO:0051222	positive regulation of protein transport	4/40	354/18866	0.0065407	0.040037	0.0232048	BAG3/CD81/GJA1/HSP90AB1	4	Ast_3
GO:0090316	positive regulation of intracellular protein transport	3/40	182/18866	0.00671367	0.0407349	0.0236093	BAG3/CD81/HSP90AB1	3	Ast_3
GO:0007566	embryo implantation	2/40	58/18866	0.00672194	0.0407349	0.0236093	CST3/GJA1	2	Ast_3
GO:0019369	arachidonic acid metabolic process	2/40	58/18866	0.00672194	0.0407349	0.0236093	EPHX1/PTGES3	2	Ast_3
GO:0032386	regulation of intracellular transport	4/40	358/18866	0.00680135	0.0410292	0.0237799	BAG3/CD81/CRYAB/HSP90AB1	4	Ast_3
GO:0001959	regulation of cytokine-mediated signaling pathway	3/40	183/18866	0.00681563	0.0410292	0.0237799	HSP90AB1/HSPA1A/HSPA1B	3	Ast_3
GO:0001666	response to hypoxia	4/40	359/18866	0.00686758	0.0412055	0.023882	CRYAB/CST3/MT3/UBC	4	Ast_3
GO:0070997	neuron death	4/40	360/18866	0.00693423	0.0412824	0.0239266	CLU/HSP90AB1/MT3/SLC7A11	4	Ast_3
GO:0032387	negative regulation of intracellular transport	2/40	59/18866	0.00694852	0.0412824	0.0239266	BAG3/CRYAB	2	Ast_3
GO:0042306	regulation of protein import into nucleus	2/40	59/18866	0.00694852	0.0412824	0.0239266	BAG3/HSP90AB1	2	Ast_3
GO:0032732	positive regulation of interleukin-1 production	2/40	60/18866	0.00717854	0.0425101	0.0246382	HMGB1/HSPB1	2	Ast_3
GO:0002285	lymphocyte activation involved in immune response	3/40	187/18866	0.00723272	0.0426918	0.0247435	CD81/HMGB1/PLCG2	3	Ast_3
GO:0045861	negative regulation of proteolysis	4/40	369/18866	0.0075536	0.0442363	0.0256387	CRYAB/CST3/HSP90AB1/MT3	4	Ast_3
GO:1904951	positive regulation of establishment of protein localization	4/40	370/18866	0.0076246	0.0442363	0.0256387	BAG3/CD81/GJA1/HSP90AB1	4	Ast_3
GO:0010803	regulation of tumor necrosis factor-mediated signaling pathway	2/40	62/18866	0.00764885	0.0442363	0.0256387	HSPA1A/HSPA1B	2	Ast_3
GO:0055081	anion homeostasis	2/40	62/18866	0.00764885	0.0442363	0.0256387	CKB/SLC7A11	2	Ast_3
GO:0070527	platelet aggregation	2/40	62/18866	0.00764885	0.0442363	0.0256387	HSPB1/SLC7A11	2	Ast_3
GO:1904589	regulation of protein import	2/40	62/18866	0.00764885	0.0442363	0.0256387	BAG3/HSP90AB1	2	Ast_3
GO:0010821	regulation of mitochondrion organization	3/40	191/18866	0.0076647	0.0442363	0.0256387	BAG3/CLU/HSPA1A	3	Ast_3
GO:0036293	response to decreased oxygen levels	4/40	371/18866	0.00769604	0.0442766	0.025662	CRYAB/CST3/MT3/UBC	4	Ast_3
GO:0021953	central nervous system neuron differentiation	3/40	192/18866	0.00777504	0.04459	0.0258437	HSP90AA1/HSP90AB1/PSAP	3	Ast_3
GO:0046635	positive regulation of alpha-beta T cell activation	2/40	63/18866	0.00788911	0.0449605	0.0260584	CD81/HSPH1	2	Ast_3
GO:2000514	regulation of CD4-positive, alpha-beta T cell activation	2/40	63/18866	0.00788911	0.0449605	0.0260584	CD81/HMGB1	2	Ast_3
GO:0002437	inflammatory response to antigenic stimulus	2/40	64/18866	0.00813274	0.0454747	0.0263564	CD81/HMGB1	2	Ast_3
GO:0060759	regulation of response to cytokine stimulus	3/40	196/18866	0.00822582	0.0454747	0.0263564	HSP90AB1/HSPA1A/HSPA1B	3	Ast_3
GO:0007588	excretion	2/40	65/18866	0.00837975	0.0454747	0.0263564	PSAP/SLC26A3	2	Ast_3
GO:0090307	mitotic spindle assembly	2/40	65/18866	0.00837975	0.0454747	0.0263564	HSPA1A/HSPA1B	2	Ast_3
GO:0002434	immune complex clearance	1/40	4/18866	0.0084546	0.0454747	0.0263564	CLU	1	Ast_3
GO:0003104	positive regulation of glomerular filtration	1/40	4/18866	0.0084546	0.0454747	0.0263564	GJA1	1	Ast_3
GO:0010710	regulation of collagen catabolic process	1/40	4/18866	0.0084546	0.0454747	0.0263564	CST3	1	Ast_3
GO:0019376	galactolipid catabolic process	1/40	4/18866	0.0084546	0.0454747	0.0263564	PSAP	1	Ast_3
GO:0032423	regulation of mismatch repair	1/40	4/18866	0.0084546	0.0454747	0.0263564	HMGB1	1	Ast_3
GO:0034165	positive regulation of toll-like receptor 9 signaling pathway	1/40	4/18866	0.0084546	0.0454747	0.0263564	HMGB1	1	Ast_3
GO:0035711	T-helper 1 cell activation	1/40	4/18866	0.0084546	0.0454747	0.0263564	HMGB1	1	Ast_3
GO:0060699	regulation of endoribonuclease activity	1/40	4/18866	0.0084546	0.0454747	0.0263564	HSPA1A	1	Ast_3
GO:0071211	protein targeting to vacuole involved in autophagy	1/40	4/18866	0.0084546	0.0454747	0.0263564	CLU	1	Ast_3
GO:0090261	positive regulation of inclusion body assembly	1/40	4/18866	0.0084546	0.0454747	0.0263564	CLU	1	Ast_3
GO:0090461	glutamate homeostasis	1/40	4/18866	0.0084546	0.0454747	0.0263564	SLC7A11	1	Ast_3
GO:1905772	positive regulation of mesodermal cell differentiation	1/40	4/18866	0.0084546	0.0454747	0.0263564	GJA1	1	Ast_3
GO:1905908	positive regulation of amyloid fibril formation	1/40	4/18866	0.0084546	0.0454747	0.0263564	CLU	1	Ast_3
GO:2000295	regulation of hydrogen peroxide catabolic process	1/40	4/18866	0.0084546	0.0454747	0.0263564	MT3	1	Ast_3
GO:2001200	positive regulation of dendritic cell differentiation	1/40	4/18866	0.0084546	0.0454747	0.0263564	HMGB1	1	Ast_3
GO:0006909	phagocytosis	4/40	382/18866	0.00851136	0.045645	0.0264551	HMGB1/HSP90AA1/HSP90AB1/PLCG2	4	Ast_3
GO:0046824	positive regulation of nucleocytoplasmic transport	2/40	66/18866	0.00863011	0.0460104	0.0266669	BAG3/HSP90AB1	2	Ast_3
GO:2000378	negative regulation of reactive oxygen species metabolic process	2/40	66/18866	0.00863011	0.0460104	0.0266669	CRYAB/MT3	2	Ast_3
GO:0031349	positive regulation of defense response	4/40	385/18866	0.0087432	0.046477	0.0269374	CD81/GJA1/HMGB1/PLCG2	4	Ast_3
GO:1905710	positive regulation of membrane permeability	2/40	67/18866	0.0088838	0.0470867	0.0272907	HSPA1A/MT3	2	Ast_3
GO:0007179	transforming growth factor beta receptor signaling pathway	3/40	202/18866	0.00893045	0.0471964	0.0273543	HSP90AB1/HSPA1A/UBC	3	Ast_3
GO:0072665	protein localization to vacuole	2/40	68/18866	0.00914082	0.0478905	0.0277566	CD81/CLU	2	Ast_3
GO:0098840	protein transport along microtubule	2/40	68/18866	0.00914082	0.0478905	0.0277566	BAG3/HSPB1	2	Ast_3
GO:0099118	microtubule-based protein transport	2/40	68/18866	0.00914082	0.0478905	0.0277566	BAG3/HSPB1	2	Ast_3
GO:1903708	positive regulation of hemopoiesis	3/40	204/18866	0.00917297	0.0479209	0.0277742	HMGB1/HSPA1A/HSPA1B	3	Ast_3
GO:0070482	response to oxygen levels	4/40	396/18866	0.00962877	0.0498111	0.0288697	CRYAB/CST3/MT3/UBC	4	Ast_3
GO:0050771	negative regulation of axonogenesis	2/40	70/18866	0.00966477	0.0498111	0.0288697	LINGO1/MT3	2	Ast_3
GO:1902905	positive regulation of supramolecular fiber organization	3/40	208/18866	0.00966958	0.0498111	0.0288697	CLU/HSPA1A/HSPA1B	3	Ast_3
GO:0042493	response to drug	4/40	397/18866	0.00971207	0.0498111	0.0288697	CST3/HSP90AB1/MT2A/MT3	4	Ast_3
GO:0015800	acidic amino acid transport	2/40	71/18866	0.00993167	0.0498111	0.0288697	GJA1/SLC7A11	2	Ast_3
GO:0051701	interaction with host	3/40	212/18866	0.0101817	0.0498111	0.0288697	CD81/HSPA1A/HSPA1B	3	Ast_3
GO:1901215	negative regulation of neuron death	3/40	212/18866	0.0101817	0.0498111	0.0288697	HSP90AB1/MT3/SLC7A11	3	Ast_3
GO:0050870	positive regulation of T cell activation	3/40	214/18866	0.0104436	0.0498111	0.0288697	CD81/HMGB1/HSPH1	3	Ast_3
GO:0002709	regulation of T cell mediated immunity	2/40	73/18866	0.0104753	0.0498111	0.0288697	CD81/HMGB1	2	Ast_3
GO:0002840	regulation of T cell mediated immune response to tumor cell	1/40	5/18866	0.0105573	0.0498111	0.0288697	HMGB1	1	Ast_3
GO:0006599	phosphagen metabolic process	1/40	5/18866	0.0105573	0.0498111	0.0288697	CKB	1	Ast_3
GO:0006603	phosphocreatine metabolic process	1/40	5/18866	0.0105573	0.0498111	0.0288697	CKB	1	Ast_3
GO:0010716	negative regulation of extracellular matrix disassembly	1/40	5/18866	0.0105573	0.0498111	0.0288697	CST3	1	Ast_3
GO:0014905	myoblast fusion involved in skeletal muscle regeneration	1/40	5/18866	0.0105573	0.0498111	0.0288697	CD81	1	Ast_3
GO:0030644	cellular chloride ion homeostasis	1/40	5/18866	0.0105573	0.0498111	0.0288697	CKB	1	Ast_3
GO:0032237	activation of store-operated calcium channel activity	1/40	5/18866	0.0105573	0.0498111	0.0288697	PLCG2	1	Ast_3
GO:0035442	dipeptide transmembrane transport	1/40	5/18866	0.0105573	0.0498111	0.0288697	SLC7A11	1	Ast_3
GO:0036091	positive regulation of transcription from RNA polymerase II promoter in response to oxidative stress	1/40	5/18866	0.0105573	0.0498111	0.0288697	MT3	1	Ast_3
GO:0038033	positive regulation of endothelial cell chemotaxis by VEGF-activated vascular endothelial growth factor receptor signaling pathway	1/40	5/18866	0.0105573	0.0498111	0.0288697	HSPB1	1	Ast_3
GO:0042396	phosphagen biosynthetic process	1/40	5/18866	0.0105573	0.0498111	0.0288697	CKB	1	Ast_3
GO:0042938	dipeptide transport	1/40	5/18866	0.0105573	0.0498111	0.0288697	SLC7A11	1	Ast_3
GO:0045040	protein insertion into mitochondrial outer membrane	1/40	5/18866	0.0105573	0.0498111	0.0288697	HSP90AA1	1	Ast_3
GO:0045345	positive regulation of MHC class I biosynthetic process	1/40	5/18866	0.0105573	0.0498111	0.0288697	HSPH1	1	Ast_3
GO:0046314	phosphocreatine biosynthetic process	1/40	5/18866	0.0105573	0.0498111	0.0288697	CKB	1	Ast_3
GO:0046813	receptor-mediated virion attachment to host cell	1/40	5/18866	0.0105573	0.0498111	0.0288697	CD81	1	Ast_3
GO:0051106	positive regulation of DNA ligation	1/40	5/18866	0.0105573	0.0498111	0.0288697	HMGB1	1	Ast_3
GO:0060633	negative regulation of transcription initiation from RNA polymerase II promoter	1/40	5/18866	0.0105573	0.0498111	0.0288697	HMGB1	1	Ast_3
GO:0080144	amino acid homeostasis	1/40	5/18866	0.0105573	0.0498111	0.0288697	SLC7A11	1	Ast_3
GO:0097176	epoxide metabolic process	1/40	5/18866	0.0105573	0.0498111	0.0288697	EPHX1	1	Ast_3
GO:0097350	neutrophil clearance	1/40	5/18866	0.0105573	0.0498111	0.0288697	HMGB1	1	Ast_3
GO:0106104	regulation of glutamate receptor clustering	1/40	5/18866	0.0105573	0.0498111	0.0288697	SLC7A11	1	Ast_3
GO:1903575	cornified envelope assembly	1/40	5/18866	0.0105573	0.0498111	0.0288697	PSAP	1	Ast_3
GO:1903644	regulation of chaperone-mediated protein folding	1/40	5/18866	0.0105573	0.0498111	0.0288697	DNAJB2	1	Ast_3
GO:1904352	positive regulation of protein catabolic process in the vacuole	1/40	5/18866	0.0105573	0.0498111	0.0288697	CD81	1	Ast_3
GO:1904717	regulation of AMPA glutamate receptor clustering	1/40	5/18866	0.0105573	0.0498111	0.0288697	SLC7A11	1	Ast_3
GO:1905867	epididymis development	1/40	5/18866	0.0105573	0.0498111	0.0288697	GJA1	1	Ast_3
GO:2000563	positive regulation of CD4-positive, alpha-beta T cell proliferation	1/40	5/18866	0.0105573	0.0498111	0.0288697	CD81	1	Ast_3
GO:0043281	regulation of cysteine-type endopeptidase activity involved in apoptotic process	3/40	215/18866	0.010576	0.0498111	0.0288697	CRYAB/HMGB1/MT3	3	Ast_3
GO:0051651	maintenance of location in cell	3/40	216/18866	0.0107093	0.050309	0.0291583	FTL/GJA1/PLCG2	3	Ast_3
GO:0035924	cellular response to vascular endothelial growth factor stimulus	2/40	75/18866	0.0110318	0.0516902	0.0299588	HSPB1/MT1G	2	Ast_3
GO:2001233	regulation of apoptotic signaling pathway	4/40	413/18866	0.0111096	0.0519211	0.0300926	CLU/HSPA1A/HSPA1B/HSPB1	4	Ast_3
GO:0007163	establishment or maintenance of cell polarity	3/40	220/18866	0.0112527	0.0524548	0.030402	GJA1/HSP90AA1/HSP90AB1	3	Ast_3
GO:0032388	positive regulation of intracellular transport	3/40	222/18866	0.0115303	0.0536113	0.0310723	BAG3/CD81/HSP90AB1	3	Ast_3
GO:0046785	microtubule polymerization	2/40	77/18866	0.0116012	0.0538033	0.0311836	HSPA1A/HSPA1B	2	Ast_3
GO:2001020	regulation of response to DNA damage stimulus	3/40	226/18866	0.0120973	0.0554147	0.0321175	CLU/FXR1/HMGB1	3	Ast_3
GO:0043462	regulation of ATPase activity	2/40	79/18866	0.0121832	0.0554147	0.0321175	DNAJB1/DNAJB2	2	Ast_3
GO:0043536	positive regulation of blood vessel endothelial cell migration	2/40	79/18866	0.0121832	0.0554147	0.0321175	HMGB1/HSPB1	2	Ast_3
GO:0071260	cellular response to mechanical stimulus	2/40	79/18866	0.0121832	0.0554147	0.0321175	BAG3/GJA1	2	Ast_3
GO:0031397	negative regulation of protein ubiquitination	2/40	80/18866	0.012479	0.0554147	0.0321175	HSPA1A/HSPA1B	2	Ast_3
GO:1900182	positive regulation of protein localization to nucleus	2/40	80/18866	0.012479	0.0554147	0.0321175	BAG3/HSP90AB1	2	Ast_3
GO:0002424	T cell mediated immune response to tumor cell	1/40	6/18866	0.0126557	0.0554147	0.0321175	HMGB1	1	Ast_3
GO:0006880	intracellular sequestering of iron ion	1/40	6/18866	0.0126557	0.0554147	0.0321175	FTL	1	Ast_3
GO:0032286	central nervous system myelin maintenance	1/40	6/18866	0.0126557	0.0554147	0.0321175	CLU	1	Ast_3
GO:0034238	macrophage fusion	1/40	6/18866	0.0126557	0.0554147	0.0321175	CD81	1	Ast_3
GO:0036015	response to interleukin-3	1/40	6/18866	0.0126557	0.0554147	0.0321175	MT2A	1	Ast_3
GO:0036016	cellular response to interleukin-3	1/40	6/18866	0.0126557	0.0554147	0.0321175	MT2A	1	Ast_3
GO:0051105	regulation of DNA ligation	1/40	6/18866	0.0126557	0.0554147	0.0321175	HMGB1	1	Ast_3
GO:0051454	intracellular pH elevation	1/40	6/18866	0.0126557	0.0554147	0.0321175	SLC26A3	1	Ast_3
GO:0060309	elastin catabolic process	1/40	6/18866	0.0126557	0.0554147	0.0321175	CST3	1	Ast_3
GO:0070842	aggresome assembly	1/40	6/18866	0.0126557	0.0554147	0.0321175	BAG3	1	Ast_3
GO:0072592	oxygen metabolic process	1/40	6/18866	0.0126557	0.0554147	0.0321175	MT3	1	Ast_3
GO:0072675	osteoclast fusion	1/40	6/18866	0.0126557	0.0554147	0.0321175	CD81	1	Ast_3
GO:1901341	positive regulation of store-operated calcium channel activity	1/40	6/18866	0.0126557	0.0554147	0.0321175	PLCG2	1	Ast_3
GO:1903911	positive regulation of receptor clustering	1/40	6/18866	0.0126557	0.0554147	0.0321175	CD81	1	Ast_3
GO:1905904	positive regulation of mesoderm formation	1/40	6/18866	0.0126557	0.0554147	0.0321175	GJA1	1	Ast_3
GO:2000143	negative regulation of DNA-templated transcription, initiation	1/40	6/18866	0.0126557	0.0554147	0.0321175	HMGB1	1	Ast_3
GO:2001188	regulation of T cell activation via T cell receptor contact with antigen bound to MHC molecule on antigen presenting cell	1/40	6/18866	0.0126557	0.0554147	0.0321175	CD81	1	Ast_3
GO:0097191	extrinsic apoptotic signaling pathway	3/40	230/18866	0.0126801	0.0554147	0.0321175	BAG3/HSPA1A/HSPA1B	3	Ast_3
GO:0032271	regulation of protein polymerization	3/40	231/18866	0.0128284	0.0558056	0.0323441	HSP90AA1/HSPA1A/HSPA1B	3	Ast_3
GO:0030099	myeloid cell differentiation	4/40	431/18866	0.012831	0.0558056	0.0323441	CD81/HSPA1A/HSPA1B/MT1G	4	Ast_3
GO:0021954	central nervous system neuron development	2/40	82/18866	0.01308	0.0567148	0.032871	HSP90AA1/HSP90AB1	2	Ast_3
GO:0022618	ribonucleoprotein complex assembly	3/40	233/18866	0.0131278	0.0567148	0.032871	HSP90AA1/HSP90AB1/PTGES3	3	Ast_3
GO:0052548	regulation of endopeptidase activity	4/40	434/18866	0.0131336	0.0567148	0.032871	CRYAB/CST3/HMGB1/MT3	4	Ast_3
GO:0002088	lens development in camera-type eye	2/40	83/18866	0.0133851	0.0576639	0.0334211	CRYAB/SLC7A11	2	Ast_3
GO:1903039	positive regulation of leukocyte cell-cell adhesion	3/40	235/18866	0.0134312	0.0577255	0.0334568	CD81/HMGB1/HSPH1	3	Ast_3
GO:0044242	cellular lipid catabolic process	3/40	236/18866	0.0135844	0.0581092	0.0336792	MT3/PLCG2/PSAP	3	Ast_3
GO:0060560	developmental growth involved in morphogenesis	3/40	236/18866	0.0135844	0.0581092	0.0336792	HSP90AA1/HSP90AB1/MT3	3	Ast_3
GO:0048588	developmental cell growth	3/40	237/18866	0.0137386	0.0586309	0.0339815	HSP90AA1/HSP90AB1/MT3	3	Ast_3
GO:0031110	regulation of microtubule polymerization or depolymerization	2/40	85/18866	0.0140047	0.0586764	0.0340079	HSPA1A/HSPA1B	2	Ast_3
GO:0043154	negative regulation of cysteine-type endopeptidase activity involved in apoptotic process	2/40	85/18866	0.0140047	0.0586764	0.0340079	CRYAB/MT3	2	Ast_3
GO:2000116	regulation of cysteine-type endopeptidase activity	3/40	239/18866	0.01405	0.0586764	0.0340079	CRYAB/HMGB1/MT3	3	Ast_3
GO:0048608	reproductive structure development	4/40	443/18866	0.0140689	0.0586764	0.0340079	CST3/GJA1/HSP90AB1/PSAP	4	Ast_3
GO:0006605	protein targeting	4/40	444/18866	0.0141754	0.0586764	0.0340079	BAG3/CLU/HSP90AA1/UBC	4	Ast_3
GO:0071826	ribonucleoprotein complex subunit organization	3/40	240/18866	0.0142072	0.0586764	0.0340079	HSP90AA1/HSP90AB1/PTGES3	3	Ast_3
GO:0001776	leukocyte homeostasis	2/40	86/18866	0.0143191	0.0586764	0.0340079	HMGB1/SLC7A11	2	Ast_3
GO:0034109	homotypic cell-cell adhesion	2/40	86/18866	0.0143191	0.0586764	0.0340079	HSPB1/SLC7A11	2	Ast_3
GO:0038093	Fc receptor signaling pathway	3/40	241/18866	0.0143655	0.0586764	0.0340079	HSP90AA1/HSP90AB1/PLCG2	3	Ast_3
GO:0061458	reproductive system development	4/40	447/18866	0.0144979	0.0586764	0.0340079	CST3/GJA1/HSP90AB1/PSAP	4	Ast_3
GO:0030512	negative regulation of transforming growth factor beta receptor signaling pathway	2/40	87/18866	0.0146366	0.0586764	0.0340079	HSPA1A/UBC	2	Ast_3
GO:0007008	outer mitochondrial membrane organization	1/40	7/18866	0.0147498	0.0586764	0.0340079	HSP90AA1	1	Ast_3
GO:0023041	neuronal signal transduction	1/40	7/18866	0.0147498	0.0586764	0.0340079	CLU	1	Ast_3
GO:0032277	negative regulation of gonadotropin secretion	1/40	7/18866	0.0147498	0.0586764	0.0340079	GJA1	1	Ast_3
GO:0033029	regulation of neutrophil apoptotic process	1/40	7/18866	0.0147498	0.0586764	0.0340079	SLC7A11	1	Ast_3
GO:0038089	positive regulation of cell migration by vascular endothelial growth factor signaling pathway	1/40	7/18866	0.0147498	0.0586764	0.0340079	HSPB1	1	Ast_3
GO:0042747	circadian sleep/wake cycle, REM sleep	1/40	7/18866	0.0147498	0.0586764	0.0340079	CST3	1	Ast_3
GO:0045341	MHC class I biosynthetic process	1/40	7/18866	0.0147498	0.0586764	0.0340079	HSPH1	1	Ast_3
GO:0045343	regulation of MHC class I biosynthetic process	1/40	7/18866	0.0147498	0.0586764	0.0340079	HSPH1	1	Ast_3
GO:0045852	pH elevation	1/40	7/18866	0.0147498	0.0586764	0.0340079	SLC26A3	1	Ast_3
GO:0046836	glycolipid transport	1/40	7/18866	0.0147498	0.0586764	0.0340079	PSAP	1	Ast_3
GO:0051135	positive regulation of NK T cell activation	1/40	7/18866	0.0147498	0.0586764	0.0340079	HSPH1	1	Ast_3
GO:0060073	micturition	1/40	7/18866	0.0147498	0.0586764	0.0340079	PSAP	1	Ast_3
GO:0061518	microglial cell proliferation	1/40	7/18866	0.0147498	0.0586764	0.0340079	CLU	1	Ast_3
GO:0097577	sequestering of iron ion	1/40	7/18866	0.0147498	0.0586764	0.0340079	FTL	1	Ast_3
GO:1901388	regulation of transforming growth factor beta activation	1/40	7/18866	0.0147498	0.0586764	0.0340079	HSP90AB1	1	Ast_3
GO:1903215	negative regulation of protein targeting to mitochondrion	1/40	7/18866	0.0147498	0.0586764	0.0340079	BAG3	1	Ast_3
GO:1903367	positive regulation of fear response	1/40	7/18866	0.0147498	0.0586764	0.0340079	GJA1	1	Ast_3
GO:1904026	regulation of collagen fibril organization	1/40	7/18866	0.0147498	0.0586764	0.0340079	AEBP1	1	Ast_3
GO:2000553	positive regulation of T-helper 2 cell cytokine production	1/40	7/18866	0.0147498	0.0586764	0.0340079	CD81	1	Ast_3
GO:2000987	positive regulation of behavioral fear response	1/40	7/18866	0.0147498	0.0586764	0.0340079	GJA1	1	Ast_3
GO:0090559	regulation of membrane permeability	2/40	88/18866	0.0149571	0.0593711	0.0344105	HSPA1A/MT3	2	Ast_3
GO:1903845	negative regulation of cellular response to transforming growth factor beta stimulus	2/40	89/18866	0.0152806	0.0605231	0.0350783	HSPA1A/UBC	2	Ast_3
GO:0051090	regulation of DNA-binding transcription factor activity	4/40	455/18866	0.0153808	0.0607875	0.0352315	CLU/HSPA1A/HSPA1B/UBC	4	Ast_3
GO:0006874	cellular calcium ion homeostasis	4/40	456/18866	0.0154935	0.0611002	0.0354127	ATP2C1/GJA1/HMGB1/PLCG2	4	Ast_3
GO:0060333	interferon-gamma-mediated signaling pathway	2/40	91/18866	0.0159367	0.0627118	0.0363468	HSP90AB1/MT2A	2	Ast_3
GO:0043122	regulation of I-kappaB kinase/NF-kappaB signaling	3/40	252/18866	0.0161726	0.0633661	0.036726	ATP2C1/GJA1/HSPB1	3	Ast_3
GO:0071560	cellular response to transforming growth factor beta stimulus	3/40	252/18866	0.0161726	0.0633661	0.036726	HSP90AB1/HSPA1A/UBC	3	Ast_3
GO:1903321	negative regulation of protein modification by small protein conjugation or removal	2/40	92/18866	0.0162692	0.0634708	0.0367867	HSPA1A/HSPA1B	2	Ast_3
GO:1905897	regulation of response to endoplasmic reticulum stress	2/40	92/18866	0.0162692	0.0634708	0.0367867	CLU/HSPA1A	2	Ast_3
GO:0090092	regulation of transmembrane receptor protein serine/threonine kinase signaling pathway	3/40	254/18866	0.0165144	0.0635149	0.0368123	HSP90AB1/HSPA1A/UBC	3	Ast_3
GO:2000117	negative regulation of cysteine-type endopeptidase activity	2/40	93/18866	0.0166047	0.0635149	0.0368123	CRYAB/MT3	2	Ast_3
GO:0052547	regulation of peptidase activity	4/40	466/18866	0.0166496	0.0635149	0.0368123	CRYAB/CST3/HMGB1/MT3	4	Ast_3
GO:0000820	regulation of glutamine family amino acid metabolic process	1/40	8/18866	0.0168395	0.0635149	0.0368123	SLC7A11	1	Ast_3
GO:0001781	neutrophil apoptotic process	1/40	8/18866	0.0168395	0.0635149	0.0368123	SLC7A11	1	Ast_3
GO:0006600	creatine metabolic process	1/40	8/18866	0.0168395	0.0635149	0.0368123	CKB	1	Ast_3
GO:0006678	glucosylceramide metabolic process	1/40	8/18866	0.0168395	0.0635149	0.0368123	PSAP	1	Ast_3
GO:0010727	negative regulation of hydrogen peroxide metabolic process	1/40	8/18866	0.0168395	0.0635149	0.0368123	MT3	1	Ast_3
GO:0014908	myotube differentiation involved in skeletal muscle regeneration	1/40	8/18866	0.0168395	0.0635149	0.0368123	CD81	1	Ast_3
GO:0032071	regulation of endodeoxyribonuclease activity	1/40	8/18866	0.0168395	0.0635149	0.0368123	HMGB1	1	Ast_3
GO:0032075	positive regulation of nuclease activity	1/40	8/18866	0.0168395	0.0635149	0.0368123	HSPA1A	1	Ast_3
GO:0046477	glycosylceramide catabolic process	1/40	8/18866	0.0168395	0.0635149	0.0368123	PSAP	1	Ast_3
GO:0051103	DNA ligation involved in DNA repair	1/40	8/18866	0.0168395	0.0635149	0.0368123	HMGB1	1	Ast_3
GO:0072674	multinuclear osteoclast differentiation	1/40	8/18866	0.0168395	0.0635149	0.0368123	CD81	1	Ast_3
GO:1901339	regulation of store-operated calcium channel activity	1/40	8/18866	0.0168395	0.0635149	0.0368123	PLCG2	1	Ast_3
GO:1903659	regulation of complement-dependent cytotoxicity	1/40	8/18866	0.0168395	0.0635149	0.0368123	HSP90AB1	1	Ast_3
GO:0055074	calcium ion homeostasis	4/40	468/18866	0.0168872	0.0635628	0.03684	ATP2C1/GJA1/HMGB1/PLCG2	4	Ast_3
GO:1901264	carbohydrate derivative transport	2/40	94/18866	0.0169432	0.0636419	0.0368858	GJA1/PSAP	2	Ast_3
GO:0010951	negative regulation of endopeptidase activity	3/40	258/18866	0.0172101	0.0643785	0.0373127	CRYAB/CST3/MT3	3	Ast_3
GO:0071559	response to transforming growth factor beta	3/40	258/18866	0.0172101	0.0643785	0.0373127	HSP90AB1/HSPA1A/UBC	3	Ast_3
GO:0070838	divalent metal ion transport	4/40	471/18866	0.0172475	0.0643861	0.0373171	ATP2C1/GJA1/MT3/PLCG2	4	Ast_3
GO:0051668	localization within membrane	2/40	95/18866	0.0172846	0.0643921	0.0373206	CD81/SLC7A11	2	Ast_3
GO:0035710	CD4-positive, alpha-beta T cell activation	2/40	97/18866	0.0179762	0.0660373	0.0382742	CD81/HMGB1	2	Ast_3
GO:0072511	divalent inorganic cation transport	4/40	478/18866	0.0181072	0.0660373	0.0382742	ATP2C1/GJA1/MT3/PLCG2	4	Ast_3
GO:0033157	regulation of intracellular protein transport	3/40	264/18866	0.0182842	0.0660373	0.0382742	BAG3/CD81/HSP90AB1	3	Ast_3
GO:0010771	negative regulation of cell morphogenesis involved in differentiation	2/40	98/18866	0.0183263	0.0660373	0.0382742	LINGO1/MT3	2	Ast_3
GO:0030522	intracellular receptor signaling pathway	3/40	265/18866	0.0184668	0.0660373	0.0382742	HSPA1A/HSPA1B/UBC	3	Ast_3
GO:0031330	negative regulation of cellular catabolic process	3/40	265/18866	0.0184668	0.0660373	0.0382742	CST3/HSP90AB1/MT3	3	Ast_3
GO:0001667	ameboidal-type cell migration	4/40	481/18866	0.0184837	0.0660373	0.0382742	GJA1/HMGB1/HSPB1/PLCG2	4	Ast_3
GO:0002429	immune response-activating cell surface receptor signaling pathway	4/40	481/18866	0.0184837	0.0660373	0.0382742	CD81/HSP90AA1/HSP90AB1/PLCG2	4	Ast_3
GO:0002757	immune response-activating signal transduction	4/40	481/18866	0.0184837	0.0660373	0.0382742	CD81/HSP90AA1/HSP90AB1/PLCG2	4	Ast_3
GO:0007409	axonogenesis	4/40	482/18866	0.0186103	0.0660373	0.0382742	HSP90AA1/HSP90AB1/LINGO1/MT3	4	Ast_3
GO:0006626	protein targeting to mitochondrion	2/40	99/18866	0.0186794	0.0660373	0.0382742	BAG3/HSP90AA1	2	Ast_3
GO:0042110	T cell activation	4/40	483/18866	0.0187374	0.0660373	0.0382742	CD81/HMGB1/HSPH1/PSAP	4	Ast_3
GO:0006265	DNA topological change	1/40	9/18866	0.0189249	0.0660373	0.0382742	HMGB1	1	Ast_3
GO:0006681	galactosylceramide metabolic process	1/40	9/18866	0.0189249	0.0660373	0.0382742	PSAP	1	Ast_3
GO:0007021	tubulin complex assembly	1/40	9/18866	0.0189249	0.0660373	0.0382742	CRYAB	1	Ast_3
GO:0032959	inositol trisphosphate biosynthetic process	1/40	9/18866	0.0189249	0.0660373	0.0382742	PLCG2	1	Ast_3
GO:0035973	aggrephagy	1/40	9/18866	0.0189249	0.0660373	0.0382742	BAG3	1	Ast_3
GO:0036363	transforming growth factor beta activation	1/40	9/18866	0.0189249	0.0660373	0.0382742	HSP90AB1	1	Ast_3
GO:0051133	regulation of NK T cell activation	1/40	9/18866	0.0189249	0.0660373	0.0382742	HSPH1	1	Ast_3
GO:0060700	regulation of ribonuclease activity	1/40	9/18866	0.0189249	0.0660373	0.0382742	HSPA1A	1	Ast_3
GO:0071374	cellular response to parathyroid hormone stimulus	1/40	9/18866	0.0189249	0.0660373	0.0382742	GJA1	1	Ast_3
GO:0071421	manganese ion transmembrane transport	1/40	9/18866	0.0189249	0.0660373	0.0382742	ATP2C1	1	Ast_3
GO:0071635	negative regulation of transforming growth factor beta production	1/40	9/18866	0.0189249	0.0660373	0.0382742	HSP90AB1	1	Ast_3
GO:0097113	AMPA glutamate receptor clustering	1/40	9/18866	0.0189249	0.0660373	0.0382742	SLC7A11	1	Ast_3
GO:0097688	glutamate receptor clustering	1/40	9/18866	0.0189249	0.0660373	0.0382742	SLC7A11	1	Ast_3
GO:0099641	anterograde axonal protein transport	1/40	9/18866	0.0189249	0.0660373	0.0382742	HSPB1	1	Ast_3
GO:1901029	negative regulation of mitochondrial outer membrane permeabilization involved in apoptotic signaling pathway	1/40	9/18866	0.0189249	0.0660373	0.0382742	HSPA1A	1	Ast_3
GO:1901164	negative regulation of trophoblast cell migration	1/40	9/18866	0.0189249	0.0660373	0.0382742	GJA1	1	Ast_3
GO:1903365	regulation of fear response	1/40	9/18866	0.0189249	0.0660373	0.0382742	GJA1	1	Ast_3
GO:1903748	negative regulation of establishment of protein localization to mitochondrion	1/40	9/18866	0.0189249	0.0660373	0.0382742	BAG3	1	Ast_3
GO:1905770	regulation of mesodermal cell differentiation	1/40	9/18866	0.0189249	0.0660373	0.0382742	GJA1	1	Ast_3
GO:2000343	positive regulation of chemokine (C-X-C motif) ligand 2 production	1/40	9/18866	0.0189249	0.0660373	0.0382742	HMGB1	1	Ast_3
GO:2000822	regulation of behavioral fear response	1/40	9/18866	0.0189249	0.0660373	0.0382742	GJA1	1	Ast_3
GO:0045807	positive regulation of endocytosis	2/40	100/18866	0.0190353	0.0661687	0.0383504	CLU/PLCG2	2	Ast_3
GO:0070301	cellular response to hydrogen peroxide	2/40	100/18866	0.0190353	0.0661687	0.0383504	CST3/PSAP	2	Ast_3
GO:0042102	positive regulation of T cell proliferation	2/40	101/18866	0.0193942	0.0671592	0.0389244	CD81/HMGB1	2	Ast_3
GO:0045639	positive regulation of myeloid cell differentiation	2/40	101/18866	0.0193942	0.0671592	0.0389244	HSPA1A/HSPA1B	2	Ast_3
GO:0006839	mitochondrial transport	3/40	271/18866	0.0195839	0.0676873	0.0392305	BAG3/HSP90AA1/HSPA1A	3	Ast_3
GO:0010466	negative regulation of peptidase activity	3/40	272/18866	0.0197737	0.0682135	0.0395355	CRYAB/CST3/MT3	3	Ast_3
GO:0098869	cellular oxidant detoxification	2/40	103/18866	0.0201203	0.0692779	0.0401524	MT3/SELENOW	2	Ast_3
GO:0002456	T cell mediated immunity	2/40	104/18866	0.0204877	0.069943	0.0405378	CD81/HMGB1	2	Ast_3
GO:0021549	cerebellum development	2/40	105/18866	0.0208578	0.069943	0.0405378	CKB/PSAP	2	Ast_3
GO:0048259	regulation of receptor-mediated endocytosis	2/40	105/18866	0.0208578	0.069943	0.0405378	CLU/PLCG2	2	Ast_3
GO:2001022	positive regulation of response to DNA damage stimulus	2/40	105/18866	0.0208578	0.069943	0.0405378	FXR1/HMGB1	2	Ast_3
GO:0043491	protein kinase B signaling	3/40	278/18866	0.0209338	0.069943	0.0405378	HSP90AA1/HSP90AB1/MT3	3	Ast_3
GO:0001865	NK T cell differentiation	1/40	10/18866	0.021006	0.069943	0.0405378	PSAP	1	Ast_3
GO:0002291	T cell activation via T cell receptor contact with antigen bound to MHC molecule on antigen presenting cell	1/40	10/18866	0.021006	0.069943	0.0405378	CD81	1	Ast_3
GO:0010269	response to selenium ion	1/40	10/18866	0.021006	0.069943	0.0405378	SELENOW	1	Ast_3
GO:0019374	galactolipid metabolic process	1/40	10/18866	0.021006	0.069943	0.0405378	PSAP	1	Ast_3
GO:0032070	regulation of deoxyribonuclease activity	1/40	10/18866	0.021006	0.069943	0.0405378	HMGB1	1	Ast_3
GO:0034163	regulation of toll-like receptor 9 signaling pathway	1/40	10/18866	0.021006	0.069943	0.0405378	HMGB1	1	Ast_3
GO:0042117	monocyte activation	1/40	10/18866	0.021006	0.069943	0.0405378	MT1G	1	Ast_3
GO:0045793	positive regulation of cell size	1/40	10/18866	0.021006	0.069943	0.0405378	HSP90AB1	1	Ast_3
GO:0050861	positive regulation of B cell receptor signaling pathway	1/40	10/18866	0.021006	0.069943	0.0405378	CD81	1	Ast_3
GO:0051541	elastin metabolic process	1/40	10/18866	0.021006	0.069943	0.0405378	CST3	1	Ast_3
GO:0097278	complement-dependent cytotoxicity	1/40	10/18866	0.021006	0.069943	0.0405378	HSP90AB1	1	Ast_3
GO:2000382	positive regulation of mesoderm development	1/40	10/18866	0.021006	0.069943	0.0405378	GJA1	1	Ast_3
GO:2000425	regulation of apoptotic cell clearance	1/40	10/18866	0.021006	0.069943	0.0405378	HMGB1	1	Ast_3
GO:0022409	positive regulation of cell-cell adhesion	3/40	279/18866	0.0211307	0.0702298	0.0407041	CD81/HMGB1/HSPH1	3	Ast_3
GO:0046632	alpha-beta T cell differentiation	2/40	106/18866	0.0212308	0.0704334	0.0408221	HMGB1/PSAP	2	Ast_3
GO:2001237	negative regulation of extrinsic apoptotic signaling pathway	2/40	107/18866	0.0216065	0.0715494	0.0414689	HSPA1A/HSPA1B	2	Ast_3
GO:0002286	T cell activation involved in immune response	2/40	109/18866	0.0223663	0.0737512	0.0427451	CD81/HMGB1	2	Ast_3
GO:0033138	positive regulation of peptidyl-serine phosphorylation	2/40	109/18866	0.0223663	0.0737512	0.0427451	HSP90AA1/HSP90AB1	2	Ast_3
GO:0051403	stress-activated MAPK cascade	3/40	286/18866	0.0225381	0.0737512	0.0427451	CRYAB/HMGB1/UBC	3	Ast_3
GO:0032680	regulation of tumor necrosis factor production	2/40	110/18866	0.0227503	0.0737512	0.0427451	CLU/HMGB1	2	Ast_3
GO:0003093	regulation of glomerular filtration	1/40	11/18866	0.0230828	0.0737512	0.0427451	GJA1	1	Ast_3
GO:0006707	cholesterol catabolic process	1/40	11/18866	0.0230828	0.0737512	0.0427451	MT3	1	Ast_3
GO:0016127	sterol catabolic process	1/40	11/18866	0.0230828	0.0737512	0.0427451	MT3	1	Ast_3
GO:0019371	cyclooxygenase pathway	1/40	11/18866	0.0230828	0.0737512	0.0427451	PTGES3	1	Ast_3
GO:0019532	oxalate transport	1/40	11/18866	0.0230828	0.0737512	0.0427451	SLC26A3	1	Ast_3
GO:0032276	regulation of gonadotropin secretion	1/40	11/18866	0.0230828	0.0737512	0.0427451	GJA1	1	Ast_3
GO:0033210	leptin-mediated signaling pathway	1/40	11/18866	0.0230828	0.0737512	0.0427451	MT3	1	Ast_3
GO:0043455	regulation of secondary metabolic process	1/40	11/18866	0.0230828	0.0737512	0.0427451	SLC7A11	1	Ast_3
GO:0043619	regulation of transcription from RNA polymerase II promoter in response to oxidative stress	1/40	11/18866	0.0230828	0.0737512	0.0427451	MT3	1	Ast_3
GO:0048021	regulation of melanin biosynthetic process	1/40	11/18866	0.0230828	0.0737512	0.0427451	SLC7A11	1	Ast_3
GO:0051132	NK T cell activation	1/40	11/18866	0.0230828	0.0737512	0.0427451	HSPH1	1	Ast_3
GO:1900376	regulation of secondary metabolite biosynthetic process	1/40	11/18866	0.0230828	0.0737512	0.0427451	SLC7A11	1	Ast_3
GO:1904350	regulation of protein catabolic process in the vacuole	1/40	11/18866	0.0230828	0.0737512	0.0427451	CD81	1	Ast_3
GO:1905383	protein localization to presynapse	1/40	11/18866	0.0230828	0.0737512	0.0427451	HSPB1	1	Ast_3
GO:1905902	regulation of mesoderm formation	1/40	11/18866	0.0230828	0.0737512	0.0427451	GJA1	1	Ast_3
GO:2000551	regulation of T-helper 2 cell cytokine production	1/40	11/18866	0.0230828	0.0737512	0.0427451	CD81	1	Ast_3
GO:0032652	regulation of interleukin-1 production	2/40	111/18866	0.0231371	0.0737951	0.0427705	HMGB1/HSPB1	2	Ast_3
GO:0097193	intrinsic apoptotic signaling pathway	3/40	290/18866	0.023365	0.0743915	0.0431161	CLU/HSPA1A/HSPB1	3	Ast_3
GO:0046822	regulation of nucleocytoplasmic transport	2/40	112/18866	0.0235266	0.074775	0.0433384	BAG3/HSP90AB1	2	Ast_3
GO:0001676	long-chain fatty acid metabolic process	2/40	113/18866	0.0239188	0.075625	0.043831	EPHX1/PTGES3	2	Ast_3
GO:0007009	plasma membrane organization	2/40	113/18866	0.0239188	0.075625	0.043831	CLU/PSAP	2	Ast_3
GO:1903555	regulation of tumor necrosis factor superfamily cytokine production	2/40	113/18866	0.0239188	0.075625	0.043831	CLU/HMGB1	2	Ast_3
GO:0034976	response to endoplasmic reticulum stress	3/40	294/18866	0.0242083	0.0764074	0.0442845	CLU/DNAJB2/HSPA1A	3	Ast_3
GO:0022037	metencephalon development	2/40	114/18866	0.0243137	0.0764746	0.0443235	CKB/PSAP	2	Ast_3
GO:1990748	cellular detoxification	2/40	114/18866	0.0243137	0.0764746	0.0443235	MT3/SELENOW	2	Ast_3
GO:0030449	regulation of complement activation	2/40	115/18866	0.0247113	0.0764753	0.0443239	CD81/CLU	2	Ast_3
GO:0031623	receptor internalization	2/40	115/18866	0.0247113	0.0764753	0.0443239	CD81/PLCG2	2	Ast_3
GO:0048640	negative regulation of developmental growth	2/40	115/18866	0.0247113	0.0764753	0.0443239	GJA1/MT3	2	Ast_3
GO:0051225	spindle assembly	2/40	115/18866	0.0247113	0.0764753	0.0443239	HSPA1A/HSPA1B	2	Ast_3
GO:0032392	DNA geometric change	2/40	116/18866	0.0251116	0.0764753	0.0443239	HMGB1/UBC	2	Ast_3
GO:0032640	tumor necrosis factor production	2/40	116/18866	0.0251116	0.0764753	0.0443239	CLU/HMGB1	2	Ast_3
GO:0002863	positive regulation of inflammatory response to antigenic stimulus	1/40	12/18866	0.0251552	0.0764753	0.0443239	CD81	1	Ast_3
GO:0003334	keratinocyte development	1/40	12/18866	0.0251552	0.0764753	0.0443239	PSAP	1	Ast_3
GO:0006534	cysteine metabolic process	1/40	12/18866	0.0251552	0.0764753	0.0443239	SLC7A11	1	Ast_3
GO:0010232	vascular transport	1/40	12/18866	0.0251552	0.0764753	0.0443239	GJA1	1	Ast_3
GO:0021702	cerebellar Purkinje cell differentiation	1/40	12/18866	0.0251552	0.0764753	0.0443239	PSAP	1	Ast_3
GO:0032957	inositol trisphosphate metabolic process	1/40	12/18866	0.0251552	0.0764753	0.0443239	PLCG2	1	Ast_3
GO:0035739	CD4-positive, alpha-beta T cell proliferation	1/40	12/18866	0.0251552	0.0764753	0.0443239	CD81	1	Ast_3
GO:0060081	membrane hyperpolarization	1/40	12/18866	0.0251552	0.0764753	0.0443239	SLC26A3	1	Ast_3
GO:0060736	prostate gland growth	1/40	12/18866	0.0251552	0.0764753	0.0443239	PSAP	1	Ast_3
GO:0060742	epithelial cell differentiation involved in prostate gland development	1/40	12/18866	0.0251552	0.0764753	0.0443239	PSAP	1	Ast_3
GO:0061517	macrophage proliferation	1/40	12/18866	0.0251552	0.0764753	0.0443239	CLU	1	Ast_3
GO:0071107	response to parathyroid hormone	1/40	12/18866	0.0251552	0.0764753	0.0443239	GJA1	1	Ast_3
GO:1903332	regulation of protein folding	1/40	12/18866	0.0251552	0.0764753	0.0443239	DNAJB2	1	Ast_3
GO:2000561	regulation of CD4-positive, alpha-beta T cell proliferation	1/40	12/18866	0.0251552	0.0764753	0.0443239	CD81	1	Ast_3
GO:0031098	stress-activated protein kinase signaling cascade	3/40	300/18866	0.0255041	0.0771803	0.0447325	CRYAB/HMGB1/UBC	3	Ast_3
GO:0051258	protein polymerization	3/40	300/18866	0.0255041	0.0771803	0.0447325	HSP90AA1/HSPA1A/HSPA1B	3	Ast_3
GO:0051341	regulation of oxidoreductase activity	2/40	117/18866	0.0255145	0.0771803	0.0447325	HSP90AA1/MT3	2	Ast_3
GO:0010632	regulation of epithelial cell migration	3/40	301/18866	0.0257237	0.0776838	0.0450243	HMGB1/HSPB1/PLCG2	3	Ast_3
GO:0007052	mitotic spindle organization	2/40	118/18866	0.0259201	0.0780177	0.0452178	HSPA1A/HSPA1B	2	Ast_3
GO:0033559	unsaturated fatty acid metabolic process	2/40	118/18866	0.0259201	0.0780177	0.0452178	EPHX1/PTGES3	2	Ast_3
GO:0071706	tumor necrosis factor superfamily cytokine production	2/40	119/18866	0.0263283	0.0791154	0.045854	CLU/HMGB1	2	Ast_3
GO:0045088	regulation of innate immune response	3/40	307/18866	0.0270627	0.0800845	0.0464157	HMGB1/HSP90AB1/PLCG2	3	Ast_3
GO:0030218	erythrocyte differentiation	2/40	121/18866	0.0271526	0.0800845	0.0464157	HSPA1A/HSPA1B	2	Ast_3
GO:0032612	interleukin-1 production	2/40	121/18866	0.0271526	0.0800845	0.0464157	HMGB1/HSPB1	2	Ast_3
GO:0120254	olefinic compound metabolic process	2/40	121/18866	0.0271526	0.0800845	0.0464157	EPHX1/PTGES3	2	Ast_3
GO:0016264	gap junction assembly	1/40	13/18866	0.0272234	0.0800845	0.0464157	GJA1	1	Ast_3
GO:0021694	cerebellar Purkinje cell layer formation	1/40	13/18866	0.0272234	0.0800845	0.0464157	PSAP	1	Ast_3
GO:0030002	cellular anion homeostasis	1/40	13/18866	0.0272234	0.0800845	0.0464157	CKB	1	Ast_3
GO:0030320	cellular monovalent inorganic anion homeostasis	1/40	13/18866	0.0272234	0.0800845	0.0464157	CKB	1	Ast_3
GO:0060312	regulation of blood vessel remodeling	1/40	13/18866	0.0272234	0.0800845	0.0464157	CST3	1	Ast_3
GO:0072578	neurotransmitter-gated ion channel clustering	1/40	13/18866	0.0272234	0.0800845	0.0464157	SLC7A11	1	Ast_3
GO:0098712	L-glutamate import across plasma membrane	1/40	13/18866	0.0272234	0.0800845	0.0464157	SLC7A11	1	Ast_3
GO:0099640	axo-dendritic protein transport	1/40	13/18866	0.0272234	0.0800845	0.0464157	HSPB1	1	Ast_3
GO:2001198	regulation of dendritic cell differentiation	1/40	13/18866	0.0272234	0.0800845	0.0464157	HMGB1	1	Ast_3
GO:0006690	icosanoid metabolic process	2/40	122/18866	0.0275686	0.0807082	0.0467772	EPHX1/PTGES3	2	Ast_3
GO:0021782	glial cell development	2/40	122/18866	0.0275686	0.0807082	0.0467772	CLU/MT3	2	Ast_3
GO:0097237	cellular response to toxic substance	2/40	122/18866	0.0275686	0.0807082	0.0467772	MT3/SELENOW	2	Ast_3
GO:0070661	leukocyte proliferation	3/40	313/18866	0.0284386	0.0831213	0.0481758	CD81/CLU/HMGB1	3	Ast_3
GO:0003014	renal system process	2/40	125/18866	0.0288323	0.0831944	0.0482182	GJA1/PSAP	2	Ast_3
GO:0008637	apoptotic mitochondrial changes	2/40	125/18866	0.0288323	0.0831944	0.0482182	CLU/HSPA1A	2	Ast_3
GO:0098656	anion transmembrane transport	3/40	315/18866	0.0289055	0.0831944	0.0482182	GJA1/SLC26A3/SLC7A11	3	Ast_3
GO:0001771	immunological synapse formation	1/40	14/18866	0.0292874	0.0831944	0.0482182	CD81	1	Ast_3
GO:0006878	cellular copper ion homeostasis	1/40	14/18866	0.0292874	0.0831944	0.0482182	MT2A	1	Ast_3
GO:0010649	regulation of cell communication by electrical coupling	1/40	14/18866	0.0292874	0.0831944	0.0482182	GJA1	1	Ast_3
GO:0035437	maintenance of protein localization in endoplasmic reticulum	1/40	14/18866	0.0292874	0.0831944	0.0482182	GJA1	1	Ast_3
GO:0035627	ceramide transport	1/40	14/18866	0.0292874	0.0831944	0.0482182	PSAP	1	Ast_3
GO:0042762	regulation of sulfur metabolic process	1/40	14/18866	0.0292874	0.0831944	0.0482182	SLC7A11	1	Ast_3
GO:0045898	regulation of RNA polymerase II transcription preinitiation complex assembly	1/40	14/18866	0.0292874	0.0831944	0.0482182	HMGB1	1	Ast_3
GO:0051775	response to redox state	1/40	14/18866	0.0292874	0.0831944	0.0482182	SLC7A11	1	Ast_3
GO:0051938	L-glutamate import	1/40	14/18866	0.0292874	0.0831944	0.0482182	SLC7A11	1	Ast_3
GO:0055064	chloride ion homeostasis	1/40	14/18866	0.0292874	0.0831944	0.0482182	CKB	1	Ast_3
GO:0090713	immunological memory process	1/40	14/18866	0.0292874	0.0831944	0.0482182	CD81	1	Ast_3
GO:1901626	regulation of postsynaptic membrane organization	1/40	14/18866	0.0292874	0.0831944	0.0482182	SLC7A11	1	Ast_3
GO:1902430	negative regulation of amyloid-beta formation	1/40	14/18866	0.0292874	0.0831944	0.0482182	CLU	1	Ast_3
GO:1903054	negative regulation of extracellular matrix organization	1/40	14/18866	0.0292874	0.0831944	0.0482182	CST3	1	Ast_3
GO:2000543	positive regulation of gastrulation	1/40	14/18866	0.0292874	0.0831944	0.0482182	GJA1	1	Ast_3
GO:1900180	regulation of protein localization to nucleus	2/40	127/18866	0.0296875	0.0841995	0.0488007	BAG3/HSP90AB1	2	Ast_3
GO:0002576	platelet degranulation	2/40	129/18866	0.0305528	0.0863037	0.0500202	CLU/PSAP	2	Ast_3
GO:0034101	erythrocyte homeostasis	2/40	129/18866	0.0305528	0.0863037	0.0500202	HSPA1A/HSPA1B	2	Ast_3
GO:0007204	positive regulation of cytosolic calcium ion concentration	3/40	322/18866	0.0305718	0.0863037	0.0500202	GJA1/HMGB1/PLCG2	3	Ast_3
GO:0009895	negative regulation of catabolic process	3/40	323/18866	0.030814	0.0866092	0.0501973	CST3/HSP90AB1/MT3	3	Ast_3
GO:0051235	maintenance of location	3/40	324/18866	0.0310571	0.0866092	0.0501973	FTL/GJA1/PLCG2	3	Ast_3
GO:0006828	manganese ion transport	1/40	15/18866	0.031347	0.0866092	0.0501973	ATP2C1	1	Ast_3
GO:0032274	gonadotropin secretion	1/40	15/18866	0.031347	0.0866092	0.0501973	GJA1	1	Ast_3
GO:0033151	V(D)J recombination	1/40	15/18866	0.031347	0.0866092	0.0501973	HMGB1	1	Ast_3
GO:0035745	T-helper 2 cell cytokine production	1/40	15/18866	0.031347	0.0866092	0.0501973	CD81	1	Ast_3
GO:0046479	glycosphingolipid catabolic process	1/40	15/18866	0.031347	0.0866092	0.0501973	PSAP	1	Ast_3
GO:0050862	positive regulation of T cell receptor signaling pathway	1/40	15/18866	0.031347	0.0866092	0.0501973	CD81	1	Ast_3
GO:0060009	Sertoli cell development	1/40	15/18866	0.031347	0.0866092	0.0501973	CST3	1	Ast_3
GO:0060049	regulation of protein glycosylation	1/40	15/18866	0.031347	0.0866092	0.0501973	MT3	1	Ast_3
GO:0072567	chemokine (C-X-C motif) ligand 2 production	1/40	15/18866	0.031347	0.0866092	0.0501973	HMGB1	1	Ast_3
GO:1905146	lysosomal protein catabolic process	1/40	15/18866	0.031347	0.0866092	0.0501973	PSAP	1	Ast_3
GO:2000341	regulation of chemokine (C-X-C motif) ligand 2 production	1/40	15/18866	0.031347	0.0866092	0.0501973	HMGB1	1	Ast_3
GO:2001028	positive regulation of endothelial cell chemotaxis	1/40	15/18866	0.031347	0.0866092	0.0501973	HSPB1	1	Ast_3
GO:0010508	positive regulation of autophagy	2/40	131/18866	0.0314281	0.0867016	0.0502509	BAG3/HMGB1	2	Ast_3
GO:0010595	positive regulation of endothelial cell migration	2/40	132/18866	0.0318695	0.0877861	0.0508794	HMGB1/HSPB1	2	Ast_3
GO:1903037	regulation of leukocyte cell-cell adhesion	3/40	329/18866	0.0322882	0.088606	0.0513546	CD81/HMGB1/HSPH1	3	Ast_3
GO:0042177	negative regulation of protein catabolic process	2/40	133/18866	0.0323134	0.088606	0.0513546	CST3/HSP90AB1	2	Ast_3
GO:0090101	negative regulation of transmembrane receptor protein serine/threonine kinase signaling pathway	2/40	133/18866	0.0323134	0.088606	0.0513546	HSPA1A/UBC	2	Ast_3
GO:0002920	regulation of humoral immune response	2/40	134/18866	0.0327597	0.0893023	0.0517582	CD81/CLU	2	Ast_3
GO:0032147	activation of protein kinase activity	3/40	331/18866	0.0327878	0.0893023	0.0517582	CD81/MT3/UBC	3	Ast_3
GO:0071214	cellular response to abiotic stimulus	3/40	331/18866	0.0327878	0.0893023	0.0517582	BAG3/CRYAB/GJA1	3	Ast_3
GO:0104004	cellular response to environmental stimulus	3/40	331/18866	0.0327878	0.0893023	0.0517582	BAG3/CRYAB/GJA1	3	Ast_3
GO:0050863	regulation of T cell activation	3/40	332/18866	0.0330392	0.0893023	0.0517582	CD81/HMGB1/HSPH1	3	Ast_3
GO:0050853	B cell receptor signaling pathway	2/40	135/18866	0.0332085	0.0893023	0.0517582	CD81/PLCG2	2	Ast_3
GO:0001977	renal system process involved in regulation of blood volume	1/40	16/18866	0.0334024	0.0893023	0.0517582	GJA1	1	Ast_3
GO:0002830	positive regulation of type 2 immune response	1/40	16/18866	0.0334024	0.0893023	0.0517582	CD81	1	Ast_3
GO:0002834	regulation of response to tumor cell	1/40	16/18866	0.0334024	0.0893023	0.0517582	HMGB1	1	Ast_3
GO:0002837	regulation of immune response to tumor cell	1/40	16/18866	0.0334024	0.0893023	0.0517582	HMGB1	1	Ast_3
GO:0010940	positive regulation of necrotic cell death	1/40	16/18866	0.0334024	0.0893023	0.0517582	MT3	1	Ast_3
GO:0051238	sequestering of metal ion	1/40	16/18866	0.0334024	0.0893023	0.0517582	FTL	1	Ast_3
GO:0061450	trophoblast cell migration	1/40	16/18866	0.0334024	0.0893023	0.0517582	GJA1	1	Ast_3
GO:0070863	positive regulation of protein exit from endoplasmic reticulum	1/40	16/18866	0.0334024	0.0893023	0.0517582	CD81	1	Ast_3
GO:0071732	cellular response to nitric oxide	1/40	16/18866	0.0334024	0.0893023	0.0517582	MT3	1	Ast_3
GO:1901163	regulation of trophoblast cell migration	1/40	16/18866	0.0334024	0.0893023	0.0517582	GJA1	1	Ast_3
GO:1903358	regulation of Golgi organization	1/40	16/18866	0.0334024	0.0893023	0.0517582	PDE4DIP	1	Ast_3
GO:0032496	response to lipopolysaccharide	3/40	334/18866	0.0335449	0.0895515	0.0519027	GJA1/HMGB1/PLCG2	3	Ast_3
GO:0050671	positive regulation of lymphocyte proliferation	2/40	136/18866	0.0336597	0.0897262	0.0520039	CD81/HMGB1	2	Ast_3
GO:0032946	positive regulation of mononuclear cell proliferation	2/40	137/18866	0.0341133	0.0906695	0.0525506	CD81/HMGB1	2	Ast_3
GO:0042552	myelination	2/40	137/18866	0.0341133	0.0906695	0.0525506	CLU/PSAP	2	Ast_3
GO:1903829	positive regulation of cellular protein localization	3/40	338/18866	0.0345685	0.0917453	0.0531741	BAG3/CD81/HSP90AB1	3	Ast_3
GO:0007272	ensheathment of neurons	2/40	139/18866	0.0350277	0.0924328	0.0535726	CLU/PSAP	2	Ast_3
GO:0008366	axon ensheathment	2/40	139/18866	0.0350277	0.0924328	0.0535726	CLU/PSAP	2	Ast_3
GO:0002643	regulation of tolerance induction	1/40	17/18866	0.0354535	0.0924328	0.0535726	HMGB1	1	Ast_3
GO:0006266	DNA ligation	1/40	17/18866	0.0354535	0.0924328	0.0535726	HMGB1	1	Ast_3
GO:0006750	glutathione biosynthetic process	1/40	17/18866	0.0354535	0.0924328	0.0535726	SLC7A11	1	Ast_3
GO:0010715	regulation of extracellular matrix disassembly	1/40	17/18866	0.0354535	0.0924328	0.0535726	CST3	1	Ast_3
GO:0019377	glycolipid catabolic process	1/40	17/18866	0.0354535	0.0924328	0.0535726	PSAP	1	Ast_3
GO:0021692	cerebellar Purkinje cell layer morphogenesis	1/40	17/18866	0.0354535	0.0924328	0.0535726	PSAP	1	Ast_3
GO:0030949	positive regulation of vascular endothelial growth factor receptor signaling pathway	1/40	17/18866	0.0354535	0.0924328	0.0535726	MT3	1	Ast_3
GO:0055070	copper ion homeostasis	1/40	17/18866	0.0354535	0.0924328	0.0535726	MT2A	1	Ast_3
GO:1902358	sulfate transmembrane transport	1/40	17/18866	0.0354535	0.0924328	0.0535726	SLC26A3	1	Ast_3
GO:1902992	negative regulation of amyloid precursor protein catabolic process	1/40	17/18866	0.0354535	0.0924328	0.0535726	CLU	1	Ast_3
GO:0072655	establishment of protein localization to mitochondrion	2/40	140/18866	0.0354885	0.0924328	0.0535726	BAG3/HSP90AA1	2	Ast_3
GO:0007596	blood coagulation	3/40	343/18866	0.0358709	0.0931617	0.0539951	HSPB1/PLCG2/SLC7A11	3	Ast_3
GO:0016042	lipid catabolic process	3/40	343/18866	0.0358709	0.0931617	0.0539951	MT3/PLCG2/PSAP	3	Ast_3
GO:0071902	positive regulation of protein serine/threonine kinase activity	3/40	345/18866	0.0363989	0.0943112	0.0546613	CD81/HSP90AB1/UBC	3	Ast_3
GO:0007006	mitochondrial membrane organization	2/40	142/18866	0.0364172	0.0943112	0.0546613	HSP90AA1/HSPA1A	2	Ast_3
GO:0007599	hemostasis	3/40	348/18866	0.0371985	0.0956182	0.0554188	HSPB1/PLCG2/SLC7A11	3	Ast_3
GO:0002218	activation of innate immune response	2/40	144/18866	0.0373553	0.0956182	0.0554188	HMGB1/PLCG2	2	Ast_3
GO:0050921	positive regulation of chemotaxis	2/40	144/18866	0.0373553	0.0956182	0.0554188	HMGB1/HSPB1	2	Ast_3
GO:0070585	protein localization to mitochondrion	2/40	144/18866	0.0373553	0.0956182	0.0554188	BAG3/HSP90AA1	2	Ast_3
GO:0050817	coagulation	3/40	349/18866	0.0374671	0.0956182	0.0554188	HSPB1/PLCG2/SLC7A11	3	Ast_3
GO:0006677	glycosylceramide metabolic process	1/40	18/18866	0.0375004	0.0956182	0.0554188	PSAP	1	Ast_3
GO:0008272	sulfate transport	1/40	18/18866	0.0375004	0.0956182	0.0554188	SLC26A3	1	Ast_3
GO:0010713	negative regulation of collagen metabolic process	1/40	18/18866	0.0375004	0.0956182	0.0554188	CST3	1	Ast_3
GO:0021756	striatum development	1/40	18/18866	0.0375004	0.0956182	0.0554188	SLC7A11	1	Ast_3
GO:0043217	myelin maintenance	1/40	18/18866	0.0375004	0.0956182	0.0554188	CLU	1	Ast_3
GO:1900221	regulation of amyloid-beta clearance	1/40	18/18866	0.0375004	0.0956182	0.0554188	CLU	1	Ast_3
GO:0033135	regulation of peptidyl-serine phosphorylation	2/40	145/18866	0.0378278	0.0963179	0.0558244	HSP90AA1/HSP90AB1	2	Ast_3
GO:0002237	response to molecule of bacterial origin	3/40	356/18866	0.0393752	0.0994303	0.0576283	GJA1/HMGB1/PLCG2	3	Ast_3
GO:0019184	nonribosomal peptide biosynthetic process	1/40	19/18866	0.0395431	0.0994303	0.0576283	SLC7A11	1	Ast_3
GO:0032095	regulation of response to food	1/40	19/18866	0.0395431	0.0994303	0.0576283	MT3	1	Ast_3
GO:0044320	cellular response to leptin stimulus	1/40	19/18866	0.0395431	0.0994303	0.0576283	MT3	1	Ast_3
GO:0045063	T-helper 1 cell differentiation	1/40	19/18866	0.0395431	0.0994303	0.0576283	HMGB1	1	Ast_3
GO:0090026	positive regulation of monocyte chemotaxis	1/40	19/18866	0.0395431	0.0994303	0.0576283	HMGB1	1	Ast_3
GO:1902170	cellular response to reactive nitrogen species	1/40	19/18866	0.0395431	0.0994303	0.0576283	MT3	1	Ast_3
GO:1902176	negative regulation of oxidative stress-induced intrinsic apoptotic signaling pathway	1/40	19/18866	0.0395431	0.0994303	0.0576283	HSPB1	1	Ast_3
GO:2000010	positive regulation of protein localization to cell surface	1/40	19/18866	0.0395431	0.0994303	0.0576283	HSP90AB1	1	Ast_3
GO:0051251	positive regulation of lymphocyte activation	3/40	357/18866	0.0396518	0.0994303	0.0576283	CD81/HMGB1/HSPH1	3	Ast_3
GO:0051480	regulation of cytosolic calcium ion concentration	3/40	357/18866	0.0396518	0.0994303	0.0576283	GJA1/HMGB1/PLCG2	3	Ast_3
GO:0043524	negative regulation of neuron apoptotic process	2/40	149/18866	0.0397411	0.0995169	0.0576784	HSP90AB1/MT3	2	Ast_3
GO:0007178	transmembrane receptor protein serine/threonine kinase signaling pathway	3/40	359/18866	0.040208	0.100314	0.0581407	HSP90AB1/HSPA1A/UBC	3	Ast_3
GO:0006606	protein import into nucleus	2/40	150/18866	0.0402251	0.100314	0.0581407	BAG3/HSP90AB1	2	Ast_3
GO:0070665	positive regulation of leukocyte proliferation	2/40	150/18866	0.0402251	0.100314	0.0581407	CD81/HMGB1	2	Ast_3
GO:0002224	toll-like receptor signaling pathway	2/40	152/18866	0.0411999	0.102241	0.059257	HMGB1/UBC	2	Ast_3
GO:0002418	immune response to tumor cell	1/40	20/18866	0.0415815	0.102241	0.059257	HMGB1	1	Ast_3
GO:0002544	chronic inflammatory response	1/40	20/18866	0.0415815	0.102241	0.059257	GJA1	1	Ast_3
GO:0002726	positive regulation of T cell cytokine production	1/40	20/18866	0.0415815	0.102241	0.059257	CD81	1	Ast_3
GO:0071731	response to nitric oxide	1/40	20/18866	0.0415815	0.102241	0.059257	MT3	1	Ast_3
GO:0086014	atrial cardiac muscle cell action potential	1/40	20/18866	0.0415815	0.102241	0.059257	GJA1	1	Ast_3
GO:0086026	atrial cardiac muscle cell to AV node cell signaling	1/40	20/18866	0.0415815	0.102241	0.059257	GJA1	1	Ast_3
GO:0086066	atrial cardiac muscle cell to AV node cell communication	1/40	20/18866	0.0415815	0.102241	0.059257	GJA1	1	Ast_3
GO:1902004	positive regulation of amyloid-beta formation	1/40	20/18866	0.0415815	0.102241	0.059257	CLU	1	Ast_3
GO:1902236	negative regulation of endoplasmic reticulum stress-induced intrinsic apoptotic signaling pathway	1/40	20/18866	0.0415815	0.102241	0.059257	HSPA1A	1	Ast_3
GO:0007159	leukocyte cell-cell adhesion	3/40	364/18866	0.0416161	0.102241	0.059257	CD81/HMGB1/HSPH1	3	Ast_3
GO:0002822	regulation of adaptive immune response based on somatic recombination of immune receptors built from immunoglobulin superfamily domains	2/40	153/18866	0.0416906	0.102286	0.0592831	CD81/HMGB1	2	Ast_3
GO:0010631	epithelial cell migration	3/40	365/18866	0.0419007	0.102662	0.0595015	HMGB1/HSPB1/PLCG2	3	Ast_3
GO:0002706	regulation of lymphocyte mediated immunity	2/40	154/18866	0.0421836	0.102946	0.0596658	CD81/HMGB1	2	Ast_3
GO:0010977	negative regulation of neuron projection development	2/40	154/18866	0.0421836	0.102946	0.0596658	LINGO1/MT3	2	Ast_3
GO:0002449	lymphocyte mediated immunity	3/40	366/18866	0.0421863	0.102946	0.0596658	CD81/CLU/HMGB1	3	Ast_3
GO:0051098	regulation of binding	3/40	367/18866	0.0424729	0.103112	0.0597623	DNAJB2/HMGB1/HSP90AB1	3	Ast_3
GO:0002455	humoral immune response mediated by circulating immunoglobulin	2/40	155/18866	0.0426788	0.103112	0.0597623	CD81/CLU	2	Ast_3
GO:0030098	lymphocyte differentiation	3/40	368/18866	0.0427605	0.103112	0.0597623	HMGB1/PLCG2/PSAP	3	Ast_3
GO:0090132	epithelium migration	3/40	368/18866	0.0427605	0.103112	0.0597623	HMGB1/HSPB1/PLCG2	3	Ast_3
GO:0000187	activation of MAPK activity	2/40	156/18866	0.0431762	0.103112	0.0597623	CD81/UBC	2	Ast_3
GO:0001890	placenta development	2/40	156/18866	0.0431762	0.103112	0.0597623	GJA1/HSP90AB1	2	Ast_3
GO:0006865	amino acid transport	2/40	156/18866	0.0431762	0.103112	0.0597623	GJA1/SLC7A11	2	Ast_3
GO:0030902	hindbrain development	2/40	156/18866	0.0431762	0.103112	0.0597623	CKB/PSAP	2	Ast_3
GO:0043484	regulation of RNA splicing	2/40	156/18866	0.0431762	0.103112	0.0597623	FXR1/HSPA1A	2	Ast_3
GO:1902904	negative regulation of supramolecular fiber organization	2/40	156/18866	0.0431762	0.103112	0.0597623	CLU/CRYAB	2	Ast_3
GO:0002460	adaptive immune response based on somatic recombination of immune receptors built from immunoglobulin superfamily domains	3/40	370/18866	0.0433386	0.103112	0.0597623	CD81/CLU/HMGB1	3	Ast_3
GO:0010310	regulation of hydrogen peroxide metabolic process	1/40	21/18866	0.0436157	0.103112	0.0597623	MT3	1	Ast_3
GO:0032516	positive regulation of phosphoprotein phosphatase activity	1/40	21/18866	0.0436157	0.103112	0.0597623	HSP90AB1	1	Ast_3
GO:0042276	error-prone translesion synthesis	1/40	21/18866	0.0436157	0.103112	0.0597623	UBC	1	Ast_3
GO:0043371	negative regulation of CD4-positive, alpha-beta T cell differentiation	1/40	21/18866	0.0436157	0.103112	0.0597623	HMGB1	1	Ast_3
GO:0043691	reverse cholesterol transport	1/40	21/18866	0.0436157	0.103112	0.0597623	CLU	1	Ast_3
GO:0046514	ceramide catabolic process	1/40	21/18866	0.0436157	0.103112	0.0597623	PSAP	1	Ast_3
GO:0046641	positive regulation of alpha-beta T cell proliferation	1/40	21/18866	0.0436157	0.103112	0.0597623	CD81	1	Ast_3
GO:0046716	muscle cell cellular homeostasis	1/40	21/18866	0.0436157	0.103112	0.0597623	BAG3	1	Ast_3
GO:0046827	positive regulation of protein export from nucleus	1/40	21/18866	0.0436157	0.103112	0.0597623	BAG3	1	Ast_3
GO:0060008	Sertoli cell differentiation	1/40	21/18866	0.0436157	0.103112	0.0597623	CST3	1	Ast_3
GO:0090201	negative regulation of release of cytochrome c from mitochondria	1/40	21/18866	0.0436157	0.103112	0.0597623	CLU	1	Ast_3
GO:1903204	negative regulation of oxidative stress-induced neuron death	1/40	21/18866	0.0436157	0.103112	0.0597623	SLC7A11	1	Ast_3
GO:2000380	regulation of mesoderm development	1/40	21/18866	0.0436157	0.103112	0.0597623	GJA1	1	Ast_3
GO:0090130	tissue migration	3/40	374/18866	0.0445068	0.105082	0.0609041	HMGB1/HSPB1/PLCG2	3	Ast_3
GO:0000717	nucleotide-excision repair, DNA duplex unwinding	1/40	22/18866	0.0456457	0.106099	0.061493	UBC	1	Ast_3
GO:0002313	mature B cell differentiation involved in immune response	1/40	22/18866	0.0456457	0.106099	0.061493	PLCG2	1	Ast_3
GO:0006622	protein targeting to lysosome	1/40	22/18866	0.0456457	0.106099	0.061493	CLU	1	Ast_3
GO:0006925	inflammatory cell apoptotic process	1/40	22/18866	0.0456457	0.106099	0.061493	SLC7A11	1	Ast_3
GO:0021533	cell differentiation in hindbrain	1/40	22/18866	0.0456457	0.106099	0.061493	PSAP	1	Ast_3
GO:0034104	negative regulation of tissue remodeling	1/40	22/18866	0.0456457	0.106099	0.061493	CST3	1	Ast_3
GO:0042438	melanin biosynthetic process	1/40	22/18866	0.0456457	0.106099	0.061493	SLC7A11	1	Ast_3
GO:0050765	negative regulation of phagocytosis	1/40	22/18866	0.0456457	0.106099	0.061493	HMGB1	1	Ast_3
GO:0050802	circadian sleep/wake cycle, sleep	1/40	22/18866	0.0456457	0.106099	0.061493	CST3	1	Ast_3
GO:0070987	error-free translesion synthesis	1/40	22/18866	0.0456457	0.106099	0.061493	UBC	1	Ast_3
GO:0071157	negative regulation of cell cycle arrest	1/40	22/18866	0.0456457	0.106099	0.061493	HSP90AB1	1	Ast_3
GO:1903019	negative regulation of glycoprotein metabolic process	1/40	22/18866	0.0456457	0.106099	0.061493	CST3	1	Ast_3
GO:0010970	transport along microtubule	2/40	161/18866	0.0456959	0.106099	0.061493	BAG3/HSPB1	2	Ast_3
GO:2001236	regulation of extrinsic apoptotic signaling pathway	2/40	162/18866	0.0462063	0.107147	0.0621005	HSPA1A/HSPA1B	2	Ast_3
GO:0007088	regulation of mitotic nuclear division	2/40	163/18866	0.0467188	0.108197	0.0627094	HSPA1A/HSPA1B	2	Ast_3
GO:0043535	regulation of blood vessel endothelial cell migration	2/40	164/18866	0.0472334	0.108198	0.06271	HMGB1/HSPB1	2	Ast_3
GO:0001654	eye development	3/40	384/18866	0.0474963	0.108198	0.06271	CRYAB/CST3/SLC7A11	3	Ast_3
GO:0000715	nucleotide-excision repair, DNA damage recognition	1/40	23/18866	0.0476715	0.108198	0.06271	UBC	1	Ast_3
GO:0006297	nucleotide-excision repair, DNA gap filling	1/40	23/18866	0.0476715	0.108198	0.06271	UBC	1	Ast_3
GO:0006582	melanin metabolic process	1/40	23/18866	0.0476715	0.108198	0.06271	SLC7A11	1	Ast_3
GO:0015813	L-glutamate transmembrane transport	1/40	23/18866	0.0476715	0.108198	0.06271	SLC7A11	1	Ast_3
GO:0022010	central nervous system myelination	1/40	23/18866	0.0476715	0.108198	0.06271	CLU	1	Ast_3
GO:0032291	axon ensheathment in central nervous system	1/40	23/18866	0.0476715	0.108198	0.06271	CLU	1	Ast_3
GO:0035743	CD4-positive, alpha-beta T cell cytokine production	1/40	23/18866	0.0476715	0.108198	0.06271	CD81	1	Ast_3
GO:0060044	negative regulation of cardiac muscle cell proliferation	1/40	23/18866	0.0476715	0.108198	0.06271	GJA1	1	Ast_3
GO:0060547	negative regulation of necrotic cell death	1/40	23/18866	0.0476715	0.108198	0.06271	MT3	1	Ast_3
GO:0071404	cellular response to low-density lipoprotein particle stimulus	1/40	23/18866	0.0476715	0.108198	0.06271	CD81	1	Ast_3
GO:1901032	negative regulation of response to reactive oxygen species	1/40	23/18866	0.0476715	0.108198	0.06271	PSAP	1	Ast_3
GO:1901522	positive regulation of transcription from RNA polymerase II promoter involved in cellular response to chemical stimulus	1/40	23/18866	0.0476715	0.108198	0.06271	MT3	1	Ast_3
GO:1903206	negative regulation of hydrogen peroxide-induced cell death	1/40	23/18866	0.0476715	0.108198	0.06271	PSAP	1	Ast_3
GO:2000810	regulation of bicellular tight junction assembly	1/40	23/18866	0.0476715	0.108198	0.06271	GJA1	1	Ast_3
GO:0150063	visual system development	3/40	388/18866	0.0487195	0.110323	0.0639417	CRYAB/CST3/SLC7A11	3	Ast_3
GO:0034250	positive regulation of cellular amide metabolic process	2/40	167/18866	0.0487899	0.110323	0.0639417	CLU/FXR1	2	Ast_3
GO:0042129	regulation of T cell proliferation	2/40	167/18866	0.0487899	0.110323	0.0639417	CD81/HMGB1	2	Ast_3
GO:0002819	regulation of adaptive immune response	2/40	168/18866	0.0493129	0.110578	0.0640892	CD81/HMGB1	2	Ast_3
GO:0002407	dendritic cell chemotaxis	1/40	24/18866	0.0496931	0.110578	0.0640892	HMGB1	1	Ast_3
GO:0003094	glomerular filtration	1/40	24/18866	0.0496931	0.110578	0.0640892	GJA1	1	Ast_3
GO:0021544	subpallium development	1/40	24/18866	0.0496931	0.110578	0.0640892	SLC7A11	1	Ast_3
GO:0021697	cerebellar cortex formation	1/40	24/18866	0.0496931	0.110578	0.0640892	PSAP	1	Ast_3
GO:0031342	negative regulation of cell killing	1/40	24/18866	0.0496931	0.110578	0.0640892	HSP90AB1	1	Ast_3
GO:0034123	positive regulation of toll-like receptor signaling pathway	1/40	24/18866	0.0496931	0.110578	0.0640892	HMGB1	1	Ast_3
GO:0036003	positive regulation of transcription from RNA polymerase II promoter in response to stress	1/40	24/18866	0.0496931	0.110578	0.0640892	MT3	1	Ast_3
GO:0044321	response to leptin	1/40	24/18866	0.0496931	0.110578	0.0640892	MT3	1	Ast_3
GO:0044550	secondary metabolite biosynthetic process	1/40	24/18866	0.0496931	0.110578	0.0640892	SLC7A11	1	Ast_3
GO:0086064	cell communication by electrical coupling involved in cardiac conduction	1/40	24/18866	0.0496931	0.110578	0.0640892	GJA1	1	Ast_3
GO:1902993	positive regulation of amyloid precursor protein catabolic process	1/40	24/18866	0.0496931	0.110578	0.0640892	CLU	1	Ast_3
GO:2000637	positive regulation of gene silencing by miRNA	1/40	24/18866	0.0496931	0.110578	0.0640892	FXR1	1	Ast_3
GO:0048880	sensory system development	3/40	394/18866	0.0505836	0.112422	0.0651578	CRYAB/CST3/SLC7A11	3	Ast_3
GO:0051170	import into nucleus	2/40	171/18866	0.0508942	0.112452	0.0651753	BAG3/HSP90AB1	2	Ast_3
GO:0002092	positive regulation of receptor internalization	1/40	25/18866	0.0517105	0.112452	0.0651753	PLCG2	1	Ast_3
GO:0003071	renal system process involved in regulation of systemic arterial blood pressure	1/40	25/18866	0.0517105	0.112452	0.0651753	GJA1	1	Ast_3
GO:0022410	circadian sleep/wake cycle process	1/40	25/18866	0.0517105	0.112452	0.0651753	CST3	1	Ast_3
GO:0032104	regulation of response to extracellular stimulus	1/40	25/18866	0.0517105	0.112452	0.0651753	MT3	1	Ast_3
GO:0032107	regulation of response to nutrient levels	1/40	25/18866	0.0517105	0.112452	0.0651753	MT3	1	Ast_3
GO:0034162	toll-like receptor 9 signaling pathway	1/40	25/18866	0.0517105	0.112452	0.0651753	HMGB1	1	Ast_3
GO:0046639	negative regulation of alpha-beta T cell differentiation	1/40	25/18866	0.0517105	0.112452	0.0651753	HMGB1	1	Ast_3
GO:0046697	decidualization	1/40	25/18866	0.0517105	0.112452	0.0651753	GJA1	1	Ast_3
GO:0050857	positive regulation of antigen receptor-mediated signaling pathway	1/40	25/18866	0.0517105	0.112452	0.0651753	CD81	1	Ast_3
GO:0051788	response to misfolded protein	1/40	25/18866	0.0517105	0.112452	0.0651753	CLU	1	Ast_3
GO:0060148	positive regulation of posttranscriptional gene silencing	1/40	25/18866	0.0517105	0.112452	0.0651753	FXR1	1	Ast_3
GO:0060330	regulation of response to interferon-gamma	1/40	25/18866	0.0517105	0.112452	0.0651753	HSP90AB1	1	Ast_3
GO:0060334	regulation of interferon-gamma-mediated signaling pathway	1/40	25/18866	0.0517105	0.112452	0.0651753	HSP90AB1	1	Ast_3
GO:0071677	positive regulation of mononuclear cell migration	1/40	25/18866	0.0517105	0.112452	0.0651753	HMGB1	1	Ast_3
GO:0097205	renal filtration	1/40	25/18866	0.0517105	0.112452	0.0651753	GJA1	1	Ast_3
GO:1905564	positive regulation of vascular endothelial cell proliferation	1/40	25/18866	0.0517105	0.112452	0.0651753	HMGB1	1	Ast_3
GO:2001026	regulation of endothelial cell chemotaxis	1/40	25/18866	0.0517105	0.112452	0.0651753	HSPB1	1	Ast_3
GO:0033209	tumor necrosis factor-mediated signaling pathway	2/40	173/18866	0.0519586	0.112856	0.0654097	HSPA1A/HSPA1B	2	Ast_3
GO:0007033	vacuole organization	2/40	174/18866	0.0524938	0.113747	0.0659259	BAG3/MT3	2	Ast_3
GO:0051099	positive regulation of binding	2/40	174/18866	0.0524938	0.113747	0.0659259	HMGB1/HSP90AB1	2	Ast_3
GO:1901568	fatty acid derivative metabolic process	2/40	175/18866	0.053031	0.114771	0.0665193	EPHX1/PTGES3	2	Ast_3
GO:0002347	response to tumor cell	1/40	26/18866	0.0537238	0.114771	0.0665193	HMGB1	1	Ast_3
GO:0002507	tolerance induction	1/40	26/18866	0.0537238	0.114771	0.0665193	HMGB1	1	Ast_3
GO:0006309	apoptotic DNA fragmentation	1/40	26/18866	0.0537238	0.114771	0.0665193	HMGB1	1	Ast_3
GO:0018904	ether metabolic process	1/40	26/18866	0.0537238	0.114771	0.0665193	EPHX1	1	Ast_3
GO:0019430	removal of superoxide radicals	1/40	26/18866	0.0537238	0.114771	0.0665193	MT3	1	Ast_3
GO:0042104	positive regulation of activated T cell proliferation	1/40	26/18866	0.0537238	0.114771	0.0665193	HMGB1	1	Ast_3
GO:0051123	RNA polymerase II preinitiation complex assembly	1/40	26/18866	0.0537238	0.114771	0.0665193	HMGB1	1	Ast_3
GO:0055083	monovalent inorganic anion homeostasis	1/40	26/18866	0.0537238	0.114771	0.0665193	CKB	1	Ast_3
GO:0060561	apoptotic process involved in morphogenesis	1/40	26/18866	0.0537238	0.114771	0.0665193	CRYAB	1	Ast_3
GO:0070911	global genome nucleotide-excision repair	1/40	26/18866	0.0537238	0.114771	0.0665193	UBC	1	Ast_3
GO:0090025	regulation of monocyte chemotaxis	1/40	26/18866	0.0537238	0.114771	0.0665193	HMGB1	1	Ast_3
GO:0002696	positive regulation of leukocyte activation	3/40	406/18866	0.0544158	0.116113	0.0672971	CD81/HMGB1/HSPH1	3	Ast_3
GO:0006956	complement activation	2/40	178/18866	0.0546545	0.116213	0.0673551	CD81/CLU	2	Ast_3
GO:0048771	tissue remodeling	2/40	178/18866	0.0546545	0.116213	0.0673551	CST3/GJA1	2	Ast_3
GO:0051897	positive regulation of protein kinase B signaling	2/40	178/18866	0.0546545	0.116213	0.0673551	HSP90AA1/HSP90AB1	2	Ast_3
GO:0007517	muscle organ development	3/40	407/18866	0.0547414	0.116262	0.0673834	CRYAB/FXR1/GJA1	3	Ast_3
GO:0002831	regulation of response to biotic stimulus	3/40	409/18866	0.0553954	0.117271	0.0679686	HMGB1/HSP90AB1/PLCG2	3	Ast_3
GO:0006516	glycoprotein catabolic process	1/40	27/18866	0.0557329	0.117271	0.0679686	CST3	1	Ast_3
GO:0006706	steroid catabolic process	1/40	27/18866	0.0557329	0.117271	0.0679686	MT3	1	Ast_3
GO:0006829	zinc ion transport	1/40	27/18866	0.0557329	0.117271	0.0679686	MT3	1	Ast_3
GO:0009651	response to salt stress	1/40	27/18866	0.0557329	0.117271	0.0679686	HSP90AB1	1	Ast_3
GO:0048520	positive regulation of behavior	1/40	27/18866	0.0557329	0.117271	0.0679686	GJA1	1	Ast_3
GO:1902175	regulation of oxidative stress-induced intrinsic apoptotic signaling pathway	1/40	27/18866	0.0557329	0.117271	0.0679686	HSPB1	1	Ast_3
GO:1903203	regulation of oxidative stress-induced neuron death	1/40	27/18866	0.0557329	0.117271	0.0679686	SLC7A11	1	Ast_3
GO:0008361	regulation of cell size	2/40	181/18866	0.0562956	0.118318	0.0685755	HSP90AB1/MT3	2	Ast_3
GO:0071346	cellular response to interferon-gamma	2/40	182/18866	0.0568465	0.119201	0.0690868	HSP90AB1/MT2A	2	Ast_3
GO:0090288	negative regulation of cellular response to growth factor stimulus	2/40	182/18866	0.0568465	0.119201	0.0690868	HSPA1A/UBC	2	Ast_3
GO:0007051	spindle organization	2/40	183/18866	0.0573994	0.119689	0.0693699	HSPA1A/HSPA1B	2	Ast_3
GO:0010639	negative regulation of organelle organization	3/40	416/18866	0.0577143	0.119689	0.0693699	BAG3/CLU/HSPA1A	3	Ast_3
GO:0002335	mature B cell differentiation	1/40	28/18866	0.0577378	0.119689	0.0693699	PLCG2	1	Ast_3
GO:0015867	ATP transport	1/40	28/18866	0.0577378	0.119689	0.0693699	GJA1	1	Ast_3
GO:0021680	cerebellar Purkinje cell layer development	1/40	28/18866	0.0577378	0.119689	0.0693699	PSAP	1	Ast_3
GO:0032958	inositol phosphate biosynthetic process	1/40	28/18866	0.0577378	0.119689	0.0693699	PLCG2	1	Ast_3
GO:0042745	circadian sleep/wake cycle	1/40	28/18866	0.0577378	0.119689	0.0693699	CST3	1	Ast_3
GO:0043901	negative regulation of multi-organism process	1/40	28/18866	0.0577378	0.119689	0.0693699	GJA1	1	Ast_3
GO:0071450	cellular response to oxygen radical	1/40	28/18866	0.0577378	0.119689	0.0693699	MT3	1	Ast_3
GO:0071451	cellular response to superoxide	1/40	28/18866	0.0577378	0.119689	0.0693699	MT3	1	Ast_3
GO:0001936	regulation of endothelial cell proliferation	2/40	184/18866	0.0579541	0.120001	0.0695505	GJA1/HMGB1	2	Ast_3
GO:0050770	regulation of axonogenesis	2/40	186/18866	0.0590692	0.122165	0.0708049	LINGO1/MT3	2	Ast_3
GO:0050867	positive regulation of cell activation	3/40	421/18866	0.0593989	0.122165	0.0708049	CD81/HMGB1/HSPH1	3	Ast_3
GO:0001773	myeloid dendritic cell activation	1/40	29/18866	0.0597386	0.122165	0.0708049	HMGB1	1	Ast_3
GO:0006294	nucleotide-excision repair, preincision complex assembly	1/40	29/18866	0.0597386	0.122165	0.0708049	UBC	1	Ast_3
GO:0007263	nitric oxide mediated signal transduction	1/40	29/18866	0.0597386	0.122165	0.0708049	MT1M	1	Ast_3
GO:0033032	regulation of myeloid cell apoptotic process	1/40	29/18866	0.0597386	0.122165	0.0708049	SLC7A11	1	Ast_3
GO:0036336	dendritic cell migration	1/40	29/18866	0.0597386	0.122165	0.0708049	HMGB1	1	Ast_3
GO:0048240	sperm capacitation	1/40	29/18866	0.0597386	0.122165	0.0708049	SLC26A3	1	Ast_3
GO:0050855	regulation of B cell receptor signaling pathway	1/40	29/18866	0.0597386	0.122165	0.0708049	CD81	1	Ast_3
GO:0070861	regulation of protein exit from endoplasmic reticulum	1/40	29/18866	0.0597386	0.122165	0.0708049	CD81	1	Ast_3
GO:0090659	walking behavior	1/40	29/18866	0.0597386	0.122165	0.0708049	PSAP	1	Ast_3
GO:0031345	negative regulation of cell projection organization	2/40	188/18866	0.0601919	0.122678	0.0711023	LINGO1/MT3	2	Ast_3
GO:0043123	positive regulation of I-kappaB kinase/NF-kappaB signaling	2/40	188/18866	0.0601919	0.122678	0.0711023	ATP2C1/GJA1	2	Ast_3
GO:0051783	regulation of nuclear division	2/40	188/18866	0.0601919	0.122678	0.0711023	HSPA1A/HSPA1B	2	Ast_3
GO:0043534	blood vessel endothelial cell migration	2/40	189/18866	0.060756	0.123689	0.0716883	HMGB1/HSPB1	2	Ast_3
GO:0006816	calcium ion transport	3/40	426/18866	0.0611069	0.123729	0.0717115	ATP2C1/GJA1/PLCG2	3	Ast_3
GO:0006575	cellular modified amino acid metabolic process	2/40	190/18866	0.061322	0.123729	0.0717115	CKB/SLC7A11	2	Ast_3
GO:0070507	regulation of microtubule cytoskeleton organization	2/40	190/18866	0.061322	0.123729	0.0717115	HSPA1A/HSPA1B	2	Ast_3
GO:0099111	microtubule-based transport	2/40	190/18866	0.061322	0.123729	0.0717115	BAG3/HSPB1	2	Ast_3
GO:0000132	establishment of mitotic spindle orientation	1/40	30/18866	0.0617352	0.123729	0.0717115	GJA1	1	Ast_3
GO:0000303	response to superoxide	1/40	30/18866	0.0617352	0.123729	0.0717115	MT3	1	Ast_3
GO:0001516	prostaglandin biosynthetic process	1/40	30/18866	0.0617352	0.123729	0.0717115	PTGES3	1	Ast_3
GO:0030511	positive regulation of transforming growth factor beta receptor signaling pathway	1/40	30/18866	0.0617352	0.123729	0.0717115	HSP90AB1	1	Ast_3
GO:0035666	TRIF-dependent toll-like receptor signaling pathway	1/40	30/18866	0.0617352	0.123729	0.0717115	UBC	1	Ast_3
GO:0036475	neuron death in response to oxidative stress	1/40	30/18866	0.0617352	0.123729	0.0717115	SLC7A11	1	Ast_3
GO:0046457	prostanoid biosynthetic process	1/40	30/18866	0.0617352	0.123729	0.0717115	PTGES3	1	Ast_3
GO:0071480	cellular response to gamma radiation	1/40	30/18866	0.0617352	0.123729	0.0717115	CRYAB	1	Ast_3
GO:1903205	regulation of hydrogen peroxide-induced cell death	1/40	30/18866	0.0617352	0.123729	0.0717115	PSAP	1	Ast_3
GO:1903846	positive regulation of cellular response to transforming growth factor beta stimulus	1/40	30/18866	0.0617352	0.123729	0.0717115	HSP90AB1	1	Ast_3
GO:0045785	positive regulation of cell adhesion	3/40	428/18866	0.0617966	0.123729	0.0717115	CD81/HMGB1/HSPH1	3	Ast_3
GO:0035265	organ growth	2/40	191/18866	0.0618898	0.12378	0.0717407	GJA1/PSAP	2	Ast_3
GO:1902115	regulation of organelle assembly	2/40	194/18866	0.0636041	0.12662	0.0733867	HSPA1A/HSPA1B	2	Ast_3
GO:0000305	response to oxygen radical	1/40	31/18866	0.0637277	0.12662	0.0733867	MT3	1	Ast_3
GO:0002828	regulation of type 2 immune response	1/40	31/18866	0.0637277	0.12662	0.0733867	CD81	1	Ast_3
GO:0010644	cell communication by electrical coupling	1/40	31/18866	0.0637277	0.12662	0.0733867	GJA1	1	Ast_3
GO:1902230	negative regulation of intrinsic apoptotic signaling pathway in response to DNA damage	1/40	31/18866	0.0637277	0.12662	0.0733867	CLU	1	Ast_3
GO:2000515	negative regulation of CD4-positive, alpha-beta T cell activation	1/40	31/18866	0.0637277	0.12662	0.0733867	HMGB1	1	Ast_3
GO:0042098	T cell proliferation	2/40	195/18866	0.0641792	0.1271	0.0736651	CD81/HMGB1	2	Ast_3
GO:1901136	carbohydrate derivative catabolic process	2/40	195/18866	0.0641792	0.1271	0.0736651	CST3/PSAP	2	Ast_3
GO:1905475	regulation of protein localization to membrane	2/40	195/18866	0.0641792	0.1271	0.0736651	CD81/SLC7A11	2	Ast_3
GO:0007565	female pregnancy	2/40	196/18866	0.064756	0.128103	0.0742463	CST3/GJA1	2	Ast_3
GO:0022407	regulation of cell-cell adhesion	3/40	439/18866	0.0656557	0.128603	0.074536	CD81/HMGB1/HSPH1	3	Ast_3
GO:0002724	regulation of T cell cytokine production	1/40	32/18866	0.065716	0.128603	0.074536	CD81	1	Ast_3
GO:0021591	ventricular system development	1/40	32/18866	0.065716	0.128603	0.074536	SLC7A11	1	Ast_3
GO:0035767	endothelial cell chemotaxis	1/40	32/18866	0.065716	0.128603	0.074536	HSPB1	1	Ast_3
GO:0038128	ERBB2 signaling pathway	1/40	32/18866	0.065716	0.128603	0.074536	HSP90AA1	1	Ast_3
GO:0042744	hydrogen peroxide catabolic process	1/40	32/18866	0.065716	0.128603	0.074536	MT3	1	Ast_3
GO:0051503	adenine nucleotide transport	1/40	32/18866	0.065716	0.128603	0.074536	GJA1	1	Ast_3
GO:0071353	cellular response to interleukin-4	1/40	32/18866	0.065716	0.128603	0.074536	HSP90AB1	1	Ast_3
GO:0086019	cell-cell signaling involved in cardiac conduction	1/40	32/18866	0.065716	0.128603	0.074536	GJA1	1	Ast_3
GO:1902235	regulation of endoplasmic reticulum stress-induced intrinsic apoptotic signaling pathway	1/40	32/18866	0.065716	0.128603	0.074536	HSPA1A	1	Ast_3
GO:0043112	receptor metabolic process	2/40	198/18866	0.065915	0.128853	0.0746813	CD81/PLCG2	2	Ast_3
GO:0001935	endothelial cell proliferation	2/40	199/18866	0.0664971	0.129852	0.0752599	GJA1/HMGB1	2	Ast_3
GO:0030705	cytoskeleton-dependent intracellular transport	2/40	200/18866	0.067081	0.130851	0.0758393	BAG3/HSPB1	2	Ast_3
GO:0002861	regulation of inflammatory response to antigenic stimulus	1/40	33/18866	0.0677003	0.130935	0.075888	CD81	1	Ast_3
GO:0006536	glutamate metabolic process	1/40	33/18866	0.0677003	0.130935	0.075888	SLC7A11	1	Ast_3
GO:0015868	purine ribonucleotide transport	1/40	33/18866	0.0677003	0.130935	0.075888	GJA1	1	Ast_3
GO:0021696	cerebellar cortex morphogenesis	1/40	33/18866	0.0677003	0.130935	0.075888	PSAP	1	Ast_3
GO:0030149	sphingolipid catabolic process	1/40	33/18866	0.0677003	0.130935	0.075888	PSAP	1	Ast_3
GO:0033028	myeloid cell apoptotic process	1/40	33/18866	0.0677003	0.130935	0.075888	SLC7A11	1	Ast_3
GO:0046640	regulation of alpha-beta T cell proliferation	1/40	33/18866	0.0677003	0.130935	0.075888	CD81	1	Ast_3
GO:1902003	regulation of amyloid-beta formation	1/40	33/18866	0.0677003	0.130935	0.075888	CLU	1	Ast_3
GO:0034341	response to interferon-gamma	2/40	202/18866	0.068254	0.131866	0.0764274	HSP90AB1/MT2A	2	Ast_3
GO:0000737	DNA catabolic process, endonucleolytic	1/40	34/18866	0.0696804	0.132787	0.0769614	HMGB1	1	Ast_3
GO:0002756	MyD88-independent toll-like receptor signaling pathway	1/40	34/18866	0.0696804	0.132787	0.0769614	UBC	1	Ast_3
GO:0010922	positive regulation of phosphatase activity	1/40	34/18866	0.0696804	0.132787	0.0769614	HSP90AB1	1	Ast_3
GO:0015865	purine nucleotide transport	1/40	34/18866	0.0696804	0.132787	0.0769614	GJA1	1	Ast_3
GO:0030431	sleep	1/40	34/18866	0.0696804	0.132787	0.0769614	CST3	1	Ast_3
GO:0032148	activation of protein kinase B activity	1/40	34/18866	0.0696804	0.132787	0.0769614	MT3	1	Ast_3
GO:0035633	maintenance of blood-brain barrier	1/40	34/18866	0.0696804	0.132787	0.0769614	GJA1	1	Ast_3
GO:0036474	cell death in response to hydrogen peroxide	1/40	34/18866	0.0696804	0.132787	0.0769614	PSAP	1	Ast_3
GO:0045907	positive regulation of vasoconstriction	1/40	34/18866	0.0696804	0.132787	0.0769614	GJA1	1	Ast_3
GO:0055022	negative regulation of cardiac muscle tissue growth	1/40	34/18866	0.0696804	0.132787	0.0769614	GJA1	1	Ast_3
GO:0055094	response to lipoprotein particle	1/40	34/18866	0.0696804	0.132787	0.0769614	CD81	1	Ast_3
GO:0061117	negative regulation of heart growth	1/40	34/18866	0.0696804	0.132787	0.0769614	GJA1	1	Ast_3
GO:0070050	neuron cellular homeostasis	1/40	34/18866	0.0696804	0.132787	0.0769614	DNAJB2	1	Ast_3
GO:0050852	T cell receptor signaling pathway	2/40	206/18866	0.0706206	0.134438	0.0779181	CD81/PLCG2	2	Ast_3
GO:0010259	multicellular organism aging	1/40	35/18866	0.0716565	0.134857	0.0781608	CRYAB	1	Ast_3
GO:0030262	apoptotic nuclear changes	1/40	35/18866	0.0716565	0.134857	0.0781608	HMGB1	1	Ast_3
GO:0030947	regulation of vascular endothelial growth factor receptor signaling pathway	1/40	35/18866	0.0716565	0.134857	0.0781608	MT3	1	Ast_3
GO:0032735	positive regulation of interleukin-12 production	1/40	35/18866	0.0716565	0.134857	0.0781608	HMGB1	1	Ast_3
GO:0040001	establishment of mitotic spindle localization	1/40	35/18866	0.0716565	0.134857	0.0781608	GJA1	1	Ast_3
GO:0048333	mesodermal cell differentiation	1/40	35/18866	0.0716565	0.134857	0.0781608	GJA1	1	Ast_3
GO:0060338	regulation of type I interferon-mediated signaling pathway	1/40	35/18866	0.0716565	0.134857	0.0781608	HSP90AB1	1	Ast_3
GO:0070306	lens fiber cell differentiation	1/40	35/18866	0.0716565	0.134857	0.0781608	SLC7A11	1	Ast_3
GO:0070670	response to interleukin-4	1/40	35/18866	0.0716565	0.134857	0.0781608	HSP90AB1	1	Ast_3
GO:0098801	regulation of renal system process	1/40	35/18866	0.0716565	0.134857	0.0781608	GJA1	1	Ast_3
GO:1904031	positive regulation of cyclin-dependent protein kinase activity	1/40	35/18866	0.0716565	0.134857	0.0781608	HSP90AB1	1	Ast_3
GO:0071456	cellular response to hypoxia	2/40	208/18866	0.071814	0.135013	0.0782516	MT3/UBC	2	Ast_3
GO:0009612	response to mechanical stimulus	2/40	209/18866	0.0724132	0.135999	0.078823	BAG3/GJA1	2	Ast_3
GO:0002573	myeloid leukocyte differentiation	2/40	210/18866	0.0730141	0.13631	0.0790032	CD81/MT1G	2	Ast_3
GO:0030100	regulation of endocytosis	2/40	210/18866	0.0730141	0.13631	0.0790032	CLU/PLCG2	2	Ast_3
GO:0002703	regulation of leukocyte mediated immunity	2/40	211/18866	0.0736166	0.13631	0.0790032	CD81/HMGB1	2	Ast_3
GO:0043393	regulation of protein binding	2/40	211/18866	0.0736166	0.13631	0.0790032	DNAJB2/HSP90AB1	2	Ast_3
GO:0001893	maternal placenta development	1/40	36/18866	0.0736284	0.13631	0.0790032	GJA1	1	Ast_3
GO:0002755	MyD88-dependent toll-like receptor signaling pathway	1/40	36/18866	0.0736284	0.13631	0.0790032	UBC	1	Ast_3
GO:0032435	negative regulation of proteasomal ubiquitin-dependent protein catabolic process	1/40	36/18866	0.0736284	0.13631	0.0790032	HSP90AB1	1	Ast_3
GO:0034405	response to fluid shear stress	1/40	36/18866	0.0736284	0.13631	0.0790032	GJA1	1	Ast_3
GO:0046633	alpha-beta T cell proliferation	1/40	36/18866	0.0736284	0.13631	0.0790032	CD81	1	Ast_3
GO:0051294	establishment of spindle orientation	1/40	36/18866	0.0736284	0.13631	0.0790032	GJA1	1	Ast_3
GO:0071402	cellular response to lipoprotein particle stimulus	1/40	36/18866	0.0736284	0.13631	0.0790032	CD81	1	Ast_3
GO:0071634	regulation of transforming growth factor beta production	1/40	36/18866	0.0736284	0.13631	0.0790032	HSP90AB1	1	Ast_3
GO:1905332	positive regulation of morphogenesis of an epithelium	1/40	36/18866	0.0736284	0.13631	0.0790032	GJA1	1	Ast_3
GO:2000516	positive regulation of CD4-positive, alpha-beta T cell activation	1/40	36/18866	0.0736284	0.13631	0.0790032	CD81	1	Ast_3
GO:0009306	protein secretion	3/40	462/18866	0.0740781	0.137003	0.0794048	GJA1/HMGB1/PSAP	3	Ast_3
GO:0002685	regulation of leukocyte migration	2/40	212/18866	0.0742207	0.137127	0.0794768	CD81/HMGB1	2	Ast_3
GO:0035592	establishment of protein localization to extracellular region	3/40	463/18866	0.0744549	0.13742	0.0796467	GJA1/HMGB1/PSAP	3	Ast_3
GO:0007254	JNK cascade	2/40	213/18866	0.0748265	0.137826	0.079882	HMGB1/UBC	2	Ast_3
GO:0045089	positive regulation of innate immune response	2/40	213/18866	0.0748265	0.137826	0.079882	HMGB1/PLCG2	2	Ast_3
GO:0043523	regulation of neuron apoptotic process	2/40	214/18866	0.0754339	0.138125	0.0800549	HSP90AB1/MT3	2	Ast_3
GO:0006296	nucleotide-excision repair, DNA incision, 5'-to lesion	1/40	37/18866	0.0755963	0.138125	0.0800549	UBC	1	Ast_3
GO:0006921	cellular component disassembly involved in execution phase of apoptosis	1/40	37/18866	0.0755963	0.138125	0.0800549	HMGB1	1	Ast_3
GO:0033120	positive regulation of RNA splicing	1/40	37/18866	0.0755963	0.138125	0.0800549	HSPA1A	1	Ast_3
GO:0060260	regulation of transcription initiation from RNA polymerase II promoter	1/40	37/18866	0.0755963	0.138125	0.0800549	HMGB1	1	Ast_3
GO:0070897	transcription preinitiation complex assembly	1/40	37/18866	0.0755963	0.138125	0.0800549	HMGB1	1	Ast_3
GO:0090218	positive regulation of lipid kinase activity	1/40	37/18866	0.0755963	0.138125	0.0800549	CD81	1	Ast_3
GO:0097242	amyloid-beta clearance	1/40	37/18866	0.0755963	0.138125	0.0800549	CLU	1	Ast_3
GO:0070374	positive regulation of ERK1 and ERK2 cascade	2/40	215/18866	0.0760429	0.138801	0.080447	HMGB1/MT3	2	Ast_3
GO:0010256	endomembrane system organization	3/40	468/18866	0.0763522	0.139226	0.0806932	CLU/PDE4DIP/PSAP	3	Ast_3
GO:0002697	regulation of immune effector process	3/40	470/18866	0.0771171	0.139746	0.0809949	CD81/CLU/HMGB1	3	Ast_3
GO:0071692	protein localization to extracellular region	3/40	470/18866	0.0771171	0.139746	0.0809949	GJA1/HMGB1/PSAP	3	Ast_3
GO:0006298	mismatch repair	1/40	38/18866	0.0775601	0.139746	0.0809949	HMGB1	1	Ast_3
GO:0006862	nucleotide transport	1/40	38/18866	0.0775601	0.139746	0.0809949	GJA1	1	Ast_3
GO:0030224	monocyte differentiation	1/40	38/18866	0.0775601	0.139746	0.0809949	MT1G	1	Ast_3
GO:0032094	response to food	1/40	38/18866	0.0775601	0.139746	0.0809949	MT3	1	Ast_3
GO:0032689	negative regulation of interferon-gamma production	1/40	38/18866	0.0775601	0.139746	0.0809949	HMGB1	1	Ast_3
GO:0032733	positive regulation of interleukin-10 production	1/40	38/18866	0.0775601	0.139746	0.0809949	HMGB1	1	Ast_3
GO:0042769	DNA damage response, detection of DNA damage	1/40	38/18866	0.0775601	0.139746	0.0809949	UBC	1	Ast_3
GO:0046466	membrane lipid catabolic process	1/40	38/18866	0.0775601	0.139746	0.0809949	PSAP	1	Ast_3
GO:0071604	transforming growth factor beta production	1/40	38/18866	0.0775601	0.139746	0.0809949	HSP90AB1	1	Ast_3
GO:1903131	mononuclear cell differentiation	1/40	38/18866	0.0775601	0.139746	0.0809949	MT1G	1	Ast_3
GO:0036294	cellular response to decreased oxygen levels	2/40	218/18866	0.0778794	0.140183	0.0812478	MT3/UBC	2	Ast_3
GO:0051346	negative regulation of hydrolase activity	3/40	473/18866	0.0782711	0.140749	0.0815757	CRYAB/CST3/MT3	3	Ast_3
GO:0050670	regulation of lymphocyte proliferation	2/40	219/18866	0.0784947	0.141011	0.0817279	CD81/HMGB1	2	Ast_3
GO:0001662	behavioral fear response	1/40	39/18866	0.0795198	0.141594	0.0820654	GJA1	1	Ast_3
GO:0007431	salivary gland development	1/40	39/18866	0.0795198	0.141594	0.0820654	CST3	1	Ast_3
GO:0033683	nucleotide-excision repair, DNA incision	1/40	39/18866	0.0795198	0.141594	0.0820654	UBC	1	Ast_3
GO:0034205	amyloid-beta formation	1/40	39/18866	0.0795198	0.141594	0.0820654	CLU	1	Ast_3
GO:0042092	type 2 immune response	1/40	39/18866	0.0795198	0.141594	0.0820654	CD81	1	Ast_3
GO:0071709	membrane assembly	1/40	39/18866	0.0795198	0.141594	0.0820654	PSAP	1	Ast_3
GO:1901021	positive regulation of calcium ion transmembrane transporter activity	1/40	39/18866	0.0795198	0.141594	0.0820654	PLCG2	1	Ast_3
GO:1902229	regulation of intrinsic apoptotic signaling pathway in response to DNA damage	1/40	39/18866	0.0795198	0.141594	0.0820654	CLU	1	Ast_3
GO:2000279	negative regulation of DNA biosynthetic process	1/40	39/18866	0.0795198	0.141594	0.0820654	GJA1	1	Ast_3
GO:0002064	epithelial cell development	2/40	221/18866	0.0797301	0.14169	0.0821215	CST3/PSAP	2	Ast_3
GO:0032944	regulation of mononuclear cell proliferation	2/40	221/18866	0.0797301	0.14169	0.0821215	CD81/HMGB1	2	Ast_3
GO:0097529	myeloid leukocyte migration	2/40	222/18866	0.0803501	0.142653	0.0826793	CD81/HMGB1	2	Ast_3
GO:0000096	sulfur amino acid metabolic process	1/40	40/18866	0.0814755	0.142837	0.0827863	SLC7A11	1	Ast_3
GO:0002209	behavioral defense response	1/40	40/18866	0.0814755	0.142837	0.0827863	GJA1	1	Ast_3
GO:0006623	protein targeting to vacuole	1/40	40/18866	0.0814755	0.142837	0.0827863	CLU	1	Ast_3
GO:0009069	serine family amino acid metabolic process	1/40	40/18866	0.0814755	0.142837	0.0827863	SLC7A11	1	Ast_3
GO:0010664	negative regulation of striated muscle cell apoptotic process	1/40	40/18866	0.0814755	0.142837	0.0827863	BAG3	1	Ast_3
GO:0010939	regulation of necrotic cell death	1/40	40/18866	0.0814755	0.142837	0.0827863	MT3	1	Ast_3
GO:0019068	virion assembly	1/40	40/18866	0.0814755	0.142837	0.0827863	UBC	1	Ast_3
GO:0021587	cerebellum morphogenesis	1/40	40/18866	0.0814755	0.142837	0.0827863	PSAP	1	Ast_3
GO:0043403	skeletal muscle tissue regeneration	1/40	40/18866	0.0814755	0.142837	0.0827863	CD81	1	Ast_3
GO:0045740	positive regulation of DNA replication	1/40	40/18866	0.0814755	0.142837	0.0827863	CST3	1	Ast_3
GO:0046636	negative regulation of alpha-beta T cell activation	1/40	40/18866	0.0814755	0.142837	0.0827863	HMGB1	1	Ast_3
GO:1902742	apoptotic process involved in development	1/40	40/18866	0.0814755	0.142837	0.0827863	CRYAB	1	Ast_3
GO:1902991	regulation of amyloid precursor protein catabolic process	1/40	40/18866	0.0814755	0.142837	0.0827863	CLU	1	Ast_3
GO:0022613	ribonucleoprotein complex biogenesis	3/40	482/18866	0.081779	0.143231	0.0830147	HSP90AA1/HSP90AB1/PTGES3	3	Ast_3
GO:0045665	negative regulation of neuron differentiation	2/40	225/18866	0.0822193	0.143864	0.0833813	LINGO1/MT3	2	Ast_3
GO:0044706	multi-multicellular organism process	2/40	226/18866	0.0828454	0.144665	0.0838457	CST3/GJA1	2	Ast_3
GO:0001941	postsynaptic membrane organization	1/40	41/18866	0.0834271	0.144665	0.0838457	SLC7A11	1	Ast_3
GO:0030890	positive regulation of B cell proliferation	1/40	41/18866	0.0834271	0.144665	0.0838457	CD81	1	Ast_3
GO:0042596	fear response	1/40	41/18866	0.0834271	0.144665	0.0838457	GJA1	1	Ast_3
GO:0046825	regulation of protein export from nucleus	1/40	41/18866	0.0834271	0.144665	0.0838457	BAG3	1	Ast_3
GO:0048286	lung alveolus development	1/40	41/18866	0.0834271	0.144665	0.0838457	SLC7A11	1	Ast_3
GO:0051354	negative regulation of oxidoreductase activity	1/40	41/18866	0.0834271	0.144665	0.0838457	MT3	1	Ast_3
GO:0089718	amino acid import across plasma membrane	1/40	41/18866	0.0834271	0.144665	0.0838457	SLC7A11	1	Ast_3
GO:2000008	regulation of protein localization to cell surface	1/40	41/18866	0.0834271	0.144665	0.0838457	HSP90AB1	1	Ast_3
GO:0016064	immunoglobulin mediated immune response	2/40	227/18866	0.083473	0.144665	0.0838457	CD81/CLU	2	Ast_3
GO:0050920	regulation of chemotaxis	2/40	229/18866	0.0847326	0.146702	0.0850264	HMGB1/HSPB1	2	Ast_3
GO:0010001	glial cell differentiation	2/40	230/18866	0.0853646	0.146702	0.0850264	CLU/MT3	2	Ast_3
GO:0019724	B cell mediated immunity	2/40	230/18866	0.0853646	0.146702	0.0850264	CD81/CLU	2	Ast_3
GO:0051495	positive regulation of cytoskeleton organization	2/40	230/18866	0.0853646	0.146702	0.0850264	HSPA1A/HSPA1B	2	Ast_3
GO:0009268	response to pH	1/40	42/18866	0.0853746	0.146702	0.0850264	GJA1	1	Ast_3
GO:0019985	translesion synthesis	1/40	42/18866	0.0853746	0.146702	0.0850264	UBC	1	Ast_3
GO:0046006	regulation of activated T cell proliferation	1/40	42/18866	0.0853746	0.146702	0.0850264	HMGB1	1	Ast_3
GO:0046621	negative regulation of organ growth	1/40	42/18866	0.0853746	0.146702	0.0850264	GJA1	1	Ast_3
GO:0072595	maintenance of protein localization in organelle	1/40	42/18866	0.0853746	0.146702	0.0850264	GJA1	1	Ast_3
GO:0009743	response to carbohydrate	2/40	233/18866	0.0872695	0.148082	0.0858263	CST3/GJA1	2	Ast_3
GO:0002369	T cell cytokine production	1/40	43/18866	0.0873182	0.148082	0.0858263	CD81	1	Ast_3
GO:0006308	DNA catabolic process	1/40	43/18866	0.0873182	0.148082	0.0858263	HMGB1	1	Ast_3
GO:0008631	intrinsic apoptotic signaling pathway in response to oxidative stress	1/40	43/18866	0.0873182	0.148082	0.0858263	HSPB1	1	Ast_3
GO:0010470	regulation of gastrulation	1/40	43/18866	0.0873182	0.148082	0.0858263	GJA1	1	Ast_3
GO:0015701	bicarbonate transport	1/40	43/18866	0.0873182	0.148082	0.0858263	SLC26A3	1	Ast_3
GO:0016339	calcium-dependent cell-cell adhesion via plasma membrane cell adhesion molecules	1/40	43/18866	0.0873182	0.148082	0.0858263	ATP2C1	1	Ast_3
GO:0021762	substantia nigra development	1/40	43/18866	0.0873182	0.148082	0.0858263	CKB	1	Ast_3
GO:0030517	negative regulation of axon extension	1/40	43/18866	0.0873182	0.148082	0.0858263	MT3	1	Ast_3
GO:0040019	positive regulation of embryonic development	1/40	43/18866	0.0873182	0.148082	0.0858263	GJA1	1	Ast_3
GO:0050856	regulation of T cell receptor signaling pathway	1/40	43/18866	0.0873182	0.148082	0.0858263	CD81	1	Ast_3
GO:0090317	negative regulation of intracellular protein transport	1/40	43/18866	0.0873182	0.148082	0.0858263	BAG3	1	Ast_3
GO:1901031	regulation of response to reactive oxygen species	1/40	43/18866	0.0873182	0.148082	0.0858263	PSAP	1	Ast_3
GO:2000648	positive regulation of stem cell proliferation	1/40	43/18866	0.0873182	0.148082	0.0858263	GJA1	1	Ast_3
GO:1903706	regulation of hemopoiesis	3/40	498/18866	0.0881833	0.14941	0.0865958	HMGB1/HSPA1A/HSPA1B	3	Ast_3
GO:0071453	cellular response to oxygen levels	2/40	235/18866	0.0885466	0.149886	0.0868717	MT3/UBC	2	Ast_3
GO:0021575	hindbrain morphogenesis	1/40	44/18866	0.0892577	0.150111	0.0870022	PSAP	1	Ast_3
GO:0035307	positive regulation of protein dephosphorylation	1/40	44/18866	0.0892577	0.150111	0.0870022	HSP90AB1	1	Ast_3
GO:0042088	T-helper 1 type immune response	1/40	44/18866	0.0892577	0.150111	0.0870022	HMGB1	1	Ast_3
GO:0044060	regulation of endocrine process	1/40	44/18866	0.0892577	0.150111	0.0870022	GJA1	1	Ast_3
GO:0044091	membrane biogenesis	1/40	44/18866	0.0892577	0.150111	0.0870022	PSAP	1	Ast_3
GO:0097028	dendritic cell differentiation	1/40	44/18866	0.0892577	0.150111	0.0870022	HMGB1	1	Ast_3
GO:1905521	regulation of macrophage migration	1/40	44/18866	0.0892577	0.150111	0.0870022	CD81	1	Ast_3
GO:0010594	regulation of endothelial cell migration	2/40	238/18866	0.090473	0.15113	0.0875923	HMGB1/HSPB1	2	Ast_3
GO:0034249	negative regulation of cellular amide metabolic process	2/40	238/18866	0.090473	0.15113	0.0875923	CLU/FXR1	2	Ast_3
GO:0001974	blood vessel remodeling	1/40	45/18866	0.0911931	0.15113	0.0875923	CST3	1	Ast_3
GO:0007520	myoblast fusion	1/40	45/18866	0.0911931	0.15113	0.0875923	CD81	1	Ast_3
GO:0014002	astrocyte development	1/40	45/18866	0.0911931	0.15113	0.0875923	MT3	1	Ast_3
GO:0014047	glutamate secretion	1/40	45/18866	0.0911931	0.15113	0.0875923	GJA1	1	Ast_3
GO:0032722	positive regulation of chemokine production	1/40	45/18866	0.0911931	0.15113	0.0875923	HMGB1	1	Ast_3
GO:0035094	response to nicotine	1/40	45/18866	0.0911931	0.15113	0.0875923	SLC7A11	1	Ast_3
GO:0043090	amino acid import	1/40	45/18866	0.0911931	0.15113	0.0875923	SLC7A11	1	Ast_3
GO:0046189	phenol-containing compound biosynthetic process	1/40	45/18866	0.0911931	0.15113	0.0875923	SLC7A11	1	Ast_3
GO:0051204	protein insertion into mitochondrial membrane	1/40	45/18866	0.0911931	0.15113	0.0875923	HSP90AA1	1	Ast_3
GO:0051293	establishment of spindle localization	1/40	45/18866	0.0911931	0.15113	0.0875923	GJA1	1	Ast_3
GO:0055026	negative regulation of cardiac muscle tissue development	1/40	45/18866	0.0911931	0.15113	0.0875923	GJA1	1	Ast_3
GO:1901028	regulation of mitochondrial outer membrane permeabilization involved in apoptotic signaling pathway	1/40	45/18866	0.0911931	0.15113	0.0875923	HSPA1A	1	Ast_3
GO:1903214	regulation of protein targeting to mitochondrion	1/40	45/18866	0.0911931	0.15113	0.0875923	BAG3	1	Ast_3
GO:1904646	cellular response to amyloid-beta	1/40	45/18866	0.0911931	0.15113	0.0875923	GJA1	1	Ast_3
GO:0032886	regulation of microtubule-based process	2/40	240/18866	0.0917642	0.151799	0.0879804	HSPA1A/HSPA1B	2	Ast_3
GO:0070663	regulation of leukocyte proliferation	2/40	240/18866	0.0917642	0.151799	0.0879804	CD81/HMGB1	2	Ast_3
GO:0045581	negative regulation of T cell differentiation	1/40	46/18866	0.0931246	0.153491	0.088961	HMGB1	1	Ast_3
GO:0050798	activated T cell proliferation	1/40	46/18866	0.0931246	0.153491	0.088961	HMGB1	1	Ast_3
GO:0051489	regulation of filopodium assembly	1/40	46/18866	0.0931246	0.153491	0.088961	FXR1	1	Ast_3
GO:2000142	regulation of DNA-templated transcription, initiation	1/40	46/18866	0.0931246	0.153491	0.088961	HMGB1	1	Ast_3
GO:0065004	protein-DNA complex assembly	2/40	243/18866	0.0937114	0.154318	0.0894404	HMGB1/UBC	2	Ast_3
GO:0051402	neuron apoptotic process	2/40	245/18866	0.0950163	0.15554	0.0901484	HSP90AB1/MT3	2	Ast_3
GO:0008542	visual learning	1/40	47/18866	0.0950521	0.15554	0.0901484	SLC7A11	1	Ast_3
GO:0010559	regulation of glycoprotein biosynthetic process	1/40	47/18866	0.0950521	0.15554	0.0901484	MT3	1	Ast_3
GO:0014003	oligodendrocyte development	1/40	47/18866	0.0950521	0.15554	0.0901484	CLU	1	Ast_3
GO:0030574	collagen catabolic process	1/40	47/18866	0.0950521	0.15554	0.0901484	CST3	1	Ast_3
GO:0046677	response to antibiotic	1/40	47/18866	0.0950521	0.15554	0.0901484	HSP90AA1	1	Ast_3
GO:0060986	endocrine hormone secretion	1/40	47/18866	0.0950521	0.15554	0.0901484	GJA1	1	Ast_3
GO:0008089	anterograde axonal transport	1/40	48/18866	0.0969756	0.158118	0.0916427	HSPB1	1	Ast_3
GO:0009409	response to cold	1/40	48/18866	0.0969756	0.158118	0.0916427	HSP90AA1	1	Ast_3
GO:0042220	response to cocaine	1/40	48/18866	0.0969756	0.158118	0.0916427	HSP90AB1	1	Ast_3
GO:0043370	regulation of CD4-positive, alpha-beta T cell differentiation	1/40	48/18866	0.0969756	0.158118	0.0916427	HMGB1	1	Ast_3
GO:0006692	prostanoid metabolic process	1/40	49/18866	0.0988951	0.159782	0.0926071	PTGES3	1	Ast_3
GO:0006693	prostaglandin metabolic process	1/40	49/18866	0.0988951	0.159782	0.0926071	PTGES3	1	Ast_3
GO:0009395	phospholipid catabolic process	1/40	49/18866	0.0988951	0.159782	0.0926071	PLCG2	1	Ast_3
GO:0010712	regulation of collagen metabolic process	1/40	49/18866	0.0988951	0.159782	0.0926071	CST3	1	Ast_3
GO:0030850	prostate gland development	1/40	49/18866	0.0988951	0.159782	0.0926071	PSAP	1	Ast_3
GO:0032527	protein exit from endoplasmic reticulum	1/40	49/18866	0.0988951	0.159782	0.0926071	CD81	1	Ast_3
GO:0048512	circadian behavior	1/40	49/18866	0.0988951	0.159782	0.0926071	CST3	1	Ast_3
GO:0090151	establishment of protein localization to mitochondrial membrane	1/40	49/18866	0.0988951	0.159782	0.0926071	HSP90AA1	1	Ast_3
GO:0090199	regulation of release of cytochrome c from mitochondria	1/40	49/18866	0.0988951	0.159782	0.0926071	CLU	1	Ast_3
GO:2000059	negative regulation of ubiquitin-dependent protein catabolic process	1/40	49/18866	0.0988951	0.159782	0.0926071	HSP90AB1	1	Ast_3
GO:0002833	positive regulation of response to biotic stimulus	2/40	251/18866	0.0989629	0.159782	0.0926071	HMGB1/PLCG2	2	Ast_3
GO:0030217	T cell differentiation	2/40	253/18866	0.100289	0.160625	0.093096	HMGB1/PSAP	2	Ast_3
GO:0051896	regulation of protein kinase B signaling	2/40	253/18866	0.100289	0.160625	0.093096	HSP90AA1/HSP90AB1	2	Ast_3
GO:0051924	regulation of calcium ion transport	2/40	253/18866	0.100289	0.160625	0.093096	GJA1/PLCG2	2	Ast_3
GO:0001774	microglial cell activation	1/40	50/18866	0.100811	0.160625	0.093096	CLU	1	Ast_3
GO:0002269	leukocyte activation involved in inflammatory response	1/40	50/18866	0.100811	0.160625	0.093096	CLU	1	Ast_3
GO:0002711	positive regulation of T cell mediated immunity	1/40	50/18866	0.100811	0.160625	0.093096	CD81	1	Ast_3
GO:0007622	rhythmic behavior	1/40	50/18866	0.100811	0.160625	0.093096	CST3	1	Ast_3
GO:0014009	glial cell proliferation	1/40	50/18866	0.100811	0.160625	0.093096	CLU	1	Ast_3
GO:0021695	cerebellar cortex development	1/40	50/18866	0.100811	0.160625	0.093096	PSAP	1	Ast_3
GO:0042987	amyloid precursor protein catabolic process	1/40	50/18866	0.100811	0.160625	0.093096	CLU	1	Ast_3
GO:0051653	spindle localization	1/40	50/18866	0.100811	0.160625	0.093096	GJA1	1	Ast_3
GO:0101023	vascular endothelial cell proliferation	1/40	50/18866	0.100811	0.160625	0.093096	HMGB1	1	Ast_3
GO:1903727	positive regulation of phospholipid metabolic process	1/40	50/18866	0.100811	0.160625	0.093096	CD81	1	Ast_3
GO:1904707	positive regulation of vascular associated smooth muscle cell proliferation	1/40	50/18866	0.100811	0.160625	0.093096	GJA1	1	Ast_3
GO:1905562	regulation of vascular endothelial cell proliferation	1/40	50/18866	0.100811	0.160625	0.093096	HMGB1	1	Ast_3
GO:0035272	exocrine system development	1/40	51/18866	0.102722	0.162673	0.0942828	CST3	1	Ast_3
GO:0038084	vascular endothelial growth factor signaling pathway	1/40	51/18866	0.102722	0.162673	0.0942828	HSPB1	1	Ast_3
GO:0043277	apoptotic cell clearance	1/40	51/18866	0.102722	0.162673	0.0942828	HMGB1	1	Ast_3
GO:0050435	amyloid-beta metabolic process	1/40	51/18866	0.102722	0.162673	0.0942828	CLU	1	Ast_3
GO:0050885	neuromuscular process controlling balance	1/40	51/18866	0.102722	0.162673	0.0942828	PSAP	1	Ast_3
GO:0071675	regulation of mononuclear cell migration	1/40	51/18866	0.102722	0.162673	0.0942828	HMGB1	1	Ast_3
GO:0090102	cochlea development	1/40	51/18866	0.102722	0.162673	0.0942828	PSAP	1	Ast_3
GO:1901617	organic hydroxy compound biosynthetic process	2/40	258/18866	0.103626	0.163961	0.0950294	PLCG2/SLC7A11	2	Ast_3
GO:0006301	postreplication repair	1/40	52/18866	0.10463	0.165119	0.0957002	UBC	1	Ast_3
GO:0050999	regulation of nitric-oxide synthase activity	1/40	52/18866	0.10463	0.165119	0.0957002	HSP90AA1	1	Ast_3
GO:0072666	establishment of protein localization to vacuole	1/40	52/18866	0.10463	0.165119	0.0957002	CLU	1	Ast_3
GO:0001894	tissue homeostasis	2/40	261/18866	0.105643	0.166573	0.096543	GJA1/HSPB1	2	Ast_3
GO:0000731	DNA synthesis involved in DNA repair	1/40	53/18866	0.106533	0.167396	0.0970203	UBC	1	Ast_3
GO:0007632	visual behavior	1/40	53/18866	0.106533	0.167396	0.0970203	SLC7A11	1	Ast_3
GO:0032731	positive regulation of interleukin-1 beta production	1/40	53/18866	0.106533	0.167396	0.0970203	HSPB1	1	Ast_3
GO:0071320	cellular response to cAMP	1/40	53/18866	0.106533	0.167396	0.0970203	SLC26A3	1	Ast_3
GO:0045637	regulation of myeloid cell differentiation	2/40	263/18866	0.106994	0.167974	0.0973553	HSPA1A/HSPA1B	2	Ast_3
GO:0043406	positive regulation of MAP kinase activity	2/40	264/18866	0.107671	0.168892	0.0978869	CD81/UBC	2	Ast_3
GO:0006749	glutathione metabolic process	1/40	54/18866	0.108433	0.169941	0.0984949	SLC7A11	1	Ast_3
GO:0002720	positive regulation of cytokine production involved in immune response	1/40	55/18866	0.110329	0.171727	0.0995305	CD81	1	Ast_3
GO:0002931	response to ischemia	1/40	55/18866	0.110329	0.171727	0.0995305	GJA1	1	Ast_3
GO:0030199	collagen fibril organization	1/40	55/18866	0.110329	0.171727	0.0995305	AEBP1	1	Ast_3
GO:0032655	regulation of interleukin-12 production	1/40	55/18866	0.110329	0.171727	0.0995305	HMGB1	1	Ast_3
GO:0036297	interstrand cross-link repair	1/40	55/18866	0.110329	0.171727	0.0995305	UBC	1	Ast_3
GO:0045620	negative regulation of lymphocyte differentiation	1/40	55/18866	0.110329	0.171727	0.0995305	HMGB1	1	Ast_3
GO:0046164	alcohol catabolic process	1/40	55/18866	0.110329	0.171727	0.0995305	MT3	1	Ast_3
GO:0097345	mitochondrial outer membrane permeabilization	1/40	55/18866	0.110329	0.171727	0.0995305	HSPA1A	1	Ast_3
GO:0010332	response to gamma radiation	1/40	56/18866	0.112221	0.173928	0.100806	CRYAB	1	Ast_3
GO:0031295	T cell costimulation	1/40	56/18866	0.112221	0.173928	0.100806	CD81	1	Ast_3
GO:0086002	cardiac muscle cell action potential involved in contraction	1/40	56/18866	0.112221	0.173928	0.100806	GJA1	1	Ast_3
GO:0086065	cell communication involved in cardiac conduction	1/40	56/18866	0.112221	0.173928	0.100806	GJA1	1	Ast_3
GO:1904645	response to amyloid-beta	1/40	56/18866	0.112221	0.173928	0.100806	GJA1	1	Ast_3
GO:0002090	regulation of receptor internalization	1/40	57/18866	0.114108	0.175804	0.101893	PLCG2	1	Ast_3
GO:0019748	secondary metabolic process	1/40	57/18866	0.114108	0.175804	0.101893	SLC7A11	1	Ast_3
GO:0032615	interleukin-12 production	1/40	57/18866	0.114108	0.175804	0.101893	HMGB1	1	Ast_3
GO:0042743	hydrogen peroxide metabolic process	1/40	57/18866	0.114108	0.175804	0.101893	MT3	1	Ast_3
GO:0046148	pigment biosynthetic process	1/40	57/18866	0.114108	0.175804	0.101893	SLC7A11	1	Ast_3
GO:0075733	intracellular transport of virus	1/40	57/18866	0.114108	0.175804	0.101893	UBC	1	Ast_3
GO:1905517	macrophage migration	1/40	57/18866	0.114108	0.175804	0.101893	CD81	1	Ast_3
GO:0022898	regulation of transmembrane transporter activity	2/40	276/18866	0.115887	0.177653	0.102965	GJA1/PLCG2	2	Ast_3
GO:0000768	syncytium formation by plasma membrane fusion	1/40	58/18866	0.115992	0.177653	0.102965	CD81	1	Ast_3
GO:0010656	negative regulation of muscle cell apoptotic process	1/40	58/18866	0.115992	0.177653	0.102965	BAG3	1	Ast_3
GO:0010662	regulation of striated muscle cell apoptotic process	1/40	58/18866	0.115992	0.177653	0.102965	BAG3	1	Ast_3
GO:0031294	lymphocyte costimulation	1/40	58/18866	0.115992	0.177653	0.102965	CD81	1	Ast_3
GO:0035306	positive regulation of dephosphorylation	1/40	58/18866	0.115992	0.177653	0.102965	HSP90AB1	1	Ast_3
GO:0140253	cell-cell fusion	1/40	58/18866	0.115992	0.177653	0.102965	CD81	1	Ast_3
GO:0034504	protein localization to nucleus	2/40	277/18866	0.116579	0.178401	0.103399	BAG3/HSP90AB1	2	Ast_3
GO:0006636	unsaturated fatty acid biosynthetic process	1/40	59/18866	0.117872	0.179625	0.104108	PTGES3	1	Ast_3
GO:0046456	icosanoid biosynthetic process	1/40	59/18866	0.117872	0.179625	0.104108	PTGES3	1	Ast_3
GO:0060043	regulation of cardiac muscle cell proliferation	1/40	59/18866	0.117872	0.179625	0.104108	GJA1	1	Ast_3
GO:0098930	axonal transport	1/40	59/18866	0.117872	0.179625	0.104108	HSPB1	1	Ast_3
GO:1901799	negative regulation of proteasomal protein catabolic process	1/40	59/18866	0.117872	0.179625	0.104108	HSP90AB1	1	Ast_3
GO:0001836	release of cytochrome c from mitochondria	1/40	60/18866	0.119749	0.180967	0.104886	CLU	1	Ast_3
GO:0006949	syncytium formation	1/40	60/18866	0.119749	0.180967	0.104886	CD81	1	Ast_3
GO:0019229	regulation of vasoconstriction	1/40	60/18866	0.119749	0.180967	0.104886	GJA1	1	Ast_3
GO:0032653	regulation of interleukin-10 production	1/40	60/18866	0.119749	0.180967	0.104886	HMGB1	1	Ast_3
GO:0042093	T-helper cell differentiation	1/40	60/18866	0.119749	0.180967	0.104886	HMGB1	1	Ast_3
GO:0043388	positive regulation of DNA binding	1/40	60/18866	0.119749	0.180967	0.104886	HMGB1	1	Ast_3
[truncated: 6,900 more rows]

## Sheet: Ast_GO_CC
Supplemental Data Table S7:GO and KEGG enrichment in Ast cluster
ID	Description	GeneRatio	BgRatio	pvalue	p.adjust	qvalue	geneID	Count	Group
GO:0005614	interstitial matrix	2/42	13/19559	0.000345894	0.0439285	0.0334971	NAV2/TNC	2	Ast_0
GO:0035371	microtubule plus-end	2/42	23/19559	0.00110676	0.0614095	0.0468269	CLIP1/DST	2	Ast_0
GO:0031252	cell leading edge	5/42	421/19559	0.00199277	0.0614095	0.0468269	ARHGEF4/CD44/CLIP1/DST/WWC1	5	Ast_0
GO:0031673	H zone	1/42	1/19559	0.00214735	0.0614095	0.0468269	DST	1	Ast_0
GO:1990752	microtubule end	2/42	34/19559	0.00241769	0.0614095	0.0468269	CLIP1/DST	2	Ast_0
GO:0035692	macrophage migration inhibitory factor receptor complex	1/42	2/19559	0.0042902	0.0908092	0.0692453	CD44	1	Ast_0
GO:0031256	leading edge membrane	3/42	175/19559	0.00625724	0.0939692	0.0716549	ARHGEF4/CD44/WWC1	3	Ast_0
GO:0035866	alphav-beta3 integrin-PKCalpha complex	1/42	3/19559	0.00642855	0.0939692	0.0716549	PRKCA	1	Ast_0
GO:0001726	ruffle	3/42	179/19559	0.00665923	0.0939692	0.0716549	ARHGEF4/CLIP1/WWC1	3	Ast_0
GO:0098966	perisynaptic extracellular matrix	1/42	4/19559	0.00856242	0.0948903	0.0723573	TNC	1	Ast_0
GO:0099535	synapse-associated extracellular matrix	1/42	4/19559	0.00856242	0.0948903	0.0723573	TNC	1	Ast_0
GO:0005954	calcium- and calmodulin-dependent protein kinase complex	1/42	5/19559	0.0106918	0.0948903	0.0723573	CAMK2G	1	Ast_0
GO:0099544	perisynaptic space	1/42	5/19559	0.0106918	0.0948903	0.0723573	TNC	1	Ast_0
GO:0005925	focal adhesion	4/42	415/19559	0.0118418	0.0948903	0.0723573	CD44/DST/SORBS1/TNC	4	Ast_0
GO:0030055	cell-substrate junction	4/42	423/19559	0.0126289	0.0948903	0.0723573	CD44/DST/SORBS1/TNC	4	Ast_0
GO:0033165	interphotoreceptor matrix	1/42	6/19559	0.0128168	0.0948903	0.0723573	VCAN	1	Ast_0
GO:0062023	collagen-containing extracellular matrix	4/42	427/19559	0.0130348	0.0948903	0.0723573	DST/NAV2/TNC/VCAN	4	Ast_0
GO:0005874	microtubule	4/42	431/19559	0.013449	0.0948903	0.0723573	CLIP1/DCLK2/DST/NAV1	4	Ast_0
GO:0030056	hemidesmosome	1/42	7/19559	0.0149372	0.0978343	0.0746022	DST	1	Ast_0
GO:0005915	zonula adherens	1/42	8/19559	0.0170533	0.0978343	0.0746022	SORBS1	1	Ast_0
GO:0044352	pinosome	1/42	8/19559	0.0170533	0.0978343	0.0746022	CLIP1	1	Ast_0
GO:0044354	macropinosome	1/42	8/19559	0.0170533	0.0978343	0.0746022	CLIP1	1	Ast_0
GO:0032587	ruffle membrane	2/42	95/19559	0.017718	0.0978343	0.0746022	ARHGEF4/WWC1	2	Ast_0
GO:0005604	basement membrane	2/42	103/19559	0.0206216	0.109123	0.08321	DST/TNC	2	Ast_0
GO:0016442	RISC complex	1/42	16/19559	0.0338225	0.15313	0.116767	TNRC6A	1	Ast_0
GO:0031332	RNAi effector complex	1/42	16/19559	0.0338225	0.15313	0.116767	TNRC6A	1	Ast_0
GO:0014069	postsynaptic density	3/42	337/19559	0.0354978	0.15313	0.116767	ABR/DCLK1/PLEKHA5	3	Ast_0
GO:0043194	axon initial segment	1/42	17/19559	0.0358989	0.15313	0.116767	NAV1	1	Ast_0
GO:0099092	postsynaptic density, intracellular component	1/42	17/19559	0.0358989	0.15313	0.116767	ABR	1	Ast_0
GO:0032279	asymmetric synapse	3/42	343/19559	0.0371065	0.15313	0.116767	ABR/DCLK1/PLEKHA5	3	Ast_0
GO:0031253	cell projection membrane	3/42	344/19559	0.0373783	0.15313	0.116767	ARHGEF4/CD44/WWC1	3	Ast_0
GO:0099572	postsynaptic specialization	3/42	361/19559	0.0421557	0.165133	0.12592	ABR/DCLK1/PLEKHA5	3	Ast_0
GO:0099091	postsynaptic specialization, intracellular component	1/42	21/19559	0.0441611	0.165133	0.12592	ABR	1	Ast_0
GO:0098984	neuron to neuron synapse	3/42	368/19559	0.0442088	0.165133	0.12592	ABR/DCLK1/PLEKHA5	3	Ast_0
GO:0031258	lamellipodium membrane	1/42	22/19559	0.0462159	0.167698	0.127875	CD44	1	Ast_0
GO:0030057	desmosome	1/42	25/19559	0.0523542	0.180669	0.137766	KAZN	1	Ast_0
GO:0019897	extrinsic component of plasma membrane	2/42	172/19559	0.0526358	0.180669	0.137766	CDH4/GNA14	2	Ast_0
GO:0016342	catenin complex	1/42	31/19559	0.0645154	0.215617	0.164416	CDH4	1	Ast_0
GO:0005834	heterotrimeric G-protein complex	1/42	34/19559	0.0705388	0.223961	0.170778	GNA14	1	Ast_0
GO:1905360	GTPase complex	1/42	34/19559	0.0705388	0.223961	0.170778	GNA14	1	Ast_0
GO:0031672	A band	1/42	37/19559	0.0765242	0.232754	0.177484	DST	1	Ast_0
GO:0005882	intermediate filament	2/42	215/19559	0.077769	0.232754	0.177484	CLIP1/DST	2	Ast_0
GO:0016235	aggresome	1/42	39/19559	0.0804936	0.232754	0.177484	PRDM16	1	Ast_0
GO:0034703	cation channel complex	2/42	221/19559	0.0815307	0.232754	0.177484	CACNA2D3/DPP10	2	Ast_0
GO:0033017	sarcoplasmic reticulum membrane	1/42	40/19559	0.0824721	0.232754	0.177484	CAMK2G	1	Ast_0
GO:0005891	voltage-gated calcium channel complex	1/42	43/19559	0.0883825	0.244013	0.186068	CACNA2D3	1	Ast_0
GO:0001533	cornified envelope	1/42	45/19559	0.0923021	0.249412	0.190186	KAZN	1	Ast_0
GO:0016323	basolateral plasma membrane	2/42	246/19559	0.0977857	0.258725	0.197287	CD44/DST	2	Ast_0
GO:0045111	intermediate filament cytoskeleton	2/42	251/19559	0.101141	0.262142	0.199892	CLIP1/DST	2	Ast_0
GO:0009925	basal plasma membrane	1/42	51/19559	0.103963	0.264065	0.201359	DST	1	Ast_0
GO:1904115	axon cytoplasm	1/42	57/19559	0.115477	0.275383	0.20999	DST	1	Ast_0
GO:0030173	integral component of Golgi membrane	1/42	61/19559	0.123072	0.275383	0.20999	TPST1	1	Ast_0
GO:0031228	intrinsic component of Golgi membrane	1/42	66/19559	0.132478	0.275383	0.20999	TPST1	1	Ast_0
GO:0034704	calcium channel complex	1/42	67/19559	0.134347	0.275383	0.20999	CACNA2D3	1	Ast_0
GO:0034702	ion channel complex	2/42	299/19559	0.134854	0.275383	0.20999	CACNA2D3/DPP10	2	Ast_0
GO:0001725	stress fiber	1/42	68/19559	0.136212	0.275383	0.20999	SORBS1	1	Ast_0
GO:0044304	main axon	1/42	68/19559	0.136212	0.275383	0.20999	NAV1	1	Ast_0
GO:0097517	contractile actin filament bundle	1/42	68/19559	0.136212	0.275383	0.20999	SORBS1	1	Ast_0
GO:0005844	polysome	1/42	69/19559	0.138073	0.275383	0.20999	MSI2	1	Ast_0
GO:0045178	basal part of cell	1/42	69/19559	0.138073	0.275383	0.20999	DST	1	Ast_0
GO:0005938	cell cortex	2/42	305/19559	0.139234	0.275383	0.20999	DST/FNBP1	2	Ast_0
GO:0019898	extrinsic component of membrane	2/42	306/19559	0.139967	0.275383	0.20999	CDH4/GNA14	2	Ast_0
GO:0005788	endoplasmic reticulum lumen	2/42	308/19559	0.141436	0.275383	0.20999	TNC/VCAN	2	Ast_0
GO:0005905	clathrin-coated pit	1/42	71/19559	0.141784	0.275383	0.20999	FNBP1	1	Ast_0
GO:0016529	sarcoplasmic reticulum	1/42	71/19559	0.141784	0.275383	0.20999	CAMK2G	1	Ast_0
GO:0017053	transcription repressor complex	1/42	76/19559	0.150993	0.275383	0.20999	PRDM16	1	Ast_0
GO:0032432	actin filament bundle	1/42	76/19559	0.150993	0.275383	0.20999	SORBS1	1	Ast_0
GO:1902495	transmembrane transporter complex	2/42	322/19559	0.151813	0.275383	0.20999	CACNA2D3/DPP10	2	Ast_0
GO:0005881	cytoplasmic microtubule	1/42	78/19559	0.15465	0.275383	0.20999	CLIP1	1	Ast_0
GO:0016234	inclusion body	1/42	78/19559	0.15465	0.275383	0.20999	PRDM16	1	Ast_0
GO:0042641	actomyosin	1/42	79/19559	0.156473	0.275383	0.20999	SORBS1	1	Ast_0
GO:1990351	transporter complex	2/42	330/19559	0.157812	0.275383	0.20999	CACNA2D3/DPP10	2	Ast_0
GO:0016528	sarcoplasm	1/42	80/19559	0.158291	0.275383	0.20999	CAMK2G	1	Ast_0
GO:0098685	Schaffer collateral - CA1 synapse	1/42	84/19559	0.165528	0.284082	0.216623	ABR	1	Ast_0
GO:0120111	neuron projection cytoplasm	1/42	87/19559	0.170915	0.284103	0.216639	DST	1	Ast_0
GO:0000932	P-body	1/42	88/19559	0.172704	0.284103	0.216639	TNRC6A	1	Ast_0
GO:0008076	voltage-gated potassium channel complex	1/42	88/19559	0.172704	0.284103	0.216639	DPP10	1	Ast_0
GO:0001750	photoreceptor outer segment	1/42	89/19559	0.174488	0.284103	0.216639	VCAN	1	Ast_0
GO:0098978	glutamatergic synapse	2/42	361/19559	0.181461	0.288272	0.219818	ABR/PLEKHA5	2	Ast_0
GO:0005902	microvillus	1/42	93/19559	0.181589	0.288272	0.219818	CD44	1	Ast_0
GO:0034705	potassium channel complex	1/42	96/19559	0.186875	0.289428	0.2207	DPP10	1	Ast_0
GO:0043202	lysosomal lumen	1/42	96/19559	0.186875	0.289428	0.2207	VCAN	1	Ast_0
GO:0031234	extrinsic component of cytoplasmic side of plasma membrane	1/42	99/19559	0.192128	0.293979	0.22417	GNA14	1	Ast_0
GO:0005796	Golgi lumen	1/42	103/19559	0.19908	0.300991	0.229516	VCAN	1	Ast_0
GO:0016363	nuclear matrix	1/42	109/19559	0.2094	0.312868	0.238573	SORBS1	1	Ast_0
GO:0097733	photoreceptor cell cilium	1/42	117/19559	0.222957	0.32925	0.251065	VCAN	1	Ast_0
GO:0030018	Z disc	1/42	128/19559	0.241228	0.352138	0.268518	DST	1	Ast_0
GO:0034399	nuclear periphery	1/42	131/19559	0.246138	0.355222	0.27087	SORBS1	1	Ast_0
GO:0000776	kinetochore	1/42	137/19559	0.255865	0.36381	0.277418	CLIP1	1	Ast_0
GO:0097731	9+0 non-motile cilium	1/42	139/19559	0.25908	0.36381	0.277418	VCAN	1	Ast_0
GO:0031674	I band	1/42	140/19559	0.260682	0.36381	0.277418	DST	1	Ast_0
GO:0043296	apical junction complex	1/42	143/19559	0.265469	0.364875	0.27823	SORBS1	1	Ast_0
GO:0005635	nuclear envelope	2/42	473/19559	0.270065	0.364875	0.27823	CLIP1/DST	2	Ast_0
GO:0005759	mitochondrial matrix	2/42	473/19559	0.270065	0.364875	0.27823	ACOT11/PRODH	2	Ast_0
GO:0005911	cell-cell junction	2/42	493/19559	0.286074	0.382435	0.291621	KAZN/SORBS1	2	Ast_0
GO:0009898	cytoplasmic side of plasma membrane	1/42	164/19559	0.298141	0.388301	0.296093	GNA14	1	Ast_0
GO:0030666	endocytic vesicle membrane	1/42	164/19559	0.298141	0.388301	0.296093	CAMK2G	1	Ast_0
GO:0005912	adherens junction	1/42	166/19559	0.301178	0.388301	0.296093	SORBS1	1	Ast_0
GO:0097730	non-motile cilium	1/42	167/19559	0.302691	0.388301	0.296093	VCAN	1	Ast_0
GO:0005775	vacuolar lumen	1/42	173/19559	0.311705	0.395506	0.301588	VCAN	1	Ast_0
GO:0043197	dendritic spine	1/42	175/19559	0.314684	0.395506	0.301588	ABR	1	Ast_0
GO:0044309	neuron spine	1/42	177/19559	0.317651	0.395506	0.301588	ABR	1	Ast_0
GO:0098562	cytoplasmic side of membrane	1/42	188/19559	0.333745	0.41151	0.313792	GNA14	1	Ast_0
GO:0000775	chromosome, centromeric region	1/42	196/19559	0.345216	0.421562	0.321456	CLIP1	1	Ast_0
GO:0031514	motile cilium	1/42	199/19559	0.349468	0.42208	0.321851	IQCA1	1	Ast_0
GO:0030027	lamellipodium	1/42	201/19559	0.352287	0.42208	0.321851	CD44	1	Ast_0
GO:0030017	sarcomere	1/42	207/19559	0.360675	0.42809	0.326434	DST	1	Ast_0
GO:0032838	plasma membrane bounded cell projection cytoplasm	1/42	211/19559	0.366207	0.430632	0.328373	DST	1	Ast_0
GO:0098858	actin-based cell projection	1/42	220/19559	0.378485	0.440987	0.336269	CD44	1	Ast_0
GO:0030016	myofibril	1/42	227/19559	0.387874	0.447818	0.341477	DST	1	Ast_0
GO:0036464	cytoplasmic ribonucleoprotein granule	1/42	233/19559	0.395811	0.452865	0.345326	TNRC6A	1	Ast_0
GO:0043292	contractile fiber	1/42	238/19559	0.402348	0.456234	0.347895	DST	1	Ast_0
GO:0035770	ribonucleoprotein granule	1/42	243/19559	0.408817	0.459466	0.35036	TNRC6A	1	Ast_0
GO:0099568	cytoplasmic region	1/42	254/19559	0.422807	0.471022	0.359172	DST	1	Ast_0
GO:0030667	secretory granule membrane	1/42	306/19559	0.484689	0.535265	0.408159	CD44	1	Ast_0
GO:0030139	endocytic vesicle	1/42	313/19559	0.492507	0.539211	0.411168	CAMK2G	1	Ast_0
GO:0045121	membrane raft	1/42	329/19559	0.509947	0.549993	0.41939	SORBS1	1	Ast_0
GO:0098857	membrane microdomain	1/42	330/19559	0.511017	0.549993	0.41939	SORBS1	1	Ast_0
GO:0098589	membrane region	1/42	343/19559	0.524725	0.560001	0.427021	SORBS1	1	Ast_0
GO:0098687	chromosomal region	1/42	350/19559	0.531951	0.562981	0.429293	CLIP1	1	Ast_0
GO:0016324	apical plasma membrane	1/42	361/19559	0.543088	0.570018	0.43466	CD44	1	Ast_0
GO:0031301	integral component of organelle membrane	1/42	367/19559	0.549054	0.571556	0.435832	TPST1	1	Ast_0
GO:0031300	intrinsic component of organelle membrane	1/42	398/19559	0.578686	0.595517	0.454104	TPST1	1	Ast_0
GO:0016607	nuclear speck	1/42	401/19559	0.58145	0.595517	0.454104	KAZN	1	Ast_0
GO:0005667	transcription regulator complex	1/42	413/19559	0.592332	0.60181	0.458902	PRDM16	1	Ast_0
GO:0045177	apical part of cell	1/42	433/19559	0.609859	0.614699	0.46873	CD44	1	Ast_0
GO:0005743	mitochondrial inner membrane	1/42	489/19559	0.655111	0.655111	0.499546	PRODH	1	Ast_0
GO:0016234	inclusion body	7/40	78/19559	2.04319e-10	3.47343e-08	1.84963e-08	BAG3/CLU/HSP90AB1/HSPA1A/HSPA1B/MT3/PSAP	7	Ast_3
GO:0101002	ficolin-1-rich granule	6/40	124/19559	1.84971e-07	1.04817e-05	5.58159e-06	CST3/HMGB1/HSP90AA1/HSP90AB1/HSPA1A/HSPA1B	6	Ast_3
GO:1904813	ficolin-1-rich granule lumen	6/40	124/19559	1.84971e-07	1.04817e-05	5.58159e-06	CST3/HMGB1/HSP90AA1/HSP90AB1/HSPA1A/HSPA1B	6	Ast_3
GO:0016235	aggresome	4/40	39/19559	1.17112e-06	4.97727e-05	2.65043e-05	BAG3/HSPA1A/HSPA1B/PSAP	4	Ast_3
GO:0043292	contractile fiber	6/40	238/19559	8.27509e-06	0.000281353	0.000149823	BAG3/CRYAB/CST3/FXR1/HSPB1/PDE4DIP	6	Ast_3
GO:0101031	chaperone complex	3/40	25/19559	1.76646e-05	0.000500496	0.000266518	BAG3/HSP90AB1/PTGES3	3	Ast_3
GO:0008180	COP9 signalosome	3/40	36/19559	5.39883e-05	0.00131114	0.000698194	HSP90AB1/HSPA1A/HSPA1B	3	Ast_3
GO:0030016	myofibril	5/40	227/19559	9.52087e-05	0.00202319	0.00107736	BAG3/CRYAB/FXR1/HSPB1/PDE4DIP	5	Ast_3
GO:0044294	dendritic growth cone	2/40	9/19559	0.000145485	0.00274804	0.00146335	HSP90AA1/HSP90AB1	2	Ast_3
GO:0031526	brush border membrane	3/40	58/19559	0.000226155	0.00384463	0.0020473	HSP90AB1/SLC26A3/SLC7A11	3	Ast_3
GO:0044292	dendrite terminus	2/40	13/19559	0.000313588	0.00484636	0.00258073	HSP90AA1/HSP90AB1	2	Ast_3
GO:0061827	sperm head	2/40	14/19559	0.00036538	0.00517621	0.00275637	DNAJB1/HSP90AB1	2	Ast_3
GO:0043197	dendritic spine	4/40	175/19559	0.000440092	0.00522909	0.00278453	CRYAB/DNAJB1/FXR1/MT3	4	Ast_3
GO:0044309	neuron spine	4/40	177/19559	0.000459388	0.00522909	0.00278453	CRYAB/DNAJB1/FXR1/MT3	4	Ast_3
GO:0034774	secretory granule lumen	5/40	322/19559	0.000480811	0.00522909	0.00278453	CLU/FTL/HMGB1/HSP90AA1/HSP90AB1	5	Ast_3
GO:0060205	cytoplasmic vesicle lumen	5/40	326/19559	0.000508579	0.00522909	0.00278453	CLU/FTL/HMGB1/HSP90AA1/HSP90AB1	5	Ast_3
GO:0031983	vesicle lumen	5/40	328/19559	0.000522909	0.00522909	0.00278453	CLU/FTL/HMGB1/HSP90AA1/HSP90AB1	5	Ast_3
GO:0097449	astrocyte projection	2/40	19/19559	0.000682165	0.00644267	0.00343077	MT3/SLC7A11	2	Ast_3
GO:0071682	endocytic vesicle lumen	2/40	20/19559	0.000756981	0.00677299	0.00360667	HSP90AA1/HSPH1	2	Ast_3
GO:0005903	brush border	3/40	106/19559	0.00132121	0.0112303	0.00598021	HSP90AB1/SLC26A3/SLC7A11	3	Ast_3
GO:0005925	focal adhesion	5/40	415/19559	0.00149882	0.012049	0.00641617	CD81/GJA1/HSPA1A/HSPA1B/HSPB1	5	Ast_3
GO:0044295	axonal growth cone	2/40	29/19559	0.00159884	0.012049	0.00641617	HSP90AA1/HSP90AB1	2	Ast_3
GO:0030055	cell-substrate junction	5/40	423/19559	0.00163016	0.012049	0.00641617	CD81/GJA1/HSPA1A/HSPA1B/HSPB1	5	Ast_3
GO:0099020	perinuclear endoplasmic reticulum lumen	1/40	1/19559	0.00204509	0.0139066	0.00740539	CLU	1	Ast_3
GO:1990917	ooplasm	1/40	1/19559	0.00204509	0.0139066	0.00740539	HSP90AB1	1	Ast_3
GO:0097386	glial cell projection	2/40	34/19559	0.00219501	0.0142703	0.00759902	MT3/SLC7A11	2	Ast_3
GO:0030018	Z disc	3/40	128/19559	0.00226645	0.0142703	0.00759902	BAG3/CRYAB/HSPB1	3	Ast_3
GO:0005770	late endosome	4/40	278/19559	0.00244087	0.0148196	0.00789154	CST3/GJA1/PSAP/RASGEF1B	4	Ast_3
GO:0031674	I band	3/40	140/19559	0.00292172	0.0171273	0.00912044	BAG3/CRYAB/HSPB1	3	Ast_3
GO:0072562	blood microparticle	3/40	148/19559	0.00341708	0.0193634	0.0103112	CLU/HSPA1A/HSPA1B	3	Ast_3
GO:0008043	intracellular ferritin complex	1/40	2/19559	0.00408611	0.0208892	0.0111237	FTL	1	Ast_3
GO:0070288	ferritin complex	1/40	2/19559	0.00408611	0.0208892	0.0111237	FTL	1	Ast_3
GO:1990565	HSP90-CDC37 chaperone complex	1/40	2/19559	0.00408611	0.0208892	0.0111237	HSP90AB1	1	Ast_3
GO:0098862	cluster of actin-based cell projections	3/40	159/19559	0.00417784	0.0208892	0.0111237	HSP90AB1/SLC26A3/SLC7A11	3	Ast_3
GO:0014069	postsynaptic density	4/40	337/19559	0.00485336	0.0235735	0.0125531	CRYAB/DNAJB1/FXR1/MT3	4	Ast_3
GO:0032279	asymmetric synapse	4/40	343/19559	0.00516448	0.0242808	0.0129297	CRYAB/DNAJB1/FXR1/MT3	4	Ast_3
GO:0005775	vacuolar lumen	3/40	173/19559	0.00528464	0.0242808	0.0129297	FTL/HSP90AA1/PSAP	3	Ast_3
GO:0034751	aryl hydrocarbon receptor complex	1/40	3/19559	0.00612306	0.0259857	0.0138376	HSP90AB1	1	Ast_3
GO:0035868	alphav-beta3 integrin-HMGB1 complex	1/40	3/19559	0.00612306	0.0259857	0.0138376	HMGB1	1	Ast_3
GO:0099572	postsynaptic specialization	4/40	361/19559	0.00617782	0.0259857	0.0138376	CRYAB/DNAJB1/FXR1/MT3	4	Ast_3
GO:0030426	growth cone	3/40	184/19559	0.00626715	0.0259857	0.0138376	FXR1/HSP90AA1/HSP90AB1	3	Ast_3
GO:0098984	neuron to neuron synapse	4/40	368/19559	0.00660533	0.0267359	0.0142371	CRYAB/DNAJB1/FXR1/MT3	4	Ast_3
GO:0030427	site of polarized growth	3/40	191/19559	0.00694557	0.0269606	0.0143568	FXR1/HSP90AA1/HSP90AB1	3	Ast_3
GO:0005741	mitochondrial outer membrane	3/40	192/19559	0.00704591	0.0269606	0.0143568	GJA1/MT3/UBC	3	Ast_3
GO:0005771	multivesicular body	2/40	62/19559	0.00713664	0.0269606	0.0143568	CST3/GJA1	2	Ast_3
GO:0000502	proteasome complex	2/40	63/19559	0.00736115	0.0272043	0.0144865	DNAJB2/HSPB1	2	Ast_3
GO:1902737	dendritic filopodium	1/40	4/19559	0.00815594	0.0295002	0.0157091	FXR1	1	Ast_3
GO:0030017	sarcomere	3/40	207/19559	0.00865557	0.0304421	0.0162106	BAG3/CRYAB/HSPB1	3	Ast_3
GO:1905369	endopeptidase complex	2/40	69/19559	0.00877447	0.0304421	0.0162106	DNAJB2/HSPB1	2	Ast_3
GO:0031968	organelle outer membrane	3/40	218/19559	0.00996263	0.0327554	0.0174425	GJA1/MT3/UBC	3	Ast_3
GO:0097418	neurofibrillary tangle	1/40	5/19559	0.0101848	0.0327554	0.0174425	CLU	1	Ast_3
GO:1990913	sperm head plasma membrane	1/40	5/19559	0.0101848	0.0327554	0.0174425	HSP90AB1	1	Ast_3
GO:0019867	outer membrane	3/40	220/19559	0.010212	0.0327554	0.0174425	GJA1/MT3/UBC	3	Ast_3
GO:0032432	actin filament bundle	2/40	76/19559	0.0105641	0.0332573	0.0177098	BAG3/CRYAB	2	Ast_3
GO:0062023	collagen-containing extracellular matrix	4/40	427/19559	0.0110104	0.0340322	0.0181224	AEBP1/CLU/CST3/PSAP	4	Ast_3
GO:0045177	apical part of cell	4/40	433/19559	0.0115433	0.0350422	0.0186602	GJA1/HSP90AB1/SLC26A3/SLC7A11	4	Ast_3
GO:0097512	cardiac myofibril	1/40	6/19559	0.0122096	0.0364145	0.019391	CRYAB	1	Ast_3
GO:0005791	rough endoplasmic reticulum	2/40	84/19559	0.0127896	0.0374866	0.0199619	MT3/SLC7A11	2	Ast_3
GO:0044326	dendritic spine neck	1/40	7/19559	0.0142303	0.0410026	0.0218342	FXR1	1	Ast_3
GO:1905368	peptidase complex	2/40	92/19559	0.015201	0.0430696	0.0229349	DNAJB2/HSPB1	2	Ast_3
GO:0034366	spherical high-density lipoprotein particle	1/40	8/19559	0.016247	0.0444551	0.0236727	CLU	1	Ast_3
GO:0097450	astrocyte end-foot	1/40	8/19559	0.016247	0.0444551	0.0236727	MT3	1	Ast_3
GO:0043202	lysosomal lumen	2/40	96/19559	0.0164745	0.0444551	0.0236727	HSP90AA1/PSAP	2	Ast_3
GO:0097524	sperm plasma membrane	1/40	9/19559	0.0182597	0.0485023	0.0258279	HSP90AB1	1	Ast_3
GO:0042470	melanosome	2/40	105/19559	0.0195001	0.0492232	0.0262117	HSP90AA1/HSP90AB1	2	Ast_3
GO:0048770	pigment granule	2/40	105/19559	0.0195001	0.0492232	0.0262117	HSP90AA1/HSP90AB1	2	Ast_3
GO:0005916	fascia adherens	1/40	10/19559	0.0202684	0.0492232	0.0262117	GJA1	1	Ast_3
GO:0042583	chromaffin granule	1/40	10/19559	0.0202684	0.0492232	0.0262117	CLU	1	Ast_3
GO:0044754	autolysosome	1/40	10/19559	0.0202684	0.0492232	0.0262117	FTL	1	Ast_3
GO:0097197	tetraspanin-enriched microdomain	1/40	10/19559	0.0202684	0.0492232	0.0262117	CD81	1	Ast_3
GO:0150034	distal axon	3/40	309/19559	0.0250846	0.0600618	0.0319834	FXR1/HSP90AA1/HSP90AB1	3	Ast_3
GO:0030139	endocytic vesicle	3/40	313/19559	0.0259298	0.0612231	0.0326018	HSP90AA1/HSPH1/UBC	3	Ast_3
GO:0005767	secondary lysosome	1/40	16/19559	0.0322366	0.0750714	0.0399761	FTL	1	Ast_3
GO:0031253	cell projection membrane	3/40	344/19559	0.0329976	0.0758054	0.040367	HSP90AB1/SLC26A3/SLC7A11	3	Ast_3
GO:0005814	centriole	2/40	143/19559	0.0345446	0.0783011	0.041696	HSPA1A/HSPA1B	2	Ast_3
GO:0097440	apical dendrite	1/40	18/19559	0.0361942	0.0809607	0.0431122	CLU	1	Ast_3
GO:0016324	apical plasma membrane	3/40	361/19559	0.0372608	0.082264	0.0438062	GJA1/HSP90AB1/SLC26A3	3	Ast_3
GO:0043034	costamere	1/40	19/19559	0.0381671	0.0831846	0.0442965	FXR1	1	Ast_3
GO:0005766	primary lysosome	2/40	155/19559	0.0399927	0.0849845	0.0452549	FTL/PSAP	2	Ast_3
GO:0042582	azurophil granule	2/40	155/19559	0.0399927	0.0849845	0.0452549	FTL/PSAP	2	Ast_3
GO:0005697	telomerase holoenzyme complex	1/40	21/19559	0.042101	0.0872826	0.0464787	PTGES3	1	Ast_3
GO:0005922	connexin complex	1/40	21/19559	0.042101	0.0872826	0.0464787	GJA1	1	Ast_3
GO:0097038	perinuclear endoplasmic reticulum	1/40	22/19559	0.0440621	0.0902478	0.0480576	CLU	1	Ast_3
GO:0031430	M band	1/40	25/19559	0.049922	0.101033	0.0538006	CRYAB	1	Ast_3
GO:0034364	high-density lipoprotein particle	1/40	27/19559	0.0538091	0.107618	0.0573075	CLU	1	Ast_3
GO:0000314	organellar small ribosomal subunit	1/40	28/19559	0.0557468	0.108931	0.0580063	MRPS6	1	Ast_3
GO:0005763	mitochondrial small ribosomal subunit	1/40	28/19559	0.0557468	0.108931	0.0580063	MRPS6	1	Ast_3
GO:0097225	sperm midpiece	1/40	29/19559	0.0576806	0.111429	0.0593365	SLC26A3	1	Ast_3
GO:0005921	gap junction	1/40	32/19559	0.0634591	0.121214	0.0645474	GJA1	1	Ast_3
GO:0034358	plasma lipoprotein particle	1/40	36/19559	0.0711099	0.132843	0.0707398	CLU	1	Ast_3
GO:1990777	lipoprotein particle	1/40	36/19559	0.0711099	0.132843	0.0707398	CLU	1	Ast_3
GO:0031672	A band	1/40	37/19559	0.0730131	0.134915	0.0718435	CRYAB	1	Ast_3
GO:0001772	immunological synapse	1/40	39/19559	0.076808	0.138908	0.0739697	CD81	1	Ast_3
GO:0032994	protein-lipid complex	1/40	39/19559	0.076808	0.138908	0.0739697	CLU	1	Ast_3
GO:0016323	basolateral plasma membrane	2/40	246/19559	0.0900179	0.161085	0.0857788	CD81/HSP90AB1	2	Ast_3
GO:0043209	myelin sheath	1/40	47/19559	0.0918369	0.162628	0.0866006	HSP90AA1	1	Ast_3
GO:0009925	basal plasma membrane	1/40	51/19559	0.0992616	0.172189	0.0916917	CD81	1	Ast_3
GO:0014704	intercalated disc	1/40	51/19559	0.0992616	0.172189	0.0916917	GJA1	1	Ast_3
GO:0005840	ribosome	2/40	270/19559	0.105267	0.180761	0.0962566	MRPS6/MT3	2	Ast_3
GO:1904724	tertiary granule lumen	1/40	55/19559	0.106627	0.181266	0.0965256	CST3	1	Ast_3
GO:1904115	axon cytoplasm	1/40	57/19559	0.110288	0.185633	0.098851	HSPB1	1	Ast_3
GO:0035577	azurophil granule membrane	1/40	58/19559	0.112113	0.186855	0.0995015	PSAP	1	Ast_3
GO:0018995	host cellular component	1/40	65/19559	0.124785	0.202081	0.10761	UBC	1	Ast_3
GO:0043657	host cell	1/40	65/19559	0.124785	0.202081	0.10761	UBC	1	Ast_3
GO:0031965	nuclear membrane	2/40	301/19559	0.125913	0.202081	0.10761	CST3/DNAJB2	2	Ast_3
GO:0031093	platelet alpha granule lumen	1/40	67/19559	0.128373	0.202081	0.10761	CLU	1	Ast_3
GO:0001725	stress fiber	1/40	68/19559	0.130162	0.202081	0.10761	BAG3	1	Ast_3
GO:0097517	contractile actin filament bundle	1/40	68/19559	0.130162	0.202081	0.10761	BAG3	1	Ast_3
GO:0005788	endoplasmic reticulum lumen	2/40	308/19559	0.130705	0.202081	0.10761	CLU/CST3	2	Ast_3
GO:0005844	polysome	1/40	69/19559	0.131947	0.202081	0.10761	FXR1	1	Ast_3
GO:0045178	basal part of cell	1/40	69/19559	0.131947	0.202081	0.10761	CD81	1	Ast_3
GO:0015935	small ribosomal subunit	1/40	74/19559	0.140819	0.211852	0.112813	MRPS6	1	Ast_3
GO:0044291	cell-cell contact zone	1/40	74/19559	0.140819	0.211852	0.112813	GJA1	1	Ast_3
GO:0017053	transcription repressor complex	1/40	76/19559	0.144343	0.215248	0.114621	HMGB1	1	Ast_3
GO:0042641	actomyosin	1/40	79/19559	0.149603	0.221152	0.117765	BAG3	1	Ast_3
GO:0000313	organellar ribosome	1/40	87/19559	0.163475	0.235514	0.125413	MRPS6	1	Ast_3
GO:0005761	mitochondrial ribosome	1/40	87/19559	0.163475	0.235514	0.125413	MRPS6	1	Ast_3
GO:0120111	neuron projection cytoplasm	1/40	87/19559	0.163475	0.235514	0.125413	HSPB1	1	Ast_3
GO:0098978	glutamatergic synapse	2/40	361/19559	0.168234	0.239303	0.127431	DNAJB1/FXR1	2	Ast_3
GO:0031091	platelet alpha granule	1/40	91/19559	0.170328	0.239303	0.127431	CLU	1	Ast_3
GO:0035578	azurophil granule lumen	1/40	91/19559	0.170328	0.239303	0.127431	FTL	1	Ast_3
GO:0005765	lysosomal membrane	2/40	375/19559	0.178451	0.245487	0.130723	HSP90AB1/PSAP	2	Ast_3
GO:0098852	lytic vacuole membrane	2/40	375/19559	0.178451	0.245487	0.130723	HSP90AB1/PSAP	2	Ast_3
GO:0005769	early endosome	2/40	377/19559	0.179919	0.245487	0.130723	GJA1/RASGEF1B	2	Ast_3
GO:0005776	autophagosome	1/40	97/19559	0.180505	0.245487	0.130723	FTL	1	Ast_3
GO:0005604	basement membrane	1/40	103/19559	0.19056	0.257105	0.13691	CST3	1	Ast_3
GO:0030175	filopodium	1/40	106/19559	0.195543	0.26175	0.139384	FXR1	1	Ast_3
GO:0016607	nuclear speck	2/40	401/19559	0.197677	0.26254	0.139804	HSPA1A/HSPA1B	2	Ast_3
GO:0030660	Golgi-associated vesicle membrane	1/40	112/19559	0.205418	0.270706	0.144153	GJA1	1	Ast_3
GO:0036126	sperm flagellum	1/40	115/19559	0.210311	0.275022	0.146451	SLC26A3	1	Ast_3
GO:0005774	vacuolar membrane	2/40	427/19559	0.217161	0.281274	0.149781	HSP90AB1/PSAP	2	Ast_3
GO:0097729	9+2 motile cilium	1/40	120/19559	0.218401	0.281274	0.149781	SLC26A3	1	Ast_3
GO:0005874	microtubule	2/40	431/19559	0.220177	0.281429	0.149863	HSPH1/MT3	2	Ast_3
GO:0070160	tight junction	1/40	129/19559	0.23276	0.295095	0.15714	GJA1	1	Ast_3
GO:0005793	endoplasmic reticulum-Golgi intermediate compartment	1/40	130/19559	0.23434	0.295095	0.15714	HMGB1	1	Ast_3
GO:0005635	nuclear envelope	2/40	473/19559	0.252036	0.315045	0.167764	CST3/DNAJB2	2	Ast_3
GO:0005743	mitochondrial inner membrane	2/40	489/19559	0.264231	0.327878	0.174597	CLU/MRPS6	2	Ast_3
GO:0043204	perikaryon	1/40	156/19559	0.274312	0.33792	0.179945	CRYAB	1	Ast_3
GO:0000781	chromosome, telomeric region	1/40	164/19559	0.286196	0.345059	0.183747	PTGES3	1	Ast_3
GO:0030666	endocytic vesicle membrane	1/40	164/19559	0.286196	0.345059	0.183747	UBC	1	Ast_3
GO:0070820	tertiary granule	1/40	164/19559	0.286196	0.345059	0.183747	CST3	1	Ast_3
GO:0031227	intrinsic component of endoplasmic reticulum membrane	1/40	166/19559	0.289138	0.346151	0.184328	DNAJB2	1	Ast_3
GO:0005798	Golgi-associated vesicle	1/40	181/19559	0.310824	0.368624	0.196295	GJA1	1	Ast_3
GO:0030496	midbody	1/40	182/19559	0.312247	0.368624	0.196295	RASGEF1B	1	Ast_3
GO:0044391	ribosomal subunit	1/40	187/19559	0.319317	0.374371	0.199356	MRPS6	1	Ast_3
GO:0031514	motile cilium	1/40	199/19559	0.335997	0.391229	0.208333	SLC26A3	1	Ast_3
GO:0008021	synaptic vesicle	1/40	205/19559	0.344187	0.39804	0.211959	MT3	1	Ast_3
GO:0032838	plasma membrane bounded cell projection cytoplasm	1/40	211/19559	0.352279	0.404645	0.215476	HSPB1	1	Ast_3
GO:0098858	actin-based cell projection	1/40	220/19559	0.364234	0.414497	0.220723	FXR1	1	Ast_3
GO:0000793	condensed chromosome	1/40	222/19559	0.366861	0.414497	0.220723	HMGB1	1	Ast_3
GO:0070382	exocytic vesicle	1/40	223/19559	0.368171	0.414497	0.220723	MT3	1	Ast_3
GO:0036464	cytoplasmic ribonucleoprotein granule	1/40	233/19559	0.381123	0.426256	0.226985	FXR1	1	Ast_3
GO:0035770	ribonucleoprotein granule	1/40	243/19559	0.393817	0.437502	0.232973	FXR1	1	Ast_3
GO:0005802	trans-Golgi network	1/40	245/19559	0.396325	0.437502	0.232973	ATP2C1	1	Ast_3
GO:0099568	cytoplasmic region	1/40	254/19559	0.407487	0.446921	0.237989	HSPB1	1	Ast_3
GO:0098798	mitochondrial protein complex	1/40	265/19559	0.420856	0.458625	0.244221	MRPS6	1	Ast_3
GO:0030667	secretory granule membrane	1/40	306/19559	0.468143	0.506906	0.269932	PSAP	1	Ast_3
GO:0045121	membrane raft	1/40	329/19559	0.492999	0.528233	0.281288	GJA1	1	Ast_3
GO:0098857	membrane microdomain	1/40	330/19559	0.494054	0.528233	0.281288	GJA1	1	Ast_3
GO:0098589	membrane region	1/40	343/19559	0.50757	0.539294	0.287178	GJA1	1	Ast_3
GO:0098687	chromosomal region	1/40	350/19559	0.514702	0.543474	0.289404	PTGES3	1	Ast_3
GO:0005819	spindle	1/40	367/19559	0.531605	0.555453	0.295783	HSPB1	1	Ast_3
GO:0098791	Golgi apparatus subcompartment	1/40	368/19559	0.532582	0.555453	0.295783	ATP2C1	1	Ast_3
GO:0097060	synaptic membrane	1/40	387/19559	0.550757	0.570907	0.304012	CRYAB	1	Ast_3
GO:0031984	organelle subcompartment	1/40	392/19559	0.555425	0.572256	0.304731	ATP2C1	1	Ast_3
GO:0031300	intrinsic component of organelle membrane	1/40	398/19559	0.560963	0.574481	0.305915	DNAJB2	1	Ast_3
GO:0030133	transport vesicle	1/40	410/19559	0.571839	0.581356	0.309577	MT3	1	Ast_3
GO:0005667	transcription regulator complex	1/40	413/19559	0.574517	0.581356	0.309577	HMGB1	1	Ast_3
GO:0005759	mitochondrial matrix	1/40	473/19559	0.624767	0.628464	0.334662	MRPS6	1	Ast_3
GO:0005911	cell-cell junction	1/40	493/19559	0.640193	0.640193	0.340908	GJA1	1	Ast_3
GO:0097386	glial cell projection	4/36	34/19559	4.30863e-07	7.14413e-05	4.32295e-05	ATP1B2/GLUL/MT3/SLC1A2	4	Ast_2
GO:0062023	collagen-containing extracellular matrix	8/36	427/19559	8.55584e-07	7.14413e-05	4.32295e-05	AGT/APOE/CLU/CST3/F3/HTRA1/PTN/SPARCL1	8	Ast_2
GO:0097449	astrocyte projection	3/36	19/19559	5.43755e-06	0.00030269	0.000183159	ATP1B2/MT3/SLC1A2	3	Ast_2
GO:0031253	cell projection membrane	6/36	344/19559	3.53513e-05	0.00147592	0.000893085	ATP1B2/DLC1/GABRA2/GPR37L1/SLC1A2/TTYH1	6	Ast_2
GO:0097450	astrocyte end-foot	2/36	8/19559	9.15876e-05	0.00305902	0.00185103	ATP1B2/MT3	2	Ast_2
GO:0045121	membrane raft	5/36	329/19559	0.000320913	0.00776357	0.00469778	BSG/DLC1/GJA1/SDC4/SLC1A2	5	Ast_2
GO:0098857	membrane microdomain	5/36	330/19559	0.000325419	0.00776357	0.00469778	BSG/DLC1/GJA1/SDC4/SLC1A2	5	Ast_2
GO:0098589	membrane region	5/36	343/19559	0.000388486	0.00810964	0.00490719	BSG/DLC1/GJA1/SDC4/SLC1A2	5	Ast_2
GO:0005925	focal adhesion	5/36	415/19559	0.000920394	0.0167399	0.0101294	BSG/CD81/DLC1/GJA1/SDC4	5	Ast_2
GO:0030055	cell-substrate junction	5/36	423/19559	0.00100239	0.0167399	0.0101294	BSG/CD81/DLC1/GJA1/SDC4	5	Ast_2
GO:0034364	high-density lipoprotein particle	2/36	27/19559	0.00112313	0.0170512	0.0103178	APOE/CLU	2	Ast_2
GO:0099020	perinuclear endoplasmic reticulum lumen	1/36	1/19559	0.00184058	0.0237977	0.0144001	CLU	1	Ast_2
GO:0034358	plasma lipoprotein particle	2/36	36/19559	0.00199502	0.0237977	0.0144001	APOE/CLU	2	Ast_2
GO:1990777	lipoprotein particle	2/36	36/19559	0.00199502	0.0237977	0.0144001	APOE/CLU	2	Ast_2
GO:0032994	protein-lipid complex	2/36	39/19559	0.0023384	0.0247991	0.0150061	APOE/CLU	2	Ast_2
GO:0005788	endoplasmic reticulum lumen	4/36	308/19559	0.00238801	0.0247991	0.0150061	APOE/CLU/CST3/SPARCL1	4	Ast_2
GO:0072562	blood microparticle	3/36	148/19559	0.00252446	0.0247991	0.0150061	AGT/APOE/CLU	3	Ast_2
GO:0008043	intracellular ferritin complex	1/36	2/19559	0.00367788	0.0307202	0.018589	FTH1	1	Ast_2
GO:0070288	ferritin complex	1/36	2/19559	0.00367788	0.0307202	0.018589	FTH1	1	Ast_2
GO:0034707	chloride channel complex	2/36	50/19559	0.003817	0.0307202	0.018589	GABRA2/TTYH1	2	Ast_2
GO:0009925	basal plasma membrane	2/36	51/19559	0.00396821	0.0307202	0.018589	CD81/SLC1A3	2	Ast_2
GO:0031256	leading edge membrane	3/36	175/19559	0.00404697	0.0307202	0.018589	DLC1/GABRA2/SLC1A2	3	Ast_2
GO:1904724	tertiary granule lumen	2/36	55/19559	0.00460053	0.0334038	0.0202128	CST3/FTH1	2	Ast_2
GO:0034365	discoidal high-density lipoprotein particle	1/36	3/19559	0.00551188	0.0359436	0.0217497	APOE	1	Ast_2
GO:1905286	serine-type peptidase complex	1/36	3/19559	0.00551188	0.0359436	0.0217497	F3	1	Ast_2
GO:0032589	neuron projection membrane	2/36	61/19559	0.00563026	0.0359436	0.0217497	GABRA2/SLC1A2	2	Ast_2
GO:0005771	multivesicular body	2/36	62/19559	0.00581124	0.0359436	0.0217497	CST3/GJA1	2	Ast_2
GO:0045178	basal part of cell	2/36	69/19559	0.00715161	0.0422832	0.0255858	CD81/SLC1A3	2	Ast_2
GO:0097452	GAIT complex	1/36	4/19559	0.0073426	0.0422832	0.0255858	GAPDH	1	Ast_2
GO:0016234	inclusion body	2/36	78/19559	0.00906011	0.0478562	0.028958	CLU/MT3	2	Ast_2
GO:0034363	intermediate-density lipoprotein particle	1/36	5/19559	0.00917004	0.0478562	0.028958	APOE	1	Ast_2
GO:0097418	neurofibrillary tangle	1/36	5/19559	0.00917004	0.0478562	0.028958	CLU	1	Ast_2
GO:0016323	basolateral plasma membrane	3/36	246/19559	0.0103353	0.0513035	0.031044	CD81/SLC1A3/SLCO1C1	3	Ast_2
GO:0005791	rough endoplasmic reticulum	2/36	84/19559	0.010445	0.0513035	0.031044	GLUL/MT3	2	Ast_2
GO:0030868	smooth endoplasmic reticulum membrane	1/36	7/19559	0.0128151	0.0611464	0.0370001	TTYH1	1	Ast_2
GO:0034366	spherical high-density lipoprotein particle	1/36	8/19559	0.0146328	0.0678798	0.0410744	CLU	1	Ast_2
GO:0005604	basement membrane	2/36	103/19559	0.0153998	0.0695073	0.0420592	CST3/PTN	2	Ast_2
GO:0005916	fascia adherens	1/36	10/19559	0.0182583	0.0743692	0.0450012	GJA1	1	Ast_2
GO:0042583	chromaffin granule	1/36	10/19559	0.0182583	0.0743692	0.0450012	CLU	1	Ast_2
GO:0044754	autolysosome	1/36	10/19559	0.0182583	0.0743692	0.0450012	FTH1	1	Ast_2
GO:0097197	tetraspanin-enriched microdomain	1/36	10/19559	0.0182583	0.0743692	0.0450012	CD81	1	Ast_2
GO:1902495	transmembrane transporter complex	3/36	322/19559	0.0211407	0.0811653	0.0491136	ATP1B2/GABRA2/TTYH1	3	Ast_2
GO:0101002	ficolin-1-rich granule	2/36	124/19559	0.0218252	0.0811653	0.0491136	CST3/FTH1	2	Ast_2
GO:1904813	ficolin-1-rich granule lumen	2/36	124/19559	0.0218252	0.0811653	0.0491136	CST3/FTH1	2	Ast_2
GO:0005890	sodium:potassium-exchanging ATPase complex	1/36	12/19559	0.0218709	0.0811653	0.0491136	ATP1B2	1	Ast_2
GO:1990351	transporter complex	3/36	330/19559	0.0225353	0.0818128	0.0495054	ATP1B2/GABRA2/TTYH1	3	Ast_2
GO:0034362	low-density lipoprotein particle	1/36	13/19559	0.0236723	0.0823599	0.0498365	APOE	1	Ast_2
GO:0042627	chylomicron	1/36	13/19559	0.0236723	0.0823599	0.0498365	APOE	1	Ast_2
GO:0030673	axolemma	1/36	15/19559	0.0272655	0.0929253	0.0562296	SLC1A2	1	Ast_2
GO:0098978	glutamatergic synapse	3/36	361/19559	0.0284071	0.0948796	0.0574122	APOE/SLC1A2/SPARCL1	3	Ast_2
GO:0005767	secondary lysosome	1/36	16/19559	0.0290573	0.0951484	0.0575748	FTH1	1	Ast_2
GO:0043083	synaptic cleft	1/36	17/19559	0.0308459	0.0968742	0.0586191	APOE	1	Ast_2
GO:0031527	filopodium membrane	1/36	18/19559	0.0326312	0.0968742	0.0586191	TTYH1	1	Ast_2
GO:0032433	filopodium tip	1/36	18/19559	0.0326312	0.0968742	0.0586191	TTYH1	1	Ast_2
GO:0090533	cation-transporting ATPase complex	1/36	18/19559	0.0326312	0.0968742	0.0586191	ATP1B2	1	Ast_2
GO:0097440	apical dendrite	1/36	18/19559	0.0326312	0.0968742	0.0586191	CLU	1	Ast_2
GO:0043034	costamere	1/36	19/19559	0.0344134	0.0968742	0.0586191	SDC4	1	Ast_2
GO:1902711	GABA-A receptor complex	1/36	19/19559	0.0344134	0.0968742	0.0586191	GABRA2	1	Ast_2
GO:0034361	very-low-density lipoprotein particle	1/36	20/19559	0.0361924	0.0968742	0.0586191	APOE	1	Ast_2
GO:0034385	triglyceride-rich plasma lipoprotein particle	1/36	20/19559	0.0361924	0.0968742	0.0586191	APOE	1	Ast_2
GO:0071682	endocytic vesicle lumen	1/36	20/19559	0.0361924	0.0968742	0.0586191	APOE	1	Ast_2
GO:1902710	GABA receptor complex	1/36	20/19559	0.0361924	0.0968742	0.0586191	GABRA2	1	Ast_2
GO:0070820	tertiary granule	2/36	164/19559	0.0365454	0.0968742	0.0586191	CST3/FTH1	2	Ast_2
GO:0005922	connexin complex	1/36	21/19559	0.0379681	0.0990731	0.0599497	GJA1	1	Ast_2
GO:0030133	transport vesicle	3/36	410/19559	0.0391982	0.100556	0.0608471	CPE/GABRA2/MT3	3	Ast_2
GO:0097038	perinuclear endoplasmic reticulum	1/36	22/19559	0.0397407	0.100556	0.0608471	CLU	1	Ast_2
GO:0031252	cell leading edge	3/36	421/19559	0.0418719	0.104367	0.0631532	DLC1/GABRA2/SLC1A2	3	Ast_2
GO:0031233	intrinsic component of external side of plasma membrane	1/36	24/19559	0.0432764	0.104742	0.0633797	F3	1	Ast_2
GO:0098533	ATPase dependent transmembrane transport complex	1/36	24/19559	0.0432764	0.104742	0.0633797	ATP1B2	1	Ast_2
GO:0002080	acrosomal membrane	1/36	26/19559	0.0467995	0.11165	0.0675601	BSG	1	Ast_2
GO:0005741	mitochondrial outer membrane	2/36	192/19559	0.0485635	0.114227	0.0691193	GJA1/MT3	2	Ast_2
GO:0008021	synaptic vesicle	2/36	205/19559	0.0545703	0.126573	0.0765899	GABRA2/MT3	2	Ast_2
GO:0044298	cell body membrane	1/36	31/19559	0.0555519	0.127085	0.0768996	ATP1B2	1	Ast_2
GO:0030658	transport vesicle membrane	2/36	209/19559	0.0564695	0.127438	0.0771134	CPE/GABRA2	2	Ast_2
GO:0005921	gap junction	1/36	32/19559	0.057293	0.127573	0.0771948	GJA1	1	Ast_2
GO:0005790	smooth endoplasmic reticulum	1/36	34/19559	0.0607659	0.130232	0.078804	TTYH1	1	Ast_2
GO:0030285	integral component of synaptic vesicle membrane	1/36	34/19559	0.0607659	0.130232	0.078804	GABRA2	1	Ast_2
GO:0031968	organelle outer membrane	2/36	218/19559	0.0608269	0.130232	0.078804	GJA1/MT3	2	Ast_2
GO:0019867	outer membrane	2/36	220/19559	0.0618106	0.130663	0.0790649	GJA1/MT3	2	Ast_2
GO:0070382	exocytic vesicle	2/36	223/19559	0.0632967	0.132132	0.0799537	GABRA2/MT3	2	Ast_2
GO:0001772	immunological synapse	1/36	39/19559	0.0693936	0.143071	0.086573	CD81	1	Ast_2
GO:0043292	contractile fiber	2/36	238/19559	0.0709069	0.143077	0.0865764	CST3/SDC4	2	Ast_2
GO:0030669	clathrin-coated endocytic vesicle membrane	1/36	40/19559	0.0711099	0.143077	0.0865764	APOE	1	Ast_2
GO:0032590	dendrite membrane	1/36	43/19559	0.0762403	0.151573	0.0917177	GABRA2	1	Ast_2
GO:0043209	myelin sheath	1/36	47/19559	0.083038	0.161248	0.0975722	GLUL	1	Ast_2
GO:0098563	intrinsic component of synaptic vesicle membrane	1/36	47/19559	0.083038	0.161248	0.0975722	GABRA2	1	Ast_2
GO:0014704	intercalated disc	1/36	51/19559	0.0897871	0.17235	0.10429	GJA1	1	Ast_2
GO:0005770	late endosome	2/36	278/19559	0.0925399	0.175616	0.106266	CST3/GJA1	2	Ast_2
GO:0045334	clathrin-coated endocytic vesicle	1/36	59/19559	0.103141	0.193228	0.116924	APOE	1	Ast_2
GO:0034702	ion channel complex	2/36	299/19559	0.104583	0.193228	0.116924	GABRA2/TTYH1	2	Ast_2
GO:0031965	nuclear membrane	2/36	301/19559	0.105752	0.193228	0.116924	CST3/GAPDH	2	Ast_2
GO:0001917	photoreceptor inner segment	1/36	61/19559	0.106449	0.193228	0.116924	ATP1B2	1	Ast_2
GO:0030667	secretory granule membrane	2/36	306/19559	0.108691	0.195176	0.118102	BSG/CPE	2	Ast_2
GO:0016328	lateral plasma membrane	1/36	65/19559	0.113031	0.20081	0.121511	ATP1B2	1	Ast_2
GO:0031093	platelet alpha granule lumen	1/36	67/19559	0.116304	0.20445	0.123714	CLU	1	Ast_2
GO:0044304	main axon	1/36	68/19559	0.117936	0.205159	0.124143	SLC1A2	1	Ast_2
GO:0044291	cell-cell contact zone	1/36	74/19559	0.127667	0.215357	0.130314	GJA1	1	Ast_2
GO:0060170	ciliary membrane	1/36	74/19559	0.127667	0.215357	0.130314	GPR37L1	1	Ast_2
GO:0099056	integral component of presynaptic membrane	1/36	74/19559	0.127667	0.215357	0.130314	SLC1A2	1	Ast_2
GO:0031594	neuromuscular junction	1/36	76/19559	0.130888	0.218582	0.132265	PTN	1	Ast_2
GO:0030864	cortical actin cytoskeleton	1/36	80/19559	0.137294	0.227011	0.137365	DLC1	1	Ast_2
GO:0005901	caveola	1/36	82/19559	0.14048	0.228479	0.138254	DLC1	1	Ast_2
GO:0098889	intrinsic component of presynaptic membrane	1/36	83/19559	0.142069	0.228479	0.138254	SLC1A2	1	Ast_2
GO:0016324	apical plasma membrane	2/36	361/19559	0.142346	0.228479	0.138254	ATP1B2/GJA1	2	Ast_2
GO:0098685	Schaffer collateral - CA1 synapse	1/36	84/19559	0.143654	0.228479	0.138254	TUBB2B	1	Ast_2
GO:0098984	neuron to neuron synapse	2/36	368/19559	0.146783	0.231252	0.139932	ATP1B2/MT3	2	Ast_2
GO:0005769	early endosome	2/36	377/19559	0.152529	0.23806	0.144051	APOE/GJA1	2	Ast_2
GO:0031091	platelet alpha granule	1/36	91/19559	0.154676	0.239169	0.144722	CLU	1	Ast_2
GO:1905368	peptidase complex	1/36	92/19559	0.156239	0.239169	0.144722	F3	1	Ast_2
GO:0005811	lipid droplet	1/36	93/19559	0.157799	0.239169	0.144722	GAPDH	1	Ast_2
GO:0097060	synaptic membrane	2/36	387/19559	0.158968	0.239169	0.144722	GABRA2/SLC1A2	2	Ast_2
GO:0032587	ruffle membrane	1/36	95/19559	0.160911	0.23993	0.145183	DLC1	1	Ast_2
GO:0043202	lysosomal lumen	1/36	96/19559	0.162463	0.240101	0.145286	SDC4	1	Ast_2
GO:0005776	autophagosome	1/36	97/19559	0.164013	0.240264	0.145385	FTH1	1	Ast_2
GO:0005796	Golgi lumen	1/36	103/19559	0.173249	0.244457	0.147922	SDC4	1	Ast_2
GO:0030672	synaptic vesicle membrane	1/36	104/19559	0.174779	0.244457	0.147922	GABRA2	1	Ast_2
GO:0099501	exocytic vesicle membrane	1/36	104/19559	0.174779	0.244457	0.147922	GABRA2	1	Ast_2
GO:0042470	melanosome	1/36	105/19559	0.176306	0.244457	0.147922	BSG	1	Ast_2
GO:0048770	pigment granule	1/36	105/19559	0.176306	0.244457	0.147922	BSG	1	Ast_2
GO:0030175	filopodium	1/36	106/19559	0.17783	0.244457	0.147922	TTYH1	1	Ast_2
GO:0030863	cortical cytoskeleton	1/36	106/19559	0.17783	0.244457	0.147922	DLC1	1	Ast_2
GO:0009897	external side of plasma membrane	2/36	417/19559	0.178585	0.244457	0.147922	ATP1B2/F3	2	Ast_2
GO:0030660	Golgi-associated vesicle membrane	1/36	112/19559	0.186918	0.250772	0.151743	GJA1	1	Ast_2
GO:0005874	microtubule	2/36	431/19559	0.187872	0.250772	0.151743	MT3/TUBB2B	2	Ast_2
GO:0044853	plasma membrane raft	1/36	113/19559	0.188423	0.250772	0.151743	DLC1	1	Ast_2
GO:0045177	apical part of cell	2/36	433/19559	0.189205	0.250772	0.151743	ATP1B2/GJA1	2	Ast_2
GO:0001669	acrosomal vesicle	1/36	115/19559	0.191426	0.251717	0.152316	BSG	1	Ast_2
GO:0030665	clathrin-coated vesicle membrane	1/36	118/19559	0.195909	0.2556	0.154665	APOE	1	Ast_2
GO:0070160	tight junction	1/36	129/19559	0.212141	0.274395	0.166038	GJA1	1	Ast_2
GO:0043679	axon terminus	1/36	130/19559	0.213601	0.274395	0.166038	GLUL	1	Ast_2
GO:0005635	nuclear envelope	2/36	473/19559	0.216124	0.275517	0.166717	CST3/GAPDH	2	Ast_2
GO:0042383	sarcolemma	1/36	135/19559	0.22086	0.279421	0.169079	BSG	1	Ast_2
GO:0044306	neuron projection terminus	1/36	149/19559	0.240841	0.30241	0.18299	GLUL	1	Ast_2
GO:0099699	integral component of synaptic membrane	1/36	154/19559	0.247856	0.307777	0.186237	SLC1A2	1	Ast_2
GO:0042734	presynaptic membrane	1/36	156/19559	0.250644	0.307777	0.186237	SLC1A2	1	Ast_2
GO:0043204	perikaryon	1/36	156/19559	0.250644	0.307777	0.186237	GLUL	1	Ast_2
GO:0030666	endocytic vesicle membrane	1/36	164/19559	0.261697	0.319003	0.193031	APOE	1	Ast_2
GO:0099240	intrinsic component of synaptic membrane	1/36	166/19559	0.264436	0.320005	0.193637	SLC1A2	1	Ast_2
GO:0005775	vacuolar lumen	1/36	173/19559	0.273942	0.329125	0.199155	SDC4	1	Ast_2
GO:0043197	dendritic spine	1/36	175/19559	0.276636	0.329988	0.199677	MT3	1	Ast_2
GO:0044309	neuron spine	1/36	177/19559	0.279321	0.330827	0.200185	MT3	1	Ast_2
GO:0001726	ruffle	1/36	179/19559	0.281995	0.331643	0.200679	DLC1	1	Ast_2
GO:0005798	Golgi-associated vesicle	1/36	181/19559	0.284661	0.332436	0.201159	GJA1	1	Ast_2
GO:0030662	coated vesicle membrane	1/36	183/19559	0.287316	0.333207	0.201625	APOE	1	Ast_2
GO:0030136	clathrin-coated vesicle	1/36	194/19559	0.301751	0.347534	0.210295	APOE	1	Ast_2
GO:0098858	actin-based cell projection	1/36	220/19559	0.334748	0.382897	0.231693	TTYH1	1	Ast_2
GO:0030016	myofibril	1/36	227/19559	0.34337	0.390087	0.236044	SDC4	1	Ast_2
GO:0005840	ribosome	1/36	270/19559	0.393998	0.444578	0.269017	MT3	1	Ast_2
GO:0045211	postsynaptic membrane	1/36	280/19559	0.405216	0.454168	0.27482	GABRA2	1	Ast_2
GO:0030135	coated vesicle	1/36	298/19559	0.424902	0.473057	0.28625	APOE	1	Ast_2
GO:0005938	cell cortex	1/36	305/19559	0.432385	0.478201	0.289362	DLC1	1	Ast_2
GO:0150034	distal axon	1/36	309/19559	0.436619	0.479706	0.290273	GLUL	1	Ast_2
GO:0030139	endocytic vesicle	1/36	313/19559	0.440822	0.481158	0.291152	APOE	1	Ast_2
GO:0034774	secretory granule lumen	1/36	322/19559	0.450167	0.488168	0.295393	CLU	1	Ast_2
GO:0060205	cytoplasmic vesicle lumen	1/36	326/19559	0.454272	0.488489	0.295587	CLU	1	Ast_2
GO:0031983	vesicle lumen	1/36	328/19559	0.456313	0.488489	0.295587	CLU	1	Ast_2
GO:0014069	postsynaptic density	1/36	337/19559	0.465406	0.49505	0.299558	MT3	1	Ast_2
GO:0032279	asymmetric synapse	1/36	343/19559	0.471386	0.498237	0.301486	MT3	1	Ast_2
GO:0099572	postsynaptic specialization	1/36	361/19559	0.488939	0.51354	0.310746	MT3	1	Ast_2
GO:0031301	integral component of organelle membrane	1/36	367/19559	0.494663	0.516304	0.312419	GABRA2	1	Ast_2
GO:0005765	lysosomal membrane	1/36	375/19559	0.502198	0.517698	0.313262	ITM2C	1	Ast_2
GO:0098852	lytic vacuole membrane	1/36	375/19559	0.502198	0.517698	0.313262	ITM2C	1	Ast_2
GO:0031300	intrinsic component of organelle membrane	1/36	398/19559	0.523257	0.536098	0.324396	GABRA2	1	Ast_2
GO:0005667	transcription regulator complex	1/36	413/19559	0.536523	0.546337	0.330592	SOX2	1	Ast_2
GO:0005774	vacuolar membrane	1/36	427/19559	0.548579	0.555229	0.335972	ITM2C	1	Ast_2
GO:0005743	mitochondrial inner membrane	1/36	489/19559	0.598407	0.601431	0.363929	CLU	1	Ast_2
GO:0005911	cell-cell junction	1/36	493/19559	0.601431	0.601431	0.363929	GJA1	1	Ast_2
GO:0008043	intracellular ferritin complex	2/29	2/19559	2.12268e-06	0.000143281	8.60245e-05	FTH1/FTL	2	Ast_5
GO:0070288	ferritin complex	2/29	2/19559	2.12268e-06	0.000143281	8.60245e-05	FTH1/FTL	2	Ast_5
GO:0097386	glial cell projection	3/29	34/19559	1.70025e-05	0.000765111	0.000459365	ATP1B2/GLUL/MT3	3	Ast_5
GO:0097450	astrocyte end-foot	2/29	8/19559	5.91077e-05	0.00174221	0.00104601	ATP1B2/MT3	2	Ast_5
GO:0072562	blood microparticle	4/29	148/19559	6.45264e-05	0.00174221	0.00104601	ANGPTL4/APOE/CLU/HSPA1A	4	Ast_5
GO:0044754	autolysosome	2/29	10/19559	9.48198e-05	0.00213345	0.0012809	FTH1/FTL	2	Ast_5
GO:0016234	inclusion body	3/29	78/19559	0.000206886	0.00398994	0.00239552	CLU/HSPA1A/MT3	3	Ast_5
GO:0005767	secondary lysosome	2/29	16/19559	0.000251461	0.0042434	0.0025477	FTH1/FTL	2	Ast_5
GO:0097449	astrocyte projection	2/29	19/19559	0.000357344	0.00503888	0.0030253	ATP1B2/MT3	2	Ast_5
GO:0062023	collagen-containing extracellular matrix	5/29	427/19559	0.000373251	0.00503888	0.0030253	ANGPTL4/APOE/CLU/CST3/HTRA1	5	Ast_5
GO:0034364	high-density lipoprotein particle	2/29	27/19559	0.000728121	0.00836625	0.00502301	APOE/CLU	2	Ast_5
GO:0101002	ficolin-1-rich granule	3/29	124/19559	0.000805639	0.00836625	0.00502301	CST3/FTH1/HSPA1A	3	Ast_5
GO:1904813	ficolin-1-rich granule lumen	3/29	124/19559	0.000805639	0.00836625	0.00502301	CST3/FTH1/HSPA1A	3	Ast_5
GO:0034358	plasma lipoprotein particle	2/29	36/19559	0.00129612	0.0116651	0.00700361	APOE/CLU	2	Ast_5
GO:1990777	lipoprotein particle	2/29	36/19559	0.00129612	0.0116651	0.00700361	APOE/CLU	2	Ast_5
GO:0099020	perinuclear endoplasmic reticulum lumen	1/29	1/19559	0.00148269	0.0120729	0.00724846	CLU	1	Ast_5
GO:0032994	protein-lipid complex	2/29	39/19559	0.00152029	0.0120729	0.00724846	APOE/CLU	2	Ast_5
GO:0009925	basal plasma membrane	2/29	51/19559	0.00258724	0.0194043	0.0116501	CD81/SLC1A3	2	Ast_5
GO:1904724	tertiary granule lumen	2/29	55/19559	0.00300234	0.0210407	0.0126326	CST3/FTH1	2	Ast_5
GO:0005925	focal adhesion	4/29	415/19559	0.00311714	0.0210407	0.0126326	CD81/GJA1/HSPA1A/HSPB1	4	Ast_5
GO:0030055	cell-substrate junction	4/29	423/19559	0.00333806	0.0214589	0.0128837	CD81/GJA1/HSPA1A/HSPB1	4	Ast_5
GO:0005771	multivesicular body	2/29	62/19559	0.00379872	0.0233103	0.0139953	CST3/GJA1	2	Ast_5
GO:0034365	discoidal high-density lipoprotein particle	1/29	3/19559	0.00444172	0.0260709	0.0156527	APOE	1	Ast_5
GO:0045178	basal part of cell	2/29	69/19559	0.00468261	0.0263397	0.0158141	CD81/SLC1A3	2	Ast_5
GO:0043292	contractile fiber	3/29	238/19559	0.00514688	0.0277931	0.0166867	CST3/HSPB1/PDE4DIP	3	Ast_5
GO:0097452	GAIT complex	1/29	4/19559	0.00591805	0.0307283	0.018449	GAPDH	1	Ast_5
GO:0005791	rough endoplasmic reticulum	2/29	84/19559	0.00686315	0.0343158	0.0206028	GLUL/MT3	2	Ast_5
GO:0034363	intermediate-density lipoprotein particle	1/29	5/19559	0.00739227	0.0344123	0.0206608	APOE	1	Ast_5
GO:0097418	neurofibrillary tangle	1/29	5/19559	0.00739227	0.0344123	0.0206608	CLU	1	Ast_5
GO:0005776	autophagosome	2/29	97/19559	0.0090583	0.0407623	0.0244733	FTH1/FTL	2	Ast_5
GO:0005788	endoplasmic reticulum lumen	3/29	308/19559	0.0104382	0.0454568	0.0272918	APOE/CLU/CST3	3	Ast_5
GO:0034366	spherical high-density lipoprotein particle	1/29	8/19559	0.0118023	0.0497909	0.0298939	CLU	1	Ast_5
GO:0005916	fascia adherens	1/29	10/19559	0.0147318	0.0568225	0.0341157	GJA1	1	Ast_5
GO:0042583	chromaffin granule	1/29	10/19559	0.0147318	0.0568225	0.0341157	CLU	1	Ast_5
GO:0097197	tetraspanin-enriched microdomain	1/29	10/19559	0.0147318	0.0568225	0.0341157	CD81	1	Ast_5
GO:0098984	neuron to neuron synapse	3/29	368/19559	0.0168064	0.0630241	0.037839	ATP1B2/DNAJB1/MT3	3	Ast_5
GO:0005890	sodium:potassium-exchanging ATPase complex	1/29	12/19559	0.0176529	0.0644091	0.0386706	ATP1B2	1	Ast_5
GO:0034362	low-density lipoprotein particle	1/29	13/19559	0.0191103	0.066151	0.0397164	APOE	1	Ast_5
GO:0042627	chylomicron	1/29	13/19559	0.0191103	0.066151	0.0397164	APOE	1	Ast_5
GO:0061827	sperm head	1/29	14/19559	0.0205656	0.0694089	0.0416724	DNAJB1	1	Ast_5
GO:0070820	tertiary granule	2/29	164/19559	0.0244632	0.0800971	0.0480895	CST3/FTH1	2	Ast_5
GO:0043083	synaptic cleft	1/29	17/19559	0.0249191	0.0800971	0.0480895	APOE	1	Ast_5
GO:0090533	cation-transporting ATPase complex	1/29	18/19559	0.0263661	0.0805974	0.0483899	ATP1B2	1	Ast_5
GO:0097440	apical dendrite	1/29	18/19559	0.0263661	0.0805974	0.0483899	CLU	1	Ast_5
GO:0043197	dendritic spine	2/29	175/19559	0.0275886	0.0805974	0.0483899	DNAJB1/MT3	2	Ast_5
GO:0044309	neuron spine	2/29	177/19559	0.0281734	0.0805974	0.0483899	DNAJB1/MT3	2	Ast_5
GO:0034361	very-low-density lipoprotein particle	1/29	20/19559	0.0292539	0.0805974	0.0483899	APOE	1	Ast_5
GO:0034385	triglyceride-rich plasma lipoprotein particle	1/29	20/19559	0.0292539	0.0805974	0.0483899	APOE	1	Ast_5
GO:0071682	endocytic vesicle lumen	1/29	20/19559	0.0292539	0.0805974	0.0483899	APOE	1	Ast_5
GO:0005922	connexin complex	1/29	21/19559	0.0306947	0.0828756	0.0497577	GJA1	1	Ast_5
GO:0097038	perinuclear endoplasmic reticulum	1/29	22/19559	0.0321334	0.0849392	0.0509966	CLU	1	Ast_5
GO:0005741	mitochondrial outer membrane	2/29	192/19559	0.0327173	0.0849392	0.0509966	GJA1/MT3	2	Ast_5
GO:0098533	ATPase dependent transmembrane transport complex	1/29	24/19559	0.0350047	0.0891628	0.0535325	ATP1B2	1	Ast_5
GO:0031968	organelle outer membrane	2/29	218/19559	0.0412223	0.102865	0.0617591	GJA1/MT3	2	Ast_5
GO:0019867	outer membrane	2/29	220/19559	0.041908	0.102865	0.0617591	GJA1/MT3	2	Ast_5
GO:0030016	myofibril	2/29	227/19559	0.044342	0.106554	0.063974	HSPB1/PDE4DIP	2	Ast_5
GO:0044298	cell body membrane	1/29	31/19559	0.0449895	0.106554	0.063974	ATP1B2	1	Ast_5
GO:0005921	gap junction	1/29	32/19559	0.0464077	0.108018	0.0648529	GJA1	1	Ast_5
GO:0016323	basolateral plasma membrane	2/29	246/19559	0.0512069	0.117136	0.0703272	CD81/SLC1A3	2	Ast_5
GO:0008180	COP9 signalosome	1/29	36/19559	0.0520604	0.117136	0.0703272	HSPA1A	1	Ast_5
GO:0001772	immunological synapse	1/29	39/19559	0.0562786	0.122542	0.073573	CD81	1	Ast_5
GO:0016235	aggresome	1/29	39/19559	0.0562786	0.122542	0.073573	HSPA1A	1	Ast_5
GO:0030669	clathrin-coated endocytic vesicle membrane	1/29	40/19559	0.0576806	0.123601	0.074209	APOE	1	Ast_5
GO:0005770	late endosome	2/29	278/19559	0.0635663	0.134085	0.0805034	CST3/GJA1	2	Ast_5
GO:0043209	myelin sheath	1/29	47/19559	0.0674388	0.140065	0.0840937	GLUL	1	Ast_5
GO:0014704	intercalated disc	1/29	51/19559	0.072971	0.147119	0.0883289	GJA1	1	Ast_5
GO:0031965	nuclear membrane	2/29	301/19559	0.0730147	0.147119	0.0883289	CST3/GAPDH	2	Ast_5
GO:1904115	axon cytoplasm	1/29	57/19559	0.08121	0.158719	0.095293	HSPB1	1	Ast_5
GO:0034774	secretory granule lumen	2/29	322/19559	0.0820164	0.158719	0.095293	CLU/FTL	2	Ast_5
GO:0060205	cytoplasmic vesicle lumen	2/29	326/19559	0.0837691	0.158719	0.095293	CLU/FTL	2	Ast_5
GO:0045334	clathrin-coated endocytic vesicle	1/29	59/19559	0.0839405	0.158719	0.095293	APOE	1	Ast_5
GO:0031983	vesicle lumen	2/29	328/19559	0.0846499	0.158719	0.095293	CLU/FTL	2	Ast_5
GO:0001917	photoreceptor inner segment	1/29	61/19559	0.0866633	0.159378	0.0956892	ATP1B2	1	Ast_5
GO:0014069	postsynaptic density	2/29	337/19559	0.088649	0.159378	0.0956892	DNAJB1/MT3	2	Ast_5
GO:0000502	proteasome complex	1/29	63/19559	0.0893782	0.159378	0.0956892	HSPB1	1	Ast_5
GO:0032279	asymmetric synapse	2/29	343/19559	0.0913467	0.159378	0.0956892	DNAJB1/MT3	2	Ast_5
GO:0031253	cell projection membrane	2/29	344/19559	0.0917988	0.159378	0.0956892	ATP1B2/GPR37L1	2	Ast_5
GO:0016328	lateral plasma membrane	1/29	65/19559	0.0920853	0.159378	0.0956892	ATP1B2	1	Ast_5
GO:0031093	platelet alpha granule lumen	1/29	67/19559	0.0947847	0.161974	0.0972474	CLU	1	Ast_5
GO:1905369	endopeptidase complex	1/29	69/19559	0.0974763	0.161976	0.0972487	HSPB1	1	Ast_5
GO:0016324	apical plasma membrane	2/29	361/19559	0.0995852	0.161976	0.0972487	ATP1B2/GJA1	2	Ast_5
GO:0098978	glutamatergic synapse	2/29	361/19559	0.0995852	0.161976	0.0972487	APOE/DNAJB1	2	Ast_5
GO:0099572	postsynaptic specialization	2/29	361/19559	0.0995852	0.161976	0.0972487	DNAJB1/MT3	2	Ast_5
GO:0044291	cell-cell contact zone	1/29	74/19559	0.104172	0.165449	0.0993338	GJA1	1	Ast_5
GO:0060170	ciliary membrane	1/29	74/19559	0.104172	0.165449	0.0993338	GPR37L1	1	Ast_5
GO:0005769	early endosome	2/29	377/19559	0.107081	0.168092	0.100921	APOE/GJA1	2	Ast_5
GO:0098685	Schaffer collateral - CA1 synapse	1/29	84/19559	0.117418	0.182201	0.109392	TUBB2B	1	Ast_5
GO:0120111	neuron projection cytoplasm	1/29	87/19559	0.121356	0.18617	0.111775	HSPB1	1	Ast_5
GO:0031091	platelet alpha granule	1/29	91/19559	0.126579	0.189556	0.113807	CLU	1	Ast_5
GO:0035578	azurophil granule lumen	1/29	91/19559	0.126579	0.189556	0.113807	FTL	1	Ast_5
GO:1905368	peptidase complex	1/29	92/19559	0.12788	0.189556	0.113807	HSPB1	1	Ast_5
GO:0005811	lipid droplet	1/29	93/19559	0.129179	0.189556	0.113807	GAPDH	1	Ast_5
GO:0005874	microtubule	2/29	431/19559	0.133435	0.193077	0.115921	MT3/TUBB2B	2	Ast_5
GO:0045177	apical part of cell	2/29	433/19559	0.134439	0.193077	0.115921	ATP1B2/GJA1	2	Ast_5
GO:0005604	basement membrane	1/29	103/19559	0.142068	0.201887	0.121211	CST3	1	Ast_5
GO:0030660	Golgi-associated vesicle membrane	1/29	112/19559	0.153511	0.215546	0.129411	GJA1	1	Ast_5
GO:0005635	nuclear envelope	2/29	473/19559	0.154874	0.215546	0.129411	CST3/GAPDH	2	Ast_5
GO:0030665	clathrin-coated vesicle membrane	1/29	118/19559	0.161058	0.221866	0.133206	APOE	1	Ast_5
GO:0030018	Z disc	1/29	128/19559	0.173492	0.23519	0.141206	HSPB1	1	Ast_5
GO:0070160	tight junction	1/29	129/19559	0.174725	0.23519	0.141206	GJA1	1	Ast_5
GO:0043679	axon terminus	1/29	130/19559	0.175957	0.23519	0.141206	GLUL	1	Ast_5
GO:0031674	I band	1/29	140/19559	0.188177	0.249058	0.149532	HSPB1	1	Ast_5
GO:0005814	centriole	1/29	143/19559	0.191809	0.2514	0.150938	HSPA1A	1	Ast_5
GO:0044306	neuron projection terminus	1/29	149/19559	0.199026	0.258351	0.155111	GLUL	1	Ast_5
GO:0005766	primary lysosome	1/29	155/19559	0.20618	0.261631	0.157081	FTL	1	Ast_5
GO:0042582	azurophil granule	1/29	155/19559	0.20618	0.261631	0.157081	FTL	1	Ast_5
GO:0043204	perikaryon	1/29	156/19559	0.207367	0.261631	0.157081	GLUL	1	Ast_5
GO:0030666	endocytic vesicle membrane	1/29	164/19559	0.216796	0.270995	0.162703	APOE	1	Ast_5
GO:0005775	vacuolar lumen	1/29	173/19559	0.227275	0.281488	0.169002	FTL	1	Ast_5
GO:0005798	Golgi-associated vesicle	1/29	181/19559	0.236476	0.290221	0.174246	GJA1	1	Ast_5
GO:0030662	coated vesicle membrane	1/29	183/19559	0.23876	0.290384	0.174343	APOE	1	Ast_5
GO:0030136	clathrin-coated vesicle	1/29	194/19559	0.251203	0.302789	0.181791	APOE	1	Ast_5
GO:0008021	synaptic vesicle	1/29	205/19559	0.263449	0.314591	0.188877	MT3	1	Ast_5
GO:0030017	sarcomere	1/29	207/19559	0.265654	0.314591	0.188877	HSPB1	1	Ast_5
GO:0032838	plasma membrane bounded cell projection cytoplasm	1/29	211/19559	0.270047	0.317011	0.19033	HSPB1	1	Ast_5
GO:0070382	exocytic vesicle	1/29	223/19559	0.283072	0.329437	0.197791	MT3	1	Ast_5
GO:0099568	cytoplasmic region	1/29	254/19559	0.31569	0.364258	0.218697	HSPB1	1	Ast_5
GO:0005840	ribosome	1/29	270/19559	0.33196	0.379784	0.228019	MT3	1	Ast_5
GO:0030135	coated vesicle	1/29	298/19559	0.359537	0.407879	0.244886	APOE	1	Ast_5
GO:0150034	distal axon	1/29	309/19559	0.370068	0.416326	0.249958	GLUL	1	Ast_5
GO:0030139	endocytic vesicle	1/29	313/19559	0.373856	0.417112	0.25043	APOE	1	Ast_5
GO:1902495	transmembrane transporter complex	1/29	322/19559	0.382298	0.420886	0.252696	ATP1B2	1	Ast_5
GO:0045121	membrane raft	1/29	329/19559	0.388788	0.420886	0.252696	GJA1	1	Ast_5
GO:0098857	membrane microdomain	1/29	330/19559	0.389709	0.420886	0.252696	GJA1	1	Ast_5
GO:1990351	transporter complex	1/29	330/19559	0.389709	0.420886	0.252696	ATP1B2	1	Ast_5
GO:0098589	membrane region	1/29	343/19559	0.401571	0.430254	0.25832	GJA1	1	Ast_5
GO:0005819	spindle	1/29	367/19559	0.422886	0.449525	0.26989	HSPB1	1	Ast_5
GO:0005765	lysosomal membrane	1/29	375/19559	0.429827	0.449819	0.270067	ITM2C	1	Ast_5
GO:0098852	lytic vacuole membrane	1/29	375/19559	0.429827	0.449819	0.270067	ITM2C	1	Ast_5
GO:0016607	nuclear speck	1/29	401/19559	0.451833	0.469211	0.281709	HSPA1A	1	Ast_5
GO:0030133	transport vesicle	1/29	410/19559	0.459257	0.47328	0.284153	MT3	1	Ast_5
GO:0009897	external side of plasma membrane	1/29	417/19559	0.464964	0.475532	0.285504	ATP1B2	1	Ast_5
GO:0005774	vacuolar membrane	1/29	427/19559	0.473017	0.48013	0.288265	ITM2C	1	Ast_5
GO:0005743	mitochondrial inner membrane	1/29	489/19559	0.520393	0.523303	0.314186	CLU	1	Ast_5
GO:0005911	cell-cell junction	1/29	493/19559	0.523303	0.523303	0.314186	GJA1	1	Ast_5
GO:0097386	glial cell projection	4/16	34/19559	1.36434e-08	1.81457e-06	8.47327e-07	ATP1B2/GLUL/MT3/SLC1A2	4	Ast_1
GO:0097449	astrocyte projection	3/16	19/19559	4.31742e-07	2.08608e-05	9.74111e-06	ATP1B2/MT3/SLC1A2	3	Ast_1
GO:0008043	intracellular ferritin complex	2/16	2/19559	6.27394e-07	2.08608e-05	9.74111e-06	FTH1/FTL	2	Ast_1
GO:0070288	ferritin complex	2/16	2/19559	6.27394e-07	2.08608e-05	9.74111e-06	FTH1/FTL	2	Ast_1
GO:0097450	astrocyte end-foot	2/16	8/19559	1.75168e-05	0.000465946	0.000217577	ATP1B2/MT3	2	Ast_1
GO:0044754	autolysosome	2/16	10/19559	2.81251e-05	0.00062344	0.00029112	FTH1/FTL	2	Ast_1
GO:0005767	secondary lysosome	2/16	16/19559	7.47859e-05	0.00142093	0.000663514	FTH1/FTL	2	Ast_1
GO:0034364	high-density lipoprotein particle	2/16	27/19559	0.000217603	0.00361766	0.00168929	APOE/CLU	2	Ast_1
GO:0034358	plasma lipoprotein particle	2/16	36/19559	0.000388897	0.00517233	0.00241526	APOE/CLU	2	Ast_1
GO:1990777	lipoprotein particle	2/16	36/19559	0.000388897	0.00517233	0.00241526	APOE/CLU	2	Ast_1
GO:0032994	protein-lipid complex	2/16	39/19559	0.000456763	0.00552268	0.00257885	APOE/CLU	2	Ast_1
GO:0099020	perinuclear endoplasmic reticulum lumen	1/16	1/19559	0.000818038	0.00906658	0.0042337	CLU	1	Ast_1
GO:1904724	tertiary granule lumen	2/16	55/19559	0.000908417	0.00929381	0.00433981	CST3/FTH1	2	Ast_1
GO:0005771	multivesicular body	2/16	62/19559	0.00115292	0.0109528	0.00511448	CST3/GJA1	2	Ast_1
GO:0016234	inclusion body	2/16	78/19559	0.00181699	0.0154022	0.00719217	CLU/MT3	2	Ast_1
GO:0005788	endoplasmic reticulum lumen	3/16	308/19559	0.00185994	0.0154022	0.00719217	APOE/CLU/CST3	3	Ast_1
GO:0005791	rough endoplasmic reticulum	2/16	84/19559	0.00210321	0.0154022	0.00719217	GLUL/MT3	2	Ast_1
GO:0045121	membrane raft	3/16	329/19559	0.00224465	0.0154022	0.00719217	DLC1/GJA1/SLC1A2	3	Ast_1
GO:0098857	membrane microdomain	3/16	330/19559	0.00226411	0.0154022	0.00719217	DLC1/GJA1/SLC1A2	3	Ast_1
GO:0034365	discoidal high-density lipoprotein particle	1/16	3/19559	0.00245223	0.0154022	0.00719217	APOE	1	Ast_1
GO:0098589	membrane region	3/16	343/19559	0.00252678	0.0154022	0.00719217	DLC1/GJA1/SLC1A2	3	Ast_1
GO:0031253	cell projection membrane	3/16	344/19559	0.00254773	0.0154022	0.00719217	ATP1B2/DLC1/SLC1A2	3	Ast_1
GO:0005776	autophagosome	2/16	97/19559	0.00279176	0.0161437	0.0075384	FTH1/FTL	2	Ast_1
GO:0034363	intermediate-density lipoprotein particle	1/16	5/19559	0.00408392	0.0207593	0.0096937	APOE	1	Ast_1
GO:0097418	neurofibrillary tangle	1/16	5/19559	0.00408392	0.0207593	0.0096937	CLU	1	Ast_1
GO:0005925	focal adhesion	3/16	415/19559	0.00432375	0.0207593	0.0096937	CD81/DLC1/GJA1	3	Ast_1
GO:0101002	ficolin-1-rich granule	2/16	124/19559	0.00451418	0.0207593	0.0096937	CST3/FTH1	2	Ast_1
GO:1904813	ficolin-1-rich granule lumen	2/16	124/19559	0.00451418	0.0207593	0.0096937	CST3/FTH1	2	Ast_1
GO:0030055	cell-substrate junction	3/16	423/19559	0.004561	0.0207593	0.0096937	CD81/DLC1/GJA1	3	Ast_1
GO:0062023	collagen-containing extracellular matrix	3/16	427/19559	0.00468255	0.0207593	0.0096937	APOE/CLU/CST3	3	Ast_1
GO:0072562	blood microparticle	2/16	148/19559	0.00636605	0.0271268	0.0126671	APOE/CLU	2	Ast_1
GO:0034366	spherical high-density lipoprotein particle	1/16	8/19559	0.00652676	0.0271268	0.0126671	CLU	1	Ast_1
GO:0070820	tertiary granule	2/16	164/19559	0.00776277	0.0301178	0.0140637	CST3/FTH1	2	Ast_1
GO:0005916	fascia adherens	1/16	10/19559	0.0081522	0.0301178	0.0140637	GJA1	1	Ast_1
GO:0042583	chromaffin granule	1/16	10/19559	0.0081522	0.0301178	0.0140637	CLU	1	Ast_1
GO:0097197	tetraspanin-enriched microdomain	1/16	10/19559	0.0081522	0.0301178	0.0140637	CD81	1	Ast_1
GO:0031256	leading edge membrane	2/16	175/19559	0.00879632	0.0316192	0.0147648	DLC1/SLC1A2	2	Ast_1
GO:0005890	sodium:potassium-exchanging ATPase complex	1/16	12/19559	0.00977514	0.034213	0.015976	ATP1B2	1	Ast_1
GO:0005741	mitochondrial outer membrane	2/16	192/19559	0.0105084	0.0343389	0.0160348	GJA1/MT3	2	Ast_1
GO:0034362	low-density lipoprotein particle	1/16	13/19559	0.0105857	0.0343389	0.0160348	APOE	1	Ast_1
GO:0042627	chylomicron	1/16	13/19559	0.0105857	0.0343389	0.0160348	APOE	1	Ast_1
GO:0030673	axolemma	1/16	15/19559	0.0122049	0.0386488	0.0180473	SLC1A2	1	Ast_1
GO:0031968	organelle outer membrane	2/16	218/19559	0.0133892	0.0408506	0.0190755	GJA1/MT3	2	Ast_1
GO:0019867	outer membrane	2/16	220/19559	0.0136236	0.0408506	0.0190755	GJA1/MT3	2	Ast_1
GO:0043083	synaptic cleft	1/16	17/19559	0.0138216	0.0408506	0.0190755	APOE	1	Ast_1
GO:0090533	cation-transporting ATPase complex	1/16	18/19559	0.0146291	0.0413971	0.0193307	ATP1B2	1	Ast_1
GO:0097440	apical dendrite	1/16	18/19559	0.0146291	0.0413971	0.0193307	CLU	1	Ast_1
GO:0043292	contractile fiber	2/16	238/19559	0.0158139	0.0423567	0.0197788	CST3/PDE4DIP	2	Ast_1
GO:0034361	very-low-density lipoprotein particle	1/16	20/19559	0.0162421	0.0423567	0.0197788	APOE	1	Ast_1
GO:0034385	triglyceride-rich plasma lipoprotein particle	1/16	20/19559	0.0162421	0.0423567	0.0197788	APOE	1	Ast_1
GO:0071682	endocytic vesicle lumen	1/16	20/19559	0.0162421	0.0423567	0.0197788	APOE	1	Ast_1
GO:0005922	connexin complex	1/16	21/19559	0.0170476	0.0436026	0.0203605	GJA1	1	Ast_1
GO:0097038	perinuclear endoplasmic reticulum	1/16	22/19559	0.0178526	0.0447999	0.0209196	CLU	1	Ast_1
GO:0098533	ATPase dependent transmembrane transport complex	1/16	24/19559	0.0194607	0.0479309	0.0223816	ATP1B2	1	Ast_1
GO:0005770	late endosome	2/16	278/19559	0.0211834	0.0512252	0.02392	CST3/GJA1	2	Ast_1
GO:0044298	cell body membrane	1/16	31/19559	0.0250694	0.0595399	0.0278026	ATP1B2	1	Ast_1
GO:0005921	gap junction	1/16	32/19559	0.0258682	0.0603592	0.0281852	GJA1	1	Ast_1
GO:0034774	secretory granule lumen	2/16	322/19559	0.0278466	0.0638552	0.0298176	CLU/FTL	2	Ast_1
GO:0060205	cytoplasmic vesicle lumen	2/16	326/19559	0.0284898	0.0638704	0.0298247	CLU/FTL	2	Ast_1
GO:0031983	vesicle lumen	2/16	328/19559	0.0288137	0.0638704	0.0298247	CLU/FTL	2	Ast_1
GO:0001772	immunological synapse	1/16	39/19559	0.0314427	0.0685553	0.0320124	CD81	1	Ast_1
GO:0030669	clathrin-coated endocytic vesicle membrane	1/16	40/19559	0.0322366	0.0691526	0.0322913	APOE	1	Ast_1
GO:0016324	apical plasma membrane	2/16	361/19559	0.0343717	0.0714287	0.0333541	ATP1B2/GJA1	2	Ast_1
GO:0098978	glutamatergic synapse	2/16	361/19559	0.0343717	0.0714287	0.0333541	APOE/SLC1A2	2	Ast_1
GO:0098984	neuron to neuron synapse	2/16	368/19559	0.0356014	0.0728459	0.0340159	ATP1B2/MT3	2	Ast_1
GO:0005769	early endosome	2/16	377/19559	0.0372077	0.0749792	0.035012	APOE/GJA1	2	Ast_1
GO:0043209	myelin sheath	1/16	47/19559	0.0377768	0.0749897	0.035017	GLUL	1	Ast_1
GO:0009925	basal plasma membrane	1/16	51/19559	0.0409293	0.0788927	0.0368395	CD81	1	Ast_1
GO:0014704	intercalated disc	1/16	51/19559	0.0409293	0.0788927	0.0368395	GJA1	1	Ast_1
GO:0031252	cell leading edge	2/16	421/19559	0.045457	0.0863682	0.0403302	DLC1/SLC1A2	2	Ast_1
GO:0045334	clathrin-coated endocytic vesicle	1/16	59/19559	0.0472052	0.0876509	0.0409292	APOE	1	Ast_1
GO:0045177	apical part of cell	2/16	433/19559	0.0478166	0.0876509	0.0409292	ATP1B2/GJA1	2	Ast_1
GO:0001917	photoreceptor inner segment	1/16	61/19559	0.0487682	0.0876509	0.0409292	ATP1B2	1	Ast_1
GO:0032589	neuron projection membrane	1/16	61/19559	0.0487682	0.0876509	0.0409292	SLC1A2	1	Ast_1
GO:0016328	lateral plasma membrane	1/16	65/19559	0.0518869	0.0920128	0.042966	ATP1B2	1	Ast_1
GO:0031093	platelet alpha granule lumen	1/16	67/19559	0.0534426	0.0935246	0.043672	CLU	1	Ast_1
GO:0044304	main axon	1/16	68/19559	0.0542196	0.0936521	0.0437315	SLC1A2	1	Ast_1
GO:0045178	basal part of cell	1/16	69/19559	0.054996	0.0937753	0.043789	CD81	1	Ast_1
GO:0044291	cell-cell contact zone	1/16	74/19559	0.058869	0.0978697	0.0457009	GJA1	1	Ast_1
GO:0099056	integral component of presynaptic membrane	1/16	74/19559	0.058869	0.0978697	0.0457009	SLC1A2	1	Ast_1
GO:0030864	cortical actin cytoskeleton	1/16	80/19559	0.0634969	0.10426	0.0486851	DLC1	1	Ast_1
GO:0005901	caveola	1/16	82/19559	0.0650348	0.105443	0.0492374	DLC1	1	Ast_1
GO:0098889	intrinsic component of presynaptic membrane	1/16	83/19559	0.0658028	0.105443	0.0492374	SLC1A2	1	Ast_1
GO:0031091	platelet alpha granule	1/16	91/19559	0.071926	0.112543	0.0525528	CLU	1	Ast_1
GO:0035578	azurophil granule lumen	1/16	91/19559	0.071926	0.112543	0.0525528	FTL	1	Ast_1
GO:0032587	ruffle membrane	1/16	95/19559	0.0749735	0.115947	0.0541424	DLC1	1	Ast_1
GO:0005604	basement membrane	1/16	103/19559	0.0810403	0.123889	0.0578509	CST3	1	Ast_1
GO:0030863	cortical cytoskeleton	1/16	106/19559	0.0833057	0.125905	0.0587923	DLC1	1	Ast_1
GO:0030660	Golgi-associated vesicle membrane	1/16	112/19559	0.0878209	0.130889	0.0611194	GJA1	1	Ast_1
GO:0044853	plasma membrane raft	1/16	113/19559	0.0885714	0.130889	0.0611194	DLC1	1	Ast_1
GO:0030665	clathrin-coated vesicle membrane	1/16	118/19559	0.0923152	0.134922	0.0630028	APOE	1	Ast_1
GO:0070160	tight junction	1/16	129/19559	0.100501	0.144786	0.067609	GJA1	1	Ast_1
GO:0043679	axon terminus	1/16	130/19559	0.101242	0.144786	0.067609	GLUL	1	Ast_1
GO:0044306	neuron projection terminus	1/16	149/19559	0.115207	0.161616	0.0754676	GLUL	1	Ast_1
GO:0099699	integral component of synaptic membrane	1/16	154/19559	0.118848	0.161616	0.0754676	SLC1A2	1	Ast_1
GO:0005766	primary lysosome	1/16	155/19559	0.119575	0.161616	0.0754676	FTL	1	Ast_1
GO:0042582	azurophil granule	1/16	155/19559	0.119575	0.161616	0.0754676	FTL	1	Ast_1
GO:0042734	presynaptic membrane	1/16	156/19559	0.1203	0.161616	0.0754676	SLC1A2	1	Ast_1
GO:0043204	perikaryon	1/16	156/19559	0.1203	0.161616	0.0754676	GLUL	1	Ast_1
GO:0030666	endocytic vesicle membrane	1/16	164/19559	0.126088	0.167697	0.0783073	APOE	1	Ast_1
GO:0099240	intrinsic component of synaptic membrane	1/16	166/19559	0.127529	0.167935	0.0784183	SLC1A2	1	Ast_1
GO:0005775	vacuolar lumen	1/16	173/19559	0.132557	0.172843	0.0807104	FTL	1	Ast_1
GO:0043197	dendritic spine	1/16	175/19559	0.133988	0.173013	0.0807898	MT3	1	Ast_1
GO:0044309	neuron spine	1/16	177/19559	0.135417	0.173177	0.0808664	MT3	1	Ast_1
GO:0001726	ruffle	1/16	179/19559	0.136844	0.173335	0.0809402	DLC1	1	Ast_1
GO:0005798	Golgi-associated vesicle	1/16	181/19559	0.138268	0.173488	0.0810113	GJA1	1	Ast_1
GO:0030662	coated vesicle membrane	1/16	183/19559	0.139691	0.173635	0.0810798	APOE	1	Ast_1
GO:0030136	clathrin-coated vesicle	1/16	194/19559	0.147475	0.181613	0.0848055	APOE	1	Ast_1
GO:0008021	synaptic vesicle	1/16	205/19559	0.155194	0.189365	0.0884251	MT3	1	Ast_1
GO:0070382	exocytic vesicle	1/16	223/19559	0.167682	0.202743	0.0946723	MT3	1	Ast_1
GO:0030016	myofibril	1/16	227/19559	0.170434	0.204214	0.095359	PDE4DIP	1	Ast_1
GO:0016323	basolateral plasma membrane	1/16	246/19559	0.183388	0.217774	0.101691	CD81	1	Ast_1
GO:0005840	ribosome	1/16	270/19559	0.199481	0.234787	0.109635	MT3	1	Ast_1
GO:0030135	coated vesicle	1/16	298/19559	0.217879	0.254193	0.118697	APOE	1	Ast_1
GO:0031965	nuclear membrane	1/16	301/19559	0.219827	0.254235	0.118717	CST3	1	Ast_1
GO:0005938	cell cortex	1/16	305/19559	0.222417	0.255012	0.11908	DLC1	1	Ast_1
GO:0150034	distal axon	1/16	309/19559	0.224998	0.255767	0.119432	GLUL	1	Ast_1
GO:0030139	endocytic vesicle	1/16	313/19559	0.227572	0.256501	0.119775	APOE	1	Ast_1
GO:1902495	transmembrane transporter complex	1/16	322/19559	0.233333	0.260784	0.121775	ATP1B2	1	Ast_1
GO:1990351	transporter complex	1/16	330/19559	0.238421	0.26425	0.123393	ATP1B2	1	Ast_1
GO:0014069	postsynaptic density	1/16	337/19559	0.242846	0.26693	0.124645	MT3	1	Ast_1
GO:0032279	asymmetric synapse	1/16	343/19559	0.24662	0.268857	0.125544	MT3	1	Ast_1
GO:0099572	postsynaptic specialization	1/16	361/19559	0.257837	0.278799	0.130187	MT3	1	Ast_1
GO:0005765	lysosomal membrane	1/16	375/19559	0.266453	0.283506	0.132385	ITM2C	1	Ast_1
GO:0098852	lytic vacuole membrane	1/16	375/19559	0.266453	0.283506	0.132385	ITM2C	1	Ast_1
GO:0097060	synaptic membrane	1/16	387/19559	0.273763	0.288972	0.134937	SLC1A2	1	Ast_1
GO:0030133	transport vesicle	1/16	410/19559	0.287583	0.30117	0.140633	MT3	1	Ast_1
GO:0009897	external side of plasma membrane	1/16	417/19559	0.29174	0.303136	0.141552	ATP1B2	1	Ast_1
GO:0005774	vacuolar membrane	1/16	427/19559	0.297639	0.306869	0.143294	ITM2C	1	Ast_1
GO:0005874	microtubule	1/16	431/19559	0.299986	0.306909	0.143313	MT3	1	Ast_1
GO:0005635	nuclear envelope	1/16	473/19559	0.324187	0.329137	0.153693	CST3	1	Ast_1
GO:0005743	mitochondrial inner membrane	1/16	489/19559	0.333199	0.335434	0.156633	CLU	1	Ast_1
GO:0005911	cell-cell junction	1/16	493/19559	0.335434	0.335434	0.156633	GJA1	1	Ast_1
GO:0101002	ficolin-1-rich granule	5/19	124/19559	1.02271e-07	5.88061e-06	2.42222e-06	CST3/FTH1/HMGB1/HSP90AA1/HSPA1A	5	Ast_4
GO:1904813	ficolin-1-rich granule lumen	5/19	124/19559	1.02271e-07	5.88061e-06	2.42222e-06	CST3/FTH1/HMGB1/HSP90AA1/HSPA1A	5	Ast_4
GO:0008043	intracellular ferritin complex	2/19	2/19559	8.94036e-07	2.57035e-05	1.05873e-05	FTH1/FTL	2	Ast_4
GO:0070288	ferritin complex	2/19	2/19559	8.94036e-07	2.57035e-05	1.05873e-05	FTH1/FTL	2	Ast_4
GO:0044754	autolysosome	2/19	10/19559	4.00455e-05	0.000921047	0.000379378	FTH1/FTL	2	Ast_4
GO:0016234	inclusion body	3/19	78/19559	5.6462e-05	0.00108219	0.000445753	CLU/HSPA1A/MT3	3	Ast_4
GO:0043292	contractile fiber	4/19	238/19559	7.17684e-05	0.00117905	0.000485651	CRYAB/CST3/HSPB1/PDE4DIP	4	Ast_4
GO:0005767	secondary lysosome	2/19	16/19559	0.000106417	0.00152975	0.000630103	FTH1/FTL	2	Ast_4
GO:0071682	endocytic vesicle lumen	2/19	20/19559	0.000168104	0.002148	0.000884759	HSP90AA1/HSPH1	2	Ast_4
GO:0034774	secretory granule lumen	4/19	322/19559	0.000229845	0.00236355	0.000973546	CLU/FTL/HMGB1/HSP90AA1	4	Ast_4
GO:0060205	cytoplasmic vesicle lumen	4/19	326/19559	0.000240941	0.00236355	0.000973546	CLU/FTL/HMGB1/HSP90AA1	4	Ast_4
GO:0031983	vesicle lumen	4/19	328/19559	0.000246632	0.00236355	0.000973546	CLU/FTL/HMGB1/HSP90AA1	4	Ast_4
GO:0005925	focal adhesion	4/19	415/19559	0.000601302	0.00530645	0.00218572	FLRT2/GJA1/HSPA1A/HSPB1	4	Ast_4
GO:0030055	cell-substrate junction	4/19	423/19559	0.000646003	0.00530645	0.00218572	FLRT2/GJA1/HSPA1A/HSPB1	4	Ast_4
GO:0099020	perinuclear endoplasmic reticulum lumen	1/19	1/19559	0.00097142	0.00744755	0.00306764	CLU	1	Ast_4
GO:1904724	tertiary granule lumen	2/19	55/19559	0.00128751	0.00881473	0.00363078	CST3/FTH1	2	Ast_4
GO:0030016	myofibril	3/19	227/19559	0.00130305	0.00881473	0.00363078	CRYAB/HSPB1/PDE4DIP	3	Ast_4
GO:0005771	multivesicular body	2/19	62/19559	0.00163289	0.0102014	0.00420196	CST3/GJA1	2	Ast_4
GO:0000502	proteasome complex	2/19	63/19559	0.00168545	0.0102014	0.00420196	DNAJB2/HSPB1	2	Ast_4
GO:1905369	endopeptidase complex	2/19	69/19559	0.0020176	0.0116012	0.00477853	DNAJB2/HSPB1	2	Ast_4
GO:0035868	alphav-beta3 integrin-HMGB1 complex	1/19	3/19559	0.00291158	0.0159444	0.00656747	HMGB1	1	Ast_4
GO:1905368	peptidase complex	2/19	92/19559	0.00355248	0.0185698	0.00764889	DNAJB2/HSPB1	2	Ast_4
GO:0005776	autophagosome	2/19	97/19559	0.00393995	0.0196998	0.00811432	FTH1/FTL	2	Ast_4
GO:0097418	neurofibrillary tangle	1/19	5/19559	0.00484817	0.0232308	0.00956875	CLU	1	Ast_4
GO:0097512	cardiac myofibril	1/19	6/19559	0.00581512	0.0267496	0.0110181	CRYAB	1	Ast_4
GO:0030018	Z disc	2/19	128/19559	0.00675597	0.0298822	0.0123084	CRYAB/HSPB1	2	Ast_4
GO:0034366	spherical high-density lipoprotein particle	1/19	8/19559	0.00774637	0.0318154	0.0131048	CLU	1	Ast_4
GO:0097450	astrocyte end-foot	1/19	8/19559	0.00774637	0.0318154	0.0131048	MT3	1	Ast_4
GO:0031674	I band	2/19	140/19559	0.00803175	0.03185	0.013119	CRYAB/HSPB1	2	Ast_4
GO:0044294	dendritic growth cone	1/19	9/19559	0.00871066	0.0331572	0.0136574	HSP90AA1	1	Ast_4
GO:0072562	blood microparticle	2/19	148/19559	0.00893804	0.0331572	0.0136574	CLU/HSPA1A	2	Ast_4
GO:0005916	fascia adherens	1/19	10/19559	0.00967406	0.0337126	0.0138862	GJA1	1	Ast_4
GO:0042583	chromaffin granule	1/19	10/19559	0.00967406	0.0337126	0.0138862	CLU	1	Ast_4
GO:0070820	tertiary granule	2/19	164/19559	0.0108815	0.0368051	0.01516	CST3/FTH1	2	Ast_4
GO:0005775	vacuolar lumen	2/19	173/19559	0.0120498	0.0380894	0.015689	FTL/HSP90AA1	2	Ast_4
GO:0043197	dendritic spine	2/19	175/19559	0.0123166	0.0380894	0.015689	CRYAB/MT3	2	Ast_4
GO:0044292	dendrite terminus	1/19	13/19559	0.0125589	0.0380894	0.015689	HSP90AA1	1	Ast_4
GO:0044309	neuron spine	2/19	177/19559	0.0125861	0.0380894	0.015689	CRYAB/MT3	2	Ast_4
GO:0030426	growth cone	2/19	184/19559	0.0135495	0.0399535	0.0164568	HSP90AA1/NDRG2	2	Ast_4
GO:0030427	site of polarized growth	2/19	191/19559	0.0145442	0.0412004	0.0169704	HSP90AA1/NDRG2	2	Ast_4
GO:0005741	mitochondrial outer membrane	2/19	192/19559	0.0146888	0.0412004	0.0169704	GJA1/MT3	2	Ast_4
GO:0030017	sarcomere	2/19	207/19559	0.0169333	0.0463649	0.0190977	CRYAB/HSPB1	2	Ast_4
GO:0097440	apical dendrite	1/19	18/19559	0.0173494	0.0463996	0.0191119	CLU	1	Ast_4
GO:0097449	astrocyte projection	1/19	19/19559	0.0183048	0.0474747	0.0195548	MT3	1	Ast_4
GO:0031968	organelle outer membrane	2/19	218/19559	0.0186669	0.0474747	0.0195548	GJA1/MT3	2	Ast_4
GO:0019867	outer membrane	2/19	220/19559	0.0189899	0.0474747	0.0195548	GJA1/MT3	2	Ast_4
GO:0005922	connexin complex	1/19	21/19559	0.0202131	0.0494576	0.0203715	GJA1	1	Ast_4
GO:0097038	perinuclear endoplasmic reticulum	1/19	22/19559	0.0211659	0.05071	0.0208874	CLU	1	Ast_4
GO:0031430	M band	1/19	25/19559	0.0240191	0.0563713	0.0232193	CRYAB	1	Ast_4
GO:0034364	high-density lipoprotein particle	1/19	27/19559	0.0259168	0.0596086	0.0245527	CLU	1	Ast_4
GO:0044295	axonal growth cone	1/19	29/19559	0.027811	0.0627111	0.0258307	HSP90AA1	1	Ast_4
GO:0005770	late endosome	2/19	278/19559	0.0293569	0.0649239	0.0267421	CST3/GJA1	2	Ast_4
GO:0005921	gap junction	1/19	32/19559	0.0306458	0.0664957	0.0273895	GJA1	1	Ast_4
GO:0097386	glial cell projection	1/19	34/19559	0.0325313	0.0668976	0.0275551	MT3	1	Ast_4
GO:0031965	nuclear membrane	2/19	301/19559	0.0339738	0.0668976	0.0275551	CST3/DNAJB2	2	Ast_4
GO:0008180	COP9 signalosome	1/19	36/19559	0.0344134	0.0668976	0.0275551	HSPA1A	1	Ast_4
GO:0034358	plasma lipoprotein particle	1/19	36/19559	0.0344134	0.0668976	0.0275551	CLU	1	Ast_4
GO:1990777	lipoprotein particle	1/19	36/19559	0.0344134	0.0668976	0.0275551	CLU	1	Ast_4
GO:0031672	A band	1/19	37/19559	0.0353531	0.0668976	0.0275551	CRYAB	1	Ast_4
GO:0005788	endoplasmic reticulum lumen	2/19	308/19559	0.0354326	0.0668976	0.0275551	CLU/CST3	2	Ast_4
GO:0150034	distal axon	2/19	309/19559	0.035643	0.0668976	0.0275551	HSP90AA1/NDRG2	2	Ast_4
GO:0030139	endocytic vesicle	2/19	313/19559	0.0364895	0.0668976	0.0275551	HSP90AA1/HSPH1	2	Ast_4
GO:0016235	aggresome	1/19	39/19559	0.0372299	0.0668976	0.0275551	HSPA1A	1	Ast_4
GO:0032994	protein-lipid complex	1/19	39/19559	0.0372299	0.0668976	0.0275551	CLU	1	Ast_4
GO:0014069	postsynaptic density	2/19	337/19559	0.041732	0.0738335	0.030412	CRYAB/MT3	2	Ast_4
GO:0032279	asymmetric synapse	2/19	343/19559	0.0430853	0.0750728	0.0309224	CRYAB/MT3	2	Ast_4
GO:0043209	myelin sheath	1/19	47/19559	0.0447028	0.0767286	0.0316045	HSP90AA1	1	Ast_4
GO:0099572	postsynaptic specialization	2/19	361/19559	0.0472439	0.0798978	0.0329099	CRYAB/MT3	2	Ast_4
GO:0014704	intercalated disc	1/19	51/19559	0.0484185	0.0803363	0.0330905	GJA1	1	Ast_4
GO:0098984	neuron to neuron synapse	2/19	368/19559	0.0489003	0.0803363	0.0330905	CRYAB/MT3	2	Ast_4
GO:1904115	axon cytoplasm	1/19	57/19559	0.0539665	0.0874106	0.0360044	HSPB1	1	Ast_4
GO:0031093	platelet alpha granule lumen	1/19	67/19559	0.0631452	0.100318	0.041321	CLU	1	Ast_4
GO:0062023	collagen-containing extracellular matrix	2/19	427/19559	0.0636802	0.100318	0.041321	CLU/CST3	2	Ast_4
GO:0005874	microtubule	2/19	431/19559	0.0647325	0.100598	0.0414362	HSPH1/MT3	2	Ast_4
GO:0044291	cell-cell contact zone	1/19	74/19559	0.0695199	0.106537	0.0438827	GJA1	1	Ast_4
GO:0017053	transcription repressor complex	1/19	76/19559	0.0713337	0.106537	0.0438827	HMGB1	1	Ast_4
GO:0032432	actin filament bundle	1/19	76/19559	0.0713337	0.106537	0.0438827	CRYAB	1	Ast_4
GO:0005635	nuclear envelope	2/19	473/19559	0.0761358	0.112251	0.0462363	CST3/DNAJB2	2	Ast_4
GO:0005791	rough endoplasmic reticulum	1/19	84/19559	0.0785555	0.114353	0.0471019	MT3	1	Ast_4
GO:0120111	neuron projection cytoplasm	1/19	87/19559	0.0812499	0.11611	0.0478256	HSPB1	1	Ast_4
GO:0005911	cell-cell junction	2/19	493/19559	0.0817817	0.11611	0.0478256	FLRT2/GJA1	2	Ast_4
GO:0031091	platelet alpha granule	1/19	91/19559	0.0848309	0.117537	0.0484133	CLU	1	Ast_4
GO:0035578	azurophil granule lumen	1/19	91/19559	0.0848309	0.117537	0.0484133	FTL	1	Ast_4
GO:0043202	lysosomal lumen	1/19	96/19559	0.0892885	0.12224	0.0503506	HSP90AA1	1	Ast_4
GO:0005604	basement membrane	1/19	103/19559	0.0954945	0.128563	0.0529548	CST3	1	Ast_4
GO:0042470	melanosome	1/19	105/19559	0.0972603	0.128563	0.0529548	HSP90AA1	1	Ast_4
GO:0048770	pigment granule	1/19	105/19559	0.0972603	0.128563	0.0529548	HSP90AA1	1	Ast_4
GO:0030660	Golgi-associated vesicle membrane	1/19	112/19559	0.103415	0.135145	0.0556659	GJA1	1	Ast_4
GO:0070160	tight junction	1/19	129/19559	0.118197	0.152131	0.0626626	GJA1	1	Ast_4
GO:0005793	endoplasmic reticulum-Golgi intermediate compartment	1/19	130/19559	0.119059	0.152131	0.0626626	HMGB1	1	Ast_4
GO:0005814	centriole	1/19	143/19559	0.130196	0.164534	0.0677714	HSPA1A	1	Ast_4
GO:0005766	primary lysosome	1/19	155/19559	0.140358	0.172745	0.0711535	FTL	1	Ast_4
GO:0042582	azurophil granule	1/19	155/19559	0.140358	0.172745	0.0711535	FTL	1	Ast_4
GO:0043204	perikaryon	1/19	156/19559	0.1412	0.172745	0.0711535	CRYAB	1	Ast_4
GO:0031227	intrinsic component of endoplasmic reticulum membrane	1/19	166/19559	0.149575	0.181064	0.0745802	DNAJB2	1	Ast_4
GO:0005798	Golgi-associated vesicle	1/19	181/19559	0.161992	0.194053	0.0799301	GJA1	1	Ast_4
GO:0008021	synaptic vesicle	1/19	205/19559	0.181502	0.215183	0.0886338	MT3	1	Ast_4
GO:0032838	plasma membrane bounded cell projection cytoplasm	1/19	211/19559	0.186312	0.218632	0.0900543	HSPB1	1	Ast_4
GO:0000793	condensed chromosome	1/19	222/19559	0.195061	0.22523	0.092772	HMGB1	1	Ast_4
GO:0070382	exocytic vesicle	1/19	223/19559	0.195852	0.22523	0.092772	MT3	1	Ast_4
GO:0099568	cytoplasmic region	1/19	254/19559	0.220008	0.250504	0.103183	HSPB1	1	Ast_4
GO:0005840	ribosome	1/19	270/19559	0.232205	0.2618	0.107835	MT3	1	Ast_4
GO:0045121	membrane raft	1/19	329/19559	0.275639	0.305584	0.12587	GJA1	1	Ast_4
GO:0098857	membrane microdomain	1/19	330/19559	0.276355	0.305584	0.12587	GJA1	1	Ast_4
GO:0098589	membrane region	1/19	343/19559	0.285598	0.312798	0.128841	GJA1	1	Ast_4
GO:0016324	apical plasma membrane	1/19	361/19559	0.298212	0.323532	0.133262	GJA1	1	Ast_4
GO:0005819	spindle	1/19	367/19559	0.302369	0.324976	0.133858	HSPB1	1	Ast_4
GO:0005769	early endosome	1/19	377/19559	0.309247	0.329291	0.135635	GJA1	1	Ast_4
GO:0097060	synaptic membrane	1/19	387/19559	0.31606	0.333458	0.137351	CRYAB	1	Ast_4
GO:0031300	intrinsic component of organelle membrane	1/19	398/19559	0.323481	0.337221	0.138901	DNAJB2	1	Ast_4
GO:0016607	nuclear speck	1/19	401/19559	0.325492	0.337221	0.138901	HSPA1A	1	Ast_4
GO:0030133	transport vesicle	1/19	410/19559	0.331489	0.33938	0.13979	MT3	1	Ast_4
GO:0005667	transcription regulator complex	1/19	413/19559	0.333478	0.33938	0.13979	HMGB1	1	Ast_4
GO:0045177	apical part of cell	1/19	433/19559	0.346589	0.349629	0.144012	GJA1	1	Ast_4
GO:0005743	mitochondrial inner membrane	1/19	489/19559	0.382013	0.382013	0.157351	CLU	1	Ast_4

## Sheet: Ast_GO_MF
Supplemental Data Table S7:GO and KEGG enrichment in Ast cluster
ID	Description	GeneRatio	BgRatio	pvalue	p.adjust	qvalue	geneID	Count	Group
GO:0051010	microtubule plus-end binding	2/39	20/18352	0.000816121	0.0771866	0.0578119	CLIP1/DST	2	Ast_0
GO:0005540	hyaluronic acid binding	2/39	22/18352	0.000989572	0.0771866	0.0578119	CD44/VCAN	2	Ast_0
GO:0004674	protein serine/threonine kinase activity	5/39	435/18352	0.00216722	0.0941676	0.0705304	CAMK2G/DCLK1/DCLK2/MAPK4/PRKCA	5	Ast_0
GO:0003713	transcription coactivator activity	4/39	267/18352	0.00241455	0.0941676	0.0705304	MRTFA/MRTFB/PRDM16/WWC1	4	Ast_0
GO:0004657	proline dehydrogenase activity	1/39	2/18352	0.00424582	0.0946211	0.07087	PRODH	1	Ast_0
GO:0008476	protein-tyrosine sulfotransferase activity	1/39	2/18352	0.00424582	0.0946211	0.07087	TPST1	1	Ast_0
GO:0035403	histone kinase activity (H3-T6 specific)	1/39	2/18352	0.00424582	0.0946211	0.07087	PRKCA	1	Ast_0
GO:0016286	small conductance calcium-activated potassium channel activity	1/39	4/18352	0.00847407	0.15375	0.115157	KCNN3	1	Ast_0
GO:0031826	type 2A serotonin receptor binding	1/39	5/18352	0.0105816	0.15375	0.115157	GNA14	1	Ast_0
GO:0005085	guanyl-nucleotide exchange factor activity	3/39	215/18352	0.0106269	0.15375	0.115157	ABR/ARHGEF4/RIN2	3	Ast_0
GO:0005539	glycosaminoglycan binding	3/39	232/18352	0.0130399	0.15375	0.115157	CD44/NAV2/VCAN	3	Ast_0
GO:0004723	calcium-dependent protein serine/threonine phosphatase activity	1/39	7/18352	0.0147837	0.15375	0.115157	CAMK2G	1	Ast_0
GO:0035184	histone threonine kinase activity	1/39	7/18352	0.0147837	0.15375	0.115157	PRKCA	1	Ast_0
GO:0036042	long-chain fatty acyl-CoA binding	1/39	7/18352	0.0147837	0.15375	0.115157	ACOT11	1	Ast_0
GO:0045545	syndecan binding	1/39	7/18352	0.0147837	0.15375	0.115157	TNC	1	Ast_0
GO:0008526	phosphatidylinositol transfer activity	1/39	9/18352	0.0189683	0.166791	0.124924	PITPNC1	1	Ast_0
GO:0031821	G protein-coupled serotonin receptor binding	1/39	9/18352	0.0189683	0.166791	0.124924	GNA14	1	Ast_0
GO:0003712	transcription coregulator activity	4/39	498/18352	0.0208205	0.166791	0.124924	MRTFA/MRTFB/PRDM16/WWC1	4	Ast_0
GO:0046974	histone methyltransferase activity (H3-K9 specific)	1/39	10/18352	0.0210541	0.166791	0.124924	PRDM16	1	Ast_0
GO:0043522	leucine zipper domain binding	1/39	11/18352	0.0231356	0.166791	0.124924	MRTFA	1	Ast_0
GO:0005088	Ras guanyl-nucleotide exchange factor activity	2/39	115/18352	0.0248054	0.166791	0.124924	ARHGEF4/RIN2	2	Ast_0
GO:0015269	calcium-activated potassium channel activity	1/39	12/18352	0.0252128	0.166791	0.124924	KCNN3	1	Ast_0
GO:0102991	myristoyl-CoA hydrolase activity	1/39	12/18352	0.0252128	0.166791	0.124924	ACOT11	1	Ast_0
GO:0016290	palmitoyl-CoA hydrolase activity	1/39	14/18352	0.0293543	0.166791	0.124924	ACOT11	1	Ast_0
GO:1901611	phosphatidylglycerol binding	1/39	15/18352	0.0314186	0.166791	0.124924	PITPNC1	1	Ast_0
GO:0004697	protein kinase C activity	1/39	16/18352	0.0334786	0.166791	0.124924	PRKCA	1	Ast_0
GO:0004698	calcium-dependent protein kinase C activity	1/39	16/18352	0.0334786	0.166791	0.124924	PRKCA	1	Ast_0
GO:0030275	LRR domain binding	1/39	17/18352	0.0355344	0.166791	0.124924	MRTFA	1	Ast_0
GO:0035173	histone kinase activity	1/39	17/18352	0.0355344	0.166791	0.124924	PRKCA	1	Ast_0
GO:0005178	integrin binding	2/39	144/18352	0.037496	0.166791	0.124924	DST/PRKCA	2	Ast_0
GO:0010314	phosphatidylinositol-5-phosphate binding	1/39	19/18352	0.0396331	0.166791	0.124924	PLEKHA5	1	Ast_0
GO:0030676	Rac guanyl-nucleotide exchange factor activity	1/39	19/18352	0.0396331	0.166791	0.124924	ARHGEF4	1	Ast_0
GO:0070300	phosphatidic acid binding	1/39	19/18352	0.0396331	0.166791	0.124924	PITPNC1	1	Ast_0
GO:0004707	MAP kinase activity	1/39	20/18352	0.0416761	0.166791	0.124924	MAPK4	1	Ast_0
GO:0031683	G-protein beta/gamma-subunit complex binding	1/39	20/18352	0.0416761	0.166791	0.124924	GNA14	1	Ast_0
GO:0047617	acyl-CoA hydrolase activity	1/39	20/18352	0.0416761	0.166791	0.124924	ACOT11	1	Ast_0
GO:0005385	zinc ion transmembrane transporter activity	1/39	21/18352	0.0437149	0.166791	0.124924	SLC39A11	1	Ast_0
GO:0000062	fatty-acyl-CoA binding	1/39	22/18352	0.0457494	0.166791	0.124924	ACOT11	1	Ast_0
GO:0016289	CoA hydrolase activity	1/39	22/18352	0.0457494	0.166791	0.124924	ACOT11	1	Ast_0
GO:0030021	extracellular matrix structural constituent conferring compression resistance	1/39	22/18352	0.0457494	0.166791	0.124924	VCAN	1	Ast_0
GO:0120014	phospholipid transfer activity	1/39	22/18352	0.0457494	0.166791	0.124924	PITPNC1	1	Ast_0
GO:0072509	divalent inorganic cation transmembrane transporter activity	2/39	162/18352	0.0463792	0.166791	0.124924	CACNA2D3/SLC39A11	2	Ast_0
GO:0005158	insulin receptor binding	1/39	23/18352	0.0477797	0.166791	0.124924	SORBS1	1	Ast_0
GO:0009931	calcium-dependent protein serine/threonine kinase activity	1/39	23/18352	0.0477797	0.166791	0.124924	PRKCA	1	Ast_0
GO:0010857	calcium-dependent protein kinase activity	1/39	24/18352	0.0498058	0.166791	0.124924	PRKCA	1	Ast_0
GO:0005201	extracellular matrix structural constituent	2/39	169/18352	0.0500239	0.166791	0.124924	TNC/VCAN	2	Ast_0
GO:0005227	calcium activated cation channel activity	1/39	25/18352	0.0518278	0.166791	0.124924	KCNN3	1	Ast_0
GO:0120227	acyl-CoA binding	1/39	25/18352	0.0518278	0.166791	0.124924	ACOT11	1	Ast_0
GO:0005112	Notch binding	1/39	26/18352	0.0538455	0.166791	0.124924	SNED1	1	Ast_0
GO:0008266	poly(U) RNA binding	1/39	26/18352	0.0538455	0.166791	0.124924	MSI2	1	Ast_0
GO:0003785	actin monomer binding	1/39	28/18352	0.0578684	0.166791	0.124924	MRTFA	1	Ast_0
GO:0004683	calmodulin-dependent protein kinase activity	1/39	28/18352	0.0578684	0.166791	0.124924	CAMK2G	1	Ast_0
GO:0016645	oxidoreductase activity, acting on the CH-NH group of donors	1/39	28/18352	0.0578684	0.166791	0.124924	PRODH	1	Ast_0
GO:0080025	phosphatidylinositol-3,5-bisphosphate binding	1/39	28/18352	0.0578684	0.166791	0.124924	PLEKHA5	1	Ast_0
GO:0008187	poly-pyrimidine tract binding	1/39	29/18352	0.0598736	0.166791	0.124924	MSI2	1	Ast_0
GO:1901567	fatty acid derivative binding	1/39	29/18352	0.0598736	0.166791	0.124924	ACOT11	1	Ast_0
GO:0070273	phosphatidylinositol-4-phosphate binding	1/39	30/18352	0.0618746	0.166982	0.125067	PLEKHA5	1	Ast_0
GO:0046873	metal ion transmembrane transporter activity	3/39	428/18352	0.062083	0.166982	0.125067	CACNA2D3/KCNN3/SLC39A11	3	Ast_0
GO:0003779	actin binding	3/39	437/18352	0.0652462	0.170726	0.127872	DST/MRTFA/SORBS1	3	Ast_0
GO:0005516	calmodulin binding	2/39	200/18352	0.0673283	0.170726	0.127872	CAMK2G/KCNN3	2	Ast_0
GO:0017112	Rab guanyl-nucleotide exchange factor activity	1/39	33/18352	0.0678528	0.170726	0.127872	RIN2	1	Ast_0
GO:0071949	FAD binding	1/39	33/18352	0.0678528	0.170726	0.127872	PRODH	1	Ast_0
GO:0043394	proteoglycan binding	1/39	36/18352	0.0737939	0.181576	0.135999	TNC	1	Ast_0
GO:0031406	carboxylic acid binding	2/39	212/18352	0.0744929	0.181576	0.135999	CD44/VCAN	2	Ast_0
GO:0046915	transition metal ion transmembrane transporter activity	1/39	37/18352	0.0757661	0.181839	0.136195	SLC39A11	1	Ast_0
GO:0016790	thiolester hydrolase activity	1/39	40/18352	0.081658	0.190675	0.142813	ACOT11	1	Ast_0
GO:0043177	organic acid binding	2/39	224/18352	0.0818925	0.190675	0.142813	CD44/VCAN	2	Ast_0
GO:0030159	signaling receptor complex adaptor activity	1/39	41/18352	0.0836139	0.190689	0.142824	SORBS1	1	Ast_0
GO:0022839	ion gated channel activity	1/39	42/18352	0.0855657	0.190689	0.142824	KCNN3	1	Ast_0
GO:0120013	lipid transfer activity	1/39	42/18352	0.0855657	0.190689	0.142824	PITPNC1	1	Ast_0
GO:0005245	voltage-gated calcium channel activity	1/39	44/18352	0.0894571	0.193824	0.145172	CACNA2D3	1	Ast_0
GO:0018024	histone-lysine N-methyltransferase activity	1/39	44/18352	0.0894571	0.193824	0.145172	PRDM16	1	Ast_0
GO:0005548	phospholipid transporter activity	1/39	48/18352	0.0971916	0.20489	0.15346	PITPNC1	1	Ast_0
GO:0032266	phosphatidylinositol-3-phosphate binding	1/39	48/18352	0.0971916	0.20489	0.15346	PLEKHA5	1	Ast_0
GO:0008146	sulfotransferase activity	1/39	52/18352	0.104862	0.213539	0.159938	TPST1	1	Ast_0
GO:0035091	phosphatidylinositol binding	2/39	262/18352	0.106699	0.213539	0.159938	PITPNC1/PLEKHA5	2	Ast_0
GO:1901681	sulfur compound binding	2/39	262/18352	0.106699	0.213539	0.159938	ACOT11/NAV2	2	Ast_0
GO:0015459	potassium channel regulator activity	1/39	53/18352	0.10677	0.213539	0.159938	DPP10	1	Ast_0
GO:0008017	microtubule binding	2/39	265/18352	0.108738	0.214722	0.160825	CLIP1/DST	2	Ast_0
GO:0005096	GTPase activator activity	2/39	275/18352	0.115608	0.225435	0.168848	ABR/RIN2	2	Ast_0
GO:0042054	histone methyltransferase activity	1/39	59/18352	0.118133	0.227515	0.170406	PRDM16	1	Ast_0
GO:0005089	Rho guanyl-nucleotide exchange factor activity	1/39	60/18352	0.120013	0.228317	0.171007	ARHGEF4	1	Ast_0
GO:0016279	protein-lysine N-methyltransferase activity	1/39	61/18352	0.121889	0.229093	0.171588	PRDM16	1	Ast_0
GO:0016278	lysine N-methyltransferase activity	1/39	62/18352	0.123761	0.229843	0.172149	PRDM16	1	Ast_0
GO:0035591	signaling adaptor activity	1/39	68/18352	0.134914	0.245701	0.184027	SORBS1	1	Ast_0
GO:0030695	GTPase regulator activity	2/39	307/18352	0.138297	0.245701	0.184027	ABR/RIN2	2	Ast_0
GO:0005518	collagen binding	1/39	70/18352	0.1386	0.245701	0.184027	CD44	1	Ast_0
GO:0016782	transferase activity, transferring sulfur-containing groups	1/39	70/18352	0.1386	0.245701	0.184027	TPST1	1	Ast_0
GO:0048365	Rac GTPase binding	1/39	73/18352	0.144102	0.251074	0.188051	ARHGEF4	1	Ast_0
GO:0060090	molecular adaptor activity	2/39	316/18352	0.14485	0.251074	0.188051	SORBS1/WWC1	2	Ast_0
GO:0004722	protein serine/threonine phosphatase activity	1/39	75/18352	0.14775	0.253286	0.189708	CAMK2G	1	Ast_0
GO:0003678	DNA helicase activity	1/39	78/18352	0.153195	0.255076	0.191049	NAV2	1	Ast_0
GO:0046332	SMAD binding	1/39	79/18352	0.155002	0.255076	0.191049	PRDM16	1	Ast_0
GO:0045296	cadherin binding	2/39	332/18352	0.15666	0.255076	0.191049	CDH4/MRTFB	2	Ast_0
GO:0033613	activating transcription factor binding	1/39	80/18352	0.156805	0.255076	0.191049	PRDM16	1	Ast_0
GO:0005261	cation channel activity	2/39	334/18352	0.15815	0.255076	0.191049	CACNA2D3/KCNN3	2	Ast_0
GO:0050660	flavin adenine dinucleotide binding	1/39	81/18352	0.158605	0.255076	0.191049	PRODH	1	Ast_0
GO:0022836	gated channel activity	2/39	337/18352	0.16039	0.255315	0.191228	CACNA2D3/KCNN3	2	Ast_0
GO:0060589	nucleoside-triphosphatase regulator activity	2/39	348/18352	0.168654	0.265758	0.199049	ABR/RIN2	2	Ast_0
GO:0003727	single-stranded RNA binding	1/39	90/18352	0.174635	0.272431	0.204047	MSI2	1	Ast_0
GO:0008276	protein methyltransferase activity	1/39	91/18352	0.176398	0.272456	0.204066	PRDM16	1	Ast_0
GO:0015631	tubulin binding	2/39	365/18352	0.18157	0.277696	0.207991	CLIP1/DST	2	Ast_0
GO:0004896	cytokine receptor activity	1/39	97/18352	0.186897	0.283067	0.212014	CD44	1	Ast_0
GO:0008170	N-methyltransferase activity	1/39	100/18352	0.192097	0.288146	0.215818	PRDM16	1	Ast_0
GO:0008094	DNA-dependent ATPase activity	1/39	108/18352	0.205807	0.305771	0.229019	NAV2	1	Ast_0
GO:0017016	Ras GTPase binding	2/39	415/18352	0.22034	0.320436	0.240002	ARHGEF4/RIN2	2	Ast_0
GO:0005262	calcium channel activity	1/39	118/18352	0.222626	0.320436	0.240002	CACNA2D3	1	Ast_0
GO:0099106	ion channel regulator activity	1/39	119/18352	0.224289	0.320436	0.240002	DPP10	1	Ast_0
GO:1902936	phosphatidylinositol bisphosphate binding	1/39	119/18352	0.224289	0.320436	0.240002	PLEKHA5	1	Ast_0
GO:0005267	potassium channel activity	1/39	120/18352	0.225948	0.320436	0.240002	KCNN3	1	Ast_0
GO:0031267	small GTPase binding	2/39	428/18352	0.230556	0.324024	0.24269	ARHGEF4/RIN2	2	Ast_0
GO:0005216	ion channel activity	2/39	431/18352	0.232919	0.324423	0.242989	CACNA2D3/KCNN3	2	Ast_0
GO:0044325	ion channel binding	1/39	132/18352	0.245591	0.334783	0.250749	DPP10	1	Ast_0
GO:0005319	lipid transporter activity	1/39	134/18352	0.248818	0.334783	0.250749	PITPNC1	1	Ast_0
GO:0015085	calcium ion transmembrane transporter activity	1/39	134/18352	0.248818	0.334783	0.250749	CACNA2D3	1	Ast_0
GO:0140375	immune receptor activity	1/39	135/18352	0.250426	0.334783	0.250749	CD44	1	Ast_0
GO:0005543	phospholipid binding	2/39	454/18352	0.251087	0.334783	0.250749	PITPNC1/PLEKHA5	2	Ast_0
GO:0022843	voltage-gated cation channel activity	1/39	140/18352	0.258416	0.341635	0.25588	CACNA2D3	1	Ast_0
GO:0052689	carboxylic ester hydrolase activity	1/39	143/18352	0.26317	0.344996	0.258398	ACOT11	1	Ast_0
GO:0015267	channel activity	2/39	479/18352	0.270899	0.34741	0.260206	CACNA2D3/KCNN3	2	Ast_0
GO:0016247	channel regulator activity	1/39	148/18352	0.271028	0.34741	0.260206	DPP10	1	Ast_0
GO:0022803	passive transmembrane transporter activity	2/39	480/18352	0.271692	0.34741	0.260206	CACNA2D3/KCNN3	2	Ast_0
GO:0015079	potassium ion transmembrane transporter activity	1/39	156/18352	0.283431	0.359473	0.269241	KCNN3	1	Ast_0
GO:0004386	helicase activity	1/39	160/18352	0.289555	0.361365	0.270658	NAV2	1	Ast_0
GO:0008757	S-adenosylmethionine-dependent methyltransferase activity	1/39	160/18352	0.289555	0.361365	0.270658	PRDM16	1	Ast_0
GO:0017048	Rho GTPase binding	1/39	162/18352	0.292598	0.362264	0.271332	ARHGEF4	1	Ast_0
GO:0008201	heparin binding	1/39	169/18352	0.303149	0.372372	0.278902	NAV2	1	Ast_0
GO:0017137	Rab GTPase binding	1/39	172/18352	0.307623	0.374916	0.280807	RIN2	1	Ast_0
GO:0004721	phosphoprotein phosphatase activity	1/39	179/18352	0.317955	0.381546	0.285774	CAMK2G	1	Ast_0
GO:1901981	phosphatidylinositol phosphate binding	1/39	179/18352	0.317955	0.381546	0.285774	PLEKHA5	1	Ast_0
GO:0008236	serine-type peptidase activity	1/39	187/18352	0.329579	0.392476	0.29396	DPP10	1	Ast_0
GO:0008022	protein C-terminus binding	1/39	189/18352	0.332455	0.392902	0.294279	DST	1	Ast_0
GO:0017171	serine hydrolase activity	1/39	191/18352	0.335319	0.393306	0.294582	DPP10	1	Ast_0
GO:0005244	voltage-gated ion channel activity	1/39	197/18352	0.343839	0.397325	0.297591	CACNA2D3	1	Ast_0
GO:0022832	voltage-gated channel activity	1/39	197/18352	0.343839	0.397325	0.297591	CACNA2D3	1	Ast_0
GO:0140097	catalytic activity, acting on DNA	1/39	209/18352	0.36056	0.413583	0.309769	NAV2	1	Ast_0
GO:0008168	methyltransferase activity	1/39	218/18352	0.372827	0.424533	0.31797	PRDM16	1	Ast_0
GO:0016741	transferase activity, transferring one-carbon groups	1/39	229/18352	0.38751	0.438055	0.328098	PRDM16	1	Ast_0
GO:0030674	protein-macromolecule adaptor activity	1/39	244/18352	0.406993	0.456769	0.342115	SORBS1	1	Ast_0
GO:0030246	carbohydrate binding	1/39	267/18352	0.4357	0.485494	0.363629	VCAN	1	Ast_0
GO:0016791	phosphatase activity	1/39	277/18352	0.447754	0.495388	0.37104	CAMK2G	1	Ast_0
GO:0001664	G protein-coupled receptor binding	1/39	293/18352	0.466522	0.512517	0.383869	GNA14	1	Ast_0
GO:0046982	protein heterodimerization activity	1/39	321/18352	0.49788	0.543142	0.406807	MAPK4	1	Ast_0
GO:0003924	GTPase activity	1/39	326/18352	0.503287	0.545228	0.408369	GNA14	1	Ast_0
GO:0140297	DNA-binding transcription factor binding	1/39	347/18352	0.525386	0.565243	0.42336	PRDM16	1	Ast_0
GO:0042578	phosphoric ester hydrolase activity	1/39	369/18352	0.547508	0.575824	0.431285	CAMK2G	1	Ast_0
GO:0005525	GTP binding	1/39	376/18352	0.554334	0.575824	0.431285	GNA14	1	Ast_0
GO:0032550	purine ribonucleoside binding	1/39	380/18352	0.558189	0.575824	0.431285	GNA14	1	Ast_0
GO:0015077	monovalent inorganic cation transmembrane transporter activity	1/39	381/18352	0.559148	0.575824	0.431285	KCNN3	1	Ast_0
GO:0033218	amide binding	1/39	381/18352	0.559148	0.575824	0.431285	ACOT11	1	Ast_0
GO:0001883	purine nucleoside binding	1/39	383/18352	0.56106	0.575824	0.431285	GNA14	1	Ast_0
GO:0032549	ribonucleoside binding	1/39	383/18352	0.56106	0.575824	0.431285	GNA14	1	Ast_0
GO:0001882	nucleoside binding	1/39	389/18352	0.566746	0.577858	0.432809	GNA14	1	Ast_0
GO:0019001	guanyl nucleotide binding	1/39	397/18352	0.574215	0.57792	0.432855	GNA14	1	Ast_0
GO:0032561	guanyl ribonucleotide binding	1/39	397/18352	0.574215	0.57792	0.432855	GNA14	1	Ast_0
GO:0016887	ATPase activity	1/39	423/18352	0.597635	0.597635	0.447622	NAV2	1	Ast_0
GO:0051082	unfolded protein binding	9/40	118/18352	3.18796e-12	8.19306e-10	4.36247e-10	CLU/CRYAB/DNAJB1/DNAJB2/HSP90AA1/HSP90AB1/HSPA1A/HSPA1B/PTGES3	9	Ast_3
GO:0044183	protein folding chaperone	5/40	27/18352	2.95846e-09	3.80162e-07	2.02421e-07	DNAJB1/HSP90AB1/HSPA1A/HSPA1B/HSPB1	5	Ast_3
GO:0031072	heat shock protein binding	7/40	127/18352	9.92182e-09	8.49969e-07	4.52574e-07	BAG3/DNAJB1/DNAJB2/HSP90AB1/HSPA1A/HSPA1B/PTGES3	7	Ast_3
GO:0070182	DNA polymerase binding	4/40	20/18352	9.13899e-08	5.8718e-06	3.1265e-06	HMGB1/HSP90AA1/HSP90AB1/PTGES3	4	Ast_3
GO:0097718	disordered domain specific binding	4/40	36/18352	1.08354e-06	5.56941e-05	2.96549e-05	GJA1/HSP90AA1/HSP90AB1/HSPA1A	4	Ast_3
GO:0060590	ATPase regulator activity	4/40	41/18352	1.84827e-06	7.91677e-05	4.21536e-05	BAG3/DNAJB1/DNAJB2/HSPH1	4	Ast_3
GO:0051087	chaperone binding	5/40	104/18352	2.98151e-06	0.000102661	5.46628e-05	BAG3/CLU/DNAJB1/DNAJB2/PTGES3	5	Ast_3
GO:0031625	ubiquitin protein ligase binding	7/40	297/18352	3.19567e-06	0.000102661	5.46628e-05	CKB/CLU/HSP90AA1/HSP90AB1/HSPA1A/HSPA1B/UBC	7	Ast_3
GO:0044389	ubiquitin-like protein ligase binding	7/40	316/18352	4.8069e-06	0.000135366	7.20767e-05	CKB/CLU/HSP90AA1/HSP90AB1/HSPA1A/HSPA1B/UBC	7	Ast_3
GO:0023026	MHC class II protein complex binding	3/40	16/18352	5.26714e-06	0.000135366	7.20767e-05	CD81/HSP90AA1/HSP90AB1	3	Ast_3
GO:0023023	MHC protein complex binding	3/40	25/18352	2.13405e-05	0.000498592	0.00026548	CD81/HSP90AA1/HSP90AB1	3	Ast_3
GO:0051787	misfolded protein binding	3/40	27/18352	2.70577e-05	0.000579485	0.000308552	CLU/HSPA1A/HSPA1B	3	Ast_3
GO:0055131	C3HC4-type RING finger domain binding	2/40	6/18352	6.90992e-05	0.00136604	0.00072736	HSPA1A/HSPA1B	2	Ast_3
GO:0030235	nitric-oxide synthase regulator activity	2/40	7/18352	9.66054e-05	0.0017734	0.000944264	HSP90AA1/HSP90AB1	2	Ast_3
GO:1901682	sulfur compound transmembrane transporter activity	3/40	42/18352	0.000103816	0.00177871	0.000947094	GJA1/SLC26A3/SLC7A11	3	Ast_3
GO:0042826	histone deacetylase binding	4/40	115/18352	0.000112349	0.0018046	0.000960877	HSP90AA1/HSP90AB1/HSPA1A/HSPA1B	4	Ast_3
GO:0048156	tau protein binding	3/40	45/18352	0.000127743	0.00183654	0.000977886	CLU/HSP90AA1/HSP90AB1	3	Ast_3
GO:0030911	TPR domain binding	2/40	8/18352	0.00012863	0.00183654	0.000977886	HSP90AA1/HSP90AB1	2	Ast_3
GO:0000774	adenyl-nucleotide exchange factor activity	2/40	10/18352	0.000206156	0.00278853	0.00148478	BAG3/HSPH1	2	Ast_3
GO:0001618	virus receptor activity	3/40	74/18352	0.000558589	0.00683606	0.00363993	CD81/HSPA1A/HSPA1B	3	Ast_3
GO:0140272	exogenous protein binding	3/40	74/18352	0.000558589	0.00683606	0.00363993	CD81/HSPA1A/HSPA1B	3	Ast_3
GO:0001540	amyloid-beta binding	3/40	77/18352	0.000627491	0.00733023	0.00390305	CLU/CRYAB/CST3	3	Ast_3
GO:0072349	modified amino acid transmembrane transporter activity	2/40	20/18352	0.000858514	0.00959296	0.00510786	GJA1/SLC7A11	2	Ast_3
GO:0001671	ATPase activator activity	2/40	25/18352	0.00134624	0.0139798	0.00744369	DNAJB1/DNAJB2	2	Ast_3
GO:0033218	amide binding	5/40	381/18352	0.0013599	0.0139798	0.00744369	CLU/CRYAB/CST3/HSP90AB1/PSAP	5	Ast_3
GO:0008144	drug binding	3/40	104/18352	0.00149988	0.014363	0.00764772	HSP90AB1/MT2A/MT3	3	Ast_3
GO:0015301	anion:anion antiporter activity	2/40	28/18352	0.00168927	0.014363	0.00764772	SLC26A3/SLC7A11	2	Ast_3
GO:0140323	solute:anion antiporter activity	2/40	28/18352	0.00168927	0.014363	0.00764772	SLC26A3/SLC7A11	2	Ast_3
GO:0002135	CTP binding	1/40	1/18352	0.0021796	0.014363	0.00764772	HSP90AB1	1	Ast_3
GO:0005294	neutral L-amino acid secondary active transmembrane transporter activity	1/40	1/18352	0.0021796	0.014363	0.00764772	SLC7A11	1	Ast_3
GO:0015327	cystine:glutamate antiporter activity	1/40	1/18352	0.0021796	0.014363	0.00764772	SLC7A11	1	Ast_3
GO:0015328	cystine secondary active transmembrane transporter activity	1/40	1/18352	0.0021796	0.014363	0.00764772	SLC7A11	1	Ast_3
GO:0017098	sulfonylurea receptor binding	1/40	1/18352	0.0021796	0.014363	0.00764772	HSP90AB1	1	Ast_3
GO:0031249	denatured protein binding	1/40	1/18352	0.0021796	0.014363	0.00764772	HSPA1A	1	Ast_3
GO:0033961	cis-stilbene-oxide hydrolase activity	1/40	1/18352	0.0021796	0.014363	0.00764772	EPHX1	1	Ast_3
GO:1901680	sulfur-containing amino acid secondary active transmembrane transporter activity	1/40	1/18352	0.0021796	0.014363	0.00764772	SLC7A11	1	Ast_3
GO:1905574	ganglioside GM2 binding	1/40	1/18352	0.0021796	0.014363	0.00764772	PSAP	1	Ast_3
GO:1905575	ganglioside GM3 binding	1/40	1/18352	0.0021796	0.014363	0.00764772	PSAP	1	Ast_3
GO:1905577	ganglioside GP1c binding	1/40	1/18352	0.0021796	0.014363	0.00764772	PSAP	1	Ast_3
GO:0005310	dicarboxylic acid transmembrane transporter activity	2/40	39/18352	0.00326177	0.0205964	0.0109668	SLC26A3/SLC7A11	2	Ast_3
GO:0002020	protease binding	3/40	137/18352	0.00328581	0.0205964	0.0109668	CST3/PSAP/UBC	3	Ast_3
GO:0030544	Hsp70 protein binding	2/40	42/18352	0.0037744	0.0230957	0.0122975	DNAJB1/DNAJB2	2	Ast_3
GO:0002134	UTP binding	1/40	2/18352	0.00435457	0.0252396	0.013439	HSP90AB1	1	Ast_3
GO:1905573	ganglioside GM1 binding	1/40	2/18352	0.00435457	0.0252396	0.013439	PSAP	1	Ast_3
GO:0042277	peptide binding	4/40	308/18352	0.00441938	0.0252396	0.013439	CLU/CRYAB/CST3/HSP90AB1	4	Ast_3
GO:0045296	cadherin binding	4/40	332/18352	0.00575553	0.0304891	0.0162342	BAG3/DNAJB1/HSP90AB1/HSPA1A	4	Ast_3
GO:0008426	protein kinase C inhibitor activity	1/40	3/18352	0.00652491	0.0304891	0.0162342	HSPB1	1	Ast_3
GO:0015410	manganese transmembrane transporter activity, phosphorylative mechanism	1/40	3/18352	0.00652491	0.0304891	0.0162342	ATP2C1	1	Ast_3
GO:0032557	pyrimidine ribonucleotide binding	1/40	3/18352	0.00652491	0.0304891	0.0162342	HSP90AB1	1	Ast_3
GO:0032564	dATP binding	1/40	3/18352	0.00652491	0.0304891	0.0162342	HSP90AB1	1	Ast_3
GO:0034634	glutathione transmembrane transporter activity	1/40	3/18352	0.00652491	0.0304891	0.0162342	GJA1	1	Ast_3
GO:0050220	prostaglandin-E synthase activity	1/40	3/18352	0.00652491	0.0304891	0.0162342	PTGES3	1	Ast_3
GO:0055077	gap junction hemi-channel activity	1/40	3/18352	0.00652491	0.0304891	0.0162342	GJA1	1	Ast_3
GO:0086075	gap junction channel activity involved in cardiac conduction electrical coupling	1/40	3/18352	0.00652491	0.0304891	0.0162342	GJA1	1	Ast_3
GO:1905576	ganglioside GT1b binding	1/40	3/18352	0.00652491	0.0304891	0.0162342	PSAP	1	Ast_3
GO:0060589	nucleoside-triphosphatase regulator activity	4/40	348/18352	0.00678255	0.0311271	0.0165739	BAG3/DNAJB1/DNAJB2/HSPH1	4	Ast_3
GO:0004869	cysteine-type endopeptidase inhibitor activity	2/40	59/18352	0.00732757	0.0330384	0.0175916	CST3/MT3	2	Ast_3
GO:0019887	protein kinase regulator activity	3/40	185/18352	0.00757262	0.0335545	0.0178664	HSP90AB1/HSPB1/MT3	3	Ast_3
GO:0032558	adenyl deoxyribonucleotide binding	1/40	4/18352	0.00869064	0.0366147	0.0194958	HSP90AB1	1	Ast_3
GO:0035594	ganglioside binding	1/40	4/18352	0.00869064	0.0366147	0.0194958	PSAP	1	Ast_3
GO:0042937	tripeptide transmembrane transporter activity	1/40	4/18352	0.00869064	0.0366147	0.0194958	GJA1	1	Ast_3
GO:0032554	purine deoxyribonucleotide binding	1/40	5/18352	0.0108518	0.0423182	0.0225327	HSP90AB1	1	Ast_3
GO:0033592	RNA strand annealing activity	1/40	5/18352	0.0108518	0.0423182	0.0225327	FXR1	1	Ast_3
GO:0046870	cadmium ion binding	1/40	5/18352	0.0108518	0.0423182	0.0225327	MT3	1	Ast_3
GO:0097100	supercoiled DNA binding	1/40	5/18352	0.0108518	0.0423182	0.0225327	HMGB1	1	Ast_3
GO:0019207	kinase regulator activity	3/40	216/18352	0.0115342	0.0423182	0.0225327	HSP90AB1/HSPB1/MT3	3	Ast_3
GO:0003725	double-stranded RNA binding	2/40	76/18352	0.0119246	0.0423182	0.0225327	FXR1/HSP90AB1	2	Ast_3
GO:0043130	ubiquitin binding	2/40	76/18352	0.0119246	0.0423182	0.0225327	DNAJB2/HSPB1	2	Ast_3
GO:0004111	creatine kinase activity	1/40	6/18352	0.0130083	0.0423182	0.0225327	CKB	1	Ast_3
GO:0004301	epoxide hydrolase activity	1/40	6/18352	0.0130083	0.0423182	0.0225327	EPHX1	1	Ast_3
GO:0004565	beta-galactosidase activity	1/40	6/18352	0.0130083	0.0423182	0.0225327	PSAP	1	Ast_3
GO:0019103	pyrimidine nucleotide binding	1/40	6/18352	0.0130083	0.0423182	0.0225327	HSP90AB1	1	Ast_3
GO:0019958	C-X-C chemokine binding	1/40	6/18352	0.0130083	0.0423182	0.0225327	HMGB1	1	Ast_3
GO:0030882	lipid antigen binding	1/40	6/18352	0.0130083	0.0423182	0.0225327	PSAP	1	Ast_3
GO:0032552	deoxyribonucleotide binding	1/40	6/18352	0.0130083	0.0423182	0.0225327	HSP90AB1	1	Ast_3
GO:0035673	oligopeptide transmembrane transporter activity	1/40	6/18352	0.0130083	0.0423182	0.0225327	GJA1	1	Ast_3
GO:0042289	MHC class II protein binding	1/40	6/18352	0.0130083	0.0423182	0.0225327	CD81	1	Ast_3
GO:0071253	connexin binding	1/40	6/18352	0.0130083	0.0423182	0.0225327	GJA1	1	Ast_3
GO:1903763	gap junction channel activity involved in cell communication by electrical coupling	1/40	6/18352	0.0130083	0.0423182	0.0225327	GJA1	1	Ast_3
GO:0016887	ATPase activity	4/40	423/18352	0.0132169	0.0424593	0.0226078	ATP2C1/HSP90AA1/HSPA1A/HSPA1B	4	Ast_3
GO:0022853	active ion transmembrane transporter activity	3/40	229/18352	0.0134912	0.0428054	0.0227921	ATP2C1/SLC26A3/SLC7A11	3	Ast_3
GO:0015297	antiporter activity	2/40	83/18352	0.0141028	0.0437496	0.0232949	SLC26A3/SLC7A11	2	Ast_3
GO:0008514	organic anion transmembrane transporter activity	3/40	233/18352	0.0141292	0.0437496	0.0232949	GJA1/SLC26A3/SLC7A11	3	Ast_3
GO:0016209	antioxidant activity	2/40	86/18352	0.0150852	0.0442748	0.0235746	MT3/SELENOW	2	Ast_3
GO:0000099	sulfur amino acid transmembrane transporter activity	1/40	7/18352	0.0151603	0.0442748	0.0235746	SLC7A11	1	Ast_3
GO:0003720	telomerase activity	1/40	7/18352	0.0151603	0.0442748	0.0235746	PTGES3	1	Ast_3
GO:0016775	phosphotransferase activity, nitrogenous group as acceptor	1/40	7/18352	0.0151603	0.0442748	0.0235746	CKB	1	Ast_3
GO:1990226	histone methyltransferase binding	1/40	7/18352	0.0151603	0.0442748	0.0235746	HSP90AB1	1	Ast_3
GO:0000405	bubble DNA binding	1/40	8/18352	0.0173076	0.0488798	0.0260265	HMGB1	1	Ast_3
GO:0015925	galactosidase activity	1/40	8/18352	0.0173076	0.0488798	0.0260265	PSAP	1	Ast_3
GO:0043008	ATP-dependent protein binding	1/40	8/18352	0.0173076	0.0488798	0.0260265	HSP90AB1	1	Ast_3
GO:0032182	ubiquitin-like protein binding	2/40	94/18352	0.0178444	0.0498479	0.026542	DNAJB2/HSPB1	2	Ast_3
GO:0005384	manganese ion transmembrane transporter activity	1/40	9/18352	0.0194504	0.0526186	0.0280172	ATP2C1	1	Ast_3
GO:0005388	calcium transmembrane transporter activity, phosphorylative mechanism	1/40	9/18352	0.0194504	0.0526186	0.0280172	ATP2C1	1	Ast_3
GO:0043208	glycosphingolipid binding	1/40	9/18352	0.0194504	0.0526186	0.0280172	PSAP	1	Ast_3
GO:0016803	ether hydrolase activity	1/40	10/18352	0.0215887	0.0560434	0.0298408	EPHX1	1	Ast_3
GO:0019531	oxalate transmembrane transporter activity	1/40	10/18352	0.0215887	0.0560434	0.0298408	SLC26A3	1	Ast_3
GO:0070181	small ribosomal subunit rRNA binding	1/40	10/18352	0.0215887	0.0560434	0.0298408	MRPS6	1	Ast_3
GO:0140036	ubiquitin-dependent protein binding	1/40	10/18352	0.0215887	0.0560434	0.0298408	DNAJB2	1	Ast_3
GO:0047485	protein N-terminus binding	2/40	107/18352	0.0227449	0.0584544	0.0311246	HSPA1A/HSPA1B	2	Ast_3
GO:0008199	ferric iron binding	1/40	11/18352	0.0237224	0.0586217	0.0312137	FTL	1	Ast_3
GO:0016801	hydrolase activity, acting on ether bonds	1/40	11/18352	0.0237224	0.0586217	0.0312137	EPHX1	1	Ast_3
GO:0050786	RAGE receptor binding	1/40	11/18352	0.0237224	0.0586217	0.0312137	HMGB1	1	Ast_3
GO:1990459	transferrin receptor binding	1/40	11/18352	0.0237224	0.0586217	0.0312137	CD81	1	Ast_3
GO:0001664	G protein-coupled receptor binding	3/40	293/18352	0.0257648	0.0620921	0.0330615	HSPA1A/HSPA1B/PSAP	3	Ast_3
GO:0003964	RNA-directed DNA polymerase activity	1/40	12/18352	0.0258516	0.0620921	0.0330615	PTGES3	1	Ast_3
GO:0140035	ubiquitination-like modification-dependent protein binding	1/40	12/18352	0.0258516	0.0620921	0.0330615	DNAJB2	1	Ast_3
GO:0008271	secondary active sulfate transmembrane transporter activity	1/40	13/18352	0.0279762	0.0653626	0.0348029	SLC26A3	1	Ast_3
GO:0031386	protein tag	1/40	13/18352	0.0279762	0.0653626	0.0348029	UBC	1	Ast_3
GO:0097617	annealing activity	1/40	13/18352	0.0279762	0.0653626	0.0348029	FXR1	1	Ast_3
GO:0005313	L-glutamate transmembrane transporter activity	1/40	14/18352	0.0300963	0.0690603	0.0367718	SLC7A11	1	Ast_3
GO:0015562	efflux transmembrane transporter activity	1/40	14/18352	0.0300963	0.0690603	0.0367718	GJA1	1	Ast_3
GO:0015172	acidic amino acid transmembrane transporter activity	1/40	16/18352	0.0343231	0.0773774	0.0412004	SLC7A11	1	Ast_3
GO:0097001	ceramide binding	1/40	16/18352	0.0343231	0.0773774	0.0412004	PSAP	1	Ast_3
GO:0000400	four-way junction DNA binding	1/40	17/18352	0.0364297	0.0800208	0.0426078	HMGB1	1	Ast_3
GO:0008553	proton-exporting ATPase activity, phosphorylative mechanism	1/40	17/18352	0.0364297	0.0800208	0.0426078	ATP2C1	1	Ast_3
GO:0015116	sulfate transmembrane transporter activity	1/40	17/18352	0.0364297	0.0800208	0.0426078	SLC26A3	1	Ast_3
GO:0008301	DNA binding, bending	1/40	18/18352	0.0385318	0.0836223	0.0445255	HMGB1	1	Ast_3
GO:0022804	active transmembrane transporter activity	3/40	344/18352	0.0387201	0.0836223	0.0445255	ATP2C1/SLC26A3/SLC7A11	3	Ast_3
GO:0005178	integrin binding	2/40	144/18352	0.0392706	0.0841044	0.0447822	CD81/HMGB1	2	Ast_3
GO:0008509	anion transmembrane transporter activity	3/40	357/18352	0.0424675	0.0901996	0.0480276	GJA1/SLC26A3/SLC7A11	3	Ast_3
GO:0005243	gap junction channel activity	1/40	21/18352	0.0448115	0.0922363	0.0491121	GJA1	1	Ast_3
GO:0015106	bicarbonate transmembrane transporter activity	1/40	21/18352	0.0448115	0.0922363	0.0491121	SLC26A3	1	Ast_3
GO:0050750	low-density lipoprotein particle receptor binding	1/40	21/18352	0.0448115	0.0922363	0.0491121	CLU	1	Ast_3
GO:0015631	tubulin binding	3/40	365/18352	0.044862	0.0922363	0.0491121	CRYAB/GJA1/HSPH1	3	Ast_3
GO:0046943	carboxylic acid transmembrane transporter activity	2/40	162/18352	0.0485438	0.0990139	0.0527209	SLC26A3/SLC7A11	2	Ast_3
GO:0005342	organic acid transmembrane transporter activity	2/40	163/18352	0.0490805	0.0993203	0.0528841	SLC26A3/SLC7A11	2	Ast_3
GO:0004857	enzyme inhibitor activity	3/40	383/18352	0.0504928	0.10138	0.0539808	CST3/HSPB1/MT3	3	Ast_3
GO:0005212	structural constituent of eye lens	1/40	24/18352	0.0510511	0.101706	0.0541546	CRYAB	1	Ast_3
GO:0043027	cysteine-type endopeptidase inhibitor activity involved in apoptotic process	1/40	25/18352	0.0531222	0.103427	0.0550708	MT3	1	Ast_3
GO:0046625	sphingolipid binding	1/40	25/18352	0.0531222	0.103427	0.0550708	PSAP	1	Ast_3
GO:0051861	glycolipid binding	1/40	25/18352	0.0531222	0.103427	0.0550708	PSAP	1	Ast_3
GO:0004435	phosphatidylinositol phospholipase C activity	1/40	26/18352	0.0551888	0.105063	0.0559418	PLCG2	1	Ast_3
GO:0008198	ferrous iron binding	1/40	26/18352	0.0551888	0.105063	0.0559418	FTL	1	Ast_3
GO:0070325	lipoprotein particle receptor binding	1/40	26/18352	0.0551888	0.105063	0.0559418	CLU	1	Ast_3
GO:0004629	phospholipase C activity	1/40	28/18352	0.0593089	0.112076	0.0596761	PLCG2	1	Ast_3
GO:0004866	endopeptidase inhibitor activity	2/40	183/18352	0.0602577	0.113038	0.0601883	CST3/MT3	2	Ast_3
GO:0004181	metallocarboxypeptidase activity	1/40	29/18352	0.0613623	0.114276	0.0608475	AEBP1	1	Ast_3
GO:0022829	wide pore channel activity	1/40	30/18352	0.0634114	0.116179	0.0618608	GJA1	1	Ast_3
GO:0045505	dynein intermediate chain binding	1/40	30/18352	0.0634114	0.116179	0.0618608	BAG3	1	Ast_3
GO:0030414	peptidase inhibitor activity	2/40	189/18352	0.0637678	0.116179	0.0618608	CST3/MT3	2	Ast_3
GO:0009678	pyrophosphate hydrolysis-driven proton transmembrane transporter activity	1/40	31/18352	0.0654561	0.116179	0.0618608	ATP2C1	1	Ast_3
GO:0030291	protein serine/threonine kinase inhibitor activity	1/40	31/18352	0.0654561	0.116179	0.0618608	HSPB1	1	Ast_3
GO:1904680	peptide transmembrane transporter activity	1/40	31/18352	0.0654561	0.116179	0.0618608	GJA1	1	Ast_3
GO:0061135	endopeptidase regulator activity	2/40	192/18352	0.0655487	0.116179	0.0618608	CST3/MT3	2	Ast_3
GO:0003714	transcription corepressor activity	2/40	194/18352	0.0667452	0.11749	0.0625586	DNAJB1/HSPA1A	2	Ast_3
GO:0001530	lipopolysaccharide binding	1/40	33/18352	0.0695326	0.119932	0.0638589	HMGB1	1	Ast_3
GO:0015662	ion transmembrane transporter activity, phosphorylative mechanism	1/40	33/18352	0.0695326	0.119932	0.0638589	ATP2C1	1	Ast_3
GO:0019956	chemokine binding	1/40	33/18352	0.0695326	0.119932	0.0638589	HMGB1	1	Ast_3
GO:0000217	DNA secondary structure binding	1/40	34/18352	0.0715642	0.121	0.0644276	HMGB1	1	Ast_3
GO:0005154	epidermal growth factor receptor binding	1/40	34/18352	0.0715642	0.121	0.0644276	LINGO1	1	Ast_3
GO:0015175	neutral amino acid transmembrane transporter activity	1/40	34/18352	0.0715642	0.121	0.0644276	SLC7A11	1	Ast_3
GO:0034061	DNA polymerase activity	1/40	36/18352	0.0756147	0.127013	0.0676292	PTGES3	1	Ast_3
GO:0042056	chemoattractant activity	1/40	37/18352	0.0776334	0.128721	0.0685389	HMGB1	1	Ast_3
GO:0046915	transition metal ion transmembrane transporter activity	1/40	37/18352	0.0776334	0.128721	0.0685389	ATP2C1	1	Ast_3
GO:0043014	alpha-tubulin binding	1/40	38/18352	0.0796479	0.131215	0.0698666	HSPH1	1	Ast_3
GO:0001784	phosphotyrosine residue binding	1/40	42/18352	0.0876629	0.141694	0.0754464	PLCG2	1	Ast_3
GO:0042287	MHC protein binding	1/40	42/18352	0.0876629	0.141694	0.0754464	CD81	1	Ast_3
GO:0051879	Hsp90 protein binding	1/40	42/18352	0.0876629	0.141694	0.0754464	PTGES3	1	Ast_3
GO:0061134	peptidase regulator activity	2/40	229/18352	0.088807	0.142232	0.0757328	CST3/MT3	2	Ast_3
GO:0004180	carboxypeptidase activity	1/40	43/18352	0.089656	0.142232	0.0757328	AEBP1	1	Ast_3
GO:0043028	cysteine-type endopeptidase regulator activity involved in apoptotic process	1/40	43/18352	0.089656	0.142232	0.0757328	MT3	1	Ast_3
GO:0015291	secondary active transmembrane transporter activity	2/40	236/18352	0.0934529	0.147197	0.0783767	SLC26A3/SLC7A11	2	Ast_3
GO:0003712	transcription coregulator activity	3/40	498/18352	0.0939315	0.147197	0.0783767	DNAJB1/HMGB1/HSPA1A	3	Ast_3
GO:0015485	cholesterol binding	1/40	49/18352	0.101526	0.158134	0.0841999	CD81	1	Ast_3
GO:0016860	intramolecular oxidoreductase activity	1/40	50/18352	0.103489	0.160221	0.0853113	PTGES3	1	Ast_3
GO:0042887	amide transmembrane transporter activity	1/40	51/18352	0.105449	0.162277	0.086406	GJA1	1	Ast_3
GO:0045309	protein phosphorylated amino acid binding	1/40	53/18352	0.109355	0.167287	0.0890735	PLCG2	1	Ast_3
GO:0019829	ATPase-coupled cation transmembrane transporter activity	1/40	54/18352	0.111302	0.169258	0.0901228	ATP2C1	1	Ast_3
GO:0005080	protein kinase C binding	1/40	55/18352	0.113244	0.171199	0.0911565	HSPB1	1	Ast_3
GO:0001786	phosphatidylserine binding	1/40	58/18352	0.119048	0.17788	0.0947136	HMGB1	1	Ast_3
GO:0042625	ATPase-coupled ion transmembrane transporter activity	1/40	58/18352	0.119048	0.17788	0.0947136	ATP2C1	1	Ast_3
GO:0015179	L-amino acid transmembrane transporter activity	1/40	59/18352	0.120974	0.17868	0.0951398	SLC7A11	1	Ast_3
GO:0032934	sterol binding	1/40	59/18352	0.120974	0.17868	0.0951398	CD81	1	Ast_3
GO:0005507	copper ion binding	1/40	60/18352	0.122896	0.179456	0.0955532	MT3	1	Ast_3
GO:0097110	scaffold protein binding	1/40	60/18352	0.122896	0.179456	0.0955532	HSP90AA1	1	Ast_3
GO:0008235	metalloexopeptidase activity	1/40	64/18352	0.130544	0.188481	0.100359	AEBP1	1	Ast_3
GO:0019843	rRNA binding	1/40	64/18352	0.130544	0.188481	0.100359	MRPS6	1	Ast_3
GO:0003684	damaged DNA binding	1/40	65/18352	0.132445	0.189102	0.100689	HMGB1	1	Ast_3
GO:0004860	protein kinase inhibitor activity	1/40	65/18352	0.132445	0.189102	0.100689	HSPB1	1	Ast_3
GO:0019210	kinase inhibitor activity	1/40	69/18352	0.140012	0.198801	0.105854	HSPB1	1	Ast_3
GO:0005518	collagen binding	1/40	70/18352	0.141893	0.200366	0.106687	AEBP1	1	Ast_3
GO:0033293	monocarboxylic acid binding	1/40	72/18352	0.145644	0.204538	0.108908	PSAP	1	Ast_3
GO:0070491	repressing transcription factor binding	1/40	74/18352	0.149379	0.208644	0.111094	HMGB1	1	Ast_3
GO:0015171	amino acid transmembrane transporter activity	1/40	82/18352	0.16416	0.226824	0.120775	SLC7A11	1	Ast_3
GO:0030295	protein kinase activator activity	1/40	82/18352	0.16416	0.226824	0.120775	MT3	1	Ast_3
GO:0008013	beta-catenin binding	1/40	85/18352	0.169639	0.230673	0.122824	GJA1	1	Ast_3
GO:0030165	PDZ domain binding	1/40	85/18352	0.169639	0.230673	0.122824	GJA1	1	Ast_3
GO:0051219	phosphoprotein binding	1/40	85/18352	0.169639	0.230673	0.122824	PLCG2	1	Ast_3
GO:0043178	alcohol binding	1/40	86/18352	0.171457	0.231918	0.123487	CD81	1	Ast_3
GO:0140297	DNA-binding transcription factor binding	2/40	347/18352	0.174654	0.234304	0.124758	HMGB1/HSPB1	2	Ast_3
GO:0051117	ATPase binding	1/40	88/18352	0.175082	0.234304	0.124758	DNAJB1	1	Ast_3
GO:0008081	phosphoric diester hydrolase activity	1/40	89/18352	0.176889	0.234304	0.124758	PLCG2	1	Ast_3
GO:0019209	kinase activator activity	1/40	89/18352	0.176889	0.234304	0.124758	MT3	1	Ast_3
GO:0003727	single-stranded RNA binding	1/40	90/18352	0.178691	0.234304	0.124758	FXR1	1	Ast_3
GO:0072341	modified amino acid binding	1/40	90/18352	0.178691	0.234304	0.124758	HMGB1	1	Ast_3
GO:0008238	exopeptidase activity	1/40	95/18352	0.187648	0.244799	0.130346	AEBP1	1	Ast_3
GO:0004553	hydrolase activity, hydrolyzing O-glycosyl compounds	1/40	96/18352	0.189428	0.245873	0.130917	PSAP	1	Ast_3
GO:1990782	protein tyrosine kinase binding	1/40	98/18352	0.192976	0.24922	0.1327	HSP90AA1	1	Ast_3
GO:0042626	ATPase-coupled transmembrane transporter activity	1/40	100/18352	0.196509	0.252514	0.134453	ATP2C1	1	Ast_3
GO:0015108	chloride transmembrane transporter activity	1/40	102/18352	0.200027	0.255756	0.13618	SLC26A3	1	Ast_3
GO:0004620	phospholipase activity	1/40	105/18352	0.205276	0.261168	0.139061	PLCG2	1	Ast_3
GO:0005496	steroid binding	1/40	106/18352	0.207018	0.262087	0.139551	CD81	1	Ast_3
GO:0015399	primary active transmembrane transporter activity	1/40	107/18352	0.208756	0.262992	0.140033	ATP2C1	1	Ast_3
GO:0003697	single-stranded DNA binding	1/40	114/18352	0.220822	0.276835	0.147403	HMGB1	1	Ast_3
GO:0005088	Ras guanyl-nucleotide exchange factor activity	1/40	115/18352	0.222531	0.277623	0.147823	RASGEF1B	1	Ast_3
GO:0003730	mRNA 3'-UTR binding	1/40	117/18352	0.225937	0.280512	0.149361	FXR1	1	Ast_3
GO:0015078	proton transmembrane transporter activity	1/40	127/18352	0.242755	0.299942	0.159707	ATP2C1	1	Ast_3
GO:0016298	lipase activity	1/40	130/18352	0.24773	0.304625	0.1622	PLCG2	1	Ast_3
GO:0017124	SH3 domain binding	1/40	131/18352	0.249381	0.304869	0.16233	GJA1	1	Ast_3
GO:0044325	ion channel binding	1/40	132/18352	0.251029	0.304869	0.16233	HSP90AB1	1	Ast_3
GO:0016779	nucleotidyltransferase activity	1/40	133/18352	0.252673	0.304869	0.16233	PTGES3	1	Ast_3
GO:0016798	hydrolase activity, acting on glycosyl bonds	1/40	133/18352	0.252673	0.304869	0.16233	PSAP	1	Ast_3
GO:0015085	calcium ion transmembrane transporter activity	1/40	134/18352	0.254314	0.305415	0.162621	ATP2C1	1	Ast_3
GO:0019955	cytokine binding	1/40	135/18352	0.255951	0.305951	0.162907	HMGB1	1	Ast_3
GO:0005543	phospholipid binding	2/40	454/18352	0.26031	0.309721	0.164914	HMGB1/PSAP	2	Ast_3
GO:0045182	translation regulator activity	1/40	139/18352	0.262465	0.310846	0.165513	FXR1	1	Ast_3
GO:0070851	growth factor receptor binding	1/40	141/18352	0.265702	0.313235	0.166785	LINGO1	1	Ast_3
GO:0015103	inorganic anion transmembrane transporter activity	1/40	145/18352	0.272132	0.319352	0.170042	SLC26A3	1	Ast_3
GO:0005506	iron ion binding	1/40	151/18352	0.281676	0.329048	0.175205	FTL	1	Ast_3
GO:0140030	modification-dependent protein binding	1/40	153/18352	0.28483	0.331227	0.176365	DNAJB2	1	Ast_3
GO:0016853	isomerase activity	1/40	156/18352	0.289535	0.335183	0.178471	PTGES3	1	Ast_3
GO:0072509	divalent inorganic cation transmembrane transporter activity	1/40	162/18352	0.298856	0.344421	0.18339	ATP2C1	1	Ast_3
GO:0003823	antigen binding	1/40	168/18352	0.308057	0.353441	0.188193	PSAP	1	Ast_3
GO:0005201	extracellular matrix structural constituent	1/40	169/18352	0.309579	0.353609	0.188282	AEBP1	1	Ast_3
GO:0008237	metallopeptidase activity	1/40	189/18352	0.339345	0.384192	0.204567	AEBP1	1	Ast_3
GO:0016829	lyase activity	1/40	189/18352	0.339345	0.384192	0.204567	HMGB1	1	Ast_3
GO:0005516	calmodulin binding	1/40	200/18352	0.355178	0.400355	0.213173	AEBP1	1	Ast_3
GO:0003735	structural constituent of ribosome	1/40	202/18352	0.358017	0.401792	0.213938	MRPS6	1	Ast_3
GO:0140097	catalytic activity, acting on DNA	1/40	209/18352	0.367857	0.411041	0.218863	PTGES3	1	Ast_3
GO:0031406	carboxylic acid binding	1/40	212/18352	0.372029	0.413903	0.220387	PSAP	1	Ast_3
GO:0005085	guanyl-nucleotide exchange factor activity	1/40	215/18352	0.376175	0.416711	0.221882	RASGEF1B	1	Ast_3
GO:0043177	organic acid binding	1/40	224/18352	0.388451	0.428463	0.228139	PSAP	1	Ast_3
GO:0005125	cytokine activity	1/40	235/18352	0.403136	0.44276	0.235752	HMGB1	1	Ast_3
GO:0008017	microtubule binding	1/40	265/18352	0.441459	0.481389	0.25632	CRYAB	1	Ast_3
GO:0003713	transcription coactivator activity	1/40	267/18352	0.443927	0.481389	0.25632	HMGB1	1	Ast_3
GO:0061629	RNA polymerase II-specific DNA-binding transcription factor binding	1/40	267/18352	0.443927	0.481389	0.25632	HSPB1	1	Ast_3
GO:0060090	molecular adaptor activity	1/40	316/18352	0.501174	0.541184	0.288158	PDE4DIP	1	Ast_3
GO:0046982	protein heterodimerization activity	1/40	321/18352	0.506681	0.544842	0.290106	FXR1	1	Ast_3
GO:0001227	DNA-binding transcription repressor activity, RNA polymerase II-specific	1/40	335/18352	0.521789	0.557563	0.29688	AEBP1	1	Ast_3
GO:0001217	DNA-binding transcription repressor activity	1/40	336/18352	0.522851	0.557563	0.29688	AEBP1	1	Ast_3
GO:0042578	phosphoric ester hydrolase activity	1/40	369/18352	0.556626	0.591127	0.314751	PLCG2	1	Ast_3
GO:0005525	GTP binding	1/40	376/18352	0.563484	0.593326	0.315922	HSP90AB1	1	Ast_3
GO:0032550	purine ribonucleoside binding	1/40	380/18352	0.567357	0.593326	0.315922	HSP90AB1	1	Ast_3
GO:0015077	monovalent inorganic cation transmembrane transporter activity	1/40	381/18352	0.56832	0.593326	0.315922	ATP2C1	1	Ast_3
GO:0001883	purine nucleoside binding	1/40	383/18352	0.57024	0.593326	0.315922	HSP90AB1	1	Ast_3
GO:0032549	ribonucleoside binding	1/40	383/18352	0.57024	0.593326	0.315922	HSP90AB1	1	Ast_3
GO:0001882	nucleoside binding	1/40	389/18352	0.575949	0.59685	0.317798	HSP90AB1	1	Ast_3
GO:0019001	guanyl nucleotide binding	1/40	397/18352	0.583446	0.599782	0.31936	HSP90AB1	1	Ast_3
GO:0032561	guanyl ribonucleotide binding	1/40	397/18352	0.583446	0.599782	0.31936	HSP90AB1	1	Ast_3
GO:0017016	Ras GTPase binding	1/40	415/18352	0.599845	0.614184	0.327028	RASGEF1B	1	Ast_3
GO:0031267	small GTPase binding	1/40	428/18352	0.611295	0.62096	0.330636	RASGEF1B	1	Ast_3
GO:0046873	metal ion transmembrane transporter activity	1/40	428/18352	0.611295	0.62096	0.330636	ATP2C1	1	Ast_3
GO:0015267	channel activity	1/40	479/18352	0.65321	0.659115	0.350952	GJA1	1	Ast_3
GO:0022803	passive transmembrane transporter activity	1/40	480/18352	0.653986	0.659115	0.350952	GJA1	1	Ast_3
GO:0048018	receptor ligand activity	1/40	487/18352	0.659372	0.661947	0.35246	HMGB1	1	Ast_3
GO:0030546	signaling receptor activator activity	1/40	492/18352	0.663168	0.663168	0.35311	HMGB1	1	Ast_3
GO:0001540	amyloid-beta binding	4/35	77/18352	1.35876e-05	0.00173431	0.000920216	APOE/CLU/CST3/ITM2C	4	Ast_2
GO:0005314	high-affinity glutamate transmembrane transporter activity	2/35	4/18352	2.11501e-05	0.00173431	0.000920216	SLC1A2/SLC1A3	2	Ast_2
GO:0015501	glutamate:sodium symporter activity	2/35	4/18352	2.11501e-05	0.00173431	0.000920216	SLC1A2/SLC1A3	2	Ast_2
GO:0008509	anion transmembrane transporter activity	6/35	357/18352	5.23534e-05	0.00321973	0.00170837	GABRA2/GJA1/SLC1A2/SLC1A3/SLCO1C1/TTYH1	6	Ast_2
GO:0017153	sodium:dicarboxylate symporter activity	2/35	7/18352	7.37596e-05	0.00362897	0.00192551	SLC1A2/SLC1A3	2	Ast_2
GO:0016595	glutamate binding	2/35	10/18352	0.000157489	0.00645705	0.00342607	GLUL/SLC1A3	2	Ast_2
GO:0042277	peptide binding	5/35	308/18352	0.000276821	0.0089258	0.00473598	APOE/CLU/CST3/GPR37L1/ITM2C	5	Ast_2
GO:0005313	L-glutamate transmembrane transporter activity	2/35	14/18352	0.000316955	0.0089258	0.00473598	SLC1A2/SLC1A3	2	Ast_2
GO:0005283	amino acid:sodium symporter activity	2/35	15/18352	0.000365279	0.0089258	0.00473598	SLC1A2/SLC1A3	2	Ast_2
GO:0004866	endopeptidase inhibitor activity	4/35	183/18352	0.000393416	0.0089258	0.00473598	AGT/CST3/GAPDH/MT3	4	Ast_2
GO:0015172	acidic amino acid transmembrane transporter activity	2/35	16/18352	0.000416962	0.0089258	0.00473598	SLC1A2/SLC1A3	2	Ast_2
GO:0030414	peptidase inhibitor activity	4/35	189/18352	0.000444465	0.0089258	0.00473598	AGT/CST3/GAPDH/MT3	4	Ast_2
GO:0061135	endopeptidase regulator activity	4/35	192/18352	0.000471688	0.0089258	0.00473598	AGT/CST3/GAPDH/MT3	4	Ast_2
GO:0005416	amino acid:cation symporter activity	2/35	19/18352	0.00059204	0.010403	0.00551977	SLC1A2/SLC1A3	2	Ast_2
GO:0050750	low-density lipoprotein particle receptor binding	2/35	21/18352	0.000725327	0.0108199	0.00574099	APOE/CLU	2	Ast_2
GO:0033218	amide binding	5/35	381/18352	0.00073029	0.0108199	0.00574099	APOE/CLU/CST3/GPR37L1/ITM2C	5	Ast_2
GO:0004857	enzyme inhibitor activity	5/35	383/18352	0.000747718	0.0108199	0.00574099	AGT/CST3/GAPDH/MT3/PTN	5	Ast_2
GO:0022853	active ion transmembrane transporter activity	4/35	229/18352	0.000912719	0.0118173	0.0062702	ATP1B2/SLC1A2/SLC1A3/SLCO1C1	4	Ast_2
GO:0061134	peptidase regulator activity	4/35	229/18352	0.000912719	0.0118173	0.0062702	AGT/CST3/GAPDH/MT3	4	Ast_2
GO:0008514	organic anion transmembrane transporter activity	4/35	233/18352	0.000973361	0.0119723	0.00635246	GJA1/SLC1A2/SLC1A3/SLCO1C1	4	Ast_2
GO:0070325	lipoprotein particle receptor binding	2/35	26/18352	0.00111583	0.0130712	0.0069355	APOE/CLU	2	Ast_2
GO:0005343	organic acid:sodium symporter activity	2/35	30/18352	0.00148637	0.0166203	0.00881865	SLC1A2/SLC1A3	2	Ast_2
GO:0004356	glutamate-ammonia ligase activity	1/35	1/18352	0.00190715	0.0173762	0.00921975	GLUL	1	Ast_2
GO:0016211	ammonia ligase activity	1/35	1/18352	0.00190715	0.0173762	0.00921975	GLUL	1	Ast_2
GO:0031703	type 2 angiotensin receptor binding	1/35	1/18352	0.00190715	0.0173762	0.00921975	AGT	1	Ast_2
GO:0035605	peptidyl-cysteine S-nitrosylase activity	1/35	1/18352	0.00190715	0.0173762	0.00921975	GAPDH	1	Ast_2
GO:0046911	metal chelating activity	1/35	1/18352	0.00190715	0.0173762	0.00921975	APOE	1	Ast_2
GO:0043394	proteoglycan binding	2/35	36/18352	0.00213729	0.0181301	0.00961973	APOE/PTN	2	Ast_2
GO:0097718	disordered domain specific binding	2/35	36/18352	0.00213729	0.0181301	0.00961973	GAPDH/GJA1	2	Ast_2
GO:0005310	dicarboxylic acid transmembrane transporter activity	2/35	39/18352	0.00250486	0.0205399	0.0108983	SLC1A2/SLC1A3	2	Ast_2
GO:0015081	sodium ion transmembrane transporter activity	3/35	152/18352	0.00300217	0.0238237	0.0126407	ATP1B2/SLC1A2/SLC1A3	3	Ast_2
GO:0048156	tau protein binding	2/35	45/18352	0.00332268	0.0246697	0.0130896	APOE/CLU	2	Ast_2
GO:0046943	carboxylic acid transmembrane transporter activity	3/35	162/18352	0.00359204	0.0246697	0.0130896	SLC1A2/SLC1A3/SLCO1C1	3	Ast_2
GO:0005342	organic acid transmembrane transporter activity	3/35	163/18352	0.00365464	0.0246697	0.0130896	SLC1A2/SLC1A3/SLCO1C1	3	Ast_2
GO:0004365	glyceraldehyde-3-phosphate dehydrogenase (NAD+) (phosphorylating) activity	1/35	2/18352	0.00381076	0.0246697	0.0130896	GAPDH	1	Ast_2
GO:0016880	acid-ammonia (or amide) ligase activity	1/35	2/18352	0.00381076	0.0246697	0.0130896	GLUL	1	Ast_2
GO:0036505	prosaposin receptor activity	1/35	2/18352	0.00381076	0.0246697	0.0130896	GPR37L1	1	Ast_2
GO:0043891	glyceraldehyde-3-phosphate dehydrogenase (NAD(P)+) (phosphorylating) activity	1/35	2/18352	0.00381076	0.0246697	0.0130896	GAPDH	1	Ast_2
GO:0022804	active transmembrane transporter activity	4/35	344/18352	0.00401601	0.0253317	0.0134409	ATP1B2/SLC1A2/SLC1A3/SLCO1C1	4	Ast_2
GO:0004869	cysteine-type endopeptidase inhibitor activity	2/35	59/18352	0.00564741	0.0298908	0.0158599	CST3/MT3	2	Ast_2
GO:0015179	L-amino acid transmembrane transporter activity	2/35	59/18352	0.00564741	0.0298908	0.0158599	SLC1A2/SLC1A3	2	Ast_2
GO:0016597	amino acid binding	2/35	59/18352	0.00564741	0.0298908	0.0158599	GLUL/SLC1A3	2	Ast_2
GO:0034634	glutathione transmembrane transporter activity	1/35	3/18352	0.00571085	0.0298908	0.0158599	GJA1	1	Ast_2
GO:0035373	chondroitin sulfate proteoglycan binding	1/35	3/18352	0.00571085	0.0298908	0.0158599	PTN	1	Ast_2
GO:0055077	gap junction hemi-channel activity	1/35	3/18352	0.00571085	0.0298908	0.0158599	GJA1	1	Ast_2
GO:0086075	gap junction channel activity involved in cardiac conduction electrical coupling	1/35	3/18352	0.00571085	0.0298908	0.0158599	GJA1	1	Ast_2
GO:1904399	heparan sulfate binding	1/35	3/18352	0.00571085	0.0298908	0.0158599	PTN	1	Ast_2
GO:0042937	tripeptide transmembrane transporter activity	1/35	4/18352	0.00760742	0.0366946	0.01947	GJA1	1	Ast_2
GO:0070053	thrombospondin receptor activity	1/35	4/18352	0.00760742	0.0366946	0.01947	SDC4	1	Ast_2
GO:0070326	very-low-density lipoprotein particle receptor binding	1/35	4/18352	0.00760742	0.0366946	0.01947	APOE	1	Ast_2
GO:0072320	volume-sensitive chloride channel activity	1/35	4/18352	0.00760742	0.0366946	0.01947	TTYH1	1	Ast_2
GO:0015370	solute:sodium symporter activity	2/35	72/18352	0.00830681	0.0392976	0.0208511	SLC1A2/SLC1A3	2	Ast_2
GO:0046873	metal ion transmembrane transporter activity	4/35	428/18352	0.00862567	0.0400361	0.021243	ATP1B2/SLC1A2/SLC1A3/TTYH1	4	Ast_2
GO:0005254	chloride channel activity	2/35	75/18352	0.0089864	0.0409381	0.0217215	GABRA2/TTYH1	2	Ast_2
GO:0038085	vascular endothelial growth factor binding	1/35	5/18352	0.00950047	0.0417342	0.022144	PTN	1	Ast_2
GO:0046870	cadmium ion binding	1/35	5/18352	0.00950047	0.0417342	0.022144	MT3	1	Ast_2
GO:0015291	secondary active transmembrane transporter activity	3/35	236/18352	0.0101486	0.0431068	0.0228723	SLC1A2/SLC1A3/SLCO1C1	3	Ast_2
GO:0015171	amino acid transmembrane transporter activity	2/35	82/18352	0.0106654	0.0431068	0.0228723	SLC1A2/SLC1A3	2	Ast_2
GO:0004111	creatine kinase activity	1/35	6/18352	0.01139	0.0431068	0.0228723	CKB	1	Ast_2
GO:0015349	thyroid hormone transmembrane transporter activity	1/35	6/18352	0.01139	0.0431068	0.0228723	SLCO1C1	1	Ast_2
GO:0035673	oligopeptide transmembrane transporter activity	1/35	6/18352	0.01139	0.0431068	0.0228723	GJA1	1	Ast_2
GO:0042289	MHC class II protein binding	1/35	6/18352	0.01139	0.0431068	0.0228723	CD81	1	Ast_2
GO:0060228	phosphatidylcholine-sterol O-acyltransferase activator activity	1/35	6/18352	0.01139	0.0431068	0.0228723	APOE	1	Ast_2
GO:0071253	connexin binding	1/35	6/18352	0.01139	0.0431068	0.0228723	GJA1	1	Ast_2
GO:1903763	gap junction channel activity involved in cell communication by electrical coupling	1/35	6/18352	0.01139	0.0431068	0.0228723	GJA1	1	Ast_2
GO:0016209	antioxidant activity	2/35	86/18352	0.0116823	0.0435432	0.0231038	APOE/MT3	2	Ast_2
GO:0005253	anion channel activity	2/35	87/18352	0.011943	0.0438504	0.0232668	GABRA2/TTYH1	2	Ast_2
GO:0016775	phosphotransferase activity, nitrogenous group as acceptor	1/35	7/18352	0.0132761	0.0459988	0.0244067	CKB	1	Ast_2
GO:0019828	aspartic-type endopeptidase inhibitor activity	1/35	7/18352	0.0132761	0.0459988	0.0244067	GAPDH	1	Ast_2
GO:0031702	type 1 angiotensin receptor binding	1/35	7/18352	0.0132761	0.0459988	0.0244067	AGT	1	Ast_2
GO:0045545	syndecan binding	1/35	7/18352	0.0132761	0.0459988	0.0244067	PTN	1	Ast_2
GO:0015294	solute:cation symporter activity	2/35	98/18352	0.0149769	0.0510824	0.0271041	SLC1A2/SLC1A3	2	Ast_2
GO:0031701	angiotensin receptor binding	1/35	8/18352	0.0151586	0.0510824	0.0271041	AGT	1	Ast_2
GO:0015108	chloride transmembrane transporter activity	2/35	102/18352	0.0161541	0.0537015	0.0284937	GABRA2/TTYH1	2	Ast_2
GO:0008144	drug binding	2/35	104/18352	0.0167572	0.0537342	0.0285111	MT2A/MT3	2	Ast_2
GO:0004322	ferroxidase activity	1/35	9/18352	0.0170377	0.0537342	0.0285111	FTH1	1	Ast_2
GO:0005225	volume-sensitive anion channel activity	1/35	9/18352	0.0170377	0.0537342	0.0285111	TTYH1	1	Ast_2
GO:0016724	oxidoreductase activity, oxidizing metal ions, oxygen as acceptor	1/35	9/18352	0.0170377	0.0537342	0.0285111	FTH1	1	Ast_2
GO:0005381	iron ion transmembrane transporter activity	1/35	10/18352	0.0189132	0.0574402	0.0304775	TTYH1	1	Ast_2
GO:0035374	chondroitin sulfate binding	1/35	10/18352	0.0189132	0.0574402	0.0304775	PTN	1	Ast_2
GO:0045503	dynein light chain binding	1/35	10/18352	0.0189132	0.0574402	0.0304775	GLUL	1	Ast_2
GO:0005391	sodium:potassium-exchanging ATPase activity	1/35	11/18352	0.0207853	0.0594557	0.0315469	ATP1B2	1	Ast_2
GO:0008199	ferric iron binding	1/35	11/18352	0.0207853	0.0594557	0.0315469	FTH1	1	Ast_2
GO:0008503	benzodiazepine receptor activity	1/35	11/18352	0.0207853	0.0594557	0.0315469	GABRA2	1	Ast_2
GO:0008556	potassium transmembrane transporter activity, phosphorylative mechanism	1/35	11/18352	0.0207853	0.0594557	0.0315469	ATP1B2	1	Ast_2
GO:1990459	transferrin receptor binding	1/35	11/18352	0.0207853	0.0594557	0.0315469	CD81	1	Ast_2
GO:0008554	sodium transmembrane transporter activity, phosphorylative mechanism	1/35	12/18352	0.022654	0.0640561	0.0339878	ATP1B2	1	Ast_2
GO:0022851	GABA-gated chloride ion channel activity	1/35	13/18352	0.0245191	0.0685421	0.0363681	GABRA2	1	Ast_2
GO:0015562	efflux transmembrane transporter activity	1/35	14/18352	0.0263808	0.0721076	0.0382599	GJA1	1	Ast_2
GO:0042043	neurexin family protein binding	1/35	14/18352	0.0263808	0.0721076	0.0382599	CPE	1	Ast_2
GO:0005319	lipid transporter activity	2/35	134/18352	0.0269069	0.0727373	0.038594	APOE/SLCO1C1	2	Ast_2
GO:0019838	growth factor binding	2/35	136/18352	0.0276537	0.0739023	0.0392122	HTRA1/PTN	2	Ast_2
GO:0002020	protease binding	2/35	137/18352	0.0280303	0.0739023	0.0392122	CST3/F3	2	Ast_2
GO:0005237	inhibitory extracellular ligand-gated ion channel activity	1/35	15/18352	0.0282391	0.0739023	0.0392122	GABRA2	1	Ast_2
GO:0005229	intracellular calcium activated chloride channel activity	1/35	16/18352	0.0300939	0.0746191	0.0395925	TTYH1	1	Ast_2
GO:0015347	sodium-independent organic anion transmembrane transporter activity	1/35	16/18352	0.0300939	0.0746191	0.0395925	SLCO1C1	1	Ast_2
GO:0023026	MHC class II protein complex binding	1/35	16/18352	0.0300939	0.0746191	0.0395925	CD81	1	Ast_2
GO:0043395	heparan sulfate proteoglycan binding	1/35	16/18352	0.0300939	0.0746191	0.0395925	APOE	1	Ast_2
GO:0061778	intracellular chloride channel activity	1/35	16/18352	0.0300939	0.0746191	0.0395925	TTYH1	1	Ast_2
GO:0015293	symporter activity	2/35	143/18352	0.030333	0.0746191	0.0395925	SLC1A2/SLC1A3	2	Ast_2
GO:0005178	integrin binding	2/35	144/18352	0.0307239	0.0748325	0.0397057	CD81/PTN	2	Ast_2
GO:0015103	inorganic anion transmembrane transporter activity	2/35	145/18352	0.0311169	0.0750465	0.0398193	GABRA2/TTYH1	2	Ast_2
GO:0015077	monovalent inorganic cation transmembrane transporter activity	3/35	381/18352	0.0355959	0.0819335	0.0434735	ATP1B2/SLC1A2/SLC1A3	3	Ast_2
GO:0004890	GABA-A receptor activity	1/35	19/18352	0.0356377	0.0819335	0.0434735	GABRA2	1	Ast_2
GO:0015125	bile acid transmembrane transporter activity	1/35	19/18352	0.0356377	0.0819335	0.0434735	SLCO1C1	1	Ast_2
GO:0016722	oxidoreductase activity, oxidizing metal ions	1/35	19/18352	0.0356377	0.0819335	0.0434735	FTH1	1	Ast_2
GO:0099095	ligand-gated anion channel activity	1/35	19/18352	0.0356377	0.0819335	0.0434735	GABRA2	1	Ast_2
GO:0005537	mannose binding	1/35	20/18352	0.0374788	0.0838162	0.0444725	BSG	1	Ast_2
GO:0072349	modified amino acid transmembrane transporter activity	1/35	20/18352	0.0374788	0.0838162	0.0444725	GJA1	1	Ast_2
GO:0120020	cholesterol transfer activity	1/35	20/18352	0.0374788	0.0838162	0.0444725	APOE	1	Ast_2
GO:0008083	growth factor activity	2/35	162/18352	0.0380979	0.0844333	0.0447999	AGT/PTN	2	Ast_2
GO:0005243	gap junction channel activity	1/35	21/18352	0.0393165	0.0855916	0.0454145	GJA1	1	Ast_2
GO:0120015	sterol transfer activity	1/35	21/18352	0.0393165	0.0855916	0.0454145	APOE	1	Ast_2
GO:0004252	serine-type endopeptidase activity	2/35	169/18352	0.0411318	0.087268	0.0463039	F3/HTRA1	2	Ast_2
GO:0008201	heparin binding	2/35	169/18352	0.0411318	0.087268	0.0463039	APOE/PTN	2	Ast_2
GO:0016917	GABA receptor activity	1/35	22/18352	0.0411507	0.087268	0.0463039	GABRA2	1	Ast_2
GO:0016769	transferase activity, transferring nitrogenous groups	1/35	23/18352	0.0429816	0.0903716	0.0479507	GAPDH	1	Ast_2
GO:0001671	ATPase activator activity	1/35	25/18352	0.0466332	0.095598	0.0507238	ATP1B2	1	Ast_2
GO:0023023	MHC protein complex binding	1/35	25/18352	0.0466332	0.095598	0.0507238	CD81	1	Ast_2
GO:0043027	cysteine-type endopeptidase inhibitor activity involved in apoptotic process	1/35	25/18352	0.0466332	0.095598	0.0507238	MT3	1	Ast_2
GO:0008198	ferrous iron binding	1/35	26/18352	0.0484538	0.0985095	0.0522686	FTH1	1	Ast_2
GO:0008236	serine-type peptidase activity	2/35	187/18352	0.0493341	0.0994769	0.0527819	F3/HTRA1	2	Ast_2
GO:0001968	fibronectin binding	1/35	27/18352	0.0502712	0.0997315	0.052917	SDC4	1	Ast_2
GO:0051787	misfolded protein binding	1/35	27/18352	0.0502712	0.0997315	0.052917	CLU	1	Ast_2
GO:0017171	serine hydrolase activity	2/35	191/18352	0.0512319	0.100824	0.0534969	F3/HTRA1	2	Ast_2
GO:0019706	protein-cysteine S-palmitoyltransferase activity	1/35	28/18352	0.0520851	0.100889	0.0535313	GLUL	1	Ast_2
GO:0019707	protein-cysteine S-acyltransferase activity	1/35	28/18352	0.0520851	0.100889	0.0535313	GLUL	1	Ast_2
GO:0004181	metallocarboxypeptidase activity	1/35	29/18352	0.0538957	0.102778	0.0545334	CPE	1	Ast_2
GO:0005520	insulin-like growth factor binding	1/35	29/18352	0.0538957	0.102778	0.0545334	HTRA1	1	Ast_2
GO:0017147	Wnt-protein binding	1/35	30/18352	0.0557029	0.104602	0.0555015	WIF1	1	Ast_2
GO:0022829	wide pore channel activity	1/35	30/18352	0.0557029	0.104602	0.0555015	GJA1	1	Ast_2
GO:1904680	peptide transmembrane transporter activity	1/35	31/18352	0.0575068	0.107172	0.0568647	GJA1	1	Ast_2
GO:0016417	S-acyltransferase activity	1/35	32/18352	0.0593073	0.108878	0.0577699	GLUL	1	Ast_2
GO:0071889	14-3-3 protein binding	1/35	32/18352	0.0593073	0.108878	0.0577699	DDIT4	1	Ast_2
GO:0015248	sterol transporter activity	1/35	33/18352	0.0611045	0.108965	0.0578161	APOE	1	Ast_2
GO:0015662	ion transmembrane transporter activity, phosphorylative mechanism	1/35	33/18352	0.0611045	0.108965	0.0578161	ATP1B2	1	Ast_2
GO:0035198	miRNA binding	1/35	33/18352	0.0611045	0.108965	0.0578161	SOX2	1	Ast_2
GO:0031406	carboxylic acid binding	2/35	212/18352	0.0616143	0.108965	0.0578161	GLUL/SLC1A3	2	Ast_2
GO:0015267	channel activity	3/35	479/18352	0.0625005	0.108965	0.0578161	GABRA2/GJA1/TTYH1	3	Ast_2
GO:0022803	passive transmembrane transporter activity	3/35	480/18352	0.0628135	0.108965	0.0578161	GABRA2/GJA1/TTYH1	3	Ast_2
GO:0071813	lipoprotein particle binding	1/35	34/18352	0.0628983	0.108965	0.0578161	APOE	1	Ast_2
GO:0071814	protein-lipid complex binding	1/35	34/18352	0.0628983	0.108965	0.0578161	APOE	1	Ast_2
GO:0016620	oxidoreductase activity, acting on the aldehyde or oxo group of donors, NAD or NADP as acceptor	1/35	35/18352	0.0646888	0.111283	0.0590461	GAPDH	1	Ast_2
GO:0043177	organic acid binding	2/35	224/18352	0.0678454	0.115806	0.0614463	GLUL/SLC1A3	2	Ast_2
GO:0046915	transition metal ion transmembrane transporter activity	1/35	37/18352	0.0682599	0.115806	0.0614463	TTYH1	1	Ast_2
GO:0016409	palmitoyltransferase activity	1/35	39/18352	0.0718177	0.120678	0.0640309	GLUL	1	Ast_2
GO:0005539	glycosaminoglycan binding	2/35	232/18352	0.0721122	0.120678	0.0640309	APOE/PTN	2	Ast_2
GO:0042169	SH2 domain binding	1/35	41/18352	0.0753623	0.124012	0.0658003	DLC1	1	Ast_2
GO:0060590	ATPase regulator activity	1/35	41/18352	0.0753623	0.124012	0.0658003	ATP1B2	1	Ast_2
GO:0022839	ion gated channel activity	1/35	42/18352	0.0771297	0.124012	0.0658003	TTYH1	1	Ast_2
GO:0042287	MHC protein binding	1/35	42/18352	0.0771297	0.124012	0.0658003	CD81	1	Ast_2
GO:0120013	lipid transfer activity	1/35	42/18352	0.0771297	0.124012	0.0658003	APOE	1	Ast_2
GO:1901682	sulfur compound transmembrane transporter activity	1/35	42/18352	0.0771297	0.124012	0.0658003	GJA1	1	Ast_2
GO:0004180	carboxypeptidase activity	1/35	43/18352	0.0788937	0.124409	0.066011	CPE	1	Ast_2
GO:0016903	oxidoreductase activity, acting on the aldehyde or oxo group of donors	1/35	43/18352	0.0788937	0.124409	0.066011	GAPDH	1	Ast_2
GO:0043028	cysteine-type endopeptidase regulator activity involved in apoptotic process	1/35	43/18352	0.0788937	0.124409	0.066011	MT3	1	Ast_2
GO:0004864	protein phosphatase inhibitor activity	1/35	44/18352	0.0806546	0.126376	0.0670544	PTN	1	Ast_2
GO:0061980	regulatory RNA binding	1/35	45/18352	0.0824121	0.128313	0.0680819	SOX2	1	Ast_2
GO:0019212	phosphatase inhibitor activity	1/35	47/18352	0.0859174	0.132098	0.0700905	PTN	1	Ast_2
GO:1904315	transmitter-gated ion channel activity involved in regulation of postsynaptic membrane potential	1/35	47/18352	0.0859174	0.132098	0.0700905	GABRA2	1	Ast_2
GO:0016879	ligase activity, forming carbon-nitrogen bonds	1/35	48/18352	0.0876652	0.133121	0.0706334	GLUL	1	Ast_2
GO:1901618	organic hydroxy compound transmembrane transporter activity	1/35	48/18352	0.0876652	0.133121	0.0706334	SLCO1C1	1	Ast_2
GO:1901681	sulfur compound binding	2/35	262/18352	0.088852	0.134096	0.0711505	APOE/PTN	2	Ast_2
GO:0015485	cholesterol binding	1/35	49/18352	0.0894097	0.134115	0.0711605	CD81	1	Ast_2
GO:0099529	neurotransmitter receptor activity involved in regulation of postsynaptic membrane potential	1/35	50/18352	0.091151	0.135898	0.0721067	GABRA2	1	Ast_2
GO:0042887	amide transmembrane transporter activity	1/35	51/18352	0.092889	0.136831	0.0726016	GJA1	1	Ast_2
GO:0098632	cell-cell adhesion mediator activity	1/35	51/18352	0.092889	0.136831	0.0726016	BSG	1	Ast_2
GO:0019829	ATPase-coupled cation transmembrane transporter activity	1/35	54/18352	0.0980838	0.142773	0.0757545	ATP1B2	1	Ast_2
GO:0050661	NADP binding	1/35	54/18352	0.0980838	0.142773	0.0757545	GAPDH	1	Ast_2
GO:0005080	protein kinase C binding	1/35	55/18352	0.099809	0.143585	0.0761854	SDC4	1	Ast_2
GO:0051287	NAD binding	1/35	55/18352	0.099809	0.143585	0.0761854	GAPDH	1	Ast_2
GO:0050840	extracellular matrix binding	1/35	57/18352	0.10325	0.147671	0.0783535	SPARCL1	1	Ast_2
GO:0042625	ATPase-coupled ion transmembrane transporter activity	1/35	58/18352	0.104965	0.148956	0.0790354	ATP1B2	1	Ast_2
GO:0008028	monocarboxylic acid transmembrane transporter activity	1/35	59/18352	0.106678	0.148956	0.0790354	SLCO1C1	1	Ast_2
GO:0032934	sterol binding	1/35	59/18352	0.106678	0.148956	0.0790354	CD81	1	Ast_2
GO:0005507	copper ion binding	1/35	60/18352	0.108387	0.148956	0.0790354	MT3	1	Ast_2
GO:0022824	transmitter-gated ion channel activity	1/35	60/18352	0.108387	0.148956	0.0790354	GABRA2	1	Ast_2
GO:0022835	transmitter-gated channel activity	1/35	60/18352	0.108387	0.148956	0.0790354	GABRA2	1	Ast_2
GO:0098631	cell adhesion mediator activity	1/35	60/18352	0.108387	0.148956	0.0790354	BSG	1	Ast_2
GO:0031625	ubiquitin protein ligase binding	2/35	297/18352	0.109682	0.149898	0.0795352	CKB/CLU	2	Ast_2
GO:0008235	metalloexopeptidase activity	1/35	64/18352	0.115192	0.155699	0.082613	CPE	1	Ast_2
GO:0030145	manganese ion binding	1/35	64/18352	0.115192	0.155699	0.082613	GLUL	1	Ast_2
GO:0098960	postsynaptic neurotransmitter receptor activity	1/35	65/18352	0.116885	0.157124	0.0833694	GABRA2	1	Ast_2
GO:0044389	ubiquitin-like protein ligase binding	2/35	316/18352	0.12149	0.162427	0.0861829	CKB/CLU	2	Ast_2
GO:0048029	monosaccharide binding	1/35	69/18352	0.123627	0.164391	0.0872249	BSG	1	Ast_2
GO:0046982	protein heterodimerization activity	2/35	321/18352	0.12465	0.16484	0.0874631	ATP1B2/TUBB2B	2	Ast_2
GO:0005518	collagen binding	1/35	70/18352	0.125305	0.16484	0.0874631	SPARCL1	1	Ast_2
GO:0001618	virus receptor activity	1/35	74/18352	0.131985	0.170885	0.0906708	CD81	1	Ast_2
GO:0005230	extracellular ligand-gated ion channel activity	1/35	74/18352	0.131985	0.170885	0.0906708	GABRA2	1	Ast_2
GO:0140272	exogenous protein binding	1/35	74/18352	0.131985	0.170885	0.0906708	CD81	1	Ast_2
GO:0022836	gated channel activity	2/35	337/18352	0.134894	0.173738	0.0921847	GABRA2/TTYH1	2	Ast_2
GO:0060589	nucleoside-triphosphatase regulator activity	2/35	348/18352	0.142048	0.181999	0.0965679	ATP1B2/DLC1	2	Ast_2
GO:0030295	protein kinase activator activity	1/35	82/18352	0.145195	0.185068	0.0981959	MT3	1	Ast_2
GO:0008013	beta-catenin binding	1/35	85/18352	0.150099	0.188389	0.0999585	GJA1	1	Ast_2
GO:0019888	protein phosphatase regulator activity	1/35	85/18352	0.150099	0.188389	0.0999585	PTN	1	Ast_2
GO:0030165	PDZ domain binding	1/35	85/18352	0.150099	0.188389	0.0999585	GJA1	1	Ast_2
GO:0043178	alcohol binding	1/35	86/18352	0.151727	0.189467	0.10053	CD81	1	Ast_2
GO:0015631	tubulin binding	2/35	365/18352	0.153264	0.190419	0.101035	GAPDH/GJA1	2	Ast_2
GO:0051117	ATPase binding	1/35	88/18352	0.154975	0.191577	0.10165	ATP1B2	1	Ast_2
GO:0019209	kinase activator activity	1/35	89/18352	0.156594	0.192611	0.102198	MT3	1	Ast_2
GO:0008238	exopeptidase activity	1/35	95/18352	0.166247	0.203467	0.107959	CPE	1	Ast_2
GO:0004896	cytokine receptor activity	1/35	97/18352	0.169441	0.206349	0.109488	F3	1	Ast_2
GO:0004867	serine-type endopeptidase inhibitor activity	1/35	98/18352	0.171034	0.207262	0.109972	AGT	1	Ast_2
GO:0019208	phosphatase regulator activity	1/35	99/18352	0.172623	0.208163	0.11045	PTN	1	Ast_2
GO:0042626	ATPase-coupled transmembrane transporter activity	1/35	100/18352	0.17421	0.209051	0.110922	ATP1B2	1	Ast_2
GO:0005200	structural constituent of cytoskeleton	1/35	104/18352	0.180526	0.214538	0.113833	TUBB2B	1	Ast_2
GO:0051087	chaperone binding	1/35	104/18352	0.180526	0.214538	0.113833	CLU	1	Ast_2
GO:0005496	steroid binding	1/35	106/18352	0.183667	0.217221	0.115256	CD81	1	Ast_2
GO:0015399	primary active transmembrane transporter activity	1/35	107/18352	0.185233	0.218025	0.115683	ATP1B2	1	Ast_2
GO:0030594	neurotransmitter receptor activity	1/35	111/18352	0.191467	0.22429	0.119007	GABRA2	1	Ast_2
GO:0005216	ion channel activity	2/35	431/18352	0.19827	0.231158	0.122651	GABRA2/TTYH1	2	Ast_2
GO:0051082	unfolded protein binding	1/35	118/18352	0.202266	0.234705	0.124533	CLU	1	Ast_2
GO:0004175	endopeptidase activity	2/35	440/18352	0.204545	0.236235	0.125345	F3/HTRA1	2	Ast_2
GO:0005179	hormone activity	1/35	122/18352	0.208374	0.239533	0.127095	AGT	1	Ast_2
GO:0005543	phospholipid binding	2/35	454/18352	0.214353	0.24526	0.130133	APOE/F3	2	Ast_2
GO:0017124	SH3 domain binding	1/35	131/18352	0.221951	0.252778	0.134122	GJA1	1	Ast_2
GO:0140375	immune receptor activity	1/35	135/18352	0.227912	0.258371	0.13709	F3	1	Ast_2
GO:0015276	ligand-gated ion channel activity	1/35	139/18352	0.233829	0.262658	0.139365	GABRA2	1	Ast_2
GO:0022834	ligand-gated channel activity	1/35	139/18352	0.233829	0.262658	0.139365	GABRA2	1	Ast_2
GO:0048018	receptor ligand activity	2/35	487/18352	0.237652	0.265738	0.140999	AGT/PTN	2	Ast_2
GO:0030546	signaling receptor activator activity	2/35	492/18352	0.241199	0.268484	0.142456	AGT/PTN	2	Ast_2
GO:0008528	G protein-coupled peptide receptor activity	1/35	148/18352	0.246982	0.273683	0.145215	GPR37L1	1	Ast_2
GO:0005506	iron ion binding	1/35	151/18352	0.251317	0.277238	0.147101	FTH1	1	Ast_2
GO:0001653	peptide receptor activity	1/35	152/18352	0.252757	0.277581	0.147283	GPR37L1	1	Ast_2
GO:0015079	potassium ion transmembrane transporter activity	1/35	156/18352	0.258489	0.282615	0.149954	ATP1B2	1	Ast_2
GO:0016874	ligase activity	1/35	165/18352	0.27123	0.295233	0.156649	GLUL	1	Ast_2
GO:0019887	protein kinase regulator activity	1/35	185/18352	0.298787	0.323796	0.171804	MT3	1	Ast_2
GO:0008237	metallopeptidase activity	1/35	189/18352	0.304176	0.328189	0.174136	CPE	1	Ast_2
GO:0019207	kinase regulator activity	1/35	216/18352	0.339511	0.364492	0.193398	MT3	1	Ast_2
GO:0000287	magnesium ion binding	1/35	217/18352	0.340785	0.364492	0.193398	GLUL	1	Ast_2
GO:0016747	transferase activity, transferring acyl groups other than amino-acyl groups	1/35	229/18352	0.355896	0.379006	0.201099	GLUL	1	Ast_2
GO:0016746	transferase activity, transferring acyl groups	1/35	259/18352	0.392216	0.415884	0.220666	GLUL	1	Ast_2
GO:0008017	microtubule binding	1/35	265/18352	0.399237	0.421512	0.223652	GAPDH	1	Ast_2
GO:0030246	carbohydrate binding	1/35	267/18352	0.40156	0.422153	0.223992	BSG	1	Ast_2
GO:0005096	GTPase activator activity	1/35	275/18352	0.410764	0.429992	0.228151	DLC1	1	Ast_2
GO:0001664	G protein-coupled receptor binding	1/35	293/18352	0.430975	0.449236	0.238362	AGT	1	Ast_2
GO:0030695	GTPase regulator activity	1/35	307/18352	0.446227	0.463172	0.245757	DLC1	1	Ast_2
GO:0003924	GTPase activity	1/35	326/18352	0.466292	0.481966	0.255728	TUBB2B	1	Ast_2
GO:0045296	cadherin binding	1/35	332/18352	0.47248	0.486319	0.258038	BSG	1	Ast_2
GO:0005525	GTP binding	1/35	376/18352	0.51578	0.528674	0.280512	TUBB2B	1	Ast_2
GO:0032550	purine ribonucleoside binding	1/35	380/18352	0.51954	0.52879	0.280573	TUBB2B	1	Ast_2
GO:0001883	purine nucleoside binding	1/35	383/18352	0.522342	0.52879	0.280573	TUBB2B	1	Ast_2
GO:0032549	ribonucleoside binding	1/35	383/18352	0.522342	0.52879	0.280573	TUBB2B	1	Ast_2
GO:0001882	nucleoside binding	1/35	389/18352	0.527898	0.532225	0.282396	TUBB2B	1	Ast_2
GO:0019001	guanyl nucleotide binding	1/35	397/18352	0.535208	0.535208	0.283979	TUBB2B	1	Ast_2
GO:0032561	guanyl ribonucleotide binding	1/35	397/18352	0.535208	0.535208	0.283979	TUBB2B	1	Ast_2
GO:0001540	amyloid-beta binding	4/29	77/18352	6.28219e-06	0.000996376	0.000532395	APOE/CLU/CST3/ITM2C	4	Ast_5
GO:0044183	protein folding chaperone	3/29	27/18352	1.01155e-05	0.000996376	0.000532395	DNAJB1/HSPA1A/HSPB1	3	Ast_5
GO:0097718	disordered domain specific binding	3/29	36/18352	2.44572e-05	0.00160602	0.000858147	GAPDH/GJA1/HSPA1A	3	Ast_5
GO:0016595	glutamate binding	2/29	10/18352	0.000107651	0.00431575	0.00230604	GLUL/SLC1A3	2	Ast_5
GO:0042277	peptide binding	5/29	308/18352	0.000109955	0.00431575	0.00230604	APOE/CLU/CST3/GPR37L1/ITM2C	5	Ast_5
GO:0008199	ferric iron binding	2/29	11/18352	0.000131444	0.00431575	0.00230604	FTH1/FTL	2	Ast_5
GO:0033218	amide binding	5/29	381/18352	0.000295851	0.00746322	0.00398783	APOE/CLU/CST3/GPR37L1/ITM2C	5	Ast_5
GO:0004857	enzyme inhibitor activity	5/29	383/18352	0.000303075	0.00746322	0.00398783	ANGPTL4/CST3/GAPDH/HSPB1/MT3	5	Ast_5
GO:0050750	low-density lipoprotein particle receptor binding	2/29	21/18352	0.000496981	0.0108784	0.00581265	APOE/CLU	2	Ast_5
GO:0001671	ATPase activator activity	2/29	25/18352	0.000707196	0.0117933	0.00630151	ATP1B2/DNAJB1	2	Ast_5
GO:0008198	ferrous iron binding	2/29	26/18352	0.000765379	0.0117933	0.00630151	FTH1/FTL	2	Ast_5
GO:0070325	lipoprotein particle receptor binding	2/29	26/18352	0.000765379	0.0117933	0.00630151	APOE/CLU	2	Ast_5
GO:0051787	misfolded protein binding	2/29	27/18352	0.0008258	0.0117933	0.00630151	CLU/HSPA1A	2	Ast_5
GO:0051082	unfolded protein binding	3/29	118/18352	0.000838101	0.0117933	0.00630151	CLU/DNAJB1/HSPA1A	3	Ast_5
GO:0004356	glutamate-ammonia ligase activity	1/29	1/18352	0.00158021	0.0163843	0.00875462	GLUL	1	Ast_5
GO:0016211	ammonia ligase activity	1/29	1/18352	0.00158021	0.0163843	0.00875462	GLUL	1	Ast_5
GO:0031249	denatured protein binding	1/29	1/18352	0.00158021	0.0163843	0.00875462	HSPA1A	1	Ast_5
GO:0035605	peptidyl-cysteine S-nitrosylase activity	1/29	1/18352	0.00158021	0.0163843	0.00875462	GAPDH	1	Ast_5
GO:0046911	metal chelating activity	1/29	1/18352	0.00158021	0.0163843	0.00875462	APOE	1	Ast_5
GO:0060590	ATPase regulator activity	2/29	41/18352	0.00190296	0.0187442	0.0100156	ATP1B2/DNAJB1	2	Ast_5
GO:0048156	tau protein binding	2/29	45/18352	0.00228851	0.0214684	0.0114712	APOE/CLU	2	Ast_5
GO:0004866	endopeptidase inhibitor activity	3/29	183/18352	0.002945	0.0235338	0.0125749	CST3/GAPDH/MT3	3	Ast_5
GO:0004365	glyceraldehyde-3-phosphate dehydrogenase (NAD+) (phosphorylating) activity	1/29	2/18352	0.00315801	0.0235338	0.0125749	GAPDH	1	Ast_5
GO:0016880	acid-ammonia (or amide) ligase activity	1/29	2/18352	0.00315801	0.0235338	0.0125749	GLUL	1	Ast_5
GO:0036505	prosaposin receptor activity	1/29	2/18352	0.00315801	0.0235338	0.0125749	GPR37L1	1	Ast_5
GO:0043891	glyceraldehyde-3-phosphate dehydrogenase (NAD(P)+) (phosphorylating) activity	1/29	2/18352	0.00315801	0.0235338	0.0125749	GAPDH	1	Ast_5
GO:0030414	peptidase inhibitor activity	3/29	189/18352	0.00322545	0.0235338	0.0125749	CST3/GAPDH/MT3	3	Ast_5
GO:0061135	endopeptidase regulator activity	3/29	192/18352	0.00337163	0.0237218	0.0126753	CST3/GAPDH/MT3	3	Ast_5
GO:0004869	cysteine-type endopeptidase inhibitor activity	2/29	59/18352	0.00390144	0.0256194	0.0136893	CST3/MT3	2	Ast_5
GO:0016597	amino acid binding	2/29	59/18352	0.00390144	0.0256194	0.0136893	GLUL/SLC1A3	2	Ast_5
GO:0008426	protein kinase C inhibitor activity	1/29	3/18352	0.0047334	0.0274259	0.0146545	HSPB1	1	Ast_5
GO:0034634	glutathione transmembrane transporter activity	1/29	3/18352	0.0047334	0.0274259	0.0146545	GJA1	1	Ast_5
GO:0055077	gap junction hemi-channel activity	1/29	3/18352	0.0047334	0.0274259	0.0146545	GJA1	1	Ast_5
GO:0086075	gap junction channel activity involved in cardiac conduction electrical coupling	1/29	3/18352	0.0047334	0.0274259	0.0146545	GJA1	1	Ast_5
GO:0061134	peptidase regulator activity	3/29	229/18352	0.0055153	0.0303014	0.016191	CST3/GAPDH/MT3	3	Ast_5
GO:0001618	virus receptor activity	2/29	74/18352	0.00606932	0.0303014	0.016191	CD81/HSPA1A	2	Ast_5
GO:0140272	exogenous protein binding	2/29	74/18352	0.00606932	0.0303014	0.016191	CD81/HSPA1A	2	Ast_5
GO:0005314	high-affinity glutamate transmembrane transporter activity	1/29	4/18352	0.00630638	0.0303014	0.016191	SLC1A3	1	Ast_5
GO:0015501	glutamate:sodium symporter activity	1/29	4/18352	0.00630638	0.0303014	0.016191	SLC1A3	1	Ast_5
GO:0042937	tripeptide transmembrane transporter activity	1/29	4/18352	0.00630638	0.0303014	0.016191	GJA1	1	Ast_5
GO:0070326	very-low-density lipoprotein particle receptor binding	1/29	4/18352	0.00630638	0.0303014	0.016191	APOE	1	Ast_5
GO:0046870	cadmium ion binding	1/29	5/18352	0.00787697	0.0364842	0.0194947	MT3	1	Ast_5
GO:0016209	antioxidant activity	2/29	86/18352	0.00811748	0.0364842	0.0194947	APOE/MT3	2	Ast_5
GO:0051117	ATPase binding	2/29	88/18352	0.00848515	0.0364842	0.0194947	ATP1B2/DNAJB1	2	Ast_5
GO:0004111	creatine kinase activity	1/29	6/18352	0.00944516	0.0364842	0.0194947	CKB	1	Ast_5
GO:0035673	oligopeptide transmembrane transporter activity	1/29	6/18352	0.00944516	0.0364842	0.0194947	GJA1	1	Ast_5
GO:0042289	MHC class II protein binding	1/29	6/18352	0.00944516	0.0364842	0.0194947	CD81	1	Ast_5
GO:0055131	C3HC4-type RING finger domain binding	1/29	6/18352	0.00944516	0.0364842	0.0194947	HSPA1A	1	Ast_5
GO:0060228	phosphatidylcholine-sterol O-acyltransferase activator activity	1/29	6/18352	0.00944516	0.0364842	0.0194947	APOE	1	Ast_5
GO:0071253	connexin binding	1/29	6/18352	0.00944516	0.0364842	0.0194947	GJA1	1	Ast_5
GO:1903763	gap junction channel activity involved in cell communication by electrical coupling	1/29	6/18352	0.00944516	0.0364842	0.0194947	GJA1	1	Ast_5
GO:0016775	phosphotransferase activity, nitrogenous group as acceptor	1/29	7/18352	0.011011	0.0401696	0.0214639	CKB	1	Ast_5
GO:0017153	sodium:dicarboxylate symporter activity	1/29	7/18352	0.011011	0.0401696	0.0214639	SLC1A3	1	Ast_5
[truncated: 416 more rows]
