# Supplementary material for: Single-nucleus analysis reveals microenvironment-specific neuron and glial cell enrichment in Alzheimer’s disease
Source: BMC Genomics. 2024 May 28;25:526. doi: 10.1186/s12864-024-10447-3 (PMC11134750; doi:10.1186/s12864-024-10447-3)
Supplement: Supplementary file 8 — Supplementary Material 8 [file 12864_2024_10447_MOESM8_ESM.xlsx]

## Sheet: Oli_KEGG_Pathway
Supplemental Data Table S8:GO and KEGG enrichment in Oli cluster
ID	Description	GeneRatio	BgRatio	pvalue	p.adjust	qvalue	geneID	Count	Group
hsa04520	Adherens junction	12/204	73/5894	6.12866e-06	0.000876398	0.0007935	ACTN2/CDH1/CREBBP/CTNNA3/FARP2/FYN/INSR/IQGAP1/PTPRF/PTPRJ/PTPRM/TJP1	12	Oli_1
hsa04144	Endocytosis	18/204	203/5894	0.000206292	0.0147499	0.0133547	AGAP1/ARRB1/DNAJC6/DNM2/DNM3/EPN2/ERBB3/FGFR2/ITCH/MVB12B/PIP5K1A/PLD1/PSD3/RAB11FIP3/RAB11FIP4/RABEP1/SH3GL3/SMURF1	18	Oli_1
hsa04530	Tight junction	12/204	133/5894	0.00206493	0.0984284	0.0891181	ACTN2/ASH1L/CTNNA3/EPB41L2/JAM3/MAGI2/MPP5/PPP2R2A/PPP2R2B/PPP2R2D/PRKCQ/TJP1	12	Oli_1
hsa05100	Bacterial invasion of epithelial cells	8/204	71/5894	0.00293385	0.102603	0.0928979	CDH1/CTNNA3/DNM2/DNM3/DOCK1/ELMO1/GAB1/PTK2	8	Oli_1
hsa00100	Steroid biosynthesis	4/204	19/5894	0.00358752	0.102603	0.0928979	FAXDC2/FDFT1/LIPA/LSS	4	Oli_1
hsa04360	Axon guidance	11/204	130/5894	0.00514968	0.107175	0.0970373	ABL1/DCC/DPYSL5/EPHB2/FYN/PTK2/SEMA4D/SEMA6A/SRGAP3/UNC5B/UNC5C	11	Oli_1
hsa04330	Notch signaling pathway	6/204	47/5894	0.00524633	0.107175	0.0970373	CREBBP/CTBP2/KAT2B/MAML3/NCOR2/PSEN1	6	Oli_1
hsa00565	Ether lipid metabolism	5/204	36/5894	0.00743829	0.12145	0.109962	ENPP2/ENPP6/PAFAH1B1/PLD1/PLPP1	5	Oli_1
hsa03015	mRNA surveillance pathway	8/204	83/5894	0.00764371	0.12145	0.109962	MSI2/PNN/PPP2R2A/PPP2R2B/PPP2R2D/PPP2R3A/SMG6/UPF3A	8	Oli_1
hsa00600	Sphingolipid metabolism	5/204	40/5894	0.0116149	0.166093	0.150382	ACER3/PLPP1/SGMS1/SPTLC2/UGT8	5	Oli_1
hsa05200	Pathways in cancer	19/204	327/5894	0.0177173	0.230325	0.208539	ABL1/BCL2/BCL2L1/CDH1/CDK6/COL4A5/CREBBP/CTBP2/CTNNA3/DAPK2/DCC/FGF1/FGFR2/FOXO1/ITGA2/PLD1/PTK2/STAT3/ZBTB16	19	Oli_1
hsa00564	Glycerophospholipid metabolism	7/204	80/5894	0.0201638	0.240285	0.217557	AGPAT4/CHKA/DGKD/LPGAT1/MBOAT2/PLD1/PLPP1	7	Oli_1
hsa00640	Propanoate metabolism	4/204	32/5894	0.0234638	0.258101	0.233688	ACACB/ACSS2/HIBCH/PCCB	4	Oli_1
hsa05222	Small cell lung cancer	7/204	85/5894	0.0271412	0.277228	0.251005	BCL2/BCL2L1/CDK6/COL4A5/FHIT/ITGA2/PTK2	7	Oli_1
hsa04722	Neurotrophin signaling pathway	9/204	127/5894	0.0313528	0.298897	0.270624	ABL1/BCL2/GAB1/IRAK2/KIDINS220/PSEN1/PTPN11/RPS6KA5/SORT1	9	Oli_1
hsa04810	Regulation of actin cytoskeleton	13/204	214/5894	0.0338092	0.30217	0.273587	ACTN2/CHRM5/DOCK1/FGF1/FGFR2/GSN/IQGAP1/ITGA2/PIP4K2A/PIP5K1A/PTK2/SSH2/TIAM1	13	Oli_1
hsa00410	beta-Alanine metabolism	3/204	22/5894	0.0387577	0.316423	0.286493	CNDP1/DPYD/HIBCH	3	Oli_1
hsa05220	Chronic myeloid leukemia	6/204	73/5894	0.0398295	0.316423	0.286493	ABL1/BCL2L1/CDK6/CTBP2/GAB2/PTPN11	6	Oli_1
hsa04514	Cell adhesion molecules (CAMs)	9/204	136/5894	0.0455217	0.326499	0.295616	CD22/CDH1/GLG1/JAM3/NCAM1/NEO1/NFASC/PTPRF/PTPRM	9	Oli_1
hsa04666	Fc gamma R-mediated phagocytosis	7/204	95/5894	0.0456643	0.326499	0.295616	DNM2/DNM3/GAB2/GSN/PIP5K1A/PLD1/PLPP1	7	Oli_1
hsa00230	Purine metabolism	10/204	162/5894	0.0536694	0.365463	0.330894	ADCY5/AK5/AMPD3/FHIT/PDE1A/PDE1C/PDE4B/PDE7A/PDE8A/POLR2F	10	Oli_1
hsa00280	Valine, leucine and isoleucine degradation	4/204	44/5894	0.0644792	0.419115	0.379471	AUH/HIBCH/MCCC1/PCCB	4	Oli_1
hsa00340	Histidine metabolism	3/204	29/5894	0.0772406	0.480235	0.43481	ASPA/CNDP1/TRMT11	3	Oli_1
hsa04920	Adipocytokine signaling pathway	5/204	68/5894	0.0854232	0.498084	0.450971	ACACB/ADIPOR2/PRKCQ/PTPN11/STAT3	5	Oli_1
hsa05215	Prostate cancer	6/204	89/5894	0.0870777	0.498084	0.450971	BCL2/CREB3L2/CREB5/CREBBP/FGFR2/FOXO1	6	Oli_1
hsa00561	Glycerolipid metabolism	4/204	50/5894	0.0935162	0.514339	0.465688	AGPAT4/DGKD/MBOAT2/PLPP1	4	Oli_1
hsa00770	Pantothenate and CoA biosynthesis	2/204	16/5894	0.104141	0.551562	0.49939	DPYD/PPCDC	2	Oli_1
hsa04120	Ubiquitin mediated proteolysis	8/204	139/5894	0.108115	0.55216	0.499932	CUL4A/ITCH/SMURF1/UBE2E1/UBE2G1/UBE2R2/UBE4B/WWP2	8	Oli_1
hsa04062	Chemokine signaling pathway	10/204	189/5894	0.118884	0.572369	0.518228	ADCY5/ARRB1/ELMO1/GNB1/GNG7/PREX1/PRKX/PTK2/STAT3/TIAM1	10	Oli_1
hsa00630	Glyoxylate and dicarboxylate metabolism	2/204	18/5894	0.127029	0.572369	0.518228	AFMID/PCCB	2	Oli_1
hsa05020	Prion diseases	3/204	36/5894	0.127079	0.572369	0.518228	FYN/NCAM1/PRKX	3	Oli_1
hsa04070	Phosphatidylinositol signaling system	5/204	78/5894	0.132276	0.572369	0.518228	DGKD/PIK3C2B/PIP4K2A/PIP5K1A/SYNJ2	5	Oli_1
hsa00562	Inositol phosphate metabolism	4/204	57/5894	0.133826	0.572369	0.518228	PIK3C2B/PIP4K2A/PIP5K1A/SYNJ2	4	Oli_1
hsa04010	MAPK signaling pathway	13/204	268/5894	0.136274	0.572369	0.518228	ARRB1/DUSP16/FGF1/FGFR2/MAP4K4/MAPT/PRKX/RASGRF1/RASGRF2/RASGRP3/RPS6KA5/STK3/TAOK3	13	Oli_1
hsa05130	Pathogenic Escherichia coli infection	4/204	58/5894	0.14009	0.572369	0.518228	ABL1/ARHGEF2/CDH1/FYN	4	Oli_1
hsa00620	Pyruvate metabolism	3/204	40/5894	0.159565	0.633828	0.573874	ACACB/ACSS2/ACYP2	3	Oli_1
hsa00532	Glycosaminoglycan biosynthesis - chondroitin sulfate / dermatan sulfate	2/204	22/5894	0.175683	0.661624	0.599042	B3GAT1/CHST3	2	Oli_1
hsa05219	Bladder cancer	3/204	42/5894	0.17667	0.661624	0.599042	CDH1/DAPK2/RPS6KA5	3	Oli_1
hsa00061	Fatty acid biosynthesis	1/204	6/5894	0.190581	0.661624	0.599042	ACACB	1	Oli_1
hsa00310	Lysine degradation	3/204	44/5894	0.194255	0.661624	0.599042	ASH1L/COLGALT2/NSD1	3	Oli_1
hsa04962	Vasopressin-regulated water reabsorption	3/204	44/5894	0.194255	0.661624	0.599042	CREB3L2/CREB5/PRKX	3	Oli_1
hsa04210	Apoptosis	5/204	89/5894	0.194323	0.661624	0.599042	BCL2/BCL2L1/IRAK2/PRKAR2A/PRKX	5	Oli_1
hsa04910	Insulin signaling pathway	7/204	138/5894	0.200767	0.667668	0.604513	ACACB/FOXO1/INSR/PRKAR2A/PRKX/PTPRF/RPTOR	7	Oli_1
hsa04270	Vascular smooth muscle contraction	6/204	116/5894	0.212829	0.691695	0.626268	ADCY5/CALD1/KCNMB4/PPP1R12B/PRKCQ/PRKX	6	Oli_1
hsa05212	Pancreatic cancer	4/204	70/5894	0.223094	0.708942	0.641884	BCL2L1/CDK6/PLD1/STAT3	4	Oli_1
hsa04510	Focal adhesion	9/204	200/5894	0.255818	0.791293	0.716445	ACTN2/BCL2/COL4A5/DOCK1/FYN/ITGA2/PTK2/RASGRF1/TLN2	9	Oli_1
hsa04744	Phototransduction	2/204	29/5894	0.265572	0.791293	0.716445	ARRB1/GNB1	2	Oli_1
hsa04742	Taste transduction	3/204	52/5894	0.268056	0.791293	0.716445	GNB1/PDE1A/PRKX	3	Oli_1
hsa04916	Melanogenesis	5/204	101/5894	0.271142	0.791293	0.716445	ADCY5/CREB3L2/CREBBP/GNAO1/PRKX	5	Oli_1
hsa00512	Mucin type O-Glycan biosynthesis	2/204	30/5894	0.27856	0.796683	0.721325	GALNT15/GALNT6	2	Oli_1
hsa04012	ErbB signaling pathway	4/204	87/5894	0.355255	0.957149	0.866613	ABL1/ERBB3/GAB1/PTK2	4	Oli_1
hsa04914	Progesterone-mediated oocyte maturation	4/204	87/5894	0.355255	0.957149	0.866613	ADCY5/CPEB1/MAD1L1/PRKX	4	Oli_1
hsa00051	Fructose and mannose metabolism	2/204	36/5894	0.355708	0.957149	0.866613	MTMR7/PFKFB3	2	Oli_1
hsa05131	Shigellosis	3/204	62/5894	0.363582	0.957149	0.866613	ABL1/DOCK1/ELMO1	3	Oli_1
hsa04670	Leukocyte transendothelial migration	5/204	117/5894	0.381017	0.957149	0.866613	ACTN2/CTNNA3/JAM3/PTK2/PTPN11	5	Oli_1
hsa05120	Epithelial cell signaling in Helicobacter pylori infection	3/204	68/5894	0.420242	0.957149	0.866613	JAM3/PTPN11/TJP1	3	Oli_1
hsa04310	Wnt signaling pathway	6/204	151/5894	0.424808	0.957149	0.866613	CREBBP/CTBP2/DAAM2/PRKX/PSEN1/TBL1X	6	Oli_1
hsa04960	Aldosterone-regulated sodium reabsorption	2/204	42/5894	0.429782	0.957149	0.866613	INSR/SGK1	2	Oli_1
hsa00120	Primary bile acid biosynthesis	1/204	16/5894	0.431256	0.957149	0.866613	CYP27A1	1	Oli_1
hsa05211	Renal cell carcinoma	3/204	70/5894	0.438783	0.957149	0.866613	CREBBP/GAB1/PTPN11	3	Oli_1
hsa05218	Melanoma	3/204	71/5894	0.44797	0.957149	0.866613	CDH1/CDK6/FGF1	3	Oli_1
hsa02010	ABC transporters	2/204	44/5894	0.453486	0.957149	0.866613	ABCA8/ABCG1	2	Oli_1
hsa04110	Cell cycle	5/204	128/5894	0.456898	0.957149	0.866613	ABL1/CDC14B/CDK6/CREBBP/MAD1L1	5	Oli_1
hsa05412	Arrhythmogenic right ventricular cardiomyopathy (ARVC)	3/204	74/5894	0.475159	0.957149	0.866613	ACTN2/CTNNA3/ITGA2	3	Oli_1
hsa05142	Chagas disease (American trypanosomiasis)	4/204	104/5894	0.488028	0.957149	0.866613	GNAO1/PPP2R2A/PPP2R2B/PPP2R2D	4	Oli_1
hsa05146	Amoebiasis	4/204	106/5894	0.503023	0.957149	0.866613	ACTN2/COL4A5/PRKX/PTK2	4	Oli_1
hsa05213	Endometrial cancer	2/204	52/5894	0.542324	0.957149	0.866613	CDH1/CTNNA3	2	Oli_1
hsa04710	Circadian rhythm	1/204	23/5894	0.555902	0.957149	0.866613	PER3	1	Oli_1
hsa05014	Amyotrophic lateral sclerosis (ALS)	2/204	54/5894	0.562925	0.957149	0.866613	BCL2/BCL2L1	2	Oli_1
hsa05110	Vibrio cholerae infection	2/204	54/5894	0.562925	0.957149	0.866613	PRKX/TJP1	2	Oli_1
hsa05223	Non-small cell lung cancer	2/204	54/5894	0.562925	0.957149	0.866613	CDK6/FHIT	2	Oli_1
hsa04977	Vitamin digestion and absorption	1/204	24/5894	0.571333	0.957149	0.866613	FOLH1	1	Oli_1
hsa04020	Calcium signaling pathway	6/204	177/5894	0.580165	0.957149	0.866613	CHRM5/ERBB3/P2RX7/PDE1A/PDE1C/PRKX	6	Oli_1
hsa04340	Hedgehog signaling pathway	2/204	56/5894	0.582857	0.957149	0.866613	LRP2/PRKX	2	Oli_1
hsa00563	Glycosylphosphatidylinositol(GPI)-anchor biosynthesis	1/204	25/5894	0.58623	0.957149	0.866613	PIGU	1	Oli_1
hsa04320	Dorso-ventral axis formation	1/204	25/5894	0.58623	0.957149	0.866613	CPEB1	1	Oli_1
hsa00534	Glycosaminoglycan biosynthesis - heparan sulfate / heparin	1/204	26/5894	0.600613	0.957149	0.866613	B3GAT1	1	Oli_1
hsa00601	Glycosphingolipid biosynthesis - lacto and neolacto series	1/204	26/5894	0.600613	0.957149	0.866613	ST3GAL4	1	Oli_1
hsa05221	Acute myeloid leukemia	2/204	58/5894	0.602116	0.957149	0.866613	STAT3/ZBTB16	2	Oli_1
hsa04540	Gap junction	3/204	90/5894	0.608135	0.957149	0.866613	ADCY5/PRKX/TJP1	3	Oli_1
hsa05414	Dilated cardiomyopathy	3/204	90/5894	0.608135	0.957149	0.866613	ADCY5/ITGA2/PRKX	3	Oli_1
hsa04142	Lysosome	4/204	121/5894	0.608524	0.957149	0.866613	LIPA/NPC1/SORT1/SUMF1	4	Oli_1
hsa00030	Pentose phosphate pathway	1/204	27/5894	0.614497	0.957149	0.866613	GPI	1	Oli_1
hsa03440	Homologous recombination	1/204	28/5894	0.627901	0.957149	0.866613	RAD51B	1	Oli_1
hsa05210	Colorectal cancer	2/204	62/5894	0.638611	0.957149	0.866613	BCL2/DCC	2	Oli_1
hsa03020	RNA polymerase	1/204	29/5894	0.640842	0.957149	0.866613	POLR2F	1	Oli_1
hsa05216	Thyroid cancer	1/204	29/5894	0.640842	0.957149	0.866613	CDH1	1	Oli_1
hsa00010	Glycolysis / Gluconeogenesis	2/204	65/5894	0.664229	0.957149	0.866613	ACSS2/GPI	2	Oli_1
hsa00040	Pentose and glucuronate interconversions	1/204	32/5894	0.677037	0.957149	0.866613	CRYL1	1	Oli_1
hsa00250	Alanine, aspartate and glutamate metabolism	1/204	32/5894	0.677037	0.957149	0.866613	ASPA	1	Oli_1
hsa05145	Toxoplasmosis	4/204	133/5894	0.682395	0.957149	0.866613	BCL2/BCL2L1/GNAO1/STAT3	4	Oli_1
hsa04912	GnRH signaling pathway	3/204	101/5894	0.685619	0.957149	0.866613	ADCY5/PLD1/PRKX	3	Oli_1
hsa05160	Hepatitis C	4/204	135/5894	0.693715	0.957149	0.866613	PPP2R2A/PPP2R2B/PPP2R2D/STAT3	4	Oli_1
hsa04141	Protein processing in endoplasmic reticulum	5/204	168/5894	0.697632	0.957149	0.866613	BCL2/DNAJC1/UBE2E1/UBE2G1/UBE4B	5	Oli_1
hsa04140	Regulation of autophagy	1/204	34/5894	0.699126	0.957149	0.866613	ATG7	1	Oli_1
hsa03320	PPAR signaling pathway	2/204	70/5894	0.703667	0.957149	0.866613	CYP27A1/SLC27A1	2	Oli_1
hsa04720	Long-term potentiation	2/204	70/5894	0.703667	0.957149	0.866613	CREBBP/PRKX	2	Oli_1
hsa04730	Long-term depression	2/204	70/5894	0.703667	0.957149	0.866613	GNAO1/GRID2	2	Oli_1
hsa04976	Bile secretion	2/204	71/5894	0.711079	0.957149	0.866613	ADCY5/PRKX	2	Oli_1
hsa05416	Viral myocarditis	2/204	72/5894	0.718336	0.957149	0.866613	ABL1/FYN	2	Oli_1
hsa00270	Cysteine and methionine metabolism	1/204	36/5894	0.719711	0.957149	0.866613	DNMT3A	1	Oli_1
hsa04130	SNARE interactions in vesicular transport	1/204	36/5894	0.719711	0.957149	0.866613	STX8	1	Oli_1
hsa04660	T cell receptor signaling pathway	3/204	108/5894	0.728678	0.957149	0.866613	DLG1/FYN/PRKCQ	3	Oli_1
hsa03022	Basal transcription factors	1/204	37/5894	0.729472	0.957149	0.866613	GTF2IRD1	1	Oli_1
hsa04971	Gastric acid secretion	2/204	74/5894	0.732391	0.957149	0.866613	ADCY5/PRKX	2	Oli_1
hsa04662	B cell receptor signaling pathway	2/204	75/5894	0.739194	0.957149	0.866613	CD22/RASGRP3	2	Oli_1
hsa04114	Oocyte meiosis	3/204	114/5894	0.761809	0.957149	0.866613	ADCY5/CPEB1/PRKX	3	Oli_1
hsa04664	Fc epsilon RI signaling pathway	2/204	79/5894	0.764952	0.957149	0.866613	FYN/GAB2	2	Oli_1
hsa00350	Tyrosine metabolism	1/204	41/5894	0.765247	0.957149	0.866613	TRMT11	1	Oli_1
hsa05016	Huntington's disease	5/204	183/5894	0.766392	0.957149	0.866613	CREB3L2/CREB5/CREBBP/HIP1/POLR2F	5	Oli_1
hsa00380	Tryptophan metabolism	1/204	42/5894	0.773429	0.957149	0.866613	AFMID	1	Oli_1
hsa04630	Jak-STAT signaling pathway	4/204	155/5894	0.791255	0.957149	0.866613	BCL2L1/CREBBP/PTPN11/STAT3	4	Oli_1
hsa03050	Proteasome	1/204	45/5894	0.796311	0.957149	0.866613	PSME4	1	Oli_1
hsa03420	Nucleotide excision repair	1/204	45/5894	0.796311	0.957149	0.866613	CUL4A	1	Oli_1
hsa04350	TGF-beta signaling pathway	2/204	85/5894	0.799455	0.957149	0.866613	CREBBP/SMURF1	2	Oli_1
hsa04512	ECM-receptor interaction	2/204	85/5894	0.799455	0.957149	0.866613	COL4A5/ITGA2	2	Oli_1
hsa00514	Other types of O-glycan biosynthesis	1/204	46/5894	0.803415	0.957149	0.866613	COLGALT2	1	Oli_1
hsa04975	Fat digestion and absorption	1/204	46/5894	0.803415	0.957149	0.866613	PLPP1	1	Oli_1
hsa04640	Hematopoietic cell lineage	2/204	88/5894	0.814973	0.957149	0.866613	CD22/ITGA2	2	Oli_1
hsa00520	Amino sugar and nucleotide sugar metabolism	1/204	48/5894	0.816892	0.957149	0.866613	GPI	1	Oli_1
hsa04930	Type II diabetes mellitus	1/204	48/5894	0.816892	0.957149	0.866613	INSR	1	Oli_1
hsa04970	Salivary secretion	2/204	89/5894	0.819904	0.957149	0.866613	ADCY5/PRKX	2	Oli_1
hsa00510	N-Glycan biosynthesis	1/204	49/5894	0.823282	0.957149	0.866613	MGAT5	1	Oli_1
hsa00983	Drug metabolism - other enzymes	1/204	52/5894	0.84115	0.962276	0.871254	DPYD	1	Oli_1
hsa04150	mTOR signaling pathway	1/204	52/5894	0.84115	0.962276	0.871254	RPTOR	1	Oli_1
hsa00500	Starch and sucrose metabolism	1/204	54/5894	0.852051	0.96701	0.875541	GPI	1	Oli_1
hsa00240	Pyrimidine metabolism	2/204	99/5894	0.863101	0.971838	0.879913	DPYD/POLR2F	2	Oli_1
hsa05214	Glioma	1/204	65/5894	0.899976	0.99468	0.900594	CDK6	1	Oli_1
hsa03013	RNA transport	3/204	152/5894	0.902731	0.99468	0.900594	NUP160/PNN/UPF3A	3	Oli_1
hsa04115	p53 signaling pathway	1/204	69/5894	0.913264	0.99468	0.900594	CDK6	1	Oli_1
hsa04080	Neuroactive ligand-receptor interaction	6/204	272/5894	0.916174	0.99468	0.900594	CHRM5/GRID1/GRID2/GRIK4/GRM3/P2RX7	6	Oli_1
hsa04370	VEGF signaling pathway	1/204	76/5894	0.932428	0.99468	0.900594	PTK2	1	Oli_1
hsa05010	Alzheimer's disease	3/204	168/5894	0.93525	0.99468	0.900594	BACE1/MAPT/PSEN1	3	Oli_1
hsa04380	Osteoclast differentiation	2/204	128/5894	0.940367	0.99468	0.900594	FYN/GAB2	2	Oli_1
hsa04974	Protein digestion and absorption	1/204	81/5894	0.943476	0.99468	0.900594	COL4A5	1	Oli_1
hsa05410	Hypertrophic cardiomyopathy (HCM)	1/204	83/5894	0.947374	0.99468	0.900594	ITGA2	1	Oli_1
hsa04650	Natural killer cell mediated cytotoxicity	2/204	136/5894	0.952946	0.99468	0.900594	FYN/PTPN11	2	Oli_1
hsa04972	Pancreatic secretion	1/204	101/5894	0.972368	0.999989	0.9054	ADCY5	1	Oli_1
hsa03040	Spliceosome	1/204	128/5894	0.989527	0.999989	0.9054	DDX46	1	Oli_1
hsa05012	Parkinson's disease	1/204	130/5894	0.990255	0.999989	0.9054	UBE2G1	1	Oli_1
hsa05322	Systemic lupus erythematosus	1/204	138/5894	0.992697	0.999989	0.9054	ACTN2	1	Oli_1
hsa04145	Phagosome	1/204	156/5894	0.996189	0.999989	0.9054	ITGA2	1	Oli_1
hsa04740	Olfactory transduction	2/204	388/5894	0.999989	0.999989	0.9054	PDE1C/PRKX	2	Oli_1
hsa04720	Long-term potentiation	5/25	70/5894	9.03512e-06	0.000533072	0.000370915	CALM1/GRIN1/GRM5/PLCB1/PPP3CA	5	Oli_2
hsa04020	Calcium signaling pathway	6/25	177/5894	7.41757e-05	0.00218818	0.00152255	CALM1/GRIN1/GRM5/PLCB1/PPP3CA/SLC8A1	6	Oli_2
hsa04971	Gastric acid secretion	3/25	74/5894	0.00358336	0.0496034	0.0345144	ACTB/CALM1/PLCB1	3	Oli_2
hsa05412	Arrhythmogenic right ventricular cardiomyopathy (ARVC)	3/25	74/5894	0.00358336	0.0496034	0.0345144	ACTB/CTNNA2/SLC8A1	3	Oli_2
hsa04010	MAPK signaling pathway	5/25	268/5894	0.00470134	0.0496034	0.0345144	FGF12/FGF14/JUND/MEF2C/PPP3CA	5	Oli_2
hsa05010	Alzheimer's disease	4/25	168/5894	0.00504441	0.0496034	0.0345144	CALM1/GRIN1/PLCB1/PPP3CA	4	Oli_2
hsa04970	Salivary secretion	3/25	89/5894	0.00602017	0.0507414	0.0353063	CALM1/KCNMA1/PLCB1	3	Oli_2
hsa04972	Pancreatic secretion	3/25	101/5894	0.00854354	0.0630086	0.0438418	KCNMA1/PLCB1/SLC26A3	3	Oli_2
hsa04270	Vascular smooth muscle contraction	3/25	116/5894	0.0124621	0.0816959	0.0568446	CALM1/KCNMA1/PLCB1	3	Oli_2
hsa00860	Porphyrin and chlorophyll metabolism	2/25	43/5894	0.0140243	0.0827436	0.0575736	FTH1/FTL	2	Oli_2
hsa04514	Cell adhesion molecules (CAMs)	3/25	136/5894	0.0190694	0.102282	0.0711683	CNTN1/NRCAM/NRXN1	3	Oli_2
hsa05014	Amyotrophic lateral sclerosis (ALS)	2/25	54/5894	0.0216025	0.106212	0.0739033	GRIN1/PPP3CA	2	Oli_2
hsa04730	Long-term depression	2/25	70/5894	0.0349865	0.139314	0.0969357	GRM5/PLCB1	2	Oli_2
hsa05100	Bacterial invasion of epithelial cells	2/25	71/5894	0.0359082	0.139314	0.0969357	ACTB/CTNNA2	2	Oli_2
hsa05218	Melanoma	2/25	71/5894	0.0359082	0.139314	0.0969357	FGF12/FGF14	2	Oli_2
hsa04520	Adherens junction	2/25	73/5894	0.0377801	0.139314	0.0969357	ACTB/CTNNA2	2	Oli_2
hsa05016	Huntington's disease	3/25	183/5894	0.0410131	0.139702	0.0972054	GRIN1/GRM5/PLCB1	3	Oli_2
hsa04070	Phosphatidylinositol signaling system	2/25	78/5894	0.0426208	0.139702	0.0972054	CALM1/PLCB1	2	Oli_2
hsa04974	Protein digestion and absorption	2/25	81/5894	0.0456322	0.140665	0.0978756	SLC38A2/SLC8A1	2	Oli_2
hsa05410	Hypertrophic cardiomyopathy (HCM)	2/25	83/5894	0.047683	0.140665	0.0978756	ACTB/SLC8A1	2	Oli_2
hsa04540	Gap junction	2/25	90/5894	0.0551219	0.147827	0.102859	GRM5/PLCB1	2	Oli_2
hsa05414	Dilated cardiomyopathy	2/25	90/5894	0.0551219	0.147827	0.102859	ACTB/SLC8A1	2	Oli_2
hsa04810	Regulation of actin cytoskeleton	3/25	214/5894	0.0603428	0.154793	0.107706	ACTB/FGF12/FGF14	3	Oli_2
hsa04912	GnRH signaling pathway	2/25	101/5894	0.0675792	0.159487	0.110972	CALM1/PLCB1	2	Oli_2
hsa04916	Melanogenesis	2/25	101/5894	0.0675792	0.159487	0.110972	CALM1/PLCB1	2	Oli_2
hsa04114	Oocyte meiosis	2/25	114/5894	0.083387	0.189224	0.131664	CALM1/PPP3CA	2	Oli_2
hsa04670	Leukocyte transendothelial migration	2/25	117/5894	0.0871861	0.190518	0.132564	ACTB/CTNNA2	2	Oli_2
hsa04380	Osteoclast differentiation	2/25	128/5894	0.101554	0.20611	0.143413	JUND/PPP3CA	2	Oli_2
hsa04360	Axon guidance	2/25	130/5894	0.104235	0.20611	0.143413	PPP3CA/ROBO2	2	Oli_2
hsa04080	Neuroactive ligand-receptor interaction	3/25	272/5894	0.105943	0.20611	0.143413	GRIK2/GRIN1/GRM5	3	Oli_2
hsa04530	Tight junction	2/25	133/5894	0.108295	0.20611	0.143413	ACTB/CTNNA2	2	Oli_2
hsa04744	Phototransduction	1/25	29/5894	0.116234	0.214306	0.149115	CALM1	1	Oli_2
hsa04310	Wnt signaling pathway	2/25	151/5894	0.13351	0.2387	0.166089	PLCB1/PPP3CA	2	Oli_2
hsa05143	African trypanosomiasis	1/25	35/5894	0.138606	0.239846	0.166887	PLCB1	1	Oli_2
hsa04130	SNARE interactions in vesicular transport	1/25	36/5894	0.142282	0.239846	0.166887	SNAP25	1	Oli_2
hsa05200	Pathways in cancer	3/25	327/5894	0.158674	0.260049	0.180944	CTNNA2/FGF12/FGF14	3	Oli_2
hsa05213	Endometrial cancer	1/25	52/5894	0.199082	0.317455	0.220887	CTNNA2	1	Oli_2
hsa05110	Vibrio cholerae infection	1/25	54/5894	0.205922	0.319722	0.222465	ACTB	1	Oli_2
hsa00562	Inositol phosphate metabolism	1/25	57/5894	0.216078	0.323668	0.225211	PLCB1	1	Oli_2
hsa05130	Pathogenic Escherichia coli infection	1/25	58/5894	0.219436	0.323668	0.225211	ACTB	1	Oli_2
hsa05131	Shigellosis	1/25	62/5894	0.232729	0.334902	0.233027	ACTB	1	Oli_2
hsa05214	Glioma	1/25	65/5894	0.242555	0.340733	0.237084	CALM1	1	Oli_2
hsa05416	Viral myocarditis	1/25	72/5894	0.265016	0.359986	0.250481	ACTB	1	Oli_2
hsa04662	B cell receptor signaling pathway	1/25	75/5894	0.274446	0.359986	0.250481	PPP3CA	1	Oli_2
hsa04370	VEGF signaling pathway	1/25	76/5894	0.277563	0.359986	0.250481	PPP3CA	1	Oli_2
hsa04260	Cardiac muscle contraction	1/25	77/5894	0.280667	0.359986	0.250481	SLC8A1	1	Oli_2
hsa04012	ErbB signaling pathway	1/25	87/5894	0.311014	0.389565	0.271062	NRG3	1	Oli_2
hsa04210	Apoptosis	1/25	89/5894	0.316934	0.389565	0.271062	PPP3CA	1	Oli_2
hsa05142	Chagas disease (American trypanosomiasis)	1/25	104/5894	0.359804	0.428956	0.298471	PLCB1	1	Oli_2
hsa05146	Amoebiasis	1/25	106/5894	0.365321	0.428956	0.298471	PLCB1	1	Oli_2
hsa04660	T cell receptor signaling pathway	1/25	108/5894	0.370793	0.428956	0.298471	PPP3CA	1	Oli_2
hsa04722	Neurotrophin signaling pathway	1/25	127/5894	0.420562	0.477176	0.332022	CALM1	1	Oli_2
hsa04650	Natural killer cell mediated cytotoxicity	1/25	136/5894	0.442795	0.489071	0.340299	PPP3CA	1	Oli_2
hsa04910	Insulin signaling pathway	1/25	138/5894	0.447624	0.489071	0.340299	CALM1	1	Oli_2
hsa04145	Phagosome	1/25	156/5894	0.48931	0.524896	0.365226	ACTB	1	Oli_2
hsa04141	Protein processing in endoplasmic reticulum	1/25	168/5894	0.515404	0.543015	0.377834	CRYAB	1	Oli_2
hsa04062	Chemokine signaling pathway	1/25	189/5894	0.558019	0.577599	0.401897	PLCB1	1	Oli_2
hsa04510	Focal adhesion	1/25	200/5894	0.578881	0.588862	0.409734	ACTB	1	Oli_2
hsa04740	Olfactory transduction	1/25	388/5894	0.818411	0.818411	0.569456	CALM1	1	Oli_2
hsa04720	Long-term potentiation	5/34	70/5894	4.35544e-05	0.00304881	0.00201726	CALM1/GRIA2/GRIN1/PLCB1/PPP3CA	5	Oli_0
hsa05100	Bacterial invasion of epithelial cells	4/34	71/5894	0.000682554	0.0161948	0.0107153	ACTB/CDC42/CTNNA2/DNM1	4	Oli_0
hsa04010	MAPK signaling pathway	7/34	268/5894	0.000694062	0.0161948	0.0107153	CDC42/FGF12/FGF14/JUND/MEF2C/PPM1B/PPP3CA	7	Oli_0
hsa00860	Porphyrin and chlorophyll metabolism	3/34	43/5894	0.00184912	0.0323597	0.0214109	CPOX/FTH1/FTL	3	Oli_0
hsa05010	Alzheimer's disease	5/34	168/5894	0.00252368	0.0353315	0.0233773	CALM1/GAPDH/GRIN1/PLCB1/PPP3CA	5	Oli_0
hsa04020	Calcium signaling pathway	5/34	177/5894	0.0031665	0.0355928	0.0235501	CALM1/GRIN1/PLCB1/PLCG2/PPP3CA	5	Oli_0
hsa05014	Amyotrophic lateral sclerosis (ALS)	3/34	54/5894	0.00355928	0.0355928	0.0235501	GRIA2/GRIN1/PPP3CA	3	Oli_0
hsa04670	Leukocyte transendothelial migration	4/34	117/5894	0.0043191	0.0377922	0.0250053	ACTB/CDC42/CTNNA2/PLCG2	4	Oli_0
hsa04810	Regulation of actin cytoskeleton	5/34	214/5894	0.00709344	0.0535041	0.0354012	ACTB/CDC42/FGF12/FGF14/TMSB4X	5	Oli_0
hsa04520	Adherens junction	3/34	73/5894	0.00828412	0.0535041	0.0354012	ACTB/CDC42/CTNNA2	3	Oli_0
hsa04971	Gastric acid secretion	3/34	74/5894	0.00860041	0.0535041	0.0354012	ACTB/CALM1/PLCB1	3	Oli_0
hsa04370	VEGF signaling pathway	3/34	76/5894	0.0092542	0.0535041	0.0354012	CDC42/PLCG2/PPP3CA	3	Oli_0
hsa04070	Phosphatidylinositol signaling system	3/34	78/5894	0.00993648	0.0535041	0.0354012	CALM1/PLCB1/PLCG2	3	Oli_0
hsa04666	Fc gamma R-mediated phagocytosis	3/34	95/5894	0.016917	0.0845848	0.0559659	CDC42/DNM1/PLCG2	3	Oli_0
hsa04912	GnRH signaling pathway	3/34	101/5894	0.0198968	0.0928516	0.0614357	CALM1/CDC42/PLCB1	3	Oli_0
hsa04270	Vascular smooth muscle contraction	3/34	116/5894	0.0285449	0.122259	0.0808929	CALM1/PLCB1/PPP1R14A	3	Oli_0
hsa04722	Neurotrophin signaling pathway	3/34	127/5894	0.0359748	0.122259	0.0808929	CALM1/CDC42/PLCG2	3	Oli_0
hsa04380	Osteoclast differentiation	3/34	128/5894	0.0366955	0.122259	0.0808929	JUND/PLCG2/PPP3CA	3	Oli_0
hsa05200	Pathways in cancer	5/34	327/5894	0.037717	0.122259	0.0808929	CDC42/CTNNA2/FGF12/FGF14/PLCG2	5	Oli_0
hsa04360	Axon guidance	3/34	130/5894	0.0381595	0.122259	0.0808929	CDC42/PPP3CA/ROBO2	3	Oli_0
hsa05110	Vibrio cholerae infection	2/34	54/5894	0.0383419	0.122259	0.0808929	ACTB/PLCG2	2	Oli_0
hsa04530	Tight junction	3/34	133/5894	0.0404116	0.122259	0.0808929	ACTB/CDC42/CTNNA2	3	Oli_0
hsa00562	Inositol phosphate metabolism	2/34	57/5894	0.0423085	0.122259	0.0808929	PLCB1/PLCG2	2	Oli_0
hsa04514	Cell adhesion molecules (CAMs)	3/34	136/5894	0.0427305	0.122259	0.0808929	CNTNAP2/NLGN1/NRXN1	3	Oli_0
hsa05130	Pathogenic Escherichia coli infection	2/34	58/5894	0.0436638	0.122259	0.0808929	ACTB/CDC42	2	Oli_0
hsa05131	Shigellosis	2/34	62/5894	0.0492452	0.132583	0.0877242	ACTB/CDC42	2	Oli_0
hsa05214	Glioma	2/34	65/5894	0.0535931	0.138945	0.0919336	CALM1/PLCG2	2	Oli_0
hsa05120	Epithelial cell signaling in Helicobacter pylori infection	2/34	68/5894	0.0580735	0.145184	0.0960614	CDC42/PLCG2	2	Oli_0
hsa04730	Long-term depression	2/34	70/5894	0.0611312	0.146255	0.0967703	GRIA2/PLCB1	2	Oli_0
hsa05218	Melanoma	2/34	71/5894	0.0626808	0.146255	0.0967703	FGF12/FGF14	2	Oli_0
hsa05412	Arrhythmogenic right ventricular cardiomyopathy (ARVC)	2/34	74/5894	0.0674096	0.150964	0.0998857	ACTB/CTNNA2	2	Oli_0
hsa04662	B cell receptor signaling pathway	2/34	75/5894	0.0690119	0.150964	0.0998857	PLCG2/PPP3CA	2	Oli_0
hsa04012	ErbB signaling pathway	2/34	87/5894	0.0891793	0.189168	0.125164	NRG3/PLCG2	2	Oli_0
hsa04970	Salivary secretion	2/34	89/5894	0.0926965	0.190846	0.126274	CALM1/PLCB1	2	Oli_0
hsa04916	Melanogenesis	2/34	101/5894	0.114611	0.222855	0.147453	CALM1/PLCB1	2	Oli_0
hsa04972	Pancreatic secretion	2/34	101/5894	0.114611	0.222855	0.147453	PLCB1/SLC26A3	2	Oli_0
hsa04660	T cell receptor signaling pathway	2/34	108/5894	0.127964	0.242093	0.160182	CDC42/PPP3CA	2	Oli_0
hsa04114	Oocyte meiosis	2/34	114/5894	0.139694	0.257331	0.170264	CALM1/PPP3CA	2	Oli_0
hsa04744	Phototransduction	1/34	29/5894	0.154793	0.277834	0.18383	CALM1	1	Oli_0
hsa05143	African trypanosomiasis	1/34	35/5894	0.183781	0.314196	0.207889	PLCB1	1	Oli_0
hsa04650	Natural killer cell mediated cytotoxicity	2/34	136/5894	0.18448	0.314196	0.207889	PLCG2/PPP3CA	2	Oli_0
hsa04130	SNARE interactions in vesicular transport	1/34	36/5894	0.188518	0.314196	0.207889	SNAP25	1	Oli_0
hsa03022	Basal transcription factors	1/34	37/5894	0.193228	0.314557	0.208128	GTF2I	1	Oli_0
hsa04310	Wnt signaling pathway	2/34	151/5894	0.216142	0.343862	0.227517	PLCB1/PPP3CA	2	Oli_0
hsa04962	Vasopressin-regulated water reabsorption	1/34	44/5894	0.225462	0.350718	0.232054	NSF	1	Oli_0
hsa05213	Endometrial cancer	1/34	52/5894	0.260771	0.392804	0.2599	CTNNA2	1	Oli_0
hsa00330	Arginine and proline metabolism	1/34	54/5894	0.269351	0.392804	0.2599	CKB	1	Oli_0
hsa05223	Non-small cell lung cancer	1/34	54/5894	0.269351	0.392804	0.2599	PLCG2	1	Oli_0
hsa05016	Huntington's disease	2/34	183/5894	0.285025	0.406533	0.268985	GRIN1/PLCB1	2	Oli_0
hsa04621	NOD-like receptor signaling pathway	1/34	59/5894	0.290381	0.406533	0.268985	NAIP	1	Oli_0
hsa04062	Chemokine signaling pathway	2/34	189/5894	0.297979	0.408991	0.27061	CDC42/PLCB1	2	Oli_0
hsa00010	Glycolysis / Gluconeogenesis	1/34	65/5894	0.314842	0.418249	0.276736	GAPDH	1	Oli_0
hsa04510	Focal adhesion	2/34	200/5894	0.321654	0.418249	0.276736	ACTB/CDC42	2	Oli_0
hsa04144	Endocytosis	2/34	203/5894	0.328086	0.418249	0.276736	CDC42/DNM1	2	Oli_0
hsa05211	Renal cell carcinoma	1/34	70/5894	0.334599	0.418249	0.276736	CDC42	1	Oli_0
hsa05212	Pancreatic cancer	1/34	70/5894	0.334599	0.418249	0.276736	CDC42	1	Oli_0
hsa05416	Viral myocarditis	1/34	72/5894	0.342346	0.420425	0.278176	ACTB	1	Oli_0
hsa04664	Fc epsilon RI signaling pathway	1/34	79/5894	0.368778	0.445077	0.294487	PLCG2	1	Oli_0
hsa05410	Hypertrophic cardiomyopathy (HCM)	1/34	83/5894	0.383415	0.4549	0.300986	ACTB	1	Oli_0
hsa04210	Apoptosis	1/34	89/5894	0.404756	0.460919	0.304969	PPP3CA	1	Oli_0
hsa04540	Gap junction	1/34	90/5894	0.408242	0.460919	0.304969	PLCB1	1	Oli_0
hsa05414	Dilated cardiomyopathy	1/34	90/5894	0.408242	0.460919	0.304969	ACTB	1	Oli_0
hsa03010	Ribosome	1/34	92/5894	0.415156	0.461284	0.305211	RPS15	1	Oli_0
hsa05142	Chagas disease (American trypanosomiasis)	1/34	104/5894	0.455019	0.496894	0.328772	PLCB1	1	Oli_0
hsa05146	Amoebiasis	1/34	106/5894	0.461401	0.496894	0.328772	PLCB1	1	Oli_0
hsa04080	Neuroactive ligand-receptor interaction	2/34	272/5894	0.469911	0.498391	0.329762	GRIA2/GRIN1	2	Oli_0
hsa04910	Insulin signaling pathway	1/34	138/5894	0.554172	0.578986	0.383088	CALM1	1	Oli_0
hsa04145	Phagosome	1/34	156/5894	0.599331	0.616958	0.408213	ACTB	1	Oli_0
hsa04141	Protein processing in endoplasmic reticulum	1/34	168/5894	0.626936	0.636022	0.420826	CRYAB	1	Oli_0
hsa04740	Olfactory transduction	1/34	388/5894	0.901924	0.901924	0.596762	CALM1	1	Oli_0
hsa00860	Porphyrin and chlorophyll metabolism	3/21	43/5894	0.000439039	0.0267814	0.0226452	CPOX/FTH1/FTL	3	Oli_3
hsa04670	Leukocyte transendothelial migration	3/21	117/5894	0.00781166	0.171142	0.14471	ACTB/CTNNA2/PLCG2	3	Oli_3
hsa05110	Vibrio cholerae infection	2/21	54/5894	0.0154782	0.171142	0.14471	ACTB/PLCG2	2	Oli_3
hsa04141	Protein processing in endoplasmic reticulum	3/21	168/5894	0.0207452	0.171142	0.14471	CRYAB/HSP90AB1/HSPA1B	3	Oli_3
hsa05214	Glioma	2/21	65/5894	0.0219762	0.171142	0.14471	CALM1/PLCG2	2	Oli_3
hsa05100	Bacterial invasion of epithelial cells	2/21	71/5894	0.0259216	0.171142	0.14471	ACTB/CTNNA2	2	Oli_3
hsa04520	Adherens junction	2/21	73/5894	0.0272968	0.171142	0.14471	ACTB/CTNNA2	2	Oli_3
hsa04971	Gastric acid secretion	2/21	74/5894	0.0279953	0.171142	0.14471	ACTB/CALM1	2	Oli_3
hsa05412	Arrhythmogenic right ventricular cardiomyopathy (ARVC)	2/21	74/5894	0.0279953	0.171142	0.14471	ACTB/CTNNA2	2	Oli_3
hsa04070	Phosphatidylinositol signaling system	2/21	78/5894	0.0308617	0.171142	0.14471	CALM1/PLCG2	2	Oli_3
hsa04612	Antigen processing and presentation	2/21	78/5894	0.0308617	0.171142	0.14471	HSP90AB1/HSPA1B	2	Oli_3
hsa04666	Fc gamma R-mediated phagocytosis	2/21	95/5894	0.0442589	0.224983	0.190235	MARCKSL1/PLCG2	2	Oli_3
hsa04010	MAPK signaling pathway	3/21	268/5894	0.0675156	0.305549	0.258359	HSPA1B/JUND/PPM1B	3	Oli_3
hsa04722	Neurotrophin signaling pathway	2/21	127/5894	0.0741173	0.305549	0.258359	CALM1/PLCG2	2	Oli_3
hsa04380	Osteoclast differentiation	2/21	128/5894	0.0751351	0.305549	0.258359	JUND/PLCG2	2	Oli_3
hsa04530	Tight junction	2/21	133/5894	0.0802927	0.306116	0.258838	ACTB/CTNNA2	2	Oli_3
hsa04744	Phototransduction	1/21	29/5894	0.0985557	0.353641	0.299024	CALM1	1	Oli_3
hsa05200	Pathways in cancer	3/21	327/5894	0.107508	0.364333	0.308064	CTNNA2/HSP90AB1/PLCG2	3	Oli_3
hsa05010	Alzheimer's disease	2/21	168/5894	0.119218	0.37363	0.315925	CALM1/GAPDH	2	Oli_3
hsa03022	Basal transcription factors	1/21	37/5894	0.124071	0.37363	0.315925	GTF2I	1	Oli_3
hsa04020	Calcium signaling pathway	2/21	177/5894	0.129904	0.37363	0.315925	CALM1/PLCG2	2	Oli_3
hsa04510	Focal adhesion	2/21	200/5894	0.158192	0.37363	0.315925	ACTB/SPP1	2	Oli_3
hsa05213	Endometrial cancer	1/21	52/5894	0.170069	0.37363	0.315925	CTNNA2	1	Oli_3
hsa00330	Arginine and proline metabolism	1/21	54/5894	0.176026	0.37363	0.315925	CKB	1	Oli_3
hsa05223	Non-small cell lung cancer	1/21	54/5894	0.176026	0.37363	0.315925	PLCG2	1	Oli_3
hsa00562	Inositol phosphate metabolism	1/21	57/5894	0.184884	0.37363	0.315925	PLCG2	1	Oli_3
hsa05130	Pathogenic Escherichia coli infection	1/21	58/5894	0.187817	0.37363	0.315925	ACTB	1	Oli_3
hsa04621	NOD-like receptor signaling pathway	1/21	59/5894	0.190739	0.37363	0.315925	HSP90AB1	1	Oli_3
hsa05131	Shigellosis	1/21	62/5894	0.199447	0.37363	0.315925	ACTB	1	Oli_3
hsa00010	Glycolysis / Gluconeogenesis	1/21	65/5894	0.208065	0.37363	0.315925	GAPDH	1	Oli_3
hsa05120	Epithelial cell signaling in Helicobacter pylori infection	1/21	68/5894	0.216595	0.37363	0.315925	PLCG2	1	Oli_3
hsa03320	PPAR signaling pathway	1/21	70/5894	0.222233	0.37363	0.315925	UBC	1	Oli_3
hsa04720	Long-term potentiation	1/21	70/5894	0.222233	0.37363	0.315925	CALM1	1	Oli_3
hsa05416	Viral myocarditis	1/21	72/5894	0.227832	0.37363	0.315925	ACTB	1	Oli_3
hsa05140	Leishmaniasis	1/21	73/5894	0.230617	0.37363	0.315925	MARCKSL1	1	Oli_3
hsa04662	B cell receptor signaling pathway	1/21	75/5894	0.236159	0.37363	0.315925	PLCG2	1	Oli_3
hsa04370	VEGF signaling pathway	1/21	76/5894	0.238916	0.37363	0.315925	PLCG2	1	Oli_3
hsa04664	Fc epsilon RI signaling pathway	1/21	79/5894	0.247129	0.37363	0.315925	PLCG2	1	Oli_3
hsa05410	Hypertrophic cardiomyopathy (HCM)	1/21	83/5894	0.257948	0.37363	0.315925	ACTB	1	Oli_3
hsa04512	ECM-receptor interaction	1/21	85/5894	0.263303	0.37363	0.315925	SPP1	1	Oli_3
hsa04012	ErbB signaling pathway	1/21	87/5894	0.26862	0.37363	0.315925	PLCG2	1	Oli_3
hsa04914	Progesterone-mediated oocyte maturation	1/21	87/5894	0.26862	0.37363	0.315925	HSP90AB1	1	Oli_3
hsa04970	Salivary secretion	1/21	89/5894	0.2739	0.37363	0.315925	CALM1	1	Oli_3
hsa05215	Prostate cancer	1/21	89/5894	0.2739	0.37363	0.315925	HSP90AB1	1	Oli_3
hsa05414	Dilated cardiomyopathy	1/21	90/5894	0.276527	0.37363	0.315925	ACTB	1	Oli_3
hsa03010	Ribosome	1/21	92/5894	0.281754	0.37363	0.315925	RPS15	1	Oli_3
hsa04912	GnRH signaling pathway	1/21	101/5894	0.30483	0.374967	0.317056	CALM1	1	Oli_3
hsa04916	Melanogenesis	1/21	101/5894	0.30483	0.374967	0.317056	CALM1	1	Oli_3
hsa04972	Pancreatic secretion	1/21	101/5894	0.30483	0.374967	0.317056	SLC26A3	1	Oli_3
hsa04620	Toll-like receptor signaling pathway	1/21	102/5894	0.30735	0.374967	0.317056	SPP1	1	Oli_3
hsa04114	Oocyte meiosis	1/21	114/5894	0.33692	0.400875	0.338963	CALM1	1	Oli_3
hsa04270	Vascular smooth muscle contraction	1/21	116/5894	0.34173	0.400875	0.338963	CALM1	1	Oli_3
hsa03040	Spliceosome	1/21	128/5894	0.369899	0.420035	0.355164	HSPA1B	1	Oli_3
hsa05145	Toxoplasmosis	1/21	133/5894	0.381294	0.420035	0.355164	HSPA1B	1	Oli_3
hsa04514	Cell adhesion molecules (CAMs)	1/21	136/5894	0.388036	0.420035	0.355164	NLGN1	1	Oli_3
hsa04650	Natural killer cell mediated cytotoxicity	1/21	136/5894	0.388036	0.420035	0.355164	PLCG2	1	Oli_3
hsa04910	Insulin signaling pathway	1/21	138/5894	0.392492	0.420035	0.355164	CALM1	1	Oli_3
hsa04145	Phagosome	1/21	156/5894	0.43123	0.453535	0.383489	ACTB	1	Oli_3
hsa04144	Endocytosis	1/21	203/5894	0.521597	0.539278	0.45599	HSPA1B	1	Oli_3
hsa04810	Regulation of actin cytoskeleton	1/21	214/5894	0.540677	0.549689	0.464793	ACTB	1	Oli_3
hsa04740	Olfactory transduction	1/21	388/5894	0.761299	0.761299	0.643721	CALM1	1	Oli_3

## Sheet: Oli_GO_BP
Supplemental Data Table S8:GO and KEGG enrichment in Oli cluster
ID	Description	GeneRatio	BgRatio	pvalue	p.adjust	qvalue	geneID	Count	Group
GO:0150115	cell-substrate junction organization	22/667	102/18866	6.93132e-12	1.9444e-08	1.77057e-08	ABL1/ACTN2/BCAS3/BCL2/CLASP2/CORO1C/CORO2B/DLC1/GREM1/IQGAP1/ITGA2/LIMCH1/MAP4K4/MAPRE2/PEAK1/PIP5K1A/PTK2/PTPRJ/PTPRK/TESK2/TNS1/WDPCP	22	Oli_1
GO:0048041	focal adhesion assembly	20/667	83/18866	7.11975e-12	1.9444e-08	1.77057e-08	ABL1/ACTN2/BCAS3/BCL2/CLASP2/CORO1C/CORO2B/DLC1/GREM1/IQGAP1/ITGA2/LIMCH1/MAP4K4/PEAK1/PIP5K1A/PTK2/PTPRJ/PTPRK/TESK2/WDPCP	20	Oli_1
GO:0007044	cell-substrate junction assembly	21/667	99/18866	2.9229e-11	5.32162e-08	4.84586e-08	ABL1/ACTN2/BCAS3/BCL2/CLASP2/CORO1C/CORO2B/DLC1/GREM1/IQGAP1/ITGA2/LIMCH1/MAP4K4/PEAK1/PIP5K1A/PTK2/PTPRJ/PTPRK/TESK2/TNS1/WDPCP	21	Oli_1
GO:0034329	cell junction assembly	44/667	434/18866	3.64392e-10	4.97578e-07	4.53093e-07	ABL1/ACTN2/ARMCX5-GPRASP2/BCAS3/BCL2/CBFB/CDH1/CDH19/CDH20/CLASP2/CORO1C/CORO2B/DLC1/DLG1/DNM3/EPHB2/GREM1/GRID2/IQGAP1/ITGA2/JAM3/KIRREL3/LIMCH1/MAGI2/MAP4K4/MPP5/NFASC/PEAK1/PIP5K1A/PKP4/PTK2/PTPRJ/PTPRK/SEMA4D/STRN/SYNDIG1/TBCD/TESK2/TJP1/TLN2/TNS1/UGT8/VMP1/WDPCP	44	Oli_1
GO:0150116	regulation of cell-substrate junction organization	14/667	66/18866	5.88106e-08	5.77891e-05	5.26226e-05	ABL1/BCAS3/CLASP2/CORO1C/DLC1/GREM1/IQGAP1/LIMCH1/MAP4K4/MAPRE2/PEAK1/PTK2/PTPRJ/WDPCP	14	Oli_1
GO:0031589	cell-substrate adhesion	35/667	359/18866	6.34813e-08	5.77891e-05	5.26226e-05	ABL1/ACTN2/BCAS3/BCL2/CDK6/CLASP2/CORO1C/CORO2B/DLC1/DNM2/DOCK1/DOCK5/GREM1/IQGAP1/ITGA2/JAM3/KANK1/LIMCH1/MAP4K4/MEGF9/MINK1/PEAK1/PIP5K1A/PREX1/PRKX/PTK2/PTPRJ/PTPRK/RIN2/SPOCK1/SRCIN1/TBCD/TESK2/TIAM1/WDPCP	35	Oli_1
GO:0016311	dephosphorylation	42/667	492/18866	1.34929e-07	0.000105283	9.58709e-05	BCL2/BOD1L1/CDC14B/CHRM5/CPPED1/DLC1/DLG1/DLG2/DNAJC6/DUSP16/ILKAP/IQGAP1/ITGA2/MAGI2/MGAT5/MTMR7/MYO1D/NT5DC1/PFKFB3/PHACTR3/PHACTR4/PHLPP1/PLPP1/PLPPR1/PPM1H/PPP1R16B/PPP2R2A/PPP2R2B/PPP2R2D/PPP2R3A/PTP4A2/PTPN11/PTPN13/PTPRE/PTPRF/PTPRJ/PTPRK/PTPRM/SEMA4D/SMG6/SSH2/SYNJ2	42	Oli_1
GO:0010810	regulation of cell-substrate adhesion	25/667	217/18866	2.19452e-07	0.000134616	0.000122581	ABL1/BCAS3/BCL2/CDK6/CLASP2/CORO1C/CORO2B/DLC1/DNM2/DOCK1/DOCK5/GREM1/IQGAP1/KANK1/LIMCH1/MAP4K4/MINK1/PEAK1/PREX1/PTK2/PTPRJ/RIN2/SPOCK1/TBCD/WDPCP	25	Oli_1
GO:0051893	regulation of focal adhesion assembly	13/667	63/18866	2.4646e-07	0.000134616	0.000122581	ABL1/BCAS3/CLASP2/CORO1C/DLC1/GREM1/IQGAP1/LIMCH1/MAP4K4/PEAK1/PTK2/PTPRJ/WDPCP	13	Oli_1
GO:0090109	regulation of cell-substrate junction assembly	13/667	63/18866	2.4646e-07	0.000134616	0.000122581	ABL1/BCAS3/CLASP2/CORO1C/DLC1/GREM1/IQGAP1/LIMCH1/MAP4K4/PEAK1/PTK2/PTPRJ/WDPCP	13	Oli_1
GO:0007163	establishment or maintenance of cell polarity	25/667	220/18866	2.85753e-07	0.000141889	0.000129204	ARHGEF2/BCAS3/CDC42BPB/CDK5RAP2/CLASP2/CLIC4/CYTH1/DLG1/DLG2/CYRIB/FRMD4B/GPSM2/GSN/JAM3/KANK1/MAP4/MAP7/MPP5/MYO18A/NDE1/PAFAH1B1/PTK2/SDCCAG8/SIPA1L3/WDPCP	25	Oli_1
GO:0043547	positive regulation of GTPase activity	36/667	406/18866	4.32997e-07	0.000197086	0.000179466	AGAP1/ARHGAP17/ARHGAP22/ARHGAP23/ARRB1/BCAS3/CORO1C/DLC1/DOCK1/DOCK10/DOCK5/DOCK9/EVI5L/GARNL3/IQGAP1/MAP4K4/MAPRE2/MYO9B/PIP5K1A/PKP4/PREX1/RABEP1/RAP1GDS1/RASAL1/RASGRF1/RASGRP3/RIN2/SEMA4D/SIPA1L3/SNX9/SRGAP3/TBC1D12/TBC1D2/TBC1D22A/TBCD/TIAM1	36	Oli_1
GO:0043087	regulation of GTPase activity	40/667	481/18866	5.3085e-07	0.000222559	0.000202662	AGAP1/ARHGAP17/ARHGAP22/ARHGAP23/ARRB1/BCAS3/CORO1C/DLC1/DOCK1/DOCK10/DOCK5/DOCK9/EVI5L/FGD4/GARNL3/IQGAP1/MAP4K4/MAPRE2/MYO9B/PAFAH1B1/PIP5K1A/PKP4/PREX1/PTK2/RABEP1/RAP1GDS1/RASAL1/RASGRF1/RASGRP3/RIN2/SEMA4D/SH3BP4/SIPA1L3/SNX9/SRGAP3/TBC1D12/TBC1D2/TBC1D22A/TBCD/TIAM1	40	Oli_1
GO:0030010	establishment of cell polarity	19/667	141/18866	5.70455e-07	0.000222559	0.000202662	ARHGEF2/BCAS3/CDK5RAP2/CYTH1/CYRIB/FRMD4B/GPSM2/GSN/JAM3/KANK1/MAP4/MPP5/MYO18A/NDE1/PAFAH1B1/PTK2/SDCCAG8/SIPA1L3/WDPCP	19	Oli_1
GO:0007160	cell-matrix adhesion	25/667	230/18866	6.64017e-07	0.000241791	0.000220174	ABL1/ACTN2/BCAS3/BCL2/CDK6/CLASP2/CORO1C/CORO2B/DLC1/GREM1/IQGAP1/ITGA2/JAM3/LIMCH1/MAP4K4/MINK1/PEAK1/PIP5K1A/PTK2/PTPRJ/PTPRK/RIN2/TESK2/TIAM1/WDPCP	25	Oli_1
GO:0006470	protein dephosphorylation	30/667	323/18866	1.53592e-06	0.000524325	0.000477449	BCL2/BOD1L1/CDC14B/CPPED1/DLC1/DLG1/DNAJC6/DUSP16/ILKAP/MAGI2/MGAT5/MTMR7/PHACTR3/PHACTR4/PHLPP1/PPM1H/PPP1R16B/PPP2R2A/PPP2R2B/PPP2R2D/PPP2R3A/PTP4A2/PTPN11/PTPN13/PTPRE/PTPRF/PTPRJ/PTPRK/PTPRM/SSH2	30	Oli_1
GO:0001952	regulation of cell-matrix adhesion	17/667	125/18866	1.95779e-06	0.000629026	0.000572789	ABL1/BCAS3/BCL2/CDK6/CLASP2/CORO1C/DLC1/GREM1/IQGAP1/LIMCH1/MAP4K4/MINK1/PEAK1/PTK2/PTPRJ/RIN2/WDPCP	17	Oli_1
GO:0038127	ERBB signaling pathway	18/667	145/18866	3.74119e-06	0.00113524	0.00103375	ABL1/CCDC88A/DGKD/ERBB3/GAB1/GAREM1/HIP1/IQGAP1/MVB12B/PSEN1/PTK2/PTPN11/PTPRJ/RASSF2/REPS2/RPS6KA5/SH3TC2/SNX6	18	Oli_1
GO:0007173	epidermal growth factor receptor signaling pathway	16/667	123/18866	7.00851e-06	0.00201476	0.00183464	ABL1/CCDC88A/DGKD/GAB1/GAREM1/HIP1/IQGAP1/MVB12B/PSEN1/PTK2/PTPN11/PTPRJ/RASSF2/REPS2/RPS6KA5/SNX6	16	Oli_1
GO:0007409	axonogenesis	37/667	482/18866	9.00496e-06	0.00245925	0.00223939	ABL1/APBB2/ATL1/BCL2/COBL/DCC/DNM2/DPYSL5/DSCAML1/EPHB2/FGFR2/FYN/GAB1/GAB2/GRB10/KIF13B/KIF5C/MAPT/MATN2/NCAM1/NEO1/NFASC/PAFAH1B1/PRKCQ/PSEN1/PTK2/PTPN11/PTPRM/RPS6KA5/SEMA4D/SEMA6A/SPG11/TIAM1/UNC5B/UNC5C/ZSWIM5/ZSWIM6	37	Oli_1
GO:0007411	axon guidance	25/667	284/18866	2.81417e-05	0.007087	0.0064534	APBB2/DCC/DPYSL5/DSCAML1/EPHB2/FYN/GAB1/GAB2/GRB10/KIF5C/MATN2/NCAM1/NEO1/NFASC/PRKCQ/PTK2/PTPN11/PTPRM/RPS6KA5/SEMA4D/SEMA6A/UNC5B/UNC5C/ZSWIM5/ZSWIM6	25	Oli_1
GO:1901888	regulation of cell junction assembly	20/667	200/18866	2.93517e-05	0.007087	0.0064534	ABL1/ARMCX5-GPRASP2/BCAS3/CBFB/CLASP2/CORO1C/DLC1/EPHB2/GREM1/GRID2/IQGAP1/LIMCH1/MAP4K4/PEAK1/PTK2/PTPRJ/SEMA4D/SYNDIG1/TJP1/WDPCP	20	Oli_1
GO:0097485	neuron projection guidance	25/667	285/18866	2.98427e-05	0.007087	0.0064534	APBB2/DCC/DPYSL5/DSCAML1/EPHB2/FYN/GAB1/GAB2/GRB10/KIF5C/MATN2/NCAM1/NEO1/NFASC/PRKCQ/PTK2/PTPN11/PTPRM/RPS6KA5/SEMA4D/SEMA6A/UNC5B/UNC5C/ZSWIM5/ZSWIM6	25	Oli_1
GO:0022604	regulation of cell morphogenesis	36/667	499/18866	4.44514e-05	0.0101164	0.00921197	ABL1/ARMCX5-GPRASP2/CORO1C/CUX1/DCC/DLC1/DLG1/DNM2/DNM3/DOCK1/DOCK5/ENPP2/EPHB2/FAM171A1/FGD4/FMNL2/FYN/ITSN2/KANK1/KIF13B/MAPT/PAFAH1B1/PARP6/PREX1/PSEN1/PTK2/RASAL1/SEMA4D/SEMA6A/SH3D19/SMURF1/SRCIN1/TIAM1/WDPCP/ZSWIM5/ZSWIM6	36	Oli_1
GO:0035335	peptidyl-tyrosine dephosphorylation	13/667	103/18866	6.89633e-05	0.0147789	0.0134576	CDC14B/DNAJC6/DUSP16/MTMR7/PTP4A2/PTPN11/PTPN13/PTPRE/PTPRF/PTPRJ/PTPRK/PTPRM/SSH2	13	Oli_1
GO:0016358	dendrite development	22/667	247/18866	7.03936e-05	0.0147789	0.0134576	ARMCX5-GPRASP2/COBL/CUX1/DCC/DNM3/DOCK10/EPHB2/FYN/IQGAP1/KIDINS220/MATN2/MINK1/PAFAH1B1/PARP6/PREX1/PSEN1/RERE/SEMA4D/SRCIN1/STRN/TIAM1/ZMYND8	22	Oli_1
GO:0001764	neuron migration	17/667	164/18866	7.30557e-05	0.0147789	0.0134576	APBB2/ARHGEF2/DCC/FYN/KIRREL3/MATN2/NAV1/NDE1/PAFAH1B1/PSEN1/PTK2/SDCCAG8/SEMA6A/SPOCK1/STAT3/ZNF609/ZSWIM6	17	Oli_1
GO:0007015	actin filament organization	32/667	434/18866	7.77508e-05	0.015167	0.013811	ABL1/ACTN2/ADD1/ARHGAP17/ARHGEF2/ARRB1/BCL2/CCDC88A/CLASP2/COBL/CORO1C/CORO2B/DLC1/DLG1/ELMO1/FAM171A1/CYRIB/GAS7/GSN/HIP1/KANK1/LIMCH1/MICAL3/MYO1D/MYO1E/PREX1/SH3PXD2B/SHROOM4/SNX9/SSH2/TJP1/WIPF1	32	Oli_1
GO:1990778	protein localization to cell periphery	27/667	340/18866	8.20037e-05	0.015445	0.0140642	ACTN2/BCL2L1/CCDC88A/CDH1/CLASP2/DLG1/DLG2/EFR3B/EPB41L2/EPHB2/GPSM2/KIF13A/KIF1B/MAP7/MPP5/NFASC/PACS2/PIP5K1A/RAB40B/RABEP1/RILPL1/SLMAP/SMURF1/STX8/TSPAN15/TSPAN5/TTC7A	27	Oli_1
GO:0051056	regulation of small GTPase mediated signal transduction	26/667	323/18866	8.85609e-05	0.0158328	0.0144173	ABL1/ARHGAP17/ARHGAP22/ARHGAP23/ARHGEF2/ARRB1/CYTH1/DLC1/DNM2/EPHB2/CYRIB/FGD4/GARNL3/KANK1/MAP4K4/MAPRE2/MYO9B/PREX1/PSD3/RALGPS1/RASAL1/RASGRF1/RASGRF2/SIPA1L3/SRGAP3/TIAM1	26	Oli_1
GO:0120032	regulation of plasma membrane bounded cell projection assembly	18/667	183/18866	8.98605e-05	0.0158328	0.0144173	BCAS3/CCDC88A/CDKL1/COBL/CORO1C/DNM2/DNM3/EVI5L/HDAC4/IFT88/KANK1/MAP4/P2RX7/PLD1/PPP1R16B/SDCCAG8/WDPCP/ZMYND8	18	Oli_1
GO:0106027	neuron projection organization	12/667	92/18866	9.43561e-05	0.0161054	0.0146655	ARMCX5-GPRASP2/DNM3/DOCK10/EPHB2/FYN/INSR/PAFAH1B1/PSEN1/SRCIN1/TANC1/TIAM1/ZMYND8	12	Oli_1
GO:0060491	regulation of cell projection assembly	18/667	185/18866	0.000103346	0.0171054	0.0155761	BCAS3/CCDC88A/CDKL1/COBL/CORO1C/DNM2/DNM3/EVI5L/HDAC4/IFT88/KANK1/MAP4/P2RX7/PLD1/PPP1R16B/SDCCAG8/WDPCP/ZMYND8	18	Oli_1
GO:0050808	synapse organization	31/667	433/18866	0.000170045	0.025998	0.0236738	ABL1/ARHGAP22/ARMCX5-GPRASP2/CDH1/COL4A5/CTBP2/DLG1/DLG2/DNM3/DOCK10/EPHB2/FYN/GRID2/INSR/KIRREL3/MAGI2/MAPT/NFASC/PAFAH1B1/PPFIBP1/PPFIBP2/PSEN1/PTK2/PTPRF/SEMA4D/SLC6A1/SRCIN1/SYNDIG1/TANC1/TIAM1/ZMYND8	31	Oli_1
GO:0031346	positive regulation of cell projection organization	29/667	394/18866	0.000171301	0.025998	0.0236738	ARMCX5-GPRASP2/BCAS3/CBFA2T2/CCDC88A/COBL/CORO1C/CREB3L2/CUX1/DNM2/DNM3/ENPP2/FYN/HDAC4/IQGAP1/ITGA2/ITSN2/KIDINS220/MAGI2/MAPT/P2RX7/PAFAH1B1/PARP6/PSEN1/RASAL1/ROR1/SEMA4D/SMURF1/TIAM1/ZMYND8	29	Oli_1
GO:0030035	microspike assembly	3/667	4/18866	0.000171353	0.025998	0.0236738	ABL1/ACTN2/MTSS1	3	Oli_1
GO:0097061	dendritic spine organization	11/667	84/18866	0.000176746	0.0260915	0.0237589	ARMCX5-GPRASP2/DNM3/DOCK10/EPHB2/FYN/INSR/PAFAH1B1/SRCIN1/TANC1/TIAM1/ZMYND8	11	Oli_1
GO:0006644	phospholipid metabolic process	32/667	455/18866	0.000185505	0.0266639	0.0242801	ABHD12/ABHD6/AGPAT4/CHKA/CHRM5/DGKD/EFR3B/ENPP2/ENPP6/FDFT1/LPGAT1/MBOAT2/MTMR7/NAPEPLD/PAFAH1B1/PIGU/PIK3C2B/PIP4K2A/PIP5K1A/PLA2G4C/PLD1/PLPP1/PLPPR1/PTK2/PTPN13/SERINC5/SGMS1/SLC27A1/SLC44A1/SPTLC2/SYNJ2/TTC7A	32	Oli_1
GO:0048017	inositol lipid-mediated signaling	18/667	196/18866	0.000214292	0.0300119	0.0273288	ERBB3/FYN/GAB1/GAB2/GSN/INSR/PIK3C2B/PIP4K2A/PIP5K1A/PLCL1/PLD1/PPP1R16B/PRR5L/PTK2/PTPN13/ROR1/SEMA4D/UNC5B	18	Oli_1
GO:0006650	glycerophospholipid metabolic process	26/667	343/18866	0.00023177	0.0309449	0.0281784	ABHD12/ABHD6/AGPAT4/CHKA/CHRM5/DGKD/EFR3B/ENPP2/ENPP6/LPGAT1/MBOAT2/MTMR7/NAPEPLD/PAFAH1B1/PIGU/PIK3C2B/PIP4K2A/PIP5K1A/PLA2G4C/PLD1/PTPN13/SERINC5/SLC27A1/SLC44A1/SYNJ2/TTC7A	26	Oli_1
GO:0007215	glutamate receptor signaling pathway	12/667	101/18866	0.000232285	0.0309449	0.0281784	ACTN2/DLG1/DLG2/EPHB2/FYN/GRID1/GRID2/GRIK4/GRM3/MINK1/RASGRF1/TIAM1	12	Oli_1
GO:0007265	Ras protein signal transduction	26/667	346/18866	0.000265497	0.0345273	0.0314404	ABL1/ARHGAP17/ARHGEF2/ARRB1/CYTH1/DLC1/DNM2/ELMO1/EPHB2/FARP2/GNB1/GPSM2/KANK1/KSR1/MAP4K4/MAPRE2/MYO9B/PHACTR4/PLD1/PSD3/RALGPS1/RASAL1/RASGRF1/RASGRF2/RASGRP3/TIAM1	26	Oli_1
GO:0010769	regulation of cell morphogenesis involved in differentiation	24/667	310/18866	0.000292233	0.0371203	0.0338017	ABL1/ARMCX5-GPRASP2/CORO1C/CUX1/DCC/DNM2/DNM3/DOCK1/DOCK5/EPHB2/KANK1/KIF13B/MAPT/PAFAH1B1/PARP6/PREX1/PSEN1/PTK2/SEMA4D/SEMA6A/SRCIN1/TIAM1/ZSWIM5/ZSWIM6	24	Oli_1
GO:0071229	cellular response to acid chemical	10/667	76/18866	0.000331878	0.0411982	0.037515	BCL2L1/CASTOR3/CPEB1/DNMT3A/FYN/PKD2/RPTOR/SH3BP4/SLC38A9/UBR1	10	Oli_1
GO:0042552	myelination	14/667	137/18866	0.000358294	0.0434889	0.0396009	ACER3/ASPA/BCAS1/DLG1/FA2H/JAM3/MBP/MPP5/NFASC/QKI/SERINC5/SH3TC2/TMEM98/UGT8	14	Oli_1
GO:0007272	ensheathment of neurons	14/667	139/18866	0.000415691	0.0474185	0.0431792	ACER3/ASPA/BCAS1/DLG1/FA2H/JAM3/MBP/MPP5/NFASC/QKI/SERINC5/SH3TC2/TMEM98/UGT8	14	Oli_1
GO:0008366	axon ensheathment	14/667	139/18866	0.000415691	0.0474185	0.0431792	ACER3/ASPA/BCAS1/DLG1/FA2H/JAM3/MBP/MPP5/NFASC/QKI/SERINC5/SH3TC2/TMEM98/UGT8	14	Oli_1
GO:0099173	postsynapse organization	16/667	173/18866	0.000436552	0.0474185	0.0431792	ARHGAP22/ARMCX5-GPRASP2/DLG1/DLG2/DNM3/DOCK10/EPHB2/FYN/GRID2/INSR/MAGI2/PAFAH1B1/SRCIN1/TANC1/TIAM1/ZMYND8	16	Oli_1
GO:0072659	protein localization to plasma membrane	22/667	281/18866	0.000442067	0.0474185	0.0431792	ACTN2/BCL2L1/CCDC88A/CDH1/CLASP2/DLG1/EFR3B/EPHB2/KIF13A/MAP7/MPP5/NFASC/PACS2/PIP5K1A/RAB40B/RILPL1/SLMAP/SMURF1/STX8/TSPAN15/TSPAN5/TTC7A	22	Oli_1
GO:0051961	negative regulation of nervous system development	24/667	319/18866	0.000443209	0.0474185	0.0431792	ARHGEF2/CBFA2T2/CDK5RAP2/DAAM2/DCC/DENND5A/DIXDC1/DNM3/EPHB2/HOOK3/KANK1/ELAPOR2/MEIS1/PAFAH1B1/PSEN1/PTK2/SEMA4D/SEMA6A/SPOCK1/STAT3/TMEM98/TULP3/ZHX2/ZNF536	24	Oli_1
GO:0031929	TOR signaling	13/667	124/18866	0.00044951	0.0474185	0.0431792	CASTOR3/CCDC88A/CLEC16A/DEPTOR/GPR137C/ITFG2/PRR5L/RPTOR/SH3BP4/SIK3/SLC38A9/UBR1/WDR59	13	Oli_1
GO:0048873	homeostasis of number of cells within a tissue	6/667	29/18866	0.000452273	0.0474185	0.0431792	ADD1/BCL2/GIGYF2/LIPA/P2RX7/PTPN11	6	Oli_1
GO:0007162	negative regulation of cell adhesion	23/667	301/18866	0.000466076	0.0474185	0.0431792	ABL1/ADAMTS18/BCAS3/CBFB/CDH1/CLASP2/CORO1C/CORO2B/DLC1/DLG1/ERBB3/JAM3/KANK1/MAD1L1/MAP4K4/MBP/PTK2/PTPN11/SEMA4D/SEMA6A/SPOCK1/TBCD/TMEM131L	23	Oli_1
GO:0035303	regulation of dephosphorylation	18/667	209/18866	0.000468811	0.0474185	0.0431792	BOD1L1/CHRM5/DLC1/DLG2/IQGAP1/ITGA2/MAGI2/MGAT5/MYO1D/PHACTR3/PHACTR4/PPP1R16B/PPP2R2A/PPP2R2B/PPP2R2D/PPP2R3A/SEMA4D/SMG6	18	Oli_1
GO:1901214	regulation of neuron death	24/667	321/18866	0.000484824	0.0474185	0.0431792	ABL1/ARMCX5-GPRASP2/ARRB1/ATG7/BACE1/BCL2/BCL2L1/DCC/ERBB3/FYN/GRID2/HDAC4/HIPK2/KDM2B/MAPT/NCOA7/PSEN1/RETREG1/RILPL1/SNX6/SRPK2/STAT3/TRIM2/UNC5B	24	Oli_1
GO:0048015	phosphatidylinositol-mediated signaling	17/667	192/18866	0.000486166	0.0474185	0.0431792	ERBB3/FYN/GAB1/GAB2/GSN/INSR/PIK3C2B/PIP4K2A/PIP5K1A/PLCL1/PPP1R16B/PRR5L/PTK2/PTPN13/ROR1/SEMA4D/UNC5B	17	Oli_1
GO:1900024	regulation of substrate adhesion-dependent cell spreading	8/667	53/18866	0.00050831	0.0487086	0.0443539	ABL1/CORO1C/DNM2/DOCK1/DOCK5/KANK1/PREX1/PTK2	8	Oli_1
GO:0046578	regulation of Ras protein signal transduction	17/667	194/18866	0.000547501	0.0498636	0.0454057	ABL1/ARHGAP17/ARHGEF2/ARRB1/CYTH1/DLC1/DNM2/EPHB2/KANK1/MAP4K4/MAPRE2/MYO9B/PSD3/RALGPS1/RASAL1/RASGRF1/RASGRF2	17	Oli_1
GO:1902115	regulation of organelle assembly	17/667	194/18866	0.000547501	0.0498636	0.0454057	ARHGEF2/ATXN2/C10orf90/CCDC88A/CDK5RAP2/CDKL1/DNM2/EVI5L/GPSM2/GRID2/GSN/IFT88/KAT2B/MAP4/PIP4K2A/SDCCAG8/TBC1D12	17	Oli_1
GO:0042326	negative regulation of phosphorylation	32/667	484/18866	0.000547751	0.0498636	0.0454057	ABL1/ARRB1/ASH1L/CNKSR3/CORO1C/DEPTOR/DLG1/DUSP16/EPHB2/FOXO1/GREM1/HDAC4/ITCH/KAT2B/LDLRAD4/MAPT/P2RX7/PAFAH1B1/PIBF1/PRKAR2A/PRR5L/PSEN1/PTPN13/PTPRJ/RASSF2/RPTOR/SEMA4D/SEMA6A/SNX6/SRCIN1/STAT3/TAOK3	32	Oli_1
GO:0014066	regulation of phosphatidylinositol 3-kinase signaling	13/667	127/18866	0.000565953	0.050676	0.0461455	ERBB3/FYN/GAB1/INSR/PIP4K2A/PIP5K1A/PPP1R16B/PRR5L/PTK2/PTPN13/ROR1/SEMA4D/UNC5B	13	Oli_1
GO:0046434	organophosphate catabolic process	14/667	144/18866	0.000594513	0.0515913	0.0469789	ABHD12/ABHD6/AMPD3/ENPP2/ENPP6/FHIT/MTMR7/NAPEPLD/PDE1A/PDE4B/PDE7A/PDE8A/PLA2G4C/SYNJ2	14	Oli_1
GO:0051657	maintenance of organelle location	4/667	12/18866	0.000610842	0.0515913	0.0469789	AKAP9/GPSM2/PAFAH1B1/UVRAG	4	Oli_1
GO:0097284	hepatocyte apoptotic process	4/667	12/18866	0.000610842	0.0515913	0.0469789	BCL2L1/DNMT3A/GSN/STK3	4	Oli_1
GO:0006509	membrane protein ectodomain proteolysis	7/667	42/18866	0.000613958	0.0515913	0.0469789	BACE1/NRDC/P2RX7/PRKCQ/PSEN1/SH3D19/SNX9	7	Oli_1
GO:0010812	negative regulation of cell-substrate adhesion	9/667	68/18866	0.00062506	0.0517285	0.0471038	BCAS3/CLASP2/CORO1C/CORO2B/DLC1/KANK1/MAP4K4/SPOCK1/TBCD	9	Oli_1
GO:0048813	dendrite morphogenesis	14/667	146/18866	0.000682413	0.055632	0.0506583	ARMCX5-GPRASP2/CUX1/DNM3/DOCK10/EPHB2/FYN/KIDINS220/MINK1/PAFAH1B1/PARP6/RERE/SEMA4D/SRCIN1/TIAM1	14	Oli_1
GO:0071230	cellular response to amino acid stimulus	9/667	69/18866	0.000696688	0.0559605	0.0509575	BCL2L1/CASTOR3/CPEB1/DNMT3A/FYN/RPTOR/SH3BP4/SLC38A9/UBR1	9	Oli_1
GO:0031331	positive regulation of cellular catabolic process	27/667	390/18866	0.000731915	0.057938	0.0527582	AGO2/ANKIB1/ATG7/CLEC16A/FAF1/FOXO1/GIGYF2/INSR/ITCH/LRP2/METTL16/NRDC/P2RX7/PFKFB3/PIP4K2A/PRR5L/PSEN1/PTK2/RNF144A/SH3BP4/SH3D19/SMURF1/SNX9/SPTLC2/TFEB/TNRC6C/UVRAG	27	Oli_1
GO:0051661	maintenance of centrosome location	3/667	6/18866	0.00081224	0.0630034	0.0573707	AKAP9/GPSM2/PAFAH1B1	3	Oli_1
GO:0031110	regulation of microtubule polymerization or depolymerization	10/667	85/18866	0.000818975	0.0630034	0.0573707	ABL1/AKAP9/ARHGEF2/CDK5RAP2/CLASP2/EML2/MAPRE2/MAPT/TBCD/TOGARAM1	10	Oli_1
GO:0050768	negative regulation of neurogenesis	22/667	295/18866	0.000847421	0.0641068	0.0583755	ARHGEF2/CBFA2T2/CDK5RAP2/DAAM2/DCC/DENND5A/DIXDC1/DNM3/EPHB2/HOOK3/KANK1/MEIS1/PAFAH1B1/PSEN1/PTK2/SEMA4D/SEMA6A/SPOCK1/STAT3/TMEM98/ZHX2/ZNF536	22	Oli_1
GO:0038007	netrin-activated signaling pathway	4/667	13/18866	0.000857752	0.0641068	0.0583755	DCC/PTK2/UNC5B/UNC5C	4	Oli_1
GO:2000114	regulation of establishment of cell polarity	5/667	22/18866	0.000868528	0.0641068	0.0583755	BCAS3/CYRIB/GSN/KANK1/WDPCP	5	Oli_1
GO:0035148	tube formation	14/667	150/18866	0.000891521	0.0643578	0.058604	ABL1/ARID1A/BCAS3/COBL/DLC1/FGFR2/GREM1/KDM2B/KDM6A/LRP2/PHACTR4/SDCCAG8/STK3/TULP3	14	Oli_1
GO:0031109	microtubule polymerization or depolymerization	12/667	117/18866	0.000895495	0.0643578	0.058604	ABL1/AKAP9/ARHGEF2/CDK5RAP2/CLASP2/EML2/MAPRE2/MAPT/NCKAP5/NDE1/TBCD/TOGARAM1	12	Oli_1
GO:0051293	establishment of spindle localization	7/667	45/18866	0.000942356	0.0659891	0.0600895	ARHGEF2/CDK5RAP2/CLASP2/GPSM2/MAP4/NDE1/PAFAH1B1	7	Oli_1
GO:0072583	clathrin-dependent endocytosis	7/667	45/18866	0.000942356	0.0659891	0.0600895	DGKD/DNAJC6/DNM2/FCHO1/HIP1/ITSN2/SH3GL3	7	Oli_1
GO:0032006	regulation of TOR signaling	11/667	102/18866	0.000956515	0.0661327	0.0602203	CASTOR3/CLEC16A/DEPTOR/GPR137C/ITFG2/RPTOR/SH3BP4/SIK3/SLC38A9/UBR1/WDR59	11	Oli_1
GO:0031345	negative regulation of cell projection organization	16/667	188/18866	0.00107658	0.0709782	0.0646326	CBFA2T2/DCC/DENND5A/DNM2/DNM3/EPHB2/EVI5L/FYN/KANK1/MAP4/PAFAH1B1/PSEN1/PTK2/SEMA4D/SEMA6A/SPOCK1	16	Oli_1
GO:0010761	fibroblast migration	7/667	46/18866	0.00107812	0.0709782	0.0646326	CORO1C/IQGAP1/PIP5K1A/PRR5L/PTK2/TNS1/WDPCP	7	Oli_1
GO:0009135	purine nucleoside diphosphate metabolic process	13/667	136/18866	0.00107858	0.0709782	0.0646326	AK5/AMPD3/DLG1/DLG2/FOXK2/GPI/HDAC4/INSR/NUP160/P2RX7/PFKFB3/PSEN1/STAT3	13	Oli_1
GO:0009179	purine ribonucleoside diphosphate metabolic process	13/667	136/18866	0.00107858	0.0709782	0.0646326	AK5/AMPD3/DLG1/DLG2/FOXK2/GPI/HDAC4/INSR/NUP160/P2RX7/PFKFB3/PSEN1/STAT3	13	Oli_1
GO:0014065	phosphatidylinositol 3-kinase signaling	14/667	154/18866	0.0011522	0.0749203	0.0682222	ERBB3/FYN/GAB1/INSR/PIK3C2B/PIP4K2A/PIP5K1A/PPP1R16B/PRR5L/PTK2/PTPN13/ROR1/SEMA4D/UNC5B	14	Oli_1
GO:0009214	cyclic nucleotide catabolic process	4/667	14/18866	0.00116745	0.0749817	0.0682782	PDE1A/PDE4B/PDE7A/PDE8A	4	Oli_1
GO:0001933	negative regulation of protein phosphorylation	29/667	444/18866	0.0011806	0.0749817	0.0682782	ABL1/ARRB1/ASH1L/CNKSR3/CORO1C/DEPTOR/DLG1/DUSP16/EPHB2/FOXO1/GREM1/ITCH/KAT2B/LDLRAD4/P2RX7/PAFAH1B1/PIBF1/PRKAR2A/PRR5L/PSEN1/PTPN13/PTPRJ/RASSF2/RPTOR/SEMA4D/SEMA6A/SNX6/SRCIN1/TAOK3	29	Oli_1
GO:0010721	negative regulation of cell development	24/667	343/18866	0.00122192	0.0750328	0.0683247	ARHGEF2/BCL2/CBFA2T2/CDK5RAP2/CORO1C/DAAM2/DCC/DENND5A/DIXDC1/DNM3/EPHB2/HOOK3/KANK1/MEIS1/PAFAH1B1/PSEN1/PTK2/SEMA4D/SEMA6A/SPOCK1/STAT3/TMEM98/ZHX2/ZNF536	24	Oli_1
GO:0050773	regulation of dendrite development	14/667	155/18866	0.00122652	0.0750328	0.0683247	ARMCX5-GPRASP2/COBL/CUX1/DCC/DNM3/IQGAP1/PAFAH1B1/PARP6/PREX1/PSEN1/SEMA4D/SRCIN1/TIAM1/ZMYND8	14	Oli_1
GO:0032014	positive regulation of ARF protein signal transduction	2/667	2/18866	0.00124814	0.0750328	0.0683247	MAP4K4/MAPRE2	2	Oli_1
GO:0051012	microtubule sliding	2/667	2/18866	0.00124814	0.0750328	0.0683247	MAP4/PAFAH1B1	2	Oli_1
GO:1900006	positive regulation of dendrite development	9/667	75/18866	0.00128019	0.0750328	0.0683247	ARMCX5-GPRASP2/COBL/CUX1/IQGAP1/PAFAH1B1/PARP6/PSEN1/TIAM1/ZMYND8	9	Oli_1
GO:0040001	establishment of mitotic spindle localization	6/667	35/18866	0.00129094	0.0750328	0.0683247	ARHGEF2/CDK5RAP2/CLASP2/GPSM2/NDE1/PAFAH1B1	6	Oli_1
GO:0034446	substrate adhesion-dependent cell spreading	11/667	106/18866	0.00131489	0.0750328	0.0683247	ABL1/CORO1C/DNM2/DOCK1/DOCK5/KANK1/MEGF9/PEAK1/PREX1/PTK2/SRCIN1	11	Oli_1
GO:0009185	ribonucleoside diphosphate metabolic process	13/667	139/18866	0.00131839	0.0750328	0.0683247	AK5/AMPD3/DLG1/DLG2/FOXK2/GPI/HDAC4/INSR/NUP160/P2RX7/PFKFB3/PSEN1/STAT3	13	Oli_1
GO:0033619	membrane protein proteolysis	8/667	61/18866	0.00131878	0.0750328	0.0683247	BACE1/NRDC/P2RX7/PRKCQ/PSEN1/RHBDD1/SH3D19/SNX9	8	Oli_1
GO:0043954	cellular component maintenance	8/667	61/18866	0.00131878	0.0750328	0.0683247	CTBP2/DLG1/DLG2/FYN/INSR/TANC1/TJP1/ZMYND8	8	Oli_1
GO:0007033	vacuole organization	15/667	174/18866	0.00133891	0.0753929	0.0686526	ATG7/HOOK3/IFT88/P2RX7/PACS2/PIK3C2B/PIP4K2A/PSEN1/SMURF1/SPG11/TBC1D12/TFEB/TMEM165/UBXN2A/VMP1	15	Oli_1
GO:0033564	anterior/posterior axon guidance	3/667	7/18866	0.00138409	0.077142	0.0702453	DCC/UNC5B/UNC5C	3	Oli_1
GO:0010506	regulation of autophagy	24/667	347/18866	0.00142882	0.0788303	0.0717827	ABL1/ATG7/BCL2/CLEC16A/DAPK2/FOXK2/FOXO1/IFT88/MAPT/NPC1/PIP4K2A/PTK2/RPTOR/SH3BP4/SLC38A9/SMURF1/SNX6/SOGA1/SPTLC2/SREBF2/STAT3/TBC1D12/TFEB/UVRAG	24	Oli_1
GO:0051294	establishment of spindle orientation	6/667	36/18866	0.00150347	0.0821195	0.0747779	ARHGEF2/CDK5RAP2/GPSM2/MAP4/NDE1/PAFAH1B1	6	Oli_1
GO:0008593	regulation of Notch signaling pathway	11/667	108/18866	0.00153164	0.0827312	0.0753348	ARRB1/CBFA2T2/CREBBP/EPN2/KAT2B/MAML3/SREBF2/STAT3/TSPAN15/TSPAN5/WWP2	11	Oli_1
GO:0046785	microtubule polymerization	9/667	77/18866	0.00154496	0.0827312	0.0753348	ABL1/AKAP9/CDK5RAP2/CLASP2/EML2/MAPT/NDE1/TBCD/TOGARAM1	9	Oli_1
GO:0032878	regulation of establishment or maintenance of cell polarity	5/667	25/18866	0.00160524	0.0851244	0.0775141	BCAS3/CYRIB/GSN/KANK1/WDPCP	5	Oli_1
GO:0043523	regulation of neuron apoptotic process	17/667	214/18866	0.00162426	0.0853048	0.0776783	ARMCX5-GPRASP2/ARRB1/BACE1/BCL2/BCL2L1/ERBB3/FYN/GRID2/HDAC4/HIPK2/KDM2B/PSEN1/RETREG1/SNX6/SRPK2/TRIM2/UNC5B	17	Oli_1
GO:0009896	positive regulation of catabolic process	29/667	454/18866	0.00165262	0.0859676	0.0782819	AGO2/ANKIB1/ATG7/CLEC16A/FAF1/FOXO1/GIGYF2/INSR/ITCH/LRP2/METTL16/NRDC/P2RX7/PFKFB3/PIP4K2A/PRR5L/PSEN1/PTK2/RNF144A/SH3BP4/SH3D19/SMURF1/SNX1/SNX9/SPTLC2/TFEB/TNRC6C/UVRAG/WWP2	29	Oli_1
GO:0046486	glycerolipid metabolic process	28/667	434/18866	0.00170604	0.0879095	0.0800502	ABHD12/ABHD6/AGPAT4/CHKA/CHRM5/DGKD/EFR3B/ENPP2/ENPP6/LMF1/LPGAT1/MBOAT2/MTMR7/NAPEPLD/PAFAH1B1/PIGU/PIK3C2B/PIP4K2A/PIP5K1A/PLA2G4C/PLD1/PTPN11/PTPN13/SERINC5/SLC27A1/SLC44A1/SYNJ2/TTC7A	28	Oli_1
GO:1902903	regulation of supramolecular fiber organization	25/667	373/18866	0.00177025	0.0900856	0.0820317	ABL1/ACTN2/ADD1/AKAP9/ARHGEF2/CCDC88A/CDK5RAP2/CLASP2/CORO2B/DLC1/DLG1/EML2/CYRIB/GSN/KANK1/LIMCH1/MAPT/PREX1/PSEN1/SH3PXD2B/SNX9/SSH2/TBCD/TJP1/TOGARAM1	25	Oli_1
GO:0051653	spindle localization	7/667	50/18866	0.00178126	0.0900856	0.0820317	ARHGEF2/CDK5RAP2/CLASP2/GPSM2/MAP4/NDE1/PAFAH1B1	7	Oli_1
GO:0051494	negative regulation of cytoskeleton organization	14/667	163/18866	0.0019784	0.0976737	0.0889414	ADD1/ARHGEF2/CDK5RAP2/CLASP2/CORO2B/DLC1/EML2/CYRIB/GSN/KANK1/KAT2B/SSH2/TBCD/TJP1	14	Oli_1
GO:0001667	ameboidal-type cell migration	30/667	481/18866	0.00199328	0.0976737	0.0889414	ABL1/AGO2/BCAS3/CLASP2/CORO1C/DOCK1/DOCK5/ENPP2/FGF1/GPI/GREM1/IQGAP1/ITGA2/KANK1/MAP4K4/MAPRE2/PAFAH1B1/PHACTR4/PIP5K1A/PRKX/PRR5L/PTK2/PTPN11/PTPRM/RIN2/SASH1/SEMA4D/SEMA6A/TNS1/WDPCP	30	Oli_1
GO:0042176	regulation of protein catabolic process	26/667	397/18866	0.00199793	0.0976737	0.0889414	ANKIB1/ATG7/CDH1/CLEC16A/COMMD1/DYSF/FAF1/FBXL20/FHIT/FOXO1/FYN/HIPK2/ITCH/LRP2/NRDC/PSEN1/PTK2/RNF144A/RYBP/SH3D19/SMARCC1/SMURF1/SNX1/SNX9/UBXN2A/WWP2	26	Oli_1
GO:0031113	regulation of microtubule polymerization	7/667	51/18866	0.00200283	0.0976737	0.0889414	ABL1/AKAP9/CDK5RAP2/EML2/MAPT/TBCD/TOGARAM1	7	Oli_1
GO:0031032	actomyosin structure organization	16/667	200/18866	0.00204627	0.0989089	0.0900662	ABL1/ACTN2/ARRB1/CCDC88A/CDC42BPB/CLASP2/CORO2B/DLC1/EPB41L2/FAM171A1/FRMD5/LDB3/LIMCH1/MYO18A/SH3PXD2B/TJP1	16	Oli_1
GO:0032287	peripheral nervous system myelin maintenance	3/667	8/18866	0.0021565	0.103323	0.0940855	FA2H/MPP5/SH3TC2	3	Oli_1
GO:0007043	cell-cell junction assembly	13/667	147/18866	0.00218258	0.103663	0.0943953	CBFB/CDH19/CDH20/DLG1/JAM3/MPP5/NFASC/PKP4/STRN/TBCD/TJP1/TLN2/UGT8	13	Oli_1
GO:0048260	positive regulation of receptor-mediated endocytosis	7/667	52/18866	0.00224513	0.105715	0.0962636	ARRB1/DGKD/DNM2/GREM1/HIP1/INSR/MAGI2	7	Oli_1
GO:0016601	Rac protein signal transduction	6/667	39/18866	0.00230253	0.106574	0.0970456	ARHGAP17/DNM2/ELMO1/FARP2/RASGRF1/TIAM1	6	Oli_1
GO:1902116	negative regulation of organelle assembly	6/667	39/18866	0.00230253	0.106574	0.0970456	ARHGEF2/CDK5RAP2/DNM2/EVI5L/KAT2B/MAP4	6	Oli_1
GO:0070997	neuron death	24/667	360/18866	0.00232191	0.106574	0.0970456	ABL1/ARMCX5-GPRASP2/ARRB1/ATG7/BACE1/BCL2/BCL2L1/DCC/ERBB3/FYN/GRID2/HDAC4/HIPK2/KDM2B/MAPT/NCOA7/PSEN1/RETREG1/RILPL1/SNX6/SRPK2/STAT3/TRIM2/UNC5B	24	Oli_1
GO:0051258	protein polymerization	21/667	300/18866	0.00239051	0.108808	0.0990803	ABL1/ADD1/AKAP9/CDK5RAP2/CLASP2/COBL/DLG1/DNM2/DNM3/EML2/CYRIB/GAS7/GSN/KANK1/MAPT/NDE1/PREX1/SNX9/SSH2/TBCD/TOGARAM1	21	Oli_1
GO:0072673	lamellipodium morphogenesis	4/667	17/18866	0.00255103	0.115155	0.10486	CORO1C/ENPP2/KANK1/SNX1	4	Oli_1
GO:0001654	eye development	25/667	384/18866	0.00261171	0.115705	0.10536	ADAMTS18/AGTPBP1/ARID1A/BCL2/CLIC4/DLG1/EPHB2/GNB1/HIPK2/KDM2B/MEIS1/MEIS2/PHACTR4/PSEN1/PTPRM/RAB11FIP4/SH3PXD2B/SIPA1L3/SMOC1/STAT3/TTLL5/TUG1/TULP3/WDPCP/ZHX2	25	Oli_1
GO:1905037	autophagosome organization	10/667	99/18866	0.00262606	0.115705	0.10536	ATG7/IFT88/PACS2/PIK3C2B/PIP4K2A/PSEN1/SMURF1/TBC1D12/UBXN2A/VMP1	10	Oli_1
GO:0016049	cell growth	30/667	490/18866	0.00262676	0.115705	0.10536	ABL1/ADIPOR2/AKAP6/APBB2/BCL2/COBL/DCC/DNM2/GREM1/IQGAP1/ITCH/ITSN2/KDM2B/MAPT/PAFAH1B1/PRKCQ/PRMT2/PTPRJ/RASAL1/RPTOR/SEMA4D/SEMA6A/SGK1/SGK3/SH3BP4/SMURF1/SPG11/SPOCK1/TIAM1/TP53TG5	30	Oli_1
GO:0072175	epithelial tube formation	12/667	133/18866	0.00269355	0.117697	0.107175	ABL1/ARID1A/COBL/DLC1/FGFR2/GREM1/KDM2B/KDM6A/LRP2/PHACTR4/STK3/TULP3	12	Oli_1
GO:0016197	endosomal transport	18/667	244/18866	0.00272081	0.117945	0.107401	ACTN2/CLEC16A/CORO1C/DENND2A/DENND5A/ITSN2/MVB12B/RAB11FIP3/RAB11FIP4/REPS2/SNX1/SNX6/SNX9/SORT1/TMEM87A/TRAPPC10/VPS35L/VPS53	18	Oli_1
GO:0045665	negative regulation of neuron differentiation	17/667	225/18866	0.00275497	0.117949	0.107404	CBFA2T2/CDK5RAP2/DCC/DENND5A/DIXDC1/DNM3/EPHB2/KANK1/MEIS1/PAFAH1B1/PSEN1/PTK2/SEMA4D/SEMA6A/SPOCK1/ZHX2/ZNF536	17	Oli_1
GO:0035567	non-canonical Wnt signaling pathway	13/667	151/18866	0.00276409	0.117949	0.107404	ABL1/AGO2/AGO3/DAAM2/GNAO1/GNB1/MAGI2/PSME4/RNF213/ROR1/SMURF1/TIAM1/TNRC6C	13	Oli_1
GO:0038083	peptidyl-tyrosine autophosphorylation	6/667	41/18866	0.00298956	0.125488	0.114269	ABL1/FYN/GREM1/INSR/IQGAP1/PTK2	6	Oli_1
GO:0150063	visual system development	25/667	388/18866	0.00299223	0.125488	0.114269	ADAMTS18/AGTPBP1/ARID1A/BCL2/CLIC4/DLG1/EPHB2/GNB1/HIPK2/KDM2B/MEIS1/MEIS2/PHACTR4/PSEN1/PTPRM/RAB11FIP4/SH3PXD2B/SIPA1L3/SMOC1/STAT3/TTLL5/TUG1/TULP3/WDPCP/ZHX2	25	Oli_1
GO:0032092	positive regulation of protein binding	9/667	85/18866	0.00307442	0.125488	0.114269	ABL1/ADD1/ARRB1/HIPK2/MARK3/PLCL1/PSEN1/STK3/TIAM1	9	Oli_1
GO:0006198	cAMP catabolic process	3/667	9/18866	0.00315011	0.125488	0.114269	PDE4B/PDE7A/PDE8A	3	Oli_1
GO:0019695	choline metabolic process	3/667	9/18866	0.00315011	0.125488	0.114269	CHKA/ENPP6/SLC44A1	3	Oli_1
GO:0070507	regulation of microtubule cytoskeleton organization	15/667	190/18866	0.00315739	0.125488	0.114269	ABL1/AKAP9/ARHGEF2/C10orf90/CDK5RAP2/CLASP2/DIXDC1/EML2/GPSM2/KAT2B/MAPRE2/MAPT/PAFAH1B1/TBCD/TOGARAM1	15	Oli_1
GO:0051895	negative regulation of focal adhesion assembly	4/667	18/18866	0.00318912	0.125488	0.114269	BCAS3/CLASP2/CORO1C/DLC1	4	Oli_1
GO:0150118	negative regulation of cell-substrate junction organization	4/667	18/18866	0.00318912	0.125488	0.114269	BCAS3/CLASP2/CORO1C/DLC1	4	Oli_1
GO:2000369	regulation of clathrin-dependent endocytosis	4/667	18/18866	0.00318912	0.125488	0.114269	DGKD/DNAJC6/DNM2/SH3GL3	4	Oli_1
GO:0090659	walking behavior	5/667	29/18866	0.00319348	0.125488	0.114269	ABHD12/HIPK2/NPC1/SPG11/ZIC1	5	Oli_1
GO:0150117	positive regulation of cell-substrate junction organization	5/667	29/18866	0.00319348	0.125488	0.114269	ABL1/IQGAP1/MAP4K4/MAPRE2/PTPRJ	5	Oli_1
GO:0045216	cell-cell junction organization	16/667	210/18866	0.00333309	0.130038	0.118413	ADD1/CBFB/CDH1/CDH19/CDH20/DLG1/JAM3/MPP5/NFASC/PKP4/STRN/SVEP1/TBCD/TJP1/TLN2/UGT8	16	Oli_1
GO:1902017	regulation of cilium assembly	7/667	56/18866	0.00344731	0.132889	0.121009	CCDC88A/CDKL1/DNM2/EVI5L/IFT88/MAP4/SDCCAG8	7	Oli_1
GO:0009132	nucleoside diphosphate metabolic process	13/667	155/18866	0.00346647	0.132889	0.121009	AK5/AMPD3/DLG1/DLG2/FOXK2/GPI/HDAC4/INSR/NUP160/P2RX7/PFKFB3/PSEN1/STAT3	13	Oli_1
GO:0010976	positive regulation of neuron projection development	20/667	290/18866	0.00354799	0.132889	0.121009	ARMCX5-GPRASP2/CBFA2T2/COBL/CREB3L2/CUX1/FYN/IQGAP1/ITSN2/KIDINS220/MAGI2/MAPT/PAFAH1B1/PARP6/PSEN1/RASAL1/ROR1/SEMA4D/SMURF1/TIAM1/ZMYND8	20	Oli_1
GO:0032147	activation of protein kinase activity	22/667	331/18866	0.00358683	0.132889	0.121009	ABL1/ADCY5/ARRB1/CCDC88A/DLG1/FGF1/GREM1/INSR/IRAK2/KIDINS220/KSR1/MAP4K4/MINK1/P2RX7/PIBF1/PRKAR2A/PSEN1/PTPN11/RPTOR/STK3/STK39/TAOK3	22	Oli_1
GO:0060562	epithelial tube morphogenesis	22/667	331/18866	0.00358683	0.132889	0.121009	ABL1/ARID1A/BCL2/CLIC4/COBL/DLC1/DLG1/FGF1/FGFR2/GREB1L/GREM1/KDM2B/KDM6A/LGR5/LRP2/MTSS1/PHACTR4/PKD2/PRKX/PSEN1/STK3/TULP3	22	Oli_1
GO:0048880	sensory system development	25/667	394/18866	0.00365042	0.132889	0.121009	ADAMTS18/AGTPBP1/ARID1A/BCL2/CLIC4/DLG1/EPHB2/GNB1/HIPK2/KDM2B/MEIS1/MEIS2/PHACTR4/PSEN1/PTPRM/RAB11FIP4/SH3PXD2B/SIPA1L3/SMOC1/STAT3/TTLL5/TUG1/TULP3/WDPCP/ZHX2	25	Oli_1
GO:1902856	negative regulation of non-motile cilium assembly	2/667	3/18866	0.00365642	0.132889	0.121009	DNM2/MAP4	2	Oli_1
GO:1905616	regulation of miRNA mediated inhibition of translation	2/667	3/18866	0.00365642	0.132889	0.121009	AGO2/STAT3	2	Oli_1
GO:1905618	positive regulation of miRNA mediated inhibition of translation	2/667	3/18866	0.00365642	0.132889	0.121009	AGO2/STAT3	2	Oli_1
GO:0008654	phospholipid biosynthetic process	19/667	271/18866	0.0036983	0.132889	0.121009	AGPAT4/CHKA/DGKD/LPGAT1/MBOAT2/MTMR7/PIGU/PIK3C2B/PIP4K2A/PIP5K1A/PLA2G4C/PLD1/PTPN13/SERINC5/SGMS1/SLC27A1/SLC44A1/SPTLC2/SYNJ2	19	Oli_1
GO:0000132	establishment of mitotic spindle orientation	5/667	30/18866	0.00372246	0.132889	0.121009	ARHGEF2/CDK5RAP2/GPSM2/NDE1/PAFAH1B1	5	Oli_1
GO:0051642	centrosome localization	5/667	30/18866	0.00372246	0.132889	0.121009	AKAP9/DLG1/GPSM2/NDE1/PAFAH1B1	5	Oli_1
GO:0090162	establishment of epithelial cell polarity	5/667	30/18866	0.00372246	0.132889	0.121009	CYTH1/FRMD4B/MPP5/MYO18A/SIPA1L3	5	Oli_1
GO:0018108	peptidyl-tyrosine phosphorylation	24/667	374/18866	0.00377565	0.133594	0.12165	ABL1/ARHGEF2/DOCK3/ENPP2/EPHB2/ERBB3/FGFR2/FYN/GREM1/HIPK2/INSR/IQGAP1/PEAK1/PIBF1/PSEN1/PTK2/PTPN11/PTPRJ/ROR1/SEMA4D/SNX6/SRCIN1/STAT3/TESK2	24	Oli_1
GO:0010921	regulation of phosphatase activity	14/667	175/18866	0.00379112	0.133594	0.12165	BOD1L1/DLG2/ITGA2/MAGI2/MGAT5/MYO1D/PHACTR3/PHACTR4/PPP1R16B/PPP2R2A/PPP2R2B/PPP2R2D/PPP2R3A/SEMA4D	14	Oli_1
GO:0032008	positive regulation of TOR signaling	6/667	43/18866	0.00381915	0.133719	0.121764	CLEC16A/GPR137C/RPTOR/SIK3/SLC38A9/WDR59	6	Oli_1
GO:0014068	positive regulation of phosphatidylinositol 3-kinase signaling	9/667	88/18866	0.00388707	0.134088	0.1221	ERBB3/FYN/GAB1/INSR/PRR5L/PTK2/ROR1/SEMA4D/UNC5B	9	Oli_1
GO:0032011	ARF protein signal transduction	4/667	19/18866	0.00392788	0.134088	0.1221	CYTH1/MAP4K4/MAPRE2/PSD3	4	Oli_1
GO:0032012	regulation of ARF protein signal transduction	4/667	19/18866	0.00392788	0.134088	0.1221	CYTH1/MAP4K4/MAPRE2/PSD3	4	Oli_1
GO:0071800	podosome assembly	4/667	19/18866	0.00392788	0.134088	0.1221	ARHGEF2/FARP2/GSN/SH3PXD2B	4	Oli_1
GO:0007219	Notch signaling pathway	15/667	195/18866	0.00402945	0.135874	0.123726	ANXA4/ARRB1/CBFA2T2/CDK6/CREBBP/EPN2/ITCH/KAT2B/MAML3/PSEN1/SREBF2/STAT3/TSPAN15/TSPAN5/WWP2	15	Oli_1
GO:0048259	regulation of receptor-mediated endocytosis	10/667	105/18866	0.00402994	0.135874	0.123726	ARRB1/ATXN2/DGKD/DNAJC6/DNM2/GREM1/HIP1/INSR/MAGI2/SH3GL3	10	Oli_1
GO:0018212	peptidyl-tyrosine modification	24/667	377/18866	0.0041707	0.139386	0.126925	ABL1/ARHGEF2/DOCK3/ENPP2/EPHB2/ERBB3/FGFR2/FYN/GREM1/HIPK2/INSR/IQGAP1/PEAK1/PIBF1/PSEN1/PTK2/PTPN11/PTPRJ/ROR1/SEMA4D/SNX6/SRCIN1/STAT3/TESK2	24	Oli_1
GO:0009154	purine ribonucleotide catabolic process	5/667	31/18866	0.00431136	0.139386	0.126925	AMPD3/PDE1A/PDE4B/PDE7A/PDE8A	5	Oli_1
GO:0060292	long-term synaptic depression	5/667	31/18866	0.00431136	0.139386	0.126925	ABHD6/GRID2/MAPT/SLC24A2/SORCS2	5	Oli_1
GO:0061842	microtubule organizing center localization	5/667	31/18866	0.00431136	0.139386	0.126925	AKAP9/DLG1/GPSM2/NDE1/PAFAH1B1	5	Oli_1
GO:0001841	neural tube formation	10/667	106/18866	0.00431275	0.139386	0.126925	ABL1/ARID1A/COBL/DLC1/KDM2B/KDM6A/LRP2/PHACTR4/STK3/TULP3	10	Oli_1
GO:0030038	contractile actin filament bundle assembly	10/667	106/18866	0.00431275	0.139386	0.126925	ABL1/ARRB1/CCDC88A/CLASP2/CORO2B/DLC1/FAM171A1/LIMCH1/SH3PXD2B/TJP1	10	Oli_1
GO:0043149	stress fiber assembly	10/667	106/18866	0.00431275	0.139386	0.126925	ABL1/ARRB1/CCDC88A/CLASP2/CORO2B/DLC1/FAM171A1/LIMCH1/SH3PXD2B/TJP1	10	Oli_1
GO:0070544	histone H3-K36 demethylation	3/667	10/18866	0.00438263	0.139988	0.127473	KDM2A/KDM2B/KDM4B	3	Oli_1
GO:2000288	positive regulation of myoblast proliferation	3/667	10/18866	0.00438263	0.139988	0.127473	MALAT1/MEGF10/MEIS2	3	Oli_1
GO:0060560	developmental growth involved in morphogenesis	17/667	236/18866	0.00447575	0.142131	0.129424	ABL1/COBL/DCC/DNM2/FGF1/FGFR2/IQGAP1/ITSN2/MAGI2/MAPT/PAFAH1B1/RASAL1/SEMA4D/SEMA6A/SMURF1/SPG11/TIAM1	17	Oli_1
GO:0046031	ADP metabolic process	11/667	124/18866	0.00453123	0.143061	0.130271	AK5/AMPD3/FOXK2/GPI/HDAC4/INSR/NUP160/P2RX7/PFKFB3/PSEN1/STAT3	11	Oli_1
GO:0046777	protein autophosphorylation	17/667	237/18866	0.00466833	0.145763	0.132732	ABL1/DAPK2/FGFR2/FYN/GREM1/INSR/IQGAP1/MARK3/MINK1/PEAK1/PRKX/PTK2/RASSF2/SIK2/STK39/TAOK3/VRK2	17	Oli_1
GO:0070262	peptidyl-serine dephosphorylation	4/667	20/18866	0.00477431	0.145763	0.132732	PPP1R16B/PPP2R2A/PPP2R2B/PPP2R2D	4	Oli_1
GO:0097062	dendritic spine maintenance	4/667	20/18866	0.00477431	0.145763	0.132732	FYN/INSR/TANC1/ZMYND8	4	Oli_1
GO:0043161	proteasome-mediated ubiquitin-dependent protein catabolic process	26/667	424/18866	0.00480205	0.145763	0.132732	ANAPC16/ANKIB1/ARRB1/CLEC16A/COMMD1/CUL4A/FAF1/FBXL20/FBXL7/FHIT/ITCH/PSEN1/PSME4/RNF144A/RYBP/SMARCC1/SMURF1/SPSB1/TBL1X/TRIM2/UBE2E1/UBE2G1/UBE4B/UBR1/UBXN2A/WWP2	26	Oli_1
GO:0001838	embryonic epithelial tube formation	11/667	125/18866	0.00481453	0.145763	0.132732	ABL1/ARID1A/COBL/DLC1/GREM1/KDM2B/KDM6A/LRP2/PHACTR4/STK3/TULP3	11	Oli_1
GO:0072006	nephron development	12/667	143/18866	0.00485757	0.145763	0.132732	BCL2/DLG1/FGF1/GREB1L/GREM1/IQGAP1/KIRREL3/MAGI2/MTSS1/MYO1E/NUP160/PKD2	12	Oli_1
GO:0001843	neural tube closure	9/667	91/18866	0.00485886	0.145763	0.132732	ABL1/ARID1A/COBL/DLC1/KDM2B/KDM6A/LRP2/PHACTR4/TULP3	9	Oli_1
GO:0099504	synaptic vesicle cycle	15/667	199/18866	0.00486073	0.145763	0.132732	BACE1/CTBP2/DNAJC6/DNM2/DNM3/FBXL20/ITSN2/MAGI2/P2RX7/PLD1/PSEN1/SLC4A8/SYNDIG1/SYNJ2/SYT9	15	Oli_1
GO:0038034	signal transduction in absence of ligand	8/667	75/18866	0.00491251	0.145763	0.132732	BCL2/BCL2L1/DCC/ERBB3/FYN/SGK3/UNC5B/WWOX	8	Oli_1
GO:0097192	extrinsic apoptotic signaling pathway in absence of ligand	8/667	75/18866	0.00491251	0.145763	0.132732	BCL2/BCL2L1/DCC/ERBB3/FYN/SGK3/UNC5B/WWOX	8	Oli_1
GO:0000209	protein polyubiquitination	22/667	340/18866	0.00491687	0.145763	0.132732	ANKIB1/BCL2/C10orf90/CBFB/DYSF/FBXL20/FBXL7/FBXO32/ITCH/PSME4/RNF144A/RNF213/SASH1/SMURF1/SPSB1/TRIM2/UBE2E1/UBE2G1/UBE2R2/UBE4B/WSB1/WWP2	22	Oli_1
GO:0009261	ribonucleotide catabolic process	5/667	32/18866	0.00496375	0.145763	0.132732	AMPD3/PDE1A/PDE4B/PDE7A/PDE8A	5	Oli_1
GO:1901889	negative regulation of cell junction assembly	5/667	32/18866	0.00496375	0.145763	0.132732	BCAS3/CLASP2/CORO1C/DLC1/PTK2	5	Oli_1
GO:0032970	regulation of actin filament-based process	25/667	405/18866	0.00517465	0.151144	0.137631	ABL1/ACTN2/ADD1/AKAP9/ARHGAP17/BCAS3/CCDC88A/CLASP2/CORO2B/CTNNA3/DIXDC1/DLC1/DLG1/CYRIB/GSN/IQGAP1/JAM3/KANK1/LIMCH1/PDE4B/PREX1/SH3PXD2B/SNX9/SSH2/TJP1	25	Oli_1
GO:0060606	tube closure	9/667	92/18866	0.00522155	0.151703	0.13814	ABL1/ARID1A/COBL/DLC1/KDM2B/KDM6A/LRP2/PHACTR4/TULP3	9	Oli_1
GO:0090630	activation of GTPase activity	10/667	109/18866	0.00525599	0.151895	0.138315	ARHGAP22/BCAS3/CORO1C/EVI5L/PIP5K1A/RASGRF1/TBC1D12/TBC1D2/TBC1D22A/TIAM1	10	Oli_1
GO:0006665	sphingolipid metabolic process	13/667	163/18866	0.00530542	0.152517	0.138882	ACER3/CERS4/ELOVL7/ENPP2/FA2H/GLTP/P2RX7/PLPP1/SERINC5/SGMS1/SPTLC2/SUMF1/UGT8	13	Oli_1
GO:0038202	TORC1 signaling	6/667	46/18866	0.00536756	0.153495	0.139772	CASTOR3/CLEC16A/GPR137C/ITFG2/RPTOR/SIK3	6	Oli_1
GO:0006814	sodium ion transport	17/667	241/18866	0.00550775	0.156684	0.142676	CNKSR3/COMMD1/DLG1/DNM2/NKAIN1/P2RX7/PKD2/SGK1/SLC13A3/SLC20A2/SLC24A2/SLC4A8/SLC5A11/SLC6A1/SLC9A9/SLMAP/STK39	17	Oli_1
GO:0072009	nephron epithelium development	10/667	110/18866	0.00560391	0.158593	0.144415	BCL2/DLG1/FGF1/GREB1L/GREM1/IQGAP1/MAGI2/MTSS1/MYO1E/PKD2	10	Oli_1
GO:0061333	renal tubule morphogenesis	8/667	77/18866	0.0057631	0.162258	0.147752	BCL2/DLG1/FGF1/GREB1L/GREM1/LGR5/MTSS1/PKD2	8	Oli_1
GO:2000392	regulation of lamellipodium morphogenesis	3/667	11/18866	0.00586903	0.163129	0.148545	CORO1C/ENPP2/KANK1	3	Oli_1
GO:0016482	cytosolic transport	13/667	165/18866	0.00586965	0.163129	0.148545	DENND2A/DENND5A/DOP1A/HOOK3/KIF1B/MYO1D/SNX1/SNX6/SORT1/STX8/TMEM87A/TRAPPC10/VPS53	13	Oli_1
GO:0030099	myeloid cell differentiation	26/667	431/18866	0.00591718	0.163129	0.148545	ADD1/AGO3/CBFB/CDK6/CREBBP/CUL4A/FARP2/FAXDC2/GAB2/HIPK2/KAT2B/KAT6A/MEIS1/MEIS2/NCOA6/PAFAH1B1/PIP4K2A/PRKCQ/PRKX/PSEN1/PTPN11/RASSF2/SH3PXD2A/STAT3/TNRC6C/ZBTB16	26	Oli_1
GO:0034204	lipid translocation	6/667	47/18866	0.00597323	0.163129	0.148545	ABCG1/ANO4/ATP10B/ATP11A/ATP9B/P2RX7	6	Oli_1
GO:0035850	epithelial cell differentiation involved in kidney development	6/667	47/18866	0.00597323	0.163129	0.148545	GREM1/IQGAP1/MAGI2/MTSS1/MYO1E/PRKX	6	Oli_1
GO:0043268	positive regulation of potassium ion transport	6/667	47/18866	0.00597323	0.163129	0.148545	ACTN2/AKAP6/AKAP9/DLG1/DNM2/STK39	6	Oli_1
GO:0051656	establishment of organelle localization	26/667	432/18866	0.00609278	0.164873	0.150133	ARHGEF2/CDK5RAP2/CLASP2/CLMN/DLG1/DNM2/DNM3/GAB2/GPSM2/HOOK3/KIF13A/KIF1B/KIF5C/MAD1L1/MAP4/MAPT/MYO1D/MYO1E/NDE1/PAFAH1B1/PIBF1/PSEN1/PTK2/SPG11/TRAPPC10/TRAPPC9	26	Oli_1
GO:0060997	dendritic spine morphogenesis	7/667	62/18866	0.00609747	0.164873	0.150133	ARMCX5-GPRASP2/DNM3/DOCK10/EPHB2/PAFAH1B1/SRCIN1/TIAM1	7	Oli_1
GO:0050804	modulation of chemical synaptic transmission	27/667	454/18866	0.0061331	0.16502	0.150267	ABHD6/ABL1/AKAP9/BACE1/CDH1/CNTNAP4/DCC/EPHB2/FBXL20/FYN/GRID1/GRID2/GRIK4/GRM3/KCNMB4/MAPT/PLCL1/PSEN1/PXK/RASGRF1/SLC24A2/SLC4A8/SLC6A1/SORCS2/STAT3/SYT9/ZMYND8	27	Oli_1
GO:0099177	regulation of trans-synaptic signaling	27/667	455/18866	0.00630922	0.168926	0.153824	ABHD6/ABL1/AKAP9/BACE1/CDH1/CNTNAP4/DCC/EPHB2/FBXL20/FYN/GRID1/GRID2/GRIK4/GRM3/KCNMB4/MAPT/PLCL1/PSEN1/PXK/RASGRF1/SLC24A2/SLC4A8/SLC6A1/SORCS2/STAT3/SYT9/ZMYND8	27	Oli_1
GO:0051402	neuron apoptotic process	17/667	245/18866	0.00646625	0.171514	0.15618	ARMCX5-GPRASP2/ARRB1/BACE1/BCL2/BCL2L1/ERBB3/FYN/GRID2/HDAC4/HIPK2/KDM2B/PSEN1/RETREG1/SNX6/SRPK2/TRIM2/UNC5B	17	Oli_1
GO:0050770	regulation of axonogenesis	14/667	186/18866	0.00646866	0.171514	0.15618	ABL1/DCC/DNM2/EPHB2/KIF13B/MAPT/PAFAH1B1/PSEN1/PTK2/SEMA4D/SEMA6A/TIAM1/ZSWIM5/ZSWIM6	14	Oli_1
GO:2001239	regulation of extrinsic apoptotic signaling pathway in absence of ligand	6/667	48/18866	0.0066272	0.174869	0.159235	BCL2/BCL2L1/FYN/SGK3/UNC5B/WWOX	6	Oli_1
GO:0043524	negative regulation of neuron apoptotic process	12/667	149/18866	0.00671032	0.174918	0.15928	ARMCX5-GPRASP2/ARRB1/BCL2/BCL2L1/ERBB3/FYN/HIPK2/KDM2B/PSEN1/RETREG1/SNX6/UNC5B	12	Oli_1
GO:0007009	plasma membrane organization	10/667	113/18866	0.00675643	0.174918	0.15928	ANO4/DNM2/DYSF/FA2H/GSN/MPP5/MTSS1/P2RX7/SH3TC2/SNX9	10	Oli_1
GO:0043409	negative regulation of MAPK cascade	14/667	187/18866	0.00677257	0.174918	0.15928	ABL1/ARRB1/ASH1L/CNKSR3/DLG1/DUSP16/EPHB2/FOXO1/ITCH/P2RX7/PAFAH1B1/PTPRJ/SEMA6A/TAOK3	14	Oli_1
GO:0046058	cAMP metabolic process	4/667	22/18866	0.00681652	0.174918	0.15928	ADCY5/PDE4B/PDE7A/PDE8A	4	Oli_1
GO:0000045	autophagosome assembly	9/667	96/18866	0.00688609	0.174918	0.15928	ATG7/IFT88/PACS2/PIP4K2A/PSEN1/SMURF1/TBC1D12/UBXN2A/VMP1	9	Oli_1
GO:0010730	negative regulation of hydrogen peroxide biosynthetic process	2/667	4/18866	0.00714149	0.174918	0.15928	FYN/STAT3	2	Oli_1
GO:0014054	positive regulation of gamma-aminobutyric acid secretion	2/667	4/18866	0.00714149	0.174918	0.15928	P2RX7/SLC6A1	2	Oli_1
GO:0018076	N-terminal peptidyl-lysine acetylation	2/667	4/18866	0.00714149	0.174918	0.15928	CREBBP/KAT2B	2	Oli_1
GO:0032185	septin cytoskeleton organization	2/667	4/18866	0.00714149	0.174918	0.15928	LRCH3/WDPCP	2	Oli_1
GO:0042766	nucleosome mobilization	2/667	4/18866	0.00714149	0.174918	0.15928	ARID1A/BPTF	2	Oli_1
GO:0043622	cortical microtubule organization	2/667	4/18866	0.00714149	0.174918	0.15928	DLG1/PAFAH1B1	2	Oli_1
GO:0090521	glomerular visceral epithelial cell migration	2/667	4/18866	0.00714149	0.174918	0.15928	KANK1/WDPCP	2	Oli_1
GO:0099562	maintenance of postsynaptic density structure	2/667	4/18866	0.00714149	0.174918	0.15928	DLG1/DLG2	2	Oli_1
GO:0110024	positive regulation of cardiac muscle myoblast proliferation	2/667	4/18866	0.00714149	0.174918	0.15928	MALAT1/MEIS2	2	Oli_1
GO:1900086	positive regulation of peptidyl-tyrosine autophosphorylation	2/667	4/18866	0.00714149	0.174918	0.15928	GREM1/IQGAP1	2	Oli_1
GO:2001013	epithelial cell proliferation involved in renal tubule morphogenesis	2/667	4/18866	0.00714149	0.174918	0.15928	LGR5/MTSS1	2	Oli_1
GO:0032411	positive regulation of transporter activity	10/667	114/18866	0.00717885	0.175049	0.159399	ACTN2/AKAP6/AKAP9/CNKSR3/DNM2/EPHB2/NIPSNAP2/PKD2/SGK1/STK39	10	Oli_1
GO:1900449	regulation of glutamate receptor signaling pathway	7/667	64/18866	0.00725129	0.175757	0.160044	ACTN2/DLG1/DLG2/EPHB2/FYN/MINK1/RASGRF1	7	Oli_1
GO:0009395	phospholipid catabolic process	6/667	49/18866	0.00733158	0.175757	0.160044	ABHD12/ABHD6/ENPP2/ENPP6/NAPEPLD/PLA2G4C	6	Oli_1
GO:2000059	negative regulation of ubiquitin-dependent protein catabolic process	6/667	49/18866	0.00733158	0.175757	0.160044	CLEC16A/FHIT/HIPK2/PSEN1/RYBP/SMARCC1	6	Oli_1
GO:0097009	energy homeostasis	5/667	35/18866	0.00733662	0.175757	0.160044	ACACB/AMPD3/CRTC3/FOXO1/STAT3	5	Oli_1
GO:0016331	morphogenesis of embryonic epithelium	12/667	151/18866	0.00743852	0.176676	0.160881	ABL1/ARID1A/COBL/DLC1/FGFR2/GREM1/KDM2B/KDM6A/LRP2/PHACTR4/STK3/TULP3	12	Oli_1
GO:0010498	proteasomal protein catabolic process	28/667	483/18866	0.00743968	0.176676	0.160881	ANAPC16/ANKIB1/ARRB1/ATE1/CLEC16A/COMMD1/CUL4A/FAF1/FBXL20/FBXL7/FHIT/ITCH/PSEN1/PSME4/RHBDD1/RNF144A/RYBP/SMARCC1/SMURF1/SPSB1/TBL1X/TRIM2/UBE2E1/UBE2G1/UBE4B/UBR1/UBXN2A/WWP2	28	Oli_1
GO:0050920	regulation of chemotaxis	16/667	229/18866	0.00759827	0.177149	0.161311	DAPK2/DYSF/CYRIB/FGF1/GREM1/ITGA2/JAM3/MTUS1/PADI2/PTK2/SEMA4D/SEMA6A/STK39/TIAM1/ZSWIM5/ZSWIM6	16	Oli_1
GO:0051648	vesicle localization	16/667	229/18866	0.00759827	0.177149	0.161311	CLASP2/DNM2/DNM3/KIF13A/KIF1B/KIF5C/MAGI2/MYO1D/MYO1E/NDE1/PAFAH1B1/PSEN1/SPG11/SYNDIG1/TRAPPC10/TRAPPC9	16	Oli_1
GO:0038180	nerve growth factor signaling pathway	3/667	12/18866	0.00762175	0.177149	0.161311	KIDINS220/MAGI2/SORT1	3	Oli_1
GO:0072015	glomerular visceral epithelial cell development	3/667	12/18866	0.00762175	0.177149	0.161311	IQGAP1/MAGI2/MYO1E	3	Oli_1
GO:1902018	negative regulation of cilium assembly	3/667	12/18866	0.00762175	0.177149	0.161311	DNM2/EVI5L/MAP4	3	Oli_1
GO:0040013	negative regulation of locomotion	24/667	397/18866	0.00778539	0.177426	0.161564	ABHD6/BCL2/CDH1/CLASP2/CLIC4/CORO1C/DLC1/FRMD5/GREM1/KANK1/LDLRAD4/LIMCH1/MAGI2/PADI2/PTPRJ/PTPRK/PTPRM/RECK/SEMA4D/SEMA6A/SPOCK3/SRGAP3/STAT3/ZMYND8	24	Oli_1
GO:0032409	regulation of transporter activity	19/667	291/18866	0.00782401	0.177426	0.161564	ACTN2/AKAP6/AKAP9/BCL2/CNKSR3/DLG1/DLG2/DNM2/DYSF/EPHB2/MINK1/NIPSNAP2/PDE4B/PKD2/RASGRF1/SGK1/SLMAP/STK39/WWP2	19	Oli_1
GO:0050769	positive regulation of neurogenesis	28/667	485/18866	0.007847	0.177426	0.161564	ARHGEF2/ARMCX5-GPRASP2/ASPA/BCL2/CBFA2T2/COBL/CREB3L2/CUX1/EPHB2/FYN/IQGAP1/ITSN2/KIDINS220/LRP2/MAGI2/MAPT/PAFAH1B1/PARP6/PSEN1/RASAL1/ROR1/SEMA4D/SEMA6A/SH3GL3/SMURF1/TIAM1/ZMYND8/ZNF609	28	Oli_1
GO:0010771	negative regulation of cell morphogenesis involved in differentiation	9/667	98/18866	0.00785739	0.177426	0.161564	CORO1C/DCC/DNM3/EPHB2/KANK1/PSEN1/PTK2/SEMA4D/SEMA6A	9	Oli_1
GO:0014020	primary neural tube formation	9/667	98/18866	0.00785739	0.177426	0.161564	ABL1/ARID1A/COBL/DLC1/KDM2B/KDM6A/LRP2/PHACTR4/TULP3	9	Oli_1
GO:0034764	positive regulation of transmembrane transport	15/667	210/18866	0.00788343	0.177426	0.161564	ABL1/ACTN2/ADIPOR2/AKAP6/AKAP9/CNKSR3/DNM2/EPHB2/INSR/NIPSNAP2/P2RX7/PKD2/PSEN1/PTPN11/STK39	15	Oli_1
GO:0090181	regulation of cholesterol metabolic process	7/667	65/18866	0.0078853	0.177426	0.161564	ABCG1/ACACB/FDFT1/FGF1/LMF1/LSS/SREBF2	7	Oli_1
GO:0030258	lipid modification	18/667	271/18866	0.00801331	0.177426	0.161564	ABCG1/ACACB/ADIPOR2/AUH/CHRM5/DGKD/EFR3B/FA2H/MBOAT2/MTMR7/PIK3C2B/PIP4K2A/PIP5K1A/PLPP1/PLPPR1/ST3GAL4/SYNJ2/TTC7A	18	Oli_1
GO:0007097	nuclear migration	4/667	23/18866	0.00802468	0.177426	0.161564	CLMN/HOOK3/PAFAH1B1/PTK2	4	Oli_1
GO:0010288	response to lead ion	4/667	23/18866	0.00802468	0.177426	0.161564	BACE1/DNMT3A/MAPT/SLC6A1	4	Oli_1
GO:2000050	regulation of non-canonical Wnt signaling pathway	4/667	23/18866	0.00802468	0.177426	0.161564	ABL1/DAAM2/RNF213/TIAM1	4	Oli_1
GO:0001558	regulation of cell growth	25/667	420/18866	0.00807593	0.177426	0.161564	ABL1/ADIPOR2/AKAP6/APBB2/BCL2/DCC/DNM2/GREM1/ITCH/ITSN2/KDM2B/MAPT/PAFAH1B1/PRKCQ/PTPRJ/RASAL1/RPTOR/SEMA4D/SEMA6A/SGK1/SGK3/SH3BP4/SMURF1/SPOCK1/TP53TG5	25	Oli_1
GO:0045540	regulation of cholesterol biosynthetic process	6/667	50/18866	0.00808844	0.177426	0.161564	ABCG1/ACACB/FDFT1/FGF1/LSS/SREBF2	6	Oli_1
GO:0106118	regulation of sterol biosynthetic process	6/667	50/18866	0.00808844	0.177426	0.161564	ABCG1/ACACB/FDFT1/FGF1/LSS/SREBF2	6	Oli_1
GO:1901099	negative regulation of signal transduction in absence of ligand	5/667	36/18866	0.00827745	0.17941	0.163371	BCL2/BCL2L1/FYN/SGK3/UNC5B	5	Oli_1
GO:2000310	regulation of NMDA receptor activity	5/667	36/18866	0.00827745	0.17941	0.163371	ACTN2/DLG1/DLG2/EPHB2/RASGRF1	5	Oli_1
GO:2001240	negative regulation of extrinsic apoptotic signaling pathway in absence of ligand	5/667	36/18866	0.00827745	0.17941	0.163371	BCL2/BCL2L1/FYN/SGK3/UNC5B	5	Oli_1
GO:0051271	negative regulation of cellular component movement	24/667	400/18866	0.00850167	0.182125	0.165843	ABHD6/BCL2/CDH1/CLASP2/CLIC4/CORO1C/DLC1/FRMD5/GREM1/KANK1/LDLRAD4/LIMCH1/MAGI2/PADI2/PTPRJ/PTPRK/PTPRM/RECK/SEMA4D/SEMA6A/SPOCK3/SRGAP3/STAT3/ZMYND8	24	Oli_1
GO:1901016	regulation of potassium ion transmembrane transporter activity	7/667	66/18866	0.00855925	0.182125	0.165843	ACTN2/AKAP6/AKAP9/DLG1/DNM2/STK39/WWP2	7	Oli_1
GO:0006643	membrane lipid metabolic process	15/667	212/18866	0.00856687	0.182125	0.165843	ACER3/CERS4/ELOVL7/ENPP2/FA2H/GLTP/P2RX7/PIGU/PLPP1/SERINC5/SGMS1/SPTLC2/ST3GAL4/SUMF1/UGT8	15	Oli_1
GO:1901215	negative regulation of neuron death	15/667	212/18866	0.00856687	0.182125	0.165843	ARMCX5-GPRASP2/ARRB1/ATG7/BCL2/BCL2L1/ERBB3/FYN/HIPK2/KDM2B/NCOA7/PSEN1/RETREG1/SNX6/STAT3/UNC5B	15	Oli_1
GO:0043666	regulation of phosphoprotein phosphatase activity	10/667	117/18866	0.00856943	0.182125	0.165843	BOD1L1/MAGI2/MGAT5/PHACTR3/PHACTR4/PPP1R16B/PPP2R2A/PPP2R2B/PPP2R2D/PPP2R3A	10	Oli_1
GO:0010977	negative regulation of neuron projection development	12/667	154/18866	0.00864558	0.183032	0.166668	CBFA2T2/DCC/DENND5A/DNM3/EPHB2/KANK1/PAFAH1B1/PSEN1/PTK2/SEMA4D/SEMA6A/SPOCK1	12	Oli_1
GO:0072523	purine-containing compound catabolic process	6/667	51/18866	0.00889985	0.186954	0.17024	AMPD3/DPYD/PDE1A/PDE4B/PDE7A/PDE8A	6	Oli_1
GO:0030219	megakaryocyte differentiation	9/667	100/18866	0.00892969	0.186954	0.17024	AGO3/CBFB/FAXDC2/KAT2B/MEIS1/PIP4K2A/PRKCQ/PTPN11/TNRC6C	9	Oli_1
GO:0045666	positive regulation of neuron differentiation	23/667	380/18866	0.00893353	0.186954	0.17024	ARHGEF2/ARMCX5-GPRASP2/BCL2/CBFA2T2/COBL/CREB3L2/CUX1/FYN/IQGAP1/ITSN2/KIDINS220/MAGI2/MAPT/PAFAH1B1/PARP6/PSEN1/RASAL1/ROR1/SEMA4D/SH3GL3/SMURF1/TIAM1/ZMYND8	23	Oli_1
GO:0034332	adherens junction organization	7/667	67/18866	0.00927458	0.192352	0.175155	ADD1/CDH1/CDH19/CDH20/JAM3/TBCD/TJP1	7	Oli_1
GO:0032469	endoplasmic reticulum calcium ion homeostasis	4/667	24/18866	0.00936517	0.192352	0.175155	BCL2/PACS2/PSEN1/RAP1GDS1	4	Oli_1
GO:0045821	positive regulation of glycolytic process	4/667	24/18866	0.00936517	0.192352	0.175155	INSR/P2RX7/PFKFB3/PSEN1	4	Oli_1
GO:2000291	regulation of myoblast proliferation	4/667	24/18866	0.00936517	0.192352	0.175155	MALAT1/MEGF10/MEIS2/ZNF609	4	Oli_1
GO:0032956	regulation of actin cytoskeleton organization	22/667	360/18866	0.00936756	0.192352	0.175155	ABL1/ACTN2/ADD1/ARHGAP17/BCAS3/CCDC88A/CLASP2/CORO2B/DIXDC1/DLC1/DLG1/CYRIB/GSN/IQGAP1/JAM3/KANK1/LIMCH1/PREX1/SH3PXD2B/SNX9/SSH2/TJP1	22	Oli_1
GO:0048592	eye morphogenesis	12/667	156/18866	0.00953163	0.19426	0.176893	AGTPBP1/ARID1A/BCL2/EPHB2/HIPK2/KDM2B/MEIS1/PHACTR4/PTPRM/STAT3/TUG1/ZHX2	12	Oli_1
GO:1902904	negative regulation of supramolecular fiber organization	12/667	156/18866	0.00953163	0.19426	0.176893	ADD1/ARHGEF2/CLASP2/CORO2B/DLC1/EML2/CYRIB/GSN/KANK1/SSH2/TBCD/TJP1	12	Oli_1
GO:0022898	regulation of transmembrane transporter activity	18/667	276/18866	0.00957755	0.194471	0.177084	ACTN2/AKAP6/AKAP9/BCL2/CNKSR3/DLG1/DLG2/DNM2/DYSF/EPHB2/MINK1/NIPSNAP2/PDE4B/PKD2/RASGRF1/SLMAP/STK39/WWP2	18	Oli_1
GO:0050731	positive regulation of peptidyl-tyrosine phosphorylation	14/667	195/18866	0.00963473	0.194515	0.177125	ABL1/ARHGEF2/DOCK3/ENPP2/ERBB3/FYN/GREM1/IQGAP1/PIBF1/PTPN11/PTPRJ/SEMA4D/SRCIN1/STAT3	14	Oli_1
GO:0072310	glomerular epithelial cell development	3/667	13/18866	0.00965096	0.194515	0.177125	IQGAP1/MAGI2/MYO1E	3	Oli_1
GO:0010634	positive regulation of epithelial cell migration	13/667	176/18866	0.00988305	0.19846	0.180718	ABL1/BCAS3/CLASP2/DOCK1/DOCK5/ENPP2/FGF1/GPI/ITGA2/MAP4K4/MAPRE2/RIN2/SASH1	13	Oli_1
GO:0010770	positive regulation of cell morphogenesis involved in differentiation	12/667	157/18866	0.0100003	0.200079	0.182192	ABL1/ARMCX5-GPRASP2/CUX1/DNM2/DOCK1/DOCK5/MAPT/PAFAH1B1/PARP6/PREX1/SEMA4D/TIAM1	12	Oli_1
GO:0060996	dendritic spine development	9/667	102/18866	0.0101093	0.201522	0.183505	ARMCX5-GPRASP2/DNM3/DOCK10/EPHB2/PAFAH1B1/PSEN1/SRCIN1/TIAM1/ZMYND8	9	Oli_1
GO:0048588	developmental cell growth	16/667	237/18866	0.010372	0.204401	0.186127	ABL1/AKAP6/COBL/DCC/DNM2/IQGAP1/ITSN2/MAPT/PAFAH1B1/PRMT2/RASAL1/SEMA4D/SEMA6A/SMURF1/SPG11/TIAM1	16	Oli_1
GO:0007223	Wnt signaling pathway, calcium modulating pathway	5/667	38/18866	0.0104034	0.204401	0.186127	AGO2/AGO3/GNAO1/GNB1/TNRC6C	5	Oli_1
GO:1900026	positive regulation of substrate adhesion-dependent cell spreading	5/667	38/18866	0.0104034	0.204401	0.186127	ABL1/DNM2/DOCK1/DOCK5/PREX1	5	Oli_1
GO:1903432	regulation of TORC1 signaling	5/667	38/18866	0.0104034	0.204401	0.186127	CASTOR3/CLEC16A/GPR137C/ITFG2/SIK3	5	Oli_1
GO:0035304	regulation of protein dephosphorylation	11/667	139/18866	0.0104528	0.204635	0.186341	BOD1L1/DLC1/MAGI2/MGAT5/PHACTR3/PHACTR4/PPP1R16B/PPP2R2A/PPP2R2B/PPP2R2D/PPP2R3A	11	Oli_1
GO:0097035	regulation of membrane lipid distribution	6/667	53/18866	0.0106945	0.208618	0.189968	ABCG1/ANO4/ATP10B/ATP11A/ATP9B/P2RX7	6	Oli_1
GO:1901890	positive regulation of cell junction assembly	9/667	103/18866	0.0107413	0.208649	0.189995	ABL1/ARMCX5-GPRASP2/EPHB2/GRID2/IQGAP1/MAP4K4/PTPRJ/SEMA4D/SYNDIG1	9	Oli_1
GO:0002092	positive regulation of receptor internalization	4/667	25/18866	0.0108432	0.208649	0.189995	ARRB1/GREM1/INSR/MAGI2	4	Oli_1
GO:0051894	positive regulation of focal adhesion assembly	4/667	25/18866	0.0108432	0.208649	0.189995	ABL1/IQGAP1/MAP4K4/PTPRJ	4	Oli_1
GO:2000146	negative regulation of cell motility	22/667	365/18866	0.0108817	0.208649	0.189995	ABHD6/BCL2/CDH1/CLASP2/CLIC4/CORO1C/DLC1/FRMD5/GREM1/KANK1/LDLRAD4/LIMCH1/MAGI2/PADI2/PTPRJ/PTPRK/PTPRM/RECK/SPOCK3/SRGAP3/STAT3/ZMYND8	22	Oli_1
GO:0006338	chromatin remodeling	15/667	218/18866	0.0109031	0.208649	0.189995	ARID1A/BPTF/CECR2/DNMT3A/GATAD1/GATAD2B/HDAC4/KAT2B/KDM4B/KDM6A/MPHOSPH8/NASP/PSME4/RERE/SMARCC1	15	Oli_1
GO:0007626	locomotory behavior	14/667	198/18866	0.0109252	0.208649	0.189995	ABHD12/ADCY5/ANKH/GIGYF2/GNAO1/HIPK2/MEIS1/NAV2/NPC1/PAFAH1B1/SOBP/SPG11/STRN/ZIC1	14	Oli_1
GO:0009791	post-embryonic development	8/667	86/18866	0.0110417	0.20941	0.190688	ABL1/AGO2/ASH1L/BCL2/FGFR2/GIGYF2/MYO1E/PSEN1	8	Oli_1
GO:0035023	regulation of Rho protein signal transduction	8/667	86/18866	0.0110417	0.20941	0.190688	ABL1/ARHGEF2/ARRB1/DLC1/KANK1/MYO9B/RASGRF1/RASGRF2	8	Oli_1
GO:0010811	positive regulation of cell-substrate adhesion	10/667	122/18866	0.0113352	0.21024	0.191444	ABL1/CDK6/DNM2/DOCK1/DOCK5/IQGAP1/MAP4K4/PREX1/PTPRJ/RIN2	10	Oli_1
GO:0031076	embryonic camera-type eye development	5/667	39/18866	0.0115947	0.21024	0.191444	ARID1A/HIPK2/KDM2B/PHACTR4/TULP3	5	Oli_1
GO:0050775	positive regulation of dendrite morphogenesis	5/667	39/18866	0.0115947	0.21024	0.191444	ARMCX5-GPRASP2/CUX1/PAFAH1B1/PARP6/TIAM1	5	Oli_1
GO:0002175	protein localization to paranode region of axon	2/667	5/18866	0.0116244	0.21024	0.191444	NFASC/UGT8	2	Oli_1
GO:0034093	positive regulation of maintenance of sister chromatid cohesion	2/667	5/18866	0.0116244	0.21024	0.191444	NSMCE2/SLF2	2	Oli_1
GO:0034184	positive regulation of maintenance of mitotic sister chromatid cohesion	2/667	5/18866	0.0116244	0.21024	0.191444	NSMCE2/SLF2	2	Oli_1
GO:0035609	C-terminal protein deglutamylation	2/667	5/18866	0.0116244	0.21024	0.191444	AGTPBP1/FOLH1	2	Oli_1
GO:0120180	cell-substrate junction disassembly	2/667	5/18866	0.0116244	0.21024	0.191444	MAP4K4/MAPRE2	2	Oli_1
GO:0120181	focal adhesion disassembly	2/667	5/18866	0.0116244	0.21024	0.191444	MAP4K4/MAPRE2	2	Oli_1
GO:0120182	regulation of focal adhesion disassembly	2/667	5/18866	0.0116244	0.21024	0.191444	MAP4K4/MAPRE2	2	Oli_1
GO:0120183	positive regulation of focal adhesion disassembly	2/667	5/18866	0.0116244	0.21024	0.191444	MAP4K4/MAPRE2	2	Oli_1
GO:1900084	regulation of peptidyl-tyrosine autophosphorylation	2/667	5/18866	0.0116244	0.21024	0.191444	GREM1/IQGAP1	2	Oli_1
GO:1902617	response to fluoride	2/667	5/18866	0.0116244	0.21024	0.191444	ATG7/FOXO1	2	Oli_1
GO:2000370	positive regulation of clathrin-dependent endocytosis	2/667	5/18866	0.0116244	0.21024	0.191444	DGKD/DNM2	2	Oli_1
GO:0009880	embryonic pattern specification	7/667	70/18866	0.0116828	0.210599	0.191771	COBL/FGFR2/KDM6A/MEIS1/MEIS2/PCSK6/ZBTB16	7	Oli_1
GO:0099003	vesicle-mediated transport in synapse	15/667	220/18866	0.0117842	0.211728	0.192799	BACE1/CTBP2/DNAJC6/DNM2/DNM3/FBXL20/ITSN2/MAGI2/P2RX7/PLD1/PSEN1/SLC4A8/SYNDIG1/SYNJ2/SYT9	15	Oli_1
GO:0018410	C-terminal protein amino acid modification	3/667	14/18866	0.0119646	0.212869	0.193838	AGTPBP1/ATG7/FOLH1	3	Oli_1
GO:0050966	detection of mechanical stimulus involved in sensory perception of pain	3/667	14/18866	0.0119646	0.212869	0.193838	BACE1/FYN/ITGA2	3	Oli_1
GO:1901841	regulation of high voltage-gated calcium channel activity	3/667	14/18866	0.0119646	0.212869	0.193838	DYSF/NIPSNAP2/PDE4B	3	Oli_1
GO:0034767	positive regulation of ion transmembrane transport	12/667	161/18866	0.0120559	0.213772	0.194661	ABL1/ACTN2/AKAP6/AKAP9/CNKSR3/DNM2/EPHB2/NIPSNAP2/P2RX7/PKD2/PSEN1/STK39	12	Oli_1
GO:0031532	actin cytoskeleton reorganization	9/667	105/18866	0.0120937	0.213772	0.194661	ABL1/BCAS3/CDC42BPB/FARP2/GAB1/GSN/MINK1/PIP5K1A/TJP1	9	Oli_1
GO:0072073	kidney epithelium development	11/667	142/18866	0.0121425	0.213943	0.194816	BCL2/DLG1/FGF1/FGFR2/GREB1L/GREM1/IQGAP1/MAGI2/MTSS1/MYO1E/PKD2	11	Oli_1
GO:0007064	mitotic sister chromatid cohesion	4/667	26/18866	0.0124638	0.216806	0.197423	NSMCE2/PDS5A/POGZ/SLF2	4	Oli_1
GO:0031579	membrane raft organization	4/667	26/18866	0.0124638	0.216806	0.197423	DLG1/FA2H/GSN/NPC1	4	Oli_1
GO:0035235	ionotropic glutamate receptor signaling pathway	4/667	26/18866	0.0124638	0.216806	0.197423	GRID1/GRID2/GRIK4/TIAM1	4	Oli_1
GO:1901018	positive regulation of potassium ion transmembrane transporter activity	4/667	26/18866	0.0124638	0.216806	0.197423	ACTN2/AKAP6/AKAP9/DNM2	4	Oli_1
GO:0002028	regulation of sodium ion transport	8/667	88/18866	0.0125862	0.218241	0.19873	CNKSR3/COMMD1/DLG1/DNM2/NKAIN1/P2RX7/SLMAP/STK39	8	Oli_1
GO:0001954	positive regulation of cell-matrix adhesion	6/667	55/18866	0.0127313	0.219679	0.200039	ABL1/CDK6/IQGAP1/MAP4K4/PTPRJ/RIN2	6	Oli_1
GO:0008286	insulin receptor signaling pathway	11/667	143/18866	0.0127496	0.219679	0.200039	FOXO1/GAB1/GRB10/INSR/KANK1/PRKCQ/PTPN11/PTPRE/SIK2/SMARCC1/SOGA1	11	Oli_1
GO:0032414	positive regulation of ion transmembrane transporter activity	9/667	106/18866	0.0128156	0.219769	0.200121	ACTN2/AKAP6/AKAP9/CNKSR3/DNM2/EPHB2/NIPSNAP2/PKD2/STK39	9	Oli_1
GO:1904062	regulation of cation transmembrane transport	21/667	349/18866	0.0128742	0.219769	0.200121	ABL1/ACTN2/AKAP6/AKAP9/CNKSR3/COMMD1/DLG1/DLG2/DNM2/DYSF/EPHB2/FYN/MINK1/NIPSNAP2/PDE4B/PKD2/RASGRF1/SLC31A2/SLMAP/STK39/WWP2	21	Oli_1
GO:0009187	cyclic nucleotide metabolic process	5/667	40/18866	0.0128755	0.219769	0.200121	ADCY5/PDE1A/PDE4B/PDE7A/PDE8A	5	Oli_1
GO:0021915	neural tube development	12/667	163/18866	0.0131983	0.224576	0.204499	ABL1/ARID1A/COBL/DLC1/KDM2B/KDM6A/LRP2/PHACTR4/PKD2/PSEN1/STK3/TULP3	12	Oli_1
GO:0042063	gliogenesis	19/667	307/18866	0.0133114	0.225797	0.205611	ABL1/ASPA/CDK6/DAAM2/ERBB3/FA2H/GSN/LRP2/MAPT/MATN2/MPP5/PAFAH1B1/PSEN1/PTPN11/ROR1/SH3TC2/STAT3/TIAM1/TMEM98	19	Oli_1
GO:1902850	microtubule cytoskeleton organization involved in mitosis	11/667	144/18866	0.0133795	0.22625	0.206022	ARHGEF2/CDK5RAP2/CLASP2/EML1/GPSM2/MAP4/NDE1/PAFAH1B1/PIBF1/TACC1/TOGARAM1	11	Oli_1
GO:0032412	regulation of ion transmembrane transporter activity	17/667	265/18866	0.013474	0.227145	0.206837	ACTN2/AKAP6/AKAP9/CNKSR3/DLG1/DLG2/DNM2/DYSF/EPHB2/MINK1/NIPSNAP2/PDE4B/PKD2/RASGRF1/SLMAP/STK39/WWP2	17	Oli_1
GO:0030148	sphingolipid biosynthetic process	9/667	107/18866	0.0135691	0.227345	0.20702	ACER3/CERS4/ELOVL7/FA2H/P2RX7/PLPP1/SGMS1/SPTLC2/UGT8	9	Oli_1
GO:0099175	regulation of postsynapse organization	9/667	107/18866	0.0135691	0.227345	0.20702	ARHGAP22/ARMCX5-GPRASP2/DNM3/FYN/GRID2/PAFAH1B1/SRCIN1/TIAM1/ZMYND8	9	Oli_1
GO:0001655	urogenital system development	20/667	330/18866	0.0139378	0.232808	0.211995	BCL2/DLG1/EPHB2/FGF1/FGFR2/GREB1L/GREM1/IFT88/IQGAP1/KIRREL3/LGR5/MAGI2/MTSS1/MYO1E/NUP160/PKD2/PRKX/SMARCC1/WDPCP/ZBTB16	20	Oli_1
GO:0007628	adult walking behavior	4/667	27/18866	0.0142312	0.235551	0.214493	ABHD12/HIPK2/NPC1/ZIC1	4	Oli_1
GO:0048668	collateral sprouting	4/667	27/18866	0.0142312	0.235551	0.214493	ABL1/COBL/DCC/SEMA4D	4	Oli_1
GO:0045732	positive regulation of protein catabolic process	15/667	225/18866	0.0142314	0.235551	0.214493	ANKIB1/ATG7/FAF1/FOXO1/ITCH/LRP2/NRDC/PSEN1/PTK2/RNF144A/SH3D19/SMURF1/SNX1/SNX9/WWP2	15	Oli_1
GO:0030111	regulation of Wnt signaling pathway	22/667	375/18866	0.0144993	0.238249	0.216949	ABL1/CBFB/CCNY/DAAM2/DIXDC1/FGFR2/FOXO1/GRB10/GREM1/INVS/KANK1/LGR5/PSEN1/PSME4/RECK/RNF213/RNF220/STK3/TBL1X/TIAM1/TMEM131L/WWOX	22	Oli_1
GO:0046488	phosphatidylinositol metabolic process	13/667	185/18866	0.0145423	0.238249	0.216949	CHRM5/EFR3B/LPGAT1/MTMR7/PIGU/PIK3C2B/PIP4K2A/PIP5K1A/PLA2G4C/PTPN13/SLC27A1/SYNJ2/TTC7A	13	Oli_1
GO:0051044	positive regulation of membrane protein ectodomain proteolysis	3/667	15/18866	0.0145689	0.238249	0.216949	NRDC/SH3D19/SNX9	3	Oli_1
GO:0090148	membrane fission	3/667	15/18866	0.0145689	0.238249	0.216949	CORO1C/DNM2/DNM3	3	Oli_1
GO:1901653	cellular response to peptide	23/667	398/18866	0.0148644	0.242356	0.220689	ACTN2/ADCY5/ARHGEF2/BACE1/CPEB1/FOXO1/FYN/GAB1/GRB10/INSR/KANK1/KAT2B/PRKAR2A/PRKCQ/PSEN1/PTK2/PTPN11/PTPRE/SIK2/SMARCC1/SNX6/SOGA1/STAT3	23	Oli_1
GO:0045747	positive regulation of Notch signaling pathway	6/667	57/18866	0.0150257	0.242812	0.221104	CREBBP/EPN2/KAT2B/MAML3/STAT3/TSPAN5	6	Oli_1
GO:0061005	cell differentiation involved in kidney development	6/667	57/18866	0.0150257	0.242812	0.221104	GREM1/IQGAP1/MAGI2/MTSS1/MYO1E/PRKX	6	Oli_1
GO:0097479	synaptic vesicle localization	6/667	57/18866	0.0150257	0.242812	0.221104	DNM2/DNM3/KIF5C/MAGI2/SPG11/SYNDIG1	6	Oli_1
GO:0051492	regulation of stress fiber assembly	8/667	91/18866	0.0151918	0.244772	0.222889	ABL1/CCDC88A/CLASP2/CORO2B/DLC1/LIMCH1/SH3PXD2B/TJP1	8	Oli_1
GO:0046467	membrane lipid biosynthetic process	11/667	147/18866	0.0154108	0.246844	0.224775	ACER3/CERS4/ELOVL7/FA2H/P2RX7/PIGU/PLPP1/SGMS1/SPTLC2/ST3GAL4/UGT8	11	Oli_1
GO:0051592	response to calcium ion	11/667	147/18866	0.0154108	0.246844	0.224775	ADD1/CLIC4/CPNE2/IQGAP1/KCNMB4/P2RX7/PKD2/RASAL1/SLC25A13/SLC6A1/SYT9	11	Oli_1
GO:0051865	protein autoubiquitination	7/667	74/18866	0.0155567	0.248453	0.226241	ITCH/NFX1/RNF213/RNF220/SASH1/UBE4B/WWP2	7	Oli_1
GO:0071470	cellular response to osmotic stress	5/667	42/18866	0.0157165	0.250273	0.227898	ARHGEF2/DYSF/EFHD1/PKD2/STK39	5	Oli_1
GO:0009150	purine ribonucleotide metabolic process	23/667	401/18866	0.016103	0.254205	0.231479	ACACB/ACSS2/ADCY5/AK5/AMPD3/DLG1/DLG2/ELOVL7/FOXK2/GPI/HDAC4/INSR/NUP160/P2RX7/PDE1A/PDE4B/PDE7A/PDE8A/PFKFB3/PPCDC/PSEN1/SLC25A13/STAT3	23	Oli_1
GO:0048596	embryonic camera-type eye morphogenesis	4/667	28/18866	0.0161496	0.254205	0.231479	ARID1A/HIPK2/KDM2B/PHACTR4	4	Oli_1
GO:0051450	myoblast proliferation	4/667	28/18866	0.0161496	0.254205	0.231479	MALAT1/MEGF10/MEIS2/ZNF609	4	Oli_1
GO:0051647	nucleus localization	4/667	28/18866	0.0161496	0.254205	0.231479	CLMN/HOOK3/PAFAH1B1/PTK2	4	Oli_1
GO:0072001	renal system development	18/667	292/18866	0.0162799	0.25552	0.232676	BCL2/DLG1/FGF1/FGFR2/GREB1L/GREM1/IFT88/IQGAP1/KIRREL3/LGR5/MAGI2/MTSS1/MYO1E/NUP160/PKD2/PRKX/WDPCP/ZBTB16	18	Oli_1
GO:0006552	leucine catabolic process	2/667	6/18866	0.0170305	0.259947	0.236707	AUH/MCCC1	2	Oli_1
GO:0006682	galactosylceramide biosynthetic process	2/667	6/18866	0.0170305	0.259947	0.236707	FA2H/UGT8	2	Oli_1
GO:0006686	sphingomyelin biosynthetic process	2/667	6/18866	0.0170305	0.259947	0.236707	SGMS1/SPTLC2	2	Oli_1
GO:0019375	galactolipid biosynthetic process	2/667	6/18866	0.0170305	0.259947	0.236707	FA2H/UGT8	2	Oli_1
GO:0021869	forebrain ventricular zone progenitor cell division	2/667	6/18866	0.0170305	0.259947	0.236707	DIXDC1/FGFR2	2	Oli_1
GO:0098880	maintenance of postsynaptic specialization structure	2/667	6/18866	0.0170305	0.259947	0.236707	DLG1/DLG2	2	Oli_1
GO:1904778	positive regulation of protein localization to cell cortex	2/667	6/18866	0.0170305	0.259947	0.236707	EPB41L2/GPSM2	2	Oli_1
GO:0010001	glial cell differentiation	15/667	230/18866	0.0170552	0.259947	0.236707	ABL1/ASPA/CDK6/DAAM2/ERBB3/FA2H/GSN/MAPT/MPP5/PSEN1/PTPN11/ROR1/SH3TC2/STAT3/TMEM98	15	Oli_1
GO:0051495	positive regulation of cytoskeleton organization	15/667	230/18866	0.0170552	0.259947	0.236707	ABL1/ACTN2/AKAP9/BCAS3/CCDC88A/CDK5RAP2/DLG1/GPSM2/GSN/LIMCH1/MAPT/P2RX7/SH3PXD2B/SNX9/TOGARAM1	15	Oli_1
GO:0097191	extrinsic apoptotic signaling pathway	15/667	230/18866	0.0170552	0.259947	0.236707	ARHGEF2/BCL2/BCL2L1/CRADD/DCC/DEPTOR/ERBB3/FAF1/FYN/P2RX7/SGK3/SORT1/STK3/UNC5B/WWOX	15	Oli_1
GO:0016125	sterol metabolic process	12/667	169/18866	0.0171245	0.259947	0.236707	ABCG1/ACACB/CYP27A1/FAXDC2/FDFT1/FGF1/LIPA/LMF1/LSS/NPC1/OSBPL1A/SREBF2	12	Oli_1
GO:0030510	regulation of BMP signaling pathway	8/667	93/18866	0.0171331	0.259947	0.236707	ABL1/GREM1/HIPK2/ELAPOR2/LRP2/NEO1/PCSK6/SMURF1	8	Oli_1
GO:0001953	negative regulation of cell-matrix adhesion	5/667	43/18866	0.017282	0.26148	0.238103	BCAS3/CLASP2/CORO1C/DLC1/MAP4K4	5	Oli_1
GO:0010452	histone H3-K36 methylation	3/667	16/18866	0.0174679	0.261822	0.238414	ASH1L/IWS1/NSD1	3	Oli_1
GO:2001224	positive regulation of neuron migration	3/667	16/18866	0.0174679	0.261822	0.238414	ARHGEF2/SEMA6A/ZNF609	3	Oli_1
GO:0030100	regulation of endocytosis	14/667	210/18866	0.0174848	0.261822	0.238414	ABL1/ARRB1/ATXN2/CD22/DGKD/DNAJC6/DNM2/GREM1/HIP1/INSR/ITGA2/MAGI2/RUFY2/SH3GL3	14	Oli_1
GO:0072521	purine-containing compound metabolic process	26/667	472/18866	0.0175607	0.261822	0.238414	ACACB/ACSS2/ADCY5/AK5/AMPD3/DLG1/DLG2/DPYD/ELOVL7/FHIT/FOXK2/GPI/HDAC4/INSR/NUP160/P2RX7/PDE1A/PDE4B/PDE7A/PDE8A/PFKFB3/PPCDC/PRTFDC1/PSEN1/SLC25A13/STAT3	26	Oli_1
GO:0001658	branching involved in ureteric bud morphogenesis	6/667	59/18866	0.0175922	0.261822	0.238414	BCL2/DLG1/FGF1/GREB1L/GREM1/PKD2	6	Oli_1
GO:0048008	platelet-derived growth factor receptor signaling pathway	6/667	59/18866	0.0175922	0.261822	0.238414	ABL1/HIP1/IQGAP1/MYO1E/PTPN11/PTPRJ	6	Oli_1
GO:0032271	regulation of protein polymerization	15/667	231/18866	0.0176682	0.262238	0.238794	ABL1/ADD1/AKAP9/CDK5RAP2/DLG1/EML2/CYRIB/GSN/KANK1/MAPT/PREX1/SNX9/SSH2/TBCD/TOGARAM1	15	Oli_1
GO:0007020	microtubule nucleation	4/667	29/18866	0.0182226	0.266841	0.242985	AKAP9/CLASP2/EML2/NDE1	4	Oli_1
GO:0010390	histone monoubiquitination	4/667	29/18866	0.0182226	0.266841	0.242985	KDM2B/PCGF5/RYBP/UBE2E1	4	Oli_1
GO:0019048	modulation by virus of host process	4/667	29/18866	0.0182226	0.266841	0.242985	ATG7/BCL2L1/HIPK2/INSR	4	Oli_1
GO:0050855	regulation of B cell receptor signaling pathway	4/667	29/18866	0.0182226	0.266841	0.242985	CBFB/CD22/ELF1/ELF2	4	Oli_1
GO:0070076	histone lysine demethylation	4/667	29/18866	0.0182226	0.266841	0.242985	KDM2A/KDM2B/KDM4B/KDM6A	4	Oli_1
GO:0030278	regulation of ossification	14/667	212/18866	0.0188204	0.270916	0.246696	ANKH/BCL2/CDK6/FGFR2/GREM1/HDAC4/P2RX7/PTK2/PTPN11/RASSF2/SEMA4D/SMOC1/SMURF1/ZBTB16	14	Oli_1
GO:0051650	establishment of vesicle localization	14/667	212/18866	0.0188204	0.270916	0.246696	CLASP2/DNM2/DNM3/KIF13A/KIF1B/KIF5C/MYO1D/MYO1E/NDE1/PAFAH1B1/PSEN1/SPG11/TRAPPC10/TRAPPC9	14	Oli_1
GO:0051701	interaction with host	14/667	212/18866	0.0188204	0.270916	0.246696	ATG7/BCL2L1/CDH1/GSN/HIPK2/INSR/ITCH/ITGA2/NCAM1/NPC1/SLC20A2/TRIM62/UVRAG/WWP2	14	Oli_1
GO:0001101	response to acid chemical	10/667	132/18866	0.0188285	0.270916	0.246696	BCL2L1/CASTOR3/CPEB1/DNMT3A/FYN/PKD2/RPTOR/SH3BP4/SLC38A9/UBR1	10	Oli_1
GO:0006195	purine nucleotide catabolic process	5/667	44/18866	0.0189473	0.270916	0.246696	AMPD3/PDE1A/PDE4B/PDE7A/PDE8A	5	Oli_1
GO:0021575	hindbrain morphogenesis	5/667	44/18866	0.0189473	0.270916	0.246696	ABL1/AGTPBP1/DLC1/GRID2/PTPN11	5	Oli_1
GO:0045332	phospholipid translocation	5/667	44/18866	0.0189473	0.270916	0.246696	ANO4/ATP10B/ATP11A/ATP9B/P2RX7	5	Oli_1
GO:0060999	positive regulation of dendritic spine development	5/667	44/18866	0.0189473	0.270916	0.246696	ARMCX5-GPRASP2/PAFAH1B1/PSEN1/TIAM1/ZMYND8	5	Oli_1
GO:0097178	ruffle assembly	5/667	44/18866	0.0189473	0.270916	0.246696	COBL/CORO1C/KANK1/PIP5K1A/WDPCP	5	Oli_1
GO:0021953	central nervous system neuron differentiation	13/667	192/18866	0.0192037	0.273051	0.24864	AGTPBP1/DCC/EPHB2/FGFR2/GIGYF2/GRID2/MAPT/PAFAH1B1/PSEN1/PTK2/SPOCK1/TULP3/ZSWIM6	13	Oli_1
GO:0048814	regulation of dendrite morphogenesis	8/667	95/18866	0.0192466	0.273051	0.24864	ARMCX5-GPRASP2/CUX1/DNM3/PAFAH1B1/PARP6/SEMA4D/SRCIN1/TIAM1	8	Oli_1
GO:0061326	renal tubule development	8/667	95/18866	0.0192466	0.273051	0.24864	BCL2/DLG1/FGF1/GREB1L/GREM1/LGR5/MTSS1/PKD2	8	Oli_1
GO:1990138	neuron projection extension	12/667	172/18866	0.0193895	0.274366	0.249837	ABL1/DNM2/IQGAP1/ITSN2/MAPT/PAFAH1B1/RASAL1/SEMA4D/SEMA6A/SMURF1/SPG11/TIAM1	12	Oli_1
GO:0006165	nucleoside diphosphate phosphorylation	10/667	133/18866	0.0197398	0.277884	0.25304	AK5/FOXK2/GPI/HDAC4/INSR/NUP160/P2RX7/PFKFB3/PSEN1/STAT3	10	Oli_1
GO:0090101	negative regulation of transmembrane receptor protein serine/threonine kinase signaling pathway	10/667	133/18866	0.0197398	0.277884	0.25304	ABL1/DNM2/GLG1/GREM1/HIPK2/LDLRAD4/LRP2/MAGI2/SMURF1/SNX6	10	Oli_1
GO:0043200	response to amino acid	9/667	114/18866	0.0197913	0.277892	0.253048	BCL2L1/CASTOR3/CPEB1/DNMT3A/FYN/RPTOR/SH3BP4/SLC38A9/UBR1	9	Oli_1
GO:0048872	homeostasis of number of cells	16/667	256/18866	0.0201751	0.279367	0.254391	ABL1/ADD1/AMPD3/BCL2/CDK6/DOCK10/GIGYF2/HIPK2/JAM3/LIPA/NAPEPLD/P2RX7/PDE4B/PTPN11/RASSF2/STAT3	16	Oli_1
GO:0010631	epithelial cell migration	21/667	365/18866	0.0201966	0.279367	0.254391	ABL1/BCAS3/CLASP2/CORO1C/DOCK1/DOCK5/ENPP2/FGF1/GPI/GREM1/ITGA2/KANK1/MAP4K4/MAPRE2/PRKX/PTK2/PTPN11/PTPRM/RIN2/SASH1/WDPCP	21	Oli_1
GO:0060998	regulation of dendritic spine development	7/667	78/18866	0.0202652	0.279367	0.254391	ARMCX5-GPRASP2/DNM3/PAFAH1B1/PSEN1/SRCIN1/TIAM1/ZMYND8	7	Oli_1
GO:0016577	histone demethylation	4/667	30/18866	0.0204534	0.279367	0.254391	KDM2A/KDM2B/KDM4B/KDM6A	4	Oli_1
GO:0031116	positive regulation of microtubule polymerization	4/667	30/18866	0.0204534	0.279367	0.254391	AKAP9/CDK5RAP2/MAPT/TOGARAM1	4	Oli_1
GO:0033688	regulation of osteoblast proliferation	4/667	30/18866	0.0204534	0.279367	0.254391	ABL1/BCL2/FGFR2/GREM1	4	Oli_1
GO:0120033	negative regulation of plasma membrane bounded cell projection assembly	4/667	30/18866	0.0204534	0.279367	0.254391	DNM2/EVI5L/KANK1/MAP4	4	Oli_1
GO:1900027	regulation of ruffle assembly	4/667	30/18866	0.0204534	0.279367	0.254391	COBL/CORO1C/KANK1/WDPCP	4	Oli_1
GO:0110053	regulation of actin filament organization	17/667	278/18866	0.0205549	0.279367	0.254391	ABL1/ACTN2/ADD1/CCDC88A/CLASP2/CORO2B/DLC1/DLG1/CYRIB/GSN/KANK1/LIMCH1/PREX1/SH3PXD2B/SNX9/SSH2/TJP1	17	Oli_1
GO:0035020	regulation of Rac protein signal transduction	3/667	17/18866	0.0206644	0.279367	0.254391	ARHGAP17/DNM2/RASGRF1	3	Oli_1
GO:0035518	histone H2A monoubiquitination	3/667	17/18866	0.0206644	0.279367	0.254391	KDM2B/PCGF5/RYBP	3	Oli_1
GO:0035855	megakaryocyte development	3/667	17/18866	0.0206644	0.279367	0.254391	MEIS1/PIP4K2A/PTPN11	3	Oli_1
GO:0099558	maintenance of synapse structure	3/667	17/18866	0.0206644	0.279367	0.254391	CTBP2/DLG1/DLG2	3	Oli_1
GO:1904263	positive regulation of TORC1 signaling	3/667	17/18866	0.0206644	0.279367	0.254391	CLEC16A/GPR137C/SIK3	3	Oli_1
GO:0046839	phospholipid dephosphorylation	5/667	45/18866	0.0207147	0.279367	0.254391	CHRM5/MTMR7/PLPP1/PLPPR1/SYNJ2	5	Oli_1
GO:2001222	regulation of neuron migration	5/667	45/18866	0.0207147	0.279367	0.254391	ARHGEF2/SEMA6A/STAT3/ZNF609/ZSWIM6	5	Oli_1
GO:0006096	glycolytic process	9/667	115/18866	0.0208246	0.280158	0.255111	FOXK2/GPI/HDAC4/INSR/NUP160/P2RX7/PFKFB3/PSEN1/STAT3	9	Oli_1
GO:0035725	sodium ion transmembrane transport	12/667	174/18866	0.021019	0.281702	0.256518	CNKSR3/COMMD1/DLG1/DNM2/PKD2/SLC20A2/SLC24A2/SLC4A8/SLC6A1/SLC9A9/SLMAP/STK39	12	Oli_1
GO:0061351	neural precursor cell proliferation	11/667	154/18866	0.0210426	0.281702	0.256518	ARHGEF2/DIXDC1/EML1/FGFR2/FOXO1/HOOK3/KDM2B/LRP2/NDE1/PAFAH1B1/RERE	11	Oli_1
GO:1901184	regulation of ERBB signaling pathway	8/667	97/18866	0.0215398	0.286815	0.261173	CCDC88A/DGKD/HIP1/MVB12B/PSEN1/PTPRJ/SH3TC2/SNX6	8	Oli_1
GO:0032272	negative regulation of protein polymerization	7/667	79/18866	0.021582	0.286815	0.261173	ADD1/EML2/CYRIB/GSN/KANK1/SSH2/TBCD	7	Oli_1
GO:0099601	regulation of neurotransmitter receptor activity	7/667	79/18866	0.021582	0.286815	0.261173	ACTN2/AKAP9/DLG1/DLG2/EPHB2/MINK1/RASGRF1	7	Oli_1
GO:0046939	nucleotide phosphorylation	10/667	135/18866	0.0216586	0.287134	0.261464	AK5/FOXK2/GPI/HDAC4/INSR/NUP160/P2RX7/PFKFB3/PSEN1/STAT3	10	Oli_1
GO:0090132	epithelium migration	21/667	368/18866	0.0218726	0.288881	0.263055	ABL1/BCAS3/CLASP2/CORO1C/DOCK1/DOCK5/ENPP2/FGF1/GPI/GREM1/ITGA2/KANK1/MAP4K4/MAPRE2/PRKX/PTK2/PTPN11/PTPRM/RIN2/SASH1/WDPCP	21	Oli_1
GO:0006757	ATP generation from ADP	9/667	116/18866	0.0218962	0.288881	0.263055	FOXK2/GPI/HDAC4/INSR/NUP160/P2RX7/PFKFB3/PSEN1/STAT3	9	Oli_1
GO:0032007	negative regulation of TOR signaling	5/667	46/18866	0.0225863	0.291087	0.265063	CASTOR3/DEPTOR/ITFG2/SH3BP4/UBR1	5	Oli_1
GO:0050982	detection of mechanical stimulus	5/667	46/18866	0.0225863	0.291087	0.265063	BACE1/FYN/ITGA2/PIEZO2/PKD2	5	Oli_1
GO:0031023	microtubule organizing center organization	10/667	136/18866	0.0226673	0.291087	0.265063	BCAS3/C10orf90/CDK5RAP2/CLASP2/KAT2B/NDE1/PAFAH1B1/PKD2/SDCCAG8/UVRAG	10	Oli_1
GO:0018200	peptidyl-glutamic acid modification	4/667	31/18866	0.0228448	0.291087	0.265063	AGTPBP1/FOLH1/TTLL11/TTLL5	4	Oli_1
GO:0050974	detection of mechanical stimulus involved in sensory perception	4/667	31/18866	0.0228448	0.291087	0.265063	BACE1/FYN/ITGA2/PIEZO2	4	Oli_1
GO:0051497	negative regulation of stress fiber assembly	4/667	31/18866	0.0228448	0.291087	0.265063	CLASP2/CORO2B/DLC1/TJP1	4	Oli_1
GO:0006110	regulation of glycolytic process	7/667	80/18866	0.0229569	0.291087	0.265063	HDAC4/INSR/NUP160/P2RX7/PFKFB3/PSEN1/STAT3	7	Oli_1
GO:0045862	positive regulation of proteolysis	21/667	370/18866	0.0230483	0.291087	0.265063	ANKIB1/ARRB1/CRADD/DLC1/FYN/GSN/HIP1/MAPT/MBP/NRDC/PSEN1/PSME4/PTK2/RHBDD1/RNF144A/SH3D19/SMURF1/SNX9/ST18/STAT3/UACA	21	Oli_1
GO:0000414	regulation of histone H3-K36 methylation	2/667	7/18866	0.0232891	0.291087	0.265063	IWS1/NSD1	2	Oli_1
GO:0014052	regulation of gamma-aminobutyric acid secretion	2/667	7/18866	0.0232891	0.291087	0.265063	P2RX7/SLC6A1	2	Oli_1
GO:0015871	choline transport	2/667	7/18866	0.0232891	0.291087	0.265063	PSEN1/SLC44A1	2	Oli_1
GO:0030913	paranodal junction assembly	2/667	7/18866	0.0232891	0.291087	0.265063	NFASC/UGT8	2	Oli_1
GO:0033211	adiponectin-activated signaling pathway	2/667	7/18866	0.0232891	0.291087	0.265063	ADIPOR2/SLC27A1	2	Oli_1
GO:0035280	miRNA loading onto RISC involved in gene silencing by miRNA	2/667	7/18866	0.0232891	0.291087	0.265063	AGO2/AGO3	2	Oli_1
GO:0045162	clustering of voltage-gated sodium channels	2/667	7/18866	0.0232891	0.291087	0.265063	GLDN/NFASC	2	Oli_1
GO:0052651	monoacylglycerol catabolic process	2/667	7/18866	0.0232891	0.291087	0.265063	ABHD12/ABHD6	2	Oli_1
GO:0071455	cellular response to hyperoxia	2/667	7/18866	0.0232891	0.291087	0.265063	ATG7/FOXO1	2	Oli_1
GO:0071947	protein deubiquitination involved in ubiquitin-dependent protein catabolic process	2/667	7/18866	0.0232891	0.291087	0.265063	OTUD7A/OTUD7B	2	Oli_1
GO:0110021	cardiac muscle myoblast proliferation	2/667	7/18866	0.0232891	0.291087	0.265063	MALAT1/MEIS2	2	Oli_1
GO:0110022	regulation of cardiac muscle myoblast proliferation	2/667	7/18866	0.0232891	0.291087	0.265063	MALAT1/MEIS2	2	Oli_1
GO:1901098	positive regulation of autophagosome maturation	2/667	7/18866	0.0232891	0.291087	0.265063	CLEC16A/UVRAG	2	Oli_1
GO:1903997	positive regulation of non-membrane spanning protein tyrosine kinase activity	2/667	7/18866	0.0232891	0.291087	0.265063	DOCK3/FYN	2	Oli_1
GO:2000394	positive regulation of lamellipodium morphogenesis	2/667	7/18866	0.0232891	0.291087	0.265063	CORO1C/ENPP2	2	Oli_1
GO:0009259	ribonucleotide metabolic process	23/667	416/18866	0.0235672	0.292896	0.26671	ACACB/ACSS2/ADCY5/AK5/AMPD3/DLG1/DLG2/ELOVL7/FOXK2/GPI/HDAC4/INSR/NUP160/P2RX7/PDE1A/PDE4B/PDE7A/PDE8A/PFKFB3/PPCDC/PSEN1/SLC25A13/STAT3	23	Oli_1
GO:0010639	negative regulation of organelle organization	23/667	416/18866	0.0235672	0.292896	0.26671	ADD1/ARHGEF2/BCL2L1/CDK5RAP2/CLASP2/CLEC16A/CORO2B/DLC1/DNM2/EML2/EVI5L/CYRIB/GSN/KANK1/KAT2B/MAD1L1/MAP4/MAPT/SMG6/SSH2/TBCD/TJP1/TOM1L2	23	Oli_1
GO:0031122	cytoplasmic microtubule organization	6/667	63/18866	0.0235947	0.292896	0.26671	CCDC88A/CLIP2/DLG1/HOOK3/MAPT/PAFAH1B1	6	Oli_1
GO:0051017	actin filament bundle assembly	11/667	157/18866	0.0238708	0.294551	0.268217	ABL1/ADD1/ARRB1/CCDC88A/CLASP2/CORO2B/DLC1/FAM171A1/LIMCH1/SH3PXD2B/TJP1	11	Oli_1
GO:0001822	kidney development	17/667	283/18866	0.0239306	0.294551	0.268217	BCL2/DLG1/FGF1/FGFR2/GREB1L/GREM1/IFT88/IQGAP1/KIRREL3/MAGI2/MTSS1/MYO1E/NUP160/PKD2/PRKX/WDPCP/ZBTB16	17	Oli_1
GO:0032886	regulation of microtubule-based process	15/667	240/18866	0.0239701	0.294551	0.268217	ABL1/AKAP9/ARHGEF2/C10orf90/CDK5RAP2/CLASP2/DIXDC1/EML2/GPSM2/KAT2B/MAPRE2/MAPT/PAFAH1B1/TBCD/TOGARAM1	15	Oli_1
GO:0050803	regulation of synapse structure or activity	15/667	240/18866	0.0239701	0.294551	0.268217	ABL1/ARHGAP22/ARMCX5-GPRASP2/DNM2/DNM3/EPHB2/FYN/GRID2/PAFAH1B1/PTK2/SEMA4D/SRCIN1/SYNDIG1/TIAM1/ZMYND8	15	Oli_1
GO:0006349	regulation of gene expression by genetic imprinting	3/667	18/18866	0.0241594	0.294551	0.268217	ARID4B/DNMT3A/PCGF5	3	Oli_1
GO:0007221	positive regulation of transcription of Notch receptor target	3/667	18/18866	0.0241594	0.294551	0.268217	CREBBP/KAT2B/MAML3	3	Oli_1
GO:0043217	myelin maintenance	3/667	18/18866	0.0241594	0.294551	0.268217	FA2H/MPP5/SH3TC2	3	Oli_1
GO:1990000	amyloid fibril formation	3/667	18/18866	0.0241594	0.294551	0.268217	GSN/MAPT/PSEN1	3	Oli_1
GO:0016126	sterol biosynthetic process	7/667	81/18866	0.0243911	0.296713	0.270186	ABCG1/ACACB/FAXDC2/FDFT1/FGF1/LSS/SREBF2	7	Oli_1
GO:0030336	negative regulation of cell migration	20/667	350/18866	0.0245222	0.297645	0.271035	ABHD6/BCL2/CDH1/CLASP2/CLIC4/CORO1C/DLC1/GREM1/KANK1/LDLRAD4/LIMCH1/MAGI2/PADI2/PTPRJ/PTPRK/PTPRM/RECK/SRGAP3/STAT3/ZMYND8	20	Oli_1
GO:0051897	positive regulation of protein kinase B signaling	12/667	178/18866	0.0245798	0.297683	0.271069	ERBB3/FGF1/FGFR2/FYN/GAB1/HIP1/INSR/LRP2/PTK2/PTPN11/PTPRJ/STK3	12	Oli_1
GO:0050730	regulation of peptidyl-tyrosine phosphorylation	16/667	263/18866	0.0251762	0.301842	0.274857	ABL1/ARHGEF2/DOCK3/ENPP2/ERBB3/FYN/GREM1/IQGAP1/PIBF1/PSEN1/PTPN11/PTPRJ/SEMA4D/SNX6/SRCIN1/STAT3	16	Oli_1
GO:0032835	glomerulus development	6/667	64/18866	0.0252854	0.301842	0.274857	BCL2/IQGAP1/KIRREL3/MAGI2/MTSS1/MYO1E	6	Oli_1
GO:0006672	ceramide metabolic process	8/667	100/18866	0.0253319	0.301842	0.274857	ACER3/CERS4/FA2H/P2RX7/PLPP1/SGMS1/SPTLC2/UGT8	8	Oli_1
GO:0045807	positive regulation of endocytosis	8/667	100/18866	0.0253319	0.301842	0.274857	ARRB1/DGKD/DNM2/GREM1/HIP1/INSR/ITGA2/MAGI2	8	Oli_1
GO:0006482	protein demethylation	4/667	32/18866	0.0253992	0.301842	0.274857	KDM2A/KDM2B/KDM4B/KDM6A	4	Oli_1
GO:0008214	protein dealkylation	4/667	32/18866	0.0253992	0.301842	0.274857	KDM2A/KDM2B/KDM4B/KDM6A	4	Oli_1
GO:0046475	glycerophospholipid catabolic process	4/667	32/18866	0.0253992	0.301842	0.274857	ABHD12/ENPP2/ENPP6/PLA2G4C	4	Oli_1
GO:0097106	postsynaptic density organization	4/667	32/18866	0.0253992	0.301842	0.274857	DLG1/DLG2/GRID2/ZMYND8	4	Oli_1
GO:0006163	purine nucleotide metabolic process	24/667	442/18866	0.0254206	0.301842	0.274857	ACACB/ACSS2/ADCY5/AK5/AMPD3/DLG1/DLG2/ELOVL7/FHIT/FOXK2/GPI/HDAC4/INSR/NUP160/P2RX7/PDE1A/PDE4B/PDE7A/PDE8A/PFKFB3/PPCDC/PSEN1/SLC25A13/STAT3	24	Oli_1
GO:0090130	tissue migration	21/667	374/18866	0.0255448	0.302659	0.2756	ABL1/BCAS3/CLASP2/CORO1C/DOCK1/DOCK5/ENPP2/FGF1/GPI/GREM1/ITGA2/KANK1/MAP4K4/MAPRE2/PRKX/PTK2/PTPN11/PTPRM/RIN2/SASH1/WDPCP	21	Oli_1
GO:0030705	cytoskeleton-dependent intracellular transport	13/667	200/18866	0.025816	0.30493	0.277669	CCDC88A/DLG2/HOOK3/IFT88/KIF13A/KIF1B/KIF5C/MAPT/MYO1D/MYO1E/NDE1/PAFAH1B1/SPG11	13	Oli_1
GO:0120193	tight junction organization	7/667	82/18866	0.0258856	0.30493	0.277669	CBFB/DLG1/MPP5/STRN/SVEP1/TBCD/TJP1	7	Oli_1
GO:2000058	regulation of ubiquitin-dependent protein catabolic process	11/667	159/18866	0.025904	0.30493	0.277669	ANKIB1/CLEC16A/COMMD1/FHIT/HIPK2/PSEN1/PTK2/RNF144A/RYBP/SMARCC1/SMURF1	11	Oli_1
GO:0071375	cellular response to peptide hormone stimulus	19/667	330/18866	0.0260654	0.30617	0.278798	ACTN2/ADCY5/CPEB1/FOXO1/FYN/GAB1/GRB10/INSR/KANK1/KAT2B/PRKAR2A/PRKCQ/PTK2/PTPN11/PTPRE/SIK2/SMARCC1/SOGA1/STAT3	19	Oli_1
GO:0048638	regulation of developmental growth	20/667	353/18866	0.0265327	0.307006	0.279559	ABL1/ACACB/AKAP6/BCL2/DCC/DNM2/FGFR2/INSR/ITSN2/MAPT/MEIS1/PAFAH1B1/PTK2/RASAL1/SEMA4D/SEMA6A/SH3PXD2B/SMURF1/STAT3/STK3	20	Oli_1
GO:0014911	positive regulation of smooth muscle cell migration	5/667	48/18866	0.0266497	0.307006	0.279559	BCL2/DOCK5/HDAC4/IQGAP1/ITGA2	5	Oli_1
GO:0061001	regulation of dendritic spine morphogenesis	5/667	48/18866	0.0266497	0.307006	0.279559	ARMCX5-GPRASP2/DNM3/PAFAH1B1/SRCIN1/TIAM1	5	Oli_1
GO:0060675	ureteric bud morphogenesis	6/667	65/18866	0.0270549	0.307006	0.279559	BCL2/DLG1/FGF1/GREB1L/GREM1/PKD2	6	Oli_1
GO:1902305	regulation of sodium ion transmembrane transport	6/667	65/18866	0.0270549	0.307006	0.279559	CNKSR3/COMMD1/DLG1/DNM2/SLMAP/STK39	6	Oli_1
GO:0048708	astrocyte differentiation	7/667	83/18866	0.0274414	0.307006	0.279559	ABL1/CDK6/MAPT/PSEN1/PTPN11/ROR1/STAT3	7	Oli_1
GO:0071277	cellular response to calcium ion	7/667	83/18866	0.0274414	0.307006	0.279559	ADD1/CLIC4/CPNE2/IQGAP1/PKD2/RASAL1/SYT9	7	Oli_1
GO:0016236	macroautophagy	18/667	310/18866	0.0276738	0.307006	0.279559	ATG7/CLEC16A/IFT88/NPC1/PACS2/PIK3C2B/PIP4K2A/PSEN1/RETREG1/RPTOR/SLC38A9/SMURF1/SNX6/SPTLC2/TBC1D12/UBXN2A/UVRAG/VMP1	18	Oli_1
GO:0018105	peptidyl-serine phosphorylation	18/667	310/18866	0.0276738	0.307006	0.279559	AKAP9/ARRB1/BCL2/CNKSR3/HIPK2/MARK3/NSD1/PLCL1/PRKCQ/PRKX/RASSF2/RPS6KA5/RPTOR/SGK1/SGK3/SRPK2/STK39/VRK2	18	Oli_1
GO:0006670	sphingosine metabolic process	3/667	19/18866	0.0279528	0.307006	0.279559	ACER3/PLPP1/SPTLC2	3	Oli_1
GO:0061318	renal filtration cell differentiation	3/667	19/18866	0.0279528	0.307006	0.279559	IQGAP1/MAGI2/MYO1E	3	Oli_1
GO:0072112	glomerular visceral epithelial cell differentiation	3/667	19/18866	0.0279528	0.307006	0.279559	IQGAP1/MAGI2/MYO1E	3	Oli_1
GO:1904683	regulation of metalloendopeptidase activity	3/667	19/18866	0.0279528	0.307006	0.279559	MBP/RECK/STAT3	3	Oli_1
GO:0061572	actin filament bundle organization	11/667	161/18866	0.0280598	0.307006	0.279559	ABL1/ADD1/ARRB1/CCDC88A/CLASP2/CORO2B/DLC1/FAM171A1/LIMCH1/SH3PXD2B/TJP1	11	Oli_1
GO:0110020	regulation of actomyosin structure organization	8/667	102/18866	0.0281047	0.307006	0.279559	ABL1/CCDC88A/CLASP2/CORO2B/DLC1/LIMCH1/SH3PXD2B/TJP1	8	Oli_1
GO:0034331	cell junction maintenance	4/667	33/18866	0.0281187	0.307006	0.279559	CTBP2/DLG1/DLG2/TJP1	4	Oli_1
GO:0046627	negative regulation of insulin receptor signaling pathway	4/667	33/18866	0.0281187	0.307006	0.279559	GRB10/KANK1/PRKCQ/PTPRE	4	Oli_1
GO:1902745	positive regulation of lamellipodium organization	4/667	33/18866	0.0281187	0.307006	0.279559	CORO1C/DNM2/ENPP2/HDAC4	4	Oli_1
GO:0018209	peptidyl-serine modification	19/667	333/18866	0.0282476	0.307006	0.279559	AKAP9/ARRB1/BCL2/CNKSR3/HIPK2/MARK3/NSD1/PLCL1/PRKCQ/PRKX/RASSF2/RPS6KA5/RPTOR/SGK1/SGK3/SPOCK3/SRPK2/STK39/VRK2	19	Oli_1
GO:1990090	cellular response to nerve growth factor stimulus	5/667	49/18866	0.028845	0.307006	0.279559	KIDINS220/KIF1B/MAGI2/MAPT/SORT1	5	Oli_1
GO:0034394	protein localization to cell surface	6/667	66/18866	0.0289044	0.307006	0.279559	ACTN2/COMMD1/JAM3/PIGU/PTPRK/SMURF1	6	Oli_1
GO:0046626	regulation of insulin receptor signaling pathway	6/667	66/18866	0.0289044	0.307006	0.279559	GRB10/KANK1/PRKCQ/PTPN11/PTPRE/SIK2	6	Oli_1
GO:0072171	mesonephric tubule morphogenesis	6/667	66/18866	0.0289044	0.307006	0.279559	BCL2/DLG1/FGF1/GREB1L/GREM1/PKD2	6	Oli_1
GO:0021782	glial cell development	9/667	122/18866	0.0291679	0.307006	0.279559	ASPA/CDK6/FA2H/GSN/MAPT/MPP5/PSEN1/ROR1/SH3TC2	9	Oli_1
GO:0031333	negative regulation of protein-containing complex assembly	10/667	142/18866	0.0294438	0.307006	0.279559	ADD1/ARHGEF2/EML2/CYRIB/GSN/JAM3/KANK1/LDLRAD4/SSH2/TBCD	10	Oli_1
GO:0001823	mesonephros development	8/667	103/18866	0.0295669	0.307006	0.279559	BCL2/DLG1/FGF1/FGFR2/GREB1L/GREM1/PKD2/ZBTB16	8	Oli_1
GO:0007051	spindle organization	12/667	183/18866	0.0296295	0.307006	0.279559	CLASP2/DLG1/EML1/GPSM2/KIZ/MAP4/MAPRE2/PIBF1/STARD9/TACC1/TOGARAM1/UVRAG	12	Oli_1
GO:0090596	sensory organ morphogenesis	16/667	269/18866	0.0301582	0.307006	0.279559	AGTPBP1/ARID1A/BCL2/EPHB2/FGFR2/HIPK2/KDM2B/MEIS1/PHACTR4/PTPRM/SOBP/STAT3/TUG1/WDPCP/ZHX2/ZIC1	16	Oli_1
GO:0002072	optic cup morphogenesis involved in camera-type eye development	2/667	8/18866	0.0303333	0.307006	0.279559	ARID1A/PHACTR4	2	Oli_1
GO:0003373	dynamin family protein polymerization involved in membrane fission	2/667	8/18866	0.0303333	0.307006	0.279559	DNM2/DNM3	2	Oli_1
GO:0003374	dynamin family protein polymerization involved in mitochondrial fission	2/667	8/18866	0.0303333	0.307006	0.279559	DNM2/DNM3	2	Oli_1
GO:0006551	leucine metabolic process	2/667	8/18866	0.0303333	0.307006	0.279559	AUH/MCCC1	2	Oli_1
GO:0010501	RNA secondary structure unwinding	2/667	8/18866	0.0303333	0.307006	0.279559	AGO2/AGO3	2	Oli_1
GO:0010727	negative regulation of hydrogen peroxide metabolic process	2/667	8/18866	0.0303333	0.307006	0.279559	FYN/STAT3	2	Oli_1
GO:0016185	synaptic vesicle budding from presynaptic endocytic zone membrane	2/667	8/18866	0.0303333	0.307006	0.279559	DNM2/DNM3	2	Oli_1
GO:0034091	regulation of maintenance of sister chromatid cohesion	2/667	8/18866	0.0303333	0.307006	0.279559	NSMCE2/SLF2	2	Oli_1
GO:0034182	regulation of maintenance of mitotic sister chromatid cohesion	2/667	8/18866	0.0303333	0.307006	0.279559	NSMCE2/SLF2	2	Oli_1
GO:0034498	early endosome to Golgi transport	2/667	8/18866	0.0303333	0.307006	0.279559	SNX1/TRAPPC10	2	Oli_1
GO:0035608	protein deglutamylation	2/667	8/18866	0.0303333	0.307006	0.279559	AGTPBP1/FOLH1	2	Oli_1
GO:0038203	TORC2 signaling	2/667	8/18866	0.0303333	0.307006	0.279559	PRR5L/SIK3	2	Oli_1
GO:0043045	DNA methylation involved in embryo development	2/667	8/18866	0.0303333	0.307006	0.279559	DNMT3A/TET3	2	Oli_1
GO:0046469	platelet activating factor metabolic process	2/667	8/18866	0.0303333	0.307006	0.279559	PAFAH1B1/PLA2G4C	2	Oli_1
GO:0046476	glycosylceramide biosynthetic process	2/667	8/18866	0.0303333	0.307006	0.279559	FA2H/UGT8	2	Oli_1
GO:0048227	plasma membrane to endosome transport	2/667	8/18866	0.0303333	0.307006	0.279559	COMMD1/SORT1	2	Oli_1
GO:0048733	sebaceous gland development	2/667	8/18866	0.0303333	0.307006	0.279559	ASH1L/FA2H	2	Oli_1
GO:0060020	Bergmann glial cell differentiation	2/667	8/18866	0.0303333	0.307006	0.279559	ABL1/PTPN11	2	Oli_1
GO:0071839	apoptotic process in bone marrow cell	2/667	8/18866	0.0303333	0.307006	0.279559	BCL2L1/FGFR2	2	Oli_1
GO:0072386	plus-end-directed organelle transport along microtubule	2/667	8/18866	0.0303333	0.307006	0.279559	KIF13A/MAPT	2	Oli_1
GO:1901538	changes to DNA methylation involved in embryo development	2/667	8/18866	0.0303333	0.307006	0.279559	DNMT3A/TET3	2	Oli_1
GO:1903995	regulation of non-membrane spanning protein tyrosine kinase activity	2/667	8/18866	0.0303333	0.307006	0.279559	DOCK3/FYN	2	Oli_1
GO:0009267	cellular response to starvation	11/667	163/18866	0.0303417	0.307006	0.279559	ATG7/BCL2/CLEC16A/FOXO1/ITFG2/PIK3C2B/RPTOR/SIK2/SREBF2/TFEB/WDR59	11	Oli_1
GO:0019693	ribose phosphate metabolic process	23/667	427/18866	0.0305601	0.307006	0.279559	ACACB/ACSS2/ADCY5/AK5/AMPD3/DLG1/DLG2/ELOVL7/FOXK2/GPI/HDAC4/INSR/NUP160/P2RX7/PDE1A/PDE4B/PDE7A/PDE8A/PFKFB3/PPCDC/PSEN1/SLC25A13/STAT3	23	Oli_1
GO:0006970	response to osmotic stress	7/667	85/18866	0.030741	0.307006	0.279559	ARHGEF2/DYSF/EFHD1/ITGA2/MAP7/PKD2/STK39	7	Oli_1
GO:0010507	negative regulation of autophagy	7/667	85/18866	0.030741	0.307006	0.279559	ATG7/BCL2/CLEC16A/FOXK2/NPC1/PTK2/STAT3	7	Oli_1
GO:0009166	nucleotide catabolic process	6/667	67/18866	0.0308352	0.307006	0.279559	AMPD3/FHIT/PDE1A/PDE4B/PDE7A/PDE8A	6	Oli_1
GO:0046513	ceramide biosynthetic process	6/667	67/18866	0.0308352	0.307006	0.279559	CERS4/FA2H/P2RX7/SGMS1/SPTLC2/UGT8	6	Oli_1
GO:0010762	regulation of fibroblast migration	4/667	34/18866	0.0310048	0.307006	0.279559	CORO1C/PRR5L/PTK2/WDPCP	4	Oli_1
GO:0031112	positive regulation of microtubule polymerization or depolymerization	4/667	34/18866	0.0310048	0.307006	0.279559	AKAP9/CDK5RAP2/MAPT/TOGARAM1	4	Oli_1
GO:0032232	negative regulation of actin filament bundle assembly	4/667	34/18866	0.0310048	0.307006	0.279559	CLASP2/CORO2B/DLC1/TJP1	4	Oli_1
GO:0098901	regulation of cardiac muscle cell action potential	4/667	34/18866	0.0310048	0.307006	0.279559	AKAP9/CTNNA3/DLG1/SLMAP	4	Oli_1
GO:0099084	postsynaptic specialization organization	4/667	34/18866	0.0310048	0.307006	0.279559	DLG1/DLG2/GRID2/ZMYND8	4	Oli_1
GO:0032231	regulation of actin filament bundle assembly	8/667	104/18866	0.0310806	0.307006	0.279559	ABL1/CCDC88A/CLASP2/CORO2B/DLC1/LIMCH1/SH3PXD2B/TJP1	8	Oli_1
GO:0120034	positive regulation of plasma membrane bounded cell projection assembly	8/667	104/18866	0.0310806	0.307006	0.279559	BCAS3/CCDC88A/COBL/DNM2/DNM3/HDAC4/P2RX7/ZMYND8	8	Oli_1
GO:0032456	endocytic recycling	5/667	50/18866	0.0311512	0.307006	0.279559	ACTN2/RAB11FIP3/RAB11FIP4/VPS35L/VPS53	5	Oli_1
GO:0045981	positive regulation of nucleotide metabolic process	5/667	50/18866	0.0311512	0.307006	0.279559	INSR/P2RX7/PFKFB3/PSEN1/STAT3	5	Oli_1
GO:0061014	positive regulation of mRNA catabolic process	5/667	50/18866	0.0311512	0.307006	0.279559	AGO2/GIGYF2/METTL16/PRR5L/TNRC6C	5	Oli_1
GO:1900544	positive regulation of purine nucleotide metabolic process	5/667	50/18866	0.0311512	0.307006	0.279559	INSR/P2RX7/PFKFB3/PSEN1/STAT3	5	Oli_1
GO:1902743	regulation of lamellipodium organization	5/667	50/18866	0.0311512	0.307006	0.279559	CORO1C/DNM2/ENPP2/HDAC4/KANK1	5	Oli_1
GO:1903580	positive regulation of ATP metabolic process	5/667	50/18866	0.0311512	0.307006	0.279559	INSR/P2RX7/PFKFB3/PSEN1/STAT3	5	Oli_1
GO:0098656	anion transmembrane transport	18/667	315/18866	0.0317074	0.307006	0.279559	ACACB/ANKH/ANO4/CLIC4/LRP2/PSEN1/SLC13A3/SLC20A2/SLC24A2/SLC25A13/SLC27A1/SLC35D2/SLC38A9/SLC4A8/SLC6A1/SLC9A9/STK39/TTYH2	18	Oli_1
GO:0042594	response to starvation	13/667	206/18866	0.0317772	0.307006	0.279559	ATG7/BCAS3/BCL2/CLEC16A/FOXK2/FOXO1/ITFG2/PIK3C2B/RPTOR/SIK2/SREBF2/TFEB/WDR59	13	Oli_1
GO:2001257	regulation of cation channel activity	12/667	185/18866	0.0318455	0.307006	0.279559	ACTN2/AKAP6/DLG1/DLG2/DYSF/EPHB2/MINK1/NIPSNAP2/PDE4B/PKD2/RASGRF1/SLMAP	12	Oli_1
GO:0008090	retrograde axonal transport	3/667	20/18866	0.0320432	0.307006	0.279559	DLG2/KIF1B/PAFAH1B1	3	Oli_1
GO:0022038	corpus callosum development	3/667	20/18866	0.0320432	0.307006	0.279559	CORO1C/EPHB2/PAFAH1B1	3	Oli_1
GO:0031498	chromatin disassembly	3/667	20/18866	0.0320432	0.307006	0.279559	ARID1A/PADI2/SMARCC1	3	Oli_1
GO:0060965	negative regulation of gene silencing by miRNA	3/667	20/18866	0.0320432	0.307006	0.279559	NCOR2/NEAT1/STAT3	3	Oli_1
GO:0072311	glomerular epithelial cell differentiation	3/667	20/18866	0.0320432	0.307006	0.279559	IQGAP1/MAGI2/MYO1E	3	Oli_1
GO:0050807	regulation of synapse organization	14/667	229/18866	0.0334843	0.307006	0.279559	ABL1/ARHGAP22/ARMCX5-GPRASP2/DNM3/EPHB2/FYN/GRID2/PAFAH1B1/PTK2/SEMA4D/SRCIN1/SYNDIG1/TIAM1/ZMYND8	14	Oli_1
GO:0032873	negative regulation of stress-activated MAPK cascade	5/667	51/18866	0.0335699	0.307006	0.279559	DLG1/FOXO1/ITCH/PAFAH1B1/TAOK3	5	Oli_1
GO:0070303	negative regulation of stress-activated protein kinase signaling cascade	5/667	51/18866	0.0335699	0.307006	0.279559	DLG1/FOXO1/ITCH/PAFAH1B1/TAOK3	5	Oli_1
GO:1902905	positive regulation of supramolecular fiber organization	13/667	208/18866	0.0339692	0.307006	0.279559	ABL1/ACTN2/AKAP9/CCDC88A/CDK5RAP2/DLG1/GSN/LIMCH1/MAPT/PSEN1/SH3PXD2B/SNX9/TOGARAM1	13	Oli_1
GO:0051090	regulation of DNA-binding transcription factor activity	24/667	455/18866	0.0340464	0.307006	0.279559	ANXA4/ARHGEF2/ARRB1/COMMD1/CRTC3/FAF1/GREM1/HDAC4/HIPK2/IRAK2/ITCH/PKD2/PRKCQ/PRMT2/ROR1/RPS6KA5/SGK1/SGK3/SLCO3A1/STAT3/STK3/TRAPPC9/TRIM62/WWP2	24	Oli_1
GO:0033687	osteoblast proliferation	4/667	35/18866	0.0340587	0.307006	0.279559	ABL1/BCL2/FGFR2/GREM1	4	Oli_1
GO:0098751	bone cell development	4/667	35/18866	0.0340587	0.307006	0.279559	MEIS1/PAFAH1B1/PIP4K2A/PTPN11	4	Oli_1
GO:1900077	negative regulation of cellular response to insulin stimulus	4/667	35/18866	0.0340587	0.307006	0.279559	GRB10/KANK1/PRKCQ/PTPRE	4	Oli_1
GO:0048639	positive regulation of developmental growth	12/667	187/18866	0.0341779	0.307006	0.279559	ACACB/AKAP6/BCL2/FGFR2/INSR/ITSN2/MAPT/PAFAH1B1/RASAL1/SEMA4D/SH3PXD2B/SMURF1	12	Oli_1
GO:0048013	ephrin receptor signaling pathway	7/667	87/18866	0.0342969	0.307006	0.279559	ANKS1B/EPHB2/FYN/PSEN1/PTK2/PTPN11/TIAM1	7	Oli_1
GO:0097581	lamellipodium organization	7/667	87/18866	0.0342969	0.307006	0.279559	CCDC88A/CORO1C/DNM2/ENPP2/HDAC4/KANK1/SNX1	7	Oli_1
GO:0046474	glycerophospholipid biosynthetic process	14/667	230/18866	0.0345492	0.307006	0.279559	AGPAT4/CHKA/DGKD/MTMR7/PIGU/PIK3C2B/PIP4K2A/PIP5K1A/PLA2G4C/PLD1/PTPN13/SLC27A1/SLC44A1/SYNJ2	14	Oli_1
GO:0006513	protein monoubiquitination	6/667	69/18866	0.0349449	0.307006	0.279559	KDM2B/PCGF5/RYBP/UBE2E1/UBE2R2/UBE4B	6	Oli_1
GO:0000304	response to singlet oxygen	1/667	1/18866	0.0353546	0.307006	0.279559	FYN	1	Oli_1
GO:0001949	sebaceous gland cell differentiation	1/667	1/18866	0.0353546	0.307006	0.279559	FA2H	1	Oli_1
GO:0002332	transitional stage B cell differentiation	1/667	1/18866	0.0353546	0.307006	0.279559	ABL1	1	Oli_1
GO:0002333	transitional one stage B cell differentiation	1/667	1/18866	0.0353546	0.307006	0.279559	ABL1	1	Oli_1
GO:0006173	dADP biosynthetic process	1/667	1/18866	0.0353546	0.307006	0.279559	AK5	1	Oli_1
GO:0006214	thymidine catabolic process	1/667	1/18866	0.0353546	0.307006	0.279559	DPYD	1	Oli_1
GO:0006671	phytosphingosine metabolic process	1/667	1/18866	0.0353546	0.307006	0.279559	ACER3	1	Oli_1
GO:0008653	lipopolysaccharide metabolic process	1/667	1/18866	0.0353546	0.307006	0.279559	AOAH	1	Oli_1
GO:0009104	lipopolysaccharide catabolic process	1/667	1/18866	0.0353546	0.307006	0.279559	AOAH	1	Oli_1
GO:0014886	transition between slow and fast fiber	1/667	1/18866	0.0353546	0.307006	0.279559	GTF2IRD1	1	Oli_1
GO:0015962	diadenosine triphosphate metabolic process	1/667	1/18866	0.0353546	0.307006	0.279559	FHIT	1	Oli_1
GO:0015964	diadenosine triphosphate catabolic process	1/667	1/18866	0.0353546	0.307006	0.279559	FHIT	1	Oli_1
GO:0016104	triterpenoid biosynthetic process	1/667	1/18866	0.0353546	0.307006	0.279559	LSS	1	Oli_1
GO:0021870	Cajal-Retzius cell differentiation	1/667	1/18866	0.0353546	0.307006	0.279559	PSEN1	1	Oli_1
GO:0021993	initiation of neural tube closure	1/667	1/18866	0.0353546	0.307006	0.279559	KDM2B	1	Oli_1
GO:0032848	negative regulation of cellular pH reduction	1/667	1/18866	0.0353546	0.307006	0.279559	BCL2	1	Oli_1
GO:0033343	positive regulation of collagen binding	1/667	1/18866	0.0353546	0.307006	0.279559	ITGA2	1	Oli_1
GO:0035602	fibroblast growth factor receptor signaling pathway involved in negative regulation of apoptotic process in bone marrow cell	1/667	1/18866	0.0353546	0.307006	0.279559	FGFR2	1	Oli_1
GO:0035603	fibroblast growth factor receptor signaling pathway involved in hemopoiesis	1/667	1/18866	0.0353546	0.307006	0.279559	FGFR2	1	Oli_1
GO:0035604	fibroblast growth factor receptor signaling pathway involved in positive regulation of cell proliferation in bone marrow	1/667	1/18866	0.0353546	0.307006	0.279559	FGFR2	1	Oli_1
GO:0035750	protein localization to myelin sheath abaxonal region	1/667	1/18866	0.0353546	0.307006	0.279559	MPP5	1	Oli_1
GO:0038167	epidermal growth factor receptor signaling pathway via positive regulation of NF-kappaB transcription factor activity	1/667	1/18866	0.0353546	0.307006	0.279559	RASSF2	1	Oli_1
GO:0038168	epidermal growth factor receptor signaling pathway via I-kappaB kinase/NF-kappaB cascade	1/667	1/18866	0.0353546	0.307006	0.279559	RASSF2	1	Oli_1
GO:0039521	suppression by virus of host autophagy	1/667	1/18866	0.0353546	0.307006	0.279559	ATG7	1	Oli_1
GO:0043990	histone H2A-S1 phosphorylation	1/667	1/18866	0.0353546	0.307006	0.279559	RPS6KA5	1	Oli_1
GO:0044858	plasma membrane raft polarization	1/667	1/18866	0.0353546	0.307006	0.279559	GSN	1	Oli_1
GO:0045208	MAPK phosphatase export from nucleus	1/667	1/18866	0.0353546	0.307006	0.279559	DUSP16	1	Oli_1
GO:0045209	MAPK phosphatase export from nucleus, leptomycin B sensitive	1/667	1/18866	0.0353546	0.307006	0.279559	DUSP16	1	Oli_1
GO:0046127	pyrimidine deoxyribonucleoside catabolic process	1/667	1/18866	0.0353546	0.307006	0.279559	DPYD	1	Oli_1
GO:0046671	negative regulation of retinal cell programmed cell death	1/667	1/18866	0.0353546	0.307006	0.279559	BCL2	1	Oli_1
GO:0051463	negative regulation of cortisol secretion	1/667	1/18866	0.0353546	0.307006	0.279559	PTPN11	1	Oli_1
GO:0061736	engulfment of target by autophagosome	1/667	1/18866	0.0353546	0.307006	0.279559	SMURF1	1	Oli_1
GO:0061753	substrate localization to autophagosome	1/667	1/18866	0.0353546	0.307006	0.279559	SMURF1	1	Oli_1
GO:0071245	cellular response to carbon monoxide	1/667	1/18866	0.0353546	0.307006	0.279559	DNM2	1	Oli_1
GO:0071464	cellular response to hydrostatic pressure	1/667	1/18866	0.0353546	0.307006	0.279559	PKD2	1	Oli_1
GO:0071602	phytosphingosine biosynthetic process	1/667	1/18866	0.0353546	0.307006	0.279559	ACER3	1	Oli_1
GO:0071802	negative regulation of podosome assembly	1/667	1/18866	0.0353546	0.307006	0.279559	ARHGEF2	1	Oli_1
GO:0072055	renal cortex development	1/667	1/18866	0.0353546	0.307006	0.279559	PKD2	1	Oli_1
GO:0072059	cortical collecting duct development	1/667	1/18866	0.0353546	0.307006	0.279559	PKD2	1	Oli_1
GO:0072214	metanephric cortex development	1/667	1/18866	0.0353546	0.307006	0.279559	PKD2	1	Oli_1
GO:0072219	metanephric cortical collecting duct development	1/667	1/18866	0.0353546	0.307006	0.279559	PKD2	1	Oli_1
GO:0090138	regulation of actin cytoskeleton organization by cell-cell adhesion	1/667	1/18866	0.0353546	0.307006	0.279559	JAM3	1	Oli_1
GO:0090389	phagosome-lysosome fusion involved in apoptotic cell clearance	1/667	1/18866	0.0353546	0.307006	0.279559	SPG11	1	Oli_1
GO:0090625	mRNA cleavage involved in gene silencing by siRNA	1/667	1/18866	0.0353546	0.307006	0.279559	AGO2	1	Oli_1
GO:0090720	primary adaptive immune response	1/667	1/18866	0.0353546	0.307006	0.279559	BACH2	1	Oli_1
GO:0090721	primary adaptive immune response involving T cells and B cells	1/667	1/18866	0.0353546	0.307006	0.279559	BACH2	1	Oli_1
GO:0106028	neuron projection retraction	1/667	1/18866	0.0353546	0.307006	0.279559	EPHB2	1	Oli_1
GO:0106089	negative regulation of cell adhesion involved in sprouting angiogenesis	1/667	1/18866	0.0353546	0.307006	0.279559	SEMA6A	1	Oli_1
GO:0140321	negative regulation by symbiont of host autophagy	1/667	1/18866	0.0353546	0.307006	0.279559	ATG7	1	Oli_1
GO:1900383	regulation of synaptic plasticity by receptor localization to synapse	1/667	1/18866	0.0353546	0.307006	0.279559	ANKS1B	1	Oli_1
GO:1902311	regulation of copper ion transmembrane transport	1/667	1/18866	0.0353546	0.307006	0.279559	SLC31A2	1	Oli_1
GO:1903165	response to polycyclic arene	1/667	1/18866	0.0353546	0.307006	0.279559	CHKA	1	Oli_1
GO:1903406	regulation of sodium:potassium-exchanging ATPase activity	1/667	1/18866	0.0353546	0.307006	0.279559	DNM2	1	Oli_1
GO:1903408	positive regulation of sodium:potassium-exchanging ATPase activity	1/667	1/18866	0.0353546	0.307006	0.279559	DNM2	1	Oli_1
GO:1903450	regulation of G1 to G0 transition	1/667	1/18866	0.0353546	0.307006	0.279559	RAB11FIP4	1	Oli_1
GO:1903452	positive regulation of G1 to G0 transition	1/667	1/18866	0.0353546	0.307006	0.279559	RAB11FIP4	1	Oli_1
GO:1903699	tarsal gland development	1/667	1/18866	0.0353546	0.307006	0.279559	ASH1L	1	Oli_1
GO:1903709	uterine gland development	1/667	1/18866	0.0353546	0.307006	0.279559	ASH1L	1	Oli_1
GO:1903906	regulation of plasma membrane raft polarization	1/667	1/18866	0.0353546	0.307006	0.279559	GSN	1	Oli_1
GO:1904108	protein localization to ciliary inversin compartment	1/667	1/18866	0.0353546	0.307006	0.279559	INVS	1	Oli_1
GO:1904266	regulation of Schwann cell chemotaxis	1/667	1/18866	0.0353546	0.307006	0.279559	TIAM1	1	Oli_1
GO:1904268	positive regulation of Schwann cell chemotaxis	1/667	1/18866	0.0353546	0.307006	0.279559	TIAM1	1	Oli_1
GO:1904531	positive regulation of actin filament binding	1/667	1/18866	0.0353546	0.307006	0.279559	ABL1	1	Oli_1
GO:1904618	positive regulation of actin binding	1/667	1/18866	0.0353546	0.307006	0.279559	ABL1	1	Oli_1
GO:1904647	response to rotenone	1/667	1/18866	0.0353546	0.307006	0.279559	KIF1B	1	Oli_1
GO:1904681	response to 3-methylcholanthrene	1/667	1/18866	0.0353546	0.307006	0.279559	CHKA	1	Oli_1
GO:1904766	negative regulation of macroautophagy by TORC1 signaling	1/667	1/18866	0.0353546	0.307006	0.279559	CLEC16A	1	Oli_1
GO:1905687	regulation of diacylglycerol kinase activity	1/667	1/18866	0.0353546	0.307006	0.279559	MAPT	1	Oli_1
GO:1905689	positive regulation of diacylglycerol kinase activity	1/667	1/18866	0.0353546	0.307006	0.279559	MAPT	1	Oli_1
GO:1905869	negative regulation of 3'-UTR-mediated mRNA stabilization	1/667	1/18866	0.0353546	0.307006	0.279559	METTL16	1	Oli_1
GO:1990751	Schwann cell chemotaxis	1/667	1/18866	0.0353546	0.307006	0.279559	TIAM1	1	Oli_1
GO:2000250	negative regulation of actin cytoskeleton reorganization	1/667	1/18866	0.0353546	0.307006	0.279559	TJP1	1	Oli_1
GO:2000569	regulation of T-helper 2 cell activation	1/667	1/18866	0.0353546	0.307006	0.279559	PRKCQ	1	Oli_1
GO:2000570	positive regulation of T-helper 2 cell activation	1/667	1/18866	0.0353546	0.307006	0.279559	PRKCQ	1	Oli_1
GO:0051896	regulation of protein kinase B signaling	15/667	253/18866	0.0358597	0.310898	0.283103	DLG1/ERBB3/FGF1/FGFR2/FYN/GAB1/HIP1/INSR/LRP2/MAGI2/PHLPP1/PTK2/PTPN11/PTPRJ/STK3	15	Oli_1
GO:0016569	covalent chromatin modification	25/667	481/18866	0.0360046	0.311024	0.283218	ARID4B/ARRB1/ASH1L/CREBBP/DNMT3A/DPF3/HDAC4/IWS1/KAT2B/KAT6A/KDM2A/KDM2B/KDM4B/KDM6A/MPHOSPH8/NSD1/PADI2/PCGF5/PRMT2/RPS6KA5/RYBP/TBL1X/TET3/TRRAP/UBE2E1	25	Oli_1
GO:0044409	entry into host	10/667	147/18866	0.0360976	0.311024	0.283218	CDH1/GSN/ITCH/ITGA2/NCAM1/NPC1/SLC20A2/TRIM62/UVRAG/WWP2	10	Oli_1
GO:0030514	negative regulation of BMP signaling pathway	5/667	52/18866	0.036102	0.311024	0.283218	ABL1/GREM1/HIPK2/LRP2/SMURF1	5	Oli_1
GO:1990089	response to nerve growth factor	5/667	52/18866	0.036102	0.311024	0.283218	KIDINS220/KIF1B/MAGI2/MAPT/SORT1	5	Oli_1
GO:0032288	myelin assembly	3/667	21/18866	0.0364278	0.311375	0.283538	MPP5/NFASC/UGT8	3	Oli_1
GO:0046519	sphingoid metabolic process	3/667	21/18866	0.0364278	0.311375	0.283538	ACER3/PLPP1/SPTLC2	3	Oli_1
GO:0051957	positive regulation of amino acid transport	3/667	21/18866	0.0364278	0.311375	0.283538	P2RX7/PSEN1/SLC6A1	3	Oli_1
GO:0061003	positive regulation of dendritic spine morphogenesis	3/667	21/18866	0.0364278	0.311375	0.283538	ARMCX5-GPRASP2/PAFAH1B1/TIAM1	3	Oli_1
GO:0071498	cellular response to fluid shear stress	3/667	21/18866	0.0364278	0.311375	0.283538	MTSS1/PKD2/SREBF2	3	Oli_1
GO:0008088	axo-dendritic transport	6/667	70/18866	0.0371257	0.314961	0.286803	DLG2/KIF1B/KIF5C/MAPT/PAFAH1B1/SPG11	6	Oli_1
GO:0050771	negative regulation of axonogenesis	6/667	70/18866	0.0371257	0.314961	0.286803	DCC/EPHB2/PSEN1/PTK2/SEMA4D/SEMA6A	6	Oli_1
GO:0021955	central nervous system neuron axonogenesis	4/667	36/18866	0.0372814	0.314961	0.286803	DCC/EPHB2/PAFAH1B1/PTK2	4	Oli_1
GO:0032435	negative regulation of proteasomal ubiquitin-dependent protein catabolic process	4/667	36/18866	0.0372814	0.314961	0.286803	CLEC16A/FHIT/RYBP/SMARCC1	4	Oli_1
GO:0034405	response to fluid shear stress	4/667	36/18866	0.0372814	0.314961	0.286803	MTSS1/P2RX7/PKD2/SREBF2	4	Oli_1
GO:0006681	galactosylceramide metabolic process	2/667	9/18866	0.0380999	0.314961	0.286803	FA2H/UGT8	2	Oli_1
GO:0006768	biotin metabolic process	2/667	9/18866	0.0380999	0.314961	0.286803	MCCC1/PCCB	2	Oli_1
GO:0010692	regulation of alkaline phosphatase activity	2/667	9/18866	0.0380999	0.314961	0.286803	ITGA2/SEMA4D	2	Oli_1
GO:0010728	regulation of hydrogen peroxide biosynthetic process	2/667	9/18866	0.0380999	0.314961	0.286803	FYN/STAT3	2	Oli_1
GO:0042439	ethanolamine-containing compound metabolic process	2/667	9/18866	0.0380999	0.314961	0.286803	CHKA/NAPEPLD	2	Oli_1
GO:0045542	positive regulation of cholesterol biosynthetic process	2/667	9/18866	0.0380999	0.314961	0.286803	ABCG1/FGF1	2	Oli_1
GO:0046600	negative regulation of centriole replication	2/667	9/18866	0.0380999	0.314961	0.286803	CDK5RAP2/KAT2B	2	Oli_1
GO:0051660	establishment of centrosome localization	2/667	9/18866	0.0380999	0.314961	0.286803	DLG1/PAFAH1B1	2	Oli_1
GO:0052040	modulation by symbiont of host programmed cell death	2/667	9/18866	0.0380999	0.314961	0.286803	ATG7/BCL2L1	2	Oli_1
GO:0070922	small RNA loading onto RISC	2/667	9/18866	0.0380999	0.314961	0.286803	AGO2/AGO3	2	Oli_1
GO:0072102	glomerulus morphogenesis	2/667	9/18866	0.0380999	0.314961	0.286803	KIRREL3/MTSS1	2	Oli_1
GO:0072177	mesonephric duct development	2/667	9/18866	0.0380999	0.314961	0.286803	GREB1L/PKD2	2	Oli_1
GO:0099641	anterograde axonal protein transport	2/667	9/18866	0.0380999	0.314961	0.286803	DLG2/KIF5C	2	Oli_1
GO:0106120	positive regulation of sterol biosynthetic process	2/667	9/18866	0.0380999	0.314961	0.286803	ABCG1/FGF1	2	Oli_1
GO:1904685	positive regulation of metalloendopeptidase activity	2/667	9/18866	0.0380999	0.314961	0.286803	MBP/STAT3	2	Oli_1
GO:1904776	regulation of protein localization to cell cortex	2/667	9/18866	0.0380999	0.314961	0.286803	EPB41L2/GPSM2	2	Oli_1
GO:0008625	extrinsic apoptotic signaling pathway via death domain receptors	7/667	89/18866	0.0381159	0.314961	0.286803	ARHGEF2/BCL2/BCL2L1/CRADD/FAF1/SORT1/STK3	7	Oli_1
GO:0071902	positive regulation of protein serine/threonine kinase activity	19/667	345/18866	0.0383692	0.316575	0.288272	ARRB1/CCNY/FGF1/INSR/IQGAP1/IRAK2/KIDINS220/KSR1/P2RX7/PKD2/PSEN1/PTPN11/RPTOR/SASH1/SLC27A1/STK3/STK39/TAOK3/TIAM1	19	Oli_1
GO:0030900	forebrain development	21/667	391/18866	0.038512	0.317274	0.288909	AGTPBP1/ARID1A/CDH1/CDK6/CORO1C/DIXDC1/DLC1/EPHB2/FGFR2/FYN/HOOK3/KDM2B/KIRREL3/LRP2/MYO1D/NDE1/PAFAH1B1/PSEN1/TACC1/TRAPPC9/ZSWIM6	21	Oli_1
GO:0008333	endosome to lysosome transport	5/667	53/18866	0.0387486	0.318742	0.290246	CLEC16A/HOOK3/KIF13A/SORT1/STX8	5	Oli_1
GO:0043491	protein kinase B signaling	16/667	278/18866	0.0389469	0.319892	0.291293	DLG1/ERBB3/FGF1/FGFR2/FYN/GAB1/HIP1/INSR/LRP2/MAGI2/PHLPP1/PIK3C2B/PTK2/PTPN11/PTPRJ/STK3	16	Oli_1
GO:0009895	negative regulation of catabolic process	18/667	323/18866	0.0390462	0.320226	0.291597	ACACB/ATG7/BCL2/CLEC16A/CRTC3/DYSF/FHIT/FOXK2/FYN/HDAC4/HIPK2/METTL16/NPC1/PSEN1/PTK2/RYBP/SMARCC1/STAT3	18	Oli_1
GO:0042982	amyloid precursor protein metabolic process	6/667	71/18866	0.0393917	0.322575	0.293736	ABCG1/AGO2/BACE1/DLG1/PSEN1/TMCC2	6	Oli_1
GO:0032465	regulation of cytokinesis	7/667	90/18866	0.0401259	0.327116	0.297871	BCL2L1/CDC14B/KIF13A/PKP4/RAB11FIP3/RAB11FIP4/UVRAG	7	Oli_1
GO:0042058	regulation of epidermal growth factor receptor signaling pathway	7/667	90/18866	0.0401259	0.327116	0.297871	CCDC88A/DGKD/HIP1/MVB12B/PSEN1/PTPRJ/SNX6	7	Oli_1
GO:0043470	regulation of carbohydrate catabolic process	7/667	90/18866	0.0401259	0.327116	0.297871	HDAC4/INSR/NUP160/P2RX7/PFKFB3/PSEN1/STAT3	7	Oli_1
GO:0006869	lipid transport	21/667	393/18866	0.0403086	0.328116	0.298782	ABCA8/ABCG1/ACACB/ANO4/APOLD1/ATP10B/ATP11A/ATP9B/CHKA/EEPD1/GLTP/NPC1/OSBP2/OSBPL1A/OSBPL9/P2RX7/PTPN11/RELCH/SLC27A1/SLCO3A1/SREBF2	21	Oli_1
GO:0050890	cognition	17/667	302/18866	0.0406579	0.329581	0.300115	ARMCX5-GPRASP2/ATXN1/EPHB2/FYN/INSR/MAPT/MEIS2/PAFAH1B1/PSEN1/RASGRF1/SGK1/SHROOM4/SLC24A2/SLC6A1/SOBP/ST3GAL4/TANC1	17	Oli_1
GO:0043243	positive regulation of protein-containing complex disassembly	4/667	37/18866	0.0406733	0.329581	0.300115	ACTN2/CLEC16A/INSR/UVRAG	4	Oli_1
GO:0048048	embryonic eye morphogenesis	4/667	37/18866	0.0406733	0.329581	0.300115	ARID1A/HIPK2/KDM2B/PHACTR4	4	Oli_1
GO:0010876	lipid localization	23/667	440/18866	0.0407299	0.329581	0.300115	ABCA8/ABCG1/ACACB/ANO4/APOLD1/ATP10B/ATP11A/ATP9B/CHKA/DYSF/EEPD1/GLTP/NPC1/OSBP2/OSBPL1A/OSBPL9/P2RX7/PLA2G4C/PTPN11/RELCH/SLC27A1/SLCO3A1/SREBF2	23	Oli_1
GO:0009083	branched-chain amino acid catabolic process	3/667	22/18866	0.0411033	0.33211	0.302418	AUH/HIBCH/MCCC1	3	Oli_1
GO:0019226	transmission of nerve impulse	6/667	72/18866	0.0417436	0.336288	0.306223	CHRM5/ITGA2/JAM3/KCNMB4/NFASC/PAFAH1B1	6	Oli_1
GO:0046834	lipid phosphorylation	6/667	72/18866	0.0417436	0.336288	0.306223	DGKD/EFR3B/PIK3C2B/PIP4K2A/PIP5K1A/TTC7A	6	Oli_1
GO:0015914	phospholipid transport	7/667	91/18866	0.0422037	0.338995	0.308688	ABCG1/ANO4/ATP10B/ATP11A/ATP9B/GLTP/P2RX7	7	Oli_1
GO:1901379	regulation of potassium ion transmembrane transport	7/667	91/18866	0.0422037	0.338995	0.308688	ACTN2/AKAP6/AKAP9/DLG1/DNM2/STK39/WWP2	7	Oli_1
GO:0034765	regulation of ion transmembrane transport	25/667	489/18866	0.0423931	0.340016	0.309618	ABL1/ACTN2/AKAP6/AKAP9/CLIC4/CNKSR3/COMMD1/DLG1/DLG2/DNM2/DYSF/EPHB2/FYN/KCNH8/MINK1/NIPSNAP2/P2RX7/PDE4B/PKD2/PSEN1/RASGRF1/SLC31A2/SLMAP/STK39/WWP2	25	Oli_1
GO:0010508	positive regulation of autophagy	9/667	131/18866	0.0430056	0.344423	0.313631	ATG7/CLEC16A/FOXO1/PIP4K2A/SH3BP4/SMURF1/SPTLC2/TFEB/UVRAG	9	Oli_1
GO:0035305	negative regulation of dephosphorylation	8/667	111/18866	0.0431754	0.345277	0.314408	BOD1L1/DLG2/IQGAP1/MGAT5/MYO1D/PHACTR3/PPP1R16B/SEMA4D	8	Oli_1
GO:0050954	sensory perception of mechanical stimulus	11/667	173/18866	0.0437577	0.349422	0.318183	BACE1/EML2/FYN/ITGA2/LRP2/MBP/NAV2/PIEZO2/ROR1/SOBP/TBL1X	11	Oli_1
GO:0072078	nephron tubule morphogenesis	6/667	73/18866	0.0441822	0.351686	0.320245	BCL2/DLG1/FGF1/GREB1L/GREM1/PKD2	6	Oli_1
GO:1901292	nucleoside phosphate catabolic process	6/667	73/18866	0.0441822	0.351686	0.320245	AMPD3/FHIT/PDE1A/PDE4B/PDE7A/PDE8A	6	Oli_1
GO:0044003	modulation by symbiont of host process	4/667	38/18866	0.0442344	0.351686	0.320245	ATG7/BCL2L1/HIPK2/INSR	4	Oli_1
GO:0042147	retrograde transport, endosome to Golgi	7/667	92/18866	0.04435	0.352093	0.320615	DENND2A/DENND5A/SNX1/SNX6/TMEM87A/TRAPPC10/VPS53	7	Oli_1
GO:0051099	positive regulation of binding	11/667	174/18866	0.0452922	0.355223	0.323466	ABL1/ADD1/ARRB1/CTBP2/HIPK2/ITGA2/MARK3/PLCL1/PSEN1/STK3/TIAM1	11	Oli_1
GO:0008203	cholesterol metabolic process	10/667	153/18866	0.0453783	0.355223	0.323466	ABCG1/ACACB/CYP27A1/FDFT1/FGF1/LMF1/LSS/NPC1/OSBPL1A/SREBF2	10	Oli_1
GO:0030048	actin filament-based movement	10/667	153/18866	0.0453783	0.355223	0.323466	ACTN2/AKAP9/CTNNA3/DLG1/LIMCH1/MYO1D/MYO1E/MYO9B/PDE4B/WIPF1	10	Oli_1
GO:0018230	peptidyl-L-cysteine S-palmitoylation	3/667	23/18866	0.0460651	0.355223	0.323466	ZDHHC11B/ZDHHC14/ZDHHC20	3	Oli_1
GO:0018231	peptidyl-S-diacylglycerol-L-cysteine biosynthetic process from peptidyl-cysteine	3/667	23/18866	0.0460651	0.355223	0.323466	ZDHHC11B/ZDHHC14/ZDHHC20	3	Oli_1
GO:0046599	regulation of centriole replication	3/667	23/18866	0.0460651	0.355223	0.323466	C10orf90/CDK5RAP2/KAT2B	3	Oli_1
GO:0051043	regulation of membrane protein ectodomain proteolysis	3/667	23/18866	0.0460651	0.355223	0.323466	NRDC/SH3D19/SNX9	3	Oli_1
GO:0060149	negative regulation of posttranscriptional gene silencing	3/667	23/18866	0.0460651	0.355223	0.323466	NCOR2/NEAT1/STAT3	3	Oli_1
GO:0060967	negative regulation of gene silencing by RNA	3/667	23/18866	0.0460651	0.355223	0.323466	NCOR2/NEAT1/STAT3	3	Oli_1
GO:0072010	glomerular epithelium development	3/667	23/18866	0.0460651	0.355223	0.323466	IQGAP1/MAGI2/MYO1E	3	Oli_1
GO:1903861	positive regulation of dendrite extension	3/667	23/18866	0.0460651	0.355223	0.323466	ITSN2/RASAL1/SMURF1	3	Oli_1
GO:0006971	hypotonic response	2/667	10/18866	0.0465292	0.355223	0.323466	ITGA2/STK39	2	Oli_1
GO:0014051	gamma-aminobutyric acid secretion	2/667	10/18866	0.0465292	0.355223	0.323466	P2RX7/SLC6A1	2	Oli_1
GO:0014877	response to muscle inactivity involved in regulation of muscle adaptation	2/667	10/18866	0.0465292	0.355223	0.323466	FBXO32/HDAC4	2	Oli_1
GO:0014894	response to denervation involved in regulation of muscle adaptation	2/667	10/18866	0.0465292	0.355223	0.323466	FBXO32/HDAC4	2	Oli_1
GO:0019374	galactolipid metabolic process	2/667	10/18866	0.0465292	0.355223	0.323466	FA2H/UGT8	2	Oli_1
GO:0034770	histone H4-K20 methylation	2/667	10/18866	0.0465292	0.355223	0.323466	ARID4B/NSD1	2	Oli_1
GO:0035871	protein K11-linked deubiquitination	2/667	10/18866	0.0465292	0.355223	0.323466	OTUD7A/OTUD7B	2	Oli_1
GO:0045876	positive regulation of sister chromatid cohesion	2/667	10/18866	0.0465292	0.355223	0.323466	NSMCE2/SLF2	2	Oli_1
GO:0046710	GDP metabolic process	2/667	10/18866	0.0465292	0.355223	0.323466	DLG1/DLG2	2	Oli_1
GO:0048755	branching morphogenesis of a nerve	2/667	10/18866	0.0465292	0.355223	0.323466	FGFR2/RERE	2	Oli_1
GO:0071233	cellular response to leucine	2/667	10/18866	0.0465292	0.355223	0.323466	RPTOR/UBR1	2	Oli_1
GO:0098722	asymmetric stem cell division	2/667	10/18866	0.0465292	0.355223	0.323466	ARHGEF2/ZBTB16	2	Oli_1
GO:0099612	protein localization to axon	2/667	10/18866	0.0465292	0.355223	0.323466	NFASC/UGT8	2	Oli_1
GO:1990535	neuron projection maintenance	2/667	10/18866	0.0465292	0.355223	0.323466	INSR/PSEN1	2	Oli_1
GO:0032088	negative regulation of NF-kappaB transcription factor activity	7/667	93/18866	0.0465654	0.355223	0.323466	ANXA4/ARRB1/COMMD1/FAF1/IRAK2/ITCH/PRMT2	7	Oli_1
GO:0061097	regulation of protein tyrosine kinase activity	7/667	93/18866	0.0465654	0.355223	0.323466	DOCK3/ERBB3/FYN/GREM1/PSEN1/SNX6/SRCIN1	7	Oli_1
GO:0072080	nephron tubule development	7/667	93/18866	0.0465654	0.355223	0.323466	BCL2/DLG1/FGF1/GREB1L/GREM1/MTSS1/PKD2	7	Oli_1
GO:1903051	negative regulation of proteolysis involved in cellular protein catabolic process	6/667	74/18866	0.0467079	0.355814	0.324003	CLEC16A/FHIT/HIPK2/PSEN1/RYBP/SMARCC1	6	Oli_1
GO:0062013	positive regulation of small molecule metabolic process	10/667	154/18866	0.0470683	0.35806	0.326049	ABCG1/FGF1/FOXO1/INSR/KAT2B/LPGAT1/P2RX7/PFKFB3/PSEN1/STAT3	10	Oli_1
GO:0031529	ruffle organization	5/667	56/18866	0.0473829	0.358953	0.326862	COBL/CORO1C/KANK1/PIP5K1A/WDPCP	5	Oli_1
GO:0050732	negative regulation of peptidyl-tyrosine phosphorylation	5/667	56/18866	0.0473829	0.358953	0.326862	PIBF1/PSEN1/SEMA4D/SNX6/SRCIN1	5	Oli_1
GO:1905515	non-motile cilium assembly	5/667	56/18866	0.0473829	0.358953	0.326862	DNM2/IFT88/MAP4/PIBF1/TOGARAM1	5	Oli_1
GO:0014037	Schwann cell differentiation	4/667	39/18866	0.0479647	0.361855	0.329504	ERBB3/FA2H/MPP5/SH3TC2	4	Oli_1
GO:0031111	negative regulation of microtubule polymerization or depolymerization	4/667	39/18866	0.0479647	0.361855	0.329504	ARHGEF2/CLASP2/EML2/TBCD	4	Oli_1
GO:0038179	neurotrophin signaling pathway	4/667	39/18866	0.0479647	0.361855	0.329504	KIDINS220/MAGI2/PTPN11/SORT1	4	Oli_1
GO:0046718	viral entry into host cell	9/667	134/18866	0.0484572	0.364666	0.332064	GSN/ITCH/ITGA2/NCAM1/NPC1/SLC20A2/TRIM62/UVRAG/WWP2	9	Oli_1
GO:0016241	regulation of macroautophagy	11/667	176/18866	0.0484708	0.364666	0.332064	CLEC16A/IFT88/NPC1/PIP4K2A/RPTOR/SLC38A9/SMURF1/SNX6/SPTLC2/TBC1D12/UVRAG	11	Oli_1
GO:0060993	kidney morphogenesis	7/667	94/18866	0.0488502	0.366024	0.333301	BCL2/DLG1/FGF1/GREB1L/GREM1/PKD2/PRKX	7	Oli_1
GO:0043254	regulation of protein-containing complex assembly	23/667	449/18866	0.0491054	0.366024	0.333301	ABL1/ADD1/AKAP9/ARHGEF2/CDK5RAP2/CUL4A/DLG1/EML2/FAF1/CYRIB/FARP2/GSN/JAM3/KANK1/LDLRAD4/MAPT/PREX1/PTPN11/SLF2/SNX9/SSH2/TBCD/TOGARAM1	23	Oli_1
GO:0043112	receptor metabolic process	12/667	198/18866	0.0492061	0.366024	0.333301	ARRB1/ATXN2/DNM2/DNM3/GREM1/INSR/ITCH/MAGI2/PSEN1/SMURF1/SNX1/UVRAG	12	Oli_1
GO:0006695	cholesterol biosynthetic process	6/667	75/18866	0.0493214	0.366024	0.333301	ABCG1/ACACB/FDFT1/FGF1/LSS/SREBF2	6	Oli_1
GO:0008344	adult locomotory behavior	6/667	75/18866	0.0493214	0.366024	0.333301	ABHD12/GIGYF2/HIPK2/NPC1/PAFAH1B1/ZIC1	6	Oli_1
GO:0050805	negative regulation of synaptic transmission	6/667	75/18866	0.0493214	0.366024	0.333301	ABHD6/GRID2/MAPT/SLC24A2/SLC6A1/SORCS2	6	Oli_1
GO:0072088	nephron epithelium morphogenesis	6/667	75/18866	0.0493214	0.366024	0.333301	BCL2/DLG1/FGF1/GREB1L/GREM1/PKD2	6	Oli_1
GO:0099518	vesicle cytoskeletal trafficking	6/667	75/18866	0.0493214	0.366024	0.333301	KIF13A/KIF1B/MYO1D/MYO1E/NDE1/PAFAH1B1	6	Oli_1
GO:1900076	regulation of cellular response to insulin stimulus	6/667	75/18866	0.0493214	0.366024	0.333301	GRB10/KANK1/PRKCQ/PTPN11/PTPRE/SIK2	6	Oli_1
GO:1902653	secondary alcohol biosynthetic process	6/667	75/18866	0.0493214	0.366024	0.333301	ABCG1/ACACB/FDFT1/FGF1/LSS/SREBF2	6	Oli_1
GO:0090287	regulation of cellular response to growth factor stimulus	17/667	310/18866	0.0497727	0.368872	0.335894	ABL1/CREBBP/DNM2/EPN2/FGF1/GLG1/GRB10/GREM1/HIPK2/ELAPOR2/LDLRAD4/LRP2/NEO1/PCSK6/SEMA6A/SMURF1/SNX6	17	Oli_1
GO:0002090	regulation of receptor internalization	5/667	57/18866	0.0504942	0.373206	0.33984	ARRB1/ATXN2/GREM1/INSR/MAGI2	5	Oli_1
GO:0046854	phosphatidylinositol phosphorylation	5/667	57/18866	0.0504942	0.373206	0.33984	EFR3B/PIK3C2B/PIP4K2A/PIP5K1A/TTC7A	5	Oli_1
GO:0002064	epithelial cell development	13/667	221/18866	0.0509155	0.374799	0.341291	ADD1/ARID4B/CDK6/CLIC4/IQGAP1/MAGI2/MYO1E/PAFAH1B1/PPP1R16B/RILPL1/SIPA1L3/TJP1/WDPCP	13	Oli_1
GO:0008154	actin polymerization or depolymerization	13/667	221/18866	0.0509155	0.374799	0.341291	ACTN2/ADD1/COBL/DLG1/CYRIB/GAS7/GSN/KANK1/MICAL3/PREX1/SNX9/SSH2/WIPF1	13	Oli_1
GO:0071241	cellular response to inorganic substance	13/667	221/18866	0.0509155	0.374799	0.341291	ADD1/BACE1/CDH1/CLIC4/CPNE2/DLG2/DNM2/FOXO1/GSN/IQGAP1/PKD2/RASAL1/SYT9	13	Oli_1
GO:0021697	cerebellar cortex formation	3/667	24/18866	0.0513079	0.375211	0.341666	AGTPBP1/GRID2/PTPN11	3	Oli_1
GO:0051004	regulation of lipoprotein lipase activity	3/667	24/18866	0.0513079	0.375211	0.341666	LMF1/PCSK6/SORT1	3	Oli_1
GO:0051882	mitochondrial depolarization	3/667	24/18866	0.0513079	0.375211	0.341666	ABL1/BCL2/P2RX7	3	Oli_1
GO:0031623	receptor internalization	8/667	115/18866	0.051315	0.375211	0.341666	ARRB1/ATXN2/DNM2/DNM3/GREM1/INSR/MAGI2/SNX1	8	Oli_1
GO:0051261	protein depolymerization	8/667	115/18866	0.051315	0.375211	0.341666	ACTN2/ADD1/ARHGEF2/CLASP2/DNAJC6/GSN/MICAL3/NCKAP5	8	Oli_1
GO:0021587	cerebellum morphogenesis	4/667	40/18866	0.0518635	0.377201	0.343479	ABL1/AGTPBP1/GRID2/PTPN11	4	Oli_1
GO:0045746	negative regulation of Notch signaling pathway	4/667	40/18866	0.0518635	0.377201	0.343479	ARRB1/CBFA2T2/TSPAN15/WWP2	4	Oli_1
GO:0071526	semaphorin-plexin signaling pathway	4/667	40/18866	0.0518635	0.377201	0.343479	FARP2/NCAM1/SEMA4D/SEMA6A	4	Oli_1
GO:1901381	positive regulation of potassium ion transmembrane transport	4/667	40/18866	0.0518635	0.377201	0.343479	ACTN2/AKAP6/AKAP9/DNM2	4	Oli_1
GO:0016052	carbohydrate catabolic process	12/667	200/18866	0.0523578	0.380291	0.346292	AOAH/CRYL1/ENOSF1/FOXK2/GPI/HDAC4/INSR/NUP160/P2RX7/PFKFB3/PSEN1/STAT3	12	Oli_1
GO:0010952	positive regulation of peptidase activity	12/667	201/18866	0.0539839	0.39158	0.356572	ARRB1/CRADD/DLC1/FYN/GSN/HIP1/MAPT/MBP/PSME4/ST18/STAT3/UACA	12	Oli_1
GO:0007422	peripheral nervous system development	6/667	77/18866	0.0548134	0.394662	0.359378	ERBB3/FA2H/MPP5/NFASC/SH3TC2/UGT8	6	Oli_1
GO:0070830	bicellular tight junction assembly	6/667	77/18866	0.0548134	0.394662	0.359378	CBFB/DLG1/MPP5/STRN/TBCD/TJP1	6	Oli_1
GO:0072028	nephron morphogenesis	6/667	77/18866	0.0548134	0.394662	0.359378	BCL2/DLG1/FGF1/GREB1L/GREM1/PKD2	6	Oli_1
GO:0007191	adenylate cyclase-activating dopamine receptor signaling pathway	2/667	11/18866	0.0555648	0.394662	0.359378	ADCY5/GNB1	2	Oli_1
GO:0014870	response to muscle inactivity	2/667	11/18866	0.0555648	0.394662	0.359378	FBXO32/HDAC4	2	Oli_1
GO:0042789	mRNA transcription by RNA polymerase II	2/667	11/18866	0.0555648	0.394662	0.359378	STAT3/TFCP2	2	Oli_1
GO:0043589	skin morphogenesis	2/667	11/18866	0.0555648	0.394662	0.359378	ITGA2/PSEN1	2	Oli_1
GO:0048742	regulation of skeletal muscle fiber development	2/667	11/18866	0.0555648	0.394662	0.359378	BCL2/HDAC4	2	Oli_1
GO:0051561	positive regulation of mitochondrial calcium ion concentration	2/667	11/18866	0.0555648	0.394662	0.359378	MICU2/RAP1GDS1	2	Oli_1
GO:0070142	synaptic vesicle budding	2/667	11/18866	0.0555648	0.394662	0.359378	DNM2/DNM3	2	Oli_1
GO:0072697	protein localization to cell cortex	2/667	11/18866	0.0555648	0.394662	0.359378	EPB41L2/GPSM2	2	Oli_1
GO:0090205	positive regulation of cholesterol metabolic process	2/667	11/18866	0.0555648	0.394662	0.359378	ABCG1/FGF1	2	Oli_1
GO:0106049	regulation of cellular response to osmotic stress	2/667	11/18866	0.0555648	0.394662	0.359378	ARHGEF2/EFHD1	2	Oli_1
GO:1905383	protein localization to presynapse	2/667	11/18866	0.0555648	0.394662	0.359378	DLG2/KIF5C	2	Oli_1
GO:2000574	regulation of microtubule motor activity	2/667	11/18866	0.0555648	0.394662	0.359378	NDE1/PAFAH1B1	2	Oli_1
GO:2001269	positive regulation of cysteine-type endopeptidase activity involved in apoptotic signaling pathway	2/667	11/18866	0.0555648	0.394662	0.359378	GSN/ST18	2	Oli_1
GO:0051092	positive regulation of NF-kappaB transcription factor activity	10/667	159/18866	0.0561526	0.396205	0.360783	ARHGEF2/GREM1/IRAK2/PRKCQ/ROR1/RPS6KA5/SLCO3A1/STAT3/TRAPPC9/TRIM62	10	Oli_1
GO:0062012	regulation of small molecule metabolic process	23/667	456/18866	0.0564314	0.396205	0.360783	ABCG1/ACACB/ADIPOR2/FDFT1/FGF1/FOXK2/FOXO1/HDAC4/INSR/KAT2B/LMF1/LPGAT1/LSS/NCOR2/NUP160/P2RX7/PFKFB3/PIBF1/PSEN1/PSME4/SOGA1/SREBF2/STAT3	23	Oli_1
GO:0009081	branched-chain amino acid metabolic process	3/667	25/18866	0.0568259	0.396205	0.360783	AUH/HIBCH/MCCC1	3	Oli_1
GO:0032366	intracellular sterol transport	3/667	25/18866	0.0568259	0.396205	0.360783	ABCG1/NPC1/RELCH	3	Oli_1
GO:0032367	intracellular cholesterol transport	3/667	25/18866	0.0568259	0.396205	0.360783	ABCG1/NPC1/RELCH	3	Oli_1
GO:0032528	microvillus organization	3/667	25/18866	0.0568259	0.396205	0.360783	GLDN/PLD1/PTPN11	3	Oli_1
GO:0062149	detection of stimulus involved in sensory perception of pain	3/667	25/18866	0.0568259	0.396205	0.360783	BACE1/FYN/ITGA2	3	Oli_1
GO:0097164	ammonium ion metabolic process	3/667	25/18866	0.0568259	0.396205	0.360783	CHKA/ENPP6/SLC44A1	3	Oli_1
GO:1903859	regulation of dendrite extension	3/667	25/18866	0.0568259	0.396205	0.360783	ITSN2/RASAL1/SMURF1	3	Oli_1
GO:1905809	negative regulation of synapse organization	3/667	25/18866	0.0568259	0.396205	0.360783	DNM3/FYN/PTK2	3	Oli_1
GO:0051058	negative regulation of small GTPase mediated signal transduction	5/667	59/18866	0.0570679	0.396205	0.360783	DLC1/EPHB2/CYRIB/KANK1/RASAL1	5	Oli_1
GO:0098930	axonal transport	5/667	59/18866	0.0570679	0.396205	0.360783	DLG2/KIF1B/KIF5C/MAPT/PAFAH1B1	5	Oli_1
GO:0008361	regulation of cell size	11/667	181/18866	0.0570699	0.396205	0.360783	ABL1/ADD1/DCC/DEPTOR/DNM2/MAPT/P2RX7/PAFAH1B1/RPTOR/SEMA4D/SEMA6A	11	Oli_1
GO:0010950	positive regulation of endopeptidase activity	11/667	181/18866	0.0570699	0.396205	0.360783	ARRB1/CRADD/DLC1/FYN/GSN/HIP1/MAPT/MBP/ST18/STAT3/UACA	11	Oli_1
GO:0006661	phosphatidylinositol biosynthetic process	8/667	118/18866	0.0580281	0.396205	0.360783	MTMR7/PIGU/PIK3C2B/PIP4K2A/PIP5K1A/PTPN13/SLC27A1/SYNJ2	8	Oli_1
GO:0015918	sterol transport	8/667	118/18866	0.0580281	0.396205	0.360783	ABCG1/EEPD1/NPC1/OSBP2/OSBPL1A/OSBPL9/RELCH/SREBF2	8	Oli_1
GO:0001657	ureteric bud development	7/667	98/18866	0.0586931	0.396205	0.360783	BCL2/DLG1/FGF1/FGFR2/GREB1L/GREM1/PKD2	7	Oli_1
GO:0032869	cellular response to insulin stimulus	13/667	226/18866	0.0587552	0.396205	0.360783	CPEB1/FOXO1/GAB1/GRB10/INSR/KANK1/KAT2B/PRKCQ/PTPN11/PTPRE/SIK2/SMARCC1/SOGA1	13	Oli_1
GO:0090288	negative regulation of cellular response to growth factor stimulus	11/667	182/18866	0.0589036	0.396205	0.360783	ABL1/DNM2/EPN2/GLG1/GREM1/HIPK2/LDLRAD4/LRP2/SEMA6A/SMURF1/SNX6	11	Oli_1
GO:0000266	mitochondrial fission	4/667	42/18866	0.0601629	0.396205	0.360783	DNM2/DNM3/CYRIB/MAPT	4	Oli_1
GO:0006893	Golgi to plasma membrane transport	5/667	60/18866	0.0605302	0.396205	0.360783	COMMD1/DNM2/KIF13A/RABEP1/VPS35L	5	Oli_1
GO:0061098	positive regulation of protein tyrosine kinase activity	5/667	60/18866	0.0605302	0.396205	0.360783	DOCK3/ERBB3/FYN/GREM1/SRCIN1	5	Oli_1
GO:0070373	negative regulation of ERK1 and ERK2 cascade	6/667	79/18866	0.0606604	0.396205	0.360783	ABL1/ARRB1/CNKSR3/DLG1/EPHB2/SEMA6A	6	Oli_1
GO:0120192	tight junction assembly	6/667	79/18866	0.0606604	0.396205	0.360783	CBFB/DLG1/MPP5/STRN/TBCD/TJP1	6	Oli_1
GO:0007266	Rho protein signal transduction	9/667	140/18866	0.0606849	0.396205	0.360783	ABL1/ARHGEF2/ARRB1/DLC1/KANK1/MYO9B/PHACTR4/RASGRF1/RASGRF2	9	Oli_1
GO:0072163	mesonephric epithelium development	7/667	99/18866	0.0613313	0.396205	0.360783	BCL2/DLG1/FGF1/FGFR2/GREB1L/GREM1/PKD2	7	Oli_1
GO:0072164	mesonephric tubule development	7/667	99/18866	0.0613313	0.396205	0.360783	BCL2/DLG1/FGF1/FGFR2/GREB1L/GREM1/PKD2	7	Oli_1
GO:0010038	response to metal ion	19/667	366/18866	0.0620805	0.396205	0.360783	ADD1/BACE1/BCL2/CDH1/CLIC4/CPNE2/DLG2/DNMT3A/GSN/IQGAP1/KCNMB4/MAPT/NPC1/P2RX7/PKD2/RASAL1/SLC25A13/SLC6A1/SYT9	19	Oli_1
GO:0019827	stem cell population maintenance	10/667	162/18866	0.0621207	0.396205	0.360783	ARID1A/CUL4A/DIS3L2/FOXO1/HOOK3/KDM2B/MED27/POLR2F/STAT3/ZHX2	10	Oli_1
GO:1902652	secondary alcohol metabolic process	10/667	162/18866	0.0621207	0.396205	0.360783	ABCG1/ACACB/CYP27A1/FDFT1/FGF1/LMF1/LSS/NPC1/OSBPL1A/SREBF2	10	Oli_1
GO:2001236	regulation of extrinsic apoptotic signaling pathway	10/667	162/18866	0.0621207	0.396205	0.360783	ARHGEF2/BCL2/BCL2L1/DEPTOR/FAF1/FYN/SGK3/STK3/UNC5B/WWOX	10	Oli_1
GO:0021952	central nervous system projection neuron axonogenesis	3/667	26/18866	0.0626122	0.396205	0.360783	DCC/EPHB2/PAFAH1B1	3	Oli_1
GO:0033522	histone H2A ubiquitination	3/667	26/18866	0.0626122	0.396205	0.360783	KDM2B/PCGF5/RYBP	3	Oli_1
GO:0046328	regulation of JNK cascade	11/667	184/18866	0.0626866	0.396205	0.360783	HIPK2/ITCH/MAP4K4/MINK1/PAFAH1B1/PHLPP1/RASSF2/SASH1/STK3/TAOK3/TIAM1	11	Oli_1
GO:0046847	filopodium assembly	5/667	61/18866	0.0641093	0.396205	0.360783	BCAS3/DNM3/FGD4/PPP1R16B/ZMYND8	5	Oli_1
GO:0061512	protein localization to cilium	5/667	61/18866	0.0641093	0.396205	0.360783	CCDC88A/INVS/RAB11FIP3/RABEP1/TULP3	5	Oli_1
GO:0030521	androgen receptor signaling pathway	4/667	43/18866	0.064561	0.396205	0.360783	ARID1A/NCOR2/PLPP1/PRMT2	4	Oli_1
GO:0046717	acid secretion	4/667	43/18866	0.064561	0.396205	0.360783	CHRM5/P2RX7/SGK1/SLC6A1	4	Oli_1
GO:0071364	cellular response to epidermal growth factor stimulus	4/667	43/18866	0.064561	0.396205	0.360783	GAREM1/IQGAP1/PDE8A/PTPN11	4	Oli_1
GO:0086004	regulation of cardiac muscle cell contraction	4/667	43/18866	0.064561	0.396205	0.360783	AKAP9/CTNNA3/DLG1/PDE4B	4	Oli_1
GO:0021670	lateral ventricle development	2/667	12/18866	0.0651534	0.396205	0.360783	CDK6/KDM2B	2	Oli_1
GO:0033629	negative regulation of cell adhesion mediated by integrin	2/667	12/18866	0.0651534	0.396205	0.360783	JAM3/PTPN11	2	Oli_1
GO:0034086	maintenance of sister chromatid cohesion	2/667	12/18866	0.0651534	0.396205	0.360783	NSMCE2/SLF2	2	Oli_1
GO:0034088	maintenance of mitotic sister chromatid cohesion	2/667	12/18866	0.0651534	0.396205	0.360783	NSMCE2/SLF2	2	Oli_1
GO:0034333	adherens junction assembly	2/667	12/18866	0.0651534	0.396205	0.360783	JAM3/TBCD	2	Oli_1
GO:0045161	neuronal ion channel clustering	2/667	12/18866	0.0651534	0.396205	0.360783	GLDN/NFASC	2	Oli_1
GO:0051549	positive regulation of keratinocyte migration	2/667	12/18866	0.0651534	0.396205	0.360783	MAP4K4/MAPRE2	2	Oli_1
GO:0060213	positive regulation of nuclear-transcribed mRNA poly(A) tail shortening	2/667	12/18866	0.0651534	0.396205	0.360783	AGO2/TNRC6C	2	Oli_1
GO:0060394	negative regulation of pathway-restricted SMAD protein phosphorylation	2/667	12/18866	0.0651534	0.396205	0.360783	GREM1/LDLRAD4	2	Oli_1
GO:0060900	embryonic camera-type eye formation	2/667	12/18866	0.0651534	0.396205	0.360783	ARID1A/PHACTR4	2	Oli_1
GO:0071107	response to parathyroid hormone	2/667	12/18866	0.0651534	0.396205	0.360783	HDAC4/ITGA2	2	Oli_1
GO:0071679	commissural neuron axon guidance	2/667	12/18866	0.0651534	0.396205	0.360783	EPHB2/NCAM1	2	Oli_1
GO:0097104	postsynaptic membrane assembly	2/667	12/18866	0.0651534	0.396205	0.360783	EPHB2/MAGI2	2	Oli_1
GO:1902855	regulation of non-motile cilium assembly	2/667	12/18866	0.0651534	0.396205	0.360783	DNM2/MAP4	2	Oli_1
GO:1902950	regulation of dendritic spine maintenance	2/667	12/18866	0.0651534	0.396205	0.360783	FYN/ZMYND8	2	Oli_1
GO:2000302	positive regulation of synaptic vesicle exocytosis	2/667	12/18866	0.0651534	0.396205	0.360783	SLC4A8/SYT9	2	Oli_1
GO:0007613	memory	8/667	121/18866	0.065272	0.396205	0.360783	ATXN1/INSR/MAPT/PSEN1/RASGRF1/SGK1/SLC24A2/SLC6A1	8	Oli_1
GO:0098727	maintenance of cell number	10/667	164/18866	0.066319	0.396205	0.360783	ARID1A/CUL4A/DIS3L2/FOXO1/HOOK3/KDM2B/MED27/POLR2F/STAT3/ZHX2	10	Oli_1
GO:0007405	neuroblast proliferation	5/667	62/18866	0.0678048	0.396205	0.360783	ARHGEF2/EML1/FGFR2/NDE1/PAFAH1B1	5	Oli_1
GO:0034113	heterotypic cell-cell adhesion	5/667	62/18866	0.0678048	0.396205	0.360783	CTNNA3/GLDN/JAM3/MBP/NFASC	5	Oli_1
GO:0048488	synaptic vesicle endocytosis	5/667	62/18866	0.0678048	0.396205	0.360783	DNAJC6/DNM2/DNM3/ITSN2/SYNJ2	5	Oli_1
GO:0140238	presynaptic endocytosis	5/667	62/18866	0.0678048	0.396205	0.360783	DNAJC6/DNM2/DNM3/ITSN2/SYNJ2	5	Oli_1
GO:0043244	regulation of protein-containing complex disassembly	8/667	122/18866	0.0678057	0.396205	0.360783	ACTN2/ADD1/ARHGEF2/CLASP2/CLEC16A/GSN/INSR/UVRAG	8	Oli_1
GO:0090092	regulation of transmembrane receptor protein serine/threonine kinase signaling pathway	14/667	254/18866	0.0679151	0.396205	0.360783	ABL1/CREBBP/DNM2/GLG1/GREM1/HIPK2/ELAPOR2/LDLRAD4/LRP2/MAGI2/NEO1/PCSK6/SMURF1/SNX6	14	Oli_1
GO:0009612	response to mechanical stimulus	12/667	209/18866	0.0682248	0.396205	0.360783	ABHD12/ANKRD23/BACE1/CRADD/FYN/HDAC4/ITGA2/MEIS2/P2RX7/PIEZO2/PKD2/PTPN11	12	Oli_1
GO:0031954	positive regulation of protein autophosphorylation	3/667	27/18866	0.0686598	0.396205	0.360783	GREM1/IQGAP1/RASSF2	3	Oli_1
GO:0071514	genetic imprinting	3/667	27/18866	0.0686598	0.396205	0.360783	ARID4B/DNMT3A/PCGF5	3	Oli_1
GO:0017145	stem cell division	4/667	44/18866	0.0691223	0.396205	0.360783	ARHGEF2/FGFR2/PAFAH1B1/ZBTB16	4	Oli_1
GO:0035329	hippo signaling	4/667	44/18866	0.0691223	0.396205	0.360783	MARK3/MOB3B/STK3/TJP1	4	Oli_1
GO:0048489	synaptic vesicle transport	4/667	44/18866	0.0691223	0.396205	0.360783	DNM2/DNM3/KIF5C/SPG11	4	Oli_1
GO:1902667	regulation of axon guidance	4/667	44/18866	0.0691223	0.396205	0.360783	SEMA4D/SEMA6A/ZSWIM5/ZSWIM6	4	Oli_1
GO:0000301	retrograde transport, vesicle recycling within Golgi	1/667	2/18866	0.0694611	0.396205	0.360783	CUX1	1	Oli_1
GO:0001579	medium-chain fatty acid transport	1/667	2/18866	0.0694611	0.396205	0.360783	SLC27A1	1	Oli_1
GO:0002121	inter-male aggressive behavior	1/667	2/18866	0.0694611	0.396205	0.360783	KIRREL3	1	Oli_1
GO:0002280	monocyte activation involved in immune response	1/667	2/18866	0.0694611	0.396205	0.360783	DYSF	1	Oli_1
GO:0003017	lymph circulation	1/667	2/18866	0.0694611	0.396205	0.360783	SVEP1	1	Oli_1
GO:0003127	detection of nodal flow	1/667	2/18866	0.0694611	0.396205	0.360783	PKD2	1	Oli_1
GO:0006083	acetate metabolic process	1/667	2/18866	0.0694611	0.396205	0.360783	ACSS2	1	Oli_1
GO:0006196	AMP catabolic process	1/667	2/18866	0.0694611	0.396205	0.360783	AMPD3	1	Oli_1
GO:0006212	uracil catabolic process	1/667	2/18866	0.0694611	0.396205	0.360783	DPYD	1	Oli_1
GO:0006393	termination of mitochondrial transcription	1/667	2/18866	0.0694611	0.396205	0.360783	MTERF1	1	Oli_1
GO:0006580	ethanolamine metabolic process	1/667	2/18866	0.0694611	0.396205	0.360783	CHKA	1	Oli_1
GO:0006649	phospholipid transfer to membrane	1/667	2/18866	0.0694611	0.396205	0.360783	P2RX7	1	Oli_1
GO:0006722	triterpenoid metabolic process	1/667	2/18866	0.0694611	0.396205	0.360783	LSS	1	Oli_1
GO:0007624	ultradian rhythm	1/667	2/18866	0.0694611	0.396205	0.360783	ENOX1	1	Oli_1
GO:0009183	purine deoxyribonucleoside diphosphate biosynthetic process	1/667	2/18866	0.0694611	0.396205	0.360783	AK5	1	Oli_1
GO:0010848	regulation of chromatin disassembly	1/667	2/18866	0.0694611	0.396205	0.360783	PADI2	1	Oli_1
GO:0016598	protein arginylation	1/667	2/18866	0.0694611	0.396205	0.360783	ATE1	1	Oli_1
GO:0019075	virus maturation	1/667	2/18866	0.0694611	0.396205	0.360783	MVB12B	1	Oli_1
GO:0019087	transformation of host cell by virus	1/667	2/18866	0.0694611	0.396205	0.360783	INSR	1	Oli_1
GO:0019413	acetate biosynthetic process	1/667	2/18866	0.0694611	0.396205	0.360783	ACSS2	1	Oli_1
GO:0019427	acetyl-CoA biosynthetic process from acetate	1/667	2/18866	0.0694611	0.396205	0.360783	ACSS2	1	Oli_1
GO:0019483	beta-alanine biosynthetic process	1/667	2/18866	0.0694611	0.396205	0.360783	DPYD	1	Oli_1
GO:0019542	propionate biosynthetic process	1/667	2/18866	0.0694611	0.396205	0.360783	ACSS2	1	Oli_1
GO:0021592	fourth ventricle development	1/667	2/18866	0.0694611	0.396205	0.360783	KDM2B	1	Oli_1
GO:0021691	cerebellar Purkinje cell layer maturation	1/667	2/18866	0.0694611	0.396205	0.360783	RERE	1	Oli_1
GO:0021730	trigeminal sensory nucleus development	1/667	2/18866	0.0694611	0.396205	0.360783	KIRREL3	1	Oli_1
GO:0021740	principal sensory nucleus of trigeminal nerve development	1/667	2/18866	0.0694611	0.396205	0.360783	KIRREL3	1	Oli_1
GO:0030505	inorganic diphosphate transport	1/667	2/18866	0.0694611	0.396205	0.360783	ANKH	1	Oli_1
GO:0031104	dendrite regeneration	1/667	2/18866	0.0694611	0.396205	0.360783	MATN2	1	Oli_1
GO:0032468	Golgi calcium ion homeostasis	1/667	2/18866	0.0694611	0.396205	0.360783	TMEM165	1	Oli_1
GO:0032472	Golgi calcium ion transport	1/667	2/18866	0.0694611	0.396205	0.360783	TMEM165	1	Oli_1
GO:0032902	nerve growth factor production	1/667	2/18866	0.0694611	0.396205	0.360783	PCSK6	1	Oli_1
GO:0033277	abortive mitotic cell cycle	1/667	2/18866	0.0694611	0.396205	0.360783	PTPN11	1	Oli_1
GO:0033341	regulation of collagen binding	1/667	2/18866	0.0694611	0.396205	0.360783	ITGA2	1	Oli_1
GO:0035279	mRNA cleavage involved in gene silencing by miRNA	1/667	2/18866	0.0694611	0.396205	0.360783	AGO2	1	Oli_1
GO:0035607	fibroblast growth factor receptor signaling pathway involved in orbitofrontal cortex development	1/667	2/18866	0.0694611	0.396205	0.360783	FGFR2	1	Oli_1
GO:0035712	T-helper 2 cell activation	1/667	2/18866	0.0694611	0.396205	0.360783	PRKCQ	1	Oli_1
GO:0036413	histone H3-R26 citrullination	1/667	2/18866	0.0694611	0.396205	0.360783	PADI2	1	Oli_1
GO:0043132	NAD transport	1/667	2/18866	0.0694611	0.396205	0.360783	P2RX7	1	Oli_1
GO:0043375	CD8-positive, alpha-beta T cell lineage commitment	1/667	2/18866	0.0694611	0.396205	0.360783	BCL2	1	Oli_1
GO:0044727	DNA demethylation of male pronucleus	1/667	2/18866	0.0694611	0.396205	0.360783	TET3	1	Oli_1
GO:0044855	plasma membrane raft distribution	1/667	2/18866	0.0694611	0.396205	0.360783	GSN	1	Oli_1
GO:0044856	plasma membrane raft localization	1/667	2/18866	0.0694611	0.396205	0.360783	GSN	1	Oli_1
GO:0046511	sphinganine biosynthetic process	1/667	2/18866	0.0694611	0.396205	0.360783	SPTLC2	1	Oli_1
GO:0048874	host-mediated regulation of intestinal microbiota composition	1/667	2/18866	0.0694611	0.396205	0.360783	NAPEPLD	1	Oli_1
GO:0051389	inactivation of MAPKK activity	1/667	2/18866	0.0694611	0.396205	0.360783	EPHB2	1	Oli_1
GO:0051563	smooth endoplasmic reticulum calcium ion homeostasis	1/667	2/18866	0.0694611	0.396205	0.360783	PSEN1	1	Oli_1
GO:0051695	actin filament uncapping	1/667	2/18866	0.0694611	0.396205	0.360783	ACTN2	1	Oli_1
GO:0060125	negative regulation of growth hormone secretion	1/667	2/18866	0.0694611	0.396205	0.360783	PTPN11	1	Oli_1
GO:0060378	regulation of brood size	1/667	2/18866	0.0694611	0.396205	0.360783	SH3PXD2B	1	Oli_1
GO:0060434	bronchus morphogenesis	1/667	2/18866	0.0694611	0.396205	0.360783	TULP3	1	Oli_1
GO:0060529	squamous basal epithelial stem cell differentiation involved in prostate gland acinus development	1/667	2/18866	0.0694611	0.396205	0.360783	FGFR2	1	Oli_1
GO:0060595	fibroblast growth factor receptor signaling pathway involved in mammary gland specification	1/667	2/18866	0.0694611	0.396205	0.360783	FGFR2	1	Oli_1
GO:0060615	mammary gland bud formation	1/667	2/18866	0.0694611	0.396205	0.360783	FGFR2	1	Oli_1
GO:0060667	branch elongation involved in salivary gland morphogenesis	1/667	2/18866	0.0694611	0.396205	0.360783	FGFR2	1	Oli_1
GO:0060819	inactivation of X chromosome by genetic imprinting	1/667	2/18866	0.0694611	0.396205	0.360783	PCGF5	1	Oli_1
GO:0060915	mesenchymal cell differentiation involved in lung development	1/667	2/18866	0.0694611	0.396205	0.360783	FGFR2	1	Oli_1
GO:0061386	closure of optic fissure	1/667	2/18866	0.0694611	0.396205	0.360783	PHACTR4	1	Oli_1
GO:0061441	renal artery morphogenesis	1/667	2/18866	0.0694611	0.396205	0.360783	PKD2	1	Oli_1
GO:0061582	intestinal epithelial cell migration	1/667	2/18866	0.0694611	0.396205	0.360783	PTPN11	1	Oli_1
GO:0071403	cellular response to high density lipoprotein particle stimulus	1/667	2/18866	0.0694611	0.396205	0.360783	ABCG1	1	Oli_1
GO:0072208	metanephric smooth muscle tissue development	1/667	2/18866	0.0694611	0.396205	0.360783	PKD2	1	Oli_1
GO:0072658	maintenance of protein location in membrane	1/667	2/18866	0.0694611	0.396205	0.360783	CCDC88A	1	Oli_1
GO:0072660	maintenance of protein location in plasma membrane	1/667	2/18866	0.0694611	0.396205	0.360783	CCDC88A	1	Oli_1
GO:0086097	phospholipase C-activating angiotensin-activated signaling pathway	1/667	2/18866	0.0694611	0.396205	0.360783	ACTN2	1	Oli_1
GO:0090164	asymmetric Golgi ribbon formation	1/667	2/18866	0.0694611	0.396205	0.360783	MYO18A	1	Oli_1
GO:0090291	negative regulation of osteoclast proliferation	1/667	2/18866	0.0694611	0.396205	0.360783	GREM1	1	Oli_1
GO:0090298	negative regulation of mitochondrial DNA replication	1/667	2/18866	0.0694611	0.396205	0.360783	ATG7	1	Oli_1
GO:0090386	phagosome maturation involved in apoptotic cell clearance	1/667	2/18866	0.0694611	0.396205	0.360783	SPG11	1	Oli_1
GO:0090387	phagolysosome assembly involved in apoptotic cell clearance	1/667	2/18866	0.0694611	0.396205	0.360783	SPG11	1	Oli_1
GO:0097750	endosome membrane tubulation	1/667	2/18866	0.0694611	0.396205	0.360783	CORO1C	1	Oli_1
GO:0098658	inorganic anion import across plasma membrane	1/667	2/18866	0.0694611	0.396205	0.360783	SLC6A1	1	Oli_1
GO:0098795	mRNA cleavage involved in gene silencing	1/667	2/18866	0.0694611	0.396205	0.360783	AGO2	1	Oli_1
GO:0099642	retrograde axonal protein transport	1/667	2/18866	0.0694611	0.396205	0.360783	DLG2	1	Oli_1
GO:0106088	regulation of cell adhesion involved in sprouting angiogenesis	1/667	2/18866	0.0694611	0.396205	0.360783	SEMA6A	1	Oli_1
GO:0120049	snRNA (adenine-N6)-methylation	1/667	2/18866	0.0694611	0.396205	0.360783	METTL16	1	Oli_1
GO:0120077	angiogenic sprout fusion	1/667	2/18866	0.0694611	0.396205	0.360783	SEMA6A	1	Oli_1
GO:0120078	cell adhesion involved in sprouting angiogenesis	1/667	2/18866	0.0694611	0.396205	0.360783	SEMA6A	1	Oli_1
GO:1900154	regulation of bone trabecula formation	1/667	2/18866	0.0694611	0.396205	0.360783	GREM1	1	Oli_1
GO:1900155	negative regulation of bone trabecula formation	1/667	2/18866	0.0694611	0.396205	0.360783	GREM1	1	Oli_1
GO:1900220	semaphorin-plexin signaling pathway involved in bone trabecula morphogenesis	1/667	2/18866	0.0694611	0.396205	0.360783	SEMA4D	1	Oli_1
GO:1900275	negative regulation of phospholipase C activity	1/667	2/18866	0.0694611	0.396205	0.360783	ABL1	1	Oli_1
GO:1900756	protein processing in phagocytic vesicle	1/667	2/18866	0.0694611	0.396205	0.360783	GSN	1	Oli_1
GO:1901647	positive regulation of synoviocyte proliferation	1/667	2/18866	0.0694611	0.396205	0.360783	NEAT1	1	Oli_1
GO:1901898	negative regulation of relaxation of cardiac muscle	1/667	2/18866	0.0694611	0.396205	0.360783	PDE4B	1	Oli_1
GO:1902435	regulation of male mating behavior	1/667	2/18866	0.0694611	0.396205	0.360783	HDAC4	1	Oli_1
GO:1902437	positive regulation of male mating behavior	1/667	2/18866	0.0694611	0.396205	0.360783	HDAC4	1	Oli_1
GO:1902724	positive regulation of skeletal muscle satellite cell proliferation	1/667	2/18866	0.0694611	0.396205	0.360783	STAT3	1	Oli_1
GO:1902728	positive regulation of growth factor dependent skeletal muscle satellite cell proliferation	1/667	2/18866	0.0694611	0.396205	0.360783	STAT3	1	Oli_1
GO:1903028	positive regulation of opsonization	1/667	2/18866	0.0694611	0.396205	0.360783	MYO18A	1	Oli_1
GO:1903393	positive regulation of adherens junction organization	1/667	2/18866	0.0694611	0.396205	0.360783	ADD1	1	Oli_1
GO:1903526	negative regulation of membrane tubulation	1/667	2/18866	0.0694611	0.396205	0.360783	DNM2	1	Oli_1
GO:1903921	regulation of protein processing in phagocytic vesicle	1/667	2/18866	0.0694611	0.396205	0.360783	GSN	1	Oli_1
GO:1903923	positive regulation of protein processing in phagocytic vesicle	1/667	2/18866	0.0694611	0.396205	0.360783	GSN	1	Oli_1
GO:1903939	regulation of TORC2 signaling	1/667	2/18866	0.0694611	0.396205	0.360783	SIK3	1	Oli_1
GO:1904170	regulation of bleb assembly	1/667	2/18866	0.0694611	0.396205	0.360783	P2RX7	1	Oli_1
GO:1904172	positive regulation of bleb assembly	1/667	2/18866	0.0694611	0.396205	0.360783	P2RX7	1	Oli_1
GO:1904211	membrane protein proteolysis involved in retrograde protein transport, ER to cytosol	1/667	2/18866	0.0694611	0.396205	0.360783	RHBDD1	1	Oli_1
GO:1904515	positive regulation of TORC2 signaling	1/667	2/18866	0.0694611	0.396205	0.360783	SIK3	1	Oli_1
GO:1904529	regulation of actin filament binding	1/667	2/18866	0.0694611	0.396205	0.360783	ABL1	1	Oli_1
GO:1904782	negative regulation of NMDA glutamate receptor activity	1/667	2/18866	0.0694611	0.396205	0.360783	EPHB2	1	Oli_1
GO:1904797	negative regulation of core promoter binding	1/667	2/18866	0.0694611	0.396205	0.360783	PSEN1	1	Oli_1
GO:1905135	biotin import across plasma membrane	1/667	2/18866	0.0694611	0.396205	0.360783	SLC27A1	1	Oli_1
GO:1905407	regulation of creatine transmembrane transporter activity	1/667	2/18866	0.0694611	0.396205	0.360783	STK39	1	Oli_1
GO:1905408	negative regulation of creatine transmembrane transporter activity	1/667	2/18866	0.0694611	0.396205	0.360783	STK39	1	Oli_1
GO:1905430	cellular response to glycine	1/667	2/18866	0.0694611	0.396205	0.360783	FYN	1	Oli_1
GO:1905704	positive regulation of inhibitory synapse assembly	1/667	2/18866	0.0694611	0.396205	0.360783	SEMA4D	1	Oli_1
GO:2000393	negative regulation of lamellipodium morphogenesis	1/667	2/18866	0.0694611	0.396205	0.360783	KANK1	1	Oli_1
GO:2000422	regulation of eosinophil chemotaxis	1/667	2/18866	0.0694611	0.396205	0.360783	DAPK2	1	Oli_1
GO:2000424	positive regulation of eosinophil chemotaxis	1/667	2/18866	0.0694611	0.396205	0.360783	DAPK2	1	Oli_1
GO:2000567	regulation of memory T cell activation	1/667	2/18866	0.0694611	0.396205	0.360783	CYRIB	1	Oli_1
GO:2000568	positive regulation of memory T cell activation	1/667	2/18866	0.0694611	0.396205	0.360783	CYRIB	1	Oli_1
GO:2000832	negative regulation of steroid hormone secretion	1/667	2/18866	0.0694611	0.396205	0.360783	PTPN11	1	Oli_1
GO:2000847	negative regulation of corticosteroid hormone secretion	1/667	2/18866	0.0694611	0.396205	0.360783	PTPN11	1	Oli_1
GO:2000850	negative regulation of glucocorticoid secretion	1/667	2/18866	0.0694611	0.396205	0.360783	PTPN11	1	Oli_1
GO:2001295	malonyl-CoA biosynthetic process	1/667	2/18866	0.0694611	0.396205	0.360783	ACACB	1	Oli_1
GO:2001311	lysobisphosphatidic acid metabolic process	1/667	2/18866	0.0694611	0.396205	0.360783	ABHD6	1	Oli_1
GO:0010632	regulation of epithelial cell migration	16/667	301/18866	0.0694991	0.396205	0.360783	ABL1/BCAS3/CLASP2/CORO1C/DOCK1/DOCK5/ENPP2/FGF1/GPI/ITGA2/MAP4K4/MAPRE2/PTK2/PTPRM/RIN2/SASH1	16	Oli_1
GO:0042391	regulation of membrane potential	22/667	443/18866	0.0695643	0.396205	0.360783	ABL1/ACTN2/AKAP6/AKAP9/BCL2/BCL2L1/CTNNA3/DLG1/GRID1/GRID2/GRIK4/KCNH8/KCNMB4/MAPT/P2RX7/PIEZO2/PSEN1/PXK/SLC4A8/SLMAP/WWP2/ZMYND8	22	Oli_1
GO:0021954	central nervous system neuron development	6/667	82/18866	0.0700986	0.397534	0.361993	DCC/EPHB2/FGFR2/MAPT/PAFAH1B1/PTK2	6	Oli_1
GO:0045652	regulation of megakaryocyte differentiation	6/667	82/18866	0.0700986	0.397534	0.361993	AGO3/CBFB/FAXDC2/KAT2B/PRKCQ/TNRC6C	6	Oli_1
GO:1902930	regulation of alcohol biosynthetic process	6/667	82/18866	0.0700986	0.397534	0.361993	ABCG1/ACACB/FDFT1/FGF1/LSS/SREBF2	6	Oli_1
GO:1903313	positive regulation of mRNA metabolic process	6/667	82/18866	0.0700986	0.397534	0.361993	AGO2/CPEB1/GIGYF2/METTL16/PRR5L/TNRC6C	6	Oli_1
GO:0006109	regulation of carbohydrate metabolic process	12/667	210/18866	0.0701616	0.397534	0.361993	ACACB/FOXK2/FOXO1/HDAC4/INSR/KAT2B/NUP160/P2RX7/PFKFB3/PSEN1/SOGA1/STAT3	12	Oli_1
GO:0010959	regulation of metal ion transport	20/667	396/18866	0.070734	0.399976	0.364218	ABL1/ACTN2/AKAP6/AKAP9/BCL2/CNKSR3/COMMD1/DLG1/DNM2/DYSF/FYN/NIPSNAP2/NKAIN1/P2RX7/PDE4B/PKD2/SLC31A2/SLMAP/STK39/WWP2	20	Oli_1
GO:0016570	histone modification	23/667	468/18866	0.0707391	0.399976	0.364218	ARID4B/ARRB1/ASH1L/CREBBP/DPF3/HDAC4/IWS1/KAT2B/KAT6A/KDM2A/KDM2B/KDM4B/KDM6A/NSD1/PADI2/PCGF5/PRMT2/RPS6KA5/RYBP/TBL1X/TET3/TRRAP/UBE2E1	23	Oli_1
GO:0007062	sister chromatid cohesion	5/667	63/18866	0.071616	0.404515	0.368351	NSMCE2/PDS5A/POGZ/SLF2/STAG3L4	5	Oli_1
GO:0071496	cellular response to external stimulus	17/667	326/18866	0.0721368	0.407036	0.370646	ATG7/BCL2/CLEC16A/CRADD/FOXO1/HDAC4/ITFG2/ITGA2/P2RX7/PIEZO2/PIK3C2B/PTPN11/RPTOR/SIK2/SREBF2/TFEB/WDR59	17	Oli_1
GO:0002688	regulation of leukocyte chemotaxis	8/667	124/18866	0.0730522	0.411776	0.374962	DAPK2/DYSF/GREM1/JAM3/MTUS1/PADI2/PTK2/STK39	8	Oli_1
GO:0014002	astrocyte development	4/667	45/18866	0.073845	0.413488	0.376521	CDK6/MAPT/PSEN1/ROR1	4	Oli_1
GO:0032365	intracellular lipid transport	4/667	45/18866	0.073845	0.413488	0.376521	ABCG1/ACACB/NPC1/RELCH	4	Oli_1
GO:1904646	cellular response to amyloid-beta	4/667	45/18866	0.073845	0.413488	0.376521	BACE1/FYN/PSEN1/SNX6	4	Oli_1
GO:0043434	response to peptide hormone	22/667	447/18866	0.0749324	0.413488	0.376521	ACTN2/ADCY5/CPEB1/FOXO1/FYN/GAB1/GRB10/INSR/IQGAP1/KANK1/KAT2B/PRKAR2A/PRKCQ/PTK2/PTPN11/PTPRE/SIK2/SLC27A1/SMARCC1/SOGA1/SORT1/STAT3	22	Oli_1
GO:0010458	exit from mitosis	3/667	28/18866	0.0749611	0.413488	0.376521	CDC14B/CLASP2/PPP2R2D	3	Oli_1
GO:0021846	cell proliferation in forebrain	3/667	28/18866	0.0749611	0.413488	0.376521	DIXDC1/FGFR2/HOOK3	3	Oli_1
GO:0022011	myelination in peripheral nervous system	3/667	28/18866	0.0749611	0.413488	0.376521	FA2H/MPP5/SH3TC2	3	Oli_1
GO:0032292	peripheral nervous system axon ensheathment	3/667	28/18866	0.0749611	0.413488	0.376521	FA2H/MPP5/SH3TC2	3	Oli_1
GO:0034311	diol metabolic process	3/667	28/18866	0.0749611	0.413488	0.376521	ACER3/PLPP1/SPTLC2	3	Oli_1
GO:0006684	sphingomyelin metabolic process	2/667	13/18866	0.0752448	0.413488	0.376521	SGMS1/SPTLC2	2	Oli_1
GO:0010826	negative regulation of centrosome duplication	2/667	13/18866	0.0752448	0.413488	0.376521	CDK5RAP2/KAT2B	2	Oli_1
GO:0018095	protein polyglutamylation	2/667	13/18866	0.0752448	0.413488	0.376521	TTLL11/TTLL5	2	Oli_1
GO:0021554	optic nerve development	2/667	13/18866	0.0752448	0.413488	0.376521	EPHB2/NAV2	2	Oli_1
GO:0031115	negative regulation of microtubule polymerization	2/667	13/18866	0.0752448	0.413488	0.376521	EML2/TBCD	2	Oli_1
GO:0043201	response to leucine	2/667	13/18866	0.0752448	0.413488	0.376521	RPTOR/UBR1	2	Oli_1
GO:0048096	chromatin-mediated maintenance of transcription	2/667	13/18866	0.0752448	0.413488	0.376521	ARID1A/PADI2	2	Oli_1
GO:0048715	negative regulation of oligodendrocyte differentiation	2/667	13/18866	0.0752448	0.413488	0.376521	DAAM2/TMEM98	2	Oli_1
GO:0061430	bone trabecula morphogenesis	2/667	13/18866	0.0752448	0.413488	0.376521	GREM1/SEMA4D	2	Oli_1
GO:0099640	axo-dendritic protein transport	2/667	13/18866	0.0752448	0.413488	0.376521	DLG2/KIF5C	2	Oli_1
GO:1900025	negative regulation of substrate adhesion-dependent cell spreading	2/667	13/18866	0.0752448	0.413488	0.376521	CORO1C/KANK1	2	Oli_1
GO:1901096	regulation of autophagosome maturation	2/667	13/18866	0.0752448	0.413488	0.376521	CLEC16A/UVRAG	2	Oli_1
GO:1902306	negative regulation of sodium ion transmembrane transport	2/667	13/18866	0.0752448	0.413488	0.376521	COMMD1/STK39	2	Oli_1
GO:1905244	regulation of modification of synaptic structure	2/667	13/18866	0.0752448	0.413488	0.376521	ABL1/TIAM1	2	Oli_1
GO:2000009	negative regulation of protein localization to cell surface	2/667	13/18866	0.0752448	0.413488	0.376521	ACTN2/COMMD1	2	Oli_1
GO:0045931	positive regulation of mitotic cell cycle	10/667	168/18866	0.0752485	0.413488	0.376521	ABL1/CUL4A/INSR/MEIS2/NSMCE2/PAFAH1B1/PTPN11/RAD51B/RPTOR/SLF2	10	Oli_1
GO:0006892	post-Golgi vesicle-mediated transport	7/667	104/18866	0.0755958	0.414562	0.3775	COMMD1/DNM2/DOP1A/KIF13A/RABEP1/SORT1/VPS35L	7	Oli_1
GO:0043279	response to alkaloid	7/667	104/18866	0.0755958	0.414562	0.3775	ATG7/BCL2L1/DNM2/DNMT3A/PPP2R2A/SLC6A1/TIAM1	7	Oli_1
GO:0048593	camera-type eye morphogenesis	8/667	125/18866	0.0757652	0.415075	0.377966	ARID1A/EPHB2/HIPK2/KDM2B/MEIS1/PHACTR4/PTPRM/ZHX2	8	Oli_1
GO:0007254	JNK cascade	12/667	213/18866	0.0761842	0.416952	0.379675	HIPK2/IRAK2/ITCH/MAP4K4/MINK1/PAFAH1B1/PHLPP1/RASSF2/SASH1/STK3/TAOK3/TIAM1	12	Oli_1
GO:1901990	regulation of mitotic cell cycle phase transition	22/667	448/18866	0.0763172	0.417262	0.379958	AKAP9/ANAPC16/BCL2/CDC14B/CDK5RAP2/CDK6/CRADD/CUL4A/FBXL7/GIGYF2/MAD1L1/NDE1/NSMCE2/PAFAH1B1/PKD2/PRMT2/PSME4/RAD51B/RPTOR/SDCCAG8/TAOK3/UBE2E1	22	Oli_1
GO:0030279	negative regulation of ossification	6/667	84/18866	0.0768351	0.419254	0.381772	BCL2/CDK6/GREM1/HDAC4/SEMA4D/SMURF1	6	Oli_1
GO:0045913	positive regulation of carbohydrate metabolic process	6/667	84/18866	0.0768351	0.419254	0.381772	FOXO1/INSR/KAT2B/P2RX7/PFKFB3/PSEN1	6	Oli_1
GO:1904064	positive regulation of cation transmembrane transport	9/667	147/18866	0.0772463	0.421077	0.383432	ABL1/ACTN2/AKAP6/AKAP9/CNKSR3/DNM2/EPHB2/NIPSNAP2/PKD2	9	Oli_1
GO:0052126	movement in host environment	10/667	169/18866	0.0775926	0.422543	0.384767	CDH1/GSN/ITCH/ITGA2/NCAM1/NPC1/SLC20A2/TRIM62/UVRAG/WWP2	10	Oli_1
GO:0032868	response to insulin	15/667	283/18866	0.0784363	0.426016	0.387929	CPEB1/FOXO1/GAB1/GRB10/INSR/KANK1/KAT2B/PRKCQ/PTPN11/PTPRE/SIK2/SLC27A1/SMARCC1/SOGA1/SORT1	15	Oli_1
GO:1902414	protein localization to cell junction	7/667	105/18866	0.0786636	0.426016	0.387929	ANKS1B/DLG1/DLG2/JAM3/KIF5C/MAPT/TJP1	7	Oli_1
GO:0048538	thymus development	4/667	46/18866	0.0787268	0.426016	0.387929	ABL1/BCL2/MAD1L1/PSEN1	4	Oli_1
GO:0051489	regulation of filopodium assembly	4/667	46/18866	0.0787268	0.426016	0.387929	BCAS3/DNM3/PPP1R16B/ZMYND8	4	Oli_1
GO:1900744	regulation of p38MAPK cascade	4/667	46/18866	0.0787268	0.426016	0.387929	DLG1/MINK1/PHLPP1/SASH1	4	Oli_1
GO:0032872	regulation of stress-activated MAPK cascade	13/667	237/18866	0.0787541	0.426016	0.387929	DLG1/FOXO1/HIPK2/ITCH/MAP4K4/MINK1/PAFAH1B1/PHLPP1/RASSF2/SASH1/STK3/TAOK3/TIAM1	13	Oli_1
GO:0007611	learning or memory	14/667	260/18866	0.0787763	0.426016	0.387929	ARMCX5-GPRASP2/ATXN1/EPHB2/FYN/INSR/MAPT/MEIS2/PAFAH1B1/PSEN1/RASGRF1/SGK1/SLC24A2/SLC6A1/TANC1	14	Oli_1
GO:0030837	negative regulation of actin filament polymerization	5/667	65/18866	0.0795829	0.429952	0.391514	ADD1/CYRIB/GSN/KANK1/SSH2	5	Oli_1
GO:0071214	cellular response to abiotic stimulus	17/667	331/18866	0.080318	0.432736	0.394049	ARHGEF2/BCL2L1/CAMKMT/CRADD/CREBBP/DNM2/DYSF/EFHD1/GNB1/HDAC4/ITGA2/PIEZO2/PKD2/PTPN11/PTPRK/RHBDD1/STK39	17	Oli_1
GO:0104004	cellular response to environmental stimulus	17/667	331/18866	0.080318	0.432736	0.394049	ARHGEF2/BCL2L1/CAMKMT/CRADD/CREBBP/DNM2/DYSF/EFHD1/GNB1/HDAC4/ITGA2/PIEZO2/PKD2/PTPN11/PTPRK/RHBDD1/STK39	17	Oli_1
GO:0043297	apical junction assembly	6/667	85/18866	0.0803359	0.432736	0.394049	CBFB/DLG1/MPP5/STRN/TBCD/TJP1	6	Oli_1
GO:0001782	B cell homeostasis	3/667	29/18866	0.0815078	0.438185	0.39901	ABL1/BCL2/DOCK10	3	Oli_1
GO:0061099	negative regulation of protein tyrosine kinase activity	3/667	29/18866	0.0815078	0.438185	0.39901	PSEN1/SNX6/SRCIN1	3	Oli_1
GO:0071248	cellular response to metal ion	11/667	193/18866	0.0816506	0.438476	0.399275	ADD1/BACE1/CDH1/CLIC4/CPNE2/DLG2/GSN/IQGAP1/PKD2/RASAL1/SYT9	11	Oli_1
GO:0071868	cellular response to monoamine stimulus	7/667	106/18866	0.0818029	0.438476	0.399275	ABL1/ADCY5/CHRM5/DNM2/GNAO1/GNB1/PDE4B	7	Oli_1
GO:0071870	cellular response to catecholamine stimulus	7/667	106/18866	0.0818029	0.438476	0.399275	ABL1/ADCY5/CHRM5/DNM2/GNAO1/GNB1/PDE4B	7	Oli_1
GO:0045785	positive regulation of cell adhesion	21/667	428/18866	0.0823774	0.440462	0.401084	ABL1/CBFB/CDK6/DNM2/DOCK1/DOCK5/DYSF/CYRIB/FRMD5/FYN/IQGAP1/ITGA2/MAP4K4/MEGF10/PREX1/PRKCQ/PTPN11/PTPRJ/RIN2/TJP1/ZBTB16	21	Oli_1
GO:0030307	positive regulation of cell growth	10/667	171/18866	0.0824153	0.440462	0.401084	AKAP6/BCL2/ITSN2/KDM2B/MAPT/PAFAH1B1/RASAL1/RPTOR/SEMA4D/SMURF1	10	Oli_1
GO:0051302	regulation of cell division	10/667	171/18866	0.0824153	0.440462	0.401084	BCL2L1/CDC14B/FGF1/FGFR2/GAREM1/KIF13A/PKP4/RAB11FIP3/RAB11FIP4/UVRAG	10	Oli_1
GO:0042551	neuron maturation	4/667	47/18866	0.0837652	0.445854	0.405994	BCL2/FARP2/GLDN/NFASC	4	Oli_1
GO:0070849	response to epidermal growth factor	4/667	47/18866	0.0837652	0.445854	0.405994	GAREM1/IQGAP1/PDE8A/PTPN11	4	Oli_1
GO:1903115	regulation of actin filament-based movement	4/667	47/18866	0.0837652	0.445854	0.405994	AKAP9/CTNNA3/DLG1/PDE4B	4	Oli_1
GO:0001776	leukocyte homeostasis	6/667	86/18866	0.0839246	0.445854	0.405994	ABL1/BCL2/DOCK10/JAM3/P2RX7/PDE4B	6	Oli_1
GO:0140014	mitotic nuclear division	15/667	286/18866	0.0839861	0.445854	0.405994	CDC14B/CDK5RAP2/CLASP2/DIS3L2/INSR/MAD1L1/NDE1/NSMCE2/PDS5A/PIBF1/POGZ/PPP2R2D/SLF2/TOGARAM1/TOM1L2	15	Oli_1
GO:0045637	regulation of myeloid cell differentiation	14/667	263/18866	0.0846046	0.445854	0.405994	AGO3/CBFB/CDK6/CREBBP/CUL4A/FAXDC2/KAT2B/MEIS1/MEIS2/PRKCQ/RASSF2/STAT3/TNRC6C/ZBTB16	14	Oli_1
GO:0070302	regulation of stress-activated protein kinase signaling cascade	13/667	240/18866	0.084882	0.445854	0.405994	DLG1/FOXO1/HIPK2/ITCH/MAP4K4/MINK1/PAFAH1B1/PHLPP1/RASSF2/SASH1/STK3/TAOK3/TIAM1	13	Oli_1
GO:0002244	hematopoietic progenitor cell differentiation	10/667	172/18866	0.0848941	0.445854	0.405994	ABL1/BCL2/CBFB/CDK6/EML1/ITCH/JAM3/PSEN1/PSME4/SIPA1L3	10	Oli_1
GO:0034404	nucleobase-containing small molecule biosynthetic process	7/667	107/18866	0.0850134	0.445854	0.405994	AMPD3/FHIT/PDE1A/PDE4B/PDE7A/PDE8A/PRTFDC1	7	Oli_1
GO:0043266	regulation of potassium ion transport	7/667	107/18866	0.0850134	0.445854	0.405994	ACTN2/AKAP6/AKAP9/DLG1/DNM2/STK39/WWP2	7	Oli_1
GO:0050905	neuromuscular process	7/667	107/18866	0.0850134	0.445854	0.405994	ABL1/ADCY5/AGTPBP1/BACE1/GIGYF2/GRID2/PAFAH1B1	7	Oli_1
GO:0035264	multicellular organism growth	9/667	150/18866	0.0851123	0.445854	0.405994	ADD1/ANKRD11/BCL2/CLIC4/GIGYF2/KDM6A/PTPN11/SH3PXD2B/STAT3	9	Oli_1
GO:0007175	negative regulation of epidermal growth factor-activated receptor activity	2/667	14/18866	0.0857915	0.445854	0.405994	PSEN1/SNX6	2	Oli_1
GO:0014841	skeletal muscle satellite cell proliferation	2/667	14/18866	0.0857915	0.445854	0.405994	MEGF10/STAT3	2	Oli_1
GO:0014854	response to inactivity	2/667	14/18866	0.0857915	0.445854	0.405994	FBXO32/HDAC4	2	Oli_1
GO:0014874	response to stimulus involved in regulation of muscle adaptation	2/667	14/18866	0.0857915	0.445854	0.405994	FBXO32/HDAC4	2	Oli_1
GO:0035791	platelet-derived growth factor receptor-beta signaling pathway	2/667	14/18866	0.0857915	0.445854	0.405994	ABL1/HIP1	2	Oli_1
GO:0036295	cellular response to increased oxygen levels	2/667	14/18866	0.0857915	0.445854	0.405994	ATG7/FOXO1	2	Oli_1
GO:0046037	GMP metabolic process	2/667	14/18866	0.0857915	0.445854	0.405994	DLG1/DLG2	2	Oli_1
GO:0046462	monoacylglycerol metabolic process	2/667	14/18866	0.0857915	0.445854	0.405994	ABHD12/ABHD6	2	Oli_1
GO:0046512	sphingosine biosynthetic process	2/667	14/18866	0.0857915	0.445854	0.405994	ACER3/SPTLC2	2	Oli_1
GO:0046520	sphingoid biosynthetic process	2/667	14/18866	0.0857915	0.445854	0.405994	ACER3/SPTLC2	2	Oli_1
GO:0047484	regulation of response to osmotic stress	2/667	14/18866	0.0857915	0.445854	0.405994	ARHGEF2/EFHD1	2	Oli_1
GO:0051547	regulation of keratinocyte migration	2/667	14/18866	0.0857915	0.445854	0.405994	MAP4K4/MAPRE2	2	Oli_1
GO:0051645	Golgi localization	2/667	14/18866	0.0857915	0.445854	0.405994	HOOK3/UVRAG	2	Oli_1
GO:0060211	regulation of nuclear-transcribed mRNA poly(A) tail shortening	2/667	14/18866	0.0857915	0.445854	0.405994	AGO2/TNRC6C	2	Oli_1
GO:0090239	regulation of histone H4 acetylation	2/667	14/18866	0.0857915	0.445854	0.405994	ARRB1/IWS1	2	Oli_1
GO:1900452	regulation of long-term synaptic depression	2/667	14/18866	0.0857915	0.445854	0.405994	GRID2/MAPT	2	Oli_1
GO:1903799	negative regulation of production of miRNAs involved in gene silencing by miRNA	2/667	14/18866	0.0857915	0.445854	0.405994	NCOR2/STAT3	2	Oli_1
GO:0043406	positive regulation of MAP kinase activity	14/667	264/18866	0.0866067	0.449663	0.409462	ARRB1/FGF1/INSR/IQGAP1/IRAK2/KIDINS220/KSR1/P2RX7/PSEN1/PTPN11/SASH1/STK39/TAOK3/TIAM1	14	Oli_1
GO:0071805	potassium ion transmembrane transport	12/667	218/18866	0.0869348	0.450938	0.410623	ACTN2/AKAP6/AKAP9/DLG1/DNM2/KCNH8/KCNMB4/PKD2/SLC24A2/SLC9A9/STK39/WWP2	12	Oli_1
GO:0032535	regulation of cellular component size	19/667	383/18866	0.0875332	0.453531	0.412984	ABL1/ACTN2/ADD1/DCC/DEPTOR/DLG1/DNM2/CYRIB/GSN/KANK1/MAPT/P2RX7/PAFAH1B1/PREX1/RPTOR/SEMA4D/SEMA6A/SNX9/SSH2	19	Oli_1
GO:1903363	negative regulation of cellular protein catabolic process	6/667	87/18866	0.0876007	0.453531	0.412984	CLEC16A/FHIT/HIPK2/PSEN1/RYBP/SMARCC1	6	Oli_1
GO:2001056	positive regulation of cysteine-type endopeptidase activity	9/667	151/18866	0.087837	0.453894	0.413314	ARRB1/CRADD/DLC1/FYN/GSN/HIP1/MAPT/ST18/UACA	9	Oli_1
GO:0007040	lysosome organization	5/667	67/18866	0.0880032	0.453894	0.413314	HOOK3/P2RX7/SPG11/TFEB/TMEM165	5	Oli_1
GO:0051965	positive regulation of synapse assembly	5/667	67/18866	0.0880032	0.453894	0.413314	ARMCX5-GPRASP2/EPHB2/GRID2/SEMA4D/SYNDIG1	5	Oli_1
GO:0080171	lytic vacuole organization	5/667	67/18866	0.0880032	0.453894	0.413314	HOOK3/P2RX7/SPG11/TFEB/TMEM165	5	Oli_1
GO:0003401	axis elongation	3/667	30/18866	0.0882916	0.454095	0.413498	FGF1/FGFR2/MAGI2	3	Oli_1
GO:0046337	phosphatidylethanolamine metabolic process	3/667	30/18866	0.0882916	0.454095	0.413498	CHKA/NAPEPLD/SLC27A1	3	Oli_1
GO:0051491	positive regulation of filopodium assembly	3/667	30/18866	0.0882916	0.454095	0.413498	BCAS3/DNM3/ZMYND8	3	Oli_1
GO:0031330	negative regulation of cellular catabolic process	14/667	265/18866	0.0886387	0.455376	0.414664	ACACB/ATG7/BCL2/CLEC16A/FHIT/FOXK2/HIPK2/METTL16/NPC1/PSEN1/PTK2/RYBP/SMARCC1/STAT3	14	Oli_1
GO:0008206	bile acid metabolic process	4/667	48/18866	0.0889575	0.455376	0.414664	CYP27A1/NPC1/OSBPL1A/OSBPL9	4	Oli_1
GO:0016574	histone ubiquitination	4/667	48/18866	0.0889575	0.455376	0.414664	KDM2B/PCGF5/RYBP/UBE2E1	4	Oli_1
GO:0042220	response to cocaine	4/667	48/18866	0.0889575	0.455376	0.414664	DNM2/DNMT3A/SLC6A1/TIAM1	4	Oli_1
GO:0099637	neurotransmitter receptor transport	4/667	48/18866	0.0889575	0.455376	0.414664	DNM2/DNM3/HIP1/KIF5C	4	Oli_1
GO:0010469	regulation of signaling receptor activity	10/667	174/18866	0.0899864	0.457536	0.416631	ACTN2/AKAP9/DLG1/DLG2/EPHB2/GREM1/MINK1/PSEN1/RASGRF1/SNX6	10	Oli_1
GO:0006090	pyruvate metabolic process	9/667	152/18866	0.090613	0.457536	0.416631	FOXK2/GPI/HDAC4/INSR/NUP160/P2RX7/PFKFB3/PSEN1/STAT3	9	Oli_1
GO:0006066	alcohol metabolic process	19/667	385/18866	0.0909177	0.457536	0.416631	ABCG1/ACACB/ACER3/ACSS2/CHKA/CYP27A1/DYSF/FDFT1/FGF1/LMF1/LSS/MTMR7/NAPEPLD/NPC1/OSBPL1A/PLPP1/SPTLC2/SREBF2/SYNJ2	19	Oli_1
GO:0032410	negative regulation of transporter activity	6/667	88/18866	0.0913637	0.457536	0.416631	ACTN2/DYSF/EPHB2/PKD2/STK39/WWP2	6	Oli_1
GO:0046470	phosphatidylcholine metabolic process	6/667	88/18866	0.0913637	0.457536	0.416631	CHKA/ENPP2/MBOAT2/PLA2G4C/SLC27A1/SLC44A1	6	Oli_1
GO:0016239	positive regulation of macroautophagy	5/667	68/18866	0.0923805	0.457536	0.416631	CLEC16A/PIP4K2A/SMURF1/SPTLC2/UVRAG	5	Oli_1
GO:0051298	centrosome duplication	5/667	68/18866	0.0923805	0.457536	0.416631	C10orf90/CDK5RAP2/KAT2B/NDE1/PKD2	5	Oli_1
GO:0032434	regulation of proteasomal ubiquitin-dependent protein catabolic process	8/667	131/18866	0.093299	0.457536	0.416631	ANKIB1/CLEC16A/COMMD1/FHIT/PSEN1/RNF144A/RYBP/SMARCC1	8	Oli_1
GO:0045667	regulation of osteoblast differentiation	8/667	131/18866	0.093299	0.457536	0.416631	CDK6/FGFR2/GREM1/HDAC4/PTK2/RASSF2/SEMA4D/SMOC1	8	Oli_1
GO:0006654	phosphatidic acid biosynthetic process	4/667	49/18866	0.0943009	0.457536	0.416631	AGPAT4/DGKD/PLD1/SLC27A1	4	Oli_1
GO:0018198	peptidyl-cysteine modification	4/667	49/18866	0.0943009	0.457536	0.416631	NCOA7/ZDHHC11B/ZDHHC14/ZDHHC20	4	Oli_1
GO:0034260	negative regulation of GTPase activity	4/667	49/18866	0.0943009	0.457536	0.416631	ARRB1/BCAS3/IQGAP1/SH3BP4	4	Oli_1
GO:0035196	production of miRNAs involved in gene silencing by miRNA	4/667	49/18866	0.0943009	0.457536	0.416631	AGO2/AGO3/NCOR2/STAT3	4	Oli_1
GO:0047496	vesicle transport along microtubule	4/667	49/18866	0.0943009	0.457536	0.416631	KIF13A/KIF1B/NDE1/PAFAH1B1	4	Oli_1
GO:0060070	canonical Wnt signaling pathway	17/667	339/18866	0.0946303	0.457536	0.416631	CCNY/DAAM2/DIXDC1/FGFR2/FOXO1/GREM1/INVS/KANK1/KDM6A/LGR5/PSEN1/PSME4/RECK/RNF220/STK3/TBL1X/TMEM131L	17	Oli_1
GO:0033673	negative regulation of kinase activity	14/667	268/18866	0.0949134	0.457536	0.416631	ABL1/CORO1C/DEPTOR/DUSP16/EPHB2/KAT2B/MAPT/PRKAR2A/PSEN1/PTPRJ/RPTOR/SNX6/SRCIN1/TAOK3	14	Oli_1
GO:0007041	lysosomal transport	7/667	110/18866	0.0950703	0.457536	0.416631	CLEC16A/HOOK3/KIF13A/NPC1/SORT1/STX8/VPS53	7	Oli_1
GO:0071867	response to monoamine	7/667	110/18866	0.0950703	0.457536	0.416631	ABL1/ADCY5/CHRM5/DNM2/GNAO1/GNB1/PDE4B	7	Oli_1
GO:0071869	response to catecholamine	7/667	110/18866	0.0950703	0.457536	0.416631	ABL1/ADCY5/CHRM5/DNM2/GNAO1/GNB1/PDE4B	7	Oli_1
GO:0014044	Schwann cell development	3/667	31/18866	0.0953038	0.457536	0.416631	FA2H/MPP5/SH3TC2	3	Oli_1
GO:0046856	phosphatidylinositol dephosphorylation	3/667	31/18866	0.0953038	0.457536	0.416631	CHRM5/MTMR7/SYNJ2	3	Oli_1
GO:0050858	negative regulation of antigen receptor-mediated signaling pathway	3/667	31/18866	0.0953038	0.457536	0.416631	CD22/ELF1/PTPRJ	3	Oli_1
GO:0099068	postsynapse assembly	3/667	31/18866	0.0953038	0.457536	0.416631	EPHB2/GRID2/MAGI2	3	Oli_1
GO:0016050	vesicle organization	17/667	340/18866	0.0965261	0.457536	0.416631	BCL2/CORO1C/DNM2/DNM3/DYSF/HOOK3/KIF13A/MYO18A/P2RX7/PAFAH1B1/SORT1/SPG11/STX8/SYT9/TRAPPC10/TRAPPC9/UVRAG	17	Oli_1
GO:0001845	phagolysosome assembly	2/667	15/18866	0.0967488	0.457536	0.416631	P2RX7/SPG11	2	Oli_1
GO:0006646	phosphatidylethanolamine biosynthetic process	2/667	15/18866	0.0967488	0.457536	0.416631	CHKA/SLC27A1	2	Oli_1
GO:0014856	skeletal muscle cell proliferation	2/667	15/18866	0.0967488	0.457536	0.416631	MEGF10/STAT3	2	Oli_1
GO:0031054	pre-miRNA processing	2/667	15/18866	0.0967488	0.457536	0.416631	AGO2/AGO3	2	Oli_1
GO:0033623	regulation of integrin activation	2/667	15/18866	0.0967488	0.457536	0.416631	FARP2/JAM3	2	Oli_1
GO:0033689	negative regulation of osteoblast proliferation	2/667	15/18866	0.0967488	0.457536	0.416631	BCL2/GREM1	2	Oli_1
GO:0035435	phosphate ion transmembrane transport	2/667	15/18866	0.0967488	0.457536	0.416631	ANKH/SLC20A2	2	Oli_1
GO:0038065	collagen-activated signaling pathway	2/667	15/18866	0.0967488	0.457536	0.416631	COL4A5/ITGA2	2	Oli_1
GO:0043101	purine-containing compound salvage	2/667	15/18866	0.0967488	0.457536	0.416631	AMPD3/PRTFDC1	2	Oli_1
GO:0043374	CD8-positive, alpha-beta T cell differentiation	2/667	15/18866	0.0967488	0.457536	0.416631	BCL2/CBFB	2	Oli_1
GO:0045820	negative regulation of glycolytic process	2/667	15/18866	0.0967488	0.457536	0.416631	HDAC4/STAT3	2	Oli_1
GO:0046606	negative regulation of centrosome cycle	2/667	15/18866	0.0967488	0.457536	0.416631	CDK5RAP2/KAT2B	2	Oli_1
GO:0055057	neuroblast division	2/667	15/18866	0.0967488	0.457536	0.416631	ARHGEF2/FGFR2	2	Oli_1
GO:0060134	prepulse inhibition	2/667	15/18866	0.0967488	0.457536	0.416631	BACE1/GRID2	2	Oli_1
GO:0071474	cellular hyperosmotic response	2/667	15/18866	0.0967488	0.457536	0.416631	ARHGEF2/EFHD1	2	Oli_1
GO:0071801	regulation of podosome assembly	2/667	15/18866	0.0967488	0.457536	0.416631	ARHGEF2/GSN	2	Oli_1
GO:0099171	presynaptic modulation of chemical synaptic transmission	2/667	15/18866	0.0967488	0.457536	0.416631	FBXL20/SYT9	2	Oli_1
GO:1902043	positive regulation of extrinsic apoptotic signaling pathway via death domain receptors	2/667	15/18866	0.0967488	0.457536	0.416631	FAF1/STK3	2	Oli_1
GO:0050854	regulation of antigen receptor-mediated signaling pathway	5/667	69/18866	0.0968677	0.457536	0.416631	CBFB/CD22/ELF1/ELF2/PTPRJ	5	Oli_1
GO:0006469	negative regulation of protein kinase activity	13/667	246/18866	0.0980164	0.457536	0.416631	ABL1/CORO1C/DEPTOR/DUSP16/EPHB2/KAT2B/PRKAR2A/PSEN1/PTPRJ/RPTOR/SNX6/SRCIN1/TAOK3	13	Oli_1
GO:0045930	negative regulation of mitotic cell cycle	17/667	341/18866	0.0984458	0.457536	0.416631	ABL1/BCL2/BCL2L1/CDC14B/CDK5RAP2/CDK6/CRADD/DLG1/FBXL7/GIGYF2/MAD1L1/MAGI2/PKD2/PRMT2/PSME4/TAOK3/TOM1L2	17	Oli_1
GO:0061387	regulation of extent of cell growth	7/667	111/18866	0.0985632	0.457536	0.416631	ABL1/DCC/DNM2/MAPT/PAFAH1B1/SEMA4D/SEMA6A	7	Oli_1
GO:1903509	liposaccharide metabolic process	7/667	111/18866	0.0985632	0.457536	0.416631	AOAH/FA2H/GLTP/PIGU/ST3GAL4/SUMF1/UGT8	7	Oli_1
GO:0043044	ATP-dependent chromatin remodeling	6/667	90/18866	0.0991477	0.457536	0.416631	ARID1A/CECR2/GATAD2B/NASP/PSME4/SMARCC1	6	Oli_1
GO:1903351	cellular response to dopamine	6/667	90/18866	0.0991477	0.457536	0.416631	ABL1/ADCY5/CHRM5/DNM2/GNAO1/GNB1	6	Oli_1
GO:0045017	glycerolipid biosynthetic process	14/667	270/18866	0.0992459	0.457536	0.416631	AGPAT4/CHKA/DGKD/MTMR7/PIGU/PIK3C2B/PIP4K2A/PIP5K1A/PLA2G4C/PLD1/PTPN13/SLC27A1/SLC44A1/SYNJ2	14	Oli_1
GO:0051091	positive regulation of DNA-binding transcription factor activity	14/667	270/18866	0.0992459	0.457536	0.416631	ARHGEF2/CRTC3/GREM1/HDAC4/HIPK2/IRAK2/PRKCQ/ROR1/RPS6KA5/SLCO3A1/STAT3/STK3/TRAPPC9/TRIM62	14	Oli_1
GO:0048754	branching morphogenesis of an epithelial tube	9/667	155/18866	0.0992476	0.457536	0.416631	ABL1/BCL2/CLIC4/DLG1/FGF1/FGFR2/GREB1L/GREM1/PKD2	9	Oli_1
GO:0042177	negative regulation of protein catabolic process	8/667	133/18866	0.0996192	0.457536	0.416631	CLEC16A/DYSF/FHIT/FYN/HIPK2/PSEN1/RYBP/SMARCC1	8	Oli_1
GO:0021695	cerebellar cortex development	4/667	50/18866	0.0997921	0.457536	0.416631	AGTPBP1/GRID2/PTPN11/RERE	4	Oli_1
GO:0043405	regulation of MAP kinase activity	17/667	342/18866	0.100389	0.457536	0.416631	ARRB1/DUSP16/EPHB2/FGF1/INSR/IQGAP1/IRAK2/KIDINS220/KSR1/P2RX7/PSEN1/PTPN11/PTPRJ/SASH1/STK39/TAOK3/TIAM1	17	Oli_1
GO:0001763	morphogenesis of a branching structure	11/667	201/18866	0.101211	0.457536	0.416631	ABL1/BCL2/BTBD7/CLIC4/DLG1/FGF1/FGFR2/GREB1L/GREM1/PKD2/RERE	11	Oli_1
GO:0050795	regulation of behavior	5/667	70/18866	0.101463	0.457536	0.416631	CNTNAP4/HDAC4/NAPEPLD/PER3/STAT3	5	Oli_1
GO:0060828	regulation of canonical Wnt signaling pathway	15/667	295/18866	0.102116	0.457536	0.416631	CCNY/DAAM2/FGFR2/FOXO1/GREM1/INVS/KANK1/LGR5/PSEN1/PSME4/RECK/RNF220/STK3/TBL1X/TMEM131L	15	Oli_1
GO:0010927	cellular component assembly involved in morphogenesis	7/667	112/18866	0.102126	0.457536	0.416631	ACTN2/CLASP2/LDB3/MPP5/NFASC/PAFAH1B1/UGT8	7	Oli_1
GO:0001890	placenta development	9/667	156/18866	0.102228	0.457536	0.416631	ARID1A/ASH1L/BPTF/FGFR2/PKD2/PTK2/STK3/STOX2/TFEB	9	Oli_1
GO:0008360	regulation of cell shape	9/667	156/18866	0.102228	0.457536	0.416631	DLC1/DLG1/FAM171A1/FGD4/FMNL2/FYN/PTK2/SEMA4D/WDPCP	9	Oli_1
GO:0030902	hindbrain development	9/667	156/18866	0.102228	0.457536	0.416631	ABL1/AGTPBP1/BCL2/DLC1/GRID2/KDM2B/PSEN1/PTPN11/RERE	9	Oli_1
GO:0001922	B-1 B cell homeostasis	1/667	3/18866	0.102363	0.457536	0.416631	ABL1	1	Oli_1
GO:0002038	positive regulation of L-glutamate import across plasma membrane	1/667	3/18866	0.102363	0.457536	0.416631	PSEN1	1	Oli_1
GO:0002941	synoviocyte proliferation	1/667	3/18866	0.102363	0.457536	0.416631	NEAT1	1	Oli_1
GO:0003408	optic cup formation involved in camera-type eye development	1/667	3/18866	0.102363	0.457536	0.416631	ARID1A	1	Oli_1
GO:0006208	pyrimidine nucleobase catabolic process	1/667	3/18866	0.102363	0.457536	0.416631	DPYD	1	Oli_1
GO:0006210	thymine catabolic process	1/667	3/18866	0.102363	0.457536	0.416631	DPYD	1	Oli_1
GO:0006211	5-methylcytosine catabolic process	1/667	3/18866	0.102363	0.457536	0.416631	TET3	1	Oli_1
GO:0006667	sphinganine metabolic process	1/667	3/18866	0.102363	0.457536	0.416631	SPTLC2	1	Oli_1
GO:0006679	glucosylceramide biosynthetic process	1/667	3/18866	0.102363	0.457536	0.416631	FA2H	1	Oli_1
GO:0006808	regulation of nitrogen utilization	1/667	3/18866	0.102363	0.457536	0.416631	BCL2	1	Oli_1
GO:0009158	ribonucleoside monophosphate catabolic process	1/667	3/18866	0.102363	0.457536	0.416631	AMPD3	1	Oli_1
GO:0009169	purine ribonucleoside monophosphate catabolic process	1/667	3/18866	0.102363	0.457536	0.416631	AMPD3	1	Oli_1
GO:0009726	detection of endogenous stimulus	1/667	3/18866	0.102363	0.457536	0.416631	PKD2	1	Oli_1
GO:0010693	negative regulation of alkaline phosphatase activity	1/667	3/18866	0.102363	0.457536	0.416631	SEMA4D	1	Oli_1
GO:0014858	positive regulation of skeletal muscle cell proliferation	1/667	3/18866	0.102363	0.457536	0.416631	STAT3	1	Oli_1
GO:0015787	UDP-glucuronic acid transmembrane transport	1/667	3/18866	0.102363	0.457536	0.416631	SLC35D2	1	Oli_1
GO:0015789	UDP-N-acetylgalactosamine transmembrane transport	1/667	3/18866	0.102363	0.457536	0.416631	SLC35D2	1	Oli_1
GO:0015878	biotin transport	1/667	3/18866	0.102363	0.457536	0.416631	SLC27A1	1	Oli_1
GO:0016476	regulation of embryonic cell shape	1/667	3/18866	0.102363	0.457536	0.416631	WDPCP	1	Oli_1
GO:0019050	suppression by virus of host apoptotic process	1/667	3/18866	0.102363	0.457536	0.416631	BCL2L1	1	Oli_1
GO:0019857	5-methylcytosine metabolic process	1/667	3/18866	0.102363	0.457536	0.416631	TET3	1	Oli_1
GO:0019859	thymine metabolic process	1/667	3/18866	0.102363	0.457536	0.416631	DPYD	1	Oli_1
GO:0019860	uracil metabolic process	1/667	3/18866	0.102363	0.457536	0.416631	DPYD	1	Oli_1
GO:0021564	vagus nerve development	1/667	3/18866	0.102363	0.457536	0.416631	NAV2	1	Oli_1
GO:0021590	cerebellum maturation	1/667	3/18866	0.102363	0.457536	0.416631	RERE	1	Oli_1
GO:0021699	cerebellar cortex maturation	1/667	3/18866	0.102363	0.457536	0.416631	RERE	1	Oli_1
GO:0021747	cochlear nucleus development	1/667	3/18866	0.102363	0.457536	0.416631	BCL2	1	Oli_1
GO:0021847	ventricular zone neuroblast division	1/667	3/18866	0.102363	0.457536	0.416631	FGFR2	1	Oli_1
GO:0021914	negative regulation of smoothened signaling pathway involved in ventral spinal cord patterning	1/667	3/18866	0.102363	0.457536	0.416631	TULP3	1	Oli_1
GO:0021965	spinal cord ventral commissure morphogenesis	1/667	3/18866	0.102363	0.457536	0.416631	DCC	1	Oli_1
GO:0023016	signal transduction by trans-phosphorylation	1/667	3/18866	0.102363	0.457536	0.416631	STK39	1	Oli_1
GO:0032484	Ral protein signal transduction	1/667	3/18866	0.102363	0.457536	0.416631	RALGPS1	1	Oli_1
GO:0032485	regulation of Ral protein signal transduction	1/667	3/18866	0.102363	0.457536	0.416631	RALGPS1	1	Oli_1
GO:0033227	dsRNA transport	1/667	3/18866	0.102363	0.457536	0.416631	RFTN2	1	Oli_1
GO:0033563	dorsal/ventral axon guidance	1/667	3/18866	0.102363	0.457536	0.416631	DCC	1	Oli_1
GO:0033624	negative regulation of integrin activation	1/667	3/18866	0.102363	0.457536	0.416631	JAM3	1	Oli_1
GO:0035166	post-embryonic hemopoiesis	1/667	3/18866	0.102363	0.457536	0.416631	MYO1E	1	Oli_1
GO:0038098	sequestering of BMP from receptor via BMP binding	1/667	3/18866	0.102363	0.457536	0.416631	GREM1	1	Oli_1
GO:0039519	modulation by virus of host autophagy	1/667	3/18866	0.102363	0.457536	0.416631	ATG7	1	Oli_1
GO:0042478	regulation of eye photoreceptor cell development	1/667	3/18866	0.102363	0.457536	0.416631	TUG1	1	Oli_1
GO:0043988	histone H3-S28 phosphorylation	1/667	3/18866	0.102363	0.457536	0.416631	RPS6KA5	1	Oli_1
GO:0044725	chromatin reprogramming in the zygote	1/667	3/18866	0.102363	0.457536	0.416631	TET3	1	Oli_1
GO:0045204	MAPK export from nucleus	1/667	3/18866	0.102363	0.457536	0.416631	DUSP16	1	Oli_1
GO:0046056	dADP metabolic process	1/667	3/18866	0.102363	0.457536	0.416631	AK5	1	Oli_1
GO:0046121	deoxyribonucleoside catabolic process	1/667	3/18866	0.102363	0.457536	0.416631	DPYD	1	Oli_1
GO:0046668	regulation of retinal cell programmed cell death	1/667	3/18866	0.102363	0.457536	0.416631	BCL2	1	Oli_1
GO:0048627	myoblast development	1/667	3/18866	0.102363	0.457536	0.416631	MEGF10	1	Oli_1
GO:0051025	negative regulation of immunoglobulin secretion	1/667	3/18866	0.102363	0.457536	0.416631	CD22	1	Oli_1
GO:0051684	maintenance of Golgi location	1/667	3/18866	0.102363	0.457536	0.416631	UVRAG	1	Oli_1
GO:0060327	cytoplasmic actin-based contraction involved in cell motility	1/667	3/18866	0.102363	0.457536	0.416631	LIMCH1	1	Oli_1
GO:0060523	prostate epithelial cord elongation	1/667	3/18866	0.102363	0.457536	0.416631	FGFR2	1	Oli_1
GO:0060594	mammary gland specification	1/667	3/18866	0.102363	0.457536	0.416631	FGFR2	1	Oli_1
GO:0060648	mammary gland bud morphogenesis	1/667	3/18866	0.102363	0.457536	0.416631	FGFR2	1	Oli_1
GO:0070447	positive regulation of oligodendrocyte progenitor proliferation	1/667	3/18866	0.102363	0.457536	0.416631	LRP2	1	Oli_1
GO:0071596	ubiquitin-dependent protein catabolic process via the N-end rule pathway	1/667	3/18866	0.102363	0.457536	0.416631	UBR1	1	Oli_1
GO:0072194	kidney smooth muscle tissue development	1/667	3/18866	0.102363	0.457536	0.416631	PKD2	1	Oli_1
GO:0090135	actin filament branching	1/667	3/18866	0.102363	0.457536	0.416631	ABL1	1	Oli_1
GO:0090176	microtubule cytoskeleton organization involved in establishment of planar polarity	1/667	3/18866	0.102363	0.457536	0.416631	PAFAH1B1	1	Oli_1
GO:0097017	renal protein absorption	1/667	3/18866	0.102363	0.457536	0.416631	GSN	1	Oli_1
GO:0098989	NMDA selective glutamate receptor signaling pathway	1/667	3/18866	0.102363	0.457536	0.416631	TIAM1	1	Oli_1
GO:0099557	trans-synaptic signaling by trans-synaptic complex, modulating synaptic transmission	1/667	3/18866	0.102363	0.457536	0.416631	EPHB2	1	Oli_1
GO:0099575	regulation of protein catabolic process at presynapse, modulating synaptic transmission	1/667	3/18866	0.102363	0.457536	0.416631	FBXL20	1	Oli_1
GO:0150007	clathrin-dependent synaptic vesicle endocytosis	1/667	3/18866	0.102363	0.457536	0.416631	ITSN2	1	Oli_1
GO:1900450	negative regulation of glutamate receptor signaling pathway	1/667	3/18866	0.102363	0.457536	0.416631	EPHB2	1	Oli_1
GO:1901645	regulation of synoviocyte proliferation	1/667	3/18866	0.102363	0.457536	0.416631	NEAT1	1	Oli_1
GO:1902174	positive regulation of keratinocyte apoptotic process	1/667	3/18866	0.102363	0.457536	0.416631	GSN	1	Oli_1
GO:1902309	negative regulation of peptidyl-serine dephosphorylation	1/667	3/18866	0.102363	0.457536	0.416631	PPP1R16B	1	Oli_1
GO:1902897	regulation of postsynaptic density protein 95 clustering	1/667	3/18866	0.102363	0.457536	0.416631	ZMYND8	1	Oli_1
GO:1902988	neurofibrillary tangle assembly	1/667	3/18866	0.102363	0.457536	0.416631	MAPT	1	Oli_1
GO:1903445	protein transport from ciliary membrane to plasma membrane	1/667	3/18866	0.102363	0.457536	0.416631	RILPL1	1	Oli_1
GO:1903577	cellular response to L-arginine	1/667	3/18866	0.102363	0.457536	0.416631	CASTOR3	1	Oli_1
GO:1903614	negative regulation of protein tyrosine phosphatase activity	1/667	3/18866	0.102363	0.457536	0.416631	MGAT5	1	Oli_1
GO:1904217	regulation of CDP-diacylglycerol-serine O-phosphatidyltransferase activity	1/667	3/18866	0.102363	0.457536	0.416631	SERINC5	1	Oli_1
GO:1904219	positive regulation of CDP-diacylglycerol-serine O-phosphatidyltransferase activity	1/667	3/18866	0.102363	0.457536	0.416631	SERINC5	1	Oli_1
GO:1904222	positive regulation of serine C-palmitoyltransferase activity	1/667	3/18866	0.102363	0.457536	0.416631	SERINC5	1	Oli_1
GO:1904616	regulation of actin binding	1/667	3/18866	0.102363	0.457536	0.416631	ABL1	1	Oli_1
GO:1904694	negative regulation of vascular associated smooth muscle contraction	1/667	3/18866	0.102363	0.457536	0.416631	DOCK5	1	Oli_1
GO:1905167	positive regulation of lysosomal protein catabolic process	1/667	3/18866	0.102363	0.457536	0.416631	LRP2	1	Oli_1
GO:1905429	response to glycine	1/667	3/18866	0.102363	0.457536	0.416631	FYN	1	Oli_1
GO:1905555	positive regulation blood vessel branching	1/667	3/18866	0.102363	0.457536	0.416631	ABL1	1	Oli_1
GO:1990074	polyuridylation-dependent mRNA catabolic process	1/667	3/18866	0.102363	0.457536	0.416631	DIS3L2	1	Oli_1
GO:1990166	protein localization to site of double-strand break	1/667	3/18866	0.102363	0.457536	0.416631	SLF2	1	Oli_1
GO:1990456	mitochondrion-endoplasmic reticulum membrane tethering	1/667	3/18866	0.102363	0.457536	0.416631	PACS2	1	Oli_1
GO:2000124	regulation of endocannabinoid signaling pathway	1/667	3/18866	0.102363	0.457536	0.416631	ABHD6	1	Oli_1
GO:2000233	negative regulation of rRNA processing	1/667	3/18866	0.102363	0.457536	0.416631	KAT2B	1	Oli_1
GO:2000327	positive regulation of nuclear receptor transcription coactivator activity	1/667	3/18866	0.102363	0.457536	0.416631	TACC1	1	Oli_1
GO:2000588	positive regulation of platelet-derived growth factor receptor-beta signaling pathway	1/667	3/18866	0.102363	0.457536	0.416631	HIP1	1	Oli_1
GO:2000634	regulation of primary miRNA processing	1/667	3/18866	0.102363	0.457536	0.416631	STAT3	1	Oli_1
GO:2000635	negative regulation of primary miRNA processing	1/667	3/18866	0.102363	0.457536	0.416631	STAT3	1	Oli_1
GO:2000819	regulation of nucleotide-excision repair	1/667	3/18866	0.102363	0.457536	0.416631	CUL4A	1	Oli_1
GO:2001045	negative regulation of integrin-mediated signaling pathway	1/667	3/18866	0.102363	0.457536	0.416631	PHACTR4	1	Oli_1
GO:2001260	regulation of semaphorin-plexin signaling pathway	1/667	3/18866	0.102363	0.457536	0.416631	NCAM1	1	Oli_1
GO:2001293	malonyl-CoA metabolic process	1/667	3/18866	0.102363	0.457536	0.416631	ACACB	1	Oli_1
GO:0021591	ventricular system development	3/667	32/18866	0.102535	0.45793	0.41699	CDK6/CORO1C/KDM2B	3	Oli_1
GO:0043543	protein acylation	13/667	248/18866	0.102655	0.458091	0.417136	ARRB1/CREBBP/DPF3/FOXO1/IWS1/KAT2B/KAT6A/MAPT/RPS6KA5/TRRAP/ZDHHC11B/ZDHHC14/ZDHHC20	13	Oli_1
GO:0043280	positive regulation of cysteine-type endopeptidase activity involved in apoptotic process	8/667	134/18866	0.102868	0.458664	0.417658	ARRB1/CRADD/DLC1/GSN/HIP1/MAPT/ST18/UACA	8	Oli_1
GO:1903350	response to dopamine	6/667	91/18866	0.103167	0.45925	0.418192	ABL1/ADCY5/CHRM5/DNM2/GNAO1/GNB1	6	Oli_1
GO:1904063	negative regulation of cation transmembrane transport	6/667	91/18866	0.103167	0.45925	0.418192	ACTN2/COMMD1/DYSF/EPHB2/PKD2/STK39	6	Oli_1
GO:0046473	phosphatidic acid metabolic process	4/667	51/18866	0.105428	0.46855	0.426661	AGPAT4/DGKD/PLD1/SLC27A1	4	Oli_1
GO:0050885	neuromuscular process controlling balance	4/667	51/18866	0.105428	0.46855	0.426661	ABL1/ADCY5/GIGYF2/PAFAH1B1	4	Oli_1
GO:0044839	cell cycle G2/M phase transition	14/667	273/18866	0.105969	0.470569	0.428499	AKAP9/CCNY/CDC14B/CDK5RAP2/DNM2/FBXL7/NDE1/PAFAH1B1/PPP1R12B/PPP2R2A/PSME4/RAD51B/SDCCAG8/TAOK3	14	Oli_1
GO:0015748	organophosphate ester transport	8/667	135/18866	0.106174	0.471101	0.428983	ABCG1/ANO4/ATP10B/ATP11A/ATP9B/GLTP/P2RX7/SLC25A13	8	Oli_1
GO:0001780	neutrophil homeostasis	2/667	16/18866	0.108075	0.472243	0.430023	JAM3/PDE4B	2	Oli_1
GO:0015812	gamma-aminobutyric acid transport	2/667	16/18866	0.108075	0.472243	0.430023	P2RX7/SLC6A1	2	Oli_1
GO:0042994	cytoplasmic sequestering of transcription factor	2/667	16/18866	0.108075	0.472243	0.430023	FAF1/PKD2	2	Oli_1
GO:0046855	inositol phosphate dephosphorylation	2/667	16/18866	0.108075	0.472243	0.430023	MTMR7/SYNJ2	2	Oli_1
GO:0051444	negative regulation of ubiquitin-protein transferase activity	2/667	16/18866	0.108075	0.472243	0.430023	ABL1/PSEN1	2	Oli_1
GO:0061548	ganglion development	2/667	16/18866	0.108075	0.472243	0.430023	TULP3/UNC5C	2	Oli_1
GO:0070886	positive regulation of calcineurin-NFAT signaling cascade	2/667	16/18866	0.108075	0.472243	0.430023	AKAP6/ERBB3	2	Oli_1
GO:0071732	cellular response to nitric oxide	2/667	16/18866	0.108075	0.472243	0.430023	DNM2/FOXO1	2	Oli_1
GO:0072176	nephric duct development	2/667	16/18866	0.108075	0.472243	0.430023	GREB1L/PKD2	2	Oli_1
GO:0097091	synaptic vesicle clustering	2/667	16/18866	0.108075	0.472243	0.430023	MAGI2/SYNDIG1	2	Oli_1
GO:0099170	postsynaptic modulation of chemical synaptic transmission	2/667	16/18866	0.108075	0.472243	0.430023	CDH1/DCC	2	Oli_1
GO:0106058	positive regulation of calcineurin-mediated signaling	2/667	16/18866	0.108075	0.472243	0.430023	AKAP6/ERBB3	2	Oli_1
GO:1903358	regulation of Golgi organization	2/667	16/18866	0.108075	0.472243	0.430023	AKAP9/DNM2	2	Oli_1
GO:1903729	regulation of plasma membrane organization	2/667	16/18866	0.108075	0.472243	0.430023	DNM2/GSN	2	Oli_1
GO:1903830	magnesium ion transmembrane transport	2/667	16/18866	0.108075	0.472243	0.430023	CNNM2/NIPAL3	2	Oli_1
GO:1904262	negative regulation of TORC1 signaling	2/667	16/18866	0.108075	0.472243	0.430023	CASTOR3/ITFG2	2	Oli_1
GO:1905050	positive regulation of metallopeptidase activity	2/667	16/18866	0.108075	0.472243	0.430023	MBP/STAT3	2	Oli_1
GO:1905874	regulation of postsynaptic density organization	2/667	16/18866	0.108075	0.472243	0.430023	GRID2/ZMYND8	2	Oli_1
GO:2000651	positive regulation of sodium ion transmembrane transporter activity	2/667	16/18866	0.108075	0.472243	0.430023	CNKSR3/DNM2	2	Oli_1
GO:0045927	positive regulation of growth	14/667	274/18866	0.108269	0.472714	0.430453	ACACB/AKAP6/BCL2/FGFR2/INSR/ITSN2/KDM2B/MAPT/PAFAH1B1/RASAL1/RPTOR/SEMA4D/SH3PXD2B/SMURF1	14	Oli_1
GO:0060348	bone development	11/667	204/18866	0.109202	0.475346	0.432849	ANKRD11/FGFR2/GLG1/GREM1/MEIS1/PAFAH1B1/PIP4K2A/PTPN11/SEMA4D/SH3PXD2B/TULP3	11	Oli_1
GO:0048736	appendage development	10/667	181/18866	0.10922	0.475346	0.432849	CREBBP/FGFR2/GREM1/KAT2B/PSEN1/RECK/SMOC1/TULP3/WDPCP/ZBTB16	10	Oli_1
GO:0060173	limb development	10/667	181/18866	0.10922	0.475346	0.432849	CREBBP/FGFR2/GREM1/KAT2B/PSEN1/RECK/SMOC1/TULP3/WDPCP/ZBTB16	10	Oli_1
GO:1905330	regulation of morphogenesis of an epithelium	10/667	181/18866	0.10922	0.475346	0.432849	ABL1/BTBD7/CLASP2/FGF1/GREM1/MAGI2/PSME4/ROR1/SMURF1/TIAM1	10	Oli_1
GO:0022037	metencephalon development	7/667	114/18866	0.109458	0.475624	0.433102	ABL1/AGTPBP1/BCL2/GRID2/PSEN1/PTPN11/RERE	7	Oli_1
GO:0098693	regulation of synaptic vesicle cycle	7/667	114/18866	0.109458	0.475624	0.433102	BACE1/DNM3/FBXL20/MAGI2/PLD1/SLC4A8/SYT9	7	Oli_1
GO:0021696	cerebellar cortex morphogenesis	3/667	33/18866	0.109977	0.476741	0.43412	AGTPBP1/GRID2/PTPN11	3	Oli_1
GO:0090022	regulation of neutrophil chemotaxis	3/667	33/18866	0.109977	0.476741	0.43412	DAPK2/DYSF/JAM3	3	Oli_1
GO:1905048	regulation of metallopeptidase activity	3/667	33/18866	0.109977	0.476741	0.43412	MBP/RECK/STAT3	3	Oli_1
GO:0003407	neural retina development	5/667	72/18866	0.110973	0.478647	0.435855	HIPK2/PSEN1/PTPRM/RAB11FIP4/ZHX2	5	Oli_1
GO:0045600	positive regulation of fat cell differentiation	5/667	72/18866	0.110973	0.478647	0.435855	NAPEPLD/SH3PXD2B/STK3/WDFY2/ZBTB16	5	Oli_1
GO:0070988	demethylation	5/667	72/18866	0.110973	0.478647	0.435855	KDM2A/KDM2B/KDM4B/KDM6A/TET3	5	Oli_1
GO:0045787	positive regulation of cell cycle	19/667	396/18866	0.11103	0.478647	0.435855	ABL1/CCNY/CDC14B/CRADD/CUL4A/FGFR2/GPSM2/INSR/MEIS2/NSMCE2/PAFAH1B1/PKD2/PKP4/PTPN11/RAB11FIP4/RAD51B/RPTOR/SLF2/SRPK2	19	Oli_1
GO:0032330	regulation of chondrocyte differentiation	4/667	52/18866	0.111205	0.478647	0.435855	GLG1/GREM1/PTPN11/ZBTB16	4	Oli_1
GO:0038066	p38MAPK cascade	4/667	52/18866	0.111205	0.478647	0.435855	DLG1/MINK1/PHLPP1/SASH1	4	Oli_1
GO:0046580	negative regulation of Ras protein signal transduction	4/667	52/18866	0.111205	0.478647	0.435855	DLC1/EPHB2/KANK1/RASAL1	4	Oli_1
GO:0051496	positive regulation of stress fiber assembly	4/667	52/18866	0.111205	0.478647	0.435855	ABL1/CCDC88A/LIMCH1/SH3PXD2B	4	Oli_1
GO:0071622	regulation of granulocyte chemotaxis	4/667	52/18866	0.111205	0.478647	0.435855	DAPK2/DYSF/JAM3/PTK2	4	Oli_1
GO:0051235	maintenance of location	16/667	324/18866	0.112992	0.485956	0.442511	ABCG1/ABL1/ACACB/AKAP6/AKAP9/CCDC88A/DYSF/FAF1/GPSM2/GSN/P2RX7/PAFAH1B1/PKD2/PLA2G4C/SREBF2/UVRAG	16	Oli_1
GO:0030177	positive regulation of Wnt signaling pathway	10/667	183/18866	0.115115	0.492587	0.448548	ABL1/DAAM2/DIXDC1/FGFR2/KANK1/LGR5/PSME4/RECK/RNF220/TBL1X	10	Oli_1
GO:0043433	negative regulation of DNA-binding transcription factor activity	10/667	183/18866	0.115115	0.492587	0.448548	ANXA4/ARRB1/COMMD1/FAF1/HDAC4/IRAK2/ITCH/PKD2/PRMT2/WWP2	10	Oli_1
GO:1902036	regulation of hematopoietic stem cell differentiation	5/667	73/18866	0.115884	0.492587	0.448548	ABL1/CBFB/CDK6/ITCH/PSME4	5	Oli_1
GO:0043124	negative regulation of I-kappaB kinase/NF-kappaB signaling	4/667	53/18866	0.11712	0.492587	0.448548	ABL1/ASH1L/OTUD7A/OTUD7B	4	Oli_1
GO:0045668	negative regulation of osteoblast differentiation	4/667	53/18866	0.11712	0.492587	0.448548	CDK6/GREM1/HDAC4/SEMA4D	4	Oli_1
GO:0000086	G2/M transition of mitotic cell cycle	13/667	254/18866	0.117351	0.492587	0.448548	AKAP9/CCNY/CDK5RAP2/DNM2/FBXL7/NDE1/PAFAH1B1/PPP1R12B/PPP2R2A/PSME4/RAD51B/SDCCAG8/TAOK3	13	Oli_1
GO:0045926	negative regulation of growth	13/667	254/18866	0.117351	0.492587	0.448548	ADIPOR2/APBB2/BCL2/DCC/GREM1/MEIS1/PTK2/PTPRJ/SEMA4D/SEMA6A/SH3BP4/STK3/TP53TG5	13	Oli_1
GO:0046890	regulation of lipid biosynthetic process	11/667	207/18866	0.117549	0.492587	0.448548	ABCG1/ABHD6/ACACB/ADIPOR2/FDFT1/FGF1/LPGAT1/LSS/PIBF1/SLC27A1/SREBF2	11	Oli_1
GO:0006658	phosphatidylserine metabolic process	3/667	34/18866	0.117619	0.492587	0.448548	ABHD12/SERINC5/SLC27A1	3	Oli_1
GO:0032148	activation of protein kinase B activity	3/667	34/18866	0.117619	0.492587	0.448548	CCDC88A/FGF1/INSR	3	Oli_1
GO:0035633	maintenance of blood-brain barrier	3/667	34/18866	0.117619	0.492587	0.448548	JAM3/MBP/TJP1	3	Oli_1
GO:0043276	anoikis	3/667	34/18866	0.117619	0.492587	0.448548	BCL2/DAPK2/PTK2	3	Oli_1
GO:0070102	interleukin-6-mediated signaling pathway	3/667	34/18866	0.117619	0.492587	0.448548	PTPN11/ST18/STAT3	3	Oli_1
GO:0048562	embryonic organ morphogenesis	15/667	302/18866	0.117758	0.492587	0.448548	ARID1A/DLG1/DSCAML1/EPHB2/FGFR2/HIPK2/KDM2B/KDM6A/PHACTR4/PKD2/PSEN1/SOBP/TULP3/WDPCP/ZIC1	15	Oli_1
GO:0010970	transport along microtubule	9/667	161/18866	0.117882	0.492587	0.448548	DLG2/IFT88/KIF13A/KIF1B/KIF5C/MAPT/NDE1/PAFAH1B1/SPG11	9	Oli_1
GO:0007416	synapse assembly	10/667	184/18866	0.118128	0.492587	0.448548	ARMCX5-GPRASP2/CDH1/DNM3/EPHB2/GRID2/KIRREL3/MAGI2/PTK2/SEMA4D/SYNDIG1	10	Oli_1
GO:0002031	G protein-coupled receptor internalization	2/667	17/18866	0.119729	0.492587	0.448548	ARRB1/DNM2	2	Oli_1
GO:0006474	N-terminal protein amino acid acetylation	2/667	17/18866	0.119729	0.492587	0.448548	CREBBP/KAT2B	2	Oli_1
GO:0006895	Golgi to endosome transport	2/667	17/18866	0.119729	0.492587	0.448548	DOP1A/SORT1	2	Oli_1
GO:0009048	dosage compensation by inactivation of X chromosome	2/667	17/18866	0.119729	0.492587	0.448548	PCGF5/XIST	2	Oli_1
GO:0009299	mRNA transcription	2/667	17/18866	0.119729	0.492587	0.448548	STAT3/TFCP2	2	Oli_1
GO:0015693	magnesium ion transport	2/667	17/18866	0.119729	0.492587	0.448548	CNNM2/NIPAL3	2	Oli_1
GO:0015732	prostaglandin transport	2/667	17/18866	0.119729	0.492587	0.448548	P2RX7/SLCO3A1	2	Oli_1
GO:0030575	nuclear body organization	2/667	17/18866	0.119729	0.492587	0.448548	HIPK2/SRPK2	2	Oli_1
GO:0035461	vitamin transmembrane transport	2/667	17/18866	0.119729	0.492587	0.448548	LRP2/SLC27A1	2	Oli_1
GO:0045722	positive regulation of gluconeogenesis	2/667	17/18866	0.119729	0.492587	0.448548	FOXO1/KAT2B	2	Oli_1
GO:0046459	short-chain fatty acid metabolic process	2/667	17/18866	0.119729	0.492587	0.448548	ACSS2/PCCB	2	Oli_1
GO:0046838	phosphorylated carbohydrate dephosphorylation	2/667	17/18866	0.119729	0.492587	0.448548	MTMR7/SYNJ2	2	Oli_1
GO:0046851	negative regulation of bone remodeling	2/667	17/18866	0.119729	0.492587	0.448548	GREM1/P2RX7	2	Oli_1
GO:0048385	regulation of retinoic acid receptor signaling pathway	2/667	17/18866	0.119729	0.492587	0.448548	CTBP2/ZNF536	2	Oli_1
GO:0050665	hydrogen peroxide biosynthetic process	2/667	17/18866	0.119729	0.492587	0.448548	FYN/STAT3	2	Oli_1
GO:0055070	copper ion homeostasis	2/667	17/18866	0.119729	0.492587	0.448548	COMMD1/SLC31A2	2	Oli_1
GO:0070293	renal absorption	2/667	17/18866	0.119729	0.492587	0.448548	GSN/SGK1	2	Oli_1
GO:0071850	mitotic cell cycle arrest	2/667	17/18866	0.119729	0.492587	0.448548	CDC14B/MAGI2	2	Oli_1
GO:2000811	negative regulation of anoikis	2/667	17/18866	0.119729	0.492587	0.448548	BCL2/PTK2	2	Oli_1
GO:2001267	regulation of cysteine-type endopeptidase activity involved in apoptotic signaling pathway	2/667	17/18866	0.119729	0.492587	0.448548	GSN/ST18	2	Oli_1
GO:0045766	positive regulation of angiogenesis	11/667	208/18866	0.120409	0.492587	0.448548	ABL1/ADAM12/AGO2/FGF1/GAB1/GREM1/HIPK2/PPP1R16B/SASH1/STAT3/TJP1	11	Oli_1
GO:0036465	synaptic vesicle recycling	5/667	74/18866	0.120897	0.492587	0.448548	DNAJC6/DNM2/DNM3/ITSN2/SYNJ2	5	Oli_1
GO:0046503	glycerolipid catabolic process	5/667	74/18866	0.120897	0.492587	0.448548	ABHD12/ABHD6/ENPP2/ENPP6/PLA2G4C	5	Oli_1
GO:0051881	regulation of mitochondrial membrane potential	5/667	74/18866	0.120897	0.492587	0.448548	ABL1/BCL2/BCL2L1/MAPT/P2RX7	5	Oli_1
GO:2001259	positive regulation of cation channel activity	5/667	74/18866	0.120897	0.492587	0.448548	ACTN2/AKAP6/EPHB2/NIPSNAP2/PKD2	5	Oli_1
GO:0006898	receptor-mediated endocytosis	16/667	328/18866	0.121931	0.492587	0.448548	ARRB1/ATXN2/DGKD/DNAJC6/DNM2/DNM3/FCHO1/GREM1/HIP1/INSR/ITSN2/LRP2/MAGI2/SH3GL3/SNX1/SNX9	16	Oli_1
GO:0090257	regulation of muscle system process	13/667	256/18866	0.122508	0.492587	0.448548	AKAP6/AKAP9/CTNNA3/DLG1/DOCK5/FBXO32/FOXO1/GTF2IRD1/HDAC4/ITGA2/PDE4B/PPP1R12B/PTK2	13	Oli_1
GO:0010524	positive regulation of calcium ion transport into cytosol	4/667	54/18866	0.123169	0.492587	0.448548	ABL1/AKAP6/P2RX7/PKD2	4	Oli_1
GO:0031050	dsRNA processing	4/667	54/18866	0.123169	0.492587	0.448548	AGO2/AGO3/NCOR2/STAT3	4	Oli_1
GO:0070918	production of small RNA involved in gene silencing by RNA	4/667	54/18866	0.123169	0.492587	0.448548	AGO2/AGO3/NCOR2/STAT3	4	Oli_1
GO:0040029	regulation of gene expression, epigenetic	11/667	209/18866	0.123308	0.492587	0.448548	ARID1A/ARID4B/DNMT3A/HDAC4/KAT2B/KCNQ1OT1/MPHOSPH8/PADI2/PCGF5/POLR2F/XIST	11	Oli_1
GO:0007052	mitotic spindle organization	7/667	118/18866	0.124934	0.492587	0.448548	CLASP2/EML1/GPSM2/MAP4/PIBF1/TACC1/TOGARAM1	7	Oli_1
GO:0034219	carbohydrate transmembrane transport	7/667	118/18866	0.124934	0.492587	0.448548	ADIPOR2/GRB10/INSR/PTPN11/SLC5A11/SORT1/TMEM144	7	Oli_1
GO:0032228	regulation of synaptic transmission, GABAergic	3/667	35/18866	0.125453	0.492587	0.448548	CNTNAP4/PLCL1/SLC6A1	3	Oli_1
GO:0032801	receptor catabolic process	3/667	35/18866	0.125453	0.492587	0.448548	ITCH/SMURF1/UVRAG	3	Oli_1
GO:0048333	mesodermal cell differentiation	3/667	35/18866	0.125453	0.492587	0.448548	FGFR2/ITGA2/KDM6A	3	Oli_1
GO:0046323	glucose import	5/667	75/18866	0.12601	0.492587	0.448548	ADIPOR2/GRB10/INSR/PTPN11/SORT1	5	Oli_1
GO:0009581	detection of external stimulus	8/667	141/18866	0.127223	0.492587	0.448548	ARRB1/BACE1/CAMKMT/FYN/GNB1/ITGA2/PIEZO2/PKD2	8	Oli_1
GO:0061138	morphogenesis of a branching epithelium	10/667	187/18866	0.127427	0.492587	0.448548	ABL1/BCL2/BTBD7/CLIC4/DLG1/FGF1/FGFR2/GREB1L/GREM1/PKD2	10	Oli_1
GO:0046165	alcohol biosynthetic process	9/667	164/18866	0.127869	0.492587	0.448548	ABCG1/ACACB/ACER3/CYP27A1/FDFT1/FGF1/LSS/SPTLC2/SREBF2	9	Oli_1
GO:0030516	regulation of axon extension	6/667	97/18866	0.129014	0.492587	0.448548	ABL1/DNM2/MAPT/PAFAH1B1/SEMA4D/SEMA6A	6	Oli_1
GO:1901216	positive regulation of neuron death	6/667	97/18866	0.129014	0.492587	0.448548	ABL1/BACE1/FYN/HDAC4/MAPT/SRPK2	6	Oli_1
GO:0043393	regulation of protein binding	11/667	211/18866	0.129222	0.492587	0.448548	ABL1/ADD1/ARRB1/HDAC4/HIPK2/MARK3/PLCL1/PSEN1/PTPRF/STK3/TIAM1	11	Oli_1
GO:0014888	striated muscle adaptation	4/667	55/18866	0.129348	0.492587	0.448548	FOXO1/GSN/GTF2IRD1/HDAC4	4	Oli_1
GO:2000649	regulation of sodium ion transmembrane transporter activity	4/667	55/18866	0.129348	0.492587	0.448548	CNKSR3/DNM2/SLMAP/STK39	4	Oli_1
GO:1904018	positive regulation of vasculature development	12/667	235/18866	0.130171	0.492587	0.448548	ABL1/ADAM12/AGO2/FGF1/GAB1/GREM1/HIPK2/PPP1R16B/RIN2/SASH1/STAT3/TJP1	12	Oli_1
GO:0021537	telencephalon development	13/667	259/18866	0.130483	0.492587	0.448548	AGTPBP1/CDK6/CORO1C/DIXDC1/EPHB2/KDM2B/KIRREL3/NDE1/PAFAH1B1/PSEN1/TACC1/TRAPPC9/ZSWIM6	13	Oli_1
GO:0043010	camera-type eye development	16/667	332/18866	0.131274	0.492587	0.448548	ARID1A/CLIC4/DLG1/EPHB2/GNB1/HIPK2/KDM2B/MEIS1/PHACTR4/PSEN1/PTPRM/RAB11FIP4/TTLL5/TULP3/WDPCP/ZHX2	16	Oli_1
GO:0006337	nucleosome disassembly	2/667	18/18866	0.131676	0.492587	0.448548	ARID1A/SMARCC1	2	Oli_1
GO:0006677	glycosylceramide metabolic process	2/667	18/18866	0.131676	0.492587	0.448548	FA2H/UGT8	2	Oli_1
GO:0010523	negative regulation of calcium ion transport into cytosol	2/667	18/18866	0.131676	0.492587	0.448548	BCL2/PKD2	2	Oli_1
GO:0010766	negative regulation of sodium ion transport	2/667	18/18866	0.131676	0.492587	0.448548	COMMD1/STK39	2	Oli_1
GO:0010839	negative regulation of keratinocyte proliferation	2/667	18/18866	0.131676	0.492587	0.448548	FGFR2/PTPRK	2	Oli_1
GO:0010885	regulation of cholesterol storage	2/667	18/18866	0.131676	0.492587	0.448548	ABCG1/SREBF2	2	Oli_1
GO:0017121	plasma membrane phospholipid scrambling	2/667	18/18866	0.131676	0.492587	0.448548	ANO4/P2RX7	2	Oli_1
GO:0031293	membrane protein intracellular domain proteolysis	2/667	18/18866	0.131676	0.492587	0.448548	PSEN1/RHBDD1	2	Oli_1
GO:0031468	nuclear envelope reassembly	2/667	18/18866	0.131676	0.492587	0.448548	PPP2R2A/UBXN2A	2	Oli_1
GO:0034199	activation of protein kinase A activity	2/667	18/18866	0.131676	0.492587	0.448548	ADCY5/PRKAR2A	2	Oli_1
GO:0035330	regulation of hippo signaling	2/667	18/18866	0.131676	0.492587	0.448548	MARK3/MOB3B	2	Oli_1
GO:0036149	phosphatidylinositol acyl-chain remodeling	2/667	18/18866	0.131676	0.492587	0.448548	LPGAT1/PLA2G4C	2	Oli_1
GO:0048268	clathrin coat assembly	2/667	18/18866	0.131676	0.492587	0.448548	FCHO1/HIP1	2	Oli_1
GO:0051023	regulation of immunoglobulin secretion	2/667	18/18866	0.131676	0.492587	0.448548	CD22/GPI	2	Oli_1
GO:0060192	negative regulation of lipase activity	2/667	18/18866	0.131676	0.492587	0.448548	ABL1/SORT1	2	Oli_1
GO:0071545	inositol phosphate catabolic process	2/667	18/18866	0.131676	0.492587	0.448548	MTMR7/SYNJ2	2	Oli_1
GO:1900153	positive regulation of nuclear-transcribed mRNA catabolic process, deadenylation-dependent decay	2/667	18/18866	0.131676	0.492587	0.448548	AGO2/TNRC6C	2	Oli_1
GO:1901524	regulation of mitophagy	2/667	18/18866	0.131676	0.492587	0.448548	CLEC16A/SMURF1	2	Oli_1
GO:0019216	regulation of lipid metabolic process	20/667	431/18866	0.131838	0.492587	0.448548	ABCG1/ABHD6/ACACB/ADIPOR2/CHRM5/CREBBP/CRTC3/FDFT1/FGF1/LMF1/LPGAT1/LSS/NCOA6/NCOR2/PIBF1/PLPP1/PTK2/SLC27A1/SREBF2/TBL1X	20	Oli_1
GO:0043270	positive regulation of ion transport	14/667	284/18866	0.132901	0.492587	0.448548	ABL1/ACTN2/AKAP6/AKAP9/CNKSR3/DLG1/DNM2/EPHB2/NIPSNAP2/P2RX7/PKD2/PSEN1/SLC6A1/STK39	14	Oli_1
GO:1903362	regulation of cellular protein catabolic process	13/667	260/18866	0.133204	0.492587	0.448548	ANKIB1/CLEC16A/COMMD1/FAF1/FHIT/HIPK2/LRP2/PSEN1/PTK2/RNF144A/RYBP/SMARCC1/SMURF1	13	Oli_1
GO:0000289	nuclear-transcribed mRNA poly(A) tail shortening	3/667	36/18866	0.133469	0.492587	0.448548	AGO2/SAMD4B/TNRC6C	3	Oli_1
GO:0003382	epithelial cell morphogenesis	3/667	36/18866	0.133469	0.492587	0.448548	CLIC4/RILPL1/SIPA1L3	3	Oli_1
GO:0010092	specification of animal organ identity	3/667	36/18866	0.133469	0.492587	0.448548	FGF1/FGFR2/LRP2	3	Oli_1
GO:0018345	protein palmitoylation	3/667	36/18866	0.133469	0.492587	0.448548	ZDHHC11B/ZDHHC14/ZDHHC20	3	Oli_1
GO:0045742	positive regulation of epidermal growth factor receptor signaling pathway	3/667	36/18866	0.133469	0.492587	0.448548	CCDC88A/DGKD/HIP1	3	Oli_1
GO:0051955	regulation of amino acid transport	3/667	36/18866	0.133469	0.492587	0.448548	P2RX7/PSEN1/SLC6A1	3	Oli_1
GO:0071108	protein K48-linked deubiquitination	3/667	36/18866	0.133469	0.492587	0.448548	MINDY2/OTUD7A/OTUD7B	3	Oli_1
GO:0071402	cellular response to lipoprotein particle stimulus	3/667	36/18866	0.133469	0.492587	0.448548	ABCG1/NPC1/SREBF2	3	Oli_1
GO:0097484	dendrite extension	3/667	36/18866	0.133469	0.492587	0.448548	ITSN2/RASAL1/SMURF1	3	Oli_1
GO:1901385	regulation of voltage-gated calcium channel activity	3/667	36/18866	0.133469	0.492587	0.448548	DYSF/NIPSNAP2/PDE4B	3	Oli_1
GO:0048010	vascular endothelial growth factor receptor signaling pathway	6/667	98/18866	0.1336	0.492587	0.448548	DOCK1/ELMO1/EPN2/FYN/GRB10/PTK2	6	Oli_1
GO:0050810	regulation of steroid biosynthetic process	6/667	98/18866	0.1336	0.492587	0.448548	ABCG1/ACACB/FDFT1/FGF1/LSS/SREBF2	6	Oli_1
GO:0001766	membrane raft polarization	1/667	4/18866	0.134104	0.492587	0.448548	GSN	1	Oli_1
GO:0002051	osteoblast fate commitment	1/667	4/18866	0.134104	0.492587	0.448548	SH3PXD2B	1	Oli_1
GO:0002265	astrocyte activation involved in immune response	1/667	4/18866	0.134104	0.492587	0.448548	PSEN1	1	Oli_1
GO:0003025	regulation of systemic arterial blood pressure by baroreceptor feedback	1/667	4/18866	0.134104	0.492587	0.448548	NAV2	1	Oli_1
GO:0003257	positive regulation of transcription from RNA polymerase II promoter involved in myocardial precursor cell differentiation	1/667	4/18866	0.134104	0.492587	0.448548	GREM1	1	Oli_1
GO:0006145	purine nucleobase catabolic process	1/667	4/18866	0.134104	0.492587	0.448548	DPYD	1	Oli_1
GO:0006533	aspartate catabolic process	1/667	4/18866	0.134104	0.492587	0.448548	ASPA	1	Oli_1
GO:0006556	S-adenosylmethionine biosynthetic process	1/667	4/18866	0.134104	0.492587	0.448548	METTL16	1	Oli_1
GO:0006574	valine catabolic process	1/667	4/18866	0.134104	0.492587	0.448548	HIBCH	1	Oli_1
GO:0006659	phosphatidylserine biosynthetic process	1/667	4/18866	0.134104	0.492587	0.448548	SLC27A1	1	Oli_1
GO:0006660	phosphatidylserine catabolic process	1/667	4/18866	0.134104	0.492587	0.448548	ABHD12	1	Oli_1
GO:0006842	tricarboxylic acid transport	1/667	4/18866	0.134104	0.492587	0.448548	SLC13A3	1	Oli_1
GO:0009128	purine nucleoside monophosphate catabolic process	1/667	4/18866	0.134104	0.492587	0.448548	AMPD3	1	Oli_1
GO:0009182	purine deoxyribonucleoside diphosphate metabolic process	1/667	4/18866	0.134104	0.492587	0.448548	AK5	1	Oli_1
GO:0009189	deoxyribonucleoside diphosphate biosynthetic process	1/667	4/18866	0.134104	0.492587	0.448548	AK5	1	Oli_1
GO:0010735	positive regulation of transcription via serum response element binding	1/667	4/18866	0.134104	0.492587	0.448548	MRTFA	1	Oli_1
GO:0015742	alpha-ketoglutarate transport	1/667	4/18866	0.134104	0.492587	0.448548	SLC13A3	1	Oli_1
GO:0015746	citrate transport	1/667	4/18866	0.134104	0.492587	0.448548	SLC13A3	1	Oli_1
GO:0016080	synaptic vesicle targeting	1/667	4/18866	0.134104	0.492587	0.448548	PSEN1	1	Oli_1
GO:0019482	beta-alanine metabolic process	1/667	4/18866	0.134104	0.492587	0.448548	DPYD	1	Oli_1
GO:0019541	propionate metabolic process	1/667	4/18866	0.134104	0.492587	0.448548	ACSS2	1	Oli_1
GO:0019740	nitrogen utilization	1/667	4/18866	0.134104	0.492587	0.448548	BCL2	1	Oli_1
GO:0021555	midbrain-hindbrain boundary morphogenesis	1/667	4/18866	0.134104	0.492587	0.448548	KDM2B	1	Oli_1
GO:0021769	orbitofrontal cortex development	1/667	4/18866	0.134104	0.492587	0.448548	FGFR2	1	Oli_1
GO:0021773	striatal medium spiny neuron differentiation	1/667	4/18866	0.134104	0.492587	0.448548	ZSWIM6	1	Oli_1
GO:0021942	radial glia guided migration of Purkinje cell	1/667	4/18866	0.134104	0.492587	0.448548	RERE	1	Oli_1
GO:0031034	myosin filament assembly	1/667	4/18866	0.134104	0.492587	0.448548	RAP1GDS1	1	Oli_1
GO:0031291	Ran protein signal transduction	1/667	4/18866	0.134104	0.492587	0.448548	GPSM2	1	Oli_1
GO:0031393	negative regulation of prostaglandin biosynthetic process	1/667	4/18866	0.134104	0.492587	0.448548	PIBF1	1	Oli_1
GO:0031587	positive regulation of inositol 1,4,5-trisphosphate-sensitive calcium-release channel activity	1/667	4/18866	0.134104	0.492587	0.448548	PKD2	1	Oli_1
GO:0031632	positive regulation of synaptic vesicle fusion to presynaptic active zone membrane	1/667	4/18866	0.134104	0.492587	0.448548	SYT9	1	Oli_1
GO:0032264	IMP salvage	1/667	4/18866	0.134104	0.492587	0.448548	AMPD3	1	Oli_1
GO:0032455	nerve growth factor processing	1/667	4/18866	0.134104	0.492587	0.448548	PCSK6	1	Oli_1
GO:0032898	neurotrophin production	1/667	4/18866	0.134104	0.492587	0.448548	PCSK6	1	Oli_1
GO:0033088	negative regulation of immature T cell proliferation in thymus	1/667	4/18866	0.134104	0.492587	0.448548	TMEM131L	1	Oli_1
GO:0033668	negative regulation by symbiont of host apoptotic process	1/667	4/18866	0.134104	0.492587	0.448548	BCL2L1	1	Oli_1
GO:0034436	glycoprotein transport	1/667	4/18866	0.134104	0.492587	0.448548	ABCG1	1	Oli_1
GO:0034465	response to carbon monoxide	1/667	4/18866	0.134104	0.492587	0.448548	DNM2	1	Oli_1
GO:0034775	glutathione transmembrane transport	1/667	4/18866	0.134104	0.492587	0.448548	SLC13A3	1	Oli_1
GO:0035063	nuclear speck organization	1/667	4/18866	0.134104	0.492587	0.448548	SRPK2	1	Oli_1
GO:0035087	siRNA loading onto RISC involved in RNA interference	1/667	4/18866	0.134104	0.492587	0.448548	AGO2	1	Oli_1
GO:0035585	calcium-mediated signaling using extracellular calcium source	1/667	4/18866	0.134104	0.492587	0.448548	P2RX7	1	Oli_1
GO:0035709	memory T cell activation	1/667	4/18866	0.134104	0.492587	0.448548	CYRIB	1	Oli_1
GO:0036378	calcitriol biosynthetic process from calciol	1/667	4/18866	0.134104	0.492587	0.448548	CYP27A1	1	Oli_1
GO:0036438	maintenance of lens transparency	1/667	4/18866	0.134104	0.492587	0.448548	STK39	1	Oli_1
GO:0038146	chemokine (C-X-C motif) ligand 12 signaling pathway	1/667	4/18866	0.134104	0.492587	0.448548	STK39	1	Oli_1
GO:0038189	neuropilin signaling pathway	1/667	4/18866	0.134104	0.492587	0.448548	ABL1	1	Oli_1
GO:0039526	modulation by virus of host apoptotic process	1/667	4/18866	0.134104	0.492587	0.448548	BCL2L1	1	Oli_1
GO:0042078	germ-line stem cell division	1/667	4/18866	0.134104	0.492587	0.448548	ZBTB16	1	Oli_1
GO:0042699	follicle-stimulating hormone signaling pathway	1/667	4/18866	0.134104	0.492587	0.448548	ARRB1	1	Oli_1
GO:0043378	positive regulation of CD8-positive, alpha-beta T cell differentiation	1/667	4/18866	0.134104	0.492587	0.448548	CBFB	1	Oli_1
GO:0043490	malate-aspartate shuttle	1/667	4/18866	0.134104	0.492587	0.448548	SLC25A13	1	Oli_1
GO:0044107	cellular alcohol metabolic process	1/667	4/18866	0.134104	0.492587	0.448548	CYP27A1	1	Oli_1
GO:0044108	cellular alcohol biosynthetic process	1/667	4/18866	0.134104	0.492587	0.448548	CYP27A1	1	Oli_1
GO:0046898	response to cycloheximide	1/667	4/18866	0.134104	0.492587	0.448548	BCL2L1	1	Oli_1
GO:0048014	Tie signaling pathway	1/667	4/18866	0.134104	0.492587	0.448548	SVEP1	1	Oli_1
GO:0048133	male germ-line stem cell asymmetric division	1/667	4/18866	0.134104	0.492587	0.448548	ZBTB16	1	Oli_1
GO:0051138	positive regulation of NK T cell differentiation	1/667	4/18866	0.134104	0.492587	0.448548	ZBTB16	1	Oli_1
GO:0051562	negative regulation of mitochondrial calcium ion concentration	1/667	4/18866	0.134104	0.492587	0.448548	MICU2	1	Oli_1
GO:0051790	short-chain fatty acid biosynthetic process	1/667	4/18866	0.134104	0.492587	0.448548	ACSS2	1	Oli_1
GO:0051939	gamma-aminobutyric acid import	1/667	4/18866	0.134104	0.492587	0.448548	SLC6A1	1	Oli_1
GO:0052041	negative regulation by symbiont of host programmed cell death	1/667	4/18866	0.134104	0.492587	0.448548	BCL2L1	1	Oli_1
GO:0060235	lens induction in camera-type eye	1/667	4/18866	0.134104	0.492587	0.448548	HIPK2	1	Oli_1
GO:0060737	prostate gland morphogenetic growth	1/667	4/18866	0.134104	0.492587	0.448548	FGFR2	1	Oli_1
GO:0060800	regulation of cell differentiation involved in embryonic placenta development	1/667	4/18866	0.134104	0.492587	0.448548	STK3	1	Oli_1
GO:0060988	lipid tube assembly	1/667	4/18866	0.134104	0.492587	0.448548	SNX9	1	Oli_1
GO:0061205	paramesonephric duct development	1/667	4/18866	0.134104	0.492587	0.448548	GREB1L	1	Oli_1
GO:0061502	early endosome to recycling endosome transport	1/667	4/18866	0.134104	0.492587	0.448548	MYO1D	1	Oli_1
GO:0061589	calcium activated phosphatidylserine scrambling	1/667	4/18866	0.134104	0.492587	0.448548	ANO4	1	Oli_1
GO:0070164	negative regulation of adiponectin secretion	1/667	4/18866	0.134104	0.492587	0.448548	RAB11FIP3	1	Oli_1
GO:0070294	renal sodium ion absorption	1/667	4/18866	0.134104	0.492587	0.448548	SGK1	1	Oli_1
GO:0071211	protein targeting to vacuole involved in autophagy	1/667	4/18866	0.134104	0.492587	0.448548	SMURF1	1	Oli_1
GO:0071462	cellular response to water stimulus	1/667	4/18866	0.134104	0.492587	0.448548	PKD2	1	Oli_1
GO:0072021	ascending thin limb development	1/667	4/18866	0.134104	0.492587	0.448548	PKD2	1	Oli_1
GO:0072218	metanephric ascending thin limb development	1/667	4/18866	0.134104	0.492587	0.448548	PKD2	1	Oli_1
GO:0090038	negative regulation of protein kinase C signaling	1/667	4/18866	0.134104	0.492587	0.448548	DGKD	1	Oli_1
GO:0090116	C-5 methylation of cytosine	1/667	4/18866	0.134104	0.492587	0.448548	DNMT3A	1	Oli_1
GO:0090188	negative regulation of pancreatic juice secretion	1/667	4/18866	0.134104	0.492587	0.448548	STK39	1	Oli_1
GO:0090210	regulation of establishment of blood-brain barrier	1/667	4/18866	0.134104	0.492587	0.448548	RECK	1	Oli_1
GO:0090258	negative regulation of mitochondrial fission	1/667	4/18866	0.134104	0.492587	0.448548	MAPT	1	Oli_1
GO:0090296	regulation of mitochondrial DNA replication	1/667	4/18866	0.134104	0.492587	0.448548	ATG7	1	Oli_1
GO:0090667	cell chemotaxis to vascular endothelial growth factor	1/667	4/18866	0.134104	0.492587	0.448548	GAB1	1	Oli_1
GO:0090668	endothelial cell chemotaxis to vascular endothelial growth factor	1/667	4/18866	0.134104	0.492587	0.448548	GAB1	1	Oli_1
GO:0097118	neuroligin clustering involved in postsynaptic membrane assembly	1/667	4/18866	0.134104	0.492587	0.448548	MAGI2	1	Oli_1
GO:0097241	hematopoietic stem cell migration to bone marrow	1/667	4/18866	0.134104	0.492587	0.448548	JAM3	1	Oli_1
GO:0097676	histone H3-K36 dimethylation	1/667	4/18866	0.134104	0.492587	0.448548	ASH1L	1	Oli_1
GO:0097749	membrane tubulation	1/667	4/18866	0.134104	0.492587	0.448548	CORO1C	1	Oli_1
GO:0098728	germline stem cell asymmetric division	1/667	4/18866	0.134104	0.492587	0.448548	ZBTB16	1	Oli_1
GO:0098971	anterograde dendritic transport of neurotransmitter receptor complex	1/667	4/18866	0.134104	0.492587	0.448548	KIF5C	1	Oli_1
GO:0099502	calcium-dependent activation of synaptic vesicle fusion	1/667	4/18866	0.134104	0.492587	0.448548	SYT9	1	Oli_1
GO:0099576	regulation of protein catabolic process at postsynapse, modulating synaptic transmission	1/667	4/18866	0.134104	0.492587	0.448548	CDH1	1	Oli_1
GO:1900069	regulation of cellular hyperosmotic salinity response	1/667	4/18866	0.134104	0.492587	0.448548	EFHD1	1	Oli_1
GO:1900149	positive regulation of Schwann cell migration	1/667	4/18866	0.134104	0.492587	0.448548	TIAM1	1	Oli_1
GO:1900186	negative regulation of clathrin-dependent endocytosis	1/667	4/18866	0.134104	0.492587	0.448548	SH3GL3	1	Oli_1
GO:1900365	positive regulation of mRNA polyadenylation	1/667	4/18866	0.134104	0.492587	0.448548	CPEB1	1	Oli_1
GO:1901000	regulation of response to salt stress	1/667	4/18866	0.134104	0.492587	0.448548	EFHD1	1	Oli_1
GO:1901624	negative regulation of lymphocyte chemotaxis	1/667	4/18866	0.134104	0.492587	0.448548	PADI2	1	Oli_1
GO:1901842	negative regulation of high voltage-gated calcium channel activity	1/667	4/18866	0.134104	0.492587	0.448548	DYSF	1	Oli_1
GO:1902261	positive regulation of delayed rectifier potassium channel activity	1/667	4/18866	0.134104	0.492587	0.448548	AKAP6	1	Oli_1
GO:1902841	regulation of netrin-activated signaling pathway	1/667	4/18866	0.134104	0.492587	0.448548	DCC	1	Oli_1
GO:1902842	negative regulation of netrin-activated signaling pathway	1/667	4/18866	0.134104	0.492587	0.448548	DCC	1	Oli_1
GO:1902951	negative regulation of dendritic spine maintenance	1/667	4/18866	0.134104	0.492587	0.448548	FYN	1	Oli_1
GO:1902952	positive regulation of dendritic spine maintenance	1/667	4/18866	0.134104	0.492587	0.448548	ZMYND8	1	Oli_1
GO:1903027	regulation of opsonization	1/667	4/18866	0.134104	0.492587	0.448548	MYO18A	1	Oli_1
GO:1903576	response to L-arginine	1/667	4/18866	0.134104	0.492587	0.448548	CASTOR3	1	Oli_1
GO:1903690	negative regulation of wound healing, spreading of epidermal cells	1/667	4/18866	0.134104	0.492587	0.448548	CLASP2	1	Oli_1
GO:1903903	regulation of establishment of T cell polarity	1/667	4/18866	0.134104	0.492587	0.448548	GSN	1	Oli_1
GO:1903999	negative regulation of eating behavior	1/667	4/18866	0.134104	0.492587	0.448548	NAPEPLD	1	Oli_1
GO:1904092	regulation of autophagic cell death	1/667	4/18866	0.134104	0.492587	0.448548	ATG7	1	Oli_1
GO:1904220	regulation of serine C-palmitoyltransferase activity	1/667	4/18866	0.134104	0.492587	0.448548	SERINC5	1	Oli_1
GO:1905553	regulation of blood vessel branching	1/667	4/18866	0.134104	0.492587	0.448548	ABL1	1	Oli_1
GO:1905664	regulation of calcium ion import across plasma membrane	1/667	4/18866	0.134104	0.492587	0.448548	FYN	1	Oli_1
GO:1905702	regulation of inhibitory synapse assembly	1/667	4/18866	0.134104	0.492587	0.448548	SEMA4D	1	Oli_1
GO:1905908	positive regulation of amyloid fibril formation	1/667	4/18866	0.134104	0.492587	0.448548	PSEN1	1	Oli_1
GO:1990258	histone glutamine methylation	1/667	4/18866	0.134104	0.492587	0.448548	CREBBP	1	Oli_1
GO:1990743	protein sialylation	1/667	4/18866	0.134104	0.492587	0.448548	ST3GAL4	1	Oli_1
GO:1990809	endoplasmic reticulum tubular network membrane organization	1/667	4/18866	0.134104	0.492587	0.448548	ATL1	1	Oli_1
GO:2000325	regulation of nuclear receptor transcription coactivator activity	1/667	4/18866	0.134104	0.492587	0.448548	TACC1	1	Oli_1
GO:2000418	positive regulation of eosinophil migration	1/667	4/18866	0.134104	0.492587	0.448548	DAPK2	1	Oli_1
GO:2001253	regulation of histone H3-K36 trimethylation	1/667	4/18866	0.134104	0.492587	0.448548	IWS1	1	Oli_1
GO:0016571	histone methylation	8/667	143/18866	0.134688	0.494365	0.450167	ARID4B/ASH1L/CREBBP/IWS1/KDM6A/NSD1/PRMT2/TET3	8	Oli_1
GO:0006475	internal protein amino acid acetylation	9/667	166/18866	0.134769	0.494365	0.450167	ARRB1/CREBBP/DPF3/IWS1/KAT2B/KAT6A/MAPT/RPS6KA5/TRRAP	9	Oli_1
GO:0001755	neural crest cell migration	4/667	56/18866	0.135653	0.496273	0.451905	CORO1C/PHACTR4/SEMA4D/SEMA6A	4	Oli_1
GO:0043113	receptor clustering	4/667	56/18866	0.135653	0.496273	0.451905	DLG1/DLG2/GSN/MAGI2	4	Oli_1
GO:0060688	regulation of morphogenesis of a branching structure	4/667	56/18866	0.135653	0.496273	0.451905	ABL1/BTBD7/FGFR2/GREM1	4	Oli_1
GO:1904645	response to amyloid-beta	4/667	56/18866	0.135653	0.496273	0.451905	BACE1/FYN/PSEN1/SNX6	4	Oli_1
GO:0032413	negative regulation of ion transmembrane transporter activity	5/667	77/18866	0.136526	0.499133	0.45451	ACTN2/DYSF/EPHB2/PKD2/STK39	5	Oli_1
GO:0030308	negative regulation of cell growth	10/667	190/18866	0.137112	0.50037	0.455636	ADIPOR2/APBB2/BCL2/DCC/GREM1/PTPRJ/SEMA4D/SEMA6A/SH3BP4/TP53TG5	10	Oli_1
GO:0016079	synaptic vesicle exocytosis	7/667	121/18866	0.137231	0.50037	0.455636	BACE1/CTBP2/FBXL20/P2RX7/PSEN1/SLC4A8/SYT9	7	Oli_1
GO:0098661	inorganic anion transmembrane transport	7/667	121/18866	0.137231	0.50037	0.455636	ANKH/ANO4/CLIC4/SLC20A2/SLC4A8/SLC6A1/TTYH2	7	Oli_1
GO:1900542	regulation of purine nucleotide metabolic process	7/667	121/18866	0.137231	0.50037	0.455636	HDAC4/INSR/NUP160/P2RX7/PFKFB3/PSEN1/STAT3	7	Oli_1
GO:0051403	stress-activated MAPK cascade	14/667	286/18866	0.138177	0.503485	0.458472	DLG1/FOXO1/HIPK2/IRAK2/ITCH/MAP4K4/MINK1/PAFAH1B1/PHLPP1/RASSF2/SASH1/STK3/TAOK3/TIAM1	14	Oli_1
GO:0009582	detection of abiotic stimulus	8/667	144/18866	0.138502	0.504333	0.459245	ARRB1/BACE1/CAMKMT/FYN/GNB1/ITGA2/PIEZO2/PKD2	8	Oli_1
GO:0062197	cellular response to chemical stress	17/667	360/18866	0.139432	0.50738	0.462019	ABL1/ARHGEF2/ATG7/BCL2/DNM2/DYSF/EFHD1/FOXO1/FYN/MAPT/NCOA7/PDE8A/PKD2/PRR5L/PTPRK/STK39/VRK2	17	Oli_1
GO:0060326	cell chemotaxis	15/667	311/18866	0.139829	0.508487	0.463027	DAPK2/DYSF/FGF1/GAB1/GREM1/JAM3/MTUS1/PADI2/PDE4B/PIP5K1A/PREX1/PRKCQ/PTK2/STK39/TIAM1	15	Oli_1
GO:0006699	bile acid biosynthetic process	3/667	37/18866	0.141657	0.512237	0.466442	CYP27A1/OSBPL1A/OSBPL9	3	Oli_1
GO:0007099	centriole replication	3/667	37/18866	0.141657	0.512237	0.466442	C10orf90/CDK5RAP2/KAT2B	3	Oli_1
GO:0009167	purine ribonucleoside monophosphate metabolic process	3/667	37/18866	0.141657	0.512237	0.466442	AMPD3/DLG1/DLG2	3	Oli_1
GO:0032717	negative regulation of interleukin-8 production	3/667	37/18866	0.141657	0.512237	0.466442	ANXA4/ARRB1/OTUD7B	3	Oli_1
GO:0060969	negative regulation of gene silencing	3/667	37/18866	0.141657	0.512237	0.466442	NCOR2/NEAT1/STAT3	3	Oli_1
GO:0098926	postsynaptic signal transduction	3/667	37/18866	0.141657	0.512237	0.466442	CHRM5/GNB1/STAT3	3	Oli_1
GO:2000785	regulation of autophagosome assembly	3/667	37/18866	0.141657	0.512237	0.466442	IFT88/PIP4K2A/TBC1D12	3	Oli_1
GO:1901987	regulation of cell cycle phase transition	22/667	486/18866	0.141997	0.512237	0.466442	AKAP9/ANAPC16/BCL2/CDC14B/CDK5RAP2/CDK6/CRADD/CUL4A/FBXL7/GIGYF2/MAD1L1/NDE1/NSMCE2/PAFAH1B1/PKD2/PRMT2/PSME4/RAD51B/RPTOR/SDCCAG8/TAOK3/UBE2E1	22	Oli_1
GO:0006576	cellular biogenic amine metabolic process	4/667	57/18866	0.14208	0.512237	0.466442	AFMID/CHKA/NAPEPLD/SLC44A1	4	Oli_1
GO:0070534	protein K63-linked ubiquitination	4/667	57/18866	0.14208	0.512237	0.466442	ITCH/SASH1/UBE2G1/WWP2	4	Oli_1
GO:0070936	protein K48-linked ubiquitination	4/667	57/18866	0.14208	0.512237	0.466442	ITCH/UBE2E1/UBE2G1/UBE2R2	4	Oli_1
GO:0097120	receptor localization to synapse	4/667	57/18866	0.14208	0.512237	0.466442	ANKS1B/DLG1/DLG2/KIF5C	4	Oli_1
GO:0098900	regulation of action potential	4/667	57/18866	0.14208	0.512237	0.466442	AKAP9/CTNNA3/DLG1/SLMAP	4	Oli_1
GO:0007612	learning	8/667	145/18866	0.142371	0.512609	0.466781	ATXN1/EPHB2/FYN/INSR/MEIS2/SLC24A2/SLC6A1/TANC1	8	Oli_1
GO:0033135	regulation of peptidyl-serine phosphorylation	8/667	145/18866	0.142371	0.512609	0.466781	AKAP9/ARRB1/BCL2/CNKSR3/NSD1/PLCL1/RASSF2/RPTOR	8	Oli_1
GO:0001696	gastric acid secretion	2/667	19/18866	0.143878	0.512965	0.467105	CHRM5/SGK1	2	Oli_1
GO:0007213	G protein-coupled acetylcholine receptor signaling pathway	2/667	19/18866	0.143878	0.512965	0.467105	CHRM5/GNB1	2	Oli_1
GO:0007549	dosage compensation	2/667	19/18866	0.143878	0.512965	0.467105	PCGF5/XIST	2	Oli_1
GO:0019054	modulation by virus of host cellular process	2/667	19/18866	0.143878	0.512965	0.467105	ATG7/BCL2L1	2	Oli_1
GO:0030050	vesicle transport along actin filament	2/667	19/18866	0.143878	0.512965	0.467105	MYO1D/MYO1E	2	Oli_1
GO:0035269	protein O-linked mannosylation	2/667	19/18866	0.143878	0.512965	0.467105	TMTC2/TMTC4	2	Oli_1
GO:0046485	ether lipid metabolic process	2/667	19/18866	0.143878	0.512965	0.467105	PAFAH1B1/PLA2G4C	2	Oli_1
GO:0051546	keratinocyte migration	2/667	19/18866	0.143878	0.512965	0.467105	MAP4K4/MAPRE2	2	Oli_1
GO:0060602	branch elongation of an epithelium	2/667	19/18866	0.143878	0.512965	0.467105	FGF1/FGFR2	2	Oli_1
GO:0097320	plasma membrane tubulation	2/667	19/18866	0.143878	0.512965	0.467105	DNM2/SNX9	2	Oli_1
GO:0098719	sodium ion import across plasma membrane	2/667	19/18866	0.143878	0.512965	0.467105	SLC6A1/SLC9A9	2	Oli_1
GO:0098911	regulation of ventricular cardiac muscle cell action potential	2/667	19/18866	0.143878	0.512965	0.467105	CTNNA3/DLG1	2	Oli_1
GO:0150146	cell junction disassembly	2/667	19/18866	0.143878	0.512965	0.467105	MAP4K4/MAPRE2	2	Oli_1
GO:1902170	cellular response to reactive nitrogen species	2/667	19/18866	0.143878	0.512965	0.467105	DNM2/FOXO1	2	Oli_1
GO:2000251	positive regulation of actin cytoskeleton reorganization	2/667	19/18866	0.143878	0.512965	0.467105	ABL1/BCAS3	2	Oli_1
GO:0048863	stem cell differentiation	13/667	264/18866	0.144402	0.514496	0.468499	ABL1/CBFB/CDK6/CORO1C/FGFR2/GREM1/ITCH/MSI2/PHACTR4/PSME4/SEMA4D/SEMA6A/STAT3	13	Oli_1
GO:0061025	membrane fusion	9/667	169/18866	0.145474	0.517978	0.47167	DNM2/DNM3/DYSF/RABEP1/SPG11/STX8/SYT9/UBXN2A/UVRAG	9	Oli_1
GO:0006140	regulation of nucleotide metabolic process	7/667	123/18866	0.145745	0.518266	0.471932	HDAC4/INSR/NUP160/P2RX7/PFKFB3/PSEN1/STAT3	7	Oli_1
GO:0048675	axon extension	7/667	123/18866	0.145745	0.518266	0.471932	ABL1/DNM2/MAPT/PAFAH1B1/SEMA4D/SEMA6A/SPG11	7	Oli_1
GO:0030041	actin filament polymerization	10/667	193/18866	0.147173	0.520673	0.474123	ADD1/COBL/DLG1/CYRIB/GAS7/GSN/KANK1/PREX1/SNX9/SSH2	10	Oli_1
GO:0071260	cellular response to mechanical stimulus	5/667	79/18866	0.147416	0.520673	0.474123	CRADD/HDAC4/ITGA2/PIEZO2/PTPN11	5	Oli_1
GO:0010522	regulation of calcium ion transport into cytosol	6/667	101/18866	0.147812	0.520673	0.474123	ABL1/AKAP6/BCL2/FYN/P2RX7/PKD2	6	Oli_1
GO:0002011	morphogenesis of an epithelial sheet	4/667	58/18866	0.148625	0.520673	0.474123	CLASP2/MPP5/MRTFA/PHACTR4	4	Oli_1
GO:0007566	embryo implantation	4/667	58/18866	0.148625	0.520673	0.474123	AGO2/ARID1A/RECK/VMP1	4	Oli_1
GO:0030042	actin filament depolymerization	4/667	58/18866	0.148625	0.520673	0.474123	ACTN2/ADD1/GSN/MICAL3	4	Oli_1
GO:0035306	positive regulation of dephosphorylation	4/667	58/18866	0.148625	0.520673	0.474123	DLC1/ITGA2/MAGI2/PPP1R16B	4	Oli_1
GO:0046128	purine ribonucleoside metabolic process	4/667	58/18866	0.148625	0.520673	0.474123	AMPD3/DLG1/DLG2/PRTFDC1	4	Oli_1
GO:1900408	negative regulation of cellular response to oxidative stress	4/667	58/18866	0.148625	0.520673	0.474123	ATG7/FYN/NCOA7/PDE8A	4	Oli_1
GO:1903202	negative regulation of oxidative stress-induced cell death	4/667	58/18866	0.148625	0.520673	0.474123	ATG7/FYN/NCOA7/PDE8A	4	Oli_1
GO:0051954	positive regulation of amine transport	3/667	38/18866	0.150007	0.520673	0.474123	P2RX7/PSEN1/SLC6A1	3	Oli_1
GO:0060306	regulation of membrane repolarization	3/667	38/18866	0.150007	0.520673	0.474123	AKAP6/AKAP9/DLG1	3	Oli_1
GO:1901186	positive regulation of ERBB signaling pathway	3/667	38/18866	0.150007	0.520673	0.474123	CCDC88A/DGKD/HIP1	3	Oli_1
GO:0001736	establishment of planar polarity	7/667	124/18866	0.150094	0.520673	0.474123	ABL1/MAGI2/PAFAH1B1/PSME4/ROR1/SMURF1/TIAM1	7	Oli_1
GO:0007164	establishment of tissue polarity	7/667	124/18866	0.150094	0.520673	0.474123	ABL1/MAGI2/PAFAH1B1/PSME4/ROR1/SMURF1/TIAM1	7	Oli_1
GO:0009063	cellular amino acid catabolic process	7/667	124/18866	0.150094	0.520673	0.474123	AFMID/ASPA/AUH/ENOSF1/HIBCH/MCCC1/PHYKPL	7	Oli_1
GO:0006813	potassium ion transport	12/667	242/18866	0.150909	0.520673	0.474123	ACTN2/AKAP6/AKAP9/DLG1/DNM2/KCNH8/KCNMB4/PKD2/SLC24A2/SLC9A9/STK39/WWP2	12	Oli_1
GO:0043502	regulation of muscle adaptation	6/667	102/18866	0.152695	0.520673	0.474123	AKAP6/FBXO32/FOXO1/GTF2IRD1/HDAC4/PTK2	6	Oli_1
GO:0031397	negative regulation of protein ubiquitination	5/667	80/18866	0.152996	0.520673	0.474123	ABL1/ARRB1/DYSF/FYN/PSEN1	5	Oli_1
GO:0010675	regulation of cellular carbohydrate metabolic process	8/667	148/18866	0.154292	0.520673	0.474123	ACACB/FOXK2/FOXO1/HDAC4/INSR/KAT2B/SOGA1/STAT3	8	Oli_1
GO:0003014	renal system process	7/667	125/18866	0.154503	0.520673	0.474123	ADCY5/BCL2/CORO2B/GSN/MYO1E/PRKAR2A/SGK1	7	Oli_1
GO:0007098	centrosome cycle	7/667	125/18866	0.154503	0.520673	0.474123	C10orf90/CDK5RAP2/KAT2B/NDE1/PKD2/SDCCAG8/UVRAG	7	Oli_1
GO:0043500	muscle adaptation	7/667	125/18866	0.154503	0.520673	0.474123	AKAP6/FBXO32/FOXO1/GSN/GTF2IRD1/HDAC4/PTK2	7	Oli_1
GO:1903578	regulation of ATP metabolic process	7/667	125/18866	0.154503	0.520673	0.474123	HDAC4/INSR/NUP160/P2RX7/PFKFB3/PSEN1/STAT3	7	Oli_1
GO:0031102	neuron projection regeneration	4/667	59/18866	0.155283	0.520673	0.474123	BCL2/JAM3/MATN2/PTPRF	4	Oli_1
GO:0045815	positive regulation of gene expression, epigenetic	4/667	59/18866	0.155283	0.520673	0.474123	ARID1A/KAT2B/PADI2/POLR2F	4	Oli_1
GO:1901799	negative regulation of proteasomal protein catabolic process	4/667	59/18866	0.155283	0.520673	0.474123	CLEC16A/FHIT/RYBP/SMARCC1	4	Oli_1
GO:0003012	muscle system process	21/667	467/18866	0.155424	0.520673	0.474123	ACTN2/AKAP6/AKAP9/CALD1/CTNNA3/DLG1/DOCK5/DYSF/FBXO32/FOXO1/GNAO1/GSN/GTF2IRD1/HDAC4/ITGA2/PDE4B/PPP1R12B/PTK2/RAP1GDS1/SLMAP/TIAM1	21	Oli_1
GO:0002689	negative regulation of leukocyte chemotaxis	2/667	20/18866	0.156304	0.520673	0.474123	GREM1/PADI2	2	Oli_1
GO:0006346	DNA methylation-dependent heterochromatin assembly	2/667	20/18866	0.156304	0.520673	0.474123	DNMT3A/MPHOSPH8	2	Oli_1
GO:0007194	negative regulation of adenylate cyclase activity	2/667	20/18866	0.156304	0.520673	0.474123	AKAP9/GRM3	2	Oli_1
GO:0008356	asymmetric cell division	2/667	20/18866	0.156304	0.520673	0.474123	ARHGEF2/ZBTB16	2	Oli_1
GO:0010875	positive regulation of cholesterol efflux	2/667	20/18866	0.156304	0.520673	0.474123	ABCG1/EEPD1	2	Oli_1
GO:0010878	cholesterol storage	2/667	20/18866	0.156304	0.520673	0.474123	ABCG1/SREBF2	2	Oli_1
GO:0030903	notochord development	2/667	20/18866	0.156304	0.520673	0.474123	COBL/KDM6A	2	Oli_1
GO:0031290	retinal ganglion cell axon guidance	2/667	20/18866	0.156304	0.520673	0.474123	EPHB2/PTPRM	2	Oli_1
GO:0032793	positive regulation of CREB transcription factor activity	2/667	20/18866	0.156304	0.520673	0.474123	CRTC3/RPS6KA5	2	Oli_1
GO:0032986	protein-DNA complex disassembly	2/667	20/18866	0.156304	0.520673	0.474123	ARID1A/SMARCC1	2	Oli_1
GO:0043931	ossification involved in bone maturation	2/667	20/18866	0.156304	0.520673	0.474123	GREM1/SEMA4D	2	Oli_1
GO:0048670	regulation of collateral sprouting	2/667	20/18866	0.156304	0.520673	0.474123	DCC/SEMA4D	2	Oli_1
GO:0071731	response to nitric oxide	2/667	20/18866	0.156304	0.520673	0.474123	DNM2/FOXO1	2	Oli_1
GO:0098703	calcium ion import across plasma membrane	2/667	20/18866	0.156304	0.520673	0.474123	FYN/SLC24A2	2	Oli_1
GO:0098884	postsynaptic neurotransmitter receptor internalization	2/667	20/18866	0.156304	0.520673	0.474123	DNM2/DNM3	2	Oli_1
GO:0140239	postsynaptic endocytosis	2/667	20/18866	0.156304	0.520673	0.474123	DNM2/DNM3	2	Oli_1
GO:1900151	regulation of nuclear-transcribed mRNA catabolic process, deadenylation-dependent decay	2/667	20/18866	0.156304	0.520673	0.474123	AGO2/TNRC6C	2	Oli_1
GO:0000910	cytokinesis	9/667	172/18866	0.156593	0.520673	0.474123	BCL2L1/CDC14B/CECR2/KIF13A/PKP4/RAB11FIP3/RAB11FIP4/SNX9/UVRAG	9	Oli_1
GO:0051604	protein maturation	14/667	293/18866	0.15754	0.520673	0.474123	CPM/CREBBP/GLG1/GSN/KAT2B/LMF1/P2RX7/PCSK6/PCSK7/PSEN1/RHBDD1/TMEM98/TSPAN15/TSPAN5	14	Oli_1
GO:0034766	negative regulation of ion transmembrane transport	6/667	103/18866	0.157649	0.520673	0.474123	ACTN2/COMMD1/DYSF/EPHB2/PKD2/STK39	6	Oli_1
GO:0010256	endomembrane system organization	21/667	468/18866	0.157666	0.520673	0.474123	AKAP9/ANO4/ATL1/BCAS3/CLASP2/CORO1C/DNM2/DYSF/FA2H/GSN/HOOK3/MPP5/MTSS1/MYO18A/P2RX7/PAFAH1B1/PPP2R2A/SH3TC2/SNX9/UBXN2A/VMP1	21	Oli_1
GO:0048608	reproductive structure development	20/667	443/18866	0.158322	0.520673	0.474123	ARID1A/ARID4B/ARRB1/ASH1L/BCL2/BCL2L1/BPTF/DLG1/FGFR2/GREB1L/INSR/LRP2/NASP/PKD2/PTK2/PTPN11/SMARCC1/STK3/STOX2/TFEB	20	Oli_1
GO:0000578	embryonic axis specification	3/667	39/18866	0.158511	0.520673	0.474123	COBL/KDM6A/PCSK6	3	Oli_1
GO:0006656	phosphatidylcholine biosynthetic process	3/667	39/18866	0.158511	0.520673	0.474123	CHKA/SLC27A1/SLC44A1	3	Oli_1
GO:0030866	cortical actin cytoskeleton organization	3/667	39/18866	0.158511	0.520673	0.474123	DLG1/EPB41L2/FMNL2	3	Oli_1
GO:0046326	positive regulation of glucose import	3/667	39/18866	0.158511	0.520673	0.474123	ADIPOR2/INSR/PTPN11	3	Oli_1
GO:0046329	negative regulation of JNK cascade	3/667	39/18866	0.158511	0.520673	0.474123	ITCH/PAFAH1B1/TAOK3	3	Oli_1
GO:1901021	positive regulation of calcium ion transmembrane transporter activity	3/667	39/18866	0.158511	0.520673	0.474123	AKAP6/NIPSNAP2/PKD2	3	Oli_1
GO:1901068	guanosine-containing compound metabolic process	3/667	39/18866	0.158511	0.520673	0.474123	AMPD3/DLG1/DLG2	3	Oli_1
GO:2000249	regulation of actin cytoskeleton reorganization	3/667	39/18866	0.158511	0.520673	0.474123	ABL1/BCAS3/TJP1	3	Oli_1
GO:0019915	lipid storage	5/667	81/18866	0.158663	0.520673	0.474123	ABCG1/ACACB/DYSF/PLA2G4C/SREBF2	5	Oli_1
GO:0043242	negative regulation of protein-containing complex disassembly	5/667	81/18866	0.158663	0.520673	0.474123	ADD1/ARHGEF2/CLASP2/CLEC16A/GSN	5	Oli_1
GO:0016042	lipid catabolic process	16/667	343/18866	0.159011	0.520673	0.474123	ABHD12/ABHD6/ACACB/ACER3/AOAH/AUH/CRTC3/CYP27A1/ENPP2/ENPP6/LIPA/NAPEPLD/PAFAH1B1/PCCB/PLA2G4C/PLD1	16	Oli_1
GO:0009152	purine ribonucleotide biosynthetic process	9/667	173/18866	0.16039	0.520673	0.474123	ACACB/ACSS2/ADCY5/AK5/AMPD3/ELOVL7/PPCDC/SLC25A13/STAT3	9	Oli_1
GO:0044262	cellular carbohydrate metabolic process	14/667	294/18866	0.160417	0.520673	0.474123	ACACB/AOAH/DYSF/ENOSF1/FOXK2/FOXO1/HDAC4/INSR/KAT2B/MTMR7/PFKFB3/SOGA1/STAT3/SYNJ2	14	Oli_1
GO:0031669	cellular response to nutrient levels	11/667	221/18866	0.161042	0.520673	0.474123	ATG7/BCL2/CLEC16A/FOXO1/ITFG2/PIK3C2B/RPTOR/SIK2/SREBF2/TFEB/WDR59	11	Oli_1
GO:0006694	steroid biosynthetic process	10/667	197/18866	0.161156	0.520673	0.474123	ABCG1/ACACB/CYP27A1/FAXDC2/FDFT1/FGF1/LSS/OSBPL1A/OSBPL9/SREBF2	10	Oli_1
GO:0048839	inner ear development	10/667	197/18866	0.161156	0.520673	0.474123	EPHB2/FGFR2/IFT88/LGR5/PAFAH1B1/PTPN11/ROR1/SOBP/WDPCP/ZIC1	10	Oli_1
GO:0030865	cortical cytoskeleton organization	4/667	60/18866	0.162052	0.520673	0.474123	DLG1/EPB41L2/FMNL2/PAFAH1B1	4	Oli_1
GO:1902883	negative regulation of response to oxidative stress	4/667	60/18866	0.162052	0.520673	0.474123	ATG7/FYN/NCOA7/PDE8A	4	Oli_1
GO:1903428	positive regulation of reactive oxygen species biosynthetic process	4/667	60/18866	0.162052	0.520673	0.474123	DNM2/HDAC4/INSR/PKD2	4	Oli_1
GO:0007034	vacuolar transport	8/667	150/18866	0.162495	0.520673	0.474123	CLEC16A/HOOK3/KIF13A/NPC1/SMURF1/SORT1/STX8/VPS53	8	Oli_1
GO:0035107	appendage morphogenesis	8/667	150/18866	0.162495	0.520673	0.474123	CREBBP/FGFR2/GREM1/PSEN1/RECK/TULP3/WDPCP/ZBTB16	8	Oli_1
GO:0035108	limb morphogenesis	8/667	150/18866	0.162495	0.520673	0.474123	CREBBP/FGFR2/GREM1/PSEN1/RECK/TULP3/WDPCP/ZBTB16	8	Oli_1
GO:0060041	retina development in camera-type eye	8/667	150/18866	0.162495	0.520673	0.474123	CLIC4/GNB1/HIPK2/PSEN1/PTPRM/RAB11FIP4/TTLL5/ZHX2	8	Oli_1
GO:0090263	positive regulation of canonical Wnt signaling pathway	8/667	150/18866	0.162495	0.520673	0.474123	DAAM2/FGFR2/KANK1/LGR5/PSME4/RECK/RNF220/TBL1X	8	Oli_1
GO:1905039	carboxylic acid transmembrane transport	8/667	150/18866	0.162495	0.520673	0.474123	ACACB/LRP2/PSEN1/SLC13A3/SLC25A13/SLC27A1/SLC35D2/SLC38A9	8	Oli_1
GO:0010923	negative regulation of phosphatase activity	6/667	104/18866	0.162673	0.520673	0.474123	BOD1L1/DLG2/MGAT5/MYO1D/PHACTR3/SEMA4D	6	Oli_1
GO:1901606	alpha-amino acid catabolic process	6/667	104/18866	0.162673	0.520673	0.474123	AFMID/ASPA/AUH/HIBCH/MCCC1/PHYKPL	6	Oli_1
GO:0017015	regulation of transforming growth factor beta receptor signaling pathway	7/667	127/18866	0.163498	0.520673	0.474123	CREBBP/DNM2/GLG1/HIPK2/LDLRAD4/SMURF1/SNX6	7	Oli_1
GO:0030326	embryonic limb morphogenesis	7/667	127/18866	0.163498	0.520673	0.474123	CREBBP/GREM1/PSEN1/RECK/TULP3/WDPCP/ZBTB16	7	Oli_1
GO:0035113	embryonic appendage morphogenesis	7/667	127/18866	0.163498	0.520673	0.474123	CREBBP/GREM1/PSEN1/RECK/TULP3/WDPCP/ZBTB16	7	Oli_1
GO:0001659	temperature homeostasis	9/667	174/18866	0.16423	0.520673	0.474123	ABHD6/ADIPOR2/FOXO1/GRB10/NAPEPLD/NRDC/PLCL1/SLC27A1/STAT3	9	Oli_1
GO:0001757	somite specification	1/667	5/18866	0.164724	0.520673	0.474123	COBL	1	Oli_1
GO:0002249	lymphocyte anergy	1/667	5/18866	0.164724	0.520673	0.474123	PHLPP1	1	Oli_1
GO:0002318	myeloid progenitor cell differentiation	1/667	5/18866	0.164724	0.520673	0.474123	JAM3	1	Oli_1
GO:0002667	regulation of T cell anergy	1/667	5/18866	0.164724	0.520673	0.474123	PHLPP1	1	Oli_1
GO:0002870	T cell anergy	1/667	5/18866	0.164724	0.520673	0.474123	PHLPP1	1	Oli_1
GO:0002911	regulation of lymphocyte anergy	1/667	5/18866	0.164724	0.520673	0.474123	PHLPP1	1	Oli_1
GO:0006003	fructose 2,6-bisphosphate metabolic process	1/667	5/18866	0.164724	0.520673	0.474123	PFKFB3	1	Oli_1
GO:0006064	glucuronate catabolic process	1/667	5/18866	0.164724	0.520673	0.474123	CRYL1	1	Oli_1
GO:0006166	purine ribonucleoside salvage	1/667	5/18866	0.164724	0.520673	0.474123	PRTFDC1	1	Oli_1
GO:0006172	ADP biosynthetic process	1/667	5/18866	0.164724	0.520673	0.474123	AK5	1	Oli_1
GO:0006663	platelet activating factor biosynthetic process	1/667	5/18866	0.164724	0.520673	0.474123	PLA2G4C	1	Oli_1
GO:0006798	polyphosphate catabolic process	1/667	5/18866	0.164724	0.520673	0.474123	PRUNE2	1	Oli_1
GO:0007023	post-chaperonin tubulin folding pathway	1/667	5/18866	0.164724	0.520673	0.474123	TBCD	1	Oli_1
GO:0008626	granzyme-mediated apoptotic signaling pathway	1/667	5/18866	0.164724	0.520673	0.474123	UBE4B	1	Oli_1
GO:0009153	purine deoxyribonucleotide biosynthetic process	1/667	5/18866	0.164724	0.520673	0.474123	AK5	1	Oli_1
GO:0010991	negative regulation of SMAD protein complex assembly	1/667	5/18866	0.164724	0.520673	0.474123	LDLRAD4	1	Oli_1
GO:0014042	positive regulation of neuron maturation	1/667	5/18866	0.164724	0.520673	0.474123	BCL2	1	Oli_1
GO:0015798	myo-inositol transport	1/667	5/18866	0.164724	0.520673	0.474123	SLC5A11	1	Oli_1
GO:0016191	synaptic vesicle uncoating	1/667	5/18866	0.164724	0.520673	0.474123	DNAJC6	1	Oli_1
GO:0016237	lysosomal microautophagy	1/667	5/18866	0.164724	0.520673	0.474123	ATG7	1	Oli_1
GO:0018101	protein citrullination	1/667	5/18866	0.164724	0.520673	0.474123	PADI2	1	Oli_1
GO:0019441	tryptophan catabolic process to kynurenine	1/667	5/18866	0.164724	0.520673	0.474123	AFMID	1	Oli_1
GO:0019640	glucuronate catabolic process to xylulose 5-phosphate	1/667	5/18866	0.164724	0.520673	0.474123	CRYL1	1	Oli_1
GO:0019919	peptidyl-arginine methylation, to asymmetrical-dimethyl arginine	1/667	5/18866	0.164724	0.520673	0.474123	PRMT2	1	Oli_1
GO:0021563	glossopharyngeal nerve development	1/667	5/18866	0.164724	0.520673	0.474123	NAV2	1	Oli_1
GO:0021678	third ventricle development	1/667	5/18866	0.164724	0.520673	0.474123	KDM2B	1	Oli_1
GO:0022027	interkinetic nuclear migration	1/667	5/18866	0.164724	0.520673	0.474123	HOOK3	1	Oli_1
GO:0031033	myosin filament organization	1/667	5/18866	0.164724	0.520673	0.474123	RAP1GDS1	1	Oli_1
GO:0032776	DNA methylation on cytosine	1/667	5/18866	0.164724	0.520673	0.474123	DNMT3A	1	Oli_1
GO:0033087	negative regulation of immature T cell proliferation	1/667	5/18866	0.164724	0.520673	0.474123	TMEM131L	1	Oli_1
GO:0033578	protein glycosylation in Golgi	1/667	5/18866	0.164724	0.520673	0.474123	LMF1	1	Oli_1
GO:0033591	response to L-ascorbic acid	1/667	5/18866	0.164724	0.520673	0.474123	ITGA2	1	Oli_1
GO:0034635	glutathione transport	1/667	5/18866	0.164724	0.520673	0.474123	SLC13A3	1	Oli_1
GO:0034727	piecemeal microautophagy of the nucleus	1/667	5/18866	0.164724	0.520673	0.474123	ATG7	1	Oli_1
GO:0035385	Roundabout signaling pathway	1/667	5/18866	0.164724	0.520673	0.474123	MYO9B	1	Oli_1
GO:0035443	tripeptide transmembrane transport	1/667	5/18866	0.164724	0.520673	0.474123	SLC13A3	1	Oli_1
GO:0035610	protein side chain deglutamylation	1/667	5/18866	0.164724	0.520673	0.474123	AGTPBP1	1	Oli_1
GO:0036135	Schwann cell migration	1/667	5/18866	0.164724	0.520673	0.474123	TIAM1	1	Oli_1
GO:0036414	histone citrullination	1/667	5/18866	0.164724	0.520673	0.474123	PADI2	1	Oli_1
GO:0043400	cortisol secretion	1/667	5/18866	0.164724	0.520673	0.474123	PTPN11	1	Oli_1
GO:0043987	histone H3-S10 phosphorylation	1/667	5/18866	0.164724	0.520673	0.474123	RPS6KA5	1	Oli_1
GO:0044805	late nucleophagy	1/667	5/18866	0.164724	0.520673	0.474123	ATG7	1	Oli_1
GO:0045338	farnesyl diphosphate metabolic process	1/667	5/18866	0.164724	0.520673	0.474123	FDFT1	1	Oli_1
GO:0045636	positive regulation of melanocyte differentiation	1/667	5/18866	0.164724	0.520673	0.474123	BCL2	1	Oli_1
GO:0045794	negative regulation of cell volume	1/667	5/18866	0.164724	0.520673	0.474123	P2RX7	1	Oli_1
GO:0046069	cGMP catabolic process	1/667	5/18866	0.164724	0.520673	0.474123	PDE1A	1	Oli_1
GO:0046104	thymidine metabolic process	1/667	5/18866	0.164724	0.520673	0.474123	DPYD	1	Oli_1
GO:0046125	pyrimidine deoxyribonucleoside metabolic process	1/667	5/18866	0.164724	0.520673	0.474123	DPYD	1	Oli_1
GO:0046666	retinal cell programmed cell death	1/667	5/18866	0.164724	0.520673	0.474123	BCL2	1	Oli_1
GO:0048170	positive regulation of long-term neuronal synaptic plasticity	1/667	5/18866	0.164724	0.520673	0.474123	EPHB2	1	Oli_1
GO:0048386	positive regulation of retinoic acid receptor signaling pathway	1/667	5/18866	0.164724	0.520673	0.474123	CTBP2	1	Oli_1
GO:0048669	collateral sprouting in absence of injury	1/667	5/18866	0.164724	0.520673	0.474123	COBL	1	Oli_1
GO:0048790	maintenance of presynaptic active zone structure	1/667	5/18866	0.164724	0.520673	0.474123	CTBP2	1	Oli_1
GO:0051167	xylulose 5-phosphate metabolic process	1/667	5/18866	0.164724	0.520673	0.474123	CRYL1	1	Oli_1
GO:0051462	regulation of cortisol secretion	1/667	5/18866	0.164724	0.520673	0.474123	PTPN11	1	Oli_1
GO:0051599	response to hydrostatic pressure	1/667	5/18866	0.164724	0.520673	0.474123	PKD2	1	Oli_1
GO:0060040	retinal bipolar neuron differentiation	1/667	5/18866	0.164724	0.520673	0.474123	ZHX2	1	Oli_1
GO:0060664	epithelial cell proliferation involved in salivary gland morphogenesis	1/667	5/18866	0.164724	0.520673	0.474123	FGFR2	1	Oli_1
GO:0060681	branch elongation involved in ureteric bud branching	1/667	5/18866	0.164724	0.520673	0.474123	FGF1	1	Oli_1
GO:0060916	mesenchymal cell proliferation involved in lung development	1/667	5/18866	0.164724	0.520673	0.474123	FGFR2	1	Oli_1
GO:0061588	calcium activated phospholipid scrambling	1/667	5/18866	0.164724	0.520673	0.474123	ANO4	1	Oli_1
GO:0061590	calcium activated phosphatidylcholine scrambling	1/667	5/18866	0.164724	0.520673	0.474123	ANO4	1	Oli_1
GO:0061591	calcium activated galactosylceramide scrambling	1/667	5/18866	0.164724	0.520673	0.474123	ANO4	1	Oli_1
GO:0070291	N-acylethanolamine metabolic process	1/667	5/18866	0.164724	0.520673	0.474123	NAPEPLD	1	Oli_1
GO:0070640	vitamin D3 metabolic process	1/667	5/18866	0.164724	0.520673	0.474123	CYP27A1	1	Oli_1
GO:0071205	protein localization to juxtaparanode region of axon	1/667	5/18866	0.164724	0.520673	0.474123	NFASC	1	Oli_1
GO:0071315	cellular response to morphine	1/667	5/18866	0.164724	0.520673	0.474123	ATG7	1	Oli_1
GO:0071317	cellular response to isoquinoline alkaloid	1/667	5/18866	0.164724	0.520673	0.474123	ATG7	1	Oli_1
GO:0071557	histone H3-K27 demethylation	1/667	5/18866	0.164724	0.520673	0.474123	KDM6A	1	Oli_1
GO:0071680	response to indole-3-methanol	1/667	5/18866	0.164724	0.520673	0.474123	CDH1	1	Oli_1
GO:0071681	cellular response to indole-3-methanol	1/667	5/18866	0.164724	0.520673	0.474123	CDH1	1	Oli_1
GO:0072236	metanephric loop of Henle development	1/667	5/18866	0.164724	0.520673	0.474123	PKD2	1	Oli_1
GO:0090071	negative regulation of ribosome biogenesis	1/667	5/18866	0.164724	0.520673	0.474123	KAT2B	1	Oli_1
GO:0090289	regulation of osteoclast proliferation	1/667	5/18866	0.164724	0.520673	0.474123	GREM1	1	Oli_1
GO:0097368	establishment of Sertoli cell barrier	1/667	5/18866	0.164724	0.520673	0.474123	ARID4B	1	Oli_1
GO:0110011	regulation of basement membrane organization	1/667	5/18866	0.164724	0.520673	0.474123	CLASP2	1	Oli_1
GO:0140507	granzyme-mediated programmed cell death signaling pathway	1/667	5/18866	0.164724	0.520673	0.474123	UBE4B	1	Oli_1
GO:1900147	regulation of Schwann cell migration	1/667	5/18866	0.164724	0.520673	0.474123	TIAM1	1	Oli_1
GO:1900158	negative regulation of bone mineralization involved in bone maturation	1/667	5/18866	0.164724	0.520673	0.474123	GREM1	1	Oli_1
GO:1901078	negative regulation of relaxation of muscle	1/667	5/18866	0.164724	0.520673	0.474123	PDE4B	1	Oli_1
GO:1901097	negative regulation of autophagosome maturation	1/667	5/18866	0.164724	0.520673	0.474123	CLEC16A	1	Oli_1
GO:1901159	xylulose 5-phosphate biosynthetic process	1/667	5/18866	0.164724	0.520673	0.474123	CRYL1	1	Oli_1
GO:1901228	positive regulation of transcription from RNA polymerase II promoter involved in heart development	1/667	5/18866	0.164724	0.520673	0.474123	GREM1	1	Oli_1
GO:1901843	positive regulation of high voltage-gated calcium channel activity	1/667	5/18866	0.164724	0.520673	0.474123	NIPSNAP2	1	Oli_1
GO:1902219	negative regulation of intrinsic apoptotic signaling pathway in response to osmotic stress	1/667	5/18866	0.164724	0.520673	0.474123	ARHGEF2	1	Oli_1
GO:1902308	regulation of peptidyl-serine dephosphorylation	1/667	5/18866	0.164724	0.520673	0.474123	PPP1R16B	1	Oli_1
GO:1903391	regulation of adherens junction organization	1/667	5/18866	0.164724	0.520673	0.474123	ADD1	1	Oli_1
GO:1903566	positive regulation of protein localization to cilium	1/667	5/18866	0.164724	0.520673	0.474123	CCDC88A	1	Oli_1
GO:1903760	regulation of voltage-gated potassium channel activity involved in ventricular cardiac muscle cell action potential repolarization	1/667	5/18866	0.164724	0.520673	0.474123	DLG1	1	Oli_1
GO:1904259	regulation of basement membrane assembly involved in embryonic body morphogenesis	1/667	5/18866	0.164724	0.520673	0.474123	CLASP2	1	Oli_1
GO:1904261	positive regulation of basement membrane assembly involved in embryonic body morphogenesis	1/667	5/18866	0.164724	0.520673	0.474123	CLASP2	1	Oli_1
GO:1904352	positive regulation of protein catabolic process in the vacuole	1/667	5/18866	0.164724	0.520673	0.474123	LRP2	1	Oli_1
GO:1904447	folate import across plasma membrane	1/667	5/18866	0.164724	0.520673	0.474123	LRP2	1	Oli_1
GO:1904502	regulation of lipophagy	1/667	5/18866	0.164724	0.520673	0.474123	SPTLC2	1	Oli_1
GO:1904504	positive regulation of lipophagy	1/667	5/18866	0.164724	0.520673	0.474123	SPTLC2	1	Oli_1
GO:1904825	protein localization to microtubule plus-end	1/667	5/18866	0.164724	0.520673	0.474123	MAPRE2	1	Oli_1
GO:1904906	positive regulation of endothelial cell-matrix adhesion via fibronectin	1/667	5/18866	0.164724	0.520673	0.474123	RIN2	1	Oli_1
GO:1905232	cellular response to L-glutamate	1/667	5/18866	0.164724	0.520673	0.474123	FYN	1	Oli_1
GO:1905451	positive regulation of Fc-gamma receptor signaling pathway involved in phagocytosis	1/667	5/18866	0.164724	0.520673	0.474123	PTPRJ	1	Oli_1
GO:1905605	positive regulation of blood-brain barrier permeability	1/667	5/18866	0.164724	0.520673	0.474123	TJP1	1	Oli_1
GO:1905725	protein localization to microtubule end	1/667	5/18866	0.164724	0.520673	0.474123	MAPRE2	1	Oli_1
GO:1905832	positive regulation of spindle assembly	1/667	5/18866	0.164724	0.520673	0.474123	GPSM2	1	Oli_1
GO:1905868	regulation of 3'-UTR-mediated mRNA stabilization	1/667	5/18866	0.164724	0.520673	0.474123	METTL16	1	Oli_1
GO:1905962	glutamatergic neuron differentiation	1/667	5/18866	0.164724	0.520673	0.474123	ZHX2	1	Oli_1
GO:1990049	retrograde neuronal dense core vesicle transport	1/667	5/18866	0.164724	0.520673	0.474123	KIF1B	1	Oli_1
GO:1990051	activation of protein kinase C activity	1/667	5/18866	0.164724	0.520673	0.474123	ABL1	1	Oli_1
GO:1990164	histone H2A phosphorylation	1/667	5/18866	0.164724	0.520673	0.474123	RPS6KA5	1	Oli_1
GO:1990569	UDP-N-acetylglucosamine transmembrane transport	1/667	5/18866	0.164724	0.520673	0.474123	SLC35D2	1	Oli_1
GO:2000809	positive regulation of synaptic vesicle clustering	1/667	5/18866	0.164724	0.520673	0.474123	MAGI2	1	Oli_1
GO:2000821	regulation of grooming behavior	1/667	5/18866	0.164724	0.520673	0.474123	CNTNAP4	1	Oli_1
GO:2001197	basement membrane assembly involved in embryonic body morphogenesis	1/667	5/18866	0.164724	0.520673	0.474123	CLASP2	1	Oli_1
GO:0051348	negative regulation of transferase activity	14/667	296/18866	0.166253	0.523647	0.476832	ABL1/CORO1C/DEPTOR/DUSP16/EPHB2/KAT2B/MAPT/PRKAR2A/PSEN1/PTPRJ/RPTOR/SNX6/SRCIN1/TAOK3	14	Oli_1
GO:0008643	carbohydrate transport	8/667	151/18866	0.166672	0.523647	0.476832	ADIPOR2/GRB10/INSR/PTPN11/SLC35D2/SLC5A11/SORT1/TMEM144	8	Oli_1
GO:1903825	organic acid transmembrane transport	8/667	151/18866	0.166672	0.523647	0.476832	ACACB/LRP2/PSEN1/SLC13A3/SLC25A13/SLC27A1/SLC35D2/SLC38A9	8	Oli_1
GO:0009126	purine nucleoside monophosphate metabolic process	3/667	40/18866	0.167158	0.523647	0.476832	AMPD3/DLG1/DLG2	3	Oli_1
GO:0032892	positive regulation of organic acid transport	3/667	40/18866	0.167158	0.523647	0.476832	P2RX7/PSEN1/SLC6A1	3	Oli_1
GO:0042307	positive regulation of protein import into nucleus	3/667	40/18866	0.167158	0.523647	0.476832	CDH1/PSEN1/ZIC1	3	Oli_1
GO:0048713	regulation of oligodendrocyte differentiation	3/667	40/18866	0.167158	0.523647	0.476832	ASPA/DAAM2/TMEM98	3	Oli_1
GO:0051281	positive regulation of release of sequestered calcium ion into cytosol	3/667	40/18866	0.167158	0.523647	0.476832	ABL1/AKAP6/PKD2	3	Oli_1
GO:0098534	centriole assembly	3/667	40/18866	0.167158	0.523647	0.476832	C10orf90/CDK5RAP2/KAT2B	3	Oli_1
GO:0061458	reproductive system development	20/667	447/18866	0.167758	0.523647	0.476832	ARID1A/ARID4B/ARRB1/ASH1L/BCL2/BCL2L1/BPTF/DLG1/FGFR2/GREB1L/INSR/LRP2/NASP/PKD2/PTK2/PTPN11/SMARCC1/STK3/STOX2/TFEB	20	Oli_1
GO:0021549	cerebellum development	6/667	105/18866	0.167765	0.523647	0.476832	ABL1/AGTPBP1/GRID2/PSEN1/PTPN11/RERE	6	Oli_1
GO:0034763	negative regulation of transmembrane transport	7/667	128/18866	0.168082	0.523647	0.476832	ACTN2/COMMD1/DYSF/EPHB2/GRB10/PKD2/STK39	7	Oli_1
GO:0002029	desensitization of G protein-coupled receptor signaling pathway	2/667	21/18866	0.168923	0.523647	0.476832	ARRB1/DNM2	2	Oli_1
GO:0002363	alpha-beta T cell lineage commitment	2/667	21/18866	0.168923	0.523647	0.476832	BCL2/STAT3	2	Oli_1
GO:0006662	glycerol ether metabolic process	2/667	21/18866	0.168923	0.523647	0.476832	PAFAH1B1/PLA2G4C	2	Oli_1
GO:0010310	regulation of hydrogen peroxide metabolic process	2/667	21/18866	0.168923	0.523647	0.476832	FYN/STAT3	2	Oli_1
GO:0010893	positive regulation of steroid biosynthetic process	2/667	21/18866	0.168923	0.523647	0.476832	ABCG1/FGF1	2	Oli_1
GO:0022401	negative adaptation of signaling pathway	2/667	21/18866	0.168923	0.523647	0.476832	ARRB1/DNM2	2	Oli_1
GO:0042402	cellular biogenic amine catabolic process	2/667	21/18866	0.168923	0.523647	0.476832	AFMID/SLC44A1	2	Oli_1
GO:0048305	immunoglobulin secretion	2/667	21/18866	0.168923	0.523647	0.476832	CD22/GPI	2	Oli_1
GO:0060065	uterus development	2/667	21/18866	0.168923	0.523647	0.476832	ASH1L/GREB1L	2	Oli_1
GO:0060117	auditory receptor cell development	2/667	21/18866	0.168923	0.523647	0.476832	PAFAH1B1/WDPCP	2	Oli_1
GO:0060216	definitive hemopoiesis	2/667	21/18866	0.168923	0.523647	0.476832	CBFB/MEIS1	2	Oli_1
GO:0090330	regulation of platelet aggregation	2/667	21/18866	0.168923	0.523647	0.476832	ADAMTS18/PRKCQ	2	Oli_1
GO:0099515	actin filament-based transport	2/667	21/18866	0.168923	0.523647	0.476832	MYO1D/MYO1E	2	Oli_1
GO:1900543	negative regulation of purine nucleotide metabolic process	2/667	21/18866	0.168923	0.523647	0.476832	HDAC4/STAT3	2	Oli_1
GO:1902307	positive regulation of sodium ion transmembrane transport	2/667	21/18866	0.168923	0.523647	0.476832	CNKSR3/DNM2	2	Oli_1
GO:1902656	calcium ion import into cytosol	2/667	21/18866	0.168923	0.523647	0.476832	FYN/SLC24A2	2	Oli_1
GO:1903204	negative regulation of oxidative stress-induced neuron death	2/667	21/18866	0.168923	0.523647	0.476832	ATG7/NCOA7	2	Oli_1
GO:0042278	purine nucleoside metabolic process	4/667	61/18866	0.168925	0.523647	0.476832	AMPD3/DLG1/DLG2/PRTFDC1	4	Oli_1
GO:0042733	embryonic digit morphogenesis	4/667	61/18866	0.168925	0.523647	0.476832	CREBBP/TULP3/WDPCP/ZBTB16	4	Oli_1
GO:0046324	regulation of glucose import	4/667	61/18866	0.168925	0.523647	0.476832	ADIPOR2/GRB10/INSR/PTPN11	4	Oli_1
GO:0061912	selective autophagy	4/667	61/18866	0.168925	0.523647	0.476832	CLEC16A/RETREG1/SMURF1/SPTLC2	4	Oli_1
GO:1902041	regulation of extrinsic apoptotic signaling pathway via death domain receptors	4/667	61/18866	0.168925	0.523647	0.476832	ARHGEF2/BCL2L1/FAF1/STK3	4	Oli_1
GO:0044782	cilium organization	18/667	397/18866	0.169198	0.524198	0.477333	AKAP9/CCDC88A/CDC14B/CDK5RAP2/CDKL1/DNM2/EVI5L/GSN/IFT88/MAP4/NDE1/PAFAH1B1/PIBF1/PKD2/RILPL1/SDCCAG8/TOGARAM1/WDPCP	18	Oli_1
GO:0055117	regulation of cardiac muscle contraction	5/667	83/18866	0.170247	0.527147	0.480019	AKAP9/CTNNA3/DLG1/HDAC4/PDE4B	5	Oli_1
GO:0043583	ear development	11/667	224/18866	0.171291	0.53008	0.48269	BCL2/EPHB2/FGFR2/IFT88/LGR5/PAFAH1B1/PTPN11/ROR1/SOBP/WDPCP/ZIC1	11	Oli_1
GO:0009755	hormone-mediated signaling pathway	10/667	200/18866	0.172056	0.532145	0.48457	ADIPOR2/ARID1A/CBFB/LGR5/NCOR2/PADI2/PLPP1/PRMT2/PTPN11/SLC27A1	10	Oli_1
GO:0007599	hemostasis	16/667	348/18866	0.172578	0.533015	0.485362	ADAMTS18/ARRB1/DGKD/DOCK1/DOCK9/EPHB2/FYN/GNB1/GPI/IRF2/ITGA2/P2RX7/PRKAR2A/PRKCQ/PTPN11/RAD51B	16	Oli_1
GO:1903844	regulation of cellular response to transforming growth factor beta stimulus	7/667	129/18866	0.172722	0.533015	0.485362	CREBBP/DNM2/GLG1/HIPK2/LDLRAD4/SMURF1/SNX6	7	Oli_1
GO:0006493	protein O-linked glycosylation	6/667	106/18866	0.172922	0.533015	0.485362	GALNT15/GALNT6/ST3GAL4/TET3/TMTC2/TMTC4	6	Oli_1
GO:0014812	muscle cell migration	6/667	106/18866	0.172922	0.533015	0.485362	BCL2/DOCK5/HDAC4/IQGAP1/ITGA2/MEGF10	6	Oli_1
GO:0019233	sensory perception of pain	6/667	106/18866	0.172922	0.533015	0.485362	BACE1/DLG2/FYN/ITGA2/P2RX7/RETREG1	6	Oli_1
GO:0046632	alpha-beta T cell differentiation	6/667	106/18866	0.172922	0.533015	0.485362	ABL1/BCL2/CBFB/STAT3/TMEM98/ZBTB16	6	Oli_1
GO:1903050	regulation of proteolysis involved in cellular protein catabolic process	11/667	225/18866	0.174776	0.535532	0.487654	ANKIB1/CLEC16A/COMMD1/FHIT/HIPK2/PSEN1/PTK2/RNF144A/RYBP/SMARCC1/SMURF1	11	Oli_1
GO:0016202	regulation of striated muscle tissue development	8/667	153/18866	0.175171	0.535532	0.487654	AKAP6/BCL2/ERBB3/FGFR2/GREM1/HDAC4/MEGF10/MEIS1	8	Oli_1
GO:0050817	coagulation	16/667	349/18866	0.175361	0.535532	0.487654	ADAMTS18/ARRB1/DGKD/DOCK1/DOCK9/EPHB2/FYN/GNB1/IRF2/ITGA2/P2RX7/PRKAR2A/PRKCQ/PSEN1/PTPN11/RAD51B	16	Oli_1
GO:0002260	lymphocyte homeostasis	4/667	62/18866	0.175898	0.535532	0.487654	ABL1/BCL2/DOCK10/P2RX7	4	Oli_1
GO:0032233	positive regulation of actin filament bundle assembly	4/667	62/18866	0.175898	0.535532	0.487654	ABL1/CCDC88A/LIMCH1/SH3PXD2B	4	Oli_1
GO:0048857	neural nucleus development	4/667	62/18866	0.175898	0.535532	0.487654	BCL2/KIRREL3/MBP/PADI2	4	Oli_1
GO:0055025	positive regulation of cardiac muscle tissue development	4/667	62/18866	0.175898	0.535532	0.487654	AKAP6/ERBB3/FGFR2/GREM1	4	Oli_1
GO:0001941	postsynaptic membrane organization	3/667	41/18866	0.175939	0.535532	0.487654	EPHB2/MAGI2/ZMYND8	3	Oli_1
GO:0007212	dopamine receptor signaling pathway	3/667	41/18866	0.175939	0.535532	0.487654	ADCY5/GNAO1/GNB1	3	Oli_1
GO:0021532	neural tube patterning	3/667	41/18866	0.175939	0.535532	0.487654	KDM2B/PSEN1/TULP3	3	Oli_1
GO:1901998	toxin transport	3/667	41/18866	0.175939	0.535532	0.487654	ABCG1/ARID1A/RAB40B	3	Oli_1
GO:0014031	mesenchymal cell development	5/667	84/18866	0.176159	0.535532	0.487654	BCL2/CORO1C/PHACTR4/SEMA4D/SEMA6A	5	Oli_1
GO:0048864	stem cell development	5/667	84/18866	0.176159	0.535532	0.487654	CORO1C/MSI2/PHACTR4/SEMA4D/SEMA6A	5	Oli_1
GO:0051963	regulation of synapse assembly	6/667	107/18866	0.178145	0.535532	0.487654	ARMCX5-GPRASP2/EPHB2/GRID2/PTK2/SEMA4D/SYNDIG1	6	Oli_1
GO:1903426	regulation of reactive oxygen species biosynthetic process	6/667	107/18866	0.178145	0.535532	0.487654	DNM2/FYN/HDAC4/INSR/PKD2/STAT3	6	Oli_1
GO:2001237	negative regulation of extrinsic apoptotic signaling pathway	6/667	107/18866	0.178145	0.535532	0.487654	ARHGEF2/BCL2/BCL2L1/FYN/SGK3/UNC5B	6	Oli_1
GO:0031098	stress-activated protein kinase signaling cascade	14/667	300/18866	0.178247	0.535532	0.487654	DLG1/FOXO1/HIPK2/IRAK2/ITCH/MAP4K4/MINK1/PAFAH1B1/PHLPP1/RASSF2/SASH1/STK3/TAOK3/TIAM1	14	Oli_1
GO:0044706	multi-multicellular organism process	11/667	226/18866	0.178295	0.535532	0.487654	ADIPOR2/AGO2/ARID1A/ASH1L/BCL2/ITGA2/PLA2G4C/RECK/SH3PXD2B/STOX2/VMP1	11	Oli_1
GO:0002089	lens morphogenesis in camera-type eye	2/667	22/18866	0.181705	0.535532	0.487654	HIPK2/MEIS1	2	Oli_1
GO:0002313	mature B cell differentiation involved in immune response	2/667	22/18866	0.181705	0.535532	0.487654	DOCK10/ITFG2	2	Oli_1
GO:0007063	regulation of sister chromatid cohesion	2/667	22/18866	0.181705	0.535532	0.487654	NSMCE2/SLF2	2	Oli_1
GO:0021533	cell differentiation in hindbrain	2/667	22/18866	0.181705	0.535532	0.487654	AGTPBP1/GRID2	2	Oli_1
GO:0023058	adaptation of signaling pathway	2/667	22/18866	0.181705	0.535532	0.487654	ARRB1/DNM2	2	Oli_1
GO:0034104	negative regulation of tissue remodeling	2/667	22/18866	0.181705	0.535532	0.487654	GREM1/P2RX7	2	Oli_1
GO:0034312	diol biosynthetic process	2/667	22/18866	0.181705	0.535532	0.487654	ACER3/SPTLC2	2	Oli_1
GO:0035024	negative regulation of Rho protein signal transduction	2/667	22/18866	0.181705	0.535532	0.487654	DLC1/KANK1	2	Oli_1
GO:0036120	cellular response to platelet-derived growth factor stimulus	2/667	22/18866	0.181705	0.535532	0.487654	FYN/IQGAP1	2	Oli_1
GO:0042359	vitamin D metabolic process	2/667	22/18866	0.181705	0.535532	0.487654	CYP27A1/LRP2	2	Oli_1
GO:0043369	CD4-positive or CD8-positive, alpha-beta T cell lineage commitment	2/667	22/18866	0.181705	0.535532	0.487654	BCL2/STAT3	2	Oli_1
GO:0045980	negative regulation of nucleotide metabolic process	2/667	22/18866	0.181705	0.535532	0.487654	HDAC4/STAT3	2	Oli_1
GO:0051900	regulation of mitochondrial depolarization	2/667	22/18866	0.181705	0.535532	0.487654	BCL2/P2RX7	2	Oli_1
GO:0055093	response to hyperoxia	2/667	22/18866	0.181705	0.535532	0.487654	ATG7/FOXO1	2	Oli_1
GO:0062033	positive regulation of mitotic sister chromatid segregation	2/667	22/18866	0.181705	0.535532	0.487654	NSMCE2/SLF2	2	Oli_1
GO:0099633	protein localization to postsynaptic specialization membrane	2/667	22/18866	0.181705	0.535532	0.487654	DLG1/DLG2	2	Oli_1
GO:0099645	neurotransmitter receptor localization to postsynaptic specialization membrane	2/667	22/18866	0.181705	0.535532	0.487654	DLG1/DLG2	2	Oli_1
GO:0035418	protein localization to synapse	5/667	85/18866	0.182148	0.535532	0.487654	ANKS1B/DLG1/DLG2/KIF5C/MAPT	5	Oli_1
GO:0045844	positive regulation of striated muscle tissue development	5/667	85/18866	0.182148	0.535532	0.487654	AKAP6/BCL2/ERBB3/FGFR2/GREM1	5	Oli_1
GO:0048636	positive regulation of muscle organ development	5/667	85/18866	0.182148	0.535532	0.487654	AKAP6/BCL2/ERBB3/FGFR2/GREM1	5	Oli_1
GO:0070509	calcium ion import	5/667	85/18866	0.182148	0.535532	0.487654	DYSF/FYN/MICU2/PKD2/SLC24A2	5	Oli_1
GO:0072384	organelle transport along microtubule	5/667	85/18866	0.182148	0.535532	0.487654	KIF13A/KIF1B/MAPT/NDE1/PAFAH1B1	5	Oli_1
GO:0019218	regulation of steroid metabolic process	7/667	131/18866	0.182165	0.535532	0.487654	ABCG1/ACACB/FDFT1/FGF1/LMF1/LSS/SREBF2	7	Oli_1
GO:0060271	cilium assembly	17/667	377/18866	0.183149	0.535532	0.487654	AKAP9/CCDC88A/CDC14B/CDK5RAP2/CDKL1/DNM2/EVI5L/GSN/IFT88/MAP4/NDE1/PAFAH1B1/PIBF1/RILPL1/SDCCAG8/TOGARAM1/WDPCP	17	Oli_1
GO:0006473	protein acetylation	10/667	203/18866	0.183294	0.535532	0.487654	ARRB1/CREBBP/DPF3/FOXO1/IWS1/KAT2B/KAT6A/MAPT/RPS6KA5/TRRAP	10	Oli_1
GO:0006486	protein glycosylation	12/667	252/18866	0.183311	0.535532	0.487654	B3GAT1/GALNT15/GALNT6/LMF1/MGAT5/NPC1/PSEN1/ST3GAL4/TET3/TMEM165/TMTC2/TMTC4	12	Oli_1
GO:0043413	macromolecule glycosylation	12/667	252/18866	0.183311	0.535532	0.487654	B3GAT1/GALNT15/GALNT6/LMF1/MGAT5/NPC1/PSEN1/ST3GAL4/TET3/TMEM165/TMTC2/TMTC4	12	Oli_1
GO:0071560	cellular response to transforming growth factor beta stimulus	12/667	252/18866	0.183311	0.535532	0.487654	CREBBP/DNM2/FGFR2/FYN/GLG1/HIPK2/LDLRAD4/PTK2/PTPRK/SMURF1/SNX6/WWOX	12	Oli_1
GO:0007229	integrin-mediated signaling pathway	6/667	108/18866	0.18343	0.535532	0.487654	ABL1/DOCK1/ITGA2/PHACTR4/PTK2/PTPN11	6	Oli_1
GO:0060071	Wnt signaling pathway, planar cell polarity pathway	6/667	108/18866	0.18343	0.535532	0.487654	ABL1/MAGI2/PSME4/ROR1/SMURF1/TIAM1	6	Oli_1
GO:0030509	BMP signaling pathway	8/667	155/18866	0.183859	0.535532	0.487654	ABL1/GREM1/HIPK2/ELAPOR2/LRP2/NEO1/PCSK6/SMURF1	8	Oli_1
GO:0010907	positive regulation of glucose metabolic process	3/667	42/18866	0.184845	0.535532	0.487654	FOXO1/INSR/KAT2B	3	Oli_1
GO:0021795	cerebral cortex cell migration	3/667	42/18866	0.184845	0.535532	0.487654	DIXDC1/PAFAH1B1/PSEN1	3	Oli_1
GO:0046621	negative regulation of organ growth	3/667	42/18866	0.184845	0.535532	0.487654	MEIS1/PTK2/STK3	3	Oli_1
GO:0090279	regulation of calcium ion import	3/667	42/18866	0.184845	0.535532	0.487654	DYSF/FYN/PKD2	3	Oli_1
GO:0098927	vesicle-mediated transport between endosomal compartments	3/667	42/18866	0.184845	0.535532	0.487654	HOOK3/MYO1D/STX8	3	Oli_1
GO:1902622	regulation of neutrophil migration	3/667	42/18866	0.184845	0.535532	0.487654	DAPK2/DYSF/JAM3	3	Oli_1
GO:1904591	positive regulation of protein import	3/667	42/18866	0.184845	0.535532	0.487654	CDH1/PSEN1/ZIC1	3	Oli_1
GO:0048705	skeletal system morphogenesis	11/667	228/18866	0.185432	0.535532	0.487654	ANKRD11/DLG1/DSCAML1/FGFR2/GLG1/GREM1/P2RX7/PSEN1/SH3PXD2B/TULP3/WWOX	11	Oli_1
GO:0031668	cellular response to extracellular stimulus	12/667	253/18866	0.186722	0.535532	0.487654	ATG7/BCL2/CLEC16A/FOXO1/ITFG2/P2RX7/PIK3C2B/RPTOR/SIK2/SREBF2/TFEB/WDR59	12	Oli_1
GO:0018022	peptidyl-lysine methylation	7/667	132/18866	0.186967	0.535532	0.487654	ARID4B/ASH1L/CAMKMT/IWS1/KDM6A/NSD1/TET3	7	Oli_1
GO:0019751	polyol metabolic process	7/667	132/18866	0.186967	0.535532	0.487654	ACER3/CYP27A1/DYSF/MTMR7/PLPP1/SPTLC2/SYNJ2	7	Oli_1
GO:0014910	regulation of smooth muscle cell migration	5/667	86/18866	0.188211	0.535532	0.487654	BCL2/DOCK5/HDAC4/IQGAP1/ITGA2	5	Oli_1
GO:1901532	regulation of hematopoietic progenitor cell differentiation	5/667	86/18866	0.188211	0.535532	0.487654	ABL1/CBFB/CDK6/ITCH/PSME4	5	Oli_1
GO:1901863	positive regulation of muscle tissue development	5/667	86/18866	0.188211	0.535532	0.487654	AKAP6/BCL2/ERBB3/FGFR2/GREM1	5	Oli_1
GO:1901861	regulation of muscle tissue development	8/667	156/18866	0.188271	0.535532	0.487654	AKAP6/BCL2/ERBB3/FGFR2/GREM1/HDAC4/MEGF10/MEIS1	8	Oli_1
GO:0021510	spinal cord development	6/667	109/18866	0.188776	0.535532	0.487654	DAAM2/DCC/GIGYF2/PKD2/TULP3/ZIC1	6	Oli_1
GO:0048762	mesenchymal cell differentiation	11/667	229/18866	0.189049	0.535532	0.487654	BCL2/CLASP2/CORO1C/FGFR2/GREM1/LDLRAD4/PHACTR4/SEMA4D/SEMA6A/TIAM1/TRIM62	11	Oli_1
GO:0001885	endothelial cell development	4/667	64/18866	0.19013	0.535532	0.487654	ADD1/CLIC4/PPP1R16B/TJP1	4	Oli_1
GO:0033344	cholesterol efflux	4/667	64/18866	0.19013	0.535532	0.487654	ABCG1/EEPD1/NPC1/SREBF2	4	Oli_1
GO:0051306	mitotic sister chromatid separation	4/667	64/18866	0.19013	0.535532	0.487654	CDK5RAP2/DIS3L2/MAD1L1/NSMCE2	4	Oli_1
GO:0051898	negative regulation of protein kinase B signaling	4/667	64/18866	0.19013	0.535532	0.487654	DLG1/MAGI2/PHLPP1/PTPRJ	4	Oli_1
GO:2000027	regulation of animal organ morphogenesis	12/667	254/18866	0.190162	0.535532	0.487654	ABL1/BCL2/BTBD7/FGF1/FGFR2/GREM1/MAGI2/PSME4/ROR1/SMURF1/TIAM1/TUG1	12	Oli_1
GO:0043271	negative regulation of ion transport	8/667	157/18866	0.192728	0.535532	0.487654	ACTN2/BCL2/COMMD1/DYSF/EPHB2/PKD2/PXK/STK39	8	Oli_1
GO:0048634	regulation of muscle organ development	8/667	157/18866	0.192728	0.535532	0.487654	AKAP6/BCL2/ERBB3/FGFR2/GREM1/HDAC4/MEGF10/MEIS1	8	Oli_1
GO:0098739	import across plasma membrane	8/667	157/18866	0.192728	0.535532	0.487654	DLG1/FYN/LRP2/PSEN1/SLC24A2/SLC27A1/SLC6A1/SLC9A9	8	Oli_1
GO:0050850	positive regulation of calcium-mediated signaling	3/667	43/18866	0.193866	0.535532	0.487654	AKAP6/ERBB3/PKD2	3	Oli_1
GO:0060119	inner ear receptor cell development	3/667	43/18866	0.193866	0.535532	0.487654	IFT88/PAFAH1B1/WDPCP	3	Oli_1
GO:1903146	regulation of autophagy of mitochondrion	3/667	43/18866	0.193866	0.535532	0.487654	CLEC16A/SMURF1/SREBF2	3	Oli_1
GO:0006664	glycolipid metabolic process	6/667	110/18866	0.194183	0.535532	0.487654	FA2H/GLTP/PIGU/ST3GAL4/SUMF1/UGT8	6	Oli_1
GO:0006900	vesicle budding from membrane	6/667	110/18866	0.194183	0.535532	0.487654	DNM2/DNM3/MYO18A/P2RX7/TRAPPC10/TRAPPC9	6	Oli_1
GO:0090175	regulation of establishment of planar polarity	6/667	110/18866	0.194183	0.535532	0.487654	ABL1/MAGI2/PSME4/ROR1/SMURF1/TIAM1	6	Oli_1
GO:1904659	glucose transmembrane transport	6/667	110/18866	0.194183	0.535532	0.487654	ADIPOR2/GRB10/INSR/PTPN11/SLC5A11/SORT1	6	Oli_1
GO:0002036	regulation of L-glutamate import across plasma membrane	1/667	6/18866	0.194263	0.535532	0.487654	PSEN1	1	Oli_1
GO:0002314	germinal center B cell differentiation	1/667	6/18866	0.194263	0.535532	0.487654	ITFG2	1	Oli_1
GO:0002322	B cell proliferation involved in immune response	1/667	6/18866	0.194263	0.535532	0.487654	ABL1	1	Oli_1
GO:0002326	B cell lineage commitment	1/667	6/18866	0.194263	0.535532	0.487654	BCL2	1	Oli_1
GO:0003096	renal sodium ion transport	1/667	6/18866	0.194263	0.535532	0.487654	SGK1	1	Oli_1
GO:0003402	planar cell polarity pathway involved in axis elongation	1/667	6/18866	0.194263	0.535532	0.487654	MAGI2	1	Oli_1
GO:0006501	C-terminal protein lipidation	1/667	6/18866	0.194263	0.535532	0.487654	ATG7	1	Oli_1
GO:0006797	polyphosphate metabolic process	1/667	6/18866	0.194263	0.535532	0.487654	PRUNE2	1	Oli_1
GO:0007185	transmembrane receptor protein tyrosine phosphatase signaling pathway	1/667	6/18866	0.194263	0.535532	0.487654	PTPRF	1	Oli_1
GO:0007195	adenylate cyclase-inhibiting dopamine receptor signaling pathway	1/667	6/18866	0.194263	0.535532	0.487654	ADCY5	1	Oli_1
GO:0007354	zygotic determination of anterior/posterior axis, embryo	1/667	6/18866	0.194263	0.535532	0.487654	PCSK6	1	Oli_1
GO:0009125	nucleoside monophosphate catabolic process	1/667	6/18866	0.194263	0.535532	0.487654	AMPD3	1	Oli_1
GO:0009136	purine nucleoside diphosphate biosynthetic process	1/667	6/18866	0.194263	0.535532	0.487654	AK5	1	Oli_1
GO:0009180	purine ribonucleoside diphosphate biosynthetic process	1/667	6/18866	0.194263	0.535532	0.487654	AK5	1	Oli_1
GO:0009186	deoxyribonucleoside diphosphate metabolic process	1/667	6/18866	0.194263	0.535532	0.487654	AK5	1	Oli_1
GO:0009597	detection of virus	1/667	6/18866	0.194263	0.535532	0.487654	SERINC5	1	Oli_1
GO:0009744	response to sucrose	1/667	6/18866	0.194263	0.535532	0.487654	SLC6A1	1	Oli_1
GO:0010265	SCF complex assembly	1/667	6/18866	0.194263	0.535532	0.487654	FBXL7	1	Oli_1
GO:0010641	positive regulation of platelet-derived growth factor receptor signaling pathway	1/667	6/18866	0.194263	0.535532	0.487654	HIP1	1	Oli_1
GO:0010694	positive regulation of alkaline phosphatase activity	1/667	6/18866	0.194263	0.535532	0.487654	ITGA2	1	Oli_1
GO:0010793	regulation of mRNA export from nucleus	1/667	6/18866	0.194263	0.535532	0.487654	IWS1	1	Oli_1
GO:0010990	regulation of SMAD protein complex assembly	1/667	6/18866	0.194263	0.535532	0.487654	LDLRAD4	1	Oli_1
GO:0015961	diadenosine polyphosphate catabolic process	1/667	6/18866	0.194263	0.535532	0.487654	FHIT	1	Oli_1
GO:0016255	attachment of GPI anchor to protein	1/667	6/18866	0.194263	0.535532	0.487654	PIGU	1	Oli_1
GO:0018364	peptidyl-glutamine methylation	1/667	6/18866	0.194263	0.535532	0.487654	CREBBP	1	Oli_1
GO:0019800	peptide cross-linking via chondroitin 4-sulfate glycosaminoglycan	1/667	6/18866	0.194263	0.535532	0.487654	SPOCK3	1	Oli_1
GO:0021540	corpus callosum morphogenesis	1/667	6/18866	0.194263	0.535532	0.487654	PAFAH1B1	1	Oli_1
GO:0021578	hindbrain maturation	1/667	6/18866	0.194263	0.535532	0.487654	RERE	1	Oli_1
GO:0021631	optic nerve morphogenesis	1/667	6/18866	0.194263	0.535532	0.487654	EPHB2	1	Oli_1
GO:0021873	forebrain neuroblast division	1/667	6/18866	0.194263	0.535532	0.487654	FGFR2	1	Oli_1
GO:0030579	ubiquitin-dependent SMAD protein catabolic process	1/667	6/18866	0.194263	0.535532	0.487654	SMURF1	1	Oli_1
GO:0031999	negative regulation of fatty acid beta-oxidation	1/667	6/18866	0.194263	0.535532	0.487654	ACACB	1	Oli_1
GO:0032020	ISG15-protein conjugation	1/667	6/18866	0.194263	0.535532	0.487654	UBE2E1	1	Oli_1
GO:0032286	central nervous system myelin maintenance	1/667	6/18866	0.194263	0.535532	0.487654	FA2H	1	Oli_1
GO:0032534	regulation of microvillus assembly	1/667	6/18866	0.194263	0.535532	0.487654	PLD1	1	Oli_1
GO:0034285	response to disaccharide	1/667	6/18866	0.194263	0.535532	0.487654	SLC6A1	1	Oli_1
GO:0034334	adherens junction maintenance	1/667	6/18866	0.194263	0.535532	0.487654	TJP1	1	Oli_1
GO:0034773	histone H4-K20 trimethylation	1/667	6/18866	0.194263	0.535532	0.487654	ARID4B	1	Oli_1
GO:0035434	copper ion transmembrane transport	1/667	6/18866	0.194263	0.535532	0.487654	SLC31A2	1	Oli_1
GO:0035502	metanephric part of ureteric bud development	1/667	6/18866	0.194263	0.535532	0.487654	PKD2	1	Oli_1
GO:0035519	protein K29-linked ubiquitination	1/667	6/18866	0.194263	0.535532	0.487654	ITCH	1	Oli_1
GO:0035900	response to isolation stress	1/667	6/18866	0.194263	0.535532	0.487654	NAPEPLD	1	Oli_1
GO:0042426	choline catabolic process	1/667	6/18866	0.194263	0.535532	0.487654	SLC44A1	1	Oli_1
GO:0042939	tripeptide transport	1/667	6/18866	0.194263	0.535532	0.487654	SLC13A3	1	Oli_1
GO:0043376	regulation of CD8-positive, alpha-beta T cell differentiation	1/667	6/18866	0.194263	0.535532	0.487654	CBFB	1	Oli_1
GO:0044531	modulation of programmed cell death in other organism	1/667	6/18866	0.194263	0.535532	0.487654	BCL2L1	1	Oli_1
GO:0044532	modulation of apoptotic process in other organism	1/667	6/18866	0.194263	0.535532	0.487654	BCL2L1	1	Oli_1
GO:0045347	negative regulation of MHC class II biosynthetic process	1/667	6/18866	0.194263	0.535532	0.487654	NFX1	1	Oli_1
GO:0045634	regulation of melanocyte differentiation	1/667	6/18866	0.194263	0.535532	0.487654	BCL2	1	Oli_1
GO:0046113	nucleobase catabolic process	1/667	6/18866	0.194263	0.535532	0.487654	DPYD	1	Oli_1
GO:0051136	regulation of NK T cell differentiation	1/667	6/18866	0.194263	0.535532	0.487654	ZBTB16	1	Oli_1
GO:0051454	intracellular pH elevation	1/667	6/18866	0.194263	0.535532	0.487654	BCL2	1	Oli_1
GO:0052150	modulation by symbiont of host apoptotic process	1/667	6/18866	0.194263	0.535532	0.487654	BCL2L1	1	Oli_1
GO:0052248	modulation of programmed cell death in other organism involved in symbiotic interaction	1/667	6/18866	0.194263	0.535532	0.487654	BCL2L1	1	Oli_1
GO:0052433	modulation by organism of apoptotic process in other organism involved in symbiotic interaction	1/667	6/18866	0.194263	0.535532	0.487654	BCL2L1	1	Oli_1
GO:0055059	asymmetric neuroblast division	1/667	6/18866	0.194263	0.535532	0.487654	ARHGEF2	1	Oli_1
GO:0060022	hard palate development	1/667	6/18866	0.194263	0.535532	0.487654	DLG1	1	Oli_1
GO:0060304	regulation of phosphatidylinositol dephosphorylation	1/667	6/18866	0.194263	0.535532	0.487654	CHRM5	1	Oli_1
GO:0060501	positive regulation of epithelial cell proliferation involved in lung morphogenesis	1/667	6/18866	0.194263	0.535532	0.487654	FGFR2	1	Oli_1
GO:0060526	prostate glandular acinus morphogenesis	1/667	6/18866	0.194263	0.535532	0.487654	FGFR2	1	Oli_1
GO:0060527	prostate epithelial cord arborization involved in prostate glandular acinus morphogenesis	1/667	6/18866	0.194263	0.535532	0.487654	FGFR2	1	Oli_1
GO:0060676	ureteric bud formation	1/667	6/18866	0.194263	0.535532	0.487654	GREM1	1	Oli_1
GO:0061038	uterus morphogenesis	1/667	6/18866	0.194263	0.535532	0.487654	ASH1L	1	Oli_1
GO:0061156	pulmonary artery morphogenesis	1/667	6/18866	0.194263	0.535532	0.487654	LRP2	1	Oli_1
GO:0061643	chemorepulsion of axon	1/667	6/18866	0.194263	0.535532	0.487654	UNC5C	1	Oli_1
GO:0061734	parkin-mediated stimulation of mitophagy in response to mitochondrial depolarization	1/667	6/18866	0.194263	0.535532	0.487654	SMURF1	1	Oli_1
GO:0070162	adiponectin secretion	1/667	6/18866	0.194263	0.535532	0.487654	RAB11FIP3	1	Oli_1
GO:0070163	regulation of adiponectin secretion	1/667	6/18866	0.194263	0.535532	0.487654	RAB11FIP3	1	Oli_1
GO:0071866	negative regulation of apoptotic process in bone marrow cell	1/667	6/18866	0.194263	0.535532	0.487654	FGFR2	1	Oli_1
GO:0071896	protein localization to adherens junction	1/667	6/18866	0.194263	0.535532	0.487654	TJP1	1	Oli_1
GO:0071910	determination of liver left/right asymmetry	1/667	6/18866	0.194263	0.535532	0.487654	PKD2	1	Oli_1
GO:0071926	endocannabinoid signaling pathway	1/667	6/18866	0.194263	0.535532	0.487654	ABHD6	1	Oli_1
GO:0072284	metanephric S-shaped body morphogenesis	1/667	6/18866	0.194263	0.535532	0.487654	PKD2	1	Oli_1
GO:0072318	clathrin coat disassembly	1/667	6/18866	0.194263	0.535532	0.487654	DNAJC6	1	Oli_1
GO:0072675	osteoclast fusion	1/667	6/18866	0.194263	0.535532	0.487654	SH3PXD2A	1	Oli_1
GO:0086073	bundle of His cell-Purkinje myocyte adhesion involved in cell communication	1/667	6/18866	0.194263	0.535532	0.487654	CTNNA3	1	Oli_1
GO:0090027	negative regulation of monocyte chemotaxis	1/667	6/18866	0.194263	0.535532	0.487654	GREM1	1	Oli_1
GO:0090186	regulation of pancreatic juice secretion	1/667	6/18866	0.194263	0.535532	0.487654	STK39	1	Oli_1
GO:0097198	histone H3-K36 trimethylation	1/667	6/18866	0.194263	0.535532	0.487654	IWS1	1	Oli_1
GO:0097283	keratinocyte apoptotic process	1/667	6/18866	0.194263	0.535532	0.487654	GSN	1	Oli_1
GO:0097680	double-strand break repair via classical nonhomologous end joining	1/667	6/18866	0.194263	0.535532	0.487654	UVRAG	1	Oli_1
GO:0098838	folate transmembrane transport	1/667	6/18866	0.194263	0.535532	0.487654	LRP2	1	Oli_1
GO:0098937	anterograde dendritic transport	1/667	6/18866	0.194263	0.535532	0.487654	KIF5C	1	Oli_1
GO:1900028	negative regulation of ruffle assembly	1/667	6/18866	0.194263	0.535532	0.487654	KANK1	1	Oli_1
GO:1900157	regulation of bone mineralization involved in bone maturation	1/667	6/18866	0.194263	0.535532	0.487654	GREM1	1	Oli_1
GO:1900454	positive regulation of long-term synaptic depression	1/667	6/18866	0.194263	0.535532	0.487654	GRID2	1	Oli_1
GO:1900825	regulation of membrane depolarization during cardiac muscle cell action potential	1/667	6/18866	0.194263	0.535532	0.487654	SLMAP	1	Oli_1
GO:1901552	positive regulation of endothelial cell development	1/667	6/18866	0.194263	0.535532	0.487654	ADD1	1	Oli_1
GO:1901621	negative regulation of smoothened signaling pathway involved in dorsal/ventral neural tube patterning	1/667	6/18866	0.194263	0.535532	0.487654	TULP3	1	Oli_1
GO:1901897	regulation of relaxation of cardiac muscle	1/667	6/18866	0.194263	0.535532	0.487654	PDE4B	1	Oli_1
GO:1902172	regulation of keratinocyte apoptotic process	1/667	6/18866	0.194263	0.535532	0.487654	GSN	1	Oli_1
GO:1902218	regulation of intrinsic apoptotic signaling pathway in response to osmotic stress	1/667	6/18866	0.194263	0.535532	0.487654	ARHGEF2	1	Oli_1
GO:1902396	protein localization to bicellular tight junction	1/667	6/18866	0.194263	0.535532	0.487654	TJP1	1	Oli_1
GO:1902498	regulation of protein autoubiquitination	1/667	6/18866	0.194263	0.535532	0.487654	SASH1	1	Oli_1
GO:1903142	positive regulation of establishment of endothelial barrier	1/667	6/18866	0.194263	0.535532	0.487654	ADD1	1	Oli_1
GO:1903525	regulation of membrane tubulation	1/667	6/18866	0.194263	0.535532	0.487654	DNM2	1	Oli_1
GO:1903613	regulation of protein tyrosine phosphatase activity	1/667	6/18866	0.194263	0.535532	0.487654	MGAT5	1	Oli_1
GO:1904179	positive regulation of adipose tissue development	1/667	6/18866	0.194263	0.535532	0.487654	SH3PXD2B	1	Oli_1
GO:1904428	negative regulation of tubulin deacetylation	1/667	6/18866	0.194263	0.535532	0.487654	MAPT	1	Oli_1
GO:1904528	positive regulation of microtubule binding	1/667	6/18866	0.194263	0.535532	0.487654	ABL1	1	Oli_1
GO:1904783	positive regulation of NMDA glutamate receptor activity	1/667	6/18866	0.194263	0.535532	0.487654	EPHB2	1	Oli_1
GO:1905274	regulation of modification of postsynaptic actin cytoskeleton	1/667	6/18866	0.194263	0.535532	0.487654	TIAM1	1	Oli_1
GO:1990379	lipid transport across blood-brain barrier	1/667	6/18866	0.194263	0.535532	0.487654	SLC27A1	1	Oli_1
GO:2000051	negative regulation of non-canonical Wnt signaling pathway	1/667	6/18866	0.194263	0.535532	0.487654	RNF213	1	Oli_1
GO:2000416	regulation of eosinophil migration	1/667	6/18866	0.194263	0.535532	0.487654	DAPK2	1	Oli_1
GO:2000646	positive regulation of receptor catabolic process	1/667	6/18866	0.194263	0.535532	0.487654	ITCH	1	Oli_1
GO:2001137	positive regulation of endocytic recycling	1/667	6/18866	0.194263	0.535532	0.487654	ACTN2	1	Oli_1
GO:0030512	negative regulation of transforming growth factor beta receptor signaling pathway	5/667	87/18866	0.194346	0.535532	0.487654	DNM2/GLG1/LDLRAD4/SMURF1/SNX6	5	Oli_1
GO:0051453	regulation of intracellular pH	5/667	87/18866	0.194346	0.535532	0.487654	BCL2/CLIC4/SLC4A8/SLC9A9/TMEM165	5	Oli_1
GO:0051781	positive regulation of cell division	5/667	87/18866	0.194346	0.535532	0.487654	CDC14B/FGF1/FGFR2/GAREM1/PKP4	5	Oli_1
GO:0060218	hematopoietic stem cell differentiation	5/667	87/18866	0.194346	0.535532	0.487654	ABL1/CBFB/CDK6/ITCH/PSME4	5	Oli_1
GO:0001956	positive regulation of neurotransmitter secretion	2/667	23/18866	0.194623	0.535532	0.487654	SLC4A8/SYT9	2	Oli_1
GO:0009068	aspartate family amino acid catabolic process	2/667	23/18866	0.194623	0.535532	0.487654	ASPA/PHYKPL	2	Oli_1
GO:0009310	amine catabolic process	2/667	23/18866	0.194623	0.535532	0.487654	AFMID/SLC44A1	2	Oli_1
GO:0015813	L-glutamate transmembrane transport	2/667	23/18866	0.194623	0.535532	0.487654	PSEN1/SLC25A13	2	Oli_1
GO:0022010	central nervous system myelination	2/667	23/18866	0.194623	0.535532	0.487654	ASPA/FA2H	2	Oli_1
GO:0031280	negative regulation of cyclase activity	2/667	23/18866	0.194623	0.535532	0.487654	AKAP9/GRM3	2	Oli_1
GO:0032291	axon ensheathment in central nervous system	2/667	23/18866	0.194623	0.535532	0.487654	ASPA/FA2H	2	Oli_1
GO:0034063	stress granule assembly	2/667	23/18866	0.194623	0.535532	0.487654	ATXN2/MAPT	2	Oli_1
GO:0034643	establishment of mitochondrion localization, microtubule-mediated	2/667	23/18866	0.194623	0.535532	0.487654	KIF1B/MAPT	2	Oli_1
GO:0036119	response to platelet-derived growth factor	2/667	23/18866	0.194623	0.535532	0.487654	FYN/IQGAP1	2	Oli_1
GO:0047497	mitochondrion transport along microtubule	2/667	23/18866	0.194623	0.535532	0.487654	KIF1B/MAPT	2	Oli_1
GO:0050860	negative regulation of T cell receptor signaling pathway	2/667	23/18866	0.194623	0.535532	0.487654	ELF1/PTPRJ	2	Oli_1
GO:0051220	cytoplasmic sequestering of protein	2/667	23/18866	0.194623	0.535532	0.487654	FAF1/PKD2	2	Oli_1
GO:0060445	branching involved in salivary gland morphogenesis	2/667	23/18866	0.194623	0.535532	0.487654	BTBD7/FGFR2	2	Oli_1
GO:0070977	bone maturation	2/667	23/18866	0.194623	0.535532	0.487654	GREM1/SEMA4D	2	Oli_1
GO:0071404	cellular response to low-density lipoprotein particle stimulus	2/667	23/18866	0.194623	0.535532	0.487654	NPC1/SREBF2	2	Oli_1
GO:0097150	neuronal stem cell population maintenance	2/667	23/18866	0.194623	0.535532	0.487654	FOXO1/HOOK3	2	Oli_1
GO:1902001	fatty acid transmembrane transport	2/667	23/18866	0.194623	0.535532	0.487654	ACACB/SLC27A1	2	Oli_1
GO:1903798	regulation of production of miRNAs involved in gene silencing by miRNA	2/667	23/18866	0.194623	0.535532	0.487654	NCOR2/STAT3	2	Oli_1
GO:2000773	negative regulation of cellular senescence	2/667	23/18866	0.194623	0.535532	0.487654	ABL1/CDK6	2	Oli_1
GO:2000810	regulation of bicellular tight junction assembly	2/667	23/18866	0.194623	0.535532	0.487654	CBFB/TJP1	2	Oli_1
GO:0001649	osteoblast differentiation	11/667	231/18866	0.19638	0.540094	0.491809	CBFB/CDK6/FGFR2/GREM1/HDAC4/PTK2/RASSF2/SEMA4D/SH3PXD2B/SMOC1/WWOX	11	Oli_1
GO:0045995	regulation of embryonic development	7/667	134/18866	0.196722	0.540763	0.492417	CLASP2/INSR/MBP/PAFAH1B1/STK3/TULP3/WDPCP	7	Oli_1
GO:0006909	phagocytosis	17/667	382/18866	0.197189	0.541751	0.493317	ABL1/CORO1C/DNM2/DOCK1/DYSF/ELMO1/FYN/GSN/ITGA2/MEGF10/MYO18A/P2RX7/PIP5K1A/PTK2/PTPRJ/SPG11/WIPF1	17	Oli_1
GO:0006687	glycosphingolipid metabolic process	4/667	65/18866	0.197379	0.541751	0.493317	FA2H/GLTP/SUMF1/UGT8	4	Oli_1
GO:0035308	negative regulation of protein dephosphorylation	4/667	65/18866	0.197379	0.541751	0.493317	BOD1L1/MGAT5/PHACTR3/PPP1R16B	4	Oli_1
GO:0042303	molting cycle	6/667	111/18866	0.199647	0.547424	0.498483	BCL2/FA2H/FARP2/FGFR2/LGR5/TRPC4AP	6	Oli_1
GO:0042633	hair cycle	6/667	111/18866	0.199647	0.547424	0.498483	BCL2/FA2H/FARP2/FGFR2/LGR5/TRPC4AP	6	Oli_1
GO:0001701	in utero embryonic development	17/667	383/18866	0.200058	0.548277	0.499259	ADD1/ANKRD11/ATP11A/BCL2L1/BPTF/CUL4A/FGFR2/KDM6A/KIDINS220/MYO1E/NASP/OTUD7B/PKD2/SH3PXD2A/STK3/TFEB/ZFP14	17	Oli_1
GO:0032755	positive regulation of interleukin-6 production	5/667	88/18866	0.20055	0.548798	0.499734	ARHGEF2/MBP/P2RX7/PTPN11/STAT3	5	Oli_1
GO:0046889	positive regulation of lipid biosynthetic process	5/667	88/18866	0.20055	0.548798	0.499734	ABCG1/ABHD6/FGF1/LPGAT1/SLC27A1	5	Oli_1
GO:1901879	regulation of protein depolymerization	5/667	88/18866	0.20055	0.548798	0.499734	ACTN2/ADD1/ARHGEF2/CLASP2/GSN	5	Oli_1
GO:0042157	lipoprotein metabolic process	7/667	135/18866	0.201674	0.551593	0.502279	ABHD12/APOLD1/ATG7/PIGU/ZDHHC11B/ZDHHC14/ZDHHC20	7	Oli_1
GO:0016573	histone acetylation	8/667	159/18866	0.201773	0.551593	0.502279	ARRB1/CREBBP/DPF3/IWS1/KAT2B/KAT6A/RPS6KA5/TRRAP	8	Oli_1
[truncated: 9,463 more rows]

## Sheet: Oli_GO_CC
Supplemental Data Table S8:GO and KEGG enrichment in Oli cluster
ID	Description	GeneRatio	BgRatio	pvalue	p.adjust	qvalue	geneID	Count	Group
GO:0031252	cell leading edge	42/680	421/19559	9.33088e-10	5.49589e-07	4.50829e-07	ABL1/APBB2/ARHGEF2/BCAS3/CCDC88A/CDC42BPB/CDH1/CDK6/CLASP2/COBL/CORO1C/CTNNA3/DLC1/DNM2/DYSF/FGD4/FRMD4B/GSN/INSR/IQGAP1/KANK1/KSR1/MAPT/MTSS1/MYO1D/PAFAH1B1/PHACTR4/PIP5K1A/PKD2/PSD3/PTK2/PTPN13/PTPRJ/PTPRK/PTPRM/SNX1/SNX9/SRCIN1/TIAM1/TLN2/UNC5C/WIPF1	42	Oli_1
GO:0098984	neuron to neuron synapse	37/680	368/19559	7.69767e-09	2.26696e-06	1.85959e-06	ACTN2/ADD1/AKAP9/ANKS1B/ARHGEF2/ARRB1/BACE1/BCAS1/CPEB1/DCC/DLG1/DLG2/DNAJC6/DNM2/DNM3/FYN/GRID1/GRID2/GRIK4/GRM3/MAGI2/MAP4/MINK1/PDE4B/PKP4/PSD3/SH3GL3/SLC4A8/SORCS2/SPOCK1/SRCIN1/STAT3/STRN/SYNDIG1/SYT9/TANC1/TIAM1	37	Oli_1
GO:0032279	asymmetric synapse	34/680	343/19559	4.44469e-08	8.72641e-06	7.15829e-06	ACTN2/ADD1/AKAP9/ANKS1B/ARHGEF2/ARRB1/BCAS1/CPEB1/DCC/DLG1/DLG2/DNAJC6/DNM2/DNM3/FYN/GRID1/GRID2/GRM3/MAGI2/MAP4/MINK1/PDE4B/PKP4/PSD3/SH3GL3/SLC4A8/SORCS2/SPOCK1/SRCIN1/STAT3/STRN/SYNDIG1/TANC1/TIAM1	34	Oli_1
GO:0014069	postsynaptic density	33/680	337/19559	9.37565e-08	1.38056e-05	1.13248e-05	ACTN2/ADD1/AKAP9/ANKS1B/ARHGEF2/ARRB1/BCAS1/CPEB1/DCC/DLG1/DLG2/DNAJC6/DNM2/DNM3/FYN/GRID1/GRID2/GRM3/MAGI2/MAP4/MINK1/PDE4B/PKP4/PSD3/SH3GL3/SORCS2/SPOCK1/SRCIN1/STAT3/STRN/SYNDIG1/TANC1/TIAM1	33	Oli_1
GO:0005911	cell-cell junction	41/680	493/19559	2.49746e-07	2.94201e-05	2.41334e-05	ADD1/AKAP6/ANKRD23/ARHGAP17/ARHGEF2/ASH1L/CDC42BPB/CDH1/CDH19/CDH20/CLIC4/CTNNA3/CYTH1/DLG1/FRMD4B/FRMD5/GAB1/IQGAP1/JAM3/KAZN/KIRREL3/LDB3/MAGI2/MPP5/MYO1E/NFASC/P2RX7/PCDH9/PKD2/PKP4/PNN/PTPRJ/PTPRK/PTPRM/SDCCAG8/SHROOM4/SIPA1L3/STRN/TBCD/TIAM1/TJP1	41	Oli_1
GO:0099572	postsynaptic specialization	33/680	361/19559	4.61891e-07	4.53423e-05	3.71944e-05	ACTN2/ADD1/AKAP9/ANKS1B/ARHGEF2/ARRB1/BCAS1/CPEB1/DCC/DLG1/DLG2/DNAJC6/DNM2/DNM3/FYN/GRID1/GRID2/GRM3/MAGI2/MAP4/MINK1/PDE4B/PKP4/PSD3/SH3GL3/SORCS2/SPOCK1/SRCIN1/STAT3/STRN/SYNDIG1/TANC1/TIAM1	33	Oli_1
GO:0001726	ruffle	21/680	179/19559	1.16182e-06	9.77591e-05	8.0192e-05	ARHGEF2/CDK6/CLASP2/COBL/CORO1C/DLC1/DNM2/FGD4/FRMD4B/GSN/IQGAP1/KANK1/KSR1/MTSS1/PIP5K1A/PSD3/PTPRJ/SNX9/TIAM1/TLN2/WIPF1	21	Oli_1
GO:0005874	microtubule	35/680	431/19559	3.24523e-06	0.00023893	0.000195995	APPBP2/ARHGEF2/BCAS3/BOD1L1/CDK5RAP2/CLASP2/CLIP2/DLG1/DNM2/DNM3/DYSF/EML1/EML2/HOOK3/INVS/IQGAP1/KIF13A/KIF13B/KIF1B/KIF5C/KIF6/MAP4/MAP7/MAPRE2/MAPT/MTUS1/NAV1/NCKAP5/NDE1/PAFAH1B1/TBCD/TIAM1/TOGARAM1/TTLL11/TTLL5	35	Oli_1
GO:0005912	adherens junction	18/680	166/19559	1.99056e-05	0.00130271	0.00106861	ADD1/CDH1/CDH19/CDH20/CTNNA3/CYTH1/DLG1/FRMD4B/FRMD5/LDB3/MPP5/MYO1E/PKP4/PTPRK/PTPRM/SHROOM4/TBCD/TJP1	18	Oli_1
GO:0005938	cell cortex	26/680	305/19559	2.57922e-05	0.00151916	0.00124617	ACTN2/CALD1/CDH1/CLASP2/COBL/CORO1C/CTBP2/DLC1/EPB41L2/FGF1/FGFR2/FNBP1/GPSM2/GSN/MICAL3/MOBP/MYO1D/MYO9B/PAFAH1B1/PKD2/PLA2G4C/PSEN1/PTK2/SHROOM4/SNX9/WDPCP	26	Oli_1
GO:0030027	lamellipodium	19/680	201/19559	7.95701e-05	0.00426062	0.00349499	APBB2/CCDC88A/CDC42BPB/CDH1/CORO1C/CTNNA3/DNM2/DYSF/FGD4/GSN/PHACTR4/PIP5K1A/PKD2/PTK2/PTPN13/PTPRM/SNX1/SRCIN1/UNC5C	19	Oli_1
GO:0044304	main axon	10/680	68/19559	0.000113673	0.00557943	0.00457682	DLG1/DLG2/KIF13B/MAPT/MBP/MYO1D/NAV1/NFASC/SPOCK1/TIAM1	10	Oli_1
GO:0043209	myelin sheath	8/680	47/19559	0.000193991	0.00878927	0.00720985	BCL2/DLG1/GSN/JAM3/MBP/MPP5/MYO1D/SERINC5	8	Oli_1
GO:0099092	postsynaptic density, intracellular component	5/680	17/19559	0.000218657	0.0091992	0.00754612	ACTN2/ARHGEF2/DNM2/FYN/SH3GL3	5	Oli_1
GO:0005802	trans-Golgi network	20/680	245/19559	0.00037867	0.0132033	0.0108307	ATP11A/ATP9B/ATXN2/BACE1/CDH1/CHST3/CLASP2/DENND5A/DNM2/DOP1A/KIF13A/LGR5/MYO18A/PCSK7/RELCH/SNX9/STX8/TMEM165/TRAPPC9/VPS53	20	Oli_1
GO:0042641	actomyosin	10/680	79/19559	0.000399992	0.0132033	0.0108307	CDC42BPB/HDAC4/KAT2B/LDB3/LIMCH1/MYO18A/PTK2/ROR1/SHROOM4/SIPA1L3	10	Oli_1
GO:0043197	dendritic spine	16/680	175/19559	0.000414304	0.0132033	0.0108307	ACTN2/ANKS1B/ARRB1/DNM2/DNM3/DOCK10/GRID2/GRM3/MAPT/PDE4B/PTK2/SORCS2/STRN/SYNDIG1/TIAM1/ZMYND8	16	Oli_1
GO:0030864	cortical actin cytoskeleton	10/680	80/19559	0.000443156	0.0132033	0.0108307	ACTN2/CALD1/CDH1/COBL/DLC1/EPB41L2/GSN/MOBP/SHROOM4/SNX9	10	Oli_1
GO:0032587	ruffle membrane	11/680	95/19559	0.000455792	0.0132033	0.0108307	ARHGEF2/CLASP2/CORO1C/DLC1/DNM2/KANK1/KSR1/PIP5K1A/PSD3/PTPRJ/TIAM1	11	Oli_1
GO:0044309	neuron spine	16/680	177/19559	0.000470026	0.0132033	0.0108307	ACTN2/ANKS1B/ARRB1/DNM2/DNM3/DOCK10/GRID2/GRM3/MAPT/PDE4B/PTK2/SORCS2/STRN/SYNDIG1/TIAM1/ZMYND8	16	Oli_1
GO:0043296	apical junction complex	14/680	143/19559	0.000470745	0.0132033	0.0108307	ARHGAP17/ARHGEF2/ASH1L/CDH1/CYTH1/DLG1/FRMD4B/JAM3/MAGI2/MPP5/SHROOM4/STRN/TBCD/TJP1	14	Oli_1
GO:0098791	Golgi apparatus subcompartment	26/680	368/19559	0.000530542	0.014204	0.0116516	AKAP9/ATL1/ATP11A/ATP9B/ATXN2/BACE1/CDH1/CHST3/CLASP2/DENND5A/DNM2/DOP1A/KIF13A/LGR5/MYO18A/PCSK7/RELCH/SGMS1/SNX9/SORT1/ST3GAL4/STX8/TMEM165/TMEM87A/TRAPPC9/VPS53	26	Oli_1
GO:0070160	tight junction	13/680	129/19559	0.000563132	0.0144211	0.0118296	ARHGAP17/ARHGEF2/ASH1L/CYTH1/DLG1/FRMD4B/JAM3/MAGI2/MPP5/SIPA1L3/STRN/TBCD/TJP1	13	Oli_1
GO:0099091	postsynaptic specialization, intracellular component	5/680	21/19559	0.000640665	0.015723	0.0128976	ACTN2/ARHGEF2/DNM2/FYN/SH3GL3	5	Oli_1
GO:0005905	clathrin-coated pit	9/680	71/19559	0.000764586	0.0180137	0.0147766	ARRB1/DGKD/DNM2/FCHO1/FNBP1/ITSN2/LRP2/SH3BP4/SORT1	9	Oli_1
GO:0045211	postsynaptic membrane	21/680	280/19559	0.000833424	0.0188803	0.0154875	ABHD6/ACTN2/AKAP9/ARRB1/CHRM5/DCC/DLG1/DLG2/DNM2/DNM3/EPHB2/GRID1/GRID2/GRIK4/GRM3/HIP1/SLC6A1/SORCS2/STRN/SYNDIG1/TIAM1	21	Oli_1
GO:0055037	recycling endosome	16/680	190/19559	0.00101368	0.0221132	0.0181395	ABCG1/ATP11A/BACE1/CD22/COMMD1/RAB11FIP3/RAB11FIP4/RABEP1/RELCH/SGK3/SLC31A2/SLC9A9/SORCS2/STX8/TBC1D12/VPS53	16	Oli_1
GO:0005923	bicellular tight junction	12/680	122/19559	0.00112289	0.0236207	0.0193761	ARHGAP17/ARHGEF2/ASH1L/CYTH1/DLG1/FRMD4B/JAM3/MAGI2/MPP5/STRN/TBCD/TJP1	12	Oli_1
GO:0031256	leading edge membrane	15/680	175/19559	0.0012044	0.0244618	0.0200661	ARHGEF2/CLASP2/CORO1C/DLC1/DNM2/INSR/KANK1/KSR1/MAPT/MYO1D/PIP5K1A/PSD3/PTPRJ/PTPRK/TIAM1	15	Oli_1
GO:0031984	organelle subcompartment	26/680	392/19559	0.0013318	0.0254241	0.0208554	AKAP9/ATL1/ATP11A/ATP9B/ATXN2/BACE1/CDH1/CHST3/CLASP2/DENND5A/DNM2/DOP1A/KIF13A/LGR5/MYO18A/PCSK7/RELCH/SGMS1/SNX9/SORT1/ST3GAL4/STX8/TMEM165/TMEM87A/TRAPPC9/VPS53	26	Oli_1
GO:0098839	postsynaptic density membrane	10/680	92/19559	0.00133811	0.0254241	0.0208554	ACTN2/AKAP9/DCC/DLG1/DLG2/GRID1/GRID2/SORCS2/SYNDIG1/TIAM1	10	Oli_1
GO:0005769	early endosome	25/680	377/19559	0.0016384	0.0301568	0.0247377	ATP11A/BACE1/CD22/COMMD1/DYSF/ITCH/LDLRAD4/MVB12B/MYO1D/NAPEPLD/PPP1R21/PSEN1/PTP4A2/RABEP1/SGK3/SH3GL3/SNX1/SNX6/SORCS2/SORT1/STX8/SYNDIG1/TMEM165/UVRAG/WDFY2	25	Oli_1
GO:0034451	centriolar satellite	10/680	95/19559	0.00170918	0.0301889	0.024764	AK5/DYSF/HOOK3/KLHL4/PIBF1/PRKCQ/PXK/RAB11FIP3/SDCCAG8/TMEM63A	10	Oli_1
GO:0009898	cytoplasmic side of plasma membrane	14/680	164/19559	0.00179848	0.0301889	0.024764	CDH1/CYTH1/DLG1/FYN/GNAO1/GNB1/GNG7/HIP1/IQGAP1/PKP4/PTK2/SHROOM4/SNX9/TIAM1	14	Oli_1
GO:0005871	kinesin complex	7/680	51/19559	0.00182227	0.0301889	0.024764	KIF13A/KIF13B/KIF1B/KIF5C/KIF6/NDE1/PAFAH1B1	7	Oli_1
GO:0043198	dendritic shaft	6/680	38/19559	0.00184516	0.0301889	0.024764	ARHGEF2/KIRREL3/PREX1/PSEN1/SYNDIG1/ZMYND8	6	Oli_1
GO:0098978	glutamatergic synapse	24/680	361/19559	0.00194428	0.0309509	0.0253891	ABHD6/ACTN2/AKAP9/ARHGAP22/ARHGEF2/CDH1/CTBP2/DLG1/DLG2/DNM2/DNM3/EPHB2/FBXL20/FYN/GRID1/GRID2/GRM3/HIP1/PPM1H/PPP2R2A/SH3GL3/SLC4A8/STAT3/TIAM1	24	Oli_1
GO:0031234	extrinsic component of cytoplasmic side of plasma membrane	10/680	99/19559	0.0023291	0.0346335	0.02841	CYTH1/FYN/GNAO1/GNB1/GNG7/HIP1/IQGAP1/PTK2/SNX9/TIAM1	10	Oli_1
GO:0097060	synaptic membrane	25/680	387/19559	0.00233065	0.0346335	0.02841	ABHD6/ACTN2/AKAP9/ARRB1/CHRM5/CNTNAP4/DCC/DLG1/DLG2/DNM2/DNM3/EPHB2/GRID1/GRID2/GRIK4/GRM3/HIP1/ITSN2/PSEN1/SLC4A8/SLC6A1/SORCS2/STRN/SYNDIG1/TIAM1	25	Oli_1
GO:0072686	mitotic spindle	12/680	133/19559	0.00235202	0.0346335	0.02841	CDC14B/CDK5RAP2/CLASP2/EML1/EML2/GPSM2/MAD1L1/MAP4/PKD2/PKP4/TBL1X/TOGARAM1	12	Oli_1
GO:0098562	cytoplasmic side of membrane	15/680	188/19559	0.00244156	0.0350751	0.0287721	CDH1/CYTH1/DLG1/FYN/GNAO1/GNB1/GNG7/HIP1/IQGAP1/PKD2/PKP4/PTK2/SHROOM4/SNX9/TIAM1	15	Oli_1
GO:0005884	actin filament	11/680	118/19559	0.00272839	0.0382624	0.0313867	ACTN2/COBL/FYN/GAS7/IQGAP1/JAM3/LDB3/MYO9B/PKD2/SHROOM4/WIPF1	11	Oli_1
GO:0019897	extrinsic component of plasma membrane	14/680	172/19559	0.00279736	0.0383173	0.0314318	AKAP9/CDH1/CDH19/CDH20/CYTH1/FYN/GNAO1/GNB1/GNG7/HIP1/IQGAP1/PTK2/SNX9/TIAM1	14	Oli_1
GO:0005925	focal adhesion	26/680	415/19559	0.00292106	0.0384615	0.03155	ACTN2/ADD1/ARHGAP22/ARHGEF2/CLASP2/CORO1C/CORO2B/DIXDC1/DLC1/DNM2/EPB41L2/GSN/IQGAP1/IRF2/ITGA2/MAP4K4/MAPRE2/NFASC/PEAK1/PIP5K1A/PPFIBP1/PRKAR2A/PTK2/SHROOM4/TLN2/TNS1	26	Oli_1
GO:0002102	podosome	5/680	29/19559	0.00297194	0.0384615	0.03155	ARHGEF2/GSN/SH3PXD2A/SH3PXD2B/TJP1	5	Oli_1
GO:0098890	extrinsic component of postsynaptic membrane	3/680	9/19559	0.00300378	0.0384615	0.03155	AKAP9/HIP1/TIAM1	3	Oli_1
GO:0000159	protein phosphatase type 2A complex	4/680	19/19559	0.0036996	0.0452183	0.0370927	PPP2R2A/PPP2R2B/PPP2R2D/PPP2R3A	4	Oli_1
GO:0005875	microtubule associated complex	13/680	159/19559	0.00374951	0.0452183	0.0370927	APPBP2/CLIP2/EML1/EML2/KIF13A/KIF13B/KIF1B/KIF5C/KIF6/MAP4/MAP7/NDE1/PAFAH1B1	13	Oli_1
GO:0030055	cell-substrate junction	26/680	423/19559	0.00376239	0.0452183	0.0370927	ACTN2/ADD1/ARHGAP22/ARHGEF2/CLASP2/CORO1C/CORO2B/DIXDC1/DLC1/DNM2/EPB41L2/GSN/IQGAP1/IRF2/ITGA2/MAP4K4/MAPRE2/NFASC/PEAK1/PIP5K1A/PPFIBP1/PRKAR2A/PTK2/SHROOM4/TLN2/TNS1	26	Oli_1
GO:0030863	cortical cytoskeleton	10/680	106/19559	0.00383857	0.0452183	0.0370927	ACTN2/CALD1/CDH1/COBL/DLC1/EPB41L2/GSN/MOBP/SHROOM4/SNX9	10	Oli_1
GO:0005770	late endosome	19/680	278/19559	0.00408142	0.0455196	0.0373398	ABHD6/BACE1/CLEC16A/DYSF/INSR/KIDINS220/MAGI2/MVB12B/NPC1/OSBPL1A/OSBPL9/PLD1/SLC31A2/SLC38A9/SLC9A9/STX8/TMEM165/TSPAN15/UVRAG	19	Oli_1
GO:0044291	cell-cell contact zone	8/680	74/19559	0.00409599	0.0455196	0.0373398	AKAP6/ANKRD23/CTNNA3/DLG1/JAM3/PCDH9/PKP4/TIAM1	8	Oli_1
GO:0070603	SWI/SNF superfamily-type complex	8/680	74/19559	0.00409599	0.0455196	0.0373398	ARID1A/BICRAL/BPTF/CECR2/DPF3/GATAD2B/SMARCC1/TRRAP	8	Oli_1
GO:1904949	ATPase complex	8/680	78/19559	0.00564883	0.0616141	0.0505422	ARID1A/BICRAL/BPTF/CECR2/DPF3/GATAD2B/SMARCC1/TRRAP	8	Oli_1
GO:0097386	glial cell projection	5/680	34/19559	0.00603816	0.0646632	0.0530434	FYN/GRM3/MAPT/NFASC/SLC4A8	5	Oli_1
GO:0008328	ionotropic glutamate receptor complex	6/680	49/19559	0.00677526	0.0678489	0.0556566	ABHD12/ABHD6/DLG1/DLG2/GRID2/GRIK4	6	Oli_1
GO:0030478	actin cap	2/680	4/19559	0.0069116	0.0678489	0.0556566	CALD1/GSN	2	Oli_1
GO:0030905	retromer, tubulation complex	2/680	4/19559	0.0069116	0.0678489	0.0556566	SNX1/SNX6	2	Oli_1
GO:0043219	lateral loop	2/680	4/19559	0.0069116	0.0678489	0.0556566	DLG1/MPP5	2	Oli_1
GO:1905103	integral component of lysosomal membrane	2/680	4/19559	0.0069116	0.0678489	0.0556566	NPC1/SLC38A9	2	Oli_1
GO:0016328	lateral plasma membrane	7/680	65/19559	0.0072238	0.0697511	0.057217	CDH1/CORO1C/DLG1/ERBB3/GPSM2/IQGAP1/TBCD	7	Oli_1
GO:0035371	microtubule plus-end	4/680	23/19559	0.00757216	0.0719355	0.0590089	CDK5RAP2/CLIP2/MAPRE2/NCKAP5	4	Oli_1
GO:0099634	postsynaptic specialization membrane	10/680	118/19559	0.0081267	0.0757638	0.0621492	ACTN2/AKAP9/DCC/DLG1/DLG2/GRID1/GRID2/SORCS2/SYNDIG1/TIAM1	10	Oli_1
GO:0098878	neurotransmitter receptor complex	6/680	51/19559	0.0082324	0.0757638	0.0621492	ABHD12/ABHD6/DLG1/DLG2/GRID2/GRIK4	6	Oli_1
GO:0099243	extrinsic component of synaptic membrane	3/680	13/19559	0.00921873	0.0835359	0.0685246	AKAP9/HIP1/TIAM1	3	Oli_1
GO:0030057	desmosome	4/680	25/19559	0.0102411	0.091394	0.0749707	JAM3/KAZN/PKP4/PNN	4	Oli_1
GO:0000125	PCAF complex	2/680	5/19559	0.0112547	0.092253	0.0756753	KAT2B/TRRAP	2	Oli_1
GO:0045180	basal cortex	2/680	5/19559	0.0112547	0.092253	0.0756753	CLASP2/PKD2	2	Oli_1
GO:0098844	postsynaptic endocytic zone membrane	2/680	5/19559	0.0112547	0.092253	0.0756753	DNM2/DNM3	2	Oli_1
GO:0099147	extrinsic component of postsynaptic density membrane	2/680	5/19559	0.0112547	0.092253	0.0756753	AKAP9/TIAM1	2	Oli_1
GO:0031462	Cul2-RING ubiquitin ligase complex	3/680	14/19559	0.0114337	0.092253	0.0756753	COMMD1/ZSWIM5/ZSWIM6	3	Oli_1
GO:0032045	guanyl-nucleotide exchange factor complex	3/680	14/19559	0.0114337	0.092253	0.0756753	DOCK1/ELMO1/RASGRP3	3	Oli_1
GO:0043218	compact myelin	3/680	14/19559	0.0114337	0.092253	0.0756753	JAM3/MBP/MPP5	3	Oli_1
GO:0098857	membrane microdomain	20/680	330/19559	0.0118211	0.0933999	0.0766161	ADD1/AKAP6/BACE1/CDH1/CORO1C/DLC1/DLG1/DYSF/FYN/INSR/IQGAP1/MAPT/MYO1D/NPC1/PLPP1/PRKAR2A/PSEN1/SLC38A9/SYNJ2/UNC5B	20	Oli_1
GO:0000151	ubiquitin ligase complex	18/680	287/19559	0.011893	0.0933999	0.0766161	ANAPC16/ANKIB1/COMMD1/CUL4A/FBXL20/FBXL7/FBXO32/MED27/PCGF5/RNF144A/SPSB1/TRPC4AP/UBE2E1/UBE4B/UBR1/WWP2/ZSWIM5/ZSWIM6	18	Oli_1
GO:0030426	growth cone	13/680	184/19559	0.0123013	0.095335	0.0782035	APBB2/COBL/DNM2/IQGAP1/KIF5C/MAPT/PAFAH1B1/PCDH9/PREX1/PSEN1/RASGRF1/TIAM1/UNC5C	13	Oli_1
GO:0033268	node of Ranvier	3/680	15/19559	0.0139284	0.105177	0.0862771	DLG1/NFASC/SPOCK1	3	Oli_1
GO:0071565	nBAF complex	3/680	15/19559	0.0139284	0.105177	0.0862771	ARID1A/DPF3/SMARCC1	3	Oli_1
GO:0099738	cell cortex region	5/680	42/19559	0.0147157	0.109716	0.0899999	CLASP2/CTBP2/EPB41L2/GPSM2/PKD2	5	Oli_1
GO:0030427	site of polarized growth	13/680	191/19559	0.0163447	0.112973	0.0926722	APBB2/COBL/DNM2/IQGAP1/KIF5C/MAPT/PAFAH1B1/PCDH9/PREX1/PSEN1/RASGRF1/TIAM1/UNC5C	13	Oli_1
GO:0031594	neuromuscular junction	7/680	76/19559	0.0163946	0.112973	0.0926722	COL4A5/DLG1/DLG2/HDAC4/P2RX7/PSEN1/SPOCK1	7	Oli_1
GO:0099568	cytoplasmic region	16/680	254/19559	0.0164416	0.112973	0.0926722	ABHD12/ATG7/CLASP2/CTBP2/DLG2/EPB41L2/GPSM2/KIF1B/KIF5C/MAP4/MAPT/PAFAH1B1/PKD2/PRKAR2A/TULP3/WDPCP	16	Oli_1
GO:0031166	integral component of vacuolar membrane	2/680	6/19559	0.0164952	0.112973	0.0926722	NPC1/SLC38A9	2	Oli_1
GO:0031310	intrinsic component of vacuolar membrane	2/680	6/19559	0.0164952	0.112973	0.0926722	NPC1/SLC38A9	2	Oli_1
GO:0098892	extrinsic component of postsynaptic specialization membrane	2/680	6/19559	0.0164952	0.112973	0.0926722	AKAP9/TIAM1	2	Oli_1
GO:0150051	postsynaptic Golgi apparatus	2/680	6/19559	0.0164952	0.112973	0.0926722	GLG1/MYO18A	2	Oli_1
GO:0044853	plasma membrane raft	9/680	113/19559	0.0170616	0.115509	0.0947525	ADD1/AKAP6/CDH1/CORO1C/DLC1/INSR/MYO1D/PLPP1/PRKAR2A	9	Oli_1
GO:0098589	membrane region	20/680	343/19559	0.0173175	0.115909	0.0950804	ADD1/AKAP6/BACE1/CDH1/CORO1C/DLC1/DLG1/DYSF/FYN/INSR/IQGAP1/MAPT/MYO1D/NPC1/PLPP1/PRKAR2A/PSEN1/SLC38A9/SYNJ2/UNC5B	20	Oli_1
GO:0031253	cell projection membrane	20/680	344/19559	0.0178114	0.117875	0.0966933	ARHGEF2/CLASP2/CORO1C/DLC1/DLG1/DNM2/GNB1/INSR/KANK1/KSR1/LRP2/MAPT/MYO1D/NAPEPLD/PIP5K1A/PKD2/PSD3/PTPRJ/TIAM1/TRPM6	20	Oli_1
GO:0005819	spindle	21/680	367/19559	0.0181178	0.118571	0.097264	ARHGEF2/BOD1L1/CDC14B/CDK5RAP2/CLASP2/EML1/EML2/GPSM2/INVS/MAD1L1/MAP4/MAPRE2/MICAL3/MTUS1/NDE1/PAFAH1B1/PKD2/PKP4/RAB11FIP4/TBL1X/TOGARAM1	21	Oli_1
GO:0097431	mitotic spindle pole	4/680	30/19559	0.019361	0.125315	0.102796	CDK5RAP2/EML1/GPSM2/MAD1L1	4	Oli_1
GO:0000775	chromosome, centromeric region	13/680	196/19559	0.0198004	0.126766	0.103986	ANAPC16/BOD1L1/CLASP2/DNMT3A/KAT2B/MAD1L1/NDE1/NUP160/PAFAH1B1/PDS5A/PSEN1/RASSF2/UVRAG	13	Oli_1
GO:0000776	kinetochore	10/680	137/19559	0.021428	0.135711	0.111324	ANAPC16/BOD1L1/CLASP2/KAT2B/MAD1L1/NDE1/NUP160/PAFAH1B1/PSEN1/RASSF2	10	Oli_1
GO:0045121	membrane raft	19/680	329/19559	0.0218492	0.136906	0.112304	ADD1/AKAP6/BACE1/CDH1/CORO1C/DLC1/DLG1/FYN/INSR/IQGAP1/MAPT/MYO1D/NPC1/PLPP1/PRKAR2A/PSEN1/SLC38A9/SYNJ2/UNC5B	19	Oli_1
GO:0031143	pseudopodium	3/680	18/19559	0.0231269	0.143387	0.117621	ACTN2/ARRB1/LDB3	3	Oli_1
GO:0031902	late endosome membrane	10/680	140/19559	0.0244765	0.150173	0.123188	ABHD6/MVB12B/NPC1/OSBPL9/PLD1/SLC38A9/SLC9A9/STX8/TMEM165/TSPAN15	10	Oli_1
GO:0031901	early endosome membrane	11/680	161/19559	0.0252512	0.15333	0.125777	ITCH/LDLRAD4/NAPEPLD/PSEN1/RABEP1/SH3GL3/SNX1/SNX6/SORCS2/SYNDIG1/TMEM165	11	Oli_1
GO:0016514	SWI/SNF complex	3/680	19/19559	0.0267695	0.16089	0.131979	ARID1A/BICRAL/SMARCC1	3	Oli_1
GO:1990752	microtubule end	4/680	34/19559	0.029401	0.171467	0.140655	CDK5RAP2/CLIP2/MAPRE2/NCKAP5	4	Oli_1
GO:0016600	flotillin complex	2/680	8/19559	0.0294027	0.171467	0.140655	CDH1/CORO1C	2	Oli_1
GO:0033010	paranodal junction	2/680	8/19559	0.0294027	0.171467	0.140655	JAM3/NFASC	2	Oli_1
GO:0001725	stress fiber	6/680	68/19559	0.030628	0.173866	0.142623	LDB3/LIMCH1/PTK2/ROR1/SHROOM4/SIPA1L3	6	Oli_1
GO:0097517	contractile actin filament bundle	6/680	68/19559	0.030628	0.173866	0.142623	LDB3/LIMCH1/PTK2/ROR1/SHROOM4/SIPA1L3	6	Oli_1
GO:0035145	exon-exon junction complex	3/680	20/19559	0.0306997	0.173866	0.142623	PNN/SMG6/UPF3A	3	Oli_1
GO:0045178	basal part of cell	6/680	69/19559	0.0325978	0.180395	0.147978	CLASP2/ERBB3/ITGA2/PKD2/SHROOM4/SLC27A1	6	Oli_1
GO:0030142	COPI-coated Golgi to ER transport vesicle	1/680	1/19559	0.0347666	0.180395	0.147978	CCDC88A	1	Oli_1
GO:0034423	autophagosome lumen	1/680	1/19559	0.0347666	0.180395	0.147978	DAPK2	1	Oli_1
GO:0061828	apical tubulobulbar complex	1/680	1/19559	0.0347666	0.180395	0.147978	DNM3	1	Oli_1
GO:0061829	basal tubulobulbar complex	1/680	1/19559	0.0347666	0.180395	0.147978	DNM3	1	Oli_1
GO:0070931	Golgi-associated vesicle lumen	1/680	1/19559	0.0347666	0.180395	0.147978	BACE1	1	Oli_1
GO:0071513	phosphopantothenoylcysteine decarboxylase complex	1/680	1/19559	0.0347666	0.180395	0.147978	PPCDC	1	Oli_1
GO:0097132	cyclin D2-CDK6 complex	1/680	1/19559	0.0347666	0.180395	0.147978	CDK6	1	Oli_1
GO:0097541	axonemal basal plate	1/680	1/19559	0.0347666	0.180395	0.147978	WDPCP	1	Oli_1
GO:0030904	retromer complex	3/680	21/19559	0.0349151	0.180395	0.147978	DENND5A/SNX1/SNX6	3	Oli_1
GO:0036056	filtration diaphragm	2/680	9/19559	0.0369453	0.185989	0.152567	IQGAP1/MAGI2	2	Oli_1
GO:0036057	slit diaphragm	2/680	9/19559	0.0369453	0.185989	0.152567	IQGAP1/MAGI2	2	Oli_1
GO:0070578	RISC-loading complex	2/680	9/19559	0.0369453	0.185989	0.152567	AGO2/AGO3	2	Oli_1
GO:0005765	lysosomal membrane	20/680	375/19559	0.0392877	0.193452	0.158689	ABHD6/ARRB1/ATP11A/CLEC16A/GNB1/GPR137C/ITFG2/LRP2/NPC1/PLD1/PSEN1/RPTOR/SLC38A9/SORT1/SPG11/STX8/TFEB/TMEM165/TMEM63A/WDR59	20	Oli_1
GO:0098852	lytic vacuole membrane	20/680	375/19559	0.0392877	0.193452	0.158689	ABHD6/ARRB1/ATP11A/CLEC16A/GNB1/GPR137C/ITFG2/LRP2/NPC1/PLD1/PSEN1/RPTOR/SLC38A9/SORT1/SPG11/STX8/TFEB/TMEM165/TMEM63A/WDR59	20	Oli_1
GO:0097038	perinuclear endoplasmic reticulum	3/680	22/19559	0.0394129	0.193452	0.158689	CREB3L2/FYN/OSBP2	3	Oli_1
GO:0150034	distal axon	17/680	309/19559	0.042737	0.208034	0.170651	APBB2/COBL/DNM2/IQGAP1/ITGA2/KIF5C/MAPT/PAFAH1B1/PCDH9/PREX1/PSEN1/RASGRF1/ROR1/SLC4A8/TANC1/TIAM1/UNC5C	17	Oli_1
GO:0005902	microvillus	7/680	93/19559	0.0432277	0.208698	0.171195	CLIC4/JAM3/KIF13B/MYO1D/MYO1E/NFASC/WWOX	7	Oli_1
GO:0005774	vacuolar membrane	22/680	427/19559	0.0437772	0.209632	0.171962	ABHD6/ARRB1/ATP11A/CLEC16A/GNB1/GPR137C/ITFG2/LRP2/NPC1/PLD1/PSEN1/RPTOR/SLC38A9/SORT1/SPG11/STX8/TFEB/TMEM165/TMEM63A/UVRAG/VMP1/WDR59	22	Oli_1
GO:0098858	actin-based cell projection	13/680	220/19559	0.0443562	0.210692	0.172831	ACTN2/CLIC4/FGD4/JAM3/KIF13B/MYO1D/MYO1E/NFASC/PAFAH1B1/SRCIN1/UNC5C/WWOX/ZSWIM6	13	Oli_1
GO:0005952	cAMP-dependent protein kinase complex	2/680	10/19559	0.0451363	0.210994	0.173079	PRKAR2A/PRKX	2	Oli_1
GO:0098843	postsynaptic endocytic zone	2/680	10/19559	0.0451363	0.210994	0.173079	DNM2/DNM3	2	Oli_1
GO:0016459	myosin complex	5/680	57/19559	0.047601	0.219039	0.179678	LIMCH1/MYO18A/MYO1D/MYO1E/MYO9B	5	Oli_1
GO:1904115	axon cytoplasm	5/680	57/19559	0.047601	0.219039	0.179678	DLG2/KIF1B/KIF5C/MAPT/PAFAH1B1	5	Oli_1
GO:0017053	transcription repressor complex	6/680	76/19559	0.048684	0.220576	0.180939	CTBP2/GATAD2B/HDAC4/NCOR2/TBL1X/ZBTB16	6	Oli_1
GO:0032432	actin filament bundle	6/680	76/19559	0.048684	0.220576	0.180939	LDB3/LIMCH1/PTK2/ROR1/SHROOM4/SIPA1L3	6	Oli_1
GO:0000118	histone deacetylase complex	6/680	77/19559	0.0513183	0.229786	0.188494	GATAD2B/HDAC4/NCOR2/RERE/TBL1X/TRRAP	6	Oli_1
GO:0099055	integral component of postsynaptic membrane	8/680	117/19559	0.051497	0.229786	0.188494	ABHD6/DCC/EPHB2/GRID1/GRID2/GRIK4/GRM3/SLC6A1	8	Oli_1
GO:0031010	ISWI-type complex	2/680	11/19559	0.0539219	0.234033	0.191977	BPTF/CECR2	2	Oli_1
GO:0035253	ciliary rootlet	2/680	11/19559	0.0539219	0.234033	0.191977	KIF5C/PSEN1	2	Oli_1
GO:0043220	Schmidt-Lanterman incisure	2/680	11/19559	0.0539219	0.234033	0.191977	JAM3/MPP5	2	Oli_1
GO:0005881	cytoplasmic microtubule	6/680	78/19559	0.0540381	0.234033	0.191977	BCAS3/CLASP2/CLIP2/MAPRE2/PAFAH1B1/TOGARAM1	6	Oli_1
GO:0031461	cullin-RING ubiquitin ligase complex	10/680	162/19559	0.0568147	0.244262	0.200369	ANAPC16/COMMD1/CUL4A/FBXL20/FBXL7/FBXO32/SPSB1/TRPC4AP/ZSWIM5/ZSWIM6	10	Oli_1
GO:0098936	intrinsic component of postsynaptic membrane	8/680	122/19559	0.0627976	0.25471	0.208939	ABHD6/DCC/EPHB2/GRID1/GRID2/GRIK4/GRM3/SLC6A1	8	Oli_1
GO:0031464	Cul4A-RING E3 ubiquitin ligase complex	2/680	12/19559	0.0632508	0.25471	0.208939	CUL4A/TRPC4AP	2	Oli_1
GO:0033270	paranode region of axon	2/680	12/19559	0.0632508	0.25471	0.208939	KIF13B/NFASC	2	Oli_1
GO:0044327	dendritic spine head	2/680	12/19559	0.0632508	0.25471	0.208939	DNM2/DNM3	2	Oli_1
GO:0061700	GATOR2 complex	2/680	12/19559	0.0632508	0.25471	0.208939	CASTOR3/WDR59	2	Oli_1
GO:0071564	npBAF complex	2/680	12/19559	0.0632508	0.25471	0.208939	ARID1A/SMARCC1	2	Oli_1
GO:0005901	caveola	6/680	82/19559	0.065776	0.25471	0.208939	AKAP6/CDH1/CORO1C/DLC1/INSR/PLPP1	6	Oli_1
GO:0019005	SCF ubiquitin ligase complex	5/680	63/19559	0.0676912	0.25471	0.208939	CUL4A/FBXL20/FBXL7/FBXO32/SPSB1	5	Oli_1
GO:0000308	cytoplasmic cyclin-dependent protein kinase holoenzyme complex	1/680	2/19559	0.0683262	0.25471	0.208939	CCNY	1	Oli_1
GO:0002133	polycystin complex	1/680	2/19559	0.0683262	0.25471	0.208939	PKD2	1	Oli_1
GO:0002169	3-methylcrotonyl-CoA carboxylase complex, mitochondrial	1/680	2/19559	0.0683262	0.25471	0.208939	MCCC1	1	Oli_1
GO:0036284	tubulobulbar complex	1/680	2/19559	0.0683262	0.25471	0.208939	DNM3	1	Oli_1
GO:0038143	ERBB3:ERBB2 complex	1/680	2/19559	0.0683262	0.25471	0.208939	ERBB3	1	Oli_1
GO:0045298	tubulin complex	1/680	2/19559	0.0683262	0.25471	0.208939	MAPT	1	Oli_1
GO:0070418	DNA-dependent protein kinase complex	1/680	2/19559	0.0683262	0.25471	0.208939	UVRAG	1	Oli_1
GO:0090537	CERF complex	1/680	2/19559	0.0683262	0.25471	0.208939	CECR2	1	Oli_1
GO:0097543	ciliary inversin compartment	1/680	2/19559	0.0683262	0.25471	0.208939	INVS	1	Oli_1
GO:0097574	lateral part of cell	1/680	2/19559	0.0683262	0.25471	0.208939	GPSM2	1	Oli_1
GO:0097575	lateral cell cortex	1/680	2/19559	0.0683262	0.25471	0.208939	GPSM2	1	Oli_1
GO:1905202	methylcrotonoyl-CoA carboxylase complex	1/680	2/19559	0.0683262	0.25471	0.208939	MCCC1	1	Oli_1
GO:1990071	TRAPPII protein complex	1/680	2/19559	0.0683262	0.25471	0.208939	TRAPPC10	1	Oli_1
GO:0019898	extrinsic component of membrane	16/680	306/19559	0.0694477	0.257262	0.211033	AKAP9/CDH1/CDH19/CDH20/CYTH1/FYN/GNAO1/GNB1/GNG7/HIP1/IQGAP1/PIK3C2B/PTK2/SNX9/STK39/TIAM1	16	Oli_1
GO:0032809	neuronal cell body membrane	3/680	28/19559	0.0720558	0.265256	0.21759	CD22/INSR/SLC4A8	3	Oli_1
GO:0001741	XY body	2/680	13/19559	0.0730749	0.267336	0.219296	DNMT3A/SMARCC1	2	Oli_1
GO:0044295	axonal growth cone	3/680	29/19559	0.0783805	0.284976	0.233767	COBL/KIF5C/TIAM1	3	Oli_1
GO:0120111	neuron projection cytoplasm	6/680	87/19559	0.0823808	0.297683	0.24419	ABHD12/DLG2/KIF1B/KIF5C/MAPT/PAFAH1B1	6	Oli_1
GO:0000803	sex chromosome	3/680	30/19559	0.0849383	0.305053	0.250235	DNMT3A/PCGF5/SMARCC1	3	Oli_1
GO:0000932	P-body	6/680	88/19559	0.0859572	0.306841	0.251702	AGO2/AGO3/CPEB1/DIS3L2/SAMD4B/TNRC6C	6	Oli_1
GO:0016323	basolateral plasma membrane	13/680	246/19559	0.0890238	0.314353	0.257864	ARRB1/CNNM2/DLG1/DLG2/ERBB3/MAP7/MYO1D/PKD2/SHROOM4/SLC13A3/SLC27A1/STK39/TJP1	13	Oli_1
GO:0099699	integral component of synaptic membrane	9/680	154/19559	0.0891288	0.314353	0.257864	ABHD6/DCC/EPHB2/GRID1/GRID2/GRIK4/GRM3/PSEN1/SLC6A1	9	Oli_1
GO:0016342	catenin complex	3/680	31/19559	0.0917208	0.319666	0.262223	CDH1/CDH19/CDH20	3	Oli_1
GO:0044298	cell body membrane	3/680	31/19559	0.0917208	0.319666	0.262223	CD22/INSR/SLC4A8	3	Oli_1
GO:0030008	TRAPP complex	2/680	15/19559	0.0940284	0.321993	0.264131	TRAPPC10/TRAPPC9	2	Oli_1
GO:0030673	axolemma	2/680	15/19559	0.0940284	0.321993	0.264131	MAPT/MYO1D	2	Oli_1
GO:0038201	TOR complex	2/680	15/19559	0.0940284	0.321993	0.264131	PRR5L/RPTOR	2	Oli_1
GO:0042734	presynaptic membrane	9/680	156/19559	0.0946822	0.322357	0.26443	CNTNAP4/EPHB2/GRIK4/GRM3/HIP1/ITSN2/PSEN1/SLC4A8/SLC6A1	9	Oli_1
GO:0008287	protein serine/threonine phosphatase complex	4/680	51/19559	0.100704	0.322416	0.264478	PPP2R2A/PPP2R2B/PPP2R2D/PPP2R3A	4	Oli_1
GO:0009925	basal plasma membrane	4/680	51/19559	0.100704	0.322416	0.264478	ERBB3/PKD2/SHROOM4/SLC27A1	4	Oli_1
GO:0014704	intercalated disc	4/680	51/19559	0.100704	0.322416	0.264478	AKAP6/ANKRD23/CTNNA3/DLG1	4	Oli_1
GO:1903293	phosphatase complex	4/680	51/19559	0.100704	0.322416	0.264478	PPP2R2A/PPP2R2B/PPP2R2D/PPP2R3A	4	Oli_1
GO:0016513	core-binding factor complex	1/680	3/19559	0.100721	0.322416	0.264478	CBFB	1	Oli_1
GO:0032937	SREBP-SCAP-Insig complex	1/680	3/19559	0.100721	0.322416	0.264478	SREBF2	1	Oli_1
GO:0034666	integrin alpha2-beta1 complex	1/680	3/19559	0.100721	0.322416	0.264478	ITGA2	1	Oli_1
GO:0035060	brahma complex	1/680	3/19559	0.100721	0.322416	0.264478	ARID1A	1	Oli_1
GO:0044307	dendritic branch	1/680	3/19559	0.100721	0.322416	0.264478	AKAP9	1	Oli_1
GO:0090443	FAR/SIN/STRIPAK complex	1/680	3/19559	0.100721	0.322416	0.264478	STRN	1	Oli_1
GO:0097454	Schwann cell microvillus	1/680	3/19559	0.100721	0.322416	0.264478	NFASC	1	Oli_1
GO:0030496	midbody	10/680	182/19559	0.103511	0.329557	0.270337	CLIC4/DNM2/IQGAP1/KIF13A/MICAL3/PKP4/RAB11FIP3/RAB11FIP4/TACC1/UVRAG	10	Oli_1
GO:0016442	RISC complex	2/680	16/19559	0.105074	0.330956	0.271484	AGO2/AGO3	2	Oli_1
GO:0031332	RNAi effector complex	2/680	16/19559	0.105074	0.330956	0.271484	AGO2/AGO3	2	Oli_1
GO:0060076	excitatory synapse	4/680	52/19559	0.106266	0.332929	0.273102	FGFR2/GRID2/PDE4B/SYNDIG1	4	Oli_1
GO:0005790	smooth endoplasmic reticulum	3/680	34/19559	0.113332	0.345869	0.283717	MYO1D/PSEN1/SLMAP	3	Oli_1
GO:0005834	heterotrimeric G-protein complex	3/680	34/19559	0.113332	0.345869	0.283717	GNAO1/GNB1/GNG7	3	Oli_1
GO:0031941	filamentous actin	3/680	34/19559	0.113332	0.345869	0.283717	JAM3/LDB3/PKD2	3	Oli_1
GO:0098686	hippocampal mossy fiber to CA3 synapse	3/680	34/19559	0.113332	0.345869	0.283717	BACE1/GRIK4/SYT9	3	Oli_1
GO:1905360	GTPase complex	3/680	34/19559	0.113332	0.345869	0.283717	GNAO1/GNB1/GNG7	3	Oli_1
GO:0099056	integral component of presynaptic membrane	5/680	74/19559	0.114811	0.346403	0.284155	EPHB2/GRIK4/GRM3/PSEN1/SLC6A1	5	Oli_1
GO:0031674	I band	8/680	140/19559	0.115373	0.346403	0.284155	ACTN2/FBXO32/HDAC4/KAT2B/LDB3/PDE4B/PPP1R12B/PSEN1	8	Oli_1
GO:0035859	Seh1-associated complex	2/680	17/19559	0.116448	0.346403	0.284155	CASTOR3/WDR59	2	Oli_1
GO:0042622	photoreceptor outer segment membrane	2/680	17/19559	0.116448	0.346403	0.284155	GNB1/NAPEPLD	2	Oli_1
GO:0043194	axon initial segment	2/680	17/19559	0.116448	0.346403	0.284155	NAV1/NFASC	2	Oli_1
GO:0032838	plasma membrane bounded cell projection cytoplasm	11/680	211/19559	0.119037	0.352326	0.289014	ABHD12/ATG7/DLG2/KIF1B/KIF5C/MAP4/MAPT/PAFAH1B1/PRKAR2A/TULP3/WDPCP	11	Oli_1
GO:0099240	intrinsic component of synaptic membrane	9/680	166/19559	0.125378	0.369239	0.302888	ABHD6/DCC/EPHB2/GRID1/GRID2/GRIK4/GRM3/PSEN1/SLC6A1	9	Oli_1
GO:0097440	apical dendrite	2/680	18/19559	0.128113	0.370201	0.303677	MYO1D/OSBP2	2	Oli_1
GO:0051233	spindle midzone	3/680	36/19559	0.128705	0.370201	0.303677	EML1/MAPRE2/PKP4	3	Oli_1
GO:0097546	ciliary base	3/680	36/19559	0.128705	0.370201	0.303677	IFT88/PRKAR2A/TULP3	3	Oli_1
GO:0005899	insulin receptor complex	1/680	4/19559	0.13199	0.370201	0.303677	INSR	1	Oli_1
GO:0032983	kainate selective glutamate receptor complex	1/680	4/19559	0.13199	0.370201	0.303677	GRIK4	1	Oli_1
GO:0033063	Rad51B-Rad51C-Rad51D-XRCC2 complex	1/680	4/19559	0.13199	0.370201	0.303677	RAD51B	1	Oli_1
GO:0033269	internode region of axon	1/680	4/19559	0.13199	0.370201	0.303677	MBP	1	Oli_1
GO:0061689	tricellular tight junction	1/680	4/19559	0.13199	0.370201	0.303677	SIPA1L3	1	Oli_1
GO:0097457	hippocampal mossy fiber	1/680	4/19559	0.13199	0.370201	0.303677	SLC4A8	1	Oli_1
GO:1990357	terminal web	1/680	4/19559	0.13199	0.370201	0.303677	COBL	1	Oli_1
GO:0016234	inclusion body	5/680	78/19559	0.135007	0.376867	0.309145	ATXN1/MAPT/PRKCQ/PSEN1/SFMBT2	5	Oli_1
GO:0031672	A band	3/680	37/19559	0.136653	0.379664	0.311439	HDAC4/KAT2B/PPP1R12B	3	Oli_1
GO:0001772	immunological synapse	3/680	39/19559	0.15303	0.410623	0.336835	DLG1/PRKCQ/PTPRJ	3	Oli_1
GO:0016235	aggresome	3/680	39/19559	0.15303	0.410623	0.336835	PRKCQ/PSEN1/SFMBT2	3	Oli_1
GO:0030018	Z disc	7/680	128/19559	0.158466	0.410623	0.336835	ACTN2/FBXO32/HDAC4/LDB3/PDE4B/PPP1R12B/PSEN1	7	Oli_1
GO:0034702	ion channel complex	14/680	299/19559	0.160594	0.410623	0.336835	ABHD12/ABHD6/AKAP6/AKAP9/CLIC4/DLG1/DLG2/GRID2/GRIK4/KCNMB4/MICU2/PDE4B/PKD2/TTYH2	14	Oli_1
GO:0001917	photoreceptor inner segment	4/680	61/19559	0.162011	0.410623	0.336835	DNM2/DNM3/GNB1/SLC24A2	4	Oli_1
GO:0030173	integral component of Golgi membrane	4/680	61/19559	0.162011	0.410623	0.336835	ACER3/PCSK7/SGMS1/ZDHHC20	4	Oli_1
GO:0000938	GARP complex	1/680	5/19559	0.162174	0.410623	0.336835	VPS53	1	Oli_1
GO:0008303	caspase complex	1/680	5/19559	0.162174	0.410623	0.336835	PIGU	1	Oli_1
GO:0042765	GPI-anchor transamidase complex	1/680	5/19559	0.162174	0.410623	0.336835	PIGU	1	Oli_1
GO:0044302	dentate gyrus mossy fiber	1/680	5/19559	0.162174	0.410623	0.336835	SLC4A8	1	Oli_1
GO:0070695	FHF complex	1/680	5/19559	0.162174	0.410623	0.336835	HOOK3	1	Oli_1
GO:0090724	central region of growth cone	1/680	5/19559	0.162174	0.410623	0.336835	PAFAH1B1	1	Oli_1
GO:0097025	MPP7-DLG1-LIN7 complex	1/680	5/19559	0.162174	0.410623	0.336835	DLG1	1	Oli_1
GO:0097418	neurofibrillary tangle	1/680	5/19559	0.162174	0.410623	0.336835	MAPT	1	Oli_1
GO:0097422	tubular endosome	1/680	5/19559	0.162174	0.410623	0.336835	SNX6	1	Oli_1
GO:0098826	endoplasmic reticulum tubular network membrane	1/680	5/19559	0.162174	0.410623	0.336835	ATL1	1	Oli_1
GO:0140007	KICSTOR complex	1/680	5/19559	0.162174	0.410623	0.336835	ITFG2	1	Oli_1
GO:1990111	spermatoproteasome complex	1/680	5/19559	0.162174	0.410623	0.336835	PSME4	1	Oli_1
GO:1990745	EARP complex	1/680	5/19559	0.162174	0.410623	0.336835	VPS53	1	Oli_1
GO:0098889	intrinsic component of presynaptic membrane	5/680	83/19559	0.162281	0.410623	0.336835	EPHB2/GRIK4/GRM3/PSEN1/SLC6A1	5	Oli_1
GO:0016607	nuclear speck	18/680	401/19559	0.162552	0.410623	0.336835	DDX46/DOCK1/FNBP4/GATAD2B/HDAC4/KAT6A/KAZN/MAML3/MAPT/PIP5K1A/PNN/PPP1R16B/PSME4/SFMBT2/SGK1/SRPK2/ZBTB16/ZNF638	18	Oli_1
GO:0000777	condensed chromosome kinetochore	6/680	106/19559	0.163943	0.410623	0.336835	ANAPC16/BOD1L1/CLASP2/MAD1L1/NDE1/RASSF2	6	Oli_1
GO:0000242	pericentriolar material	2/680	21/19559	0.164528	0.410623	0.336835	CDK5RAP2/HOOK3	2	Oli_1
GO:0000930	gamma-tubulin complex	2/680	21/19559	0.164528	0.410623	0.336835	CDK5RAP2/PDE4B	2	Oli_1
GO:0030016	myofibril	11/680	227/19559	0.168699	0.419257	0.343918	ACTN2/ANKRD23/CALD1/CORO1C/FBXO32/HDAC4/KAT2B/LDB3/PDE4B/PPP1R12B/PSEN1	11	Oli_1
GO:0016592	mediator complex	3/680	41/19559	0.169985	0.420677	0.345082	CDK19/CDK6/MED27	3	Oli_1
GO:0036064	ciliary basal body	8/680	155/19559	0.172771	0.425784	0.349271	CCDC88A/IFT88/PKD2/PTK2/RILPL1/SDCCAG8/TOGARAM1/TTLL11	8	Oli_1
GO:0030176	integral component of endoplasmic reticulum membrane	8/680	158/19559	0.185569	0.445382	0.365348	ACER3/ELOVL7/PIGU/PKD2/RETREG1/RHBDD1/SGMS1/SREBF2	8	Oli_1
GO:0036464	cytoplasmic ribonucleoprotein granule	11/680	233/19559	0.189587	0.445382	0.365348	AGO2/AGO3/ATXN2/CPEB1/DIS3L2/GIGYF2/IQGAP1/MAPT/RPTOR/SAMD4B/TNRC6C	11	Oli_1
GO:0001940	male pronucleus	1/680	6/19559	0.19131	0.445382	0.365348	TET3	1	Oli_1
GO:0016589	NURF complex	1/680	6/19559	0.19131	0.445382	0.365348	BPTF	1	Oli_1
GO:0031265	CD95 death-inducing signaling complex	1/680	6/19559	0.19131	0.445382	0.365348	FAF1	1	Oli_1
GO:0035748	myelin sheath abaxonal region	1/680	6/19559	0.19131	0.445382	0.365348	DLG1	1	Oli_1
GO:0035749	myelin sheath adaxonal region	1/680	6/19559	0.19131	0.445382	0.365348	MPP5	1	Oli_1
GO:0070765	gamma-secretase complex	1/680	6/19559	0.19131	0.445382	0.365348	PSEN1	1	Oli_1
GO:0071458	integral component of cytoplasmic side of endoplasmic reticulum membrane	1/680	6/19559	0.19131	0.445382	0.365348	PKD2	1	Oli_1
GO:0071986	Ragulator complex	1/680	6/19559	0.19131	0.445382	0.365348	SLC38A9	1	Oli_1
GO:0097136	Bcl-2 family protein complex	1/680	6/19559	0.19131	0.445382	0.365348	BCL2L1	1	Oli_1
GO:0098888	extrinsic component of presynaptic membrane	1/680	6/19559	0.19131	0.445382	0.365348	HIP1	1	Oli_1
GO:1990246	uniplex complex	1/680	6/19559	0.19131	0.445382	0.365348	MICU2	1	Oli_1
GO:1990635	proximal dendrite	1/680	6/19559	0.19131	0.445382	0.365348	GIGYF2	1	Oli_1
GO:0005876	spindle microtubule	4/680	66/19559	0.196718	0.45438	0.372729	BOD1L1/CLASP2/PAFAH1B1/TOGARAM1	4	Oli_1
GO:0031228	intrinsic component of Golgi membrane	4/680	66/19559	0.196718	0.45438	0.372729	ACER3/PCSK7/SGMS1/ZDHHC20	4	Oli_1
GO:0035327	transcriptionally active chromatin	2/680	24/19559	0.202461	0.464974	0.381419	BCAS3/PADI2	2	Oli_1
GO:0030139	endocytic vesicle	14/680	313/19559	0.202883	0.464974	0.381419	DNM2/DYSF/EPN2/GSN/LRP2/MTSS1/MYO1E/PIK3C2B/PLD1/RAB11FIP3/RAB11FIP4/RABEP1/STX8/UVRAG	14	Oli_1
GO:0043292	contractile fiber	11/680	238/19559	0.207846	0.474501	0.389234	ACTN2/ANKRD23/CALD1/CORO1C/FBXO32/HDAC4/KAT2B/LDB3/PDE4B/PPP1R12B/PSEN1	11	Oli_1
GO:0005635	nuclear envelope	20/680	473/19559	0.214219	0.480471	0.394131	ABL1/AKAP6/ANXA4/BCL2/BCL2L1/CLMN/DNAJC1/FAF1/INSR/MAD1L1/NAPEPLD/NPC1/NUP160/P2RX7/PAFAH1B1/PLA2G4C/PSEN1/RAB40B/SORT1/VRK2	20	Oli_1
GO:1905368	peptidase complex	5/680	92/19559	0.216203	0.480471	0.394131	PAAF1/PIGU/PSME4/TRRAP/UBR1	5	Oli_1
GO:0000922	spindle pole	8/680	165/19559	0.216916	0.480471	0.394131	BOD1L1/CDC14B/CDK5RAP2/EML1/GPSM2/MAD1L1/NDE1/PKP4	8	Oli_1
GO:0005844	polysome	4/680	69/19559	0.218541	0.480471	0.394131	AGO2/ATXN2/DIS3L2/MSI2	4	Oli_1
GO:1905369	endopeptidase complex	4/680	69/19559	0.218541	0.480471	0.394131	PAAF1/PIGU/PSME4/UBR1	4	Oli_1
GO:0005587	collagen type IV trimer	1/680	7/19559	0.219434	0.480471	0.394131	COL4A5	1	Oli_1
GO:0005828	kinetochore microtubule	1/680	7/19559	0.219434	0.480471	0.394131	CLASP2	1	Oli_1
GO:0030915	Smc5-Smc6 complex	1/680	7/19559	0.219434	0.480471	0.394131	NSMCE2	1	Oli_1
GO:0033061	DNA recombinase mediator complex	1/680	7/19559	0.219434	0.480471	0.394131	RAD51B	1	Oli_1
GO:0042382	paraspeckles	1/680	7/19559	0.219434	0.480471	0.394131	NEAT1	1	Oli_1
GO:0098684	photoreceptor ribbon synapse	1/680	7/19559	0.219434	0.480471	0.394131	CTBP2	1	Oli_1
GO:0031227	intrinsic component of endoplasmic reticulum membrane	8/680	166/19559	0.221551	0.48331	0.39646	ACER3/ELOVL7/PIGU/PKD2/RETREG1/RHBDD1/SGMS1/SREBF2	8	Oli_1
GO:0031519	PcG protein complex	3/680	47/19559	0.22361	0.486	0.398667	KDM2B/PCGF5/RYBP	3	Oli_1
GO:0005801	cis-Golgi network	4/680	70/19559	0.225956	0.487501	0.399898	AKAP9/HOOK3/RETREG1/UBXN2A	4	Oli_1
GO:0099023	vesicle tethering complex	4/680	70/19559	0.225956	0.487501	0.399898	HOOK3/TRAPPC10/TRAPPC9/VPS53	4	Oli_1
GO:0035770	ribonucleoprotein granule	11/680	243/19559	0.22682	0.487581	0.399963	AGO2/AGO3/ATXN2/CPEB1/DIS3L2/GIGYF2/IQGAP1/MAPT/RPTOR/SAMD4B/TNRC6C	11	Oli_1
GO:0032281	AMPA glutamate receptor complex	2/680	26/19559	0.228254	0.488879	0.401028	ABHD12/ABHD6	2	Oli_1
GO:0005814	centriole	7/680	143/19559	0.230421	0.490664	0.402492	C10orf90/CCDC88A/IFT88/RILPL1/SDCCAG8/STARD9/TSGA10	7	Oli_1
GO:1902495	transmembrane transporter complex	14/680	322/19559	0.232488	0.490664	0.402492	ABHD12/ABHD6/AKAP6/AKAP9/CLIC4/DLG1/DLG2/GRID2/GRIK4/KCNMB4/MICU2/PDE4B/PKD2/TTYH2	14	Oli_1
GO:0030136	clathrin-coated vesicle	9/680	194/19559	0.234657	0.490664	0.402492	DNM2/EPN2/HIP1/LRP2/MYO1E/SH3BP4/SNX9/SORT1/SYT9	9	Oli_1
GO:0019867	outer membrane	10/680	220/19559	0.237065	0.490664	0.402492	ACACB/AGPAT4/ANKH/BCL2/BCL2L1/CLMN/NIPSNAP2/PPP2R2B/PSEN1/SLC44A1	10	Oli_1
GO:0098687	chromosomal region	15/680	350/19559	0.238781	0.490664	0.402492	ANAPC16/BOD1L1/CLASP2/DNMT3A/KAT2B/MAD1L1/NDE1/NSMCE2/NUP160/PAFAH1B1/PDS5A/PSEN1/RASSF2/SMG6/UVRAG	15	Oli_1
GO:0001891	phagocytic cup	2/680	27/19559	0.241237	0.490664	0.402492	DNM2/MEGF10	2	Oli_1
GO:0034703	cation channel complex	10/680	221/19559	0.241239	0.490664	0.402492	ABHD12/ABHD6/AKAP6/AKAP9/DLG2/GRIK4/KCNMB4/MICU2/PDE4B/PKD2	10	Oli_1
GO:0000931	gamma-tubulin large complex	1/680	8/19559	0.246581	0.490664	0.402492	CDK5RAP2	1	Oli_1
GO:0008274	gamma-tubulin ring complex	1/680	8/19559	0.246581	0.490664	0.402492	CDK5RAP2	1	Oli_1
GO:0008290	F-actin capping protein complex	1/680	8/19559	0.246581	0.490664	0.402492	ADD1	1	Oli_1
GO:0017059	serine C-palmitoyltransferase complex	1/680	8/19559	0.246581	0.490664	0.402492	SPTLC2	1	Oli_1
GO:0031211	endoplasmic reticulum palmitoyltransferase complex	1/680	8/19559	0.246581	0.490664	0.402492	SPTLC2	1	Oli_1
GO:0031931	TORC1 complex	1/680	8/19559	0.246581	0.490664	0.402492	RPTOR	1	Oli_1
GO:0034098	VCP-NPL4-UFD1 AAA ATPase complex	1/680	8/19559	0.246581	0.490664	0.402492	FAF1	1	Oli_1
GO:0035686	sperm fibrous sheath	1/680	8/19559	0.246581	0.490664	0.402492	TSGA10	1	Oli_1
GO:0070776	MOZ/MORF histone acetyltransferase complex	1/680	8/19559	0.246581	0.490664	0.402492	KAT6A	1	Oli_1
GO:0072669	tRNA-splicing ligase complex	1/680	8/19559	0.246581	0.490664	0.402492	ZBTB8OS	1	Oli_1
GO:0098642	network-forming collagen trimer	1/680	8/19559	0.246581	0.490664	0.402492	COL4A5	1	Oli_1
GO:0098645	collagen network	1/680	8/19559	0.246581	0.490664	0.402492	COL4A5	1	Oli_1
GO:0106068	SUMO ligase complex	1/680	8/19559	0.246581	0.490664	0.402492	NSMCE2	1	Oli_1
GO:1905961	protein-cysteine S-palmitoyltransferase complex	1/680	8/19559	0.246581	0.490664	0.402492	SPTLC2	1	Oli_1
GO:0005776	autophagosome	5/680	97/19559	0.248293	0.492405	0.403921	DAPK2/PIP4K2A/TBC1D12/UVRAG/VMP1	5	Oli_1
GO:0000779	condensed chromosome, centromeric region	6/680	122/19559	0.251004	0.496112	0.406961	ANAPC16/BOD1L1/CLASP2/MAD1L1/NDE1/RASSF2	6	Oli_1
GO:0005640	nuclear outer membrane	2/680	28/19559	0.25425	0.499178	0.409477	CLMN/PSEN1	2	Oli_1
GO:0070461	SAGA-type complex	2/680	28/19559	0.25425	0.499178	0.409477	KAT2B/TRRAP	2	Oli_1
GO:1990351	transporter complex	14/680	330/19559	0.260185	0.508998	0.417532	ABHD12/ABHD6/AKAP6/AKAP9/CLIC4/DLG1/DLG2/GRID2/GRIK4/KCNMB4/MICU2/PDE4B/PKD2/TTYH2	14	Oli_1
GO:0099061	integral component of postsynaptic density membrane	3/680	51/19559	0.26098	0.508998	0.417532	DCC/GRID1/GRID2	3	Oli_1
GO:0000138	Golgi trans cisterna	1/680	9/19559	0.272786	0.513326	0.421082	SGMS1	1	Oli_1
GO:0001939	female pronucleus	1/680	9/19559	0.272786	0.513326	0.421082	TET3	1	Oli_1
GO:0008091	spectrin	1/680	9/19559	0.272786	0.513326	0.421082	EPB41L2	1	Oli_1
GO:0014701	junctional sarcoplasmic reticulum membrane	1/680	9/19559	0.272786	0.513326	0.421082	AKAP6	1	Oli_1
GO:0031264	death-inducing signaling complex	1/680	9/19559	0.272786	0.513326	0.421082	FAF1	1	Oli_1
GO:0031588	nucleotide-activated protein kinase complex	1/680	9/19559	0.272786	0.513326	0.421082	PRKAR2A	1	Oli_1
GO:0032059	bleb	1/680	9/19559	0.272786	0.513326	0.421082	P2RX7	1	Oli_1
GO:0032437	cuticular plate	1/680	9/19559	0.272786	0.513326	0.421082	SNX9	1	Oli_1
GO:0044294	dendritic growth cone	1/680	9/19559	0.272786	0.513326	0.421082	COBL	1	Oli_1
GO:0070775	H3 histone acetyltransferase complex	1/680	9/19559	0.272786	0.513326	0.421082	KAT6A	1	Oli_1
GO:0098651	basement membrane collagen trimer	1/680	9/19559	0.272786	0.513326	0.421082	COL4A5	1	Oli_1
GO:0008021	synaptic vesicle	9/680	205/19559	0.284905	0.534424	0.438389	BACE1/BCL2L1/KIF1B/KIRREL3/PDE4B/PSEN1/RAB40B/SLC4A8/SYT9	9	Oli_1
GO:0005604	basement membrane	5/680	103/19559	0.288243	0.535272	0.439085	COL4A5/DLG1/MATN2/MEGF9/SMOC1	5	Oli_1
GO:0032154	cleavage furrow	3/680	54/19559	0.289501	0.535272	0.439085	NDE1/RAB11FIP3/RAB11FIP4	3	Oli_1
GO:0099146	intrinsic component of postsynaptic density membrane	3/680	54/19559	0.289501	0.535272	0.439085	DCC/GRID1/GRID2	3	Oli_1
GO:1902555	endoribonuclease complex	2/680	31/19559	0.293308	0.535272	0.439085	AGO2/AGO3	2	Oli_1
GO:0030017	sarcomere	9/680	207/19559	0.29435	0.535272	0.439085	ACTN2/CORO1C/FBXO32/HDAC4/KAT2B/LDB3/PDE4B/PPP1R12B/PSEN1	9	Oli_1
GO:1902911	protein kinase complex	5/680	104/19559	0.295018	0.535272	0.439085	CCNY/CDK6/INSR/PRKAR2A/UVRAG	5	Oli_1
GO:0000805	X chromosome	1/680	10/19559	0.29808	0.535272	0.439085	PCGF5	1	Oli_1
GO:0000813	ESCRT I complex	1/680	10/19559	0.29808	0.535272	0.439085	MVB12B	1	Oli_1
GO:0005916	fascia adherens	1/680	10/19559	0.29808	0.535272	0.439085	CTNNA3	1	Oli_1
GO:0031080	nuclear pore outer ring	1/680	10/19559	0.29808	0.535272	0.439085	NUP160	1	Oli_1
GO:0044224	juxtaparanode region of axon	1/680	10/19559	0.29808	0.535272	0.439085	DLG2	1	Oli_1
GO:0097197	tetraspanin-enriched microdomain	1/680	10/19559	0.29808	0.535272	0.439085	TSPAN15	1	Oli_1
GO:0098981	cholinergic synapse	1/680	10/19559	0.29808	0.535272	0.439085	PLD1	1	Oli_1
GO:1990124	messenger ribonucleoprotein complex	1/680	10/19559	0.29808	0.535272	0.439085	CPEB1	1	Oli_1
GO:0034399	nuclear periphery	6/680	131/19559	0.304725	0.545542	0.447509	ATXN1/CLIC4/DNMT3A/MAPT/NCOR2/PHACTR3	6	Oli_1
GO:0000407	phagophore assembly site	2/680	32/19559	0.30628	0.546664	0.448429	ATG7/VMP1	2	Oli_1
GO:0000235	astral microtubule	1/680	11/19559	0.322496	0.561983	0.460996	PAFAH1B1	1	Oli_1
GO:0002178	palmitoyltransferase complex	1/680	11/19559	0.322496	0.561983	0.460996	SPTLC2	1	Oli_1
GO:0005818	aster	1/680	11/19559	0.322496	0.561983	0.460996	PAFAH1B1	1	Oli_1
GO:0034992	microtubule organizing center attachment site	1/680	11/19559	0.322496	0.561983	0.460996	CLMN	1	Oli_1
GO:0034993	meiotic nuclear membrane microtubule tethering complex	1/680	11/19559	0.322496	0.561983	0.460996	CLMN	1	Oli_1
GO:0097470	ribbon synapse	1/680	11/19559	0.322496	0.561983	0.460996	CTBP2	1	Oli_1
GO:0106083	nuclear membrane protein complex	1/680	11/19559	0.322496	0.561983	0.460996	CLMN	1	Oli_1
GO:0106094	nuclear membrane microtubule tethering complex	1/680	11/19559	0.322496	0.561983	0.460996	CLMN	1	Oli_1
GO:0000123	histone acetyltransferase complex	4/680	83/19559	0.32661	0.567473	0.465499	CREBBP/KAT2B/KAT6A/TRRAP	4	Oli_1
GO:0016363	nuclear matrix	5/680	109/19559	0.329241	0.567776	0.465748	ATXN1/CLIC4/DNMT3A/NCOR2/PHACTR3	5	Oli_1
GO:0042383	sarcolemma	6/680	135/19559	0.329251	0.567776	0.465748	AKAP6/CORO1C/DLG1/DYSF/PSEN1/SLMAP	6	Oli_1
GO:0005720	nuclear heterochromatin	2/680	34/19559	0.332073	0.567776	0.465748	DNMT3A/MPHOSPH8	2	Oli_1
GO:0032839	dendrite cytoplasm	2/680	34/19559	0.332073	0.567776	0.465748	ABHD12/KIF5C	2	Oli_1
GO:0098685	Schaffer collateral - CA1 synapse	4/680	84/19559	0.334541	0.567776	0.465748	DCC/FBXL20/FYN/STAT3	4	Oli_1
GO:0045334	clathrin-coated endocytic vesicle	3/680	59/19559	0.337413	0.567776	0.465748	DNM2/EPN2/MYO1E	3	Oli_1
GO:0080008	Cul4-RING E3 ubiquitin ligase complex	2/680	35/19559	0.34487	0.567776	0.465748	CUL4A/TRPC4AP	2	Oli_1
GO:0000124	SAGA complex	1/680	12/19559	0.346064	0.567776	0.465748	TRRAP	1	Oli_1
GO:0000812	Swr1 complex	1/680	12/19559	0.346064	0.567776	0.465748	TRRAP	1	Oli_1
GO:0005845	mRNA cap binding complex	1/680	12/19559	0.346064	0.567776	0.465748	AGO2	1	Oli_1
GO:0030128	clathrin coat of endocytic vesicle	1/680	12/19559	0.346064	0.567776	0.465748	EPN2	1	Oli_1
GO:0030897	HOPS complex	1/680	12/19559	0.346064	0.567776	0.465748	HOOK3	1	Oli_1
GO:0030914	STAGA complex	1/680	12/19559	0.346064	0.567776	0.465748	TRRAP	1	Oli_1
GO:0031680	G-protein beta/gamma-subunit complex	1/680	12/19559	0.346064	0.567776	0.465748	GNG7	1	Oli_1
GO:0031932	TORC2 complex	1/680	12/19559	0.346064	0.567776	0.465748	PRR5L	1	Oli_1
GO:0032280	symmetric synapse	1/680	12/19559	0.346064	0.567776	0.465748	SLC4A8	1	Oli_1
GO:0042405	nuclear inclusion body	1/680	12/19559	0.346064	0.567776	0.465748	ATXN1	1	Oli_1
GO:0044214	spanning component of plasma membrane	1/680	12/19559	0.346064	0.567776	0.465748	SLC24A2	1	Oli_1
GO:0044615	nuclear pore nuclear basket	1/680	12/19559	0.346064	0.567776	0.465748	MAD1L1	1	Oli_1
GO:1990909	Wnt signalosome	1/680	12/19559	0.346064	0.567776	0.465748	RECK	1	Oli_1
GO:0031968	organelle outer membrane	9/680	218/19559	0.347513	0.56857	0.466399	ACACB/AGPAT4/BCL2/BCL2L1/CLMN/NIPSNAP2/PPP2R2B/PSEN1/SLC44A1	9	Oli_1
GO:0032589	neuron projection membrane	3/680	61/19559	0.356564	0.581762	0.47722	INSR/MAPT/MYO1D	3	Oli_1
GO:0098636	protein complex involved in cell adhesion	2/680	36/19559	0.357586	0.581818	0.477266	ITGA2/JAM3	2	Oli_1
GO:0097730	non-motile cilium	7/680	167/19559	0.36184	0.587118	0.481614	GNB1/IFT88/NAPEPLD/PKD2/PTPRK/SDCCAG8/TULP3	7	Oli_1
GO:0000793	condensed chromosome	9/680	222/19559	0.36721	0.590301	0.484225	AGO3/ANAPC16/BOD1L1/CLASP2/MAD1L1/NDE1/NSMCE2/RASSF2/STAG3L4	9	Oli_1
GO:0005614	interstitial matrix	1/680	13/19559	0.368813	0.590301	0.484225	NAV2	1	Oli_1
GO:0005736	RNA polymerase I complex	1/680	13/19559	0.368813	0.590301	0.484225	POLR2F	1	Oli_1
GO:0044292	dendrite terminus	1/680	13/19559	0.368813	0.590301	0.484225	COBL	1	Oli_1
GO:0044666	MLL3/4 complex	1/680	13/19559	0.368813	0.590301	0.484225	KDM6A	1	Oli_1
GO:1905348	endonuclease complex	2/680	37/19559	0.37021	0.590932	0.484743	AGO2/AGO3	2	Oli_1
GO:0070382	exocytic vesicle	9/680	223/19559	0.372154	0.592429	0.48597	BACE1/BCL2L1/KIF1B/KIRREL3/PDE4B/PSEN1/RAB40B/SLC4A8/SYT9	9	Oli_1
GO:0000502	proteasome complex	3/680	63/19559	0.375637	0.595812	0.488746	PAAF1/PSME4/UBR1	3	Oli_1
GO:0016324	apical plasma membrane	14/680	361/19559	0.376302	0.595812	0.488746	CNKSR3/DLG1/ERBB3/LRP2/MPP5/PLD1/PLPP1/PSEN1/PTK2/SHROOM4/SIPA1L3/STK39/TRPM6/WDPCP	14	Oli_1
GO:0000421	autophagosome membrane	2/680	38/19559	0.382735	0.602525	0.494253	UVRAG/VMP1	2	Oli_1
GO:0031985	Golgi cisterna	5/680	117/19559	0.38462	0.602525	0.494253	ATL1/SGMS1/SORT1/ST3GAL4/TMEM87A	5	Oli_1
GO:0035579	specific granule membrane	4/680	91/19559	0.390102	0.602525	0.494253	ATP11A/PLD1/PTPRJ/TMEM63A	4	Oli_1
GO:0000940	condensed chromosome outer kinetochore	1/680	14/19559	0.390772	0.602525	0.494253	BOD1L1	1	Oli_1
GO:0008278	cohesin complex	1/680	14/19559	0.390772	0.602525	0.494253	STAG3L4	1	Oli_1
GO:0033276	transcription factor TFTC complex	1/680	14/19559	0.390772	0.602525	0.494253	TRRAP	1	Oli_1
GO:0034518	RNA cap binding complex	1/680	14/19559	0.390772	0.602525	0.494253	AGO2	1	Oli_1
GO:0036020	endolysosome membrane	1/680	14/19559	0.390772	0.602525	0.494253	CLEC16A	1	Oli_1
GO:0099523	presynaptic cytosol	1/680	14/19559	0.390772	0.602525	0.494253	CTBP2	1	Oli_1
GO:1990023	mitotic spindle midzone	1/680	14/19559	0.390772	0.602525	0.494253	EML1	1	Oli_1
GO:0031301	integral component of organelle membrane	14/680	367/19559	0.399739	0.61079	0.501032	ACER3/ELOVL7/NPC1/P2RX7/PCSK7/PIGU/PKD2/RETREG1/RHBDD1/SGMS1/SLC38A9/SREBF2/SYT9/ZDHHC20	14	Oli_1
GO:0031248	protein acetyltransferase complex	4/680	93/19559	0.405894	0.61079	0.501032	CREBBP/KAT2B/KAT6A/TRRAP	4	Oli_1
GO:1902493	acetyltransferase complex	4/680	93/19559	0.405894	0.61079	0.501032	CREBBP/KAT2B/KAT6A/TRRAP	4	Oli_1
GO:0001673	male germ cell nucleus	1/680	15/19559	0.411968	0.61079	0.501032	KIF6	1	Oli_1
GO:0005639	integral component of nuclear inner membrane	1/680	15/19559	0.411968	0.61079	0.501032	P2RX7	1	Oli_1
GO:0005665	RNA polymerase II, core complex	1/680	15/19559	0.411968	0.61079	0.501032	POLR2F	1	Oli_1
GO:0005671	Ada2/Gcn5/Ada3 transcription activator complex	1/680	15/19559	0.411968	0.61079	0.501032	KAT2B	1	Oli_1
GO:0016581	NuRD complex	1/680	15/19559	0.411968	0.61079	0.501032	GATAD2B	1	Oli_1
GO:0031229	intrinsic component of nuclear inner membrane	1/680	15/19559	0.411968	0.61079	0.501032	P2RX7	1	Oli_1
GO:0031616	spindle pole centrosome	1/680	15/19559	0.411968	0.61079	0.501032	NDE1	1	Oli_1
GO:0035102	PRC1 complex	1/680	15/19559	0.411968	0.61079	0.501032	PCGF5	1	Oli_1
GO:0090545	CHD-type complex	1/680	15/19559	0.411968	0.61079	0.501032	GATAD2B	1	Oli_1
GO:0098554	cytoplasmic side of endoplasmic reticulum membrane	1/680	15/19559	0.411968	0.61079	0.501032	PKD2	1	Oli_1
GO:0098831	presynaptic active zone cytoplasmic component	1/680	15/19559	0.411968	0.61079	0.501032	CTBP2	1	Oli_1
GO:0098845	postsynaptic endosome	1/680	15/19559	0.411968	0.61079	0.501032	SH3GL3	1	Oli_1
GO:0034704	calcium channel complex	3/680	67/19559	0.413396	0.61079	0.501032	AKAP6/MICU2/PDE4B	3	Oli_1
GO:0032588	trans-Golgi network membrane	4/680	94/19559	0.413761	0.61079	0.501032	KIF13A/LGR5/TMEM165/VPS53	4	Oli_1
GO:0005930	axoneme	5/680	122/19559	0.419183	0.617246	0.506328	ATG7/MAP4/PRKAR2A/TULP3/WDPCP	5	Oli_1
GO:0005795	Golgi stack	6/680	151/19559	0.428682	0.62806	0.515199	AKAP9/ATL1/SGMS1/SORT1/ST3GAL4/TMEM87A	6	Oli_1
GO:0034705	potassium channel complex	4/680	96/19559	0.429424	0.62806	0.515199	AKAP9/DLG2/GRIK4/KCNMB4	4	Oli_1
GO:0000791	euchromatin	2/680	42/19559	0.431679	0.62806	0.515199	CECR2/DNMT3A	2	Oli_1
GO:0045120	pronucleus	1/680	16/19559	0.432427	0.62806	0.515199	TET3	1	Oli_1
GO:0098688	parallel fiber to Purkinje cell synapse	1/680	16/19559	0.432427	0.62806	0.515199	GRID2	1	Oli_1
GO:0097014	ciliary plasm	5/680	124/19559	0.432924	0.62806	0.515199	ATG7/MAP4/PRKAR2A/TULP3/WDPCP	5	Oli_1
GO:0045177	apical part of cell	16/680	433/19559	0.437542	0.6332	0.519415	CLIC4/CNKSR3/DLG1/ERBB3/LRP2/MPP5/PLD1/PLPP1/PSEN1/PTK2/SHROOM4/SIPA1L3/STK39/TJP1/TRPM6/WDPCP	16	Oli_1
GO:0000152	nuclear ubiquitin ligase complex	2/680	43/19559	0.443593	0.638817	0.524023	ANAPC16/PCGF5	2	Oli_1
GO:0000307	cyclin-dependent protein kinase holoenzyme complex	2/680	43/19559	0.443593	0.638817	0.524023	CCNY/CDK6	2	Oli_1
GO:0043083	synaptic cleft	1/680	17/19559	0.452176	0.64959	0.53286	DNM3	1	Oli_1
GO:0032153	cell division site	3/680	72/19559	0.45951	0.658519	0.540184	NDE1/RAB11FIP3/RAB11FIP4	3	Oli_1
GO:0030135	coated vesicle	11/680	298/19559	0.463063	0.661554	0.542674	CCDC88A/DNM2/EPN2/HIP1/LRP2/MYO1E/SH3BP4/SNX9/SORT1/SREBF2/SYT9	11	Oli_1
GO:0001650	fibrillar center	5/680	129/19559	0.466941	0.661554	0.542674	DDX46/FHIT/LIPA/POLR2F/PTPN13	5	Oli_1
GO:0001533	cornified envelope	2/680	45/19559	0.466995	0.661554	0.542674	KAZN/PKP4	2	Oli_1
GO:0005667	transcription regulator complex	15/680	413/19559	0.468548	0.661554	0.542674	CBFB/CREBBP/CTBP2/GATAD2B/HDAC4/HIPK2/MED27/MEIS1/NCOA6/NCOR2/STAT3/TBL1X/TRRAP/WWOX/ZBTB16	15	Oli_1
GO:0070821	tertiary granule membrane	3/680	73/19559	0.46855	0.661554	0.542674	ATP11A/PLD1/TMEM63A	3	Oli_1
GO:0005666	RNA polymerase III complex	1/680	18/19559	0.471239	0.661554	0.542674	POLR2F	1	Oli_1
GO:0005847	mRNA cleavage and polyadenylation specificity factor complex	1/680	18/19559	0.471239	0.661554	0.542674	PIP5K1A	1	Oli_1
GO:0016605	PML body	4/680	102/19559	0.475662	0.661554	0.542674	HIPK2/KAT6A/NSMCE2/ZBTB16	4	Oli_1
GO:0031965	nuclear membrane	11/680	301/19559	0.476335	0.661554	0.542674	ABL1/AKAP6/ANXA4/BCL2/BCL2L1/CLMN/DNAJC1/P2RX7/PAFAH1B1/PSEN1/SORT1	11	Oli_1
GO:0010494	cytoplasmic stress granule	3/680	74/19559	0.477523	0.661554	0.542674	ATXN2/GIGYF2/RPTOR	3	Oli_1
GO:0060170	ciliary membrane	3/680	74/19559	0.477523	0.661554	0.542674	GNB1/NAPEPLD/PKD2	3	Oli_1
GO:0098982	GABA-ergic synapse	3/680	74/19559	0.477523	0.661554	0.542674	ABHD6/CTBP2/SLC6A1	3	Oli_1
GO:0099060	integral component of postsynaptic specialization membrane	3/680	74/19559	0.477523	0.661554	0.542674	DCC/GRID1/GRID2	3	Oli_1
GO:0098862	cluster of actin-based cell projections	6/680	159/19559	0.477799	0.661554	0.542674	LRP2/MYO1D/MYO1E/PAFAH1B1/TRPM6/ZSWIM6	6	Oli_1
GO:1902562	H4 histone acetyltransferase complex	2/680	46/19559	0.478475	0.661554	0.542674	KAT2B/TRRAP	2	Oli_1
GO:0030992	intraciliary transport particle B	1/680	19/19559	0.489639	0.670691	0.550169	IFT88	1	Oli_1
GO:0043073	germ cell nucleus	1/680	19/19559	0.489639	0.670691	0.550169	KIF6	1	Oli_1
GO:0089717	spanning component of membrane	1/680	19/19559	0.489639	0.670691	0.550169	SLC24A2	1	Oli_1
GO:0097449	astrocyte projection	1/680	19/19559	0.489639	0.670691	0.550169	GRM3	1	Oli_1
GO:0048786	presynaptic active zone	3/680	76/19559	0.495251	0.676805	0.555184	CTBP2/PPFIBP1/PPFIBP2	3	Oli_1
GO:0005741	mitochondrial outer membrane	7/680	192/19559	0.503212	0.682325	0.559713	ACACB/AGPAT4/BCL2/BCL2L1/NIPSNAP2/PPP2R2B/SLC44A1	7	Oli_1
GO:0035097	histone methyltransferase complex	3/680	77/19559	0.504002	0.682325	0.559713	KDM4B/KDM6A/NCOA6	3	Oli_1
GO:0098948	intrinsic component of postsynaptic specialization membrane	3/680	77/19559	0.504002	0.682325	0.559713	DCC/GRID1/GRID2	3	Oli_1
GO:0005903	brush border	4/680	106/19559	0.505681	0.682325	0.559713	LRP2/MYO1D/MYO1E/TRPM6	4	Oli_1
GO:0030175	filopodium	4/680	106/19559	0.505681	0.682325	0.559713	ACTN2/FGD4/SRCIN1/UNC5C	4	Oli_1
GO:0016460	myosin II complex	1/680	20/19559	0.5074	0.682325	0.559713	LIMCH1	1	Oli_1
GO:0036019	endolysosome	1/680	20/19559	0.5074	0.682325	0.559713	CLEC16A	1	Oli_1
GO:0061695	transferase complex, transferring phosphorus-containing groups	9/680	253/19559	0.51975	0.692726	0.568245	CCNY/CDK6/INSR/PIK3C2B/POLR2F/PRKAR2A/RPRD2/TRRAP/UVRAG	9	Oli_1
GO:0031300	intrinsic component of organelle membrane	14/680	398/19559	0.520682	0.692726	0.568245	ACER3/ELOVL7/NPC1/P2RX7/PCSK7/PIGU/PKD2/RETREG1/RHBDD1/SGMS1/SLC38A9/SREBF2/SYT9/ZDHHC20	14	Oli_1
GO:0016591	RNA polymerase II, holoenzyme	3/680	79/19559	0.521265	0.692726	0.568245	POLR2F/RPRD2/TRRAP	3	Oli_1
GO:0034707	chloride channel complex	2/680	50/19559	0.522838	0.692726	0.568245	CLIC4/TTYH2	2	Oli_1
GO:0005697	telomerase holoenzyme complex	1/680	21/19559	0.524543	0.692726	0.568245	SMG6	1	Oli_1
GO:0035267	NuA4 histone acetyltransferase complex	1/680	21/19559	0.524543	0.692726	0.568245	TRRAP	1	Oli_1
GO:0043189	H4/H2A histone acetyltransferase complex	1/680	21/19559	0.524543	0.692726	0.568245	TRRAP	1	Oli_1
GO:0098644	complex of collagen trimers	1/680	21/19559	0.524543	0.692726	0.568245	COL4A5	1	Oli_1
GO:0016528	sarcoplasm	3/680	80/19559	0.529772	0.698067	0.572626	AKAP6/GSN/SPOCK1	3	Oli_1
GO:0097731	9+0 non-motile cilium	5/680	139/19559	0.532846	0.70055	0.574662	GNB1/NAPEPLD/PTPRK/SDCCAG8/TULP3	5	Oli_1
GO:0005680	anaphase-promoting complex	1/680	22/19559	0.541091	0.706658	0.579673	ANAPC16	1	Oli_1
GO:0005849	mRNA cleavage factor complex	1/680	22/19559	0.541091	0.706658	0.579673	PIP5K1A	1	Oli_1
GO:0071782	endoplasmic reticulum tubular network	1/680	22/19559	0.541091	0.706658	0.579673	ATL1	1	Oli_1
GO:0031225	anchored component of membrane	6/680	171/19559	0.548835	0.715186	0.586668	CPM/EEPD1/ENPP6/NCAM1/NTM/RECK	6	Oli_1
GO:0046930	pore complex	1/680	23/19559	0.557064	0.724306	0.594149	BCL2	1	Oli_1
GO:0030315	T-tubule	2/680	54/19559	0.564594	0.73087	0.599534	AKAP6/DYSF	2	Oli_1
GO:0032420	stereocilium	2/680	54/19559	0.564594	0.73087	0.599534	PAFAH1B1/ZSWIM6	2	Oli_1
GO:0055038	recycling endosome membrane	3/680	85/19559	0.571	0.734622	0.602612	RAB11FIP3/RAB11FIP4/SORCS2	3	Oli_1
GO:0000178	exosome (RNase complex)	1/680	24/19559	0.572481	0.734622	0.602612	DIS3L2	1	Oli_1
GO:0044322	endoplasmic reticulum quality control compartment	1/680	24/19559	0.572481	0.734622	0.602612	RHBDD1	1	Oli_1
GO:0097381	photoreceptor disc membrane	1/680	24/19559	0.572481	0.734622	0.602612	GNB1	1	Oli_1
GO:0097733	photoreceptor cell cilium	4/680	117/19559	0.58388	0.745596	0.611614	GNB1/NAPEPLD/PTPRK/SDCCAG8	4	Oli_1
GO:0097228	sperm principal piece	1/680	25/19559	0.587363	0.745596	0.611614	TSGA10	1	Oli_1
GO:0097346	INO80-type complex	1/680	25/19559	0.587363	0.745596	0.611614	TRRAP	1	Oli_1
GO:0099522	region of cytosol	1/680	25/19559	0.587363	0.745596	0.611614	CTBP2	1	Oli_1
GO:1905354	exoribonuclease complex	1/680	25/19559	0.587363	0.745596	0.611614	DIS3L2	1	Oli_1
GO:0030665	clathrin-coated vesicle membrane	4/680	118/19559	0.590628	0.748129	0.613692	EPN2/HIP1/LRP2/SYT9	4	Oli_1
GO:0008076	voltage-gated potassium channel complex	3/680	88/19559	0.594635	0.751587	0.616529	AKAP9/DLG2/KCNMB4	3	Oli_1
GO:0034706	sodium channel complex	1/680	26/19559	0.601727	0.754825	0.619185	GRIK4	1	Oli_1
GO:0098827	endoplasmic reticulum subcompartment	1/680	26/19559	0.601727	0.754825	0.619185	ATL1	1	Oli_1
GO:0001750	photoreceptor outer segment	3/680	89/19559	0.602322	0.754825	0.619185	GNB1/NAPEPLD/PTPRK	3	Oli_1
GO:1902554	serine/threonine protein kinase complex	3/680	89/19559	0.602322	0.754825	0.619185	CCNY/CDK6/UVRAG	3	Oli_1
GO:0031526	brush border membrane	2/680	58/19559	0.603657	0.754892	0.61924	LRP2/TRPM6	2	Oli_1
GO:0032421	stereocilium bundle	2/680	59/19559	0.612999	0.761731	0.624849	PAFAH1B1/ZSWIM6	2	Oli_1
GO:0030990	intraciliary transport particle	1/680	27/19559	0.615592	0.761731	0.624849	IFT88	1	Oli_1
GO:0031045	dense core granule	1/680	27/19559	0.615592	0.761731	0.624849	SYT9	1	Oli_1
GO:0036452	ESCRT complex	1/680	27/19559	0.615592	0.761731	0.624849	MVB12B	1	Oli_1
GO:0044232	organelle membrane contact site	1/680	27/19559	0.615592	0.761731	0.624849	OSBPL1A	1	Oli_1
GO:0030137	COPI-coated vesicle	1/680	28/19559	0.628975	0.774026	0.634935	CCDC88A	1	Oli_1
GO:0101002	ficolin-1-rich granule	4/680	124/19559	0.629732	0.774026	0.634935	AMPD3/ATG7/GPI/GSN	4	Oli_1
GO:1904813	ficolin-1-rich granule lumen	4/680	124/19559	0.629732	0.774026	0.634935	AMPD3/ATG7/GPI/GSN	4	Oli_1
GO:0101003	ficolin-1-rich granule membrane	2/680	61/19559	0.631176	0.774026	0.634935	NFASC/VPS35L	2	Oli_1
GO:0032580	Golgi cisterna membrane	3/680	93/19559	0.632099	0.774026	0.634935	SORT1/ST3GAL4/TMEM87A	3	Oli_1
GO:0043204	perikaryon	5/680	156/19559	0.635364	0.776335	0.636829	DLG2/GIGYF2/MPP5/MYO1D/SORCS2	5	Oli_1
GO:0005942	phosphatidylinositol 3-kinase complex	1/680	29/19559	0.641893	0.776335	0.636829	PIK3C2B	1	Oli_1
GO:0030125	clathrin vesicle coat	1/680	29/19559	0.641893	0.776335	0.636829	EPN2	1	Oli_1
GO:0032039	integrator complex	1/680	29/19559	0.641893	0.776335	0.636829	ZNF609	1	Oli_1
GO:0071556	integral component of lumenal side of endoplasmic reticulum membrane	1/680	29/19559	0.641893	0.776335	0.636829	PKD2	1	Oli_1
GO:0098553	lumenal side of endoplasmic reticulum membrane	1/680	29/19559	0.641893	0.776335	0.636829	PKD2	1	Oli_1
GO:0000137	Golgi cis cisterna	1/680	30/19559	0.654362	0.789793	0.647869	ATL1	1	Oli_1
GO:0090575	RNA polymerase II transcription regulator complex	5/680	161/19559	0.662745	0.79455	0.651771	CBFB/HIPK2/STAT3/TRRAP/WWOX	5	Oli_1
GO:0018995	host cellular component	2/680	65/19559	0.665517	0.79455	0.651771	MVB12B/NUP160	2	Oli_1
GO:0043657	host cell	2/680	65/19559	0.665517	0.79455	0.651771	MVB12B/NUP160	2	Oli_1
GO:0043679	axon terminus	4/680	130/19559	0.666362	0.79455	0.651771	ITGA2/ROR1/SLC4A8/TANC1	4	Oli_1
GO:0008305	integrin complex	1/680	31/19559	0.666397	0.79455	0.651771	ITGA2	1	Oli_1
GO:0090543	Flemming body	1/680	31/19559	0.666397	0.79455	0.651771	MICAL3	1	Oli_1
GO:0030133	transport vesicle	13/680	410/19559	0.672157	0.799799	0.656077	BACE1/BCL2L1/CCDC88A/GALNT15/KIF1B/KIRREL3/PDE4B/PSEN1/RAB40B/SLC4A8/SORT1/SREBF2/SYT9	13	Oli_1
GO:0005921	gap junction	1/680	32/19559	0.678013	0.802505	0.658297	TJP1	1	Oli_1
GO:0030140	trans-Golgi network transport vesicle	1/680	32/19559	0.678013	0.802505	0.658297	SORT1	1	Oli_1
GO:0070820	tertiary granule	5/680	164/19559	0.678519	0.802505	0.658297	ATP11A/NFASC/PLD1/TMEM63A/VPS35L	5	Oli_1
GO:0031093	platelet alpha granule lumen	2/680	67/19559	0.681697	0.804649	0.660055	ACTN2/CYRIB	2	Oli_1
GO:0055029	nuclear DNA-directed RNA polymerase complex	3/680	103/19559	0.699597	0.821372	0.673773	POLR2F/RPRD2/TRRAP	3	Oli_1
GO:0005719	nuclear euchromatin	1/680	34/19559	0.700049	0.821372	0.673773	CECR2	1	Oli_1
GO:0030285	integral component of synaptic vesicle membrane	1/680	34/19559	0.700049	0.821372	0.673773	SYT9	1	Oli_1
GO:0000428	DNA-directed RNA polymerase complex	3/680	104/19559	0.7058	0.826473	0.677958	POLR2F/RPRD2/TRRAP	3	Oli_1
GO:0031904	endosome lumen	1/680	35/19559	0.710495	0.828947	0.679987	LRP2	1	Oli_1
GO:0034708	methyltransferase complex	3/680	105/19559	0.711904	0.828947	0.679987	KDM4B/KDM6A/NCOA6	3	Oli_1
GO:0045171	intercellular bridge	2/680	71/19559	0.712135	0.828947	0.679987	MICAL3/RAB11FIP3	2	Oli_1
GO:0008180	COP9 signalosome	1/680	36/19559	0.720579	0.835154	0.685079	EPB41L2	1	Oli_1
GO:0098576	lumenal side of membrane	1/680	36/19559	0.720579	0.835154	0.685079	PKD2	1	Oli_1
GO:0045335	phagocytic vesicle	4/680	140/19559	0.721721	0.835154	0.685079	DNM2/GSN/STX8/UVRAG	4	Oli_1
GO:0030880	RNA polymerase complex	3/680	108/19559	0.729632	0.842653	0.69123	POLR2F/RPRD2/TRRAP	3	Oli_1
GO:0030667	secretory granule membrane	9/680	306/19559	0.74092	0.854016	0.700551	ATP11A/IQGAP1/NFASC/PLD1/PSEN1/PTPRJ/SYT9/TMEM63A/VPS35L	9	Oli_1
GO:0098802	plasma membrane signaling receptor complex	9/680	307/19559	0.744333	0.856273	0.702403	ABHD12/ABHD6/DLG1/DLG2/ERBB3/GRID2/GRIK4/INSR/ITGA2	9	Oli_1
GO:0000788	nuclear nucleosome	1/680	40/19559	0.757524	0.865288	0.709798	MPHOSPH8	1	Oli_1
GO:0030669	clathrin-coated endocytic vesicle membrane	1/680	40/19559	0.757524	0.865288	0.709798	EPN2	1	Oli_1
GO:0033017	sarcoplasmic reticulum membrane	1/680	40/19559	0.757524	0.865288	0.709798	AKAP6	1	Oli_1
GO:0000792	heterochromatin	2/680	78/19559	0.759515	0.865288	0.709798	DNMT3A/MPHOSPH8	2	Oli_1
GO:0015030	Cajal body	2/680	78/19559	0.759515	0.865288	0.709798	ANKS1B/DDX46	2	Oli_1
GO:0044306	neuron projection terminus	4/680	149/19559	0.765463	0.870146	0.713783	ITGA2/ROR1/SLC4A8/TANC1	4	Oli_1
GO:0030662	coated vesicle membrane	5/680	183/19559	0.766733	0.870146	0.713783	EPN2/HIP1/LRP2/SREBF2/SYT9	5	Oli_1
GO:0005891	voltage-gated calcium channel complex	1/680	43/19559	0.781995	0.880678	0.722422	PDE4B	1	Oli_1
GO:0009295	nucleoid	1/680	43/19559	0.781995	0.880678	0.722422	MTERF1	1	Oli_1
GO:0032590	dendrite membrane	1/680	43/19559	0.781995	0.880678	0.722422	INSR	1	Oli_1
GO:0042645	mitochondrial nucleoid	1/680	43/19559	0.781995	0.880678	0.722422	MTERF1	1	Oli_1
GO:0005643	nuclear pore	2/680	85/19559	0.799994	0.898587	0.737113	MAD1L1/NUP160	2	Oli_1
GO:0060205	cytoplasmic vesicle lumen	9/680	326/19559	0.803325	0.898587	0.737113	ACTN2/AMPD3/ATG7/BACE1/CPPED1/CYRIB/GPI/GSN/PADI2	9	Oli_1
GO:0030118	clathrin coat	1/680	46/19559	0.803999	0.898587	0.737113	EPN2	1	Oli_1
GO:0097542	ciliary tip	1/680	46/19559	0.803999	0.898587	0.737113	IFT88	1	Oli_1
GO:0031983	vesicle lumen	9/680	328/19559	0.808896	0.900049	0.738312	ACTN2/AMPD3/ATG7/BACE1/CPPED1/CYRIB/GPI/GSN/PADI2	9	Oli_1
GO:0005581	collagen trimer	2/680	87/19559	0.810395	0.900049	0.738312	COL4A5/GLDN	2	Oli_1
GO:0098563	intrinsic component of synaptic vesicle membrane	1/680	47/19559	0.810829	0.900049	0.738312	SYT9	1	Oli_1
GO:0042581	specific granule	4/680	160/19559	0.81142	0.900049	0.738312	ATP11A/PLD1/PTPRJ/TMEM63A	4	Oli_1
GO:0031514	motile cilium	5/680	199/19559	0.825698	0.913695	0.749506	EFCAB2/IFT88/PAFAH1B1/PKD2/TSGA10	5	Oli_1
GO:0031091	platelet alpha granule	2/680	91/19559	0.82976	0.913695	0.749506	ACTN2/CYRIB	2	Oli_1
GO:0035578	azurophil granule lumen	2/680	91/19559	0.82976	0.913695	0.749506	CPPED1/PADI2	2	Oli_1
GO:0031201	SNARE complex	1/680	50/19559	0.829927	0.913695	0.749506	STX8	1	Oli_1
GO:0005793	endoplasmic reticulum-Golgi intermediate compartment	3/680	130/19559	0.834472	0.916985	0.752205	MPP5/MYO18A/VMP1	3	Oli_1
GO:0005811	lipid droplet	2/680	93/19559	0.838759	0.91998	0.754661	LSS/PLA2G4C	2	Oli_1
GO:0005775	vacuolar lumen	4/680	173/19559	0.855958	0.937099	0.768704	CPPED1/DAPK2/LIPA/PADI2	4	Oli_1
GO:0030120	vesicle coat	1/680	56/19559	0.86254	0.940807	0.771746	EPN2	1	Oli_1
GO:0043195	terminal bouton	1/680	56/19559	0.86254	0.940807	0.771746	SLC4A8	1	Oli_1
GO:0035577	azurophil granule membrane	1/680	58/19559	0.871958	0.94688	0.776727	PSEN1	1	Oli_1
GO:0034774	secretory granule lumen	8/680	322/19559	0.87544	0.94688	0.776727	ACTN2/AMPD3/ATG7/CPPED1/CYRIB/GPI/GSN/PADI2	8	Oli_1
GO:0005798	Golgi-associated vesicle	4/680	181/19559	0.878663	0.94688	0.776727	BACE1/CCDC88A/SORT1/SREBF2	4	Oli_1
GO:0005637	nuclear inner membrane	1/680	60/19559	0.880733	0.94688	0.776727	P2RX7	1	Oli_1
GO:0046658	anchored component of plasma membrane	1/680	60/19559	0.880733	0.94688	0.776727	EEPD1	1	Oli_1
GO:0062023	collagen-containing extracellular matrix	11/680	427/19559	0.880867	0.94688	0.776727	ANXA4/COL4A5/DLG1/FGFR2/GREM1/MATN2/MEGF9/NAV2/NCAM1/PCSK6/SMOC1	11	Oli_1
GO:0030672	synaptic vesicle membrane	2/680	104/19559	0.880968	0.94688	0.776727	BCL2L1/SYT9	2	Oli_1
GO:0099501	exocytic vesicle membrane	2/680	104/19559	0.880968	0.94688	0.776727	BCL2L1/SYT9	2	Oli_1
GO:0035861	site of double-strand break	1/680	61/19559	0.884892	0.949365	0.778766	SLF2	1	Oli_1
GO:0005771	multivesicular body	1/680	62/19559	0.888906	0.95021	0.779459	BACE1	1	Oli_1
GO:0012507	ER to Golgi transport vesicle membrane	1/680	62/19559	0.888906	0.95021	0.779459	SREBF2	1	Oli_1
GO:0000786	nucleosome	2/680	108/19559	0.893603	0.9535	0.782158	KAT6A/MPHOSPH8	2	Oli_1
GO:0005766	primary lysosome	3/680	155/19559	0.909304	0.965983	0.792398	CPPED1/PADI2/PSEN1	3	Oli_1
GO:0042582	azurophil granule	3/680	155/19559	0.909304	0.965983	0.792398	CPPED1/PADI2/PSEN1	3	Oli_1
GO:0035869	ciliary transition zone	1/680	68/19559	0.910221	0.965983	0.792398	CDKL1	1	Oli_1
GO:0036126	sperm flagellum	2/680	115/19559	0.912759	0.966933	0.793177	IFT88/TSGA10	2	Oli_1
GO:0044815	DNA packaging complex	2/680	116/19559	0.915216	0.967795	0.793885	KAT6A/MPHOSPH8	2	Oli_1
GO:0005657	replication fork	1/680	71/19559	0.919294	0.96863	0.794569	RAD51B	1	Oli_1
GO:0016529	sarcoplasmic reticulum	1/680	71/19559	0.919294	0.96863	0.794569	AKAP6	1	Oli_1
GO:0097729	9+2 motile cilium	2/680	120/19559	0.924408	0.972279	0.797563	IFT88/TSGA10	2	Oli_1
GO:0033116	endoplasmic reticulum-Golgi intermediate compartment membrane	1/680	75/19559	0.929984	0.9764	0.800943	VMP1	1	Oli_1
GO:0030670	phagocytic vesicle membrane	1/680	77/19559	0.934786	0.979695	0.803646	DNM2	1	Oli_1
GO:0005758	mitochondrial intermembrane space	1/680	80/19559	0.941379	0.984853	0.807877	MICU2	1	Oli_1
GO:0090734	site of DNA damage	1/680	82/19559	0.945401	0.987307	0.80989	SLF2	1	Oli_1
GO:0005791	rough endoplasmic reticulum	1/680	84/19559	0.949147	0.989464	0.81166	PSEN1	1	Oli_1
GO:0071013	catalytic step 2 spliceosome	1/680	87/19559	0.95429	0.993068	0.814616	PNN	1	Oli_1
GO:0031970	organelle envelope lumen	1/680	90/19559	0.958914	0.994588	0.815863	MICU2	1	Oli_1
GO:0005788	endoplasmic reticulum lumen	6/680	308/19559	0.959128	0.994588	0.815863	BACE1/COL4A5/COLGALT2/SUMF1/TSPAN15/TSPAN5	6	Oli_1
GO:0030117	membrane coat	1/680	94/19559	0.96436	0.994713	0.815965	EPN2	1	Oli_1
GO:0048475	coated membrane	1/680	94/19559	0.96436	0.994713	0.815965	EPN2	1	Oli_1
GO:0030134	COPII-coated ER to Golgi transport vesicle	1/680	95/19559	0.965605	0.994713	0.815965	SREBF2	1	Oli_1
GO:0043202	lysosomal lumen	1/680	96/19559	0.966807	0.994713	0.815965	LIPA	1	Oli_1
GO:0005759	mitochondrial matrix	10/680	473/19559	0.969061	0.994713	0.815965	ACSS2/AUH/BCL2L1/CYP27A1/DGLUCY/HIBCH/MCCC1/MTERF1/PCCB/PHYKPL	10	Oli_1
GO:0000794	condensed nuclear chromosome	1/680	103/19559	0.974123	0.994713	0.815965	AGO3	1	Oli_1
GO:0005796	Golgi lumen	1/680	103/19559	0.974123	0.994713	0.815965	PCSK6	1	Oli_1
GO:0032993	protein-DNA complex	3/680	205/19559	0.975405	0.994713	0.815965	KAT6A/MPHOSPH8/ST18	3	Oli_1
GO:0030658	transport vesicle membrane	3/680	209/19559	0.977945	0.994713	0.815965	BCL2L1/SREBF2/SYT9	3	Oli_1
GO:0009897	external side of plasma membrane	8/680	417/19559	0.978798	0.994713	0.815965	ABCG1/CD22/ENOX1/INSR/ITGA2/LRP2/NCAM1/P2RX7	8	Oli_1
GO:0000781	chromosome, telomeric region	2/680	164/19559	0.979513	0.994713	0.815965	NSMCE2/SMG6	2	Oli_1
GO:0030666	endocytic vesicle membrane	2/680	164/19559	0.979513	0.994713	0.815965	DNM2/EPN2	2	Oli_1
GO:0030660	Golgi-associated vesicle membrane	1/680	112/19559	0.981214	0.994725	0.815975	SREBF2	1	Oli_1
GO:0001669	acrosomal vesicle	1/680	115/19559	0.983117	0.994941	0.816152	SH3GL3	1	Oli_1
GO:0005743	mitochondrial inner membrane	9/680	489/19559	0.989258	0.999439	0.819842	BCL2L1/CYP27A1/EFHD1/MICU2/NDUFAF6/PSEN1/SLC25A13/SLC27A1/STAT3	9	Oli_1
GO:0098800	inner mitochondrial membrane protein complex	1/680	138/19559	0.992558	0.999524	0.819912	MICU2	1	Oli_1
GO:0045111	intermediate filament cytoskeleton	3/680	251/19559	0.993199	0.999524	0.819912	ADCY5/BCAS3/PNN	3	Oli_1
GO:0072562	blood microparticle	1/680	148/19559	0.99479	0.999524	0.819912	GSN	1	Oli_1
GO:0005681	spliceosomal complex	1/680	192/19559	0.998917	0.999524	0.819912	PNN	1	Oli_1
GO:0098798	mitochondrial protein complex	2/680	265/19559	0.999153	0.999524	0.819912	MCCC1/MICU2	2	Oli_1
GO:0005882	intermediate filament	1/680	215/19559	0.999524	0.999524	0.819912	PNN	1	Oli_1
GO:0097060	synaptic membrane	18/59	387/19559	4.50256e-17	1.2382e-14	6.54056e-15	CNTN1/CRYAB/CTNNA2/GPM6A/GRIK2/GRIN1/GRM5/KCND2/KCNMA1/LRRTM4/NRCAM/NRGN/NRXN1/RIMS2/SLC8A1/SNAP25/SYT1/TENM2	18	Oli_2
GO:0098978	glutamatergic synapse	14/59	361/19559	2.59938e-12	3.57414e-10	1.88797e-10	ACTB/DLGAP1/GPM6A/GRIK2/GRIN1/KCND2/NRCAM/NRG3/NRGN/NRXN1/PLCB1/PPP3CA/SNAP25/SYT1	14	Oli_2
GO:0045211	postsynaptic membrane	12/59	280/19559	3.6027e-11	3.30248e-09	1.74447e-09	CNTN1/CTNNA2/GRIK2/GRIN1/GRM5/KCND2/KCNMA1/LRRTM4/NRCAM/NRGN/SLC8A1/TENM2	12	Oli_2
GO:0098984	neuron to neuron synapse	13/59	368/19559	5.5571e-11	3.82051e-09	2.0181e-09	CRYAB/CTNNA2/DLGAP1/GRIK2/GRIN1/GRM5/KCND2/MAP2/MT3/NRCAM/NRGN/SLC8A1/SYT1	13	Oli_2
GO:0014069	postsynaptic density	12/59	337/19559	3.05138e-10	1.67826e-08	8.86507e-09	CRYAB/CTNNA2/DLGAP1/GRIK2/GRIN1/GRM5/KCND2/MAP2/MT3/NRCAM/NRGN/SLC8A1	12	Oli_2
GO:0032279	asymmetric synapse	12/59	343/19559	3.73367e-10	1.71126e-08	9.0394e-09	CRYAB/CTNNA2/DLGAP1/GRIK2/GRIN1/GRM5/KCND2/MAP2/MT3/NRCAM/NRGN/SLC8A1	12	Oli_2
GO:0099572	postsynaptic specialization	12/59	361/19559	6.68934e-10	2.62796e-08	1.38816e-08	CRYAB/CTNNA2/DLGAP1/GRIK2/GRIN1/GRM5/KCND2/MAP2/MT3/NRCAM/NRGN/SLC8A1	12	Oli_2
GO:0043197	dendritic spine	9/59	175/19559	2.55823e-09	8.63935e-08	4.56356e-08	CRYAB/GPM6A/GRIN1/KCND2/MT3/NRGN/PPP3CA/SLC8A1/TENM2	9	Oli_2
GO:0044309	neuron spine	9/59	177/19559	2.82742e-09	8.63935e-08	4.56356e-08	CRYAB/GPM6A/GRIN1/KCND2/MT3/NRGN/PPP3CA/SLC8A1/TENM2	9	Oli_2
GO:0034705	potassium channel complex	7/59	96/19559	1.52257e-08	4.18707e-07	2.21173e-07	DPP10/GRIK2/KCND2/KCNIP4/KCNMA1/KCNQ5/SNAP25	7	Oli_2
GO:0034703	cation channel complex	9/59	221/19559	1.96359e-08	4.90898e-07	2.59307e-07	CALM1/DPP10/GRIK2/GRIN1/KCND2/KCNIP4/KCNMA1/KCNQ5/SNAP25	9	Oli_2
GO:0042734	presynaptic membrane	8/59	156/19559	2.14825e-08	4.92307e-07	2.60051e-07	CNTN1/CTNNA2/GPM6A/GRIK2/NRXN1/RIMS2/SNAP25/SYT1	8	Oli_2
GO:0008076	voltage-gated potassium channel complex	6/59	88/19559	2.59702e-07	5.10683e-06	2.69758e-06	DPP10/KCND2/KCNIP4/KCNMA1/KCNQ5/SNAP25	6	Oli_2
GO:0034702	ion channel complex	9/59	299/19559	2.59984e-07	5.10683e-06	2.69758e-06	CALM1/DPP10/GRIK2/GRIN1/KCND2/KCNIP4/KCNMA1/KCNQ5/SNAP25	9	Oli_2
GO:0150034	distal axon	9/59	309/19559	3.42914e-07	6.28676e-06	3.32085e-06	ACTB/DSCAM/GPM6A/GRIK2/GRIN1/MAP2/SLC8A1/SNAP25/TENM2	9	Oli_2
GO:1902495	transmembrane transporter complex	9/59	322/19559	4.84446e-07	8.32641e-06	4.39826e-06	CALM1/DPP10/GRIK2/GRIN1/KCND2/KCNIP4/KCNMA1/KCNQ5/SNAP25	9	Oli_2
GO:1990351	transporter complex	9/59	330/19559	5.94709e-07	9.6203e-06	5.08173e-06	CALM1/DPP10/GRIK2/GRIN1/KCND2/KCNIP4/KCNMA1/KCNQ5/SNAP25	9	Oli_2
GO:0099240	intrinsic component of synaptic membrane	7/59	166/19559	6.57799e-07	1.00497e-05	5.30855e-06	CNTN1/GPM6A/GRIN1/KCND2/NRCAM/NRXN1/SLC8A1	7	Oli_2
GO:0099699	integral component of synaptic membrane	6/59	154/19559	6.90047e-06	9.98752e-05	5.27571e-05	GPM6A/GRIN1/KCND2/NRCAM/NRXN1/SLC8A1	6	Oli_2
GO:0008043	intracellular ferritin complex	2/59	2/19559	8.94559e-06	0.000117145	6.18793e-05	FTH1/FTL	2	Oli_2
GO:0070288	ferritin complex	2/59	2/19559	8.94559e-06	0.000117145	6.18793e-05	FTH1/FTL	2	Oli_2
GO:0098936	intrinsic component of postsynaptic membrane	5/59	122/19559	3.32552e-05	0.00041569	0.00021958	CNTN1/GRIN1/KCND2/NRCAM/SLC8A1	5	Oli_2
GO:0048786	presynaptic active zone	4/59	76/19559	8.1471e-05	0.00097411	0.000514554	CTNNA2/GPM6A/NRXN1/RIMS2	4	Oli_2
GO:0044306	neuron projection terminus	5/59	149/19559	8.62306e-05	0.000988059	0.000521922	ACTB/GRIK2/GRIN1/SLC8A1/SYT1	5	Oli_2
GO:0098685	Schaffer collateral - CA1 synapse	4/59	84/19559	0.000120347	0.00132382	0.000699279	ACTB/GRM5/NRXN1/PPP3CA	4	Oli_2
GO:0098686	hippocampal mossy fiber to CA3 synapse	3/59	34/19559	0.000145973	0.00154395	0.000815558	CTNNA2/GRIK2/SYT1	3	Oli_2
GO:0030426	growth cone	5/59	184/19559	0.000231521	0.00235808	0.00124561	DSCAM/GPM6A/MAP2/SNAP25/TENM2	5	Oli_2
GO:0030427	site of polarized growth	5/59	191/19559	0.000275154	0.0027024	0.00142749	DSCAM/GPM6A/MAP2/SNAP25/TENM2	5	Oli_2
GO:0042583	chromaffin granule	2/59	10/19559	0.000396341	0.00363313	0.00191912	CLU/SYT1	2	Oli_2
GO:0044754	autolysosome	2/59	10/19559	0.000396341	0.00363313	0.00191912	FTH1/FTL	2	Oli_2
GO:0099055	integral component of postsynaptic membrane	4/59	117/19559	0.000429448	0.00380962	0.00201235	GRIN1/KCND2/NRCAM/SLC8A1	4	Oli_2
GO:0099634	postsynaptic specialization membrane	4/59	118/19559	0.000443523	0.00381152	0.00201336	GRIN1/GRM5/KCND2/NRCAM	4	Oli_2
GO:0060076	excitatory synapse	3/59	52/19559	0.000518723	0.00432269	0.00228337	CTNNA2/GRIN1/SYT1	3	Oli_2
GO:0030016	myofibril	5/59	227/19559	0.000605856	0.00490031	0.00258849	CALM1/CRYAB/PDE4DIP/PPP3CA/SLC8A1	5	Oli_2
GO:0043679	axon terminus	4/59	130/19559	0.000639112	0.00502159	0.00265255	ACTB/GRIK2/GRIN1/SLC8A1	4	Oli_2
GO:0043292	contractile fiber	5/59	238/19559	0.000750036	0.00572944	0.00302646	CALM1/CRYAB/PDE4DIP/PPP3CA/SLC8A1	5	Oli_2
GO:0098831	presynaptic active zone cytoplasmic component	2/59	15/19559	0.000915864	0.00662796	0.00350109	CTNNA2/RIMS2	2	Oli_2
GO:0099059	integral component of presynaptic active zone membrane	2/59	15/19559	0.000915864	0.00662796	0.00350109	GPM6A/NRXN1	2	Oli_2
GO:0099568	cytoplasmic region	5/59	254/19559	0.00100375	0.00707772	0.00373866	AGBL4/CTNNA2/GRIK2/MAP2/RIMS2	5	Oli_2
GO:0005767	secondary lysosome	2/59	16/19559	0.00104467	0.00718213	0.00379381	FTH1/FTL	2	Oli_2
GO:0044304	main axon	3/59	68/19559	0.00113676	0.00762461	0.00402755	MAP2/NRCAM/ROBO2	3	Oli_2
GO:0043194	axon initial segment	2/59	17/19559	0.00118167	0.00773712	0.00408698	MAP2/NRCAM	2	Oli_2
GO:0097440	apical dendrite	2/59	18/19559	0.0013268	0.00848537	0.00448222	CLU/MAP2	2	Oli_2
GO:0098982	GABA-ergic synapse	3/59	74/19559	0.00145166	0.00884798	0.00467377	KCND2/NRXN1/PLCB1	3	Oli_2
GO:0099060	integral component of postsynaptic specialization membrane	3/59	74/19559	0.00145166	0.00884798	0.00467377	GRIN1/KCND2/NRCAM	3	Oli_2
GO:0098945	intrinsic component of presynaptic active zone membrane	2/59	19/19559	0.00148003	0.00884798	0.00467377	GPM6A/NRXN1	2	Oli_2
GO:0098948	intrinsic component of postsynaptic specialization membrane	3/59	77/19559	0.00162766	0.00952357	0.00503063	GRIN1/KCND2/NRCAM	3	Oli_2
GO:0098889	intrinsic component of presynaptic membrane	3/59	83/19559	0.00201846	0.0115641	0.00610849	CNTN1/GPM6A/NRXN1	3	Oli_2
GO:0120111	neuron projection cytoplasm	3/59	87/19559	0.00230875	0.0129573	0.00684441	AGBL4/GRIK2/MAP2	3	Oli_2
GO:0098839	postsynaptic density membrane	3/59	92/19559	0.00270636	0.014885	0.00786269	GRIN1/GRM5/NRCAM	3	Oli_2
GO:0031045	dense core granule	2/59	27/19559	0.00299124	0.0156517	0.00826771	STXBP5L/SYT1	2	Oli_2
GO:0099020	perinuclear endoplasmic reticulum lumen	1/59	1/19559	0.00301651	0.0156517	0.00826771	CLU	1	Oli_2
GO:0150014	apical distal dendrite	1/59	1/19559	0.00301651	0.0156517	0.00826771	MAP2	1	Oli_2
GO:0008021	synaptic vesicle	4/59	205/19559	0.0034007	0.0173184	0.00914807	GRIN1/MT3/SNAP25/SYT1	4	Oli_2
GO:0030017	sarcomere	4/59	207/19559	0.00352066	0.0176033	0.00929859	CALM1/CRYAB/PPP3CA/SLC8A1	4	Oli_2
GO:0048787	presynaptic active zone membrane	2/59	31/19559	0.00393221	0.01931	0.0102001	GPM6A/NRXN1	2	Oli_2
GO:0030175	filopodium	3/59	106/19559	0.00403557	0.0194698	0.0102845	GPM6A/MAP2/TENM2	3	Oli_2
GO:0070382	exocytic vesicle	4/59	223/19559	0.0045858	0.021743	0.0114853	GRIN1/MT3/SNAP25/SYT1	4	Oli_2
GO:0032839	dendrite cytoplasm	2/59	34/19559	0.0047166	0.0219841	0.0116127	GRIK2/MAP2	2	Oli_2
GO:0043198	dendritic shaft	2/59	38/19559	0.00586497	0.0267197	0.0141141	MAP2/SLC8A1	2	Oli_2
GO:0150001	primary dendrite	1/59	2/19559	0.00602408	0.0267197	0.0141141	MAP2	1	Oli_2
GO:0150002	distal dendrite	1/59	2/19559	0.00602408	0.0267197	0.0141141	MAP2	1	Oli_2
GO:0030018	Z disc	3/59	128/19559	0.00681507	0.0297483	0.0157139	CRYAB/PPP3CA/SLC8A1	3	Oli_2
GO:0099738	cell cortex region	2/59	42/19559	0.0071279	0.0306277	0.0161785	CTNNA2/RIMS2	2	Oli_2
GO:0030133	transport vesicle	5/59	410/19559	0.00782269	0.032864	0.0173597	GRIN1/MT3/NRGN/SNAP25/SYT1	5	Oli_2
GO:0042383	sarcolemma	3/59	135/19559	0.00788735	0.032864	0.0173597	PPP3CA/SLC38A2/SLC8A1	3	Oli_2
GO:0031674	I band	3/59	140/19559	0.00871089	0.0349472	0.0184601	CRYAB/PPP3CA/SLC8A1	3	Oli_2
GO:0044307	dendritic branch	1/59	3/19559	0.00902273	0.0349472	0.0184601	MAP2	1	Oli_2
GO:0060200	clathrin-sculpted acetylcholine transport vesicle	1/59	3/19559	0.00902273	0.0349472	0.0184601	SYT1	1	Oli_2
GO:0060201	clathrin-sculpted acetylcholine transport vesicle membrane	1/59	3/19559	0.00902273	0.0349472	0.0184601	SYT1	1	Oli_2
GO:0097442	CA3 pyramidal cell dendrite	1/59	3/19559	0.00902273	0.0349472	0.0184601	MAP2	1	Oli_2
GO:0008328	ionotropic glutamate receptor complex	2/59	49/19559	0.00960519	0.0366865	0.0193789	GRIK2/GRIN1	2	Oli_2
GO:0031201	SNARE complex	2/59	50/19559	0.00998615	0.0376191	0.0198715	SNAP25/STXBP5L	2	Oli_2
GO:0098878	neurotransmitter receptor complex	2/59	51/19559	0.0103738	0.0380371	0.0200923	GRIK2/GRIN1	2	Oli_2
GO:0099061	integral component of postsynaptic density membrane	2/59	51/19559	0.0103738	0.0380371	0.0200923	GRIN1/NRCAM	2	Oli_2
GO:0099146	intrinsic component of postsynaptic density membrane	2/59	54/19559	0.011576	0.0388639	0.0205291	GRIN1/NRCAM	2	Oli_2
GO:0043204	perikaryon	3/59	156/19559	0.0116765	0.0388639	0.0205291	CRYAB/GRIK2/KCND2	3	Oli_2
GO:0016013	syntrophin complex	1/59	4/19559	0.0120125	0.0388639	0.0205291	SNTG1	1	Oli_2
GO:0032983	kainate selective glutamate receptor complex	1/59	4/19559	0.0120125	0.0388639	0.0205291	GRIK2	1	Oli_2
GO:0035976	transcription factor AP-1 complex	1/59	4/19559	0.0120125	0.0388639	0.0205291	JUND	1	Oli_2
GO:0060199	clathrin-sculpted glutamate transport vesicle	1/59	4/19559	0.0120125	0.0388639	0.0205291	SYT1	1	Oli_2
GO:0060203	clathrin-sculpted glutamate transport vesicle membrane	1/59	4/19559	0.0120125	0.0388639	0.0205291	SYT1	1	Oli_2
GO:0070032	synaptobrevin 2-SNAP-25-syntaxin-1a-complexin I complex	1/59	4/19559	0.0120125	0.0388639	0.0205291	SNAP25	1	Oli_2
GO:1902737	dendritic filopodium	1/59	4/19559	0.0120125	0.0388639	0.0205291	MAP2	1	Oli_2
GO:1990769	proximal neuron projection	1/59	4/19559	0.0120125	0.0388639	0.0205291	MAP2	1	Oli_2
GO:0043195	terminal bouton	2/59	56/19559	0.0124099	0.0396828	0.0209616	GRIK2/GRIN1	2	Oli_2
GO:0031225	anchored component of membrane	3/59	171/19559	0.0149249	0.0438636	0.0231701	CNTN1/MDGA2/OPCML	3	Oli_2
GO:0005955	calcineurin complex	1/59	5/19559	0.0149934	0.0438636	0.0231701	PPP3CA	1	Oli_2
GO:0048788	cytoskeleton of presynaptic active zone	1/59	5/19559	0.0149934	0.0438636	0.0231701	RIMS2	1	Oli_2
GO:0070081	clathrin-sculpted monoamine transport vesicle	1/59	5/19559	0.0149934	0.0438636	0.0231701	SYT1	1	Oli_2
GO:0070083	clathrin-sculpted monoamine transport vesicle membrane	1/59	5/19559	0.0149934	0.0438636	0.0231701	SYT1	1	Oli_2
GO:0097418	neurofibrillary tangle	1/59	5/19559	0.0149934	0.0438636	0.0231701	CLU	1	Oli_2
GO:0098871	postsynaptic actin cytoskeleton	1/59	5/19559	0.0149934	0.0438636	0.0231701	ACTB	1	Oli_2
GO:0099025	anchored component of postsynaptic membrane	1/59	5/19559	0.0149934	0.0438636	0.0231701	CNTN1	1	Oli_2
GO:0019897	extrinsic component of plasma membrane	3/59	172/19559	0.0151578	0.0438778	0.0231776	CTNNA2/PPP3CA/SNAP25	3	Oli_2
GO:0097165	nuclear stress granule	1/59	6/19559	0.0179654	0.0494049	0.0260971	RBFOX1	1	Oli_2
GO:0097433	dense body	1/59	6/19559	0.0179654	0.0494049	0.0260971	ACTB	1	Oli_2
GO:0097512	cardiac myofibril	1/59	6/19559	0.0179654	0.0494049	0.0260971	CRYAB	1	Oli_2
GO:0098888	extrinsic component of presynaptic membrane	1/59	6/19559	0.0179654	0.0494049	0.0260971	CTNNA2	1	Oli_2
GO:1990635	proximal dendrite	1/59	6/19559	0.0179654	0.0494049	0.0260971	MAP2	1	Oli_2
GO:0042584	chromaffin granule membrane	1/59	7/19559	0.0209287	0.0555989	0.029369	SYT1	1	Oli_2
GO:0097441	basal dendrite	1/59	7/19559	0.0209287	0.0555989	0.029369	MAP2	1	Oli_2
GO:0099569	presynaptic cytoskeleton	1/59	7/19559	0.0209287	0.0555989	0.029369	RIMS2	1	Oli_2
GO:0099056	integral component of presynaptic membrane	2/59	74/19559	0.0210265	0.0555989	0.029369	GPM6A/NRXN1	2	Oli_2
GO:0016234	inclusion body	2/59	78/19559	0.0231991	0.0591698	0.0312553	CLU/MT3	2	Oli_2
GO:0034366	spherical high-density lipoprotein particle	1/59	8/19559	0.0238831	0.0591698	0.0312553	CLU	1	Oli_2
GO:0043203	axon hillock	1/59	8/19559	0.0238831	0.0591698	0.0312553	MAP2	1	Oli_2
GO:0061200	clathrin-sculpted gamma-aminobutyric acid transport vesicle	1/59	8/19559	0.0238831	0.0591698	0.0312553	SYT1	1	Oli_2
GO:0061202	clathrin-sculpted gamma-aminobutyric acid transport vesicle membrane	1/59	8/19559	0.0238831	0.0591698	0.0312553	SYT1	1	Oli_2
GO:0097450	astrocyte end-foot	1/59	8/19559	0.0238831	0.0591698	0.0312553	MT3	1	Oli_2
GO:0099571	postsynaptic cytoskeleton	1/59	8/19559	0.0238831	0.0591698	0.0312553	ACTB	1	Oli_2
GO:0032838	plasma membrane bounded cell projection cytoplasm	3/59	211/19559	0.0258619	0.0630591	0.0333097	AGBL4/GRIK2/MAP2	3	Oli_2
GO:0036056	filtration diaphragm	1/59	9/19559	0.0268288	0.0630591	0.0333097	PPP3CA	1	Oli_2
GO:0036057	slit diaphragm	1/59	9/19559	0.0268288	0.0630591	0.0333097	PPP3CA	1	Oli_2
GO:0044294	dendritic growth cone	1/59	9/19559	0.0268288	0.0630591	0.0333097	MAP2	1	Oli_2
GO:0098890	extrinsic component of postsynaptic membrane	1/59	9/19559	0.0268288	0.0630591	0.0333097	CTNNA2	1	Oli_2
GO:0099026	anchored component of presynaptic membrane	1/59	9/19559	0.0268288	0.0630591	0.0333097	CNTN1	1	Oli_2
GO:0098858	actin-based cell projection	3/59	220/19559	0.0287828	0.0670785	0.0354329	GPM6A/MAP2/TENM2	3	Oli_2
GO:0031091	platelet alpha granule	2/59	91/19559	0.0308588	0.0713123	0.0376693	CLU/PCDH7	2	Oli_2
GO:0017146	NMDA selective glutamate receptor complex	1/59	11/19559	0.0326939	0.0749236	0.0395769	GRIN1	1	Oli_2
GO:0005776	autophagosome	2/59	97/19559	0.0346871	0.0783496	0.0413866	FTH1/FTL	2	Oli_2
GO:0044327	dendritic spine head	1/59	12/19559	0.0356135	0.0783496	0.0413866	NRGN	1	Oli_2
GO:0060198	clathrin-sculpted vesicle	1/59	12/19559	0.0356135	0.0783496	0.0413866	SYT1	1	Oli_2
GO:0098992	neuronal dense core vesicle	1/59	12/19559	0.0356135	0.0783496	0.0413866	STXBP5L	1	Oli_2
GO:0099144	anchored component of synaptic membrane	1/59	12/19559	0.0356135	0.0783496	0.0413866	CNTN1	1	Oli_2
GO:0031252	cell leading edge	4/59	421/19559	0.0381056	0.0827671	0.04372	ACTB/CTNNA2/ROBO2/SNTG1	4	Oli_2
GO:0044292	dendrite terminus	1/59	13/19559	0.0385243	0.0827671	0.04372	MAP2	1	Oli_2
GO:0099243	extrinsic component of synaptic membrane	1/59	13/19559	0.0385243	0.0827671	0.04372	CTNNA2	1	Oli_2
GO:0005903	brush border	2/59	106/19559	0.0407547	0.0859929	0.045424	SLC26A3/SLC38A2	2	Oli_2
GO:0030863	cortical cytoskeleton	2/59	106/19559	0.0407547	0.0859929	0.045424	ACTB/RIMS2	2	Oli_2
GO:0005874	microtubule	4/59	431/19559	0.0409639	0.0859929	0.045424	CALM1/MAP2/MT3/SLC8A1	4	Oli_2
GO:0012510	trans-Golgi network transport vesicle membrane	1/59	15/19559	0.0443202	0.0909556	0.0480455	NRGN	1	Oli_2
GO:0030673	axolemma	1/59	15/19559	0.0443202	0.0909556	0.0480455	ROBO2	1	Oli_2
GO:0031083	BLOC-1 complex	1/59	15/19559	0.0443202	0.0909556	0.0480455	SNAP25	1	Oli_2
GO:0044853	plasma membrane raft	2/59	113/19559	0.0457299	0.0931536	0.0492065	KCND2/KCNMA1	2	Oli_2
GO:0098688	parallel fiber to Purkinje cell synapse	1/59	16/19559	0.0472052	0.0954517	0.0504204	CTNNA2	1	Oli_2
GO:0030665	clathrin-coated vesicle membrane	2/59	118/19559	0.049414	0.0983748	0.0519645	NRGN/SYT1	2	Oli_2
GO:0031092	platelet alpha granule membrane	1/59	17/19559	0.0500817	0.0983748	0.0519645	PCDH7	1	Oli_2
GO:0043083	synaptic cleft	1/59	17/19559	0.0500817	0.0983748	0.0519645	GRIN1	1	Oli_2
GO:0099092	postsynaptic density, intracellular component	1/59	17/19559	0.0500817	0.0983748	0.0519645	CTNNA2	1	Oli_2
GO:0016010	dystrophin-associated glycoprotein complex	1/59	19/19559	0.0558091	0.107325	0.0566923	SNTG1	1	Oli_2
GO:0090665	glycoprotein complex	1/59	19/19559	0.0558091	0.107325	0.0566923	SNTG1	1	Oli_2
GO:0097449	astrocyte projection	1/59	19/19559	0.0558091	0.107325	0.0566923	MT3	1	Oli_2
GO:0031082	BLOC complex	1/59	20/19559	0.05866	0.112024	0.0591745	SNAP25	1	Oli_2
GO:0005911	cell-cell junction	4/59	493/19559	0.0613542	0.114278	0.0603651	ACTB/CTNNA2/PPP3CA/SLC8A1	4	Oli_2
GO:0035267	NuA4 histone acetyltransferase complex	1/59	21/19559	0.0615025	0.114278	0.0603651	ACTB	1	Oli_2
GO:0043189	H4/H2A histone acetyltransferase complex	1/59	21/19559	0.0615025	0.114278	0.0603651	ACTB	1	Oli_2
GO:0099091	postsynaptic specialization, intracellular component	1/59	21/19559	0.0615025	0.114278	0.0603651	CTNNA2	1	Oli_2
GO:0097038	perinuclear endoplasmic reticulum	1/59	22/19559	0.0643365	0.11757	0.062104	CLU	1	Oli_2
GO:0005938	cell cortex	3/59	305/19559	0.0644807	0.11757	0.062104	ACTB/CTNNA2/RIMS2	3	Oli_2
GO:0019898	extrinsic component of membrane	3/59	306/19559	0.0649842	0.11757	0.062104	CTNNA2/PPP3CA/SNAP25	3	Oli_2
GO:0030667	secretory granule membrane	3/59	306/19559	0.0649842	0.11757	0.062104	PCDH7/SNAP25/SYT1	3	Oli_2
GO:0044305	calyx of Held	1/59	24/19559	0.0699793	0.12578	0.0664407	ACTB	1	Oli_2
GO:0031430	M band	1/59	25/19559	0.0727882	0.129979	0.0686587	CRYAB	1	Oli_2
GO:0072562	blood microparticle	2/59	148/19559	0.0735747	0.130536	0.0689529	ACTB/CLU	2	Oli_2
GO:0034706	sodium channel complex	1/59	26/19559	0.0755887	0.133249	0.0703863	GRIK2	1	Oli_2
GO:0045121	membrane raft	3/59	329/19559	0.0770637	0.134984	0.0713026	CNTN1/KCND2/KCNMA1	3	Oli_2
GO:0098857	membrane microdomain	3/59	330/19559	0.0776101	0.135081	0.0713537	CNTN1/KCND2/KCNMA1	3	Oli_2
GO:0034364	high-density lipoprotein particle	1/59	27/19559	0.0783809	0.135565	0.0716092	CLU	1	Oli_2
GO:0032809	neuronal cell body membrane	1/59	28/19559	0.0811649	0.139502	0.0736892	KCND2	1	Oli_2
GO:0098862	cluster of actin-based cell projections	2/59	159/19559	0.0832175	0.141617	0.0748065	SLC26A3/SLC38A2	2	Oli_2
GO:0044295	axonal growth cone	1/59	29/19559	0.0839405	0.141617	0.0748065	GPM6A	1	Oli_2
GO:0097225	sperm midpiece	1/59	29/19559	0.0839405	0.141617	0.0748065	SLC26A3	1	Oli_2
GO:0098589	membrane region	3/59	343/19559	0.0848694	0.142312	0.0751732	CNTN1/KCND2/KCNMA1	3	Oli_2
GO:0031253	cell projection membrane	3/59	344/19559	0.0854397	0.142399	0.0752196	ROBO2/SLC26A3/SNTG1	3	Oli_2
GO:0009898	cytoplasmic side of plasma membrane	2/59	164/19559	0.087723	0.144454	0.0763049	PPP3CA/SNAP25	2	Oli_2
GO:0070820	tertiary granule	2/59	164/19559	0.087723	0.144454	0.0763049	FTH1/SNAP25	2	Oli_2
GO:0044298	cell body membrane	1/59	31/19559	0.0894671	0.14571	0.0769684	KCND2	1	Oli_2
GO:0005912	adherens junction	2/59	166/19559	0.0895455	0.14571	0.0769684	ACTB/CTNNA2	2	Oli_2
GO:0030140	trans-Golgi network transport vesicle	1/59	32/19559	0.0922181	0.149176	0.0787994	NRGN	1	Oli_2
GO:0030285	integral component of synaptic vesicle membrane	1/59	34/19559	0.0976956	0.155597	0.0821907	SYT1	1	Oli_2
GO:0097386	glial cell projection	1/59	34/19559	0.0976956	0.155597	0.0821907	MT3	1	Oli_2
GO:0031256	leading edge membrane	2/59	175/19559	0.0978844	0.155597	0.0821907	ROBO2/SNTG1	2	Oli_2
GO:0034358	plasma lipoprotein particle	1/59	36/19559	0.103141	0.162078	0.0856145	CLU	1	Oli_2
GO:1990777	lipoprotein particle	1/59	36/19559	0.103141	0.162078	0.0856145	CLU	1	Oli_2
GO:0030662	coated vesicle membrane	2/59	183/19559	0.105475	0.164458	0.0868715	NRGN/SYT1	2	Oli_2
GO:0031672	A band	1/59	37/19559	0.105851	0.164458	0.0868715	CRYAB	1	Oli_2
GO:0098562	cytoplasmic side of membrane	2/59	188/19559	0.110299	0.170406	0.0900134	PPP3CA/SNAP25	2	Oli_2
GO:0032994	protein-lipid complex	1/59	39/19559	0.111248	0.170911	0.0902803	CLU	1	Oli_2
GO:0030136	clathrin-coated vesicle	2/59	194/19559	0.116164	0.177473	0.0937463	NRGN/SYT1	2	Oli_2
GO:0030027	lamellipodium	2/59	201/19559	0.123105	0.187039	0.0987993	ACTB/CTNNA2	2	Oli_2
GO:0030118	clathrin coat	1/59	46/19559	0.129885	0.195182	0.103101	KCNQ5	1	Oli_2
GO:1902562	H4 histone acetyltransferase complex	1/59	46/19559	0.129885	0.195182	0.103101	ACTB	1	Oli_2
GO:0030658	transport vesicle membrane	2/59	209/19559	0.13116	0.196028	0.103548	NRGN/SYT1	2	Oli_2
GO:0098563	intrinsic component of synaptic vesicle membrane	1/59	47/19559	0.132516	0.196983	0.104052	SYT1	1	Oli_2
GO:0008287	protein serine/threonine phosphatase complex	1/59	51/19559	0.142961	0.209119	0.110463	PPP3CA	1	Oli_2
GO:0014704	intercalated disc	1/59	51/19559	0.142961	0.209119	0.110463	SLC8A1	1	Oli_2
GO:1903293	phosphatase complex	1/59	51/19559	0.142961	0.209119	0.110463	PPP3CA	1	Oli_2
GO:0030315	T-tubule	1/59	54/19559	0.150714	0.219293	0.115837	SLC8A1	1	Oli_2
GO:1904724	tertiary granule lumen	1/59	55/19559	0.153283	0.221857	0.117192	FTH1	1	Oli_2
GO:0036464	cytoplasmic ribonucleoprotein granule	2/59	233/19559	0.156005	0.224614	0.118648	ACTB/RBFOX1	2	Oli_2
GO:1904115	axon cytoplasm	1/59	57/19559	0.158398	0.226873	0.119841	AGBL4	1	Oli_2
GO:0031526	brush border membrane	1/59	58/19559	0.160945	0.229325	0.121136	SLC26A3	1	Oli_2
[truncated: 612 more rows]

## Sheet: Oli_GO_MF
Supplemental Data Table S8:GO and KEGG enrichment in Oli cluster
[truncated: 1,937 more rows]
