# Supplementary material for: Single-nucleus analysis reveals microenvironment-specific neuron and glial cell enrichment in Alzheimer’s disease
Source: BMC Genomics. 2024 May 28;25:526. doi: 10.1186/s12864-024-10447-3 (PMC11134750; doi:10.1186/s12864-024-10447-3)
Supplement: Supplementary file 9 — Supplementary Material 9 [file 12864_2024_10447_MOESM9_ESM.xlsx]

## Sheet: Opc_KEGG_Pathway
Supplemental Data Table S9:GO and KEGG enrichment in Opc cluster
ID	Description	GeneRatio	BgRatio	pvalue	p.adjust	qvalue	geneID	Count	Group
hsa04520	Adherens junction	9/115	73/5894	1.02098e-05	0.00125581	0.00111771	EGFR/FARP2/FGFR1/FYN/PARD3/PTPRJ/SMAD3/SORBS1/TCF7L2	9	Opc_1
hsa04360	Axon guidance	10/115	130/5894	0.000201585	0.0119757	0.0106587	DCC/EPHB1/FYN/LRRC4C/NTN1/NTN4/NTNG1/SEMA3E/SEMA5A/SRGAP3	10	Opc_1
hsa04970	Salivary secretion	8/115	89/5894	0.000311733	0.0119757	0.0106587	ADCY8/ADRA1A/ATP2B4/ITPR2/KCNMA1/NOS1/PRKCA/PRKG2	8	Opc_1
hsa04730	Long-term depression	7/115	70/5894	0.000389453	0.0119757	0.0106587	CACNA1A/GNA12/GRID2/ITPR2/NOS1/PRKCA/PRKG2	7	Opc_1
hsa04020	Calcium signaling pathway	11/115	177/5894	0.000619036	0.0152283	0.0135536	ADCY8/ADRA1A/ATP2B4/CACNA1A/CACNA1D/EGFR/ITPR2/NOS1/PLCE1/PRKCA/SLC8A3	11	Opc_1
hsa00532	Glycosaminoglycan biosynthesis - chondroitin sulfate / dermatan sulfate	4/115	22/5894	0.000766796	0.0157193	0.0139907	CHST11/CSGALNACT1/UST/XYLT1	4	Opc_1
hsa04010	MAPK signaling pathway	13/115	268/5894	0.00202311	0.035549	0.0316397	CACNA1A/CACNA1D/CACNG4/CACNG5/EGFR/FGFR1/GNA12/GNG12/MAP3K1/MAPT/PRKCA/RPS6KA2/TAOK3	13	Opc_1
hsa05412	Arrhythmogenic right ventricular cardiomyopathy (ARVC)	6/115	74/5894	0.00304865	0.046873	0.0417184	CACNA1D/CACNG4/CACNG5/ITGA8/SGCD/TCF7L2	6	Opc_1
hsa04270	Vascular smooth muscle contraction	7/115	116/5894	0.00726587	0.0980255	0.0872456	ADCY8/ADRA1A/CACNA1D/GNA12/ITPR2/KCNMA1/PRKCA	7	Opc_1
hsa05414	Dilated cardiomyopathy	6/115	90/5894	0.00796955	0.0980255	0.0872456	ADCY8/CACNA1D/CACNG4/CACNG5/ITGA8/SGCD	6	Opc_1
hsa04912	GnRH signaling pathway	6/115	101/5894	0.0136582	0.152723	0.135928	ADCY8/CACNA1D/EGFR/ITPR2/MAP3K1/PRKCA	6	Opc_1
hsa04510	Focal adhesion	9/115	200/5894	0.0157332	0.161265	0.143531	COL11A1/DOCK1/EGFR/FYN/ITGA8/PRKCA/SHC3/TLN2/TNR	9	Opc_1
hsa05410	Hypertrophic cardiomyopathy (HCM)	5/115	83/5894	0.0225252	0.213123	0.189686	CACNA1D/CACNG4/CACNG5/ITGA8/SGCD	5	Opc_1
hsa04540	Gap junction	5/115	90/5894	0.030655	0.269326	0.239708	ADCY8/EGFR/ITPR2/PRKCA/PRKG2	5	Opc_1
hsa04080	Neuroactive ligand-receptor interaction	10/115	272/5894	0.0388723	0.31854	0.28351	ADRA1A/GALR1/GHR/GRID1/GRID2/GRIK1/GRIK3/GRIK4/GRM7/PARD3	10	Opc_1
hsa04144	Endocytosis	8/115	203/5894	0.0440988	0.31854	0.28351	AGAP1/ASAP1/EGFR/EPN2/NEDD4/PARD3/RAB31/SMAD3	8	Opc_1
hsa04972	Pancreatic secretion	5/115	101/5894	0.0467774	0.31854	0.28351	ADCY8/ATP2B4/ITPR2/KCNMA1/PRKCA	5	Opc_1
hsa04720	Long-term potentiation	4/115	70/5894	0.0471482	0.31854	0.28351	ADCY8/ITPR2/PRKCA/RPS6KA2	4	Opc_1
hsa04514	Cell adhesion molecules (CAMs)	6/115	136/5894	0.0492054	0.31854	0.28351	CDH4/ITGA8/MPZL1/NLGN4X/NRCAM/VCAN	6	Opc_1
hsa04810	Regulation of actin cytoskeleton	8/115	214/5894	0.0569187	0.346751	0.308619	ARHGEF4/DOCK1/EGFR/FGFR1/GNA12/GNG12/ITGA8/TIAM1	8	Opc_1
hsa04330	Notch signaling pathway	3/115	47/5894	0.0631523	0.346751	0.308619	KAT2B/MAML2/NCOR2	3	Opc_1
hsa04070	Phosphatidylinositol signaling system	4/115	78/5894	0.065281	0.346751	0.308619	DGKG/ITPR2/PLCE1/PRKCA	4	Opc_1
hsa04930	Type II diabetes mellitus	3/115	48/5894	0.0664404	0.346751	0.308619	ABCC8/CACNA1A/CACNA1D	3	Opc_1
hsa00410	beta-Alanine metabolism	2/115	22/5894	0.0676587	0.346751	0.308619	ABAT/GAD1	2	Opc_1
hsa00561	Glycerolipid metabolism	3/115	50/5894	0.0732469	0.360375	0.320745	DGKG/MGLL/PLPP3	3	Opc_1
hsa04742	Taste transduction	3/115	52/5894	0.0803522	0.371339	0.330503	ADCY8/ASIC2/CACNA1A	3	Opc_1
hsa04320	Dorso-ventral axis formation	2/115	25/5894	0.0846474	0.371339	0.330503	EGFR/ETV6	2	Opc_1
hsa05223	Non-small cell lung cancer	3/115	54/5894	0.0877455	0.371339	0.330503	EGFR/FHIT/PRKCA	3	Opc_1
hsa04012	ErbB signaling pathway	4/115	87/5894	0.0894257	0.371339	0.330503	EGFR/NRG2/PRKCA/SHC3	4	Opc_1
hsa00534	Glycosaminoglycan biosynthesis - heparan sulfate / heparin	2/115	26/5894	0.0905706	0.371339	0.330503	HS6ST2/XYLT1	2	Opc_1
hsa00512	Mucin type O-Glycan biosynthesis	2/115	30/5894	0.11538	0.443491	0.39472	GALNT10/GALNT13	2	Opc_1
hsa00650	Butanoate metabolism	2/115	30/5894	0.11538	0.443491	0.39472	ABAT/GAD1	2	Opc_1
hsa05210	Colorectal cancer	3/115	62/5894	0.11997	0.44716	0.397986	DCC/SMAD3/TCF7L2	3	Opc_1
hsa00250	Alanine, aspartate and glutamate metabolism	2/115	32/5894	0.128364	0.464377	0.41331	ABAT/GAD1	2	Opc_1
hsa05214	Glioma	3/115	65/5894	0.13304	0.467542	0.416126	EGFR/PRKCA/SHC3	3	Opc_1
hsa05100	Bacterial invasion of epithelial cells	3/115	71/5894	0.160559	0.542448	0.482795	ARHGAP10/DOCK1/SHC3	3	Opc_1
hsa04062	Chemokine signaling pathway	6/115	189/5894	0.163175	0.542448	0.482795	ADCY8/GNG12/GNG7/PARD3/SHC3/TIAM1	6	Opc_1
hsa05220	Chronic myeloid leukemia	3/115	73/5894	0.170095	0.55033	0.48981	BCR/SHC3/SMAD3	3	Opc_1
hsa04971	Gastric acid secretion	3/115	74/5894	0.174924	0.55033	0.48981	ADCY8/ITPR2/PRKCA	3	Opc_1
hsa00430	Taurine and hypotaurine metabolism	1/115	10/5894	0.178969	0.55033	0.48981	GAD1	1	Opc_1
hsa05200	Pathways in cancer	9/115	327/5894	0.187039	0.555362	0.494289	ARNT2/BCR/DCC/EGFR/FGFR1/PRKCA/SMAD3/TCF7L2/ZBTB16	9	Opc_1
hsa04260	Cardiac muscle contraction	3/115	77/5894	0.189636	0.555362	0.494289	CACNA1D/CACNG4/CACNG5	3	Opc_1
hsa04960	Aldosterone-regulated sodium reabsorption	2/115	42/5894	0.197303	0.56438	0.502315	PRKCA/SGK1	2	Opc_1
hsa04974	Protein digestion and absorption	3/115	81/5894	0.209722	0.586269	0.521797	COL11A1/SLC1A1/SLC8A3	3	Opc_1
hsa04940	Type I diabetes mellitus	2/115	45/5894	0.218826	0.598125	0.532349	GAD1/PTPRN2	2	Opc_1
hsa00920	Sulfur metabolism	1/115	13/5894	0.226182	0.602595	0.536327	CHST11	1	Opc_1
hsa04512	ECM-receptor interaction	3/115	85/5894	0.23026	0.602595	0.536327	COL11A1/ITGA8/TNR	3	Opc_1
hsa04722	Neurotrophin signaling pathway	4/115	127/5894	0.235332	0.603037	0.536721	MAP3K1/NTRK3/RPS6KA2/SHC3	4	Opc_1
hsa05215	Prostate cancer	3/115	89/5894	0.251158	0.630457	0.561126	EGFR/FGFR1/TCF7L2	3	Opc_1
hsa05213	Endometrial cancer	2/115	52/5894	0.26964	0.663314	0.590369	EGFR/TCF7L2	2	Opc_1
hsa04666	Fc gamma R-mediated phagocytosis	3/115	95/5894	0.282992	0.672231	0.598305	ASAP1/PLPP3/PRKCA	3	Opc_1
hsa00500	Starch and sucrose metabolism	2/115	54/5894	0.284195	0.672231	0.598305	GPI/PYGL	2	Opc_1
hsa05130	Pathogenic Escherichia coli infection	2/115	58/5894	0.313212	0.704833	0.627323	FYN/PRKCA	2	Opc_1
hsa05221	Acute myeloid leukemia	2/115	58/5894	0.313212	0.704833	0.627323	TCF7L2/ZBTB16	2	Opc_1
hsa04916	Melanogenesis	3/115	101/5894	0.315169	0.704833	0.627323	ADCY8/PRKCA/TCF7L2	3	Opc_1
hsa01040	Biosynthesis of unsaturated fatty acids	1/115	21/5894	0.339329	0.745312	0.66335	SCD5	1	Opc_1
hsa04710	Circadian rhythm	1/115	23/5894	0.364951	0.787527	0.700922	RORA	1	Opc_1
hsa05120	Epithelial cell signaling in Helicobacter pylori infection	2/115	68/5894	0.384395	0.787592	0.70098	EGFR/PTPRZ1	2	Opc_1
hsa04114	Oocyte meiosis	3/115	114/5894	0.384915	0.787592	0.70098	ADCY8/ITPR2/RPS6KA2	3	Opc_1
hsa03320	PPAR signaling pathway	2/115	70/5894	0.398283	0.787592	0.70098	SCD5/SORBS1	2	Opc_1
hsa05212	Pancreatic cancer	2/115	70/5894	0.398283	0.787592	0.70098	EGFR/SMAD3	2	Opc_1
hsa05218	Melanoma	2/115	71/5894	0.405174	0.787592	0.70098	EGFR/FGFR1	2	Opc_1
hsa05416	Viral myocarditis	2/115	72/5894	0.412027	0.787592	0.70098	FYN/SGCD	2	Opc_1
hsa00030	Pentose phosphate pathway	1/115	27/5894	0.413277	0.787592	0.70098	GPI	1	Opc_1
hsa05010	Alzheimer's disease	4/115	168/5894	0.416207	0.787592	0.70098	CACNA1D/ITPR2/MAPT/NOS1	4	Opc_1
hsa05216	Thyroid cancer	1/115	29/5894	0.436055	0.787692	0.701069	TCF7L2	1	Opc_1
hsa04664	Fc epsilon RI signaling pathway	2/115	79/5894	0.458868	0.787692	0.701069	FYN/PRKCA	2	Opc_1
hsa00564	Glycerophospholipid metabolism	2/115	80/5894	0.465386	0.787692	0.701069	DGKG/PLPP3	2	Opc_1
hsa00260	Glycine, serine and threonine metabolism	1/115	32/5894	0.468587	0.787692	0.701069	GLDC	1	Opc_1
hsa00640	Propanoate metabolism	1/115	32/5894	0.468587	0.787692	0.701069	ABAT	1	Opc_1
hsa04530	Tight junction	3/115	133/5894	0.483458	0.787692	0.701069	CASK/PARD3/PRKCA	3	Opc_1
hsa03015	mRNA surveillance pathway	2/115	83/5894	0.484663	0.787692	0.701069	MSI2/UPF3A	2	Opc_1
hsa04350	TGF-beta signaling pathway	2/115	85/5894	0.497277	0.787692	0.701069	BMP7/SMAD3	2	Opc_1
hsa04650	Natural killer cell mediated cytotoxicity	3/115	136/5894	0.498378	0.787692	0.701069	FYN/PRKCA/SHC3	3	Opc_1
hsa05143	African trypanosomiasis	1/115	35/5894	0.499258	0.787692	0.701069	PRKCA	1	Opc_1
hsa04910	Insulin signaling pathway	3/115	138/5894	0.508206	0.787692	0.701069	PYGL/SHC3/SORBS1	3	Opc_1
hsa00565	Ether lipid metabolism	1/115	36/5894	0.509087	0.787692	0.701069	PLPP3	1	Opc_1
hsa05020	Prion diseases	1/115	36/5894	0.509087	0.787692	0.701069	FYN	1	Opc_1
hsa04914	Progesterone-mediated oocyte maturation	2/115	87/5894	0.509695	0.787692	0.701069	ADCY8/RPS6KA2	2	Opc_1
hsa04120	Ubiquitin mediated proteolysis	3/115	139/5894	0.513084	0.787692	0.701069	MAP3K1/NEDD4/WWP2	3	Opc_1
hsa03022	Basal transcription factors	1/115	37/5894	0.518724	0.787692	0.701069	GTF2IRD1	1	Opc_1
hsa00600	Sphingolipid metabolism	1/115	40/5894	0.546525	0.819787	0.729635	PLPP3	1	Opc_1
hsa05219	Bladder cancer	1/115	42/5894	0.564168	0.820962	0.730681	EGFR	1	Opc_1
hsa04310	Wnt signaling pathway	3/115	151/5894	0.569551	0.820962	0.730681	PRKCA/SMAD3/TCF7L2	3	Opc_1
hsa00280	Valine, leucine and isoleucine degradation	1/115	44/5894	0.581131	0.820962	0.730681	ABAT	1	Opc_1
hsa02010	ABC transporters	1/115	44/5894	0.581131	0.820962	0.730681	ABCC8	1	Opc_1
hsa04973	Carbohydrate digestion and absorption	1/115	44/5894	0.581131	0.820962	0.730681	CACNA1D	1	Opc_1
hsa00514	Other types of O-glycan biosynthesis	1/115	46/5894	0.597438	0.820962	0.730681	ST6GAL1	1	Opc_1
hsa04975	Fat digestion and absorption	1/115	46/5894	0.597438	0.820962	0.730681	PLPP3	1	Opc_1
hsa00520	Amino sugar and nucleotide sugar metabolism	1/115	48/5894	0.613117	0.820962	0.730681	GPI	1	Opc_1
hsa05146	Amoebiasis	2/115	106/5894	0.617403	0.820962	0.730681	COL11A1/PRKCA	2	Opc_1
hsa00230	Purine metabolism	3/115	162/5894	0.617688	0.820962	0.730681	ADCY8/FHIT/PDE7B	3	Opc_1
hsa00510	N-Glycan biosynthesis	1/115	49/5894	0.620727	0.820962	0.730681	ST6GAL1	1	Opc_1
hsa00983	Drug metabolism - other enzymes	1/115	52/5894	0.64268	0.82386	0.73326	UPP2	1	Opc_1
hsa04150	mTOR signaling pathway	1/115	52/5894	0.64268	0.82386	0.73326	RPS6KA2	1	Opc_1
hsa00330	Arginine and proline metabolism	1/115	54/5894	0.65661	0.82386	0.73326	NOS1	1	Opc_1
hsa05014	Amyotrophic lateral sclerosis (ALS)	1/115	54/5894	0.65661	0.82386	0.73326	NOS1	1	Opc_1
hsa05110	Vibrio cholerae infection	1/115	54/5894	0.65661	0.82386	0.73326	PRKCA	1	Opc_1
hsa05217	Basal cell carcinoma	1/115	55/5894	0.663372	0.82386	0.73326	TCF7L2	1	Opc_1
hsa04340	Hedgehog signaling pathway	1/115	56/5894	0.670002	0.82386	0.73326	BMP7	1	Opc_1
hsa00562	Inositol phosphate metabolism	1/115	57/5894	0.676503	0.82386	0.73326	PLCE1	1	Opc_1
hsa05131	Shigellosis	1/115	62/5894	0.707149	0.852739	0.758963	DOCK1	1	Opc_1
hsa04110	Cell cycle	2/115	128/5894	0.71856	0.856431	0.762249	CDC14B/SMAD3	2	Opc_1
hsa00010	Glycolysis / Gluconeogenesis	1/115	65/5894	0.724137	0.856431	0.762249	GPI	1	Opc_1
hsa05211	Renal cell carcinoma	1/115	70/5894	0.750305	0.868168	0.772695	ARNT2	1	Opc_1
hsa04622	RIG-I-like receptor signaling pathway	1/115	71/5894	0.755235	0.868168	0.772695	MAP3K1	1	Opc_1
hsa04976	Bile secretion	1/115	71/5894	0.755235	0.868168	0.772695	ADCY8	1	Opc_1
hsa04060	Cytokine-cytokine receptor interaction	4/115	265/5894	0.767385	0.873967	0.777856	BMP7/EGFR/GHR/IL1RAP	4	Opc_1
hsa04370	VEGF signaling pathway	1/115	76/5894	0.778477	0.878465	0.78186	PRKCA	1	Opc_1
hsa04630	Jak-STAT signaling pathway	2/115	155/5894	0.811287	0.903032	0.803726	GHR/SPRED2	2	Opc_1
hsa05222	Small cell lung cancer	1/115	85/5894	0.814932	0.903032	0.803726	FHIT	1	Opc_1
hsa04210	Apoptosis	1/115	89/5894	0.829161	0.910596	0.810458	IL1RAP	1	Opc_1
hsa05323	Rheumatoid arthritis	1/115	92/5894	0.839116	0.913374	0.81293	TEK	1	Opc_1
hsa00240	Pyrimidine metabolism	1/115	99/5894	0.860164	0.928071	0.826011	UPP2	1	Opc_1
hsa05142	Chagas disease (American trypanosomiasis)	1/115	104/5894	0.873503	0.934269	0.831527	SMAD3	1	Opc_1
hsa04660	T cell receptor signaling pathway	1/115	108/5894	0.88326	0.93656	0.833567	FYN	1	Opc_1
hsa04670	Leukocyte transendothelial migration	1/115	117/5894	0.902569	0.948855	0.844509	PRKCA	1	Opc_1
hsa04380	Osteoclast differentiation	1/115	128/5894	0.921918	0.960982	0.855303	FYN	1	Opc_1
hsa05160	Hepatitis C	1/115	135/5894	0.932193	0.963527	0.857568	EGFR	1	Opc_1
hsa03013	RNA transport	1/115	152/5894	0.9519	0.971436	0.864607	UPF3A	1	Opc_1
hsa04145	Phagosome	1/115	156/5894	0.95564	0.971436	0.864607	NOS1	1	Opc_1
hsa05016	Huntington's disease	1/115	183/5894	0.974352	0.982339	0.874311	HIP1	1	Opc_1
hsa04740	Olfactory transduction	1/115	388/5894	0.999633	0.999633	0.889703	PRKG2	1	Opc_1
hsa05110	Vibrio cholerae infection	3/16	54/5894	0.000374232	0.0198343	0.0129996	ACTB/ACTG1/PLCG2	3	Opc_3
hsa04666	Fc gamma R-mediated phagocytosis	3/16	95/5894	0.00195102	0.051702	0.0338861	MARCKS/MARCKSL1/PLCG2	3	Opc_3
hsa04670	Leukocyte transendothelial migration	3/16	117/5894	0.00353515	0.0624543	0.0409333	ACTB/ACTG1/PLCG2	3	Opc_3
hsa00860	Porphyrin and chlorophyll metabolism	2/16	43/5894	0.00584743	0.0696522	0.0456509	FTH1/FTL	2	Opc_3
hsa05130	Pathogenic Escherichia coli infection	2/16	58/5894	0.0104535	0.0696522	0.0456509	ACTB/ACTG1	2	Opc_3
hsa05131	Shigellosis	2/16	62/5894	0.0118833	0.0696522	0.0456509	ACTB/ACTG1	2	Opc_3
hsa05120	Epithelial cell signaling in Helicobacter pylori infection	2/16	68/5894	0.0141804	0.0696522	0.0456509	PLCG2/PTPRZ1	2	Opc_3
hsa05100	Bacterial invasion of epithelial cells	2/16	71/5894	0.0153959	0.0696522	0.0456509	ACTB/ACTG1	2	Opc_3
hsa05416	Viral myocarditis	2/16	72/5894	0.0158108	0.0696522	0.0456509	ACTB/ACTG1	2	Opc_3
hsa04520	Adherens junction	2/16	73/5894	0.0162306	0.0696522	0.0456509	ACTB/ACTG1	2	Opc_3
hsa04971	Gastric acid secretion	2/16	74/5894	0.0166552	0.0696522	0.0456509	ACTB/ATP1B2	2	Opc_3
hsa05412	Arrhythmogenic right ventricular cardiomyopathy (ARVC)	2/16	74/5894	0.0166552	0.0696522	0.0456509	ACTB/ACTG1	2	Opc_3
hsa04662	B cell receptor signaling pathway	2/16	75/5894	0.0170845	0.0696522	0.0456509	CD81/PLCG2	2	Opc_3
hsa04612	Antigen processing and presentation	2/16	78/5894	0.018401	0.0696609	0.0456566	HSPA1A/HSPA1B	2	Opc_3
hsa05410	Hypertrophic cardiomyopathy (HCM)	2/16	83/5894	0.0206884	0.0730988	0.0479099	ACTB/ACTG1	2	Opc_3
hsa04970	Salivary secretion	2/16	89/5894	0.0235832	0.0750767	0.0492062	ATP1B2/CST3	2	Opc_3
hsa05414	Dilated cardiomyopathy	2/16	90/5894	0.0240812	0.0750767	0.0492062	ACTB/ACTG1	2	Opc_3
hsa03040	Spliceosome	2/16	128/5894	0.0460381	0.130728	0.0856807	HSPA1A/HSPA1B	2	Opc_3
hsa04530	Tight junction	2/16	133/5894	0.0493313	0.130728	0.0856807	ACTB/ACTG1	2	Opc_3
hsa05145	Toxoplasmosis	2/16	133/5894	0.0493313	0.130728	0.0856807	HSPA1A/HSPA1B	2	Opc_3
hsa04964	Proximal tubule bicarbonate reclamation	1/16	23/5894	0.060717	0.153238	0.100434	ATP1B2	1	Opc_3
hsa04145	Phagosome	2/16	156/5894	0.0655394	0.15789	0.103483	ACTB/ACTG1	2	Opc_3
hsa04141	Protein processing in endoplasmic reticulum	2/16	168/5894	0.074631	0.171976	0.112715	HSPA1A/HSPA1B	2	Opc_3
hsa05020	Prion diseases	1/16	36/5894	0.0934885	0.206454	0.135312	HSPA1A	1	Opc_3
hsa04510	Focal adhesion	2/16	200/5894	0.100713	0.206736	0.135497	ACTB/ACTG1	2	Opc_3
hsa04144	Endocytosis	2/16	203/5894	0.103281	0.206736	0.135497	HSPA1A/HSPA1B	2	Opc_3
hsa04960	Aldosterone-regulated sodium reabsorption	1/16	42/5894	0.108249	0.206736	0.135497	ATP1B2	1	Opc_3
hsa04810	Regulation of actin cytoskeleton	2/16	214/5894	0.112857	0.206736	0.135497	ACTB/ACTG1	2	Opc_3
hsa04973	Carbohydrate digestion and absorption	1/16	44/5894	0.113119	0.206736	0.135497	ATP1B2	1	Opc_3
hsa05144	Malaria	1/16	51/5894	0.129969	0.227068	0.148823	CD81	1	Opc_3
hsa00330	Arginine and proline metabolism	1/16	54/5894	0.137098	0.227068	0.148823	CKB	1	Opc_3
hsa05223	Non-small cell lung cancer	1/16	54/5894	0.137098	0.227068	0.148823	PLCG2	1	Opc_3
hsa00562	Inositol phosphate metabolism	1/16	57/5894	0.144172	0.231549	0.15176	PLCG2	1	Opc_3
hsa00010	Glycolysis / Gluconeogenesis	1/16	65/5894	0.162771	0.239511	0.156978	GAPDH	1	Opc_3
hsa05214	Glioma	1/16	65/5894	0.162771	0.239511	0.156978	PLCG2	1	Opc_3
hsa04010	MAPK signaling pathway	2/16	268/5894	0.162928	0.239511	0.156978	HSPA1A/HSPA1B	2	Opc_3
hsa04976	Bile secretion	1/16	71/5894	0.176472	0.239511	0.156978	ATP1B2	1	Opc_3
hsa05140	Leishmaniasis	1/16	73/5894	0.180992	0.239511	0.156978	MARCKSL1	1	Opc_3
hsa04370	VEGF signaling pathway	1/16	76/5894	0.187728	0.239511	0.156978	PLCG2	1	Opc_3
hsa04260	Cardiac muscle contraction	1/16	77/5894	0.189961	0.239511	0.156978	ATP1B2	1	Opc_3
hsa04070	Phosphatidylinositol signaling system	1/16	78/5894	0.19219	0.239511	0.156978	PLCG2	1	Opc_3
hsa04146	Peroxisome	1/16	79/5894	0.194412	0.239511	0.156978	PRDX1	1	Opc_3
hsa04664	Fc epsilon RI signaling pathway	1/16	79/5894	0.194412	0.239511	0.156978	PLCG2	1	Opc_3
hsa04974	Protein digestion and absorption	1/16	81/5894	0.198839	0.239511	0.156978	ATP1B2	1	Opc_3
hsa04012	ErbB signaling pathway	1/16	87/5894	0.211985	0.249671	0.163638	PLCG2	1	Opc_3
hsa04972	Pancreatic secretion	1/16	101/5894	0.241877	0.278684	0.182653	ATP1B2	1	Opc_3
hsa04722	Neurotrophin signaling pathway	1/16	127/5894	0.294589	0.327437	0.214606	PLCG2	1	Opc_3
hsa04380	Osteoclast differentiation	1/16	128/5894	0.296546	0.327437	0.214606	PLCG2	1	Opc_3
hsa05160	Hepatitis C	1/16	135/5894	0.310104	0.330742	0.216772	CD81	1	Opc_3
hsa04650	Natural killer cell mediated cytotoxicity	1/16	136/5894	0.312021	0.330742	0.216772	PLCG2	1	Opc_3
hsa05010	Alzheimer's disease	1/16	168/5894	0.370784	0.385325	0.252547	GAPDH	1	Opc_3
hsa04020	Calcium signaling pathway	1/16	177/5894	0.386443	0.393875	0.25815	PLCG2	1	Opc_3
hsa05200	Pathways in cancer	1/16	327/5894	0.599265	0.599265	0.392766	PLCG2	1	Opc_3
hsa00860	Porphyrin and chlorophyll metabolism	2/15	43/5894	0.00514021	0.0646427	0.0433014	FTH1/FTL	2	Opc_2
hsa05110	Vibrio cholerae infection	2/15	54/5894	0.0080153	0.0646427	0.0433014	ACTB/ACTG1	2	Opc_2
hsa05130	Pathogenic Escherichia coli infection	2/15	58/5894	0.00920458	0.0646427	0.0433014	ACTB/ACTG1	2	Opc_2
hsa05131	Shigellosis	2/15	62/5894	0.0104683	0.0646427	0.0433014	ACTB/ACTG1	2	Opc_2
hsa04510	Focal adhesion	3/15	200/5894	0.0129529	0.0646427	0.0433014	ACTB/ACTG1/VEGFA	3	Opc_2
hsa05100	Bacterial invasion of epithelial cells	2/15	71/5894	0.0135762	0.0646427	0.0433014	ACTB/ACTG1	2	Opc_2
hsa05416	Viral myocarditis	2/15	72/5894	0.0139436	0.0646427	0.0433014	ACTB/ACTG1	2	Opc_2
hsa04520	Adherens junction	2/15	73/5894	0.0143154	0.0646427	0.0433014	ACTB/ACTG1	2	Opc_2
hsa04971	Gastric acid secretion	2/15	74/5894	0.0146915	0.0646427	0.0433014	ACTB/ATP1B2	2	Opc_2
hsa05412	Arrhythmogenic right ventricular cardiomyopathy (ARVC)	2/15	74/5894	0.0146915	0.0646427	0.0433014	ACTB/ACTG1	2	Opc_2
hsa05410	Hypertrophic cardiomyopathy (HCM)	2/15	83/5894	0.0182675	0.0720239	0.0482457	ACTB/ACTG1	2	Opc_2
hsa04970	Salivary secretion	2/15	89/5894	0.0208374	0.0720239	0.0482457	ATP1B2/CST3	2	Opc_2
hsa05414	Dilated cardiomyopathy	2/15	90/5894	0.0212798	0.0720239	0.0482457	ACTB/ACTG1	2	Opc_2
hsa04666	Fc gamma R-mediated phagocytosis	2/15	95/5894	0.0235509	0.0740172	0.0495809	MARCKS/MARCKSL1	2	Opc_2
hsa04670	Leukocyte transendothelial migration	2/15	117/5894	0.03466	0.101669	0.0681039	ACTB/ACTG1	2	Opc_2
hsa04530	Tight junction	2/15	133/5894	0.043799	0.120447	0.0806823	ACTB/ACTG1	2	Opc_2
hsa04964	Proximal tubule bicarbonate reclamation	1/15	23/5894	0.0570278	0.142597	0.0955194	ATP1B2	1	Opc_2
hsa04145	Phagosome	2/15	156/5894	0.0583351	0.142597	0.0955194	ACTB/ACTG1	2	Opc_2
hsa04810	Regulation of actin cytoskeleton	2/15	214/5894	0.101078	0.212863	0.142588	ACTB/ACTG1	2	Opc_2
hsa04960	Aldosterone-regulated sodium reabsorption	1/15	42/5894	0.101833	0.212863	0.142588	ATP1B2	1	Opc_2
hsa05219	Bladder cancer	1/15	42/5894	0.101833	0.212863	0.142588	VEGFA	1	Opc_2
hsa04973	Carbohydrate digestion and absorption	1/15	44/5894	0.106432	0.212863	0.142588	ATP1B2	1	Opc_2
hsa05144	Malaria	1/15	51/5894	0.122355	0.227213	0.1522	CD81	1	Opc_2
hsa04150	mTOR signaling pathway	1/15	52/5894	0.124608	0.227213	0.1522	VEGFA	1	Opc_2
hsa00330	Arginine and proline metabolism	1/15	54/5894	0.129098	0.227213	0.1522	CKB	1	Opc_2
hsa00010	Glycolysis / Gluconeogenesis	1/15	65/5894	0.153411	0.238948	0.160061	GAPDH	1	Opc_2
hsa05211	Renal cell carcinoma	1/15	70/5894	0.164252	0.238948	0.160061	VEGFA	1	Opc_2
hsa05212	Pancreatic cancer	1/15	70/5894	0.164252	0.238948	0.160061	VEGFA	1	Opc_2
hsa04976	Bile secretion	1/15	71/5894	0.166404	0.238948	0.160061	ATP1B2	1	Opc_2
hsa05140	Leishmaniasis	1/15	73/5894	0.170694	0.238948	0.160061	MARCKSL1	1	Opc_2
hsa04662	B cell receptor signaling pathway	1/15	75/5894	0.174963	0.238948	0.160061	CD81	1	Opc_2
hsa04370	VEGF signaling pathway	1/15	76/5894	0.17709	0.238948	0.160061	VEGFA	1	Opc_2
hsa04260	Cardiac muscle contraction	1/15	77/5894	0.179211	0.238948	0.160061	ATP1B2	1	Opc_2
hsa04974	Protein digestion and absorption	1/15	81/5894	0.187647	0.242837	0.162666	ATP1B2	1	Opc_2
hsa03010	Ribosome	1/15	92/5894	0.210429	0.257191	0.172281	RPL13	1	Opc_2
hsa05323	Rheumatoid arthritis	1/15	92/5894	0.210429	0.257191	0.172281	VEGFA	1	Opc_2
hsa00240	Pyrimidine metabolism	1/15	99/5894	0.224615	0.264723	0.177326	NME3	1	Opc_2
hsa04972	Pancreatic secretion	1/15	101/5894	0.228625	0.264723	0.177326	ATP1B2	1	Opc_2
hsa04270	Vascular smooth muscle contraction	1/15	116/5894	0.258083	0.29117	0.195042	RAMP1	1	Opc_2
hsa05160	Hepatitis C	1/15	135/5894	0.29389	0.323279	0.21655	CD81	1	Opc_2
hsa00230	Purine metabolism	1/15	162/5894	0.342006	0.367031	0.245858	NME3	1	Opc_2
hsa05010	Alzheimer's disease	1/15	168/5894	0.352275	0.36905	0.24721	GAPDH	1	Opc_2
hsa04060	Cytokine-cytokine receptor interaction	1/15	265/5894	0.498868	0.51047	0.341942	VEGFA	1	Opc_2
hsa05200	Pathways in cancer	1/15	327/5894	0.575663	0.575663	0.385611	VEGFA	1	Opc_2
hsa04730	Long-term depression	1/5	70/5894	0.0580078	0.160196	0.160196	PPP2R1A	1	Opc_8
hsa05100	Bacterial invasion of epithelial cells	1/5	71/5894	0.0588165	0.160196	0.160196	DNM1	1	Opc_8
hsa05218	Melanoma	1/5	71/5894	0.0588165	0.160196	0.160196	FGF14	1	Opc_8
hsa03015	mRNA surveillance pathway	1/5	83/5894	0.0684778	0.160196	0.160196	PPP2R1A	1	Opc_8
hsa04350	TGF-beta signaling pathway	1/5	85/5894	0.0700803	0.160196	0.160196	PPP2R1A	1	Opc_8
hsa04666	Fc gamma R-mediated phagocytosis	1/5	95/5894	0.0780597	0.160196	0.160196	DNM1	1	Opc_8
hsa05142	Chagas disease (American trypanosomiasis)	1/5	104/5894	0.0851942	0.160196	0.160196	PPP2R1A	1	Opc_8
hsa04114	Oocyte meiosis	1/5	114/5894	0.0930695	0.160196	0.160196	PPP2R1A	1	Opc_8
hsa04360	Axon guidance	1/5	130/5894	0.105557	0.160196	0.160196	EPHA6	1	Opc_8
hsa04530	Tight junction	1/5	133/5894	0.107883	0.160196	0.160196	PPP2R1A	1	Opc_8
hsa05160	Hepatitis C	1/5	135/5894	0.109431	0.160196	0.160196	PPP2R1A	1	Opc_8
hsa04310	Wnt signaling pathway	1/5	151/5894	0.121738	0.160196	0.160196	PPP2R1A	1	Opc_8
hsa03013	RNA transport	1/5	152/5894	0.122503	0.160196	0.160196	EEF1A2	1	Opc_8
hsa04144	Endocytosis	1/5	203/5894	0.160799	0.191398	0.191398	DNM1	1	Opc_8
hsa04810	Regulation of actin cytoskeleton	1/5	214/5894	0.168881	0.191398	0.191398	FGF14	1	Opc_8
hsa04010	MAPK signaling pathway	1/5	268/5894	0.207658	0.220636	0.220636	FGF14	1	Opc_8
hsa05200	Pathways in cancer	1/5	327/5894	0.248356	0.248356	0.248356	FGF14	1	Opc_8
hsa04370	VEGF signaling pathway	3/10	76/5894	0.000231705	0.00926819	0.00756089	HSPB1/PLCG2/VEGFA	3	Opc_7
hsa04010	MAPK signaling pathway	4/10	268/5894	0.000706298	0.014126	0.0115238	FGF11/HSPA1A/HSPA1B/HSPB1	4	Opc_7
hsa04662	B cell receptor signaling pathway	2/10	75/5894	0.00673031	0.0726351	0.059255	CD81/PLCG2	2	Opc_7
hsa04612	Antigen processing and presentation	2/10	78/5894	0.00726351	0.0726351	0.059255	HSPA1A/HSPA1B	2	Opc_7
hsa05200	Pathways in cancer	3/10	327/5894	0.0151653	0.115423	0.0941611	FGF11/PLCG2/VEGFA	3	Opc_7
hsa03040	Spliceosome	2/10	128/5894	0.0187883	0.115423	0.0941611	HSPA1A/HSPA1B	2	Opc_7
hsa05145	Toxoplasmosis	2/10	133/5894	0.0201991	0.115423	0.0941611	HSPA1A/HSPA1B	2	Opc_7
hsa04141	Protein processing in endoplasmic reticulum	2/10	168/5894	0.0312713	0.156357	0.127554	HSPA1A/HSPA1B	2	Opc_7
hsa04144	Endocytosis	2/10	203/5894	0.0442772	0.190366	0.155298	HSPA1A/HSPA1B	2	Opc_7
hsa05020	Prion diseases	1/10	36/5894	0.0594715	0.190366	0.155298	HSPA1A	1	Opc_7
hsa05219	Bladder cancer	1/10	42/5894	0.0690678	0.190366	0.155298	VEGFA	1	Opc_7
hsa00860	Porphyrin and chlorophyll metabolism	1/10	43/5894	0.0706586	0.190366	0.155298	FTH1	1	Opc_7
hsa05144	Malaria	1/10	51/5894	0.0832972	0.190366	0.155298	CD81	1	Opc_7
hsa04150	mTOR signaling pathway	1/10	52/5894	0.0848661	0.190366	0.155298	VEGFA	1	Opc_7
hsa00330	Arginine and proline metabolism	1/10	54/5894	0.0879966	0.190366	0.155298	CKB	1	Opc_7
hsa05110	Vibrio cholerae infection	1/10	54/5894	0.0879966	0.190366	0.155298	PLCG2	1	Opc_7
hsa05223	Non-small cell lung cancer	1/10	54/5894	0.0879966	0.190366	0.155298	PLCG2	1	Opc_7
hsa00562	Inositol phosphate metabolism	1/10	57/5894	0.0926743	0.190366	0.155298	PLCG2	1	Opc_7
hsa00010	Glycolysis / Gluconeogenesis	1/10	65/5894	0.105043	0.190366	0.155298	GAPDH	1	Opc_7
hsa05214	Glioma	1/10	65/5894	0.105043	0.190366	0.155298	PLCG2	1	Opc_7
hsa05120	Epithelial cell signaling in Helicobacter pylori infection	1/10	68/5894	0.109642	0.190366	0.155298	PLCG2	1	Opc_7
hsa05211	Renal cell carcinoma	1/10	70/5894	0.112696	0.190366	0.155298	VEGFA	1	Opc_7
hsa05212	Pancreatic cancer	1/10	70/5894	0.112696	0.190366	0.155298	VEGFA	1	Opc_7
hsa05218	Melanoma	1/10	71/5894	0.11422	0.190366	0.155298	FGF11	1	Opc_7
hsa04070	Phosphatidylinositol signaling system	1/10	78/5894	0.124818	0.194343	0.158543	PLCG2	1	Opc_7
hsa04664	Fc epsilon RI signaling pathway	1/10	79/5894	0.126323	0.194343	0.158543	PLCG2	1	Opc_7
hsa04012	ErbB signaling pathway	1/10	87/5894	0.138278	0.204856	0.16712	PLCG2	1	Opc_7
hsa05323	Rheumatoid arthritis	1/10	92/5894	0.145675	0.207014	0.16888	VEGFA	1	Opc_7
hsa04666	Fc gamma R-mediated phagocytosis	1/10	95/5894	0.150085	0.207014	0.16888	PLCG2	1	Opc_7
hsa05146	Amoebiasis	1/10	106/5894	0.166082	0.221443	0.180651	HSPB1	1	Opc_7
hsa04670	Leukocyte transendothelial migration	1/10	117/5894	0.181808	0.234591	0.191377	PLCG2	1	Opc_7
hsa04722	Neurotrophin signaling pathway	1/10	127/5894	0.195872	0.238107	0.194245	PLCG2	1	Opc_7
hsa04380	Osteoclast differentiation	1/10	128/5894	0.197267	0.238107	0.194245	PLCG2	1	Opc_7
hsa05160	Hepatitis C	1/10	135/5894	0.206966	0.238107	0.194245	CD81	1	Opc_7
hsa04650	Natural killer cell mediated cytotoxicity	1/10	136/5894	0.208343	0.238107	0.194245	PLCG2	1	Opc_7
hsa05010	Alzheimer's disease	1/10	168/5894	0.251288	0.279209	0.227776	GAPDH	1	Opc_7
hsa04020	Calcium signaling pathway	1/10	177/5894	0.262982	0.284305	0.231933	PLCG2	1	Opc_7
hsa04510	Focal adhesion	1/10	200/5894	0.292125	0.3075	0.250855	VEGFA	1	Opc_7
hsa04810	Regulation of actin cytoskeleton	1/10	214/5894	0.309352	0.317284	0.258837	FGF11	1	Opc_7
hsa04060	Cytokine-cytokine receptor interaction	1/10	265/5894	0.368963	0.368963	0.300996	VEGFA	1	Opc_7
hsa03010	Ribosome	1/2	92/5894	0.0309772	0.0319791	NA	RPL13	1	Opc_9
hsa04666	Fc gamma R-mediated phagocytosis	1/2	95/5894	0.0319791	0.0319791	NA	MARCKS	1	Opc_9
hsa04020	Calcium signaling pathway	3/9	177/5894	0.00195716	0.0391431	0.0309025	GRIN1/PDE1A/RYR2	3	Opc_0
hsa04972	Pancreatic secretion	2/9	101/5894	0.00967755	0.0967755	0.0764017	RYR2/SLC26A3	2	Opc_0
hsa04514	Cell adhesion molecules (CAMs)	2/9	136/5894	0.0171095	0.114063	0.0900499	CNTNAP2/NRXN3	2	Opc_0
hsa00770	Pantothenate and CoA biosynthesis	1/9	16/5894	0.0241842	0.120921	0.0954641	DPYD	1	Opc_0
hsa00410	beta-Alanine metabolism	1/9	22/5894	0.0331184	0.132474	0.104584	DPYD	1	Opc_0
hsa00983	Drug metabolism - other enzymes	1/9	52/5894	0.0767078	0.198877	0.157008	DPYD	1	Opc_0
hsa04742	Taste transduction	1/9	52/5894	0.0767078	0.198877	0.157008	PDE1A	1	Opc_0
hsa05014	Amyotrophic lateral sclerosis (ALS)	1/9	54/5894	0.0795507	0.198877	0.157008	GRIN1	1	Opc_0
hsa04720	Long-term potentiation	1/9	70/5894	0.102015	0.19909	0.157177	GRIN1	1	Opc_0
hsa05412	Arrhythmogenic right ventricular cardiomyopathy (ARVC)	1/9	74/5894	0.107554	0.19909	0.157177	RYR2	1	Opc_0
hsa04260	Cardiac muscle contraction	1/9	77/5894	0.111689	0.19909	0.157177	RYR2	1	Opc_0
hsa05410	Hypertrophic cardiomyopathy (HCM)	1/9	83/5894	0.119907	0.19909	0.157177	RYR2	1	Opc_0
hsa05414	Dilated cardiomyopathy	1/9	90/5894	0.129409	0.19909	0.157177	RYR2	1	Opc_0
hsa00240	Pyrimidine metabolism	1/9	99/5894	0.141492	0.202131	0.159577	DPYD	1	Opc_0
hsa04360	Axon guidance	1/9	130/5894	0.181979	0.242638	0.191556	ROBO2	1	Opc_0
hsa00230	Purine metabolism	1/9	162/5894	0.221982	0.269749	0.21296	PDE1A	1	Opc_0
hsa05010	Alzheimer's disease	1/9	168/5894	0.229286	0.269749	0.21296	GRIN1	1	Opc_0
hsa05016	Huntington's disease	1/9	183/5894	0.24728	0.274756	0.216913	GRIN1	1	Opc_0
hsa04010	MAPK signaling pathway	1/9	268/5894	0.342373	0.346572	0.273609	MEF2C	1	Opc_0
hsa04080	Neuroactive ligand-receptor interaction	1/9	272/5894	0.346572	0.346572	0.273609	GRIN1	1	Opc_0
hsa04612	Antigen processing and presentation	2/3	78/5894	0.000514291	0.00497959	0.000524167	HSPA1A/HSPA1B	2	Opc_5
hsa03040	Spliceosome	2/3	128/5894	0.00138405	0.00497959	0.000524167	HSPA1A/HSPA1B	2	Opc_5
hsa05145	Toxoplasmosis	2/3	133/5894	0.00149388	0.00497959	0.000524167	HSPA1A/HSPA1B	2	Opc_5
hsa04141	Protein processing in endoplasmic reticulum	2/3	168/5894	0.00237775	0.00594437	0.000625723	HSPA1A/HSPA1B	2	Opc_5
hsa04144	Endocytosis	2/3	203/5894	0.00346123	0.00692247	0.000728681	HSPA1A/HSPA1B	2	Opc_5
hsa04010	MAPK signaling pathway	2/3	268/5894	0.00599444	0.00999074	0.00105166	HSPA1A/HSPA1B	2	Opc_5
hsa05020	Prion diseases	1/3	36/5894	0.0182151	0.0260216	0.00273911	HSPA1A	1	Opc_5
hsa05130	Pathogenic Escherichia coli infection	1/3	58/5894	0.0292369	0.0365461	0.00384696	TUBA1A	1	Opc_5
hsa04540	Gap junction	1/3	90/5894	0.0451209	0.0501343	0.0052773	TUBA1A	1	Opc_5
hsa04145	Phagosome	1/3	156/5894	0.0773325	0.0773325	0.00814026	TUBA1A	1	Opc_5
hsa04141	Protein processing in endoplasmic reticulum	4/7	168/5894	2.08527e-05	0.000604727	0.000460954	CRYAB/HSP90AA1/HSPA1A/HSPA1B	4	Opc_6
hsa04612	Antigen processing and presentation	3/7	78/5894	7.51283e-05	0.00108936	0.000830365	HSP90AA1/HSPA1A/HSPA1B	3	Opc_6
hsa04010	MAPK signaling pathway	3/7	268/5894	0.00283901	0.0239586	0.0182625	HSPA1A/HSPA1B/HSPB1	3	Opc_6
hsa04370	VEGF signaling pathway	2/7	76/5894	0.00330464	0.0239586	0.0182625	HSPB1/PLCG2	2	Opc_6
hsa03040	Spliceosome	2/7	128/5894	0.0091498	0.0476248	0.036302	HSPA1A/HSPA1B	2	Opc_6
hsa05145	Toxoplasmosis	2/7	133/5894	0.0098534	0.0476248	0.036302	HSPA1A/HSPA1B	2	Opc_6
hsa04144	Endocytosis	2/7	203/5894	0.022113	0.091611	0.0698305	HSPA1A/HSPA1B	2	Opc_6
hsa05020	Prion diseases	1/7	36/5894	0.0420008	0.133242	0.101564	HSPA1A	1	Opc_6
hsa05200	Pathways in cancer	2/7	327/5894	0.0535375	0.133242	0.101564	HSP90AA1/PLCG2	2	Opc_6
hsa05110	Vibrio cholerae infection	1/7	54/5894	0.0624279	0.133242	0.101564	PLCG2	1	Opc_6
hsa05223	Non-small cell lung cancer	1/7	54/5894	0.0624279	0.133242	0.101564	PLCG2	1	Opc_6
hsa00562	Inositol phosphate metabolism	1/7	57/5894	0.0657958	0.133242	0.101564	PLCG2	1	Opc_6
hsa04621	NOD-like receptor signaling pathway	1/7	59/5894	0.0680353	0.133242	0.101564	HSP90AA1	1	Opc_6
hsa05214	Glioma	1/7	65/5894	0.0747263	0.133242	0.101564	PLCG2	1	Opc_6
hsa05120	Epithelial cell signaling in Helicobacter pylori infection	1/7	68/5894	0.0780564	0.133242	0.101564	PLCG2	1	Opc_6
hsa04662	B cell receptor signaling pathway	1/7	75/5894	0.0857865	0.133242	0.101564	PLCG2	1	Opc_6
hsa04070	Phosphatidylinositol signaling system	1/7	78/5894	0.0890824	0.133242	0.101564	PLCG2	1	Opc_6
hsa04664	Fc epsilon RI signaling pathway	1/7	79/5894	0.0901788	0.133242	0.101564	PLCG2	1	Opc_6
hsa03015	mRNA surveillance pathway	1/7	83/5894	0.0945529	0.133242	0.101564	PAPOLA	1	Opc_6
hsa04012	ErbB signaling pathway	1/7	87/5894	0.098909	0.133242	0.101564	PLCG2	1	Opc_6
hsa04914	Progesterone-mediated oocyte maturation	1/7	87/5894	0.098909	0.133242	0.101564	HSP90AA1	1	Opc_6
hsa05215	Prostate cancer	1/7	89/5894	0.10108	0.133242	0.101564	HSP90AA1	1	Opc_6
hsa04666	Fc gamma R-mediated phagocytosis	1/7	95/5894	0.107567	0.135628	0.103383	PLCG2	1	Opc_6
hsa05146	Amoebiasis	1/7	106/5894	0.119356	0.144222	0.109933	HSPB1	1	Opc_6
hsa04670	Leukocyte transendothelial migration	1/7	117/5894	0.131011	0.151973	0.115841	PLCG2	1	Opc_6
hsa04722	Neurotrophin signaling pathway	1/7	127/5894	0.141491	0.153092	0.116694	PLCG2	1	Opc_6
hsa04380	Osteoclast differentiation	1/7	128/5894	0.142533	0.153092	0.116694	PLCG2	1	Opc_6
hsa04650	Natural killer cell mediated cytotoxicity	1/7	136/5894	0.150831	0.156218	0.119077	PLCG2	1	Opc_6
hsa04020	Calcium signaling pathway	1/7	177/5894	0.192284	0.192284	0.146569	PLCG2	1	Opc_6
hsa04141	Protein processing in endoplasmic reticulum	4/7	168/5894	2.08527e-05	0.000604727	0.000460954	CRYAB/HSP90AA1/HSPA1A/HSPA1B	4	Opc_4
hsa04612	Antigen processing and presentation	3/7	78/5894	7.51283e-05	0.00108936	0.000830365	HSP90AA1/HSPA1A/HSPA1B	3	Opc_4
hsa04010	MAPK signaling pathway	3/7	268/5894	0.00283901	0.0239586	0.0182625	HSPA1A/HSPA1B/HSPB1	3	Opc_4
hsa04370	VEGF signaling pathway	2/7	76/5894	0.00330464	0.0239586	0.0182625	HSPB1/PLCG2	2	Opc_4
hsa03040	Spliceosome	2/7	128/5894	0.0091498	0.0476248	0.036302	HSPA1A/HSPA1B	2	Opc_4
hsa05145	Toxoplasmosis	2/7	133/5894	0.0098534	0.0476248	0.036302	HSPA1A/HSPA1B	2	Opc_4
hsa04144	Endocytosis	2/7	203/5894	0.022113	0.091611	0.0698305	HSPA1A/HSPA1B	2	Opc_4
hsa05020	Prion diseases	1/7	36/5894	0.0420008	0.133242	0.101564	HSPA1A	1	Opc_4
hsa05200	Pathways in cancer	2/7	327/5894	0.0535375	0.133242	0.101564	HSP90AA1/PLCG2	2	Opc_4
hsa05110	Vibrio cholerae infection	1/7	54/5894	0.0624279	0.133242	0.101564	PLCG2	1	Opc_4
hsa05223	Non-small cell lung cancer	1/7	54/5894	0.0624279	0.133242	0.101564	PLCG2	1	Opc_4
hsa00562	Inositol phosphate metabolism	1/7	57/5894	0.0657958	0.133242	0.101564	PLCG2	1	Opc_4
hsa04621	NOD-like receptor signaling pathway	1/7	59/5894	0.0680353	0.133242	0.101564	HSP90AA1	1	Opc_4
hsa05214	Glioma	1/7	65/5894	0.0747263	0.133242	0.101564	PLCG2	1	Opc_4
hsa05120	Epithelial cell signaling in Helicobacter pylori infection	1/7	68/5894	0.0780564	0.133242	0.101564	PLCG2	1	Opc_4
hsa04662	B cell receptor signaling pathway	1/7	75/5894	0.0857865	0.133242	0.101564	PLCG2	1	Opc_4
hsa04070	Phosphatidylinositol signaling system	1/7	78/5894	0.0890824	0.133242	0.101564	PLCG2	1	Opc_4
hsa04664	Fc epsilon RI signaling pathway	1/7	79/5894	0.0901788	0.133242	0.101564	PLCG2	1	Opc_4
hsa03015	mRNA surveillance pathway	1/7	83/5894	0.0945529	0.133242	0.101564	PAPOLA	1	Opc_4
hsa04012	ErbB signaling pathway	1/7	87/5894	0.098909	0.133242	0.101564	PLCG2	1	Opc_4
hsa04914	Progesterone-mediated oocyte maturation	1/7	87/5894	0.098909	0.133242	0.101564	HSP90AA1	1	Opc_4
hsa05215	Prostate cancer	1/7	89/5894	0.10108	0.133242	0.101564	HSP90AA1	1	Opc_4
hsa04666	Fc gamma R-mediated phagocytosis	1/7	95/5894	0.107567	0.135628	0.103383	PLCG2	1	Opc_4
hsa05146	Amoebiasis	1/7	106/5894	0.119356	0.144222	0.109933	HSPB1	1	Opc_4
hsa04670	Leukocyte transendothelial migration	1/7	117/5894	0.131011	0.151973	0.115841	PLCG2	1	Opc_4
hsa04722	Neurotrophin signaling pathway	1/7	127/5894	0.141491	0.153092	0.116694	PLCG2	1	Opc_4
hsa04380	Osteoclast differentiation	1/7	128/5894	0.142533	0.153092	0.116694	PLCG2	1	Opc_4
hsa04650	Natural killer cell mediated cytotoxicity	1/7	136/5894	0.150831	0.156218	0.119077	PLCG2	1	Opc_4
hsa04020	Calcium signaling pathway	1/7	177/5894	0.192284	0.192284	0.146569	PLCG2	1	Opc_4

## Sheet: Opc_GO_BP
Supplemental Data Table S9:GO and KEGG enrichment in Opc cluster
ID	Description	GeneRatio	BgRatio	pvalue	p.adjust	qvalue	geneID	Count	Group
GO:0050804	modulation of chemical synaptic transmission	34/338	436/18670	8.32351e-13	1.65601e-09	1.4087e-09	ABAT/ADCY8/ADRA1A/AKAP12/BCR/CACNA1A/CACNA1D/CACNG4/CACNG5/CASK/DCC/DISC1/EGFR/EPHB1/FYN/GRID1/GRID2/GRIK1/GRIK3/GRIK4/GRM7/IGSF9B/LRRC4C/MAPT/NLGN4X/NTNG1/OPHN1/SHISA6/SHISA9/SLC6A1/SLC8A3/SORCS3/SYN3/TNR	34	Opc_1
GO:0099177	regulation of trans-synaptic signaling	34/338	437/18670	8.88062e-13	1.65601e-09	1.4087e-09	ABAT/ADCY8/ADRA1A/AKAP12/BCR/CACNA1A/CACNA1D/CACNG4/CACNG5/CASK/DCC/DISC1/EGFR/EPHB1/FYN/GRID1/GRID2/GRIK1/GRIK3/GRIK4/GRM7/IGSF9B/LRRC4C/MAPT/NLGN4X/NTNG1/OPHN1/SHISA6/SHISA9/SLC6A1/SLC8A3/SORCS3/SYN3/TNR	34	Opc_1
GO:0007409	axonogenesis	35/338	468/18670	1.26092e-12	1.65601e-09	1.4087e-09	APBB2/BMP7/CDH4/COBL/DAB1/DCC/DISC1/DSCAM/DSCAML1/EPHB1/FYN/GFRA1/LRRC4C/MACF1/MAPT/MATN2/NRCAM/NTN1/NTN4/NTNG1/NTRK3/OPHN1/PALLD/PARD3/PRKCA/PTPRZ1/SEMA3E/SEMA5A/SHC3/TIAM1/TNR/TRAK1/TRIO/UST/ZSWIM5	35	Opc_1
GO:0010975	regulation of neuron projection development	36/338	499/18670	1.69533e-12	1.6699e-09	1.42051e-09	ALK/ARMCX5-GPRASP2/ASAP1/BMP7/CDH4/COBL/CUX1/DAB1/DCC/DISC1/DSCAM/EEF2K/FBXO31/FGFR1/FYN/GRID2/HECW1/KANK1/LRRC4C/MACF1/MAPT/NEDD4/NRCAM/NTN1/NTRK3/PRRX1/PTPRG/RNF157/SEMA3E/SEMA5A/SYT17/TIAM1/TNR/TRAK1/UST/ZSWIM5	36	Opc_1
GO:0010769	regulation of cell morphogenesis involved in differentiation	27/338	301/18670	8.50662e-12	6.70322e-09	5.70212e-09	ARMCX5-GPRASP2/CDH4/CUX1/DAB1/DCC/DISC1/DOCK1/DOCK5/DSCAM/EEF2K/FBXO31/HECW1/KANK1/LRRC4C/MACF1/MAPT/NEDD4/NRCAM/NTN1/NTRK3/SEMA3E/SEMA5A/TIAM1/TNR/TRAK1/UST/ZSWIM5	27	Opc_1
GO:0022604	regulation of cell morphogenesis	34/338	484/18670	1.52276e-11	9.99946e-09	8.50609e-09	ARMCX5-GPRASP2/CDH4/CUX1/DAB1/DCC/DISC1/DOCK1/DOCK5/DSCAM/EEF2K/FBXO31/FMNL3/FYN/GNA12/HECW1/KANK1/LIMD1/LRRC4C/MACF1/MAPT/NEDD4/NRCAM/NTN1/NTRK3/RNF157/SEMA3E/SEMA5A/SH3D19/SYT17/TIAM1/TNR/TRAK1/UST/ZSWIM5	34	Opc_1
GO:0045666	positive regulation of neuron differentiation	28/338	371/18670	2.03256e-10	1.13901e-07	9.68901e-08	ALK/ARMCX5-GPRASP2/BMP7/BRINP3/CDH4/COBL/CUX1/DAB1/DISC1/DSCAM/EEF2K/FBXO31/FGFR1/FYN/MACF1/MAPT/MMD2/NCOA1/NRCAM/NTN1/NTRK3/RNF157/SEMA5A/SYT17/TIAM1/TRAK1/VWC2/ZEB1	28	Opc_1
GO:0007411	axon guidance	24/338	276/18670	2.41562e-10	1.13901e-07	9.68901e-08	APBB2/BMP7/CDH4/DAB1/DCC/DSCAM/DSCAML1/EPHB1/FYN/GFRA1/MATN2/NRCAM/NTN1/NTN4/NTNG1/OPHN1/PALLD/PRKCA/SEMA3E/SEMA5A/SHC3/TNR/TRIO/ZSWIM5	24	Opc_1
GO:0097485	neuron projection guidance	24/338	277/18670	2.60179e-10	1.13901e-07	9.68901e-08	APBB2/BMP7/CDH4/DAB1/DCC/DSCAM/DSCAML1/EPHB1/FYN/GFRA1/MATN2/NRCAM/NTN1/NTN4/NTNG1/OPHN1/PALLD/PRKCA/SEMA3E/SEMA5A/SHC3/TNR/TRIO/ZSWIM5	24	Opc_1
GO:0050808	synapse organization	28/338	408/18670	1.75176e-09	6.90192e-07	5.87115e-07	ARHGAP22/ARMCX5-GPRASP2/ASIC2/CTTNBP2/DISC1/DSCAM/EEF2K/EPHB1/FYN/GRID2/IGSF21/IGSF9B/IL1RAP/LRRC4C/MAPT/NEDD4/NLGN4X/NRCAM/NTN1/NTNG1/NTRK3/OPHN1/SEMA3E/SEZ6L/SHISA6/TANC1/TIAM1/TNR	28	Opc_1
GO:0050770	regulation of axonogenesis	18/338	183/18670	6.48047e-09	2.32119e-06	1.97453e-06	CDH4/DAB1/DCC/DISC1/DSCAM/LRRC4C/MACF1/MAPT/NRCAM/NTN1/NTRK3/SEMA3E/SEMA5A/TIAM1/TNR/TRAK1/UST/ZSWIM5	18	Opc_1
GO:0016358	dendrite development	20/338	233/18670	9.80506e-09	3.21933e-06	2.73854e-06	ALK/ARMCX5-GPRASP2/ASAP1/BMP7/COBL/CUX1/DAB1/DCC/DISC1/DSCAM/EEF2K/EPHB1/FBXO31/FYN/HECW1/MATN2/NEDD4/NTN1/TIAM1/TRAK1	20	Opc_1
GO:0050769	positive regulation of neurogenesis	29/338	474/18670	1.19153e-08	3.54226e-06	3.01324e-06	ALK/ARMCX5-GPRASP2/BMP7/BRINP3/CDH4/COBL/CUX1/DAB1/DISC1/DSCAM/EEF2K/FBXO31/FGFR1/FYN/MACF1/MAPT/MMD2/NCOA1/NRCAM/NTN1/NTRK3/PTPRZ1/RNF157/SEMA5A/SYT17/TIAM1/TRAK1/VWC2/ZEB1	29	Opc_1
GO:0035249	synaptic transmission, glutamatergic	13/338	93/18670	1.25867e-08	3.54226e-06	3.01324e-06	CACNG4/CACNG5/DISC1/EGFR/GRID1/GRID2/GRIK1/GRIK3/GRIK4/GRM7/OPHN1/SHC3/TNR	13	Opc_1
GO:0010770	positive regulation of cell morphogenesis involved in differentiation	16/338	154/18670	2.08458e-08	5.47549e-06	4.65775e-06	ARMCX5-GPRASP2/CDH4/CUX1/DISC1/DOCK1/DOCK5/DSCAM/EEF2K/FBXO31/MACF1/MAPT/NTN1/NTRK3/SEMA5A/TIAM1/TRAK1	16	Opc_1
GO:0007215	glutamate receptor signaling pathway	13/338	100/18670	3.07733e-08	7.57792e-06	6.44619e-06	CACNG4/CACNG5/FYN/GRID1/GRID2/GRIK1/GRIK3/GRIK4/GRM7/GSG1L/SHISA6/SHISA9/TIAM1	13	Opc_1
GO:0031589	cell-substrate adhesion	24/338	354/18670	3.33342e-08	7.72568e-06	6.57189e-06	ADAMTS9/ANTXR1/BCR/CASK/CDH13/DISC1/DOCK1/DOCK5/EMID1/EPHB1/FERMT1/ITGA8/KANK1/MACF1/NTN4/PEAK1/PLEKHA2/PTPRJ/SEMA3E/SMAD3/SORBS1/TEK/TIAM1/VWC2	24	Opc_1
GO:0010976	positive regulation of neuron projection development	21/338	281/18670	4.72375e-08	1.03398e-05	8.79557e-06	ALK/ARMCX5-GPRASP2/BMP7/CDH4/COBL/CUX1/DISC1/DSCAM/EEF2K/FBXO31/FGFR1/FYN/MACF1/MAPT/NTN1/NTRK3/RNF157/SEMA5A/SYT17/TIAM1/TRAK1	21	Opc_1
GO:0034329	cell junction assembly	25/338	409/18670	1.2814e-07	2.65723e-05	2.26038e-05	ARMCX5-GPRASP2/ASIC2/BCR/CDH13/CDH20/CDH4/DSCAM/EEF2K/EPHB1/GRID2/IL1RAP/MACF1/NLGN4X/NRCAM/NTN1/NTRK3/OPHN1/PARD3/PEAK1/PRKCA/PTPRJ/SMAD3/SORBS1/TEK/TLN2	25	Opc_1
GO:0048588	developmental cell growth	18/338	234/18670	2.84841e-07	5.61137e-05	4.77333e-05	ADRA1A/AKAP13/CDH4/COBL/DCC/DISC1/DSCAM/MACF1/MAPT/NRCAM/NTN1/NTRK3/RNF157/SEMA3E/SEMA5A/SYT17/TIAM1/TNR	18	Opc_1
GO:0031346	positive regulation of cell projection organization	23/338	383/18670	5.63297e-07	0.000105685	8.99016e-05	ALK/ARMCX5-GPRASP2/BMP7/CDH4/COBL/CUX1/DISC1/DSCAM/EEF2K/FBXO31/FGFR1/FYN/HDAC4/MACF1/MAPT/NTN1/NTRK3/RNF157/SEMA5A/SYT17/TENM1/TIAM1/TRAK1	23	Opc_1
GO:0061387	regulation of extent of cell growth	12/338	110/18670	7.32949e-07	0.000131265	0.000111661	CDH4/DCC/DISC1/DSCAM/MACF1/MAPT/NRCAM/NTN1/NTRK3/SEMA3E/SEMA5A/TNR	12	Opc_1
GO:0045773	positive regulation of axon extension	8/338	43/18670	8.86767e-07	0.000151907	0.00012922	CDH4/DISC1/DSCAM/MACF1/MAPT/NTN1/NTRK3/SEMA5A	8	Opc_1
GO:0030516	regulation of axon extension	11/338	96/18670	1.30249e-06	0.000213825	0.000181891	CDH4/DISC1/DSCAM/MACF1/MAPT/NRCAM/NTN1/NTRK3/SEMA3E/SEMA5A/TNR	11	Opc_1
GO:0060560	developmental growth involved in morphogenesis	17/338	235/18670	1.43612e-06	0.000226332	0.00019253	CDH4/COBL/DCC/DISC1/DSCAM/KIF26B/MACF1/MAPT/NRCAM/NTN1/NTRK3/RNF157/SEMA3E/SEMA5A/SYT17/TIAM1/TNR	17	Opc_1
GO:0099173	postsynapse organization	14/338	163/18670	1.65262e-06	0.000250435	0.000213034	ARHGAP22/ARMCX5-GPRASP2/EEF2K/EPHB1/FYN/GRID2/IL1RAP/NLGN4X/NRCAM/NTRK3/OPHN1/SHISA6/TANC1/TIAM1	14	Opc_1
GO:0010810	regulation of cell-substrate adhesion	16/338	215/18670	2.02745e-06	0.000295858	0.000251673	CASK/CDH13/DISC1/DOCK1/DOCK5/EMID1/FERMT1/KANK1/MACF1/PEAK1/PLEKHA2/PTPRJ/SEMA3E/SMAD3/TEK/VWC2	16	Opc_1
GO:1990138	neuron projection extension	14/338	168/18670	2.36711e-06	0.000330053	0.000280761	CDH4/DISC1/DSCAM/MACF1/MAPT/NRCAM/NTN1/NTRK3/RNF157/SEMA3E/SEMA5A/SYT17/TIAM1/TNR	14	Opc_1
GO:0050807	regulation of synapse organization	16/338	218/18670	2.42932e-06	0.000330053	0.000280761	ARHGAP22/ARMCX5-GPRASP2/ASIC2/CTTNBP2/DISC1/EEF2K/EPHB1/FYN/GRID2/IL1RAP/NEDD4/NRCAM/NTN1/NTRK3/SHISA6/TIAM1	16	Opc_1
GO:0050772	positive regulation of axonogenesis	10/338	85/18670	3.11164e-06	0.000408662	0.000347631	CDH4/DISC1/DSCAM/MACF1/MAPT/NTN1/NTRK3/SEMA5A/TIAM1/TRAK1	10	Opc_1
GO:0050773	regulation of dendrite development	13/338	149/18670	3.26704e-06	0.00041523	0.000353217	ALK/ARMCX5-GPRASP2/ASAP1/BMP7/COBL/CUX1/DCC/DISC1/EEF2K/FBXO31/HECW1/NEDD4/TIAM1	13	Opc_1
GO:0007160	cell-matrix adhesion	16/338	225/18670	3.65856e-06	0.00045046	0.000383186	ADAMTS9/BCR/CASK/CDH13/DISC1/FERMT1/ITGA8/MACF1/PEAK1/PLEKHA2/PTPRJ/SEMA3E/SMAD3/SORBS1/TEK/TIAM1	16	Opc_1
GO:0050803	regulation of synapse structure or activity	16/338	227/18670	4.09992e-06	0.000489505	0.0004164	ARHGAP22/ARMCX5-GPRASP2/ASIC2/CTTNBP2/DISC1/EEF2K/EPHB1/FYN/GRID2/IL1RAP/NEDD4/NRCAM/NTN1/NTRK3/SHISA6/TIAM1	16	Opc_1
GO:0035235	ionotropic glutamate receptor signaling pathway	6/338	25/18670	4.46031e-06	0.000506198	0.0004306	GRID1/GRID2/GRIK1/GRIK3/GRIK4/TIAM1	6	Opc_1
GO:0007266	Rho protein signal transduction	15/338	203/18670	4.61959e-06	0.000506198	0.0004306	ADRA1A/AKAP13/ARHGAP42/ARHGEF3/ARHGEF4/BCR/CDH13/FARP2/GNA12/KANK1/MCF2L2/NTN1/OPHN1/TIAM1/TRIO	15	Opc_1
GO:0051966	regulation of synaptic transmission, glutamatergic	9/338	70/18670	4.62516e-06	0.000506198	0.0004306	CACNG4/CACNG5/DISC1/EGFR/GRIK1/GRIK3/GRM7/OPHN1/TNR	9	Opc_1
GO:0003025	regulation of systemic arterial blood pressure by baroreceptor feedback	3/338	3/18670	5.88197e-06	0.00062635	0.000532808	ADRA1A/ASIC2/NAV2	3	Opc_1
GO:0048639	positive regulation of developmental growth	14/338	184/18670	6.85546e-06	0.000710802	0.000604647	CDH4/CHD7/DISC1/DSCAM/FGFR1/GHR/MACF1/MAPT/NTN1/NTRK3/RNF157/SEMA5A/SYT17/ZFPM2	14	Opc_1
GO:0006029	proteoglycan metabolic process	10/338	94/18670	7.78629e-06	0.000786615	0.000669137	CHST11/CHST9/COL11A1/CSGALNACT1/HS6ST2/SULF2/TCF7L2/UST/VCAN/XYLT1	10	Opc_1
GO:0016049	cell growth	24/338	484/18670	8.94423e-06	0.000881006	0.000749432	ADRA1A/AKAP13/APBB2/CDH4/COBL/DCC/DISC1/DSCAM/EGFR/MACF1/MAPT/NRCAM/NTN1/NTRK3/PLCE1/PTPRJ/RNF157/SEMA3E/SEMA5A/SGK1/SMAD3/SYT17/TIAM1/TNR	24	Opc_1
GO:0035023	regulation of Rho protein signal transduction	12/338	140/18670	9.35629e-06	0.000899117	0.000764838	ADRA1A/AKAP13/ARHGAP42/ARHGEF3/ARHGEF4/BCR/FARP2/KANK1/MCF2L2/OPHN1/TIAM1/TRIO	12	Opc_1
GO:0001952	regulation of cell-matrix adhesion	11/338	119/18670	1.07593e-05	0.00100933	0.000858588	CASK/CDH13/DISC1/FERMT1/MACF1/PEAK1/PLEKHA2/PTPRJ/SEMA3E/SMAD3/TEK	11	Opc_1
GO:0099175	regulation of postsynapse organization	10/338	98/18670	1.13153e-05	0.0010368	0.000881955	ARHGAP22/ARMCX5-GPRASP2/EEF2K/FYN/GRID2/IL1RAP/NRCAM/NTRK3/SHISA6/TIAM1	10	Opc_1
GO:0010811	positive regulation of cell-substrate adhesion	11/338	121/18670	1.2618e-05	0.00110477	0.00093978	CDH13/DISC1/DOCK1/DOCK5/EMID1/FERMT1/PLEKHA2/PTPRJ/SMAD3/TEK/VWC2	11	Opc_1
GO:0048675	axon extension	11/338	121/18670	1.2618e-05	0.00110477	0.00093978	CDH4/DISC1/DSCAM/MACF1/MAPT/NRCAM/NTN1/NTRK3/SEMA3E/SEMA5A/TNR	11	Opc_1
GO:0051056	regulation of small GTPase mediated signal transduction	19/338	338/18670	1.40706e-05	0.00120518	0.00102519	ADRA1A/AKAP13/ARHGAP10/ARHGAP22/ARHGAP31/ARHGAP42/ARHGEF3/ARHGEF4/BCR/FARP2/KANK1/MCF2L2/MMD2/OPHN1/PLCE1/SIPA1L3/SRGAP3/TIAM1/TRIO	19	Opc_1
GO:1901890	positive regulation of cell junction assembly	10/338	101/18670	1.47963e-05	0.00124037	0.00105513	ARMCX5-GPRASP2/ASIC2/EEF2K/EPHB1/GRID2/IL1RAP/NTRK3/PTPRJ/SMAD3/TEK	10	Opc_1
GO:0042391	regulation of membrane potential	22/338	434/18670	1.51474e-05	0.00124335	0.00105766	ABAT/ADRA1A/ASIC2/CACNA1A/CACNA1D/CACNG4/GRID1/GRID2/GRIK1/GRIK3/GRIK4/IGSF9B/KCND3/KCNMA1/MAPT/NEDD4/NLGN4X/NRCAM/NTRK3/PID1/SCN9A/WWP2	22	Opc_1
GO:0048706	embryonic skeletal system development	11/338	126/18670	1.85306e-05	0.00146756	0.00124839	BMP7/CHST11/COL11A1/DSCAML1/KIAA1217/PRRX1/SMAD3/SULF2/WDR60/XYLT1/ZEB1	11	Opc_1
GO:0007611	learning or memory	16/338	256/18670	1.86239e-05	0.00146756	0.00124839	ADCY8/ARMCX5-GPRASP2/EGFR/FYN/ITGA8/KCNAB1/MAPT/NLGN4X/PTPRZ1/SGK1/SHC3/SLC6A1/SLC8A3/SORCS3/TANC1/TNR	16	Opc_1
GO:0008038	neuron recognition	7/338	48/18670	2.3307e-05	0.00180058	0.00153167	DSCAM/DSCAML1/NRCAM/NTM/OPCML/PALLD/SEMA5A	7	Opc_1
GO:0008361	regulation of cell size	13/338	179/18670	2.39404e-05	0.00181394	0.00154304	CDH4/DCC/DISC1/DSCAM/KCNMA1/MACF1/MAPT/NRCAM/NTN1/NTRK3/SEMA3E/SEMA5A/TNR	13	Opc_1
GO:0001764	neuron migration	12/338	157/18670	2.97008e-05	0.00220795	0.0018782	APBB2/DAB1/DCC/DISC1/FBXO31/FGFR1/FYN/MATN2/NAV1/NRCAM/NTN1/NTRK3	12	Opc_1
GO:0050890	cognition	17/338	296/18670	3.03732e-05	0.00221612	0.00188515	ADCY8/ARMCX5-GPRASP2/CHD7/EGFR/FYN/ITGA8/KCNAB1/MAPT/NLGN4X/PTPRZ1/SGK1/SHC3/SLC6A1/SLC8A3/SORCS3/TANC1/TNR	17	Opc_1
GO:0030166	proteoglycan biosynthetic process	8/338	69/18670	3.39797e-05	0.00243418	0.00207065	CHST11/CHST9/CSGALNACT1/HS6ST2/TCF7L2/UST/VCAN/XYLT1	8	Opc_1
GO:0001954	positive regulation of cell-matrix adhesion	7/338	51/18670	3.49835e-05	0.00246134	0.00209375	CDH13/DISC1/FERMT1/PLEKHA2/PTPRJ/SMAD3/TEK	7	Opc_1
GO:0098742	cell-cell adhesion via plasma-membrane adhesion molecules	16/338	273/18670	4.0718e-05	0.00281454	0.0023942	CDH13/CDH20/CDH4/CRB1/DAB1/DSCAM/DSCAML1/GRID2/IGSF21/IGSF9B/IL1RAP/LRRC4C/NTNG1/PALLD/PTPRT/TENM1	16	Opc_1
GO:0050805	negative regulation of synaptic transmission	8/338	72/18670	4.64059e-05	0.00310991	0.00264546	ADCY8/GRID2/GRIK3/MAPT/NLGN4X/SLC6A1/SORCS3/TNR	8	Opc_1
GO:0098962	regulation of postsynaptic neurotransmitter receptor activity	4/338	12/18670	4.65697e-05	0.00310991	0.00264546	CACNG4/CACNG5/SHISA6/SHISA9	4	Opc_1
GO:1901888	regulation of cell junction assembly	13/338	192/18670	4.97899e-05	0.00326954	0.00278125	ARMCX5-GPRASP2/ASIC2/EEF2K/EPHB1/GRID2/IL1RAP/MACF1/NTN1/NTRK3/PEAK1/PTPRJ/SMAD3/TEK	13	Opc_1
GO:1900006	positive regulation of dendrite development	8/338	74/18670	5.6632e-05	0.00365787	0.00311158	ALK/ARMCX5-GPRASP2/BMP7/COBL/CUX1/EEF2K/FBXO31/TIAM1	8	Opc_1
GO:0048813	dendrite morphogenesis	11/338	143/18670	5.99742e-05	0.00381126	0.00324207	ARMCX5-GPRASP2/CUX1/DSCAM/EEF2K/EPHB1/FBXO31/FYN/HECW1/NEDD4/TIAM1/TRAK1	11	Opc_1
GO:0048638	regulation of developmental growth	18/338	347/18670	6.7421e-05	0.00421649	0.00358678	CDH4/CHD7/DCC/DISC1/DSCAM/FGFR1/GHR/MACF1/MAPT/NRCAM/NTN1/NTRK3/RNF157/SEMA3E/SEMA5A/SYT17/TNR/ZFPM2	18	Opc_1
GO:2000311	regulation of AMPA receptor activity	5/338	25/18670	7.44582e-05	0.00457495	0.0038917	CACNG4/CACNG5/GSG1L/SHISA6/SHISA9	5	Opc_1
GO:0034765	regulation of ion transmembrane transport	22/338	483/18670	7.5475e-05	0.00457495	0.0038917	ASIC2/ATP2B4/CACNA1A/CACNA1D/CACNG4/CACNG5/CHD7/DPP6/FYN/GSG1L/HECW1/KCNAB1/KCND3/KCNIP1/KCNMA1/NEDD4/NOS1/SCN9A/SHISA6/SHISA9/UBASH3B/WWP2	22	Opc_1
GO:0001558	regulation of cell growth	20/338	416/18670	7.71037e-05	0.00460286	0.00391544	APBB2/CDH4/DCC/DISC1/DSCAM/EGFR/MACF1/MAPT/NRCAM/NTN1/NTRK3/PLCE1/PTPRJ/RNF157/SEMA3E/SEMA5A/SGK1/SMAD3/SYT17/TNR	20	Opc_1
GO:0003015	heart process	16/338	292/18670	9.03496e-05	0.00520613	0.00442862	ADRA1A/AKAP13/ATP2B4/CACNA1D/CACNG4/CACNG5/FYN/HDAC4/ITPR2/KCND3/KCNIP1/NOS1/SGCD/SGCZ/SLC1A1/SLC8A3	16	Opc_1
GO:0030206	chondroitin sulfate biosynthetic process	5/338	26/18670	9.08267e-05	0.00520613	0.00442862	CHST11/CHST9/CSGALNACT1/VCAN/XYLT1	5	Opc_1
GO:1900452	regulation of long-term synaptic depression	4/338	14/18670	9.15103e-05	0.00520613	0.00442862	ADCY8/GRID2/MAPT/SORCS3	4	Opc_1
GO:0035637	multicellular organismal signaling	13/338	204/18670	9.24947e-05	0.00520613	0.00442862	ATP2B4/CACNA1D/CACNG4/CACNG5/ITPR2/KCND3/KCNIP1/NOS1/NRCAM/NTRK3/SCN9A/SLC8A3/TNR	13	Opc_1
GO:0021549	cerebellum development	9/338	102/18670	9.8148e-05	0.00537088	0.00456876	ABAT/DAB1/GRID2/MYO16/NCOA1/NLGN4X/OPHN1/RORA/SEZ6L	9	Opc_1
GO:0035335	peptidyl-tyrosine dephosphorylation	9/338	102/18670	9.8148e-05	0.00537088	0.00456876	CDC14B/EYA2/PTPRE/PTPRG/PTPRJ/PTPRN2/PTPRT/PTPRZ1/UBASH3B	9	Opc_1
GO:1903522	regulation of blood circulation	16/338	297/18670	0.000110078	0.00594121	0.00505392	ADRA1A/ARHGAP42/ASIC2/ATP2B4/CACNA1D/CACNG4/CACNG5/DOCK5/EGFR/HDAC4/ITPR2/KCND3/KCNIP1/NOS1/SLC1A1/SLC8A3	16	Opc_1
GO:0046578	regulation of Ras protein signal transduction	14/338	238/18670	0.000117887	0.00627667	0.00533927	ADRA1A/AKAP13/ARHGAP42/ARHGEF3/ARHGEF4/BCR/FARP2/KANK1/MCF2L2/MMD2/OPHN1/PLCE1/TIAM1/TRIO	14	Opc_1
GO:0048705	skeletal system morphogenesis	14/338	239/18670	0.000123212	0.00647273	0.00550606	ANKRD11/BMP7/CHST11/COL11A1/CSGALNACT1/DSCAML1/FGFR1/MATN2/PRRX1/SMAD3/TEK/WDR60/WWOX/ZEB1	14	Opc_1
GO:0045927	positive regulation of growth	15/338	270/18670	0.000128204	0.00664638	0.00565378	CDH4/CHD7/DISC1/DSCAM/EGFR/FGFR1/GHR/MACF1/MAPT/NTN1/NTRK3/RNF157/SEMA5A/SYT17/ZFPM2	15	Opc_1
GO:0032535	regulation of cellular component size	18/338	370/18670	0.000151287	0.00774119	0.00658508	CDH4/DCC/DISC1/DSCAM/FCHSD2/FHOD3/KANK1/KCNMA1/MACF1/MAPT/NRCAM/NTN1/NTRK3/PLEKHH2/SEMA3E/SEMA5A/TENM1/TNR	18	Opc_1
GO:0060537	muscle tissue development	19/338	408/18670	0.000175176	0.00884866	0.00752715	ADAMTS9/ADRA1A/AKAP13/BMP7/CHD7/COL11A1/EPHB1/EYA2/FGFR1/FHOD3/HDAC4/ITGA8/KCNAB1/MRTFB/SGCD/SGCZ/SMAD3/SOX6/ZFPM2	19	Opc_1
GO:1904062	regulation of cation transmembrane transport	17/338	342/18670	0.000178315	0.0088932	0.00756504	ATP2B4/CACNA1D/CACNG4/CACNG5/CHD7/DPP6/FYN/GSG1L/HECW1/KCNAB1/KCNIP1/NEDD4/NOS1/SHISA6/SHISA9/UBASH3B/WWP2	17	Opc_1
GO:0022037	metencephalon development	9/338	111/18670	0.000187862	0.00925221	0.00787043	ABAT/DAB1/GRID2/MYO16/NCOA1/NLGN4X/OPHN1/RORA/SEZ6L	9	Opc_1
GO:0031644	regulation of nervous system process	10/338	137/18670	0.000199079	0.00968357	0.00823738	ABAT/CACNG4/CACNG5/IGSF9B/MGLL/NLGN4X/PARD3/SHISA6/SHISA9/TNR	10	Opc_1
GO:0007265	Ras protein signal transduction	20/338	448/18670	0.000208018	0.00999503	0.00850232	ADRA1A/AKAP13/ARHGAP42/ARHGEF3/ARHGEF4/BCR/CDH13/FARP2/GNA12/GPSM2/KANK1/MCF2L2/MMD2/NTN1/OPHN1/PLCE1/RAB31/SHC3/TIAM1/TRIO	20	Opc_1
GO:0050650	chondroitin sulfate proteoglycan biosynthetic process	5/338	31/18670	0.00021783	0.0103403	0.00879606	CHST11/CHST9/CSGALNACT1/VCAN/XYLT1	5	Opc_1
GO:0051965	positive regulation of synapse assembly	7/338	68/18670	0.00022524	0.0105648	0.00898701	ARMCX5-GPRASP2/ASIC2/EEF2K/EPHB1/GRID2/IL1RAP/NTRK3	7	Opc_1
GO:0090596	sensory organ morphogenesis	14/338	256/18670	0.000251449	0.0116554	0.00991472	BCR/BMP7/CHD7/COL11A1/CRB1/DSCAM/EPHB1/FGFR1/ITGA8/MEGF11/NTN1/PRRX1/ZEB1/ZHX2	14	Opc_1
GO:0030307	positive regulation of cell growth	11/338	169/18670	0.000264479	0.0121168	0.0103072	CDH4/DISC1/DSCAM/EGFR/MACF1/MAPT/NTN1/NTRK3/RNF157/SEMA5A/SYT17	11	Opc_1
GO:0048704	embryonic skeletal system morphogenesis	8/338	93/18670	0.000284326	0.0128764	0.0109533	BMP7/CHST11/COL11A1/DSCAML1/PRRX1/SMAD3/WDR60/ZEB1	8	Opc_1
GO:0014706	striated muscle tissue development	18/338	390/18670	0.00028788	0.0128892	0.0109642	ADAMTS9/ADRA1A/AKAP13/BMP7/CHD7/COL11A1/EPHB1/EYA2/FGFR1/FHOD3/HDAC4/KCNAB1/MRTFB/SGCD/SGCZ/SMAD3/SOX6/ZFPM2	18	Opc_1
GO:0003018	vascular process in circulatory system	11/338	175/18670	0.000356879	0.0157989	0.0134394	ADRA1A/AKAP12/ARHGAP42/ASIC2/BCR/DOCK5/EGFR/KCNMA1/NOS1/PTPRJ/TEK	11	Opc_1
GO:0007416	synapse assembly	11/338	177/18670	0.000393151	0.0172113	0.0146409	ARMCX5-GPRASP2/ASIC2/DSCAM/EEF2K/EPHB1/GRID2/IL1RAP/NLGN4X/NRCAM/NTN1/NTRK3	11	Opc_1
GO:0042472	inner ear morphogenesis	8/338	98/18670	0.000406384	0.0174744	0.0148647	BCR/CHD7/COL11A1/FGFR1/ITGA8/NTN1/PRRX1/ZEB1	8	Opc_1
GO:0003012	muscle system process	20/338	472/18670	0.000408031	0.0174744	0.0148647	ABAT/ADRA1A/AKAP13/ARHGAP42/ATP2B4/CACNA1D/DOCK5/GTF2IRD1/HDAC4/KCND3/KCNMA1/NOS1/PLCE1/PRKCA/SGCD/SLC8A3/SMAD3/SORBS1/SULF2/TIAM1	20	Opc_1
GO:0045785	positive regulation of cell adhesion	18/338	403/18670	0.000425801	0.0180393	0.0153452	BMP7/CDH13/DISC1/DOCK1/DOCK5/EMID1/FERMT1/FYN/KIF26B/PLEKHA2/PLPP3/PRKCA/PTPRJ/SMAD3/TEK/VWC2/ZBTB16/ZMIZ1	18	Opc_1
GO:0051216	cartilage development	12/338	209/18670	0.000445037	0.0184458	0.015691	BMP7/CHST11/COL11A1/CSGALNACT1/FGFR1/MATN2/PRRX1/SMAD3/SOX6/SULF2/ZBTB16/ZEB1	12	Opc_1
GO:0098953	receptor diffusion trapping	3/338	9/18670	0.000455584	0.0184458	0.015691	CACNG4/CACNG5/SHISA6	3	Opc_1
GO:0098970	postsynaptic neurotransmitter receptor diffusion trapping	3/338	9/18670	0.000455584	0.0184458	0.015691	CACNG4/CACNG5/SHISA6	3	Opc_1
GO:0099628	neurotransmitter receptor diffusion trapping	3/338	9/18670	0.000455584	0.0184458	0.015691	CACNG4/CACNG5/SHISA6	3	Opc_1
GO:0030902	hindbrain development	10/338	152/18670	0.000458805	0.0184458	0.015691	ABAT/BMP7/DAB1/GRID2/MYO16/NCOA1/NLGN4X/OPHN1/RORA/SEZ6L	10	Opc_1
GO:0034446	substrate adhesion-dependent cell spreading	8/338	100/18670	0.000465807	0.0185382	0.0157696	ANTXR1/DOCK1/DOCK5/ITGA8/KANK1/NTN4/PEAK1/TEK	8	Opc_1
GO:0030201	heparan sulfate proteoglycan metabolic process	5/338	37/18670	0.00051133	0.0201464	0.0171376	CSGALNACT1/HS6ST2/SULF2/TCF7L2/XYLT1	5	Opc_1
GO:0099633	protein localization to postsynaptic specialization membrane	4/338	22/18670	0.000596413	0.0230379	0.0195973	CACNG4/CACNG5/GPC6/SHISA6	4	Opc_1
GO:0099645	neurotransmitter receptor localization to postsynaptic specialization membrane	4/338	22/18670	0.000596413	0.0230379	0.0195973	CACNG4/CACNG5/GPC6/SHISA6	4	Opc_1
GO:0070509	calcium ion import	7/338	80/18670	0.000613534	0.0234692	0.0199642	ATP2B4/ATP2C2/CACNA1A/CACNA1D/CASK/FYN/SLC8A3	7	Opc_1
GO:0030204	chondroitin sulfate metabolic process	5/338	39/18670	0.000655722	0.0243848	0.0207431	CHST11/CHST9/CSGALNACT1/VCAN/XYLT1	5	Opc_1
GO:0050775	positive regulation of dendrite morphogenesis	5/338	39/18670	0.000655722	0.0243848	0.0207431	ARMCX5-GPRASP2/CUX1/EEF2K/FBXO31/TIAM1	5	Opc_1
GO:0048041	focal adhesion assembly	7/338	81/18670	0.000661325	0.0243848	0.0207431	BCR/MACF1/PEAK1/PTPRJ/SMAD3/SORBS1/TEK	7	Opc_1
GO:0060047	heart contraction	14/338	282/18670	0.000662228	0.0243848	0.0207431	ADRA1A/ATP2B4/CACNA1D/CACNG4/CACNG5/HDAC4/ITPR2/KCND3/KCNIP1/NOS1/SGCD/SGCZ/SLC1A1/SLC8A3	14	Opc_1
GO:0051963	regulation of synapse assembly	8/338	106/18670	0.000687566	0.0250834	0.0213373	ARMCX5-GPRASP2/ASIC2/EEF2K/EPHB1/GRID2/IL1RAP/NTN1/NTRK3	8	Opc_1
GO:0007188	adenylate cyclase-modulating G protein-coupled receptor signaling pathway	12/338	221/18670	0.000730501	0.0264053	0.0224618	ADCY8/ADRA1A/AKAP12/AKAP13/ATP2B4/CACNA1D/GALR1/GNA12/GRIK3/GRM7/NOS1/PRKCA	12	Opc_1
GO:0030010	establishment of cell polarity	9/338	135/18670	0.000796504	0.0283183	0.0240891	EPHB1/FERMT1/GPSM2/KANK1/KIF26B/OPHN1/PARD3/SIPA1L3/UST	9	Opc_1
GO:0001505	regulation of neurotransmitter levels	16/338	355/18670	0.000797799	0.0283183	0.0240891	ABAT/ADRA1A/ATP2B4/CACNA1D/CASK/GAD1/GLDC/NOS1/PTPRN2/RORA/SLC1A1/SLC6A1/SMAD3/SYN3/SYT17/TRIM9	16	Opc_1
GO:0099590	neurotransmitter receptor internalization	4/338	24/18670	0.000842004	0.0293074	0.0249305	CACNG4/CACNG5/GSG1L/OPHN1	4	Opc_1
GO:0048568	embryonic organ development	18/338	428/18670	0.000856741	0.0293074	0.0249305	BCR/BMP7/BPTF/CHD7/CHST11/COBL/COL11A1/DSCAML1/EGFR/FGFR1/ITGA8/NCOA1/NTN1/PRRX1/SMAD3/WDR60/ZEB1/ZFPM2	18	Opc_1
GO:0001976	nervous system process involved in regulation of systemic arterial blood pressure	3/338	11/18670	0.000871105	0.0293074	0.0249305	ADRA1A/ASIC2/NAV2	3	Opc_1
GO:0086023	adenylate cyclase-activating adrenergic receptor signaling pathway involved in heart process	3/338	11/18670	0.000871105	0.0293074	0.0249305	AKAP13/ATP2B4/NOS1	3	Opc_1
GO:0099151	regulation of postsynaptic density assembly	3/338	11/18670	0.000871105	0.0293074	0.0249305	GRID2/IL1RAP/NTRK3	3	Opc_1
GO:0006024	glycosaminoglycan biosynthetic process	8/338	110/18670	0.000877735	0.0293074	0.0249305	CHST11/CHST9/CSGALNACT1/GPC6/HS6ST2/UST/VCAN/XYLT1	8	Opc_1
GO:0006939	smooth muscle contraction	8/338	110/18670	0.000877735	0.0293074	0.0249305	ABAT/ADRA1A/ARHGAP42/ATP2B4/DOCK5/KCNMA1/PLCE1/SULF2	8	Opc_1
GO:0090257	regulation of muscle system process	13/338	259/18670	0.000924455	0.030289	0.0257655	ABAT/ADRA1A/ARHGAP42/ATP2B4/DOCK5/GTF2IRD1/HDAC4/KCNMA1/NOS1/PLCE1/PRKCA/SLC8A3/SMAD3	13	Opc_1
GO:0090287	regulation of cellular response to growth factor stimulus	14/338	292/18670	0.000928585	0.030289	0.0257655	CASK/CHST11/EPN2/FERMT1/FGFR1/ITGA8/LDLRAD4/NEDD4/NTRK3/SMAD3/SULF2/VWC2/ZEB1/ZNF423	14	Opc_1
GO:0003221	right ventricular cardiac muscle tissue morphogenesis	2/338	3/18670	0.000968634	0.030289	0.0257655	CHD7/ZFPM2	2	Opc_1
GO:0009449	gamma-aminobutyric acid biosynthetic process	2/338	3/18670	0.000968634	0.030289	0.0257655	ABAT/GAD1	2	Opc_1
GO:0048686	regulation of sprouting of injured axon	2/338	3/18670	0.000968634	0.030289	0.0257655	NTRK3/TNR	2	Opc_1
GO:0048690	regulation of axon extension involved in regeneration	2/338	3/18670	0.000968634	0.030289	0.0257655	NTRK3/TNR	2	Opc_1
GO:1902722	positive regulation of prolactin secretion	2/338	3/18670	0.000968634	0.030289	0.0257655	ABAT/EGFR	2	Opc_1
GO:1904694	negative regulation of vascular smooth muscle contraction	2/338	3/18670	0.000968634	0.030289	0.0257655	ARHGAP42/DOCK5	2	Opc_1
GO:0050806	positive regulation of synaptic transmission	10/338	168/18670	0.00099781	0.030765	0.0261704	ABAT/ADCY8/ADRA1A/CACNA1D/CACNG4/CACNG5/EGFR/IGSF9B/SLC8A3/TNR	10	Opc_1
GO:0007626	locomotory behavior	11/338	198/18670	0.000999472	0.030765	0.0261704	ABAT/ADCY8/ALK/CHD7/DAB1/DSCAM/GAD1/NAV2/OLFM2/SEZ6L/TNR	11	Opc_1
GO:0030111	regulation of Wnt signaling pathway	16/338	363/18670	0.00100874	0.0308047	0.0262041	APCDD1/DISC1/EGFR/FERMT1/HECW1/KANK1/LIMD1/MACF1/PLPP3/SEMA5A/SHISA6/SMAD3/SULF2/TCF7L2/TIAM1/WWOX	16	Opc_1
GO:0055074	calcium ion homeostasis	19/338	471/18670	0.0010164	0.0308047	0.0262041	ADCY8/ADRA1A/ATP13A4/ATP2B4/ATP2C2/CACNA1A/CACNA1D/CHD7/DISC1/FYN/GALR1/ITPR2/NOS1/PLCE1/SGCD/SLC24A3/SLC8A3/SMAD3/UBASH3B	19	Opc_1
GO:0046883	regulation of hormone secretion	13/338	262/18670	0.00102691	0.0308858	0.0262732	ABAT/ABCC8/ADCY8/CACNA1A/CACNA1D/CHD7/EGFR/FGFR1/GALR1/ITPR2/PRKCA/TCF7L2/TIAM1	13	Opc_1
GO:1900449	regulation of glutamate receptor signaling pathway	6/338	64/18670	0.00104419	0.0311676	0.0265128	CACNG4/CACNG5/FYN/GSG1L/SHISA6/SHISA9	6	Opc_1
GO:0006940	regulation of smooth muscle contraction	6/338	65/18670	0.00113315	0.0329896	0.0280628	ABAT/ADRA1A/ARHGAP42/DOCK5/KCNMA1/PLCE1	6	Opc_1
GO:0099150	regulation of postsynaptic specialization assembly	3/338	12/18670	0.00114595	0.0329896	0.0280628	GRID2/IL1RAP/NTRK3	3	Opc_1
GO:0150052	regulation of postsynapse assembly	3/338	12/18670	0.00114595	0.0329896	0.0280628	GRID2/IL1RAP/NTRK3	3	Opc_1
GO:0050654	chondroitin sulfate proteoglycan metabolic process	5/338	44/18670	0.00114887	0.0329896	0.0280628	CHST11/CHST9/CSGALNACT1/VCAN/XYLT1	5	Opc_1
GO:0099560	synaptic membrane adhesion	4/338	26/18670	0.00115136	0.0329896	0.0280628	IGSF9B/IL1RAP/LRRC4C/NTNG1	4	Opc_1
GO:0048738	cardiac muscle tissue development	12/338	233/18670	0.00115547	0.0329896	0.0280628	ADAMTS9/ADRA1A/AKAP13/BMP7/CHD7/COL11A1/FGFR1/FHOD3/SGCD/SGCZ/SOX6/ZFPM2	12	Opc_1
GO:0006023	aminoglycan biosynthetic process	8/338	115/18670	0.00117245	0.0332334	0.0282702	CHST11/CHST9/CSGALNACT1/GPC6/HS6ST2/UST/VCAN/XYLT1	8	Opc_1
GO:0099072	regulation of postsynaptic membrane neurotransmitter receptor levels	6/338	66/18670	0.00122781	0.034554	0.0293935	CACNG4/CACNG5/GPC6/GSG1L/OPHN1/SHISA6	6	Opc_1
GO:0099637	neurotransmitter receptor transport	5/338	45/18670	0.00127357	0.0355878	0.0302729	CACNG4/CACNG5/GSG1L/HIP1/OPHN1	5	Opc_1
GO:0048814	regulation of dendrite morphogenesis	7/338	91/18670	0.00132031	0.0366339	0.0311628	ARMCX5-GPRASP2/CUX1/EEF2K/FBXO31/HECW1/NEDD4/TIAM1	7	Opc_1
GO:0001701	in utero embryonic development	16/338	373/18670	0.00133733	0.0368468	0.0313439	ANKRD11/ARNT2/BMP7/BPTF/CHD7/CHST11/EGFR/FGFR1/GNA12/NCOA1/PLPP4/SMAD3/SOX6/TANC2/ZFPM2/ZMIZ1	16	Opc_1
GO:0042471	ear morphogenesis	8/338	118/18670	0.00138404	0.0376396	0.0320183	BCR/CHD7/COL11A1/FGFR1/ITGA8/NTN1/PRRX1/ZEB1	8	Opc_1
GO:0061337	cardiac conduction	9/338	146/18670	0.00138522	0.0376396	0.0320183	ATP2B4/CACNA1D/CACNG4/CACNG5/ITPR2/KCND3/KCNIP1/NOS1/SLC8A3	9	Opc_1
GO:0007157	heterophilic cell-cell adhesion via plasma membrane cell adhesion molecules	5/338	46/18670	0.001408	0.0379966	0.032322	CDH4/CRB1/GRID2/IGSF21/TENM1	5	Opc_1
GO:0038007	netrin-activated signaling pathway	3/338	13/18670	0.00146984	0.0391296	0.0332858	DCC/DSCAM/NTN1	3	Opc_1
GO:0098703	calcium ion import across plasma membrane	3/338	13/18670	0.00146984	0.0391296	0.0332858	ATP2B4/FYN/SLC8A3	3	Opc_1
GO:0090276	regulation of peptide hormone secretion	11/338	208/18670	0.00148635	0.0393036	0.0334338	ABAT/ABCC8/ADCY8/CACNA1A/CACNA1D/CHD7/EGFR/ITPR2/PRKCA/TCF7L2/TIAM1	11	Opc_1
GO:0046879	hormone secretion	14/338	308/18670	0.00154001	0.0403999	0.0343664	ABAT/ABCC8/ADCY8/CACNA1A/CACNA1D/CHD7/EGFR/FGFR1/GALR1/ITPR2/PRKCA/PTPRN2/TCF7L2/TIAM1	14	Opc_1
GO:0050771	negative regulation of axonogenesis	6/338	69/18670	0.00154832	0.0403999	0.0343664	DAB1/DCC/NTN1/SEMA3E/SEMA5A/TNR	6	Opc_1
GO:0007163	establishment or maintenance of cell polarity	11/338	210/18670	0.00160389	0.0415744	0.0353655	CRB1/EPHB1/FERMT1/GPSM2/KANK1/KIF26B/OPHN1/PARD3/SIPA1L3/TEK/UST	11	Opc_1
GO:0030900	forebrain development	16/338	381/18670	0.00166143	0.0427845	0.0363948	ALK/ATP2B4/CHD7/DAB1/DISC1/EGFR/FGFR1/FYN/GNG12/NCOA1/OPHN1/RFX4/SEMA5A/SLC8A3/TACC2/TNR	16	Opc_1
GO:0090162	establishment of epithelial cell polarity	4/338	29/18670	0.00175275	0.0448432	0.0381461	FERMT1/OPHN1/PARD3/SIPA1L3	4	Opc_1
GO:0002062	chondrocyte differentiation	8/338	123/18670	0.00180312	0.0448892	0.0381852	CHST11/COL11A1/FGFR1/MATN2/SMAD3/SOX6/SULF2/ZBTB16	8	Opc_1
GO:0006874	cellular calcium ion homeostasis	18/338	458/18670	0.00182412	0.0448892	0.0381852	ADCY8/ADRA1A/ATP13A4/ATP2B4/ATP2C2/CACNA1A/CACNA1D/CHD7/DISC1/FYN/GALR1/ITPR2/NOS1/PLCE1/SLC24A3/SLC8A3/SMAD3/UBASH3B	18	Opc_1
GO:0106070	regulation of adenylate cyclase-activating G protein-coupled receptor signaling pathway	3/338	14/18670	0.00184575	0.0448892	0.0381852	ATP2B4/NOS1/PRKCA	3	Opc_1
GO:1902656	calcium ion import into cytosol	3/338	14/18670	0.00184575	0.0448892	0.0381852	ATP2B4/FYN/SLC8A3	3	Opc_1
GO:1904889	regulation of excitatory synapse assembly	3/338	14/18670	0.00184575	0.0448892	0.0381852	GRID2/IL1RAP/NTRK3	3	Opc_1
GO:0042692	muscle cell differentiation	16/338	385/18670	0.00184676	0.0448892	0.0381852	ADAM12/ADRA1A/AKAP13/FHOD3/HDAC4/ITGA8/MRTFA/MRTFB/NOS1/OLFM2/RORA/SGCD/SGCZ/SOX6/TANC1/ZEB1	16	Opc_1
GO:0007044	cell-substrate junction assembly	7/338	97/18670	0.00191151	0.0448892	0.0381852	BCR/MACF1/PEAK1/PTPRJ/SMAD3/SORBS1/TEK	7	Opc_1
GO:0010771	negative regulation of cell morphogenesis involved in differentiation	7/338	97/18670	0.00191151	0.0448892	0.0381852	DAB1/DCC/KANK1/NTN1/SEMA3E/SEMA5A/TNR	7	Opc_1
GO:0150115	cell-substrate junction organization	7/338	97/18670	0.00191151	0.0448892	0.0381852	BCR/MACF1/PEAK1/PTPRJ/SMAD3/SORBS1/TEK	7	Opc_1
GO:0007296	vitellogenesis	2/338	4/18670	0.00191406	0.0448892	0.0381852	ETV6/ZMIZ1	2	Opc_1
GO:0048677	axon extension involved in regeneration	2/338	4/18670	0.00191406	0.0448892	0.0381852	NTRK3/TNR	2	Opc_1
GO:0048682	sprouting of injured axon	2/338	4/18670	0.00191406	0.0448892	0.0381852	NTRK3/TNR	2	Opc_1
GO:1902841	regulation of netrin-activated signaling pathway	2/338	4/18670	0.00191406	0.0448892	0.0381852	DCC/NTN1	2	Opc_1
GO:1902842	negative regulation of netrin-activated signaling pathway	2/338	4/18670	0.00191406	0.0448892	0.0381852	DCC/NTN1	2	Opc_1
GO:0019226	transmission of nerve impulse	6/338	72/18670	0.00192883	0.044968	0.0382522	CACNG4/CACNG5/NRCAM/NTRK3/SCN9A/TNR	6	Opc_1
GO:0099068	postsynapse assembly	4/338	30/18670	0.00199388	0.0460779	0.0391964	GRID2/IL1RAP/NLGN4X/NTRK3	4	Opc_1
GO:0001667	ameboidal-type cell migration	18/338	462/18670	0.00200493	0.0460779	0.0391964	ADAMTS9/AKAP12/BMP7/CDH13/DOCK1/DOCK5/FERMT1/FGFR1/GNA12/GPI/KANK1/MACF1/PLPP3/PRKCA/PTPRG/SEMA3E/SEMA5A/TEK	18	Opc_1
GO:0009914	hormone transport	14/338	317/18670	0.00201152	0.0460779	0.0391964	ABAT/ABCC8/ADCY8/CACNA1A/CACNA1D/CHD7/EGFR/FGFR1/GALR1/ITPR2/PRKCA/PTPRN2/TCF7L2/TIAM1	14	Opc_1
GO:0021537	telencephalon development	12/338	249/18670	0.00202354	0.0460852	0.0392025	ALK/ATP2B4/CHD7/DAB1/DISC1/EGFR/GNG12/NCOA1/RFX4/SLC8A3/TACC2/TNR	12	Opc_1
GO:0030072	peptide hormone secretion	12/338	250/18670	0.00209193	0.0471033	0.0400687	ABAT/ABCC8/ADCY8/CACNA1A/CACNA1D/CHD7/EGFR/ITPR2/PRKCA/PTPRN2/TCF7L2/TIAM1	12	Opc_1
GO:0010977	negative regulation of neuron projection development	9/338	155/18670	0.00209215	0.0471033	0.0400687	ASAP1/DAB1/DCC/KANK1/NTN1/PTPRG/SEMA3E/SEMA5A/TNR	9	Opc_1
GO:0070588	calcium ion transmembrane transport	14/338	319/18670	0.0021311	0.0474381	0.0403535	ATP2B4/ATP2C2/CACNA1A/CACNA1D/CACNG4/CACNG5/CHD7/FYN/ITPR2/NOS1/PLCE1/SLC24A3/SLC8A3/UBASH3B	14	Opc_1
GO:1990778	protein localization to cell periphery	14/338	319/18670	0.0021311	0.0474381	0.0403535	ATP2C2/CACNG4/CACNG5/DPP6/EGFR/GPC6/GPSM2/KIF13A/MACF1/PID1/PRKG2/RAB31/SHISA6/SORBS1	14	Opc_1
GO:0008016	regulation of heart contraction	12/338	251/18670	0.00216221	0.0478602	0.0407125	ADRA1A/ATP2B4/CACNA1D/CACNG4/CACNG5/HDAC4/ITPR2/KCND3/KCNIP1/NOS1/SLC1A1/SLC8A3	12	Opc_1
GO:0060292	long-term synaptic depression	4/338	31/18670	0.002257	0.0490118	0.0416921	ADCY8/GRID2/MAPT/SORCS3	4	Opc_1
GO:0071880	adenylate cyclase-activating adrenergic receptor signaling pathway	4/338	31/18670	0.002257	0.0490118	0.0416921	ADRA1A/AKAP13/ATP2B4/NOS1	4	Opc_1
GO:0097106	postsynaptic density organization	4/338	31/18670	0.002257	0.0490118	0.0416921	GRID2/IL1RAP/NTRK3/OPHN1	4	Opc_1
GO:0050651	dermatan sulfate proteoglycan biosynthetic process	3/338	15/18670	0.00227644	0.0490118	0.0416921	CSGALNACT1/UST/VCAN	3	Opc_1
GO:1905874	regulation of postsynaptic density organization	3/338	15/18670	0.00227644	0.0490118	0.0416921	GRID2/IL1RAP/NTRK3	3	Opc_1
GO:0031345	negative regulation of cell projection organization	10/338	188/18670	0.00230818	0.0494252	0.0420437	ASAP1/DAB1/DCC/FYN/KANK1/NTN1/PTPRG/SEMA3E/SEMA5A/TNR	10	Opc_1
GO:0048562	embryonic organ morphogenesis	13/338	288/18670	0.00238085	0.0504799	0.0429409	BCR/BMP7/CHD7/CHST11/COL11A1/DSCAML1/FGFR1/ITGA8/NTN1/PRRX1/SMAD3/WDR60/ZEB1	13	Opc_1
GO:0060402	calcium ion transport into cytosol	9/338	158/18670	0.00238306	0.0504799	0.0429409	ADRA1A/ATP2B4/CHD7/FYN/ITPR2/NOS1/PLCE1/SLC8A3/UBASH3B	9	Opc_1
GO:0015012	heparan sulfate proteoglycan biosynthetic process	4/338	32/18670	0.00254309	0.0530167	0.0450989	CSGALNACT1/HS6ST2/TCF7L2/XYLT1	4	Opc_1
GO:0051968	positive regulation of synaptic transmission, glutamatergic	4/338	32/18670	0.00254309	0.0530167	0.0450989	CACNG4/CACNG5/EGFR/TNR	4	Opc_1
GO:0007187	G protein-coupled receptor signaling pathway, coupled to cyclic nucleotide second messenger	12/338	256/18670	0.00254319	0.0530167	0.0450989	ADCY8/ADRA1A/AKAP12/AKAP13/ATP2B4/CACNA1D/GALR1/GNA12/GRIK3/GRM7/NOS1/PRKCA	12	Opc_1
GO:0098657	import into cell	10/338	191/18670	0.00258934	0.0536947	0.0456756	ATP2B4/CACNG4/CACNG5/FYN/GSG1L/NOS1/OPHN1/SLC1A1/SLC6A1/SLC8A3	10	Opc_1
GO:0006936	muscle contraction	15/338	363/18670	0.00267641	0.0552098	0.0469644	ABAT/ADRA1A/ARHGAP42/ATP2B4/CACNA1D/DOCK5/HDAC4/KCND3/KCNMA1/NOS1/PLCE1/SGCD/SLC8A3/SORBS1/SULF2	15	Opc_1
GO:0045665	negative regulation of neuron differentiation	11/338	225/18670	0.00274955	0.0552891	0.047032	ASAP1/BMP7/DAB1/DCC/KANK1/NTN1/PTPRG/SEMA3E/SEMA5A/TNR/ZHX2	11	Opc_1
GO:0045986	negative regulation of smooth muscle contraction	3/338	16/18670	0.00276446	0.0552891	0.047032	ARHGAP42/DOCK5/KCNMA1	3	Opc_1
GO:0050655	dermatan sulfate proteoglycan metabolic process	3/338	16/18670	0.00276446	0.0552891	0.047032	CSGALNACT1/UST/VCAN	3	Opc_1
GO:0070593	dendrite self-avoidance	3/338	16/18670	0.00276446	0.0552891	0.047032	DSCAM/DSCAML1/PALLD	3	Opc_1
GO:0086103	G protein-coupled receptor signaling pathway involved in heart process	3/338	16/18670	0.00276446	0.0552891	0.047032	AKAP13/ATP2B4/NOS1	3	Opc_1
GO:0090036	regulation of protein kinase C signaling	3/338	16/18670	0.00276446	0.0552891	0.047032	ADRA1A/AKAP12/SEZ6L	3	Opc_1
GO:0042177	negative regulation of protein catabolic process	8/338	132/18670	0.00280458	0.0558082	0.0474735	CLEC16A/EGFR/FHIT/FYN/NELL1/OPHN1/SMAD3/TIMP3	8	Opc_1
GO:0099084	postsynaptic specialization organization	4/338	33/18670	0.00285312	0.0564889	0.0480525	GRID2/IL1RAP/NTRK3/OPHN1	4	Opc_1
GO:0008593	regulation of Notch signaling pathway	7/338	105/18670	0.00299691	0.0587455	0.0499721	BMP7/EGFR/EPN2/KAT2B/MAML2/WWP2/ZMIZ1	7	Opc_1
GO:0043266	regulation of potassium ion transport	7/338	105/18670	0.00299691	0.0587455	0.0499721	CACNA1D/DPP6/KCNAB1/KCNIP1/NEDD4/NOS1/WWP2	7	Opc_1
GO:0030198	extracellular matrix organization	15/338	368/18670	0.00304397	0.059263	0.0504123	ADAM12/ADAMTS9/ANTXR1/APBB2/COL11A1/CRISPLD2/CSGALNACT1/FERMT1/ITGA8/NTN4/PXDN/SMAD3/SULF2/TNR/VCAN	15	Opc_1
GO:0043547	positive regulation of GTPase activity	16/338	405/18670	0.0030534	0.059263	0.0504123	AGAP1/ARHGAP10/ARHGAP22/ARHGAP31/ARHGAP42/ASAP1/BCR/DOCK1/DOCK5/NTRK3/OPHN1/RGS7/RIN2/SIPA1L3/SRGAP3/TIAM1	16	Opc_1
GO:0043062	extracellular structure organization	15/338	369/18670	0.00312225	0.0598137	0.0508808	ADAM12/ADAMTS9/ANTXR1/APBB2/COL11A1/CRISPLD2/CSGALNACT1/FERMT1/ITGA8/NTN4/PXDN/SMAD3/SULF2/TNR/VCAN	15	Opc_1
GO:0009448	gamma-aminobutyric acid metabolic process	2/338	5/18670	0.00315193	0.0598137	0.0508808	ABAT/GAD1	2	Opc_1
GO:0106071	positive regulation of adenylate cyclase-activating G protein-coupled receptor signaling pathway	2/338	5/18670	0.00315193	0.0598137	0.0508808	NOS1/PRKCA	2	Opc_1
GO:0140192	regulation of adenylate cyclase-activating adrenergic receptor signaling pathway involved in heart process	2/338	5/18670	0.00315193	0.0598137	0.0508808	ATP2B4/NOS1	2	Opc_1
GO:0003300	cardiac muscle hypertrophy	7/338	106/18670	0.0031602	0.0598137	0.0508808	ADRA1A/AKAP13/ATP2B4/HDAC4/PRKCA/SMAD3/TIAM1	7	Opc_1
GO:0007435	salivary gland morphogenesis	4/338	34/18670	0.00318804	0.0598137	0.0508808	BMP7/EGFR/FGFR1/NTN4	4	Opc_1
GO:0071875	adrenergic receptor signaling pathway	4/338	34/18670	0.00318804	0.0598137	0.0508808	ADRA1A/AKAP13/ATP2B4/NOS1	4	Opc_1
GO:0097061	dendritic spine organization	6/338	80/18670	0.00328954	0.0614255	0.0522519	ARMCX5-GPRASP2/EEF2K/EPHB1/FYN/TANC1/TIAM1	6	Opc_1
GO:0097107	postsynaptic density assembly	3/338	17/18670	0.00331218	0.0615565	0.0523633	GRID2/IL1RAP/NTRK3	3	Opc_1
GO:0043405	regulation of MAP kinase activity	14/338	337/18670	0.00349624	0.0646722	0.0550137	AKAP13/ALK/BMP7/EGFR/FGFR1/GHR/MAP3K1/NTRK3/PLCE1/PTPRJ/SPRED2/TAOK3/TENM1/TIAM1	14	Opc_1
GO:0007156	homophilic cell adhesion via plasma membrane adhesion molecules	9/338	168/18670	0.00359154	0.0661247	0.0562493	CDH13/CDH20/CDH4/DSCAM/DSCAML1/IGSF21/IGSF9B/PALLD/PTPRT	9	Opc_1
GO:0014897	striated muscle hypertrophy	7/338	109/18670	0.00369104	0.0676404	0.0575386	ADRA1A/AKAP13/ATP2B4/HDAC4/PRKCA/SMAD3/TIAM1	7	Opc_1
GO:0046777	protein autophosphorylation	11/338	235/18670	0.00382727	0.0698123	0.0593861	ALK/BCR/EEF2K/EGFR/EPHB1/FGFR1/FYN/PEAK1/PRKG2/TAOK3/TEK	11	Opc_1
GO:0006836	neurotransmitter transport	12/338	270/18670	0.00390878	0.0706553	0.0601032	ABAT/ADRA1A/CACNA1D/CASK/GAD1/NOS1/PTPRN2/SLC1A1/SLC6A1/SYN3/SYT17/TRIM9	12	Opc_1
GO:0090330	regulation of platelet aggregation	3/338	18/18670	0.00392178	0.0706553	0.0601032	ABAT/PRKCA/UBASH3B	3	Opc_1
GO:0019229	regulation of vasoconstriction	5/338	58/18670	0.00394616	0.0706553	0.0601032	ADRA1A/ARHGAP42/ASIC2/DOCK5/EGFR	5	Opc_1
GO:0035418	protein localization to synapse	6/338	83/18670	0.00395008	0.0706553	0.0601032	ASIC2/CACNG4/CACNG5/GPC6/MAPT/SHISA6	6	Opc_1
GO:0072503	cellular divalent inorganic cation homeostasis	18/338	493/18670	0.00398643	0.0706553	0.0601032	ADCY8/ADRA1A/ATP13A4/ATP2B4/ATP2C2/CACNA1A/CACNA1D/CHD7/DISC1/FYN/GALR1/ITPR2/NOS1/PLCE1/SLC24A3/SLC8A3/SMAD3/UBASH3B	18	Opc_1
GO:0035725	sodium ion transmembrane transport	8/338	140/18670	0.00401861	0.0706553	0.0601032	ASIC2/ATP2B4/HECW1/NEDD4/NOS1/SCN9A/SLC24A3/SLC8A3	8	Opc_1
GO:0060078	regulation of postsynaptic membrane potential	8/338	140/18670	0.00401861	0.0706553	0.0601032	ABAT/GRID1/GRID2/GRIK1/GRIK3/GRIK4/IGSF9B/NLGN4X	8	Opc_1
GO:0097553	calcium ion transmembrane import into cytosol	8/338	140/18670	0.00401861	0.0706553	0.0601032	ATP2B4/CHD7/FYN/ITPR2/NOS1/PLCE1/SLC8A3/UBASH3B	8	Opc_1
GO:0006937	regulation of muscle contraction	9/338	171/18670	0.00403488	0.0706553	0.0601032	ABAT/ADRA1A/ARHGAP42/DOCK5/HDAC4/KCNMA1/NOS1/PLCE1/SLC8A3	9	Opc_1
GO:0014896	muscle hypertrophy	7/338	111/18670	0.00408085	0.071144	0.060519	ADRA1A/AKAP13/ATP2B4/HDAC4/PRKCA/SMAD3/TIAM1	7	Opc_1
GO:0009100	glycoprotein metabolic process	16/338	419/18670	0.00423823	0.0734122	0.0624485	ADAMTS9/CHST11/CHST9/COL11A1/CSGALNACT1/GALNT10/GALNT13/HS6ST2/LARGE1/ST6GAL1/SULF2/TCF7L2/TRAK1/UST/VCAN/XYLT1	16	Opc_1
GO:0097755	positive regulation of blood vessel diameter	5/338	59/18670	0.00424889	0.0734122	0.0624485	ARHGAP42/DOCK5/EGFR/KCNMA1/NOS1	5	Opc_1
GO:0061448	connective tissue development	12/338	273/18670	0.00426685	0.0734122	0.0624485	BMP7/CHST11/COL11A1/CSGALNACT1/FGFR1/MATN2/PRRX1/SMAD3/SOX6/SULF2/ZBTB16/ZEB1	12	Opc_1
GO:0007431	salivary gland development	4/338	37/18670	0.00435143	0.0742192	0.0631349	BMP7/EGFR/FGFR1/NTN4	4	Opc_1
GO:0021587	cerebellum morphogenesis	4/338	37/18670	0.00435143	0.0742192	0.0631349	DAB1/GRID2/OPHN1/RORA	4	Opc_1
GO:0038127	ERBB signaling pathway	8/338	142/18670	0.00437744	0.074341	0.0632385	CDH13/EGFR/HIP1/NRG2/PLCE1/PRKCA/PTPRJ/SHC3	8	Opc_1
GO:0006813	potassium ion transport	11/338	240/18670	0.00448025	0.0757546	0.064441	ABCC8/CACNA1D/DPP6/KCNAB1/KCND3/KCNIP1/KCNMA1/NEDD4/NOS1/SLC24A3/WWP2	11	Opc_1
GO:0051893	regulation of focal adhesion assembly	5/338	60/18670	0.00456781	0.0757546	0.064441	MACF1/PEAK1/PTPRJ/SMAD3/TEK	5	Opc_1
GO:0090109	regulation of cell-substrate junction assembly	5/338	60/18670	0.00456781	0.0757546	0.064441	MACF1/PEAK1/PTPRJ/SMAD3/TEK	5	Opc_1
GO:0150116	regulation of cell-substrate junction organization	5/338	60/18670	0.00456781	0.0757546	0.064441	MACF1/PEAK1/PTPRJ/SMAD3/TEK	5	Opc_1
GO:0030073	insulin secretion	10/338	207/18670	0.00458603	0.0757546	0.064441	ABAT/ABCC8/ADCY8/CACNA1A/CACNA1D/ITPR2/PRKCA/PTPRN2/TCF7L2/TIAM1	10	Opc_1
GO:0002076	osteoblast development	3/338	19/18670	0.00459527	0.0757546	0.064441	HDAC4/LIMD1/SMAD3	3	Opc_1
GO:0021533	cell differentiation in hindbrain	3/338	19/18670	0.00459527	0.0757546	0.064441	GRID2/OPHN1/RORA	3	Opc_1
GO:0014052	regulation of gamma-aminobutyric acid secretion	2/338	6/18670	0.00467142	0.0760553	0.0646968	ABAT/SLC6A1	2	Opc_1
GO:1900454	positive regulation of long-term synaptic depression	2/338	6/18670	0.00467142	0.0760553	0.0646968	ADCY8/GRID2	2	Opc_1
GO:1905274	regulation of modification of postsynaptic actin cytoskeleton	2/338	6/18670	0.00467142	0.0760553	0.0646968	CTTNBP2/TIAM1	2	Opc_1
GO:0050796	regulation of insulin secretion	9/338	176/18670	0.00486772	0.0782809	0.06659	ABAT/ABCC8/ADCY8/CACNA1A/CACNA1D/ITPR2/PRKCA/TCF7L2/TIAM1	9	Opc_1
GO:0051897	positive regulation of protein kinase B signaling	9/338	176/18670	0.00486772	0.0782809	0.06659	EGFR/FGFR1/FYN/HIP1/NRG2/PTPRJ/SEMA5A/TCF7L2/TEK	9	Opc_1
GO:0060401	cytosolic calcium ion transport	9/338	176/18670	0.00486772	0.0782809	0.06659	ADRA1A/ATP2B4/CHD7/FYN/ITPR2/NOS1/PLCE1/SLC8A3/UBASH3B	9	Opc_1
GO:0010631	epithelial cell migration	14/338	352/18670	0.00511745	0.0819624	0.0697217	ADAMTS9/CDH13/DOCK1/DOCK5/FERMT1/FGFR1/GPI/KANK1/MACF1/PLPP3/PRKCA/PTPRG/SEMA5A/TEK	14	Opc_1
GO:0051961	negative regulation of nervous system development	13/338	316/18670	0.0052108	0.0830265	0.0706269	ASAP1/BMP7/DAB1/DCC/KANK1/NTN1/NTRK3/PTPRG/RFX4/SEMA3E/SEMA5A/TNR/ZHX2	13	Opc_1
GO:0032835	glomerulus development	5/338	62/18670	0.00525613	0.0830265	0.0706269	BMP7/MTSS1/PLCE1/SULF2/TEK	5	Opc_1
GO:0106027	neuron projection organization	6/338	88/18670	0.00526228	0.0830265	0.0706269	ARMCX5-GPRASP2/EEF2K/EPHB1/FYN/TANC1/TIAM1	6	Opc_1
GO:0043114	regulation of vascular permeability	4/338	39/18670	0.00526818	0.0830265	0.0706269	AKAP12/BCR/PTPRJ/TEK	4	Opc_1
GO:0098698	postsynaptic specialization assembly	3/338	20/18670	0.00533447	0.0837362	0.0712306	GRID2/IL1RAP/NTRK3	3	Opc_1
GO:0048736	appendage development	9/338	179/18670	0.005428	0.0841982	0.0716236	BMP7/CHD7/CHST11/FGFR1/GNA12/KAT2B/PRRX1/SMOC1/ZBTB16	9	Opc_1
GO:0060173	limb development	9/338	179/18670	0.005428	0.0841982	0.0716236	BMP7/CHD7/CHST11/FGFR1/GNA12/KAT2B/PRRX1/SMOC1/ZBTB16	9	Opc_1
GO:1903034	regulation of response to wounding	9/338	179/18670	0.005428	0.0841982	0.0716236	ABAT/CASK/KANK1/NTRK3/PLPP3/PRKCA/SMAD3/TNR/UBASH3B	9	Opc_1
GO:0090132	epithelium migration	14/338	355/18670	0.00550497	0.0850572	0.0723543	ADAMTS9/CDH13/DOCK1/DOCK5/FERMT1/FGFR1/GPI/KANK1/MACF1/PLPP3/PRKCA/PTPRG/SEMA5A/TEK	14	Opc_1
GO:0007204	positive regulation of cytosolic calcium ion concentration	13/338	319/18670	0.00562987	0.0866472	0.0737068	ADCY8/ADRA1A/ATP2B4/CACNA1A/CACNA1D/CHD7/FYN/GALR1/ITPR2/NOS1/PLCE1/SLC8A3/UBASH3B	13	Opc_1
GO:0032409	regulation of transporter activity	12/338	283/18670	0.00565459	0.0866891	0.0737425	CACNA1D/CACNG4/CACNG5/GSG1L/HECW1/KCNAB1/NEDD4/NOS1/SGK1/SHISA6/SHISA9/WWP2	12	Opc_1
GO:0010959	regulation of metal ion transport	15/338	394/18670	0.00568708	0.0868492	0.0738787	ATP2B4/ATP2C2/CACNA1D/CASK/CHD7/DPP6/FYN/HECW1/KCNAB1/KCNIP1/NEDD4/NKAIN3/NOS1/UBASH3B/WWP2	15	Opc_1
GO:0051480	regulation of cytosolic calcium ion concentration	14/338	357/18670	0.0057762	0.0878696	0.0747467	ADCY8/ADRA1A/ATP2B4/CACNA1A/CACNA1D/CHD7/FYN/GALR1/ITPR2/NOS1/PLCE1/SLC8A3/SMAD3/UBASH3B	14	Opc_1
GO:0072593	reactive oxygen species metabolic process	12/338	284/18670	0.00581106	0.0880599	0.0749085	ATP2B4/BCR/BMP7/EGFR/FYN/HDAC4/MAPT/NOS1/PID1/PXDN/RORA/SMAD3	12	Opc_1
GO:1901379	regulation of potassium ion transmembrane transport	6/338	90/18670	0.00586757	0.0885756	0.0753473	CACNA1D/DPP6/KCNAB1/KCNIP1/NEDD4/WWP2	6	Opc_1
GO:0006816	calcium ion transport	16/338	434/18670	0.0059015	0.0887477	0.0754936	ADRA1A/ATP2B4/ATP2C2/CACNA1A/CACNA1D/CACNG4/CACNG5/CASK/CHD7/FYN/ITPR2/NOS1/PLCE1/SLC24A3/SLC8A3/UBASH3B	16	Opc_1
GO:0008037	cell recognition	10/338	215/18670	0.00595953	0.0890216	0.0757266	CSGALNACT1/DSCAM/DSCAML1/EPHB1/NRCAM/NTM/OPCML/PALLD/SEMA5A/VCAN	10	Opc_1
GO:0021697	cerebellar cortex formation	3/338	21/18670	0.00614104	0.0890216	0.0757266	GRID2/OPHN1/RORA	3	Opc_1
GO:0032332	positive regulation of chondrocyte differentiation	3/338	21/18670	0.00614104	0.0890216	0.0757266	SMAD3/SOX6/ZBTB16	3	Opc_1
GO:0061003	positive regulation of dendritic spine morphogenesis	3/338	21/18670	0.00614104	0.0890216	0.0757266	ARMCX5-GPRASP2/EEF2K/TIAM1	3	Opc_1
GO:0001503	ossification	15/338	398/18670	0.00622264	0.0890216	0.0757266	BMP7/COL11A1/CSGALNACT1/EGFR/HDAC4/LIMD1/NELL1/SMAD3/SMOC1/TEK/VCAN/WWOX/XYLT1/ZBTB16/ZHX3	15	Opc_1
GO:0021575	hindbrain morphogenesis	4/338	41/18670	0.00630585	0.0890216	0.0757266	DAB1/GRID2/OPHN1/RORA	4	Opc_1
GO:0085029	extracellular matrix assembly	4/338	41/18670	0.00630585	0.0890216	0.0757266	ANTXR1/NTN4/PXDN/SMAD3	4	Opc_1
GO:0071805	potassium ion transmembrane transport	10/338	217/18670	0.00634846	0.0890216	0.0757266	ABCC8/CACNA1D/DPP6/KCNAB1/KCND3/KCNIP1/KCNMA1/NEDD4/SLC24A3/WWP2	10	Opc_1
GO:0090130	tissue migration	14/338	361/18670	0.00635087	0.0890216	0.0757266	ADAMTS9/CDH13/DOCK1/DOCK5/FERMT1/FGFR1/GPI/KANK1/MACF1/PLPP3/PRKCA/PTPRG/SEMA5A/TEK	14	Opc_1
GO:0006477	protein sulfation	2/338	7/18670	0.00646198	0.0890216	0.0757266	TPST1/UST	2	Opc_1
GO:0007196	adenylate cyclase-inhibiting G protein-coupled glutamate receptor signaling pathway	2/338	7/18670	0.00646198	0.0890216	0.0757266	GRIK3/GRM7	2	Opc_1
GO:0014832	urinary bladder smooth muscle contraction	2/338	7/18670	0.00646198	0.0890216	0.0757266	ATP2B4/KCNMA1	2	Opc_1
GO:0014848	urinary tract smooth muscle contraction	2/338	7/18670	0.00646198	0.0890216	0.0757266	ATP2B4/KCNMA1	2	Opc_1
GO:0021684	cerebellar granular layer formation	2/338	7/18670	0.00646198	0.0890216	0.0757266	GRID2/OPHN1	2	Opc_1
GO:0021707	cerebellar granule cell differentiation	2/338	7/18670	0.00646198	0.0890216	0.0757266	GRID2/OPHN1	2	Opc_1
GO:0033564	anterior/posterior axon guidance	2/338	7/18670	0.00646198	0.0890216	0.0757266	DCC/NTN1	2	Opc_1
GO:0045906	negative regulation of vasoconstriction	2/338	7/18670	0.00646198	0.0890216	0.0757266	ARHGAP42/DOCK5	2	Opc_1
GO:0048752	semicircular canal morphogenesis	2/338	7/18670	0.00646198	0.0890216	0.0757266	CHD7/ZEB1	2	Opc_1
GO:0048842	positive regulation of axon extension involved in axon guidance	2/338	7/18670	0.00646198	0.0890216	0.0757266	DSCAM/SEMA5A	2	Opc_1
GO:0060073	micturition	2/338	7/18670	0.00646198	0.0890216	0.0757266	ADRA1A/KCNMA1	2	Opc_1
GO:0097151	positive regulation of inhibitory postsynaptic potential	2/338	7/18670	0.00646198	0.0890216	0.0757266	ABAT/IGSF9B	2	Opc_1
GO:0098828	modulation of inhibitory postsynaptic potential	2/338	7/18670	0.00646198	0.0890216	0.0757266	ABAT/IGSF9B	2	Opc_1
GO:0098943	neurotransmitter receptor transport, postsynaptic endosome to lysosome	2/338	7/18670	0.00646198	0.0890216	0.0757266	CACNG4/CACNG5	2	Opc_1
GO:1903997	positive regulation of non-membrane spanning protein tyrosine kinase activity	2/338	7/18670	0.00646198	0.0890216	0.0757266	ADRA1A/FYN	2	Opc_1
GO:0001654	eye development	14/338	362/18670	0.00650147	0.0891403	0.0758276	ATP2B4/BMP7/CHD7/CRB1/DSCAM/EGFR/EPHB1/MEGF11/NTRK3/SIPA1L3/SMAD3/SMOC1/ZEB1/ZHX2	14	Opc_1
GO:0006814	sodium ion transport	10/338	218/18670	0.00655018	0.0891403	0.0758276	ASIC2/ATP2B4/HECW1/NEDD4/NKAIN3/NOS1/SCN9A/SGK1/SLC24A3/SLC8A3	10	Opc_1
GO:0019722	calcium-mediated signaling	10/338	218/18670	0.00655018	0.0891403	0.0758276	ATP2B4/CAMTA1/CDH13/EGFR/HDAC4/MAPT/NOS1/PLCE1/PTPRJ/SGCD	10	Opc_1
GO:0019932	second-messenger-mediated signaling	16/338	439/18670	0.00656109	0.0891403	0.0758276	ADCY8/ADRA1A/AKAP13/ATP2B4/CAMTA1/CDH13/EGFR/GALR1/HDAC4/ITPR2/MAPT/NOS1/PLCE1/PRKCA/PTPRJ/SGCD	16	Opc_1
GO:0043087	regulation of GTPase activity	17/338	479/18670	0.00666992	0.0899983	0.0765574	AGAP1/ARHGAP10/ARHGAP22/ARHGAP31/ARHGAP42/ASAP1/BCR/DOCK1/DOCK5/NTRK3/OPHN1/PTPRN2/RGS7/RIN2/SIPA1L3/SRGAP3/TIAM1	17	Opc_1
GO:0070838	divalent metal ion transport	17/338	479/18670	0.00666992	0.0899983	0.0765574	ADRA1A/ATP2B4/ATP2C2/CACNA1A/CACNA1D/CACNG4/CACNG5/CASK/CHD7/FYN/ITPR2/NOS1/PLCE1/SLC24A3/SLC8A3/TMEM163/UBASH3B	17	Opc_1
GO:0030517	negative regulation of axon extension	4/338	42/18670	0.00687206	0.0924092	0.0786083	NTN1/SEMA3E/SEMA5A/TNR	4	Opc_1
GO:0035024	negative regulation of Rho protein signal transduction	3/338	22/18670	0.00701651	0.0940308	0.0799877	ADRA1A/ARHGAP42/KANK1	3	Opc_1
GO:0150063	visual system development	14/338	366/18670	0.00713268	0.0952636	0.0810364	ATP2B4/BMP7/CHD7/CRB1/DSCAM/EGFR/EPHB1/MEGF11/NTRK3/SIPA1L3/SMAD3/SMOC1/ZEB1/ZHX2	14	Opc_1
GO:1902414	protein localization to cell junction	6/338	94/18670	0.00722816	0.0962127	0.0818437	ASIC2/CACNG4/CACNG5/GPC6/MAPT/SHISA6	6	Opc_1
GO:0010863	positive regulation of phospholipase C activity	4/338	43/18670	0.00747089	0.0987762	0.0840244	ADRA1A/EGFR/FGFR1/NTRK3	4	Opc_1
GO:0031279	regulation of cyclase activity	4/338	43/18670	0.00747089	0.0987762	0.0840244	CACNA1D/GALR1/GRM7/NOS1	4	Opc_1
GO:0043406	positive regulation of MAP kinase activity	11/338	258/18670	0.00759485	0.100079	0.0851329	AKAP13/ALK/EGFR/FGFR1/GHR/MAP3K1/NTRK3/PLCE1/TAOK3/TENM1/TIAM1	11	Opc_1
GO:0072511	divalent inorganic cation transport	17/338	486/18670	0.00765551	0.100542	0.0855268	ADRA1A/ATP2B4/ATP2C2/CACNA1A/CACNA1D/CACNG4/CACNG5/CASK/CHD7/FYN/ITPR2/NOS1/PLCE1/SLC24A3/SLC8A3/TMEM163/UBASH3B	17	Opc_1
GO:0030326	embryonic limb morphogenesis	7/338	125/18670	0.0077436	0.100693	0.0856554	BMP7/CHD7/CHST11/FGFR1/GNA12/PRRX1/ZBTB16	7	Opc_1
GO:0035113	embryonic appendage morphogenesis	7/338	125/18670	0.0077436	0.100693	0.0856554	BMP7/CHD7/CHST11/FGFR1/GNA12/PRRX1/ZBTB16	7	Opc_1
GO:0050918	positive chemotaxis	5/338	68/18670	0.00775719	0.100693	0.0856554	CDH13/NTRK3/PTPRJ/SEMA5A/SMAD3	5	Opc_1
GO:0050768	negative regulation of neurogenesis	12/338	295/18670	0.00776924	0.100693	0.0856554	ASAP1/BMP7/DAB1/DCC/KANK1/NTN1/NTRK3/PTPRG/SEMA3E/SEMA5A/TNR/ZHX2	12	Opc_1
GO:0036293	response to decreased oxygen levels	14/338	370/18670	0.00781184	0.100914	0.0858426	ABAT/ARNT2/BMP7/EEF2K/HIF3A/ITPR2/KCNMA1/LIMD1/MALAT1/NOS1/RORA/SLC8A3/SMAD3/TEK	14	Opc_1
GO:0043271	negative regulation of ion transport	8/338	157/18670	0.00791129	0.101864	0.0866514	ABAT/BEST3/GRM7/HECW1/KCNAB1/NEDD4/NOS1/PRKG2	8	Opc_1
GO:0060445	branching involved in salivary gland morphogenesis	3/338	23/18670	0.00796223	0.102001	0.0867673	BMP7/FGFR1/NTN4	3	Opc_1
GO:0048880	sensory system development	14/338	371/18670	0.00798941	0.102001	0.0867673	ATP2B4/BMP7/CHD7/CRB1/DSCAM/EGFR/EPHB1/MEGF11/NTRK3/SIPA1L3/SMAD3/SMOC1/ZEB1/ZHX2	14	Opc_1
GO:0032412	regulation of ion transmembrane transporter activity	11/338	260/18670	0.00802509	0.102001	0.0867673	CACNA1D/CACNG4/CACNG5/GSG1L/HECW1/KCNAB1/NEDD4/NOS1/SHISA6/SHISA9/WWP2	11	Opc_1
GO:0045667	regulation of osteoblast differentiation	7/338	126/18670	0.00807564	0.102001	0.0867673	BMP7/HDAC4/LIMD1/NELL1/SMAD3/SMOC1/ZHX3	7	Opc_1
GO:0010463	mesenchymal cell proliferation	4/338	44/18670	0.00810309	0.102001	0.0867673	BMP7/FGFR1/PRRX1/ZEB1	4	Opc_1
GO:1902667	regulation of axon guidance	4/338	44/18670	0.00810309	0.102001	0.0867673	DSCAM/SEMA3E/SEMA5A/ZSWIM5	4	Opc_1
GO:1903539	protein localization to postsynaptic membrane	4/338	44/18670	0.00810309	0.102001	0.0867673	CACNG4/CACNG5/GPC6/SHISA6	4	Opc_1
GO:0060996	dendritic spine development	6/338	97/18670	0.00838848	0.103847	0.088338	ARMCX5-GPRASP2/ASAP1/DISC1/EEF2K/EPHB1/TIAM1	6	Opc_1
GO:0048839	inner ear development	9/338	192/18670	0.00845315	0.103847	0.088338	BCR/CHD7/COL11A1/FGFR1/ITGA8/NTN1/NTRK3/PRRX1/ZEB1	9	Opc_1
GO:0010616	negative regulation of cardiac muscle adaptation	2/338	8/18670	0.00851335	0.103847	0.088338	ATP2B4/SMAD3	2	Opc_1
GO:0060179	male mating behavior	2/338	8/18670	0.00851335	0.103847	0.088338	HDAC4/NCOA1	2	Opc_1
GO:0070459	prolactin secretion	2/338	8/18670	0.00851335	0.103847	0.088338	ABAT/EGFR	2	Opc_1
GO:0072386	plus-end-directed organelle transport along microtubule	2/338	8/18670	0.00851335	0.103847	0.088338	KIF13A/MAPT	2	Opc_1
GO:0099159	regulation of modification of postsynaptic structure	2/338	8/18670	0.00851335	0.103847	0.088338	CTTNBP2/TIAM1	2	Opc_1
GO:1902669	positive regulation of axon guidance	2/338	8/18670	0.00851335	0.103847	0.088338	DSCAM/SEMA5A	2	Opc_1
GO:1903243	negative regulation of cardiac muscle hypertrophy in response to stress	2/338	8/18670	0.00851335	0.103847	0.088338	ATP2B4/SMAD3	2	Opc_1
GO:1903995	regulation of non-membrane spanning protein tyrosine kinase activity	2/338	8/18670	0.00851335	0.103847	0.088338	ADRA1A/FYN	2	Opc_1
GO:1900274	regulation of phospholipase C activity	4/338	45/18670	0.00876939	0.10664	0.0907139	ADRA1A/EGFR/FGFR1/NTRK3	4	Opc_1
GO:0030203	glycosaminoglycan metabolic process	8/338	160/18670	0.00882045	0.106931	0.0909614	CHST11/CHST9/CSGALNACT1/GPC6/HS6ST2/UST/VCAN/XYLT1	8	Opc_1
GO:0036315	cellular response to sterol	3/338	24/18670	0.0089794	0.108524	0.0923165	GRAMD1B/GRAMD1C/RORA	3	Opc_1
GO:1902115	regulation of organelle assembly	9/338	194/18670	0.00901383	0.108607	0.092387	AKAP13/ASAP1/C10orf90/CDKL1/GPSM2/GRID2/IL1RAP/KAT2B/NTRK3	9	Opc_1
GO:2000377	regulation of reactive oxygen species metabolic process	9/338	195/18670	0.00930452	0.111768	0.0950757	ATP2B4/BCR/BMP7/EGFR/FYN/HDAC4/MAPT/PID1/SMAD3	9	Opc_1
GO:0045776	negative regulation of blood pressure	4/338	46/18670	0.00947047	0.113415	0.0964773	ABAT/ADRA1A/ARHGAP42/NOS1	4	Opc_1
GO:0038034	signal transduction in absence of ligand	5/338	72/18670	0.00982291	0.116925	0.099463	DCC/EYA2/FGFR1/FYN/WWOX	5	Opc_1
GO:0097192	extrinsic apoptotic signaling pathway in absence of ligand	5/338	72/18670	0.00982291	0.116925	0.099463	DCC/EYA2/FGFR1/FYN/WWOX	5	Opc_1
GO:0022898	regulation of transmembrane transporter activity	11/338	268/18670	0.00993857	0.117692	0.100115	CACNA1D/CACNG4/CACNG5/GSG1L/HECW1/KCNAB1/NEDD4/NOS1/SHISA6/SHISA9/WWP2	11	Opc_1
GO:0042176	regulation of protein catabolic process	14/338	381/18670	0.00994706	0.117692	0.100115	CLEC16A/DISC1/EGFR/FHIT/FYN/GNA12/HECW1/NEDD4/NELL1/OPHN1/SH3D19/SMAD3/TIMP3/WWP2	14	Opc_1
GO:0034110	regulation of homotypic cell-cell adhesion	3/338	25/18670	0.0100691	0.117722	0.100141	ABAT/PRKCA/UBASH3B	3	Opc_1
GO:0050927	positive regulation of positive chemotaxis	3/338	25/18670	0.0100691	0.117722	0.100141	CDH13/NTRK3/SMAD3	3	Opc_1
GO:0051894	positive regulation of focal adhesion assembly	3/338	25/18670	0.0100691	0.117722	0.100141	PTPRJ/SMAD3/TEK	3	Opc_1
GO:1904861	excitatory synapse assembly	3/338	25/18670	0.0100691	0.117722	0.100141	GRID2/IL1RAP/NTRK3	3	Opc_1
GO:0021695	cerebellar cortex development	4/338	47/18670	0.010207	0.118281	0.100617	GRID2/OPHN1/RORA/SEZ6L	4	Opc_1
GO:0062237	protein localization to postsynapse	4/338	47/18670	0.010207	0.118281	0.100617	CACNG4/CACNG5/GPC6/SHISA6	4	Opc_1
GO:2001239	regulation of extrinsic apoptotic signaling pathway in absence of ligand	4/338	47/18670	0.010207	0.118281	0.100617	EYA2/FGFR1/FYN/WWOX	4	Opc_1
GO:0050954	sensory perception of mechanical stimulus	8/338	165/18670	0.0105063	0.121392	0.103263	ASIC2/CACNA1D/CHD7/COL11A1/FGFR1/FYN/GRM7/NAV2	8	Opc_1
GO:0003056	regulation of vascular smooth muscle contraction	2/338	9/18670	0.0108156	0.121921	0.103713	ARHGAP42/DOCK5	2	Opc_1
GO:0014051	gamma-aminobutyric acid secretion	2/338	9/18670	0.0108156	0.121921	0.103713	ABAT/SLC6A1	2	Opc_1
GO:0019227	neuronal action potential propagation	2/338	9/18670	0.0108156	0.121921	0.103713	NRCAM/NTRK3	2	Opc_1
GO:0021683	cerebellar granular layer morphogenesis	2/338	9/18670	0.0108156	0.121921	0.103713	GRID2/OPHN1	2	Opc_1
GO:0035860	glial cell-derived neurotrophic factor receptor signaling pathway	2/338	9/18670	0.0108156	0.121921	0.103713	GFRA1/SULF2	2	Opc_1
GO:0060693	regulation of branching involved in salivary gland morphogenesis	2/338	9/18670	0.0108156	0.121921	0.103713	FGFR1/NTN4	2	Opc_1
GO:0060872	semicircular canal development	2/338	9/18670	0.0108156	0.121921	0.103713	CHD7/ZEB1	2	Opc_1
GO:0098870	action potential propagation	2/338	9/18670	0.0108156	0.121921	0.103713	NRCAM/NTRK3	2	Opc_1
GO:0090288	negative regulation of cellular response to growth factor stimulus	8/338	166/18670	0.0108703	0.121921	0.103713	CASK/CHST11/EPN2/LDLRAD4/NEDD4/SMAD3/SULF2/VWC2	8	Opc_1
GO:0002063	chondrocyte development	4/338	48/18670	0.0109797	0.121921	0.103713	CHST11/COL11A1/MATN2/SULF2	4	Opc_1
GO:0035272	exocrine system development	4/338	48/18670	0.0109797	0.121921	0.103713	BMP7/EGFR/FGFR1/NTN4	4	Opc_1
GO:0051145	smooth muscle cell differentiation	5/338	74/18670	0.0109853	0.121921	0.103713	ITGA8/MRTFA/MRTFB/OLFM2/ZEB1	5	Opc_1
GO:0060998	regulation of dendritic spine development	5/338	74/18670	0.0109853	0.121921	0.103713	ARMCX5-GPRASP2/ASAP1/DISC1/EEF2K/TIAM1	5	Opc_1
GO:0099601	regulation of neurotransmitter receptor activity	5/338	74/18670	0.0109853	0.121921	0.103713	CACNG4/CACNG5/GSG1L/SHISA6/SHISA9	5	Opc_1
GO:0009101	glycoprotein biosynthetic process	13/338	348/18670	0.0112274	0.122591	0.104282	CHST11/CHST9/CSGALNACT1/GALNT10/GALNT13/HS6ST2/LARGE1/ST6GAL1/TCF7L2/TRAK1/UST/VCAN/XYLT1	13	Opc_1
GO:0035640	exploration behavior	3/338	26/18670	0.0112323	0.122591	0.104282	ABAT/GAD1/TNR	3	Opc_1
GO:0050926	regulation of positive chemotaxis	3/338	26/18670	0.0112323	0.122591	0.104282	CDH13/NTRK3/SMAD3	3	Opc_1
GO:0060074	synapse maturation	3/338	26/18670	0.0112323	0.122591	0.104282	DISC1/IGSF21/SEZ6L	3	Opc_1
GO:0071711	basement membrane organization	3/338	26/18670	0.0112323	0.122591	0.104282	FERMT1/NTN4/PXDN	3	Opc_1
GO:0150117	positive regulation of cell-substrate junction organization	3/338	26/18670	0.0112323	0.122591	0.104282	PTPRJ/SMAD3/TEK	3	Opc_1
GO:0050921	positive regulation of chemotaxis	7/338	135/18670	0.0115531	0.125744	0.106964	CDH13/DSCAM/FGFR1/NTRK3/SEMA5A/SMAD3/TIAM1	7	Opc_1
GO:0001707	mesoderm formation	5/338	75/18670	0.0116002	0.125908	0.107105	BMP7/EYA2/FGFR1/ITGA8/SMAD3	5	Opc_1
GO:0008347	glial cell migration	4/338	49/18670	0.0117891	0.127607	0.108549	DAB1/DISC1/MATN2/TIAM1	4	Opc_1
GO:0021543	pallium development	8/338	169/18670	0.0120182	0.129731	0.110356	ALK/ATP2B4/DAB1/DISC1/EGFR/GNG12/NCOA1/TACC2	8	Opc_1
GO:0042310	vasoconstriction	5/338	76/18670	0.0122381	0.131744	0.112069	ADRA1A/ARHGAP42/ASIC2/DOCK5/EGFR	5	Opc_1
GO:0006022	aminoglycan metabolic process	8/338	170/18670	0.0124199	0.132428	0.112651	CHST11/CHST9/CSGALNACT1/GPC6/HS6ST2/UST/VCAN/XYLT1	8	Opc_1
GO:0007269	neurotransmitter secretion	8/338	170/18670	0.0124199	0.132428	0.112651	ADRA1A/CACNA1D/CASK/GAD1/PTPRN2/SYN3/SYT17/TRIM9	8	Opc_1
GO:0099643	signal release from synapse	8/338	170/18670	0.0124199	0.132428	0.112651	ADRA1A/CACNA1D/CASK/GAD1/PTPRN2/SYN3/SYT17/TRIM9	8	Opc_1
GO:0002026	regulation of the force of heart contraction	3/338	27/18670	0.0124698	0.132428	0.112651	ADRA1A/ATP2B4/NOS1	3	Opc_1
GO:0045932	negative regulation of muscle contraction	3/338	27/18670	0.0124698	0.132428	0.112651	ARHGAP42/DOCK5/KCNMA1	3	Opc_1
GO:0010718	positive regulation of epithelial to mesenchymal transition	4/338	50/18670	0.0126358	0.133431	0.113504	BMP7/SMAD3/TCF7L2/TIAM1	4	Opc_1
GO:0007041	lysosomal transport	6/338	106/18670	0.0126658	0.133431	0.113504	CACNG4/CACNG5/CLEC16A/KIF13A/NEDD4/TRAK1	6	Opc_1
GO:0042136	neurotransmitter biosynthetic process	6/338	106/18670	0.0126658	0.133431	0.113504	ABAT/ATP2B4/GAD1/NOS1/RORA/SMAD3	6	Opc_1
GO:0010634	positive regulation of epithelial cell migration	8/338	171/18670	0.0128315	0.134816	0.114682	DOCK1/DOCK5/FGFR1/GPI/PLPP3/PRKCA/SEMA5A/TEK	8	Opc_1
GO:0048332	mesoderm morphogenesis	5/338	77/18670	0.0128995	0.13517	0.114983	BMP7/EYA2/FGFR1/ITGA8/SMAD3	5	Opc_1
GO:0070482	response to oxygen levels	14/338	394/18670	0.0130347	0.136224	0.11588	ABAT/ARNT2/BMP7/EEF2K/HIF3A/ITPR2/KCNMA1/LIMD1/MALAT1/NOS1/RORA/SLC8A3/SMAD3/TEK	14	Opc_1
GO:0043502	regulation of muscle adaptation	6/338	107/18670	0.0132204	0.137068	0.116598	ADRA1A/ATP2B4/GTF2IRD1/HDAC4/PRKCA/SMAD3	6	Opc_1
GO:0006930	substrate-dependent cell migration, cell extension	2/338	10/18670	0.0133589	0.137068	0.116598	NTN1/OPHN1	2	Opc_1
GO:0007028	cytoplasm organization	2/338	10/18670	0.0133589	0.137068	0.116598	ETV6/ZMIZ1	2	Opc_1
GO:0010749	regulation of nitric oxide mediated signal transduction	2/338	10/18670	0.0133589	0.137068	0.116598	ATP2B4/EGFR	2	Opc_1
GO:0034350	regulation of glial cell apoptotic process	2/338	10/18670	0.0133589	0.137068	0.116598	AKAP12/PRKCA	2	Opc_1
GO:0051956	negative regulation of amino acid transport	2/338	10/18670	0.0133589	0.137068	0.116598	ABAT/GRM7	2	Opc_1
GO:1990416	cellular response to brain-derived neurotrophic factor stimulus	2/338	10/18670	0.0133589	0.137068	0.116598	EEF2K/MAPT	2	Opc_1
GO:0007189	adenylate cyclase-activating G protein-coupled receptor signaling pathway	7/338	139/18670	0.0134033	0.137166	0.116681	ADCY8/ADRA1A/AKAP13/ATP2B4/GALR1/NOS1/PRKCA	7	Opc_1
GO:0045599	negative regulation of fat cell differentiation	4/338	51/18670	0.0135204	0.138006	0.117395	RORA/SMAD3/TRIO/ZFPM2	4	Opc_1
GO:0072347	response to anesthetic	5/338	78/18670	0.0135845	0.138303	0.117648	ABAT/ADCY8/CACNG4/SLC6A1/TIAM1	5	Opc_1
GO:0009065	glutamine family amino acid catabolic process	3/338	28/18670	0.0137822	0.139594	0.118746	ATP2B4/GAD1/NOS1	3	Opc_1
GO:1903792	negative regulation of anion transport	3/338	28/18670	0.0137822	0.139594	0.118746	ABAT/GRM7/PRKG2	3	Opc_1
GO:0016311	dephosphorylation	16/338	478/18670	0.0139949	0.141385	0.120269	CAMTA1/CDC14B/EYA2/PHACTR3/PLPP3/PLPP4/PLPPR1/PTPRE/PTPRG/PTPRJ/PTPRN2/PTPRT/PTPRZ1/SMAD3/TMEM132D/UBASH3B	16	Opc_1
GO:0001666	response to hypoxia	13/338	359/18670	0.0142285	0.143377	0.121964	ABAT/ARNT2/BMP7/HIF3A/ITPR2/KCNMA1/LIMD1/MALAT1/NOS1/RORA/SLC8A3/SMAD3/TEK	13	Opc_1
GO:0006470	protein dephosphorylation	12/338	321/18670	0.0144545	0.145282	0.123585	CAMTA1/CDC14B/EYA2/PHACTR3/PLPP3/PTPRE/PTPRG/PTPRJ/PTPRN2/PTPRT/PTPRZ1/UBASH3B	12	Opc_1
GO:0007263	nitric oxide mediated signal transduction	3/338	29/18670	0.0151702	0.14797	0.125871	ATP2B4/EGFR/NOS1	3	Opc_1
GO:0050974	detection of mechanical stimulus involved in sensory perception	3/338	29/18670	0.0151702	0.14797	0.125871	ASIC2/COL11A1/FYN	3	Opc_1
GO:0070528	protein kinase C signaling	3/338	29/18670	0.0151702	0.14797	0.125871	ADRA1A/AKAP12/SEZ6L	3	Opc_1
GO:0022029	telencephalon cell migration	4/338	53/18670	0.0154053	0.14797	0.125871	DAB1/DISC1/EGFR/TNR	4	Opc_1
GO:0035296	regulation of tube diameter	7/338	143/18670	0.0154571	0.14797	0.125871	ADRA1A/ARHGAP42/ASIC2/DOCK5/EGFR/KCNMA1/NOS1	7	Opc_1
GO:0097746	regulation of blood vessel diameter	7/338	143/18670	0.0154571	0.14797	0.125871	ADRA1A/ARHGAP42/ASIC2/DOCK5/EGFR/KCNMA1/NOS1	7	Opc_1
GO:0031623	receptor internalization	6/338	111/18670	0.0156089	0.14797	0.125871	CACNG4/CACNG5/GSG1L/NEDD4/OPHN1/RAB31	6	Opc_1
GO:0071560	cellular response to transforming growth factor beta stimulus	10/338	249/18670	0.0156591	0.14797	0.125871	CHST11/FERMT1/FYN/ITGA8/LDLRAD4/PARD3/SMAD3/SOX6/WWOX/ZEB1	10	Opc_1
GO:0034109	homotypic cell-cell adhesion	5/338	81/18670	0.0157857	0.14797	0.125871	ABAT/MEGF11/PLPP3/PRKCA/UBASH3B	5	Opc_1
GO:0048708	astrocyte differentiation	5/338	81/18670	0.0157857	0.14797	0.125871	DAB1/EGFR/MAPT/NTRK3/SOX6	5	Opc_1
GO:0099003	vesicle-mediated transport in synapse	9/338	213/18670	0.0158405	0.14797	0.125871	ADRA1A/CACNA1D/CASK/GSG1L/NLGN4X/OPHN1/SYN3/SYT17/TRIM9	9	Opc_1
GO:0035150	regulation of tube size	7/338	144/18670	0.0160037	0.14797	0.125871	ADRA1A/ARHGAP42/ASIC2/DOCK5/EGFR/KCNMA1/NOS1	7	Opc_1
GO:0099149	regulation of postsynaptic neurotransmitter receptor internalization	2/338	11/18670	0.016134	0.14797	0.125871	GSG1L/OPHN1	2	Opc_1
GO:1901660	calcium ion export	2/338	11/18670	0.016134	0.14797	0.125871	ATP2B4/SLC8A3	2	Opc_1
GO:0043279	response to alkaloid	6/338	112/18670	0.0162498	0.14797	0.125871	ABAT/ADCY8/CACNG4/SLC6A1/SPIDR/TIAM1	6	Opc_1
GO:1903510	mucopolysaccharide metabolic process	6/338	112/18670	0.0162498	0.14797	0.125871	CHST11/CHST9/CSGALNACT1/UST/VCAN/XYLT1	6	Opc_1
GO:0045747	positive regulation of Notch signaling pathway	4/338	54/18670	0.0164067	0.14797	0.125871	EPN2/KAT2B/MAML2/ZMIZ1	4	Opc_1
GO:0007605	sensory perception of sound	7/338	145/18670	0.0165638	0.14797	0.125871	ASIC2/CACNA1D/CHD7/COL11A1/FGFR1/GRM7/NAV2	7	Opc_1
GO:0007612	learning	7/338	145/18670	0.0165638	0.14797	0.125871	FYN/NLGN4X/SLC6A1/SLC8A3/SORCS3/TANC1/TNR	7	Opc_1
GO:0021696	cerebellar cortex morphogenesis	3/338	30/18670	0.0166343	0.14797	0.125871	GRID2/OPHN1/RORA	3	Opc_1
GO:0021987	cerebral cortex development	6/338	113/18670	0.0169086	0.14797	0.125871	DAB1/DISC1/EGFR/GNG12/NCOA1/TACC2	6	Opc_1
GO:0042063	gliogenesis	11/338	290/18670	0.0170243	0.14797	0.125871	DAB1/DISC1/EGFR/MAPT/MATN2/NTRK3/PARD3/PTPRZ1/SLC8A3/SOX6/TIAM1	11	Opc_1
GO:0010632	regulation of epithelial cell migration	11/338	291/18670	0.0174179	0.14797	0.125871	ADAMTS9/DOCK1/DOCK5/FGFR1/GPI/MACF1/PLPP3/PRKCA/PTPRG/SEMA5A/TEK	11	Opc_1
GO:0003229	ventricular cardiac muscle tissue development	4/338	55/18670	0.017448	0.14797	0.125871	ADAMTS9/CHD7/COL11A1/ZFPM2	4	Opc_1
GO:0042220	response to cocaine	4/338	55/18670	0.017448	0.14797	0.125871	ABAT/CACNG4/SLC6A1/TIAM1	4	Opc_1
GO:0048016	inositol phosphate-mediated signaling	4/338	55/18670	0.017448	0.14797	0.125871	ATP2B4/CAMTA1/ITPR2/PLCE1	4	Opc_1
GO:0097120	receptor localization to synapse	4/338	55/18670	0.017448	0.14797	0.125871	CACNG4/CACNG5/GPC6/SHISA6	4	Opc_1
GO:0050920	regulation of chemotaxis	9/338	217/18670	0.0176629	0.14797	0.125871	CDH13/DSCAM/FGFR1/NTRK3/SEMA3E/SEMA5A/SMAD3/TIAM1/ZSWIM5	9	Opc_1
GO:0008217	regulation of blood pressure	8/338	182/18670	0.018041	0.14797	0.125871	ABAT/ADRA1A/ARHGAP42/ASIC2/NAV2/NOS1/SGK1/SMAD3	8	Opc_1
GO:0000304	response to singlet oxygen	1/338	1/18670	0.0181039	0.14797	0.125871	FYN	1	Opc_1
GO:0000409	regulation of transcription by galactose	1/338	1/18670	0.0181039	0.14797	0.125871	NCOA1	1	Opc_1
GO:0000411	positive regulation of transcription by galactose	1/338	1/18670	0.0181039	0.14797	0.125871	NCOA1	1	Opc_1
GO:0000431	regulation of transcription from RNA polymerase II promoter by galactose	1/338	1/18670	0.0181039	0.14797	0.125871	NCOA1	1	Opc_1
GO:0000435	positive regulation of transcription from RNA polymerase II promoter by galactose	1/338	1/18670	0.0181039	0.14797	0.125871	NCOA1	1	Opc_1
GO:0001978	regulation of systemic arterial blood pressure by carotid sinus baroreceptor feedback	1/338	1/18670	0.0181039	0.14797	0.125871	ADRA1A	1	Opc_1
GO:0001983	baroreceptor response to increased systemic arterial blood pressure	1/338	1/18670	0.0181039	0.14797	0.125871	ADRA1A	1	Opc_1
GO:0001985	negative regulation of heart rate involved in baroreceptor response to increased systemic arterial blood pressure	1/338	1/18670	0.0181039	0.14797	0.125871	ADRA1A	1	Opc_1
GO:0003026	regulation of systemic arterial blood pressure by aortic arch baroreceptor feedback	1/338	1/18670	0.0181039	0.14797	0.125871	ASIC2	1	Opc_1
GO:0003226	right ventricular compact myocardium morphogenesis	1/338	1/18670	0.0181039	0.14797	0.125871	CHD7	1	Opc_1
GO:0014053	negative regulation of gamma-aminobutyric acid secretion	1/338	1/18670	0.0181039	0.14797	0.125871	ABAT	1	Opc_1
GO:0014886	transition between slow and fast fiber	1/338	1/18670	0.0181039	0.14797	0.125871	GTF2IRD1	1	Opc_1
GO:0019056	modulation by virus of host transcription	1/338	1/18670	0.0181039	0.14797	0.125871	NTRK3	1	Opc_1
GO:0021813	cell-cell adhesion involved in neuronal-glial interactions involved in cerebral cortex radial glia guided migration	1/338	1/18670	0.0181039	0.14797	0.125871	DAB1	1	Opc_1
GO:0021852	pyramidal neuron migration	1/338	1/18670	0.0181039	0.14797	0.125871	DISC1	1	Opc_1
GO:0036255	response to methylamine	1/338	1/18670	0.0181039	0.14797	0.125871	GLDC	1	Opc_1
GO:0044328	canonical Wnt signaling pathway involved in positive regulation of endothelial cell migration	1/338	1/18670	0.0181039	0.14797	0.125871	PLPP3	1	Opc_1
GO:0044329	canonical Wnt signaling pathway involved in positive regulation of cell-cell adhesion	1/338	1/18670	0.0181039	0.14797	0.125871	PLPP3	1	Opc_1
GO:0044330	canonical Wnt signaling pathway involved in positive regulation of wound healing	1/338	1/18670	0.0181039	0.14797	0.125871	PLPP3	1	Opc_1
GO:0048688	negative regulation of sprouting of injured axon	1/338	1/18670	0.0181039	0.14797	0.125871	TNR	1	Opc_1
GO:0048692	negative regulation of axon extension involved in regeneration	1/338	1/18670	0.0181039	0.14797	0.125871	TNR	1	Opc_1
GO:0051886	negative regulation of timing of anagen	1/338	1/18670	0.0181039	0.14797	0.125871	FERMT1	1	Opc_1
GO:0051939	gamma-aminobutyric acid import	1/338	1/18670	0.0181039	0.14797	0.125871	SLC6A1	1	Opc_1
GO:0052026	modulation by symbiont of host transcription	1/338	1/18670	0.0181039	0.14797	0.125871	NTRK3	1	Opc_1
GO:0052312	modulation of transcription in other organism involved in symbiotic interaction	1/338	1/18670	0.0181039	0.14797	0.125871	NTRK3	1	Opc_1
GO:0060060	post-embryonic retina morphogenesis in camera-type eye	1/338	1/18670	0.0181039	0.14797	0.125871	DSCAM	1	Opc_1
GO:0060668	regulation of branching involved in salivary gland morphogenesis by extracellular matrix-epithelial cell signaling	1/338	1/18670	0.0181039	0.14797	0.125871	NTN4	1	Opc_1
GO:0061528	aspartate secretion	1/338	1/18670	0.0181039	0.14797	0.125871	ABAT	1	Opc_1
GO:0061767	negative regulation of lung blood pressure	1/338	1/18670	0.0181039	0.14797	0.125871	SMAD3	1	Opc_1
GO:0061868	hepatic stellate cell migration	1/338	1/18670	0.0181039	0.14797	0.125871	AKAP12	1	Opc_1
GO:0061869	regulation of hepatic stellate cell migration	1/338	1/18670	0.0181039	0.14797	0.125871	AKAP12	1	Opc_1
GO:0061870	positive regulation of hepatic stellate cell migration	1/338	1/18670	0.0181039	0.14797	0.125871	AKAP12	1	Opc_1
GO:0071454	cellular response to anoxia	1/338	1/18670	0.0181039	0.14797	0.125871	EEF2K	1	Opc_1
GO:0090648	response to environmental enrichment	1/338	1/18670	0.0181039	0.14797	0.125871	ALK	1	Opc_1
GO:0098736	negative regulation of the force of heart contraction	1/338	1/18670	0.0181039	0.14797	0.125871	ATP2B4	1	Opc_1
GO:0140196	positive regulation of adenylate cyclase-activating adrenergic receptor signaling pathway involved in heart process	1/338	1/18670	0.0181039	0.14797	0.125871	NOS1	1	Opc_1
GO:1900143	positive regulation of oligodendrocyte apoptotic process	1/338	1/18670	0.0181039	0.14797	0.125871	AKAP12	1	Opc_1
GO:1903248	regulation of citrulline biosynthetic process	1/338	1/18670	0.0181039	0.14797	0.125871	ATP2B4	1	Opc_1
GO:1903249	negative regulation of citrulline biosynthetic process	1/338	1/18670	0.0181039	0.14797	0.125871	ATP2B4	1	Opc_1
GO:1903442	response to lipoic acid	1/338	1/18670	0.0181039	0.14797	0.125871	GLDC	1	Opc_1
GO:1903465	positive regulation of mitotic cell cycle DNA replication	1/338	1/18670	0.0181039	0.14797	0.125871	FGFR1	1	Opc_1
GO:1903712	cysteine transmembrane transport	1/338	1/18670	0.0181039	0.14797	0.125871	SLC1A1	1	Opc_1
GO:1904266	regulation of Schwann cell chemotaxis	1/338	1/18670	0.0181039	0.14797	0.125871	TIAM1	1	Opc_1
GO:1904268	positive regulation of Schwann cell chemotaxis	1/338	1/18670	0.0181039	0.14797	0.125871	TIAM1	1	Opc_1
GO:1904448	regulation of aspartate secretion	1/338	1/18670	0.0181039	0.14797	0.125871	ABAT	1	Opc_1
GO:1904450	positive regulation of aspartate secretion	1/338	1/18670	0.0181039	0.14797	0.125871	ABAT	1	Opc_1
GO:1904766	negative regulation of macroautophagy by TORC1 signaling	1/338	1/18670	0.0181039	0.14797	0.125871	CLEC16A	1	Opc_1
GO:1905430	cellular response to glycine	1/338	1/18670	0.0181039	0.14797	0.125871	FYN	1	Opc_1
GO:1905687	regulation of diacylglycerol kinase activity	1/338	1/18670	0.0181039	0.14797	0.125871	MAPT	1	Opc_1
GO:1905689	positive regulation of diacylglycerol kinase activity	1/338	1/18670	0.0181039	0.14797	0.125871	MAPT	1	Opc_1
GO:1990256	signal clustering	1/338	1/18670	0.0181039	0.14797	0.125871	SEMA5A	1	Opc_1
GO:1990751	Schwann cell chemotaxis	1/338	1/18670	0.0181039	0.14797	0.125871	TIAM1	1	Opc_1
GO:2000283	negative regulation of cellular amino acid biosynthetic process	1/338	1/18670	0.0181039	0.14797	0.125871	ATP2B4	1	Opc_1
GO:2000830	positive regulation of parathyroid hormone secretion	1/338	1/18670	0.0181039	0.14797	0.125871	FGFR1	1	Opc_1
GO:2001203	positive regulation of transforming growth factor-beta secretion	1/338	1/18670	0.0181039	0.14797	0.125871	FERMT1	1	Opc_1
GO:0003299	muscle hypertrophy in response to stress	3/338	31/18670	0.0181747	0.14797	0.125871	ATP2B4/HDAC4/SMAD3	3	Opc_1
GO:0010543	regulation of platelet activation	3/338	31/18670	0.0181747	0.14797	0.125871	ABAT/PRKCA/UBASH3B	3	Opc_1
GO:0014887	cardiac muscle adaptation	3/338	31/18670	0.0181747	0.14797	0.125871	ATP2B4/HDAC4/SMAD3	3	Opc_1
GO:0014898	cardiac muscle hypertrophy in response to stress	3/338	31/18670	0.0181747	0.14797	0.125871	ATP2B4/HDAC4/SMAD3	3	Opc_1
GO:0031572	G2 DNA damage checkpoint	3/338	31/18670	0.0181747	0.14797	0.125871	BABAM2/CDC14B/TAOK3	3	Opc_1
GO:0051955	regulation of amino acid transport	3/338	31/18670	0.0181747	0.14797	0.125871	ABAT/GRM7/SLC6A1	3	Opc_1
GO:0071559	response to transforming growth factor beta	10/338	255/18670	0.0181761	0.14797	0.125871	CHST11/FERMT1/FYN/ITGA8/LDLRAD4/PARD3/SMAD3/SOX6/WWOX/ZEB1	10	Opc_1
GO:0097756	negative regulation of blood vessel diameter	5/338	84/18670	0.0182128	0.14797	0.125871	ADRA1A/ARHGAP42/ASIC2/DOCK5/EGFR	5	Opc_1
GO:0035107	appendage morphogenesis	7/338	148/18670	0.0183272	0.14797	0.125871	BMP7/CHD7/CHST11/FGFR1/GNA12/PRRX1/ZBTB16	7	Opc_1
GO:0035108	limb morphogenesis	7/338	148/18670	0.0183272	0.14797	0.125871	BMP7/CHD7/CHST11/FGFR1/GNA12/PRRX1/ZBTB16	7	Opc_1
GO:0051592	response to calcium ion	7/338	148/18670	0.0183272	0.14797	0.125871	ADCY8/EEF2K/EGFR/KCNMA1/NEDD4/SLC6A1/SYT17	7	Opc_1
GO:0061041	regulation of wound healing	7/338	148/18670	0.0183272	0.14797	0.125871	ABAT/CASK/KANK1/PLPP3/PRKCA/SMAD3/UBASH3B	7	Opc_1
GO:0021885	forebrain cell migration	4/338	56/18670	0.0185296	0.149297	0.127001	DAB1/DISC1/EGFR/TNR	4	Opc_1
GO:0043583	ear development	9/338	219/18670	0.0186294	0.149795	0.127424	BCR/CHD7/COL11A1/FGFR1/ITGA8/NTN1/NTRK3/PRRX1/ZEB1	9	Opc_1
GO:0048592	eye morphogenesis	7/338	149/18670	0.0189433	0.150757	0.128242	BMP7/CRB1/DSCAM/EPHB1/MEGF11/ZEB1/ZHX2	7	Opc_1
GO:0002028	regulation of sodium ion transport	5/338	85/18670	0.0190735	0.150757	0.128242	ATP2B4/HECW1/NEDD4/NKAIN3/NOS1	5	Opc_1
GO:0071902	positive regulation of protein serine/threonine kinase activity	12/338	334/18670	0.0191165	0.150757	0.128242	AKAP13/ALK/ATP2B4/EGFR/FGFR1/GHR/MAP3K1/NTRK3/PLCE1/TAOK3/TENM1/TIAM1	12	Opc_1
GO:0006527	arginine catabolic process	2/338	12/18670	0.0191316	0.150757	0.128242	ATP2B4/NOS1	2	Opc_1
GO:0030208	dermatan sulfate biosynthetic process	2/338	12/18670	0.0191316	0.150757	0.128242	UST/VCAN	2	Opc_1
GO:0060213	positive regulation of nuclear-transcribed mRNA poly(A) tail shortening	2/338	12/18670	0.0191316	0.150757	0.128242	TNRC6A/TNRC6C	2	Opc_1
GO:0090331	negative regulation of platelet aggregation	2/338	12/18670	0.0191316	0.150757	0.128242	ABAT/UBASH3B	2	Opc_1
GO:0098885	modification of postsynaptic actin cytoskeleton	2/338	12/18670	0.0191316	0.150757	0.128242	CTTNBP2/TIAM1	2	Opc_1
GO:1905244	regulation of modification of synaptic structure	2/338	12/18670	0.0191316	0.150757	0.128242	CTTNBP2/TIAM1	2	Opc_1
GO:2000650	negative regulation of sodium ion transmembrane transporter activity	2/338	12/18670	0.0191316	0.150757	0.128242	HECW1/NEDD4	2	Opc_1
GO:0060070	canonical Wnt signaling pathway	12/338	335/18670	0.0195168	0.153202	0.130322	DISC1/EGFR/FERMT1/HECW1/KANK1/LIMD1/PLPP3/SEMA5A/SHISA6/SMAD3/SULF2/TCF7L2	12	Opc_1
GO:0014888	striated muscle adaptation	4/338	57/18670	0.0196519	0.153202	0.130322	ATP2B4/GTF2IRD1/HDAC4/SMAD3	4	Opc_1
GO:0045216	cell-cell junction organization	8/338	185/18670	0.0196923	0.153202	0.130322	CDH13/CDH20/CDH4/NLGN4X/PARD3/PRKCA/SMAD3/TLN2	8	Opc_1
GO:0007613	memory	6/338	117/18670	0.0197276	0.153202	0.130322	ADCY8/ITGA8/MAPT/SGK1/SLC8A3/SORCS3	6	Opc_1
GO:0032228	regulation of synaptic transmission, GABAergic	3/338	32/18670	0.0197918	0.153202	0.130322	ADRA1A/SLC6A1/SYN3	3	Opc_1
GO:0038128	ERBB2 signaling pathway	3/338	32/18670	0.0197918	0.153202	0.130322	EGFR/NRG2/PRKCA	3	Opc_1
GO:0048841	regulation of axon extension involved in axon guidance	3/338	32/18670	0.0197918	0.153202	0.130322	DSCAM/SEMA3E/SEMA5A	3	Opc_1
GO:0061384	heart trabecula morphogenesis	3/338	32/18670	0.0197918	0.153202	0.130322	BMP7/CHD7/TEK	3	Opc_1
GO:0070570	regulation of neuron projection regeneration	3/338	32/18670	0.0197918	0.153202	0.130322	NTRK3/PRRX1/TNR	3	Opc_1
GO:0030308	negative regulation of cell growth	8/338	186/18670	0.0202659	0.156564	0.133182	APBB2/DCC/NTN1/PTPRJ/SEMA3E/SEMA5A/SMAD3/TNR	8	Opc_1
GO:0048593	camera-type eye morphogenesis	6/338	118/18670	0.0204794	0.157904	0.134322	BMP7/DSCAM/EPHB1/MEGF11/ZEB1/ZHX2	6	Opc_1
GO:0060997	dendritic spine morphogenesis	4/338	58/18670	0.0208152	0.159729	0.135874	ARMCX5-GPRASP2/EEF2K/EPHB1/TIAM1	4	Opc_1
GO:0048167	regulation of synaptic plasticity	8/338	187/18670	0.0208513	0.159729	0.135874	ADCY8/GRID2/MAPT/SHISA6/SHISA9/SLC8A3/SORCS3/TNR	8	Opc_1
GO:0014068	positive regulation of phosphatidylinositol 3-kinase signaling	5/338	87/18670	0.0208741	0.159729	0.135874	FGFR1/FYN/NEDD4/NTRK3/TEK	5	Opc_1
GO:0016202	regulation of striated muscle tissue development	7/338	152/18670	0.0208782	0.159729	0.135874	EPHB1/FGFR1/HDAC4/MRTFB/SMAD3/SOX6/ZFPM2	7	Opc_1
GO:0097191	extrinsic apoptotic signaling pathway	9/338	224/18670	0.0212129	0.161947	0.137761	CRADD/DCC/EYA2/FGFR1/FYN/SMAD3/TCF7L2/TIMP3/WWOX	9	Opc_1
GO:0007173	epidermal growth factor receptor signaling pathway	6/338	119/18670	0.0212504	0.161947	0.137761	CDH13/EGFR/HIP1/PLCE1/PTPRJ/SHC3	6	Opc_1
GO:0010464	regulation of mesenchymal cell proliferation	3/338	33/18670	0.0214856	0.162119	0.137908	FGFR1/PRRX1/ZEB1	3	Opc_1
GO:0036314	response to sterol	3/338	33/18670	0.0214856	0.162119	0.137908	GRAMD1B/GRAMD1C/RORA	3	Opc_1
GO:0061036	positive regulation of cartilage development	3/338	33/18670	0.0214856	0.162119	0.137908	SMAD3/SOX6/ZBTB16	3	Opc_1
GO:0030168	platelet activation	7/338	153/18670	0.0215527	0.162119	0.137908	ABAT/DGKG/FYN/GNA12/ITPR2/PRKCA/UBASH3B	7	Opc_1
GO:0042133	neurotransmitter metabolic process	7/338	153/18670	0.0215527	0.162119	0.137908	ABAT/ATP2B4/GAD1/GLDC/NOS1/RORA/SMAD3	7	Opc_1
GO:0001649	osteoblast differentiation	9/338	225/18670	0.021759	0.162119	0.137908	BMP7/HDAC4/LIMD1/NELL1/SMAD3/SMOC1/VCAN/WWOX/ZHX3	9	Opc_1
GO:0010518	positive regulation of phospholipase activity	4/338	59/18670	0.0220201	0.162119	0.137908	ADRA1A/EGFR/FGFR1/NTRK3	4	Opc_1
GO:0031102	neuron projection regeneration	4/338	59/18670	0.0220201	0.162119	0.137908	MATN2/NTRK3/PRRX1/TNR	4	Opc_1
GO:0003014	renal system process	6/338	120/18670	0.0220408	0.162119	0.137908	ADCY8/ADRA1A/BCR/KCNMA1/SGK1/SULF2	6	Opc_1
GO:0017015	regulation of transforming growth factor beta receptor signaling pathway	6/338	120/18670	0.0220408	0.162119	0.137908	CHST11/FERMT1/ITGA8/LDLRAD4/SMAD3/ZEB1	6	Opc_1
GO:0022612	gland morphogenesis	6/338	120/18670	0.0220408	0.162119	0.137908	BMP7/EGFR/FGFR1/NTN1/NTN4/SULF2	6	Opc_1
GO:0007183	SMAD protein complex assembly	2/338	13/18670	0.0223428	0.162119	0.137908	LDLRAD4/SMAD3	2	Opc_1
GO:0007494	midgut development	2/338	13/18670	0.0223428	0.162119	0.137908	DAB1/EGFR	2	Opc_1
GO:0014745	negative regulation of muscle adaptation	2/338	13/18670	0.0223428	0.162119	0.137908	ATP2B4/SMAD3	2	Opc_1
GO:0015812	gamma-aminobutyric acid transport	2/338	13/18670	0.0223428	0.162119	0.137908	ABAT/SLC6A1	2	Opc_1
GO:0016322	neuron remodeling	2/338	13/18670	0.0223428	0.162119	0.137908	FARP2/NTN4	2	Opc_1
GO:0019896	axonal transport of mitochondrion	2/338	13/18670	0.0223428	0.162119	0.137908	MAPT/TRAK1	2	Opc_1
GO:0021554	optic nerve development	2/338	13/18670	0.0223428	0.162119	0.137908	EPHB1/NAV2	2	Opc_1
GO:0021681	cerebellar granular layer development	2/338	13/18670	0.0223428	0.162119	0.137908	GRID2/OPHN1	2	Opc_1
GO:0030205	dermatan sulfate metabolic process	2/338	13/18670	0.0223428	0.162119	0.137908	UST/VCAN	2	Opc_1
GO:0030948	negative regulation of vascular endothelial growth factor receptor signaling pathway	2/338	13/18670	0.0223428	0.162119	0.137908	EPN2/NEDD4	2	Opc_1
GO:0035641	locomotory exploration behavior	2/338	13/18670	0.0223428	0.162119	0.137908	GAD1/TNR	2	Opc_1
GO:0043116	negative regulation of vascular permeability	2/338	13/18670	0.0223428	0.162119	0.137908	AKAP12/PTPRJ	2	Opc_1
GO:0070831	basement membrane assembly	2/338	13/18670	0.0223428	0.162119	0.137908	NTN4/PXDN	2	Opc_1
GO:0097152	mesenchymal cell apoptotic process	2/338	13/18670	0.0223428	0.162119	0.137908	BMP7/ETV6	2	Opc_1
GO:1902306	negative regulation of sodium ion transmembrane transport	2/338	13/18670	0.0223428	0.162119	0.137908	HECW1/NEDD4	2	Opc_1
GO:0097306	cellular response to alcohol	5/338	89/18670	0.0227821	0.165003	0.14036	ADCY8/GRAMD1B/GRAMD1C/ITPR2/SPIDR	5	Opc_1
GO:0001704	formation of primary germ layer	6/338	121/18670	0.0228508	0.165197	0.140525	BMP7/COL11A1/EYA2/FGFR1/ITGA8/SMAD3	6	Opc_1
GO:1901861	regulation of muscle tissue development	7/338	155/18670	0.0229467	0.165586	0.140857	EPHB1/FGFR1/HDAC4/MRTFB/SMAD3/SOX6/ZFPM2	7	Opc_1
GO:0016601	Rac protein signal transduction	3/338	34/18670	0.0232564	0.167514	0.142496	CDH13/FARP2/TIAM1	3	Opc_1
GO:0010721	negative regulation of cell development	12/338	344/18670	0.0234064	0.168287	0.143154	ASAP1/BMP7/DAB1/DCC/KANK1/NTN1/NTRK3/PTPRG/SEMA3E/SEMA5A/TNR/ZHX2	12	Opc_1
GO:0048634	regulation of muscle organ development	7/338	156/18670	0.0236666	0.169101	0.143846	EPHB1/FGFR1/HDAC4/MRTFB/SMAD3/SOX6/ZFPM2	7	Opc_1
GO:1903409	reactive oxygen species biosynthetic process	6/338	122/18670	0.0236806	0.169101	0.143846	ATP2B4/FYN/HDAC4/NOS1/RORA/SMAD3	6	Opc_1
GO:1903844	regulation of cellular response to transforming growth factor beta stimulus	6/338	122/18670	0.0236806	0.169101	0.143846	CHST11/FERMT1/ITGA8/LDLRAD4/SMAD3/ZEB1	6	Opc_1
GO:0010717	regulation of epithelial to mesenchymal transition	5/338	90/18670	0.0237771	0.169101	0.143846	BMP7/LDLRAD4/SMAD3/TCF7L2/TIAM1	5	Opc_1
GO:0045778	positive regulation of ossification	5/338	90/18670	0.0237771	0.169101	0.143846	BMP7/NELL1/SMAD3/ZBTB16/ZHX3	5	Opc_1
GO:1903035	negative regulation of response to wounding	5/338	90/18670	0.0237771	0.169101	0.143846	ABAT/CASK/SMAD3/TNR/UBASH3B	5	Opc_1
GO:0042326	negative regulation of phosphorylation	15/338	468/18670	0.0240114	0.17046	0.145002	BMP7/HDAC4/KAT2B/LDLRAD4/MAPT/NTRK3/PARD3/PID1/PLPP3/PTPRJ/PTPRT/SPRED2/TAOK3/TIMP3/UBASH3B	15	Opc_1
GO:0007219	Notch signaling pathway	8/338	193/18670	0.0246179	0.174137	0.148131	BMP7/EGFR/EPN2/KAT2B/MAML2/WWP2/ZMIZ1/ZNF423	8	Opc_1
GO:0099504	synaptic vesicle cycle	8/338	193/18670	0.0246179	0.174137	0.148131	ADRA1A/CACNA1D/CASK/NLGN4X/OPHN1/SYN3/SYT17/TRIM9	8	Opc_1
GO:0048333	mesodermal cell differentiation	3/338	35/18670	0.025104	0.177257	0.150785	EYA2/FGFR1/ITGA8	3	Opc_1
GO:0009895	negative regulation of catabolic process	11/338	308/18670	0.025196	0.177589	0.151067	ADRA1A/ATP2B4/CLEC16A/EGFR/FHIT/FYN/HDAC4/NELL1/OPHN1/SMAD3/TIMP3	11	Opc_1
GO:0014066	regulation of phosphatidylinositol 3-kinase signaling	6/338	124/18670	0.0254003	0.178709	0.15202	EGFR/FGFR1/FYN/NEDD4/NTRK3/TEK	6	Opc_1
GO:0007501	mesodermal cell fate specification	2/338	14/18670	0.025759	0.180267	0.153345	EYA2/FGFR1	2	Opc_1
GO:0060211	regulation of nuclear-transcribed mRNA poly(A) tail shortening	2/338	14/18670	0.025759	0.180267	0.153345	TNRC6A/TNRC6C	2	Opc_1
GO:0072425	signal transduction involved in G2 DNA damage checkpoint	2/338	14/18670	0.025759	0.180267	0.153345	BABAM2/CDC14B	2	Opc_1
GO:0009880	embryonic pattern specification	4/338	62/18670	0.0258863	0.180517	0.153557	BMP7/COBL/SMAD3/ZBTB16	4	Opc_1
GO:1902305	regulation of sodium ion transmembrane transport	4/338	62/18670	0.0258863	0.180517	0.153557	ATP2B4/HECW1/NEDD4/NOS1	4	Opc_1
GO:0045165	cell fate commitment	10/338	271/18670	0.0263332	0.183309	0.155932	DSCAML1/EYA2/FGFR1/NTRK3/POU6F2/PRRX1/RORA/SOX13/SOX6/TCF7L2	10	Opc_1
GO:0046627	negative regulation of insulin receptor signaling pathway	3/338	36/18670	0.0270283	0.187485	0.159485	KANK1/PID1/PTPRE	3	Opc_1
GO:0090322	regulation of superoxide metabolic process	3/338	36/18670	0.0270283	0.187485	0.159485	BMP7/EGFR/MAPT	3	Opc_1
GO:0031646	positive regulation of nervous system process	4/338	63/18670	0.0272598	0.188759	0.160568	ABAT/IGSF9B/PARD3/TNR	4	Opc_1
GO:0046887	positive regulation of hormone secretion	6/338	127/18670	0.0281327	0.194461	0.165419	ABAT/ADCY8/EGFR/FGFR1/GALR1/TCF7L2	6	Opc_1
GO:0000289	nuclear-transcribed mRNA poly(A) tail shortening	3/338	37/18670	0.0290292	0.197146	0.167703	SAMD4A/TNRC6A/TNRC6C	3	Opc_1
GO:0046839	phospholipid dephosphorylation	3/338	37/18670	0.0290292	0.197146	0.167703	PLPP3/PLPP4/PLPPR1	3	Opc_1
GO:0048846	axon extension involved in axon guidance	3/338	37/18670	0.0290292	0.197146	0.167703	DSCAM/SEMA3E/SEMA5A	3	Opc_1
GO:1902284	neuron projection extension involved in neuron projection guidance	3/338	37/18670	0.0290292	0.197146	0.167703	DSCAM/SEMA3E/SEMA5A	3	Opc_1
GO:2000249	regulation of actin cytoskeleton reorganization	3/338	37/18670	0.0290292	0.197146	0.167703	NTRK3/SEMA3E/TEK	3	Opc_1
GO:0010595	positive regulation of endothelial cell migration	6/338	128/18670	0.029085	0.197146	0.167703	FGFR1/GPI/PLPP3/PRKCA/SEMA5A/TEK	6	Opc_1
GO:0044070	regulation of anion transport	5/338	95/18670	0.0291706	0.197146	0.167703	ABAT/FGFR1/GRM7/PRKG2/SLC6A1	5	Opc_1
GO:0007216	G protein-coupled glutamate receptor signaling pathway	2/338	15/18670	0.0293717	0.197146	0.167703	GRIK3/GRM7	2	Opc_1
GO:0007512	adult heart development	2/338	15/18670	0.0293717	0.197146	0.167703	ADRA1A/CHD7	2	Opc_1
GO:0017014	protein nitrosylation	2/338	15/18670	0.0293717	0.197146	0.167703	ATP2B4/NOS1	2	Opc_1
GO:0018119	peptidyl-cysteine S-nitrosylation	2/338	15/18670	0.0293717	0.197146	0.167703	ATP2B4/NOS1	2	Opc_1
GO:0033689	negative regulation of osteoblast proliferation	2/338	15/18670	0.0293717	0.197146	0.167703	NELL1/SMAD3	2	Opc_1
GO:0034111	negative regulation of homotypic cell-cell adhesion	2/338	15/18670	0.0293717	0.197146	0.167703	ABAT/UBASH3B	2	Opc_1
GO:0034349	glial cell apoptotic process	2/338	15/18670	0.0293717	0.197146	0.167703	AKAP12/PRKCA	2	Opc_1
GO:0048172	regulation of short-term neuronal synaptic plasticity	2/338	15/18670	0.0293717	0.197146	0.167703	SHISA6/SHISA9	2	Opc_1
GO:0048712	negative regulation of astrocyte differentiation	2/338	15/18670	0.0293717	0.197146	0.167703	DAB1/NTRK3	2	Opc_1
GO:2001028	positive regulation of endothelial cell chemotaxis	2/338	15/18670	0.0293717	0.197146	0.167703	FGFR1/SEMA5A	2	Opc_1
GO:0007043	cell-cell junction assembly	6/338	129/18670	0.0300581	0.201244	0.171189	CDH13/CDH20/CDH4/PARD3/PRKCA/TLN2	6	Opc_1
GO:0045739	positive regulation of DNA repair	4/338	65/18670	0.0301355	0.201244	0.171189	BABAM2/EGFR/EYA2/SPIDR	4	Opc_1
GO:1901016	regulation of potassium ion transmembrane transporter activity	4/338	65/18670	0.0301355	0.201244	0.171189	CACNA1D/KCNAB1/NEDD4/WWP2	4	Opc_1
GO:0001822	kidney development	10/338	278/18670	0.0306211	0.204141	0.173653	BMP7/FGFR1/ITGA8/KIF26B/MTSS1/PLCE1/SMAD3/SULF2/TEK/ZBTB16	10	Opc_1
GO:0043500	muscle adaptation	6/338	130/18670	0.0310524	0.205636	0.174925	ADRA1A/ATP2B4/GTF2IRD1/HDAC4/PRKCA/SMAD3	6	Opc_1
GO:0006040	amino sugar metabolic process	3/338	38/18670	0.0311064	0.205636	0.174925	CSGALNACT1/LARGE1/ST6GAL1	3	Opc_1
GO:0007223	Wnt signaling pathway, calcium modulating pathway	3/338	38/18670	0.0311064	0.205636	0.174925	TCF7L2/TNRC6A/TNRC6C	3	Opc_1
GO:1900077	negative regulation of cellular response to insulin stimulus	3/338	38/18670	0.0311064	0.205636	0.174925	KANK1/PID1/PTPRE	3	Opc_1
GO:1903523	negative regulation of blood circulation	3/338	38/18670	0.0311064	0.205636	0.174925	ADRA1A/ARHGAP42/DOCK5	3	Opc_1
GO:0043010	camera-type eye development	11/338	319/18670	0.0314159	0.207334	0.17637	ATP2B4/BMP7/CHD7/DSCAM/EGFR/EPHB1/MEGF11/NTRK3/SMAD3/ZEB1/ZHX2	11	Opc_1
GO:2001022	positive regulation of response to DNA damage stimulus	5/338	97/18670	0.0315272	0.207594	0.17659	BABAM2/EGFR/EYA2/SPIDR/SPRED2	5	Opc_1
GO:0015800	acidic amino acid transport	4/338	66/18670	0.031638	0.207594	0.17659	ABAT/GRM7/SLC1A1/SLC6A1	4	Opc_1
GO:0046626	regulation of insulin receptor signaling pathway	4/338	66/18670	0.031638	0.207594	0.17659	KANK1/PID1/PTPRE/SORBS1	4	Opc_1
GO:0030278	regulation of ossification	8/338	203/18670	0.0319125	0.207594	0.17659	BMP7/HDAC4/LIMD1/NELL1/SMAD3/SMOC1/ZBTB16/ZHX3	8	Opc_1
GO:0090092	regulation of transmembrane receptor protein serine/threonine kinase signaling pathway	9/338	241/18670	0.031922	0.207594	0.17659	BMP7/CHST11/FERMT1/ITGA8/LDLRAD4/SMAD3/VWC2/ZEB1/ZNF423	9	Opc_1
GO:0035051	cardiocyte differentiation	7/338	167/18670	0.0326308	0.207594	0.17659	ADRA1A/AKAP13/BMP7/EGFR/FHOD3/SGCD/SOX6	7	Opc_1
GO:0050848	regulation of calcium-mediated signaling	5/338	98/18670	0.0327489	0.207594	0.17659	ATP2B4/CAMTA1/CDH13/MAPT/NOS1	5	Opc_1
GO:0045598	regulation of fat cell differentiation	6/338	132/18670	0.0331049	0.207594	0.17659	RORA/SMAD3/TRIO/ZBTB16/ZBTB7C/ZFPM2	6	Opc_1
GO:0007158	neuron cell-cell adhesion	2/338	16/18670	0.0331728	0.207594	0.17659	NLGN4X/TNR	2	Opc_1
GO:0044849	estrous cycle	2/338	16/18670	0.0331728	0.207594	0.17659	NCOA1/NCOR2	2	Opc_1
GO:0051923	sulfation	2/338	16/18670	0.0331728	0.207594	0.17659	TPST1/UST	2	Opc_1
GO:1901201	regulation of extracellular matrix assembly	2/338	16/18670	0.0331728	0.207594	0.17659	ANTXR1/SMAD3	2	Opc_1
GO:0030501	positive regulation of bone mineralization	3/338	39/18670	0.0332596	0.207594	0.17659	BMP7/NELL1/SMAD3	3	Opc_1
GO:0043001	Golgi to plasma membrane protein transport	3/338	39/18670	0.0332596	0.207594	0.17659	KIF13A/MACF1/RAB31	3	Opc_1
GO:0018209	peptidyl-serine modification	11/338	322/18670	0.033287	0.207594	0.17659	ATP2B4/EGFR/GALNT13/NOS1/NTRK3/PRKCA/PRKG2/SGK1/STK32A/STK32B/TENM1	11	Opc_1
GO:0051896	regulation of protein kinase B signaling	9/338	244/18670	0.034142	0.207594	0.17659	EGFR/FGFR1/FYN/HIP1/NRG2/PTPRJ/SEMA5A/TCF7L2/TEK	9	Opc_1
GO:0001508	action potential	6/338	133/18670	0.0341634	0.207594	0.17659	ADRA1A/CACNA1D/KCND3/NRCAM/NTRK3/SCN9A	6	Opc_1
GO:0021700	developmental maturation	10/338	284/18670	0.0346711	0.207594	0.17659	ABHD2/DISC1/FARP2/FERMT1/FGFR1/IGSF21/NRCAM/NTN4/SEZ6L/XYLT1	10	Opc_1
GO:0003407	neural retina development	4/338	68/18670	0.0347729	0.207594	0.17659	ATP2B4/DSCAM/MEGF11/ZHX2	4	Opc_1
GO:0032355	response to estradiol	6/338	134/18670	0.0352435	0.207594	0.17659	ARNT2/BMP7/EGFR/NCOA1/NCOR2/SLC6A1	6	Opc_1
GO:0018212	peptidyl-tyrosine modification	12/338	366/18670	0.03528	0.207594	0.17659	ADRA1A/ALK/EGFR/EPHB1/FGFR1/FYN/GHR/NTRK3/PEAK1/PTPRJ/TEK/TPST1	12	Opc_1
GO:0001709	cell fate determination	3/338	40/18670	0.0354884	0.207594	0.17659	DSCAML1/POU6F2/PRRX1	3	Opc_1
GO:0007618	mating	3/338	40/18670	0.0354884	0.207594	0.17659	ABAT/HDAC4/NCOA1	3	Opc_1
GO:0009187	cyclic nucleotide metabolic process	3/338	40/18670	0.0354884	0.207594	0.17659	ADCY8/PDE7B/RORA	3	Opc_1
GO:0021795	cerebral cortex cell migration	3/338	40/18670	0.0354884	0.207594	0.17659	DAB1/DISC1/EGFR	3	Opc_1
GO:0045124	regulation of bone resorption	3/338	40/18670	0.0354884	0.207594	0.17659	EGFR/PRKCA/UBASH3B	3	Opc_1
GO:0061462	protein localization to lysosome	3/338	40/18670	0.0354884	0.207594	0.17659	CACNG4/CACNG5/NEDD4	3	Opc_1
GO:0071526	semaphorin-plexin signaling pathway	3/338	40/18670	0.0354884	0.207594	0.17659	FARP2/SEMA3E/SEMA5A	3	Opc_1
GO:0000301	retrograde transport, vesicle recycling within Golgi	1/338	2/18670	0.035881	0.207594	0.17659	CUX1	1	Opc_1
GO:0001997	positive regulation of the force of heart contraction by epinephrine-norepinephrine	1/338	2/18670	0.035881	0.207594	0.17659	ADRA1A	1	Opc_1
GO:0006478	peptidyl-tyrosine sulfation	1/338	2/18670	0.035881	0.207594	0.17659	TPST1	1	Opc_1
GO:0006540	glutamate decarboxylation to succinate	1/338	2/18670	0.035881	0.207594	0.17659	GAD1	1	Opc_1
GO:0007402	ganglion mother cell fate determination	1/338	2/18670	0.035881	0.207594	0.17659	POU6F2	1	Opc_1
GO:0009450	gamma-aminobutyric acid catabolic process	1/338	2/18670	0.035881	0.207594	0.17659	ABAT	1	Opc_1
GO:0010768	negative regulation of transcription from RNA polymerase II promoter in response to UV-induced DNA damage	1/338	2/18670	0.035881	0.207594	0.17659	NEDD4	1	Opc_1
GO:0014846	esophagus smooth muscle contraction	1/338	2/18670	0.035881	0.207594	0.17659	SULF2	1	Opc_1
GO:0018352	protein-pyridoxal-5-phosphate linkage	1/338	2/18670	0.035881	0.207594	0.17659	GAD1	1	Opc_1
GO:0021577	hindbrain structural organization	1/338	2/18670	0.035881	0.207594	0.17659	DAB1	1	Opc_1
GO:0021589	cerebellum structural organization	1/338	2/18670	0.035881	0.207594	0.17659	DAB1	1	Opc_1
GO:0021812	neuronal-glial interaction involved in cerebral cortex radial glia guided migration	1/338	2/18670	0.035881	0.207594	0.17659	DAB1	1	Opc_1
GO:0031104	dendrite regeneration	1/338	2/18670	0.035881	0.207594	0.17659	MATN2	1	Opc_1
GO:0033037	polysaccharide localization	1/338	2/18670	0.035881	0.207594	0.17659	CHST11	1	Opc_1
GO:0033241	regulation of cellular amine catabolic process	1/338	2/18670	0.035881	0.207594	0.17659	ATP2B4	1	Opc_1
GO:0033242	negative regulation of cellular amine catabolic process	1/338	2/18670	0.035881	0.207594	0.17659	ATP2B4	1	Opc_1
GO:0034352	positive regulation of glial cell apoptotic process	1/338	2/18670	0.035881	0.207594	0.17659	AKAP12	1	Opc_1
GO:0035408	histone H3-T6 phosphorylation	1/338	2/18670	0.035881	0.207594	0.17659	PRKCA	1	Opc_1
GO:0035607	fibroblast growth factor receptor signaling pathway involved in orbitofrontal cortex development	1/338	2/18670	0.035881	0.207594	0.17659	FGFR1	1	Opc_1
GO:0036269	swimming behavior	1/338	2/18670	0.035881	0.207594	0.17659	ALK	1	Opc_1
GO:0042883	cysteine transport	1/338	2/18670	0.035881	0.207594	0.17659	SLC1A1	1	Opc_1
GO:0043006	activation of phospholipase A2 activity by calcium-mediated signaling	1/338	2/18670	0.035881	0.207594	0.17659	EGFR	1	Opc_1
GO:0043314	negative regulation of neutrophil degranulation	1/338	2/18670	0.035881	0.207594	0.17659	BCR	1	Opc_1
GO:0044334	canonical Wnt signaling pathway involved in positive regulation of epithelial to mesenchymal transition	1/338	2/18670	0.035881	0.207594	0.17659	TCF7L2	1	Opc_1
GO:0046108	uridine metabolic process	1/338	2/18670	0.035881	0.207594	0.17659	UPP2	1	Opc_1
GO:0048372	lateral mesodermal cell fate commitment	1/338	2/18670	0.035881	0.207594	0.17659	FGFR1	1	Opc_1
GO:0048377	lateral mesodermal cell fate specification	1/338	2/18670	0.035881	0.207594	0.17659	FGFR1	1	Opc_1
GO:0048378	regulation of lateral mesodermal cell fate specification	1/338	2/18670	0.035881	0.207594	0.17659	FGFR1	1	Opc_1
GO:0048687	positive regulation of sprouting of injured axon	1/338	2/18670	0.035881	0.207594	0.17659	NTRK3	1	Opc_1
GO:0048691	positive regulation of axon extension involved in regeneration	1/338	2/18670	0.035881	0.207594	0.17659	NTRK3	1	Opc_1
GO:0048817	negative regulation of hair follicle maturation	1/338	2/18670	0.035881	0.207594	0.17659	FERMT1	1	Opc_1
GO:0050653	chondroitin sulfate proteoglycan biosynthetic process, polysaccharide chain biosynthetic process	1/338	2/18670	0.035881	0.207594	0.17659	CSGALNACT1	1	Opc_1
GO:0060083	smooth muscle contraction involved in micturition	1/338	2/18670	0.035881	0.207594	0.17659	KCNMA1	1	Opc_1
GO:0062111	zinc ion import into organelle	1/338	2/18670	0.035881	0.207594	0.17659	TMEM163	1	Opc_1
GO:0071879	positive regulation of adenylate cyclase-activating adrenergic receptor signaling pathway	1/338	2/18670	0.035881	0.207594	0.17659	NOS1	1	Opc_1
GO:0072134	nephrogenic mesenchyme morphogenesis	1/338	2/18670	0.035881	0.207594	0.17659	BMP7	1	Opc_1
GO:0098923	retrograde trans-synaptic signaling by soluble gas	1/338	2/18670	0.035881	0.207594	0.17659	NOS1	1	Opc_1
GO:0098924	retrograde trans-synaptic signaling by nitric oxide	1/338	2/18670	0.035881	0.207594	0.17659	NOS1	1	Opc_1
GO:0098989	NMDA selective glutamate receptor signaling pathway	1/338	2/18670	0.035881	0.207594	0.17659	TIAM1	1	Opc_1
GO:0099180	zinc ion import into synaptic vesicle	1/338	2/18670	0.035881	0.207594	0.17659	TMEM163	1	Opc_1
GO:0140009	L-aspartate import across plasma membrane	1/338	2/18670	0.035881	0.207594	0.17659	SLC1A1	1	Opc_1
GO:1900081	regulation of arginine catabolic process	1/338	2/18670	0.035881	0.207594	0.17659	ATP2B4	1	Opc_1
GO:1900082	negative regulation of arginine catabolic process	1/338	2/18670	0.035881	0.207594	0.17659	ATP2B4	1	Opc_1
GO:1900141	regulation of oligodendrocyte apoptotic process	1/338	2/18670	0.035881	0.207594	0.17659	AKAP12	1	Opc_1
GO:1900169	regulation of glucocorticoid mediated signaling pathway	1/338	2/18670	0.035881	0.207594	0.17659	AKAP13	1	Opc_1
GO:1902435	regulation of male mating behavior	1/338	2/18670	0.035881	0.207594	0.17659	HDAC4	1	Opc_1
GO:1902437	positive regulation of male mating behavior	1/338	2/18670	0.035881	0.207594	0.17659	HDAC4	1	Opc_1
GO:1903966	monounsaturated fatty acid biosynthetic process	1/338	2/18670	0.035881	0.207594	0.17659	SCD5	1	Opc_1
GO:1904017	cellular response to Thyroglobulin triiodothyronine	1/338	2/18670	0.035881	0.207594	0.17659	NCOA1	1	Opc_1
GO:1905069	allantois development	1/338	2/18670	0.035881	0.207594	0.17659	BMP7	1	Opc_1
GO:1905429	response to glycine	1/338	2/18670	0.035881	0.207594	0.17659	FYN	1	Opc_1
GO:2000124	regulation of endocannabinoid signaling pathway	1/338	2/18670	0.035881	0.207594	0.17659	MGLL	1	Opc_1
GO:2000282	regulation of cellular amino acid biosynthetic process	1/338	2/18670	0.035881	0.207594	0.17659	ATP2B4	1	Opc_1
GO:2000393	negative regulation of lamellipodium morphogenesis	1/338	2/18670	0.035881	0.207594	0.17659	KANK1	1	Opc_1
GO:2000707	positive regulation of dense core granule biogenesis	1/338	2/18670	0.035881	0.207594	0.17659	PRKCA	1	Opc_1
GO:2000828	regulation of parathyroid hormone secretion	1/338	2/18670	0.035881	0.207594	0.17659	FGFR1	1	Opc_1
GO:0060828	regulation of canonical Wnt signaling pathway	10/338	286/18670	0.0361005	0.208557	0.17741	EGFR/FERMT1/HECW1/KANK1/LIMD1/SEMA5A/SHISA6/SMAD3/SULF2/TCF7L2	10	Opc_1
GO:0007498	mesoderm development	6/338	135/18670	0.0363454	0.209664	0.178352	BMP7/EYA2/FGFR1/ITGA8/SMAD3/ZFPM2	6	Opc_1
GO:0031532	actin cytoskeleton reorganization	5/338	101/18670	0.0365895	0.210764	0.179288	ANTXR1/FARP2/NTRK3/SEMA3E/TEK	5	Opc_1
GO:0008154	actin polymerization or depolymerization	8/338	209/18670	0.0369345	0.212156	0.180471	COBL/FCHSD2/FHOD3/KANK1/PLEKHH2/SEMA5A/TENM1/WIPF1	8	Opc_1
GO:0048311	mitochondrion distribution	2/338	17/18670	0.0371542	0.212156	0.180471	MAPT/TRAK1	2	Opc_1
GO:0060080	inhibitory postsynaptic potential	2/338	17/18670	0.0371542	0.212156	0.180471	ABAT/IGSF9B	2	Opc_1
GO:0098884	postsynaptic neurotransmitter receptor internalization	2/338	17/18670	0.0371542	0.212156	0.180471	GSG1L/OPHN1	2	Opc_1
GO:0099010	modification of postsynaptic structure	2/338	17/18670	0.0371542	0.212156	0.180471	CTTNBP2/TIAM1	2	Opc_1
GO:0140239	postsynaptic endocytosis	2/338	17/18670	0.0371542	0.212156	0.180471	GSG1L/OPHN1	2	Opc_1
GO:0007520	myoblast fusion	3/338	41/18670	0.0377922	0.215175	0.18304	ADAM12/NOS1/TANC1	3	Opc_1
GO:0090279	regulation of calcium ion import	3/338	41/18670	0.0377922	0.215175	0.18304	ATP2C2/CASK/FYN	3	Opc_1
GO:0001823	mesonephros development	5/338	102/18670	0.0379287	0.21533	0.183171	BMP7/FGFR1/KIF26B/SMAD3/ZBTB16	5	Opc_1
GO:2000379	positive regulation of reactive oxygen species metabolic process	5/338	102/18670	0.0379287	0.21533	0.183171	EGFR/HDAC4/MAPT/PID1/SMAD3	5	Opc_1
GO:0010517	regulation of phospholipase activity	4/338	70/18670	0.0380817	0.215888	0.183646	ADRA1A/EGFR/FGFR1/NTRK3	4	Opc_1
GO:0007162	negative regulation of cell adhesion	10/338	289/18670	0.0383207	0.216931	0.184533	ABAT/CASK/CDH13/DAB1/DSCAM/KANK1/SEMA3E/SEMA5A/TNR/UBASH3B	10	Opc_1
GO:0002791	regulation of peptide secretion	15/338	500/18670	0.0394976	0.223272	0.189927	ABAT/ABCC8/ADCY8/AKAP12/CACNA1A/CACNA1D/CHD7/EGFR/FERMT1/GPI/IL1RAP/ITPR2/PRKCA/TCF7L2/TIAM1	15	Opc_1
GO:0051588	regulation of neurotransmitter transport	6/338	139/18670	0.0409728	0.229879	0.195548	ABAT/ADRA1A/CACNA1D/CASK/NOS1/SLC6A1	6	Opc_1
GO:0007221	positive regulation of transcription of Notch receptor target	2/338	18/18670	0.0413082	0.229879	0.195548	KAT2B/MAML2	2	Opc_1
GO:0010612	regulation of cardiac muscle adaptation	2/338	18/18670	0.0413082	0.229879	0.195548	ATP2B4/SMAD3	2	Opc_1
GO:0010766	negative regulation of sodium ion transport	2/338	18/18670	0.0413082	0.229879	0.195548	HECW1/NEDD4	2	Opc_1
GO:0045780	positive regulation of bone resorption	2/338	18/18670	0.0413082	0.229879	0.195548	EGFR/PRKCA	2	Opc_1
GO:0046852	positive regulation of bone remodeling	2/338	18/18670	0.0413082	0.229879	0.195548	EGFR/PRKCA	2	Opc_1
GO:0048339	paraxial mesoderm development	2/338	18/18670	0.0413082	0.229879	0.195548	FGFR1/SMAD3	2	Opc_1
GO:0051957	positive regulation of amino acid transport	2/338	18/18670	0.0413082	0.229879	0.195548	ABAT/SLC6A1	2	Opc_1
GO:1900153	positive regulation of nuclear-transcribed mRNA catabolic process, deadenylation-dependent decay	2/338	18/18670	0.0413082	0.229879	0.195548	TNRC6A/TNRC6C	2	Opc_1
GO:1900543	negative regulation of purine nucleotide metabolic process	2/338	18/18670	0.0413082	0.229879	0.195548	HDAC4/PID1	2	Opc_1
GO:1903242	regulation of cardiac muscle hypertrophy in response to stress	2/338	18/18670	0.0413082	0.229879	0.195548	ATP2B4/SMAD3	2	Opc_1
GO:0072001	renal system development	10/338	293/18670	0.0414254	0.230206	0.195826	BMP7/FGFR1/ITGA8/KIF26B/MTSS1/PLCE1/SMAD3/SULF2/TEK/ZBTB16	10	Opc_1
GO:0060193	positive regulation of lipase activity	4/338	72/18670	0.041565	0.230656	0.196209	ADRA1A/EGFR/FGFR1/NTRK3	4	Opc_1
GO:0033138	positive regulation of peptidyl-serine phosphorylation	5/338	105/18670	0.0421245	0.233432	0.19857	ATP2B4/EGFR/NOS1/NTRK3/TENM1	5	Opc_1
GO:0060048	cardiac muscle contraction	6/338	140/18670	0.0421851	0.23344	0.198577	ADRA1A/CACNA1D/HDAC4/KCND3/NOS1/SGCD	6	Opc_1
GO:0006941	striated muscle contraction	7/338	177/18670	0.0425346	0.23422	0.19924	ADRA1A/CACNA1D/HDAC4/KCND3/NOS1/SGCD/SLC8A3	7	Opc_1
GO:0043616	keratinocyte proliferation	3/338	43/18670	0.0426232	0.23422	0.19924	CASK/CDH13/FERMT1	3	Opc_1
GO:0045197	establishment or maintenance of epithelial cell apical/basal polarity	3/338	43/18670	0.0426232	0.23422	0.19924	CRB1/OPHN1/PARD3	3	Opc_1
GO:0045746	negative regulation of Notch signaling pathway	3/338	43/18670	0.0426232	0.23422	0.19924	BMP7/EGFR/WWP2	3	Opc_1
GO:0099054	presynapse assembly	3/338	43/18670	0.0426232	0.23422	0.19924	IL1RAP/NLGN4X/NTRK3	3	Opc_1
GO:1903779	regulation of cardiac conduction	4/338	73/18670	0.0433721	0.238003	0.202458	ATP2B4/ITPR2/NOS1/SLC8A3	4	Opc_1
GO:2001023	regulation of response to drug	5/338	106/18670	0.0435828	0.238827	0.203159	ABAT/ALK/GALR1/NCOA1/SYT17	5	Opc_1
GO:0008277	regulation of G protein-coupled receptor signaling pathway	6/338	142/18670	0.044677	0.243924	0.207495	ATP2B4/GNG7/MGLL/NOS1/PLCE1/PRKCA	6	Opc_1
GO:0072006	nephron development	6/338	142/18670	0.044677	0.243924	0.207495	BMP7/KIF26B/MTSS1/PLCE1/SULF2/TEK	6	Opc_1
GO:0030177	positive regulation of Wnt signaling pathway	7/338	179/18670	0.0447251	0.243924	0.207495	DISC1/EGFR/KANK1/MACF1/SEMA5A/SMAD3/SULF2	7	Opc_1
GO:0050905	neuromuscular process	5/338	107/18670	0.0450712	0.243924	0.207495	BCR/CAMTA1/CSMD1/GRID2/TNR	5	Opc_1
GO:0044331	cell-cell adhesion mediated by cadherin	3/338	44/18670	0.0451491	0.243924	0.207495	CDH13/CDH20/CDH4	3	Opc_1
GO:0050982	detection of mechanical stimulus	3/338	44/18670	0.0451491	0.243924	0.207495	ASIC2/COL11A1/FYN	3	Opc_1
GO:0060999	positive regulation of dendritic spine development	3/338	44/18670	0.0451491	0.243924	0.207495	ARMCX5-GPRASP2/EEF2K/TIAM1	3	Opc_1
GO:0061001	regulation of dendritic spine morphogenesis	3/338	44/18670	0.0451491	0.243924	0.207495	ARMCX5-GPRASP2/EEF2K/TIAM1	3	Opc_1
GO:1900076	regulation of cellular response to insulin stimulus	4/338	74/18670	0.0452228	0.243924	0.207495	KANK1/PID1/PTPRE/SORBS1	4	Opc_1
GO:0010001	glial cell differentiation	8/338	218/18670	0.0454231	0.243924	0.207495	DAB1/EGFR/MAPT/NTRK3/PARD3/PTPRZ1/SLC8A3/SOX6	8	Opc_1
GO:0001710	mesodermal cell fate commitment	2/338	19/18670	0.0456274	0.243924	0.207495	EYA2/FGFR1	2	Opc_1
GO:0003085	negative regulation of systemic arterial blood pressure	2/338	19/18670	0.0456274	0.243924	0.207495	ADRA1A/ARHGAP42	2	Opc_1
GO:0010544	negative regulation of platelet activation	2/338	19/18670	0.0456274	0.243924	0.207495	ABAT/UBASH3B	2	Opc_1
GO:0032930	positive regulation of superoxide anion generation	2/338	19/18670	0.0456274	0.243924	0.207495	EGFR/MAPT	2	Opc_1
GO:0045980	negative regulation of nucleotide metabolic process	2/338	19/18670	0.0456274	0.243924	0.207495	HDAC4/PID1	2	Opc_1
GO:0071800	podosome assembly	2/338	19/18670	0.0456274	0.243924	0.207495	ASAP1/FARP2	2	Opc_1
GO:1903798	regulation of production of miRNAs involved in gene silencing by miRNA	2/338	19/18670	0.0456274	0.243924	0.207495	EGFR/NCOR2	2	Opc_1
GO:2000251	positive regulation of actin cytoskeleton reorganization	2/338	19/18670	0.0456274	0.243924	0.207495	NTRK3/TEK	2	Opc_1
GO:2001257	regulation of cation channel activity	7/338	180/18670	0.045847	0.244766	0.208211	CACNG4/CACNG5/GSG1L/KCNAB1/NOS1/SHISA6/SHISA9	7	Opc_1
GO:0007034	vacuolar transport	6/338	143/18670	0.0459567	0.244928	0.20835	CACNG4/CACNG5/CLEC16A/KIF13A/NEDD4/TRAK1	6	Opc_1
GO:0018105	peptidyl-serine phosphorylation	10/338	299/18670	0.0463987	0.244928	0.20835	ATP2B4/EGFR/NOS1/NTRK3/PRKCA/PRKG2/SGK1/STK32A/STK32B/TENM1	10	Opc_1
GO:0048015	phosphatidylinositol-mediated signaling	7/338	181/18670	0.0469869	0.244928	0.20835	EGFR/FGFR1/FYN/NEDD4/NTRK3/PLCE1/TEK	7	Opc_1
GO:0010611	regulation of cardiac muscle hypertrophy	4/338	75/18670	0.047117	0.244928	0.20835	ADRA1A/ATP2B4/PRKCA/SMAD3	4	Opc_1
GO:0030534	adult behavior	6/338	144/18670	0.047259	0.244928	0.20835	ABAT/ALK/CHD7/DAB1/NLGN4X/SEZ6L	6	Opc_1
GO:0048762	mesenchymal cell differentiation	8/338	220/18670	0.0474696	0.244928	0.20835	BMP7/FGFR1/LDLRAD4/SEMA3E/SEMA5A/SMAD3/TCF7L2/TIAM1	8	Opc_1
GO:0048701	embryonic cranial skeleton morphogenesis	3/338	45/18670	0.0477476	0.244928	0.20835	CHST11/PRRX1/SMAD3	3	Opc_1
GO:0051932	synaptic transmission, GABAergic	3/338	45/18670	0.0477476	0.244928	0.20835	ADRA1A/SLC6A1/SYN3	3	Opc_1
GO:0072659	protein localization to plasma membrane	9/338	260/18670	0.0477891	0.244928	0.20835	ATP2C2/DPP6/EGFR/KIF13A/MACF1/PID1/PRKG2/RAB31/SORBS1	9	Opc_1
GO:0006493	protein O-linked glycosylation	5/338	109/18670	0.0481381	0.244928	0.20835	GALNT10/GALNT13/LARGE1/ST6GAL1/TRAK1	5	Opc_1
GO:0021761	limbic system development	5/338	109/18670	0.0481381	0.244928	0.20835	ALK/ATP2B4/DAB1/FGFR1/NCOA1	5	Opc_1
GO:0043401	steroid hormone mediated signaling pathway	7/338	182/18670	0.0481447	0.244928	0.20835	ABHD2/AKAP13/BMP7/NCOA1/NCOR2/NEDD4/RORA	7	Opc_1
GO:0032956	regulation of actin cytoskeleton organization	11/338	343/18670	0.0486358	0.244928	0.20835	AKAP13/FCHSD2/FHOD3/KANK1/NTRK3/PLEKHH2/SEMA3E/SEMA5A/SMAD3/TEK/TENM1	11	Opc_1
GO:0048844	artery morphogenesis	4/338	76/18670	0.0490547	0.244928	0.20835	ADAMTS9/CHD7/PRRX1/ZMIZ1	4	Opc_1
GO:0061045	negative regulation of wound healing	4/338	76/18670	0.0490547	0.244928	0.20835	ABAT/CASK/SMAD3/UBASH3B	4	Opc_1
GO:0050708	regulation of protein secretion	14/338	472/18670	0.0493105	0.244928	0.20835	ABAT/ABCC8/ADCY8/AKAP12/CACNA1A/CACNA1D/EGFR/FERMT1/GPI/IL1RAP/ITPR2/PRKCA/TCF7L2/TIAM1	14	Opc_1
GO:0021953	central nervous system neuron differentiation	7/338	183/18670	0.0493206	0.244928	0.20835	DCC/DISC1/EPHB1/GRID2/MAPT/OPHN1/RORA	7	Opc_1
GO:0001933	negative regulation of protein phosphorylation	13/338	429/18670	0.0495137	0.244928	0.20835	BMP7/KAT2B/LDLRAD4/NTRK3/PARD3/PID1/PLPP3/PTPRJ/PTPRT/SPRED2/TAOK3/TIMP3/UBASH3B	13	Opc_1
GO:0003215	cardiac right ventricle morphogenesis	2/338	20/18670	0.0501044	0.244928	0.20835	CHD7/ZFPM2	2	Opc_1
GO:0006525	arginine metabolic process	2/338	20/18670	0.0501044	0.244928	0.20835	ATP2B4/NOS1	2	Opc_1
GO:0008356	asymmetric cell division	2/338	20/18670	0.0501044	0.244928	0.20835	PARD3/ZBTB16	2	Opc_1
GO:0034104	negative regulation of tissue remodeling	2/338	20/18670	0.0501044	0.244928	0.20835	BCR/UBASH3B	2	Opc_1
GO:0042474	middle ear morphogenesis	2/338	20/18670	0.0501044	0.244928	0.20835	FGFR1/PRRX1	2	Opc_1
GO:0043950	positive regulation of cAMP-mediated signaling	2/338	20/18670	0.0501044	0.244928	0.20835	NOS1/PRKCA	2	Opc_1
GO:0060039	pericardium development	2/338	20/18670	0.0501044	0.244928	0.20835	BMP7/SMAD3	2	Opc_1
GO:0060216	definitive hemopoiesis	2/338	20/18670	0.0501044	0.244928	0.20835	BCR/TEK	2	Opc_1
GO:0071397	cellular response to cholesterol	2/338	20/18670	0.0501044	0.244928	0.20835	GRAMD1B/GRAMD1C	2	Opc_1
GO:0097062	dendritic spine maintenance	2/338	20/18670	0.0501044	0.244928	0.20835	FYN/TANC1	2	Opc_1
GO:1900151	regulation of nuclear-transcribed mRNA catabolic process, deadenylation-dependent decay	2/338	20/18670	0.0501044	0.244928	0.20835	TNRC6A/TNRC6C	2	Opc_1
GO:0001504	neurotransmitter uptake	3/338	46/18670	0.0504181	0.244928	0.20835	NOS1/SLC1A1/SLC6A1	3	Opc_1
GO:0035088	establishment or maintenance of apical/basal cell polarity	3/338	46/18670	0.0504181	0.244928	0.20835	CRB1/OPHN1/PARD3	3	Opc_1
GO:0035196	production of miRNAs involved in gene silencing by miRNA	3/338	46/18670	0.0504181	0.244928	0.20835	EGFR/NCOR2/SMAD3	3	Opc_1
GO:0050919	negative chemotaxis	3/338	46/18670	0.0504181	0.244928	0.20835	NTN1/SEMA3E/SEMA5A	3	Opc_1
GO:0051339	regulation of lyase activity	3/338	46/18670	0.0504181	0.244928	0.20835	CACNA1D/GALR1/NOS1	3	Opc_1
GO:0061245	establishment or maintenance of bipolar cell polarity	3/338	46/18670	0.0504181	0.244928	0.20835	CRB1/OPHN1/PARD3	3	Opc_1
GO:0099172	presynapse organization	3/338	46/18670	0.0504181	0.244928	0.20835	IL1RAP/NLGN4X/NTRK3	3	Opc_1
GO:1904036	negative regulation of epithelial cell apoptotic process	3/338	46/18670	0.0504181	0.244928	0.20835	SEMA5A/TCF7L2/TEK	3	Opc_1
GO:0019933	cAMP-mediated signaling	7/338	184/18670	0.0505145	0.244928	0.20835	ADCY8/ADRA1A/AKAP13/ATP2B4/GALR1/NOS1/PRKCA	7	Opc_1
GO:0048017	inositol lipid-mediated signaling	7/338	184/18670	0.0505145	0.244928	0.20835	EGFR/FGFR1/FYN/NEDD4/NTRK3/PLCE1/TEK	7	Opc_1
GO:0006809	nitric oxide biosynthetic process	4/338	77/18670	0.0510358	0.244928	0.20835	ATP2B4/NOS1/RORA/SMAD3	4	Opc_1
GO:0014065	phosphatidylinositol 3-kinase signaling	6/338	148/18670	0.0526955	0.244928	0.20835	EGFR/FGFR1/FYN/NEDD4/NTRK3/TEK	6	Opc_1
GO:0001938	positive regulation of endothelial cell proliferation	5/338	112/18670	0.0529647	0.244928	0.20835	CDH13/FGFR1/PRKCA/SEMA5A/TEK	5	Opc_1
GO:0014743	regulation of muscle hypertrophy	4/338	78/18670	0.0530602	0.244928	0.20835	ADRA1A/ATP2B4/PRKCA/SMAD3	4	Opc_1
GO:0021954	central nervous system neuron development	4/338	78/18670	0.0530602	0.244928	0.20835	DCC/DISC1/EPHB1/MAPT	4	Opc_1
GO:0010799	regulation of peptidyl-threonine phosphorylation	3/338	47/18670	0.0531598	0.244928	0.20835	BMP7/PARD3/SPRED2	3	Opc_1
GO:0018198	peptidyl-cysteine modification	3/338	47/18670	0.0531598	0.244928	0.20835	ATP2B4/NOS1/ZDHHC14	3	Opc_1
GO:0042551	neuron maturation	3/338	47/18670	0.0531598	0.244928	0.20835	FARP2/NRCAM/NTN4	3	Opc_1
GO:0061383	trabecula morphogenesis	3/338	47/18670	0.0531598	0.244928	0.20835	BMP7/CHD7/TEK	3	Opc_1
GO:0070169	positive regulation of biomineral tissue development	3/338	47/18670	0.0531598	0.244928	0.20835	BMP7/NELL1/SMAD3	3	Opc_1
GO:0110151	positive regulation of biomineralization	3/338	47/18670	0.0531598	0.244928	0.20835	BMP7/NELL1/SMAD3	3	Opc_1
GO:0000821	regulation of arginine metabolic process	1/338	3/18670	0.0533372	0.244928	0.20835	ATP2B4	1	Opc_1
GO:0001994	norepinephrine-epinephrine vasoconstriction involved in regulation of systemic arterial blood pressure	1/338	3/18670	0.0533372	0.244928	0.20835	ADRA1A	1	Opc_1
GO:0003099	positive regulation of the force of heart contraction by chemical signal	1/338	3/18670	0.0533372	0.244928	0.20835	ADRA1A	1	Opc_1
GO:0006546	glycine catabolic process	1/338	3/18670	0.0533372	0.244928	0.20835	GLDC	1	Opc_1
GO:0010751	negative regulation of nitric oxide mediated signal transduction	1/338	3/18670	0.0533372	0.244928	0.20835	ATP2B4	1	Opc_1
GO:0010908	regulation of heparan sulfate proteoglycan biosynthetic process	1/338	3/18670	0.0533372	0.244928	0.20835	TCF7L2	1	Opc_1
GO:0010909	positive regulation of heparan sulfate proteoglycan biosynthetic process	1/338	3/18670	0.0533372	0.244928	0.20835	TCF7L2	1	Opc_1
GO:0019276	UDP-N-acetylgalactosamine metabolic process	1/338	3/18670	0.0533372	0.244928	0.20835	CSGALNACT1	1	Opc_1
GO:0019464	glycine decarboxylation via glycine cleavage system	1/338	3/18670	0.0533372	0.244928	0.20835	GLDC	1	Opc_1
GO:0021502	neural fold elevation formation	1/338	3/18670	0.0533372	0.244928	0.20835	BMP7	1	Opc_1
GO:0021553	olfactory nerve development	1/338	3/18670	0.0533372	0.244928	0.20835	CHD7	1	Opc_1
GO:0021564	vagus nerve development	1/338	3/18670	0.0533372	0.244928	0.20835	NAV2	1	Opc_1
GO:0021847	ventricular zone neuroblast division	1/338	3/18670	0.0533372	0.244928	0.20835	FGFR1	1	Opc_1
GO:0021914	negative regulation of smoothened signaling pathway involved in ventral spinal cord patterning	1/338	3/18670	0.0533372	0.244928	0.20835	RFX4	1	Opc_1
GO:0021965	spinal cord ventral commissure morphogenesis	1/338	3/18670	0.0533372	0.244928	0.20835	DCC	1	Opc_1
GO:0031291	Ran protein signal transduction	1/338	3/18670	0.0533372	0.244928	0.20835	GPSM2	1	Opc_1
GO:0032916	positive regulation of transforming growth factor beta3 production	1/338	3/18670	0.0533372	0.244928	0.20835	SMAD3	1	Opc_1
GO:0033563	dorsal/ventral axon guidance	1/338	3/18670	0.0533372	0.244928	0.20835	DCC	1	Opc_1
GO:0033590	response to cobalamin	1/338	3/18670	0.0533372	0.244928	0.20835	EGFR	1	Opc_1
GO:0033602	negative regulation of dopamine secretion	1/338	3/18670	0.0533372	0.244928	0.20835	ABAT	1	Opc_1
GO:0034059	response to anoxia	1/338	3/18670	0.0533372	0.244928	0.20835	EEF2K	1	Opc_1
GO:0035544	negative regulation of SNARE complex assembly	1/338	3/18670	0.0533372	0.244928	0.20835	TRIM9	1	Opc_1
GO:0035898	parathyroid hormone secretion	1/338	3/18670	0.0533372	0.244928	0.20835	FGFR1	1	Opc_1
GO:0036118	hyaluranon cable assembly	1/338	3/18670	0.0533372	0.244928	0.20835	BMP7	1	Opc_1
GO:0038172	interleukin-33-mediated signaling pathway	1/338	3/18670	0.0533372	0.244928	0.20835	IL1RAP	1	Opc_1
GO:0039656	modulation by virus of host gene expression	1/338	3/18670	0.0533372	0.244928	0.20835	NTRK3	1	Opc_1
GO:0043402	glucocorticoid mediated signaling pathway	1/338	3/18670	0.0533372	0.244928	0.20835	AKAP13	1	Opc_1
GO:0044111	development involved in symbiotic interaction	1/338	3/18670	0.0533372	0.244928	0.20835	NEDD4	1	Opc_1
GO:0045763	negative regulation of cellular amino acid metabolic process	1/338	3/18670	0.0533372	0.244928	0.20835	ATP2B4	1	Opc_1
GO:0045925	positive regulation of female receptivity	1/338	3/18670	0.0533372	0.244928	0.20835	NCOA1	1	Opc_1
GO:0048014	Tie signaling pathway	1/338	3/18670	0.0533372	0.244928	0.20835	TEK	1	Opc_1
GO:0048371	lateral mesodermal cell differentiation	1/338	3/18670	0.0533372	0.244928	0.20835	FGFR1	1	Opc_1
GO:0048867	stem cell fate determination	1/338	3/18670	0.0533372	0.244928	0.20835	POU6F2	1	Opc_1
GO:0051612	negative regulation of serotonin uptake	1/338	3/18670	0.0533372	0.244928	0.20835	NOS1	1	Opc_1
GO:0055095	lipoprotein particle mediated signaling	1/338	3/18670	0.0533372	0.244928	0.20835	CDH13	1	Opc_1
GO:0055096	low-density lipoprotein particle mediated signaling	1/338	3/18670	0.0533372	0.244928	0.20835	CDH13	1	Opc_1
GO:0060313	negative regulation of blood vessel remodeling	1/338	3/18670	0.0533372	0.244928	0.20835	BCR	1	Opc_1
GO:0061110	dense core granule biogenesis	1/338	3/18670	0.0533372	0.244928	0.20835	PRKCA	1	Opc_1
GO:0072076	nephrogenic mesenchyme development	1/338	3/18670	0.0533372	0.244928	0.20835	BMP7	1	Opc_1
GO:0072092	ureteric bud invasion	1/338	3/18670	0.0533372	0.244928	0.20835	KIF26B	1	Opc_1
GO:0072135	kidney mesenchymal cell proliferation	1/338	3/18670	0.0533372	0.244928	0.20835	BMP7	1	Opc_1
GO:0072136	metanephric mesenchymal cell proliferation involved in metanephros development	1/338	3/18670	0.0533372	0.244928	0.20835	BMP7	1	Opc_1
GO:0090258	negative regulation of mitochondrial fission	1/338	3/18670	0.0533372	0.244928	0.20835	MAPT	1	Opc_1
GO:0090272	negative regulation of fibroblast growth factor production	1/338	3/18670	0.0533372	0.244928	0.20835	FGFR1	1	Opc_1
GO:0097195	pilomotor reflex	1/338	3/18670	0.0533372	0.244928	0.20835	ADRA1A	1	Opc_1
GO:0097477	lateral motor column neuron migration	1/338	3/18670	0.0533372	0.244928	0.20835	DAB1	1	Opc_1
GO:0099163	synaptic signaling by nitric oxide	1/338	3/18670	0.0533372	0.244928	0.20835	NOS1	1	Opc_1
GO:0099543	trans-synaptic signaling by soluble gas	1/338	3/18670	0.0533372	0.244928	0.20835	NOS1	1	Opc_1
GO:0099548	trans-synaptic signaling by nitric oxide	1/338	3/18670	0.0533372	0.244928	0.20835	NOS1	1	Opc_1
GO:1900104	regulation of hyaluranon cable assembly	1/338	3/18670	0.0533372	0.244928	0.20835	BMP7	1	Opc_1
GO:1900106	positive regulation of hyaluranon cable assembly	1/338	3/18670	0.0533372	0.244928	0.20835	BMP7	1	Opc_1
GO:1901202	negative regulation of extracellular matrix assembly	1/338	3/18670	0.0533372	0.244928	0.20835	ANTXR1	1	Opc_1
GO:1902730	positive regulation of proteoglycan biosynthetic process	1/338	3/18670	0.0533372	0.244928	0.20835	TCF7L2	1	Opc_1
GO:1902988	neurofibrillary tangle assembly	1/338	3/18670	0.0533372	0.244928	0.20835	MAPT	1	Opc_1
GO:1903964	monounsaturated fatty acid metabolic process	1/338	3/18670	0.0533372	0.244928	0.20835	SCD5	1	Opc_1
GO:1903984	positive regulation of TRAIL-activated apoptotic signaling pathway	1/338	3/18670	0.0533372	0.244928	0.20835	TIMP3	1	Opc_1
GO:1904217	regulation of CDP-diacylglycerol-serine O-phosphatidyltransferase activity	1/338	3/18670	0.0533372	0.244928	0.20835	SERINC5	1	Opc_1
GO:1904219	positive regulation of CDP-diacylglycerol-serine O-phosphatidyltransferase activity	1/338	3/18670	0.0533372	0.244928	0.20835	SERINC5	1	Opc_1
GO:1904222	positive regulation of serine C-palmitoyltransferase activity	1/338	3/18670	0.0533372	0.244928	0.20835	SERINC5	1	Opc_1
GO:1905292	regulation of neural crest cell differentiation	1/338	3/18670	0.0533372	0.244928	0.20835	BMP7	1	Opc_1
GO:1905294	positive regulation of neural crest cell differentiation	1/338	3/18670	0.0533372	0.244928	0.20835	BMP7	1	Opc_1
GO:1905310	regulation of cardiac neural crest cell migration involved in outflow tract morphogenesis	1/338	3/18670	0.0533372	0.244928	0.20835	BMP7	1	Opc_1
GO:1905312	positive regulation of cardiac neural crest cell migration involved in outflow tract morphogenesis	1/338	3/18670	0.0533372	0.244928	0.20835	BMP7	1	Opc_1
GO:1990637	response to prolactin	1/338	3/18670	0.0533372	0.244928	0.20835	EEF2K	1	Opc_1
GO:2000588	positive regulation of platelet-derived growth factor receptor-beta signaling pathway	1/338	3/18670	0.0533372	0.244928	0.20835	HIP1	1	Opc_1
GO:2000705	regulation of dense core granule biogenesis	1/338	3/18670	0.0533372	0.244928	0.20835	PRKCA	1	Opc_1
GO:2000721	positive regulation of transcription from RNA polymerase II promoter involved in smooth muscle cell differentiation	1/338	3/18670	0.0533372	0.244928	0.20835	ITGA8	1	Opc_1
GO:2001170	negative regulation of ATP biosynthetic process	1/338	3/18670	0.0533372	0.244928	0.20835	PID1	1	Opc_1
GO:2001201	regulation of transforming growth factor-beta secretion	1/338	3/18670	0.0533372	0.244928	0.20835	FERMT1	1	Opc_1
GO:2001226	negative regulation of chloride transport	1/338	3/18670	0.0533372	0.244928	0.20835	PRKG2	1	Opc_1
GO:0051495	positive regulation of cytoskeleton organization	8/338	226/18670	0.0539668	0.247531	0.210563	FCHSD2/GPSM2/MAPT/NTRK3/SEMA5A/SMAD3/TEK/TENM1	8	Opc_1
GO:0048640	negative regulation of developmental growth	5/338	113/18670	0.054634	0.248153	0.211092	DCC/NTN1/SEMA3E/SEMA5A/TNR	5	Opc_1
GO:0010801	negative regulation of peptidyl-threonine phosphorylation	2/338	21/18670	0.0547321	0.248153	0.211092	PARD3/SPRED2	2	Opc_1
GO:0031290	retinal ganglion cell axon guidance	2/338	21/18670	0.0547321	0.248153	0.211092	EPHB1/NRCAM	2	Opc_1
GO:0032891	negative regulation of organic acid transport	2/338	21/18670	0.0547321	0.248153	0.211092	ABAT/GRM7	2	Opc_1
GO:0042135	neurotransmitter catabolic process	2/338	21/18670	0.0547321	0.248153	0.211092	ABAT/GLDC	2	Opc_1
GO:0046716	muscle cell cellular homeostasis	2/338	21/18670	0.0547321	0.248153	0.211092	LARGE1/SGCZ	2	Opc_1
GO:0060713	labyrinthine layer morphogenesis	2/338	21/18670	0.0547321	0.248153	0.211092	BMP7/NCOA1	2	Opc_1
GO:0070920	regulation of production of small RNA involved in gene silencing by RNA	2/338	21/18670	0.0547321	0.248153	0.211092	EGFR/NCOR2	2	Opc_1
GO:0090280	positive regulation of calcium ion import	2/338	21/18670	0.0547321	0.248153	0.211092	ATP2C2/CASK	2	Opc_1
GO:2000738	positive regulation of stem cell differentiation	2/338	21/18670	0.0547321	0.248153	0.211092	BMP7/SOX6	2	Opc_1
GO:0021675	nerve development	4/338	79/18670	0.0551277	0.249372	0.21213	CHD7/EPHB1/NAV2/SULF2	4	Opc_1
GO:0071260	cellular response to mechanical stimulus	4/338	79/18670	0.0551277	0.249372	0.21213	CRADD/EGFR/HDAC4/MAP3K1	4	Opc_1
GO:0016339	calcium-dependent cell-cell adhesion via plasma membrane cell adhesion molecules	3/338	48/18670	0.0559718	0.251745	0.214148	CDH13/CDH20/CDH4	3	Opc_1
GO:0043949	regulation of cAMP-mediated signaling	3/338	48/18670	0.0559718	0.251745	0.214148	ATP2B4/NOS1/PRKCA	3	Opc_1
GO:0046850	regulation of bone remodeling	3/338	48/18670	0.0559718	0.251745	0.214148	EGFR/PRKCA/UBASH3B	3	Opc_1
GO:0055010	ventricular cardiac muscle tissue morphogenesis	3/338	48/18670	0.0559718	0.251745	0.214148	CHD7/COL11A1/ZFPM2	3	Opc_1
GO:0060324	face development	3/338	48/18670	0.0559718	0.251745	0.214148	ANKRD11/CHD7/CRISPLD2	3	Opc_1
GO:0043491	protein kinase B signaling	9/338	269/18670	0.0568647	0.25547	0.217316	EGFR/FGFR1/FYN/HIP1/NRG2/PTPRJ/SEMA5A/TCF7L2/TEK	9	Opc_1
GO:1904375	regulation of protein localization to cell periphery	5/338	115/18670	0.0580631	0.260557	0.221644	EGFR/GPC6/GPSM2/PID1/SORBS1	5	Opc_1
GO:1990090	cellular response to nerve growth factor stimulus	3/338	49/18670	0.0588533	0.262536	0.223327	EEF2K/MAPT/NTRK3	3	Opc_1
GO:0008652	cellular amino acid biosynthetic process	4/338	81/18670	0.0593917	0.262536	0.223327	ABAT/ATP2B4/GAD1/SERINC5	4	Opc_1
GO:0021766	hippocampus development	4/338	81/18670	0.0593917	0.262536	0.223327	ALK/ATP2B4/DAB1/NCOA1	4	Opc_1
GO:0007617	mating behavior	2/338	22/18670	0.0595037	0.262536	0.223327	HDAC4/NCOA1	2	Opc_1
GO:0009220	pyrimidine ribonucleotide biosynthetic process	2/338	22/18670	0.0595037	0.262536	0.223327	NME9/UPP2	2	Opc_1
GO:0010842	retina layer formation	2/338	22/18670	0.0595037	0.262536	0.223327	DSCAM/MEGF11	2	Opc_1
GO:0021801	cerebral cortex radial glia guided migration	2/338	22/18670	0.0595037	0.262536	0.223327	DAB1/DISC1	2	Opc_1
GO:0022030	telencephalon glial cell migration	2/338	22/18670	0.0595037	0.262536	0.223327	DAB1/DISC1	2	Opc_1
GO:0031281	positive regulation of cyclase activity	2/338	22/18670	0.0595037	0.262536	0.223327	CACNA1D/NOS1	2	Opc_1
GO:0032928	regulation of superoxide anion generation	2/338	22/18670	0.0595037	0.262536	0.223327	EGFR/MAPT	2	Opc_1
GO:0034643	establishment of mitochondrion localization, microtubule-mediated	2/338	22/18670	0.0595037	0.262536	0.223327	MAPT/TRAK1	2	Opc_1
GO:0046058	cAMP metabolic process	2/338	22/18670	0.0595037	0.262536	0.223327	ADCY8/PDE7B	2	Opc_1
GO:0046339	diacylglycerol metabolic process	2/338	22/18670	0.0595037	0.262536	0.223327	DGKG/PLCE1	2	Opc_1
GO:0046599	regulation of centriole replication	2/338	22/18670	0.0595037	0.262536	0.223327	C10orf90/KAT2B	2	Opc_1
GO:0047497	mitochondrion transport along microtubule	2/338	22/18670	0.0595037	0.262536	0.223327	MAPT/TRAK1	2	Opc_1
GO:0044272	sulfur compound biosynthetic process	7/338	192/18670	0.0607233	0.267617	0.22765	CHST11/CHST9/CSGALNACT1/SCD5/UST/VCAN/XYLT1	7	Opc_1
GO:0046209	nitric oxide metabolic process	4/338	82/18670	0.0615877	0.270821	0.230375	ATP2B4/NOS1/RORA/SMAD3	4	Opc_1
GO:0097581	lamellipodium organization	4/338	82/18670	0.0615877	0.270821	0.230375	ARHGEF4/CDH13/HDAC4/KANK1	4	Opc_1
GO:0097305	response to alcohol	8/338	233/18670	0.0622353	0.273363	0.232538	ABAT/ADCY8/FYN/GRAMD1B/GRAMD1C/ITPR2/NTRK3/SPIDR	8	Opc_1
GO:2001236	regulation of extrinsic apoptotic signaling pathway	6/338	155/18670	0.0630906	0.275077	0.233995	EYA2/FGFR1/FYN/TCF7L2/TIMP3/WWOX	6	Opc_1
GO:0007413	axonal fasciculation	2/338	23/18670	0.0644124	0.275077	0.233995	NRCAM/SEMA5A	2	Opc_1
GO:0015740	C4-dicarboxylate transport	2/338	23/18670	0.0644124	0.275077	0.233995	ABAT/SLC1A1	2	Opc_1
GO:0030810	positive regulation of nucleotide biosynthetic process	2/338	23/18670	0.0644124	0.275077	0.233995	NOS1/PID1	2	Opc_1
GO:0051043	regulation of membrane protein ectodomain proteolysis	2/338	23/18670	0.0644124	0.275077	0.233995	SH3D19/TIMP3	2	Opc_1
GO:0051349	positive regulation of lyase activity	2/338	23/18670	0.0644124	0.275077	0.233995	CACNA1D/NOS1	2	Opc_1
GO:0051589	negative regulation of neurotransmitter transport	2/338	23/18670	0.0644124	0.275077	0.233995	ABAT/NOS1	2	Opc_1
GO:0062149	detection of stimulus involved in sensory perception of pain	2/338	23/18670	0.0644124	0.275077	0.233995	EPHB1/FYN	2	Opc_1
GO:0106030	neuron projection fasciculation	2/338	23/18670	0.0644124	0.275077	0.233995	NRCAM/SEMA5A	2	Opc_1
GO:1900373	positive regulation of purine nucleotide biosynthetic process	2/338	23/18670	0.0644124	0.275077	0.233995	NOS1/PID1	2	Opc_1
GO:1903861	positive regulation of dendrite extension	2/338	23/18670	0.0644124	0.275077	0.233995	RNF157/SYT17	2	Opc_1
GO:2000637	positive regulation of gene silencing by miRNA	2/338	23/18670	0.0644124	0.275077	0.233995	EGFR/LIMD1	2	Opc_1
GO:0021545	cranial nerve development	3/338	51/18670	0.064821	0.275077	0.233995	CHD7/EPHB1/NAV2	3	Opc_1
GO:0031050	dsRNA processing	3/338	51/18670	0.064821	0.275077	0.233995	EGFR/NCOR2/SMAD3	3	Opc_1
GO:0045668	negative regulation of osteoblast differentiation	3/338	51/18670	0.064821	0.275077	0.233995	HDAC4/LIMD1/SMAD3	3	Opc_1
GO:0070918	production of small RNA involved in gene silencing by RNA	3/338	51/18670	0.064821	0.275077	0.233995	EGFR/NCOR2/SMAD3	3	Opc_1
GO:0072666	establishment of protein localization to vacuole	3/338	51/18670	0.064821	0.275077	0.233995	CACNG4/CACNG5/NEDD4	3	Opc_1
GO:0016079	synaptic vesicle exocytosis	5/338	120/18670	0.0671632	0.275077	0.233995	ADRA1A/CACNA1D/CASK/SYT17/TRIM9	5	Opc_1
GO:0018108	peptidyl-tyrosine phosphorylation	11/338	363/18670	0.0671722	0.275077	0.233995	ADRA1A/ALK/EGFR/EPHB1/FGFR1/FYN/GHR/NTRK3/PEAK1/PTPRJ/TEK	11	Opc_1
GO:0008333	endosome to lysosome transport	3/338	52/18670	0.0679053	0.275077	0.233995	CLEC16A/KIF13A/TRAK1	3	Opc_1
GO:0032330	regulation of chondrocyte differentiation	3/338	52/18670	0.0679053	0.275077	0.233995	SMAD3/SOX6/ZBTB16	3	Opc_1
GO:0035176	social behavior	3/338	52/18670	0.0679053	0.275077	0.233995	GAD1/GRID1/NLGN4X	3	Opc_1
GO:0046580	negative regulation of Ras protein signal transduction	3/338	52/18670	0.0679053	0.275077	0.233995	ADRA1A/ARHGAP42/KANK1	3	Opc_1
GO:0050885	neuromuscular process controlling balance	3/338	52/18670	0.0679053	0.275077	0.233995	BCR/CAMTA1/TNR	3	Opc_1
GO:0072132	mesenchyme morphogenesis	3/338	52/18670	0.0679053	0.275077	0.233995	BMP7/FGFR1/SMAD3	3	Opc_1
GO:1900024	regulation of substrate adhesion-dependent cell spreading	3/338	52/18670	0.0679053	0.275077	0.233995	DOCK1/DOCK5/KANK1	3	Opc_1
GO:1990089	response to nerve growth factor	3/338	52/18670	0.0679053	0.275077	0.233995	EEF2K/MAPT/NTRK3	3	Opc_1
GO:0071375	cellular response to peptide hormone stimulus	10/338	321/18670	0.068025	0.275077	0.233995	ADCY8/EEF2K/FYN/GHR/KANK1/KAT2B/PID1/PTPRE/RAB31/SORBS1	10	Opc_1
GO:0060485	mesenchyme development	9/338	279/18670	0.0681792	0.275077	0.233995	BMP7/FGFR1/LDLRAD4/SEMA3E/SEMA5A/SMAD3/TCF7L2/TIAM1/ZFPM2	9	Opc_1
GO:0048864	stem cell development	4/338	85/18670	0.0684295	0.275077	0.233995	BMP7/MSI2/SEMA3E/SEMA5A	4	Opc_1
GO:2001057	reactive nitrogen species metabolic process	4/338	85/18670	0.0684295	0.275077	0.233995	ATP2B4/NOS1/RORA/SMAD3	4	Opc_1
GO:0031099	regeneration	7/338	198/18670	0.0691536	0.275077	0.233995	EGFR/LARGE1/MATN2/NTRK3/PRRX1/SULF2/TNR	7	Opc_1
GO:0060541	respiratory system development	7/338	198/18670	0.0691536	0.275077	0.233995	CHD7/CRISPLD2/EGFR/FGFR1/KCNAB1/TNS3/ZFPM2	7	Opc_1
GO:0009218	pyrimidine ribonucleotide metabolic process	2/338	24/18670	0.0694518	0.275077	0.233995	NME9/UPP2	2	Opc_1
GO:0010288	response to lead ion	2/338	24/18670	0.0694518	0.275077	0.233995	MAPT/SLC6A1	2	Opc_1
GO:0010640	regulation of platelet-derived growth factor receptor signaling pathway	2/338	24/18670	0.0694518	0.275077	0.233995	HIP1/PTPRJ	2	Opc_1
GO:0032878	regulation of establishment or maintenance of cell polarity	2/338	24/18670	0.0694518	0.275077	0.233995	KANK1/TEK	2	Opc_1
GO:0060148	positive regulation of posttranscriptional gene silencing	2/338	24/18670	0.0694518	0.275077	0.233995	EGFR/LIMD1	2	Opc_1
GO:0099563	modification of synaptic structure	2/338	24/18670	0.0694518	0.275077	0.233995	CTTNBP2/TIAM1	2	Opc_1
GO:2001026	regulation of endothelial cell chemotaxis	2/338	24/18670	0.0694518	0.275077	0.233995	FGFR1/SEMA5A	2	Opc_1
GO:0000429	carbon catabolite regulation of transcription from RNA polymerase II promoter	1/338	4/18670	0.0704783	0.275077	0.233995	NCOA1	1	Opc_1
GO:0000436	carbon catabolite activation of transcription from RNA polymerase II promoter	1/338	4/18670	0.0704783	0.275077	0.233995	NCOA1	1	Opc_1
GO:0001996	positive regulation of heart rate by epinephrine-norepinephrine	1/338	4/18670	0.0704783	0.275077	0.233995	ADRA1A	1	Opc_1
GO:0002159	desmosome assembly	1/338	4/18670	0.0704783	0.275077	0.233995	PRKCA	1	Opc_1
GO:0006651	diacylglycerol biosynthetic process	1/338	4/18670	0.0704783	0.275077	0.233995	PLCE1	1	Opc_1
GO:0008592	regulation of Toll signaling pathway	1/338	4/18670	0.0704783	0.275077	0.233995	PELI2	1	Opc_1
GO:0010730	negative regulation of hydrogen peroxide biosynthetic process	1/338	4/18670	0.0704783	0.275077	0.233995	FYN	1	Opc_1
GO:0010735	positive regulation of transcription via serum response element binding	1/338	4/18670	0.0704783	0.275077	0.233995	MRTFA	1	Opc_1
GO:0014054	positive regulation of gamma-aminobutyric acid secretion	1/338	4/18670	0.0704783	0.275077	0.233995	SLC6A1	1	Opc_1
GO:0014859	negative regulation of skeletal muscle cell proliferation	1/338	4/18670	0.0704783	0.275077	0.233995	EPHB1	1	Opc_1
GO:0018076	N-terminal peptidyl-lysine acetylation	1/338	4/18670	0.0704783	0.275077	0.233995	KAT2B	1	Opc_1
GO:0021769	orbitofrontal cortex development	1/338	4/18670	0.0704783	0.275077	0.233995	FGFR1	1	Opc_1
GO:0021942	radial glia guided migration of Purkinje cell	1/338	4/18670	0.0704783	0.275077	0.233995	DAB1	1	Opc_1
GO:0030035	microspike assembly	1/338	4/18670	0.0704783	0.275077	0.233995	MTSS1	1	Opc_1
GO:0032431	activation of phospholipase A2 activity	1/338	4/18670	0.0704783	0.275077	0.233995	EGFR	1	Opc_1
GO:0033594	response to hydroxyisoflavone	1/338	4/18670	0.0704783	0.275077	0.233995	EGFR	1	Opc_1
GO:0034465	response to carbon monoxide	1/338	4/18670	0.0704783	0.275077	0.233995	KCNMA1	1	Opc_1
GO:0035426	extracellular matrix-cell signaling	1/338	4/18670	0.0704783	0.275077	0.233995	NTN4	1	Opc_1
GO:0042078	germ-line stem cell division	1/338	4/18670	0.0704783	0.275077	0.233995	ZBTB16	1	Opc_1
GO:0046398	UDP-glucuronate metabolic process	1/338	4/18670	0.0704783	0.275077	0.233995	CSGALNACT1	1	Opc_1
GO:0048104	establishment of body hair or bristle planar orientation	1/338	4/18670	0.0704783	0.275077	0.233995	ASTN2	1	Opc_1
GO:0048105	establishment of body hair planar orientation	1/338	4/18670	0.0704783	0.275077	0.233995	ASTN2	1	Opc_1
GO:0048133	male germ-line stem cell asymmetric division	1/338	4/18670	0.0704783	0.275077	0.233995	ZBTB16	1	Opc_1
GO:0048369	lateral mesoderm morphogenesis	1/338	4/18670	0.0704783	0.275077	0.233995	FGFR1	1	Opc_1
GO:0048370	lateral mesoderm formation	1/338	4/18670	0.0704783	0.275077	0.233995	FGFR1	1	Opc_1
GO:0051138	positive regulation of NK T cell differentiation	1/338	4/18670	0.0704783	0.275077	0.233995	ZBTB16	1	Opc_1
GO:0051611	regulation of serotonin uptake	1/338	4/18670	0.0704783	0.275077	0.233995	NOS1	1	Opc_1
GO:0051799	negative regulation of hair follicle development	1/338	4/18670	0.0704783	0.275077	0.233995	FERMT1	1	Opc_1
GO:0060665	regulation of branching involved in salivary gland morphogenesis by mesenchymal-epithelial signaling	1/338	4/18670	0.0704783	0.275077	0.233995	FGFR1	1	Opc_1
GO:0060686	negative regulation of prostatic bud formation	1/338	4/18670	0.0704783	0.275077	0.233995	BMP7	1	Opc_1
GO:0070294	renal sodium ion absorption	1/338	4/18670	0.0704783	0.275077	0.233995	SGK1	1	Opc_1
GO:0070346	positive regulation of fat cell proliferation	1/338	4/18670	0.0704783	0.275077	0.233995	PID1	1	Opc_1
GO:0070777	D-aspartate transport	1/338	4/18670	0.0704783	0.275077	0.233995	SLC1A1	1	Opc_1
GO:0070779	D-aspartate import across plasma membrane	1/338	4/18670	0.0704783	0.275077	0.233995	SLC1A1	1	Opc_1
GO:0071926	endocannabinoid signaling pathway	1/338	4/18670	0.0704783	0.275077	0.233995	MGLL	1	Opc_1
GO:0072039	regulation of mesenchymal cell apoptotic process involved in nephron morphogenesis	1/338	4/18670	0.0704783	0.275077	0.233995	BMP7	1	Opc_1
GO:0072040	negative regulation of mesenchymal cell apoptotic process involved in nephron morphogenesis	1/338	4/18670	0.0704783	0.275077	0.233995	BMP7	1	Opc_1
GO:0072093	metanephric renal vesicle formation	1/338	4/18670	0.0704783	0.275077	0.233995	KIF26B	1	Opc_1
GO:0072125	negative regulation of glomerular mesangial cell proliferation	1/338	4/18670	0.0704783	0.275077	0.233995	BMP7	1	Opc_1
GO:0072131	kidney mesenchyme morphogenesis	1/338	4/18670	0.0704783	0.275077	0.233995	BMP7	1	Opc_1
GO:0072133	metanephric mesenchyme morphogenesis	1/338	4/18670	0.0704783	0.275077	0.233995	BMP7	1	Opc_1
GO:0072757	cellular response to camptothecin	1/338	4/18670	0.0704783	0.275077	0.233995	SPIDR	1	Opc_1
GO:0090194	negative regulation of glomerulus development	1/338	4/18670	0.0704783	0.275077	0.233995	BMP7	1	Opc_1
GO:0090521	glomerular visceral epithelial cell migration	1/338	4/18670	0.0704783	0.275077	0.233995	KANK1	1	Opc_1
GO:0097252	oligodendrocyte apoptotic process	1/338	4/18670	0.0704783	0.275077	0.233995	AKAP12	1	Opc_1
GO:0097296	activation of cysteine-type endopeptidase activity involved in apoptotic signaling pathway	1/338	4/18670	0.0704783	0.275077	0.233995	SMAD3	1	Opc_1
GO:0097476	spinal cord motor neuron migration	1/338	4/18670	0.0704783	0.275077	0.233995	DAB1	1	Opc_1
GO:0098728	germline stem cell asymmetric division	1/338	4/18670	0.0704783	0.275077	0.233995	ZBTB16	1	Opc_1
GO:0098957	anterograde axonal transport of mitochondrion	1/338	4/18670	0.0704783	0.275077	0.233995	TRAK1	1	Opc_1
GO:0099533	positive regulation of presynaptic cytosolic calcium concentration	1/338	4/18670	0.0704783	0.275077	0.233995	CACNA1D	1	Opc_1
GO:0099703	induction of synaptic vesicle exocytosis by positive regulation of presynaptic cytosolic calcium ion concentration	1/338	4/18670	0.0704783	0.275077	0.233995	CACNA1D	1	Opc_1
GO:0106104	regulation of glutamate receptor clustering	1/338	4/18670	0.0704783	0.275077	0.233995	SHISA6	1	Opc_1
GO:0110024	positive regulation of cardiac muscle myoblast proliferation	1/338	4/18670	0.0704783	0.275077	0.233995	MALAT1	1	Opc_1
GO:0140199	negative regulation of adenylate cyclase-activating adrenergic receptor signaling pathway involved in heart process	1/338	4/18670	0.0704783	0.275077	0.233995	ATP2B4	1	Opc_1
GO:1900149	positive regulation of Schwann cell migration	1/338	4/18670	0.0704783	0.275077	0.233995	TIAM1	1	Opc_1
GO:1901097	negative regulation of autophagosome maturation	1/338	4/18670	0.0704783	0.275077	0.233995	CLEC16A	1	Opc_1
GO:1901145	mesenchymal cell apoptotic process involved in nephron morphogenesis	1/338	4/18670	0.0704783	0.275077	0.233995	BMP7	1	Opc_1
GO:1902723	negative regulation of skeletal muscle satellite cell proliferation	1/338	4/18670	0.0704783	0.275077	0.233995	EPHB1	1	Opc_1
GO:1902725	negative regulation of satellite cell differentiation	1/338	4/18670	0.0704783	0.275077	0.233995	EPHB1	1	Opc_1
GO:1902951	negative regulation of dendritic spine maintenance	1/338	4/18670	0.0704783	0.275077	0.233995	FYN	1	Opc_1
GO:1903463	regulation of mitotic cell cycle DNA replication	1/338	4/18670	0.0704783	0.275077	0.233995	FGFR1	1	Opc_1
GO:1903527	positive regulation of membrane tubulation	1/338	4/18670	0.0704783	0.275077	0.233995	ASAP1	1	Opc_1
GO:1904016	response to Thyroglobulin triiodothyronine	1/338	4/18670	0.0704783	0.275077	0.233995	NCOA1	1	Opc_1
GO:1904220	regulation of serine C-palmitoyltransferase activity	1/338	4/18670	0.0704783	0.275077	0.233995	SERINC5	1	Opc_1
GO:1904717	regulation of AMPA glutamate receptor clustering	1/338	4/18670	0.0704783	0.275077	0.233995	SHISA6	1	Opc_1
GO:1904849	positive regulation of cell chemotaxis to fibroblast growth factor	1/338	4/18670	0.0704783	0.275077	0.233995	FGFR1	1	Opc_1
GO:1905664	regulation of calcium ion import across plasma membrane	1/338	4/18670	0.0704783	0.275077	0.233995	FYN	1	Opc_1
GO:2000546	positive regulation of endothelial cell chemotaxis to fibroblast growth factor	1/338	4/18670	0.0704783	0.275077	0.233995	FGFR1	1	Opc_1
GO:2000741	positive regulation of mesenchymal stem cell differentiation	1/338	4/18670	0.0704783	0.275077	0.233995	SOX6	1	Opc_1
GO:2001013	epithelial cell proliferation involved in renal tubule morphogenesis	1/338	4/18670	0.0704783	0.275077	0.233995	MTSS1	1	Opc_1
GO:0031503	protein-containing complex localization	9/338	281/18670	0.0706	0.275077	0.233995	CACNG4/CACNG5/GPC6/GSG1L/HIP1/OPHN1/SGCD/SHISA6/WDR60	9	Opc_1
GO:0007179	transforming growth factor beta receptor signaling pathway	7/338	199/18670	0.0706235	0.275077	0.233995	CHST11/FERMT1/ITGA8/LDLRAD4/PARD3/SMAD3/ZEB1	7	Opc_1
GO:0007517	muscle organ development	12/338	410/18670	0.0707307	0.275077	0.233995	CHD7/COL11A1/EPHB1/FGFR1/HDAC4/KCNAB1/LARGE1/MRTFB/SGCD/SMAD3/SOX6/ZFPM2	12	Opc_1
GO:0006919	activation of cysteine-type endopeptidase activity involved in apoptotic process	4/338	86/18670	0.0707938	0.275077	0.233995	CRADD/HIP1/MAPT/SMAD3	4	Opc_1
GO:0042058	regulation of epidermal growth factor receptor signaling pathway	4/338	86/18670	0.0707938	0.275077	0.233995	CDH13/EGFR/HIP1/PTPRJ	4	Opc_1
GO:0048013	ephrin receptor signaling pathway	4/338	86/18670	0.0707938	0.275077	0.233995	EPHB1/FYN/NTRK3/TIAM1	4	Opc_1
GO:1903363	negative regulation of cellular protein catabolic process	4/338	86/18670	0.0707938	0.275077	0.233995	CLEC16A/FHIT/NELL1/OPHN1	4	Opc_1
GO:0000186	activation of MAPKK activity	3/338	53/18670	0.0710553	0.275549	0.234397	EGFR/MAP3K1/TAOK3	3	Opc_1
GO:0071320	cellular response to cAMP	3/338	53/18670	0.0710553	0.275549	0.234397	EEF2K/ITPR2/SLC8A3	3	Opc_1
GO:1903305	regulation of regulated secretory pathway	6/338	160/18670	0.0712053	0.275859	0.234661	ADRA1A/BCR/CACNA1D/CASK/SYT17/TRIM9	6	Opc_1
GO:0001892	embryonic placenta development	4/338	87/18670	0.0731996	0.283307	0.240996	BMP7/BPTF/EGFR/NCOA1	4	Opc_1
GO:0051703	intraspecies interaction between organisms	3/338	54/18670	0.07427	0.285422	0.242796	GAD1/GRID1/NLGN4X	3	Opc_1
GO:0002053	positive regulation of mesenchymal cell proliferation	2/338	25/18670	0.0746155	0.285422	0.242796	FGFR1/PRRX1	2	Opc_1
GO:0014829	vascular smooth muscle contraction	2/338	25/18670	0.0746155	0.285422	0.242796	ARHGAP42/DOCK5	2	Opc_1
GO:0021680	cerebellar Purkinje cell layer development	2/338	25/18670	0.0746155	0.285422	0.242796	RORA/SEZ6L	2	Opc_1
GO:0021952	central nervous system projection neuron axonogenesis	2/338	25/18670	0.0746155	0.285422	0.242796	DCC/EPHB1	2	Opc_1
GO:0051560	mitochondrial calcium ion homeostasis	2/338	25/18670	0.0746155	0.285422	0.242796	DISC1/SLC8A3	2	Opc_1
GO:0051654	establishment of mitochondrion localization	2/338	25/18670	0.0746155	0.285422	0.242796	MAPT/TRAK1	2	Opc_1
GO:0051953	negative regulation of amine transport	2/338	25/18670	0.0746155	0.285422	0.242796	ABAT/GRM7	2	Opc_1
GO:0060571	morphogenesis of an epithelial fold	2/338	25/18670	0.0746155	0.285422	0.242796	BMP7/EGFR	2	Opc_1
GO:0072012	glomerulus vasculature development	2/338	25/18670	0.0746155	0.285422	0.242796	BMP7/TEK	2	Opc_1
GO:1903306	negative regulation of regulated secretory pathway	2/338	25/18670	0.0746155	0.285422	0.242796	BCR/TRIM9	2	Opc_1
GO:1903859	regulation of dendrite extension	2/338	25/18670	0.0746155	0.285422	0.242796	RNF157/SYT17	2	Opc_1
GO:0046717	acid secretion	5/338	124/18670	0.0749819	0.286268	0.243515	ABAT/GRM7/SGK1/SLC1A1/SLC6A1	5	Opc_1
GO:0051209	release of sequestered calcium ion into cytosol	5/338	124/18670	0.0749819	0.286268	0.243515	CHD7/ITPR2/NOS1/PLCE1/UBASH3B	5	Opc_1
GO:0009791	post-embryonic development	4/338	88/18670	0.0756465	0.28769	0.244725	CHST11/DSCAM/SCN9A/SOX6	4	Opc_1
GO:0022404	molting cycle process	4/338	88/18670	0.0756465	0.28769	0.244725	APCDD1/EGFR/FARP2/FERMT1	4	Opc_1
GO:0022405	hair cycle process	4/338	88/18670	0.0756465	0.28769	0.244725	APCDD1/EGFR/FARP2/FERMT1	4	Opc_1
GO:0034103	regulation of tissue remodeling	4/338	88/18670	0.0756465	0.28769	0.244725	BCR/EGFR/PRKCA/UBASH3B	4	Opc_1
GO:0009063	cellular amino acid catabolic process	5/338	125/18670	0.0770108	0.292596	0.248898	ABAT/ATP2B4/GAD1/GLDC/NOS1	5	Opc_1
GO:0043954	cellular component maintenance	3/338	55/18670	0.0775482	0.294071	0.250153	FYN/OPHN1/TANC1	3	Opc_1
GO:0060042	retina morphogenesis in camera-type eye	3/338	55/18670	0.0775482	0.294071	0.250153	DSCAM/MEGF11/ZHX2	3	Opc_1
GO:0007193	adenylate cyclase-inhibiting G protein-coupled receptor signaling pathway	4/338	89/18670	0.0781342	0.29544	0.251318	ADCY8/AKAP12/GRIK3/GRM7	4	Opc_1
GO:0032410	negative regulation of transporter activity	4/338	89/18670	0.0781342	0.29544	0.251318	HECW1/KCNAB1/NEDD4/WWP2	4	Opc_1
GO:0055013	cardiac muscle cell development	4/338	89/18670	0.0781342	0.29544	0.251318	ADRA1A/AKAP13/FHOD3/SGCD	4	Opc_1
GO:0001655	urogenital system development	10/338	330/18670	0.0784622	0.296396	0.252131	BMP7/FGFR1/ITGA8/KIF26B/MTSS1/PLCE1/SMAD3/SULF2/TEK/ZBTB16	10	Opc_1
GO:0051283	negative regulation of sequestering of calcium ion	5/338	126/18670	0.079069	0.298135	0.25361	CHD7/ITPR2/NOS1/PLCE1/UBASH3B	5	Opc_1
GO:0010460	positive regulation of heart rate	2/338	26/18670	0.0798974	0.298135	0.25361	ADRA1A/SLC1A1	2	Opc_1
GO:0022011	myelination in peripheral nervous system	2/338	26/18670	0.0798974	0.298135	0.25361	NTRK3/PARD3	2	Opc_1
GO:0030318	melanocyte differentiation	2/338	26/18670	0.0798974	0.298135	0.25361	ADAMTS9/LRMDA	2	Opc_1
GO:0032292	peripheral nervous system axon ensheathment	2/338	26/18670	0.0798974	0.298135	0.25361	NTRK3/PARD3	2	Opc_1
GO:0043090	amino acid import	2/338	26/18670	0.0798974	0.298135	0.25361	SLC1A1/SLC6A1	2	Opc_1
GO:0048596	embryonic camera-type eye morphogenesis	2/338	26/18670	0.0798974	0.298135	0.25361	BMP7/ZEB1	2	Opc_1
GO:0048843	negative regulation of axon extension involved in axon guidance	2/338	26/18670	0.0798974	0.298135	0.25361	SEMA3E/SEMA5A	2	Opc_1
GO:0060669	embryonic placenta morphogenesis	2/338	26/18670	0.0798974	0.298135	0.25361	BMP7/NCOA1	2	Opc_1
GO:1902473	regulation of protein localization to synapse	2/338	26/18670	0.0798974	0.298135	0.25361	GPC6/MAPT	2	Opc_1
GO:1903579	negative regulation of ATP metabolic process	2/338	26/18670	0.0798974	0.298135	0.25361	HDAC4/PID1	2	Opc_1
GO:1905048	regulation of metallopeptidase activity	2/338	26/18670	0.0798974	0.298135	0.25361	ANTXR1/TIMP3	2	Opc_1
GO:0000768	syncytium formation by plasma membrane fusion	3/338	56/18670	0.0808888	0.298135	0.25361	ADAM12/NOS1/TANC1	3	Opc_1
GO:0048488	synaptic vesicle endocytosis	3/338	56/18670	0.0808888	0.298135	0.25361	NLGN4X/OPHN1/SYT17	3	Opc_1
GO:0060688	regulation of morphogenesis of a branching structure	3/338	56/18670	0.0808888	0.298135	0.25361	BMP7/FGFR1/NTN4	3	Opc_1
GO:0140238	presynaptic endocytosis	3/338	56/18670	0.0808888	0.298135	0.25361	NLGN4X/OPHN1/SYT17	3	Opc_1
GO:0140253	cell-cell fusion	3/338	56/18670	0.0808888	0.298135	0.25361	ADAM12/NOS1/TANC1	3	Opc_1
GO:0050679	positive regulation of epithelial cell proliferation	7/338	206/18670	0.0814313	0.298135	0.25361	CDH13/EGFR/FGFR1/PRKCA/SEMA5A/TCF7L2/TEK	7	Opc_1
GO:0071383	cellular response to steroid hormone stimulus	8/338	248/18670	0.0824943	0.298135	0.25361	ABHD2/AKAP13/BMP7/EGFR/NCOA1/NCOR2/NEDD4/RORA	8	Opc_1
GO:0051899	membrane depolarization	4/338	91/18670	0.0832309	0.298135	0.25361	CACNA1A/CACNA1D/CACNG4/SCN9A	4	Opc_1
GO:0051282	regulation of sequestering of calcium ion	5/338	128/18670	0.0832733	0.298135	0.25361	CHD7/ITPR2/NOS1/PLCE1/UBASH3B	5	Opc_1
GO:0050678	regulation of epithelial cell proliferation	11/338	378/18670	0.0837311	0.298135	0.25361	CASK/CDH13/EGFR/FGFR1/MTSS1/PRKCA/SEMA5A/SMAD3/SULF2/TCF7L2/TEK	11	Opc_1
GO:0045926	negative regulation of growth	8/338	249/18670	0.0839688	0.298135	0.25361	APBB2/DCC/NTN1/PTPRJ/SEMA3E/SEMA5A/SMAD3/TNR	8	Opc_1
GO:0001755	neural crest cell migration	3/338	57/18670	0.0842909	0.298135	0.25361	BMP7/SEMA3E/SEMA5A	3	Opc_1
GO:0042743	hydrogen peroxide metabolic process	3/338	57/18670	0.0842909	0.298135	0.25361	EGFR/FYN/PXDN	3	Opc_1
GO:0048008	platelet-derived growth factor receptor signaling pathway	3/338	57/18670	0.0842909	0.298135	0.25361	BCR/HIP1/PTPRJ	3	Opc_1
GO:1901799	negative regulation of proteasomal protein catabolic process	3/338	57/18670	0.0842909	0.298135	0.25361	CLEC16A/FHIT/OPHN1	3	Opc_1
GO:0009410	response to xenobiotic stimulus	9/338	292/18670	0.084864	0.298135	0.25361	ABAT/ADCY8/ARNT2/CACNG4/EGFR/GHR/RORA/SLC6A1/TIAM1	9	Opc_1
GO:0001964	startle response	2/338	27/18670	0.0852916	0.298135	0.25361	CSMD1/GRID2	2	Opc_1
GO:0006929	substrate-dependent cell migration	2/338	27/18670	0.0852916	0.298135	0.25361	NTN1/OPHN1	2	Opc_1
GO:0048143	astrocyte activation	2/338	27/18670	0.0852916	0.298135	0.25361	EGFR/MAPT	2	Opc_1
GO:0048668	collateral sprouting	2/338	27/18670	0.0852916	0.298135	0.25361	COBL/DCC	2	Opc_1
GO:0060384	innervation	2/338	27/18670	0.0852916	0.298135	0.25361	CHD7/SULF2	2	Opc_1
GO:0061437	renal system vasculature development	2/338	27/18670	0.0852916	0.298135	0.25361	BMP7/TEK	2	Opc_1
GO:0061440	kidney vasculature development	2/338	27/18670	0.0852916	0.298135	0.25361	BMP7/TEK	2	Opc_1
GO:0098810	neurotransmitter reuptake	2/338	27/18670	0.0852916	0.298135	0.25361	NOS1/SLC6A1	2	Opc_1
GO:1905208	negative regulation of cardiocyte differentiation	2/338	27/18670	0.0852916	0.298135	0.25361	EGFR/SOX6	2	Opc_1
GO:0003206	cardiac chamber morphogenesis	5/338	129/18670	0.085419	0.298135	0.25361	BMP7/CHD7/COL11A1/TEK/ZFPM2	5	Opc_1
GO:0019693	ribose phosphate metabolic process	12/338	424/18670	0.0856348	0.298135	0.25361	ADCY8/CASK/GPI/HDAC4/NME9/PDE7B/PID1/PYGL/RORA/SCD5/TPST1/UPP2	12	Opc_1
GO:0051146	striated muscle cell differentiation	9/338	293/18670	0.0862406	0.298135	0.25361	ADAM12/ADRA1A/AKAP13/FHOD3/HDAC4/NOS1/SGCD/SOX6/TANC1	9	Opc_1
GO:0001757	somite specification	1/338	5/18670	0.0873099	0.298135	0.25361	COBL	1	Opc_1
GO:0002155	regulation of thyroid hormone mediated signaling pathway	1/338	5/18670	0.0873099	0.298135	0.25361	NCOA1	1	Opc_1
GO:0010138	pyrimidine ribonucleotide salvage	1/338	5/18670	0.0873099	0.298135	0.25361	UPP2	1	Opc_1
GO:0010750	positive regulation of nitric oxide mediated signal transduction	1/338	5/18670	0.0873099	0.298135	0.25361	EGFR	1	Opc_1
GO:0010767	regulation of transcription from RNA polymerase II promoter in response to UV-induced DNA damage	1/338	5/18670	0.0873099	0.298135	0.25361	NEDD4	1	Opc_1
GO:0010991	negative regulation of SMAD protein complex assembly	1/338	5/18670	0.0873099	0.298135	0.25361	LDLRAD4	1	Opc_1
GO:0014050	negative regulation of glutamate secretion	1/338	5/18670	0.0873099	0.298135	0.25361	GRM7	1	Opc_1
GO:0015888	thiamine transport	1/338	5/18670	0.0873099	0.298135	0.25361	SLC35F3	1	Opc_1
GO:0019049	mitigation of host defenses by virus	1/338	5/18670	0.0873099	0.298135	0.25361	SMAD3	1	Opc_1
GO:0019240	citrulline biosynthetic process	1/338	5/18670	0.0873099	0.298135	0.25361	ATP2B4	1	Opc_1
GO:0021563	glossopharyngeal nerve development	1/338	5/18670	0.0873099	0.298135	0.25361	NAV2	1	Opc_1
GO:0021778	oligodendrocyte cell fate specification	1/338	5/18670	0.0873099	0.298135	0.25361	SOX6	1	Opc_1
GO:0021779	oligodendrocyte cell fate commitment	1/338	5/18670	0.0873099	0.298135	0.25361	SOX6	1	Opc_1
GO:0021780	glial cell fate specification	1/338	5/18670	0.0873099	0.298135	0.25361	SOX6	1	Opc_1
GO:0030682	mitigation of host defenses by symbiont	1/338	5/18670	0.0873099	0.298135	0.25361	SMAD3	1	Opc_1
GO:0030809	negative regulation of nucleotide biosynthetic process	1/338	5/18670	0.0873099	0.298135	0.25361	PID1	1	Opc_1
GO:0032262	pyrimidine nucleotide salvage	1/338	5/18670	0.0873099	0.298135	0.25361	UPP2	1	Opc_1
GO:0032907	transforming growth factor beta3 production	1/338	5/18670	0.0873099	0.298135	0.25361	SMAD3	1	Opc_1
GO:0032910	regulation of transforming growth factor beta3 production	1/338	5/18670	0.0873099	0.298135	0.25361	SMAD3	1	Opc_1
GO:0033227	dsRNA transport	1/338	5/18670	0.0873099	0.298135	0.25361	RFTN2	1	Opc_1
GO:0036135	Schwann cell migration	1/338	5/18670	0.0873099	0.298135	0.25361	TIAM1	1	Opc_1
GO:0038044	transforming growth factor-beta secretion	1/338	5/18670	0.0873099	0.298135	0.25361	FERMT1	1	Opc_1
GO:0042636	negative regulation of hair cycle	1/338	5/18670	0.0873099	0.298135	0.25361	FERMT1	1	Opc_1
GO:0042640	anagen	1/338	5/18670	0.0873099	0.298135	0.25361	FERMT1	1	Opc_1
GO:0044206	UMP salvage	1/338	5/18670	0.0873099	0.298135	0.25361	UPP2	1	Opc_1
GO:0045586	regulation of gamma-delta T cell differentiation	1/338	5/18670	0.0873099	0.298135	0.25361	SOX13	1	Opc_1
GO:0045636	positive regulation of melanocyte differentiation	1/338	5/18670	0.0873099	0.298135	0.25361	ADAMTS9	1	Opc_1
GO:0045794	negative regulation of cell volume	1/338	5/18670	0.0873099	0.298135	0.25361	KCNMA1	1	Opc_1
GO:0045990	carbon catabolite regulation of transcription	1/338	5/18670	0.0873099	0.298135	0.25361	NCOA1	1	Opc_1
GO:0045991	carbon catabolite activation of transcription	1/338	5/18670	0.0873099	0.298135	0.25361	NCOA1	1	Opc_1
GO:0046462	monoacylglycerol metabolic process	1/338	5/18670	0.0873099	0.298135	0.25361	MGLL	1	Opc_1
GO:0048625	myoblast fate commitment	1/338	5/18670	0.0873099	0.298135	0.25361	TCF7L2	1	Opc_1
GO:0048669	collateral sprouting in absence of injury	1/338	5/18670	0.0873099	0.298135	0.25361	COBL	1	Opc_1
GO:0050915	sensory perception of sour taste	1/338	5/18670	0.0873099	0.298135	0.25361	ASIC2	1	Opc_1
GO:0051464	positive regulation of cortisol secretion	1/338	5/18670	0.0873099	0.298135	0.25361	GALR1	1	Opc_1
GO:0051599	response to hydrostatic pressure	1/338	5/18670	0.0873099	0.298135	0.25361	ATP2B4	1	Opc_1
GO:0051793	medium-chain fatty acid catabolic process	1/338	5/18670	0.0873099	0.298135	0.25361	ABHD2	1	Opc_1
GO:0051884	regulation of timing of anagen	1/338	5/18670	0.0873099	0.298135	0.25361	FERMT1	1	Opc_1
GO:0052173	response to defenses of other organism	1/338	5/18670	0.0873099	0.298135	0.25361	SMAD3	1	Opc_1
GO:0052200	response to host defenses	1/338	5/18670	0.0873099	0.298135	0.25361	SMAD3	1	Opc_1
GO:0052651	monoacylglycerol catabolic process	1/338	5/18670	0.0873099	0.298135	0.25361	MGLL	1	Opc_1
GO:0060040	retinal bipolar neuron differentiation	1/338	5/18670	0.0873099	0.298135	0.25361	ZHX2	1	Opc_1
GO:0070487	monocyte aggregation	1/338	5/18670	0.0873099	0.298135	0.25361	BMP7	1	Opc_1
GO:0070640	vitamin D3 metabolic process	1/338	5/18670	0.0873099	0.298135	0.25361	FGFR1	1	Opc_1
GO:0070782	phosphatidylserine exposure on apoptotic cell surface	1/338	5/18670	0.0873099	0.298135	0.25361	XKR4	1	Opc_1
GO:0071315	cellular response to morphine	1/338	5/18670	0.0873099	0.298135	0.25361	ADCY8	1	Opc_1
GO:0071317	cellular response to isoquinoline alkaloid	1/338	5/18670	0.0873099	0.298135	0.25361	ADCY8	1	Opc_1
GO:0071878	negative regulation of adenylate cyclase-activating adrenergic receptor signaling pathway	1/338	5/18670	0.0873099	0.298135	0.25361	ATP2B4	1	Opc_1
GO:0075136	response to host	1/338	5/18670	0.0873099	0.298135	0.25361	SMAD3	1	Opc_1
GO:0080184	response to phenylpropanoid	1/338	5/18670	0.0873099	0.298135	0.25361	EGFR	1	Opc_1
GO:0086046	membrane depolarization during SA node cell action potential	1/338	5/18670	0.0873099	0.298135	0.25361	CACNA1D	1	Opc_1
GO:0090080	positive regulation of MAPKKK cascade by fibroblast growth factor receptor signaling pathway	1/338	5/18670	0.0873099	0.298135	0.25361	FGFR1	1	Opc_1
GO:0098735	positive regulation of the force of heart contraction	1/338	5/18670	0.0873099	0.298135	0.25361	NOS1	1	Opc_1
GO:1900019	regulation of protein kinase C activity	1/338	5/18670	0.0873099	0.298135	0.25361	EGFR	1	Opc_1
GO:1900020	positive regulation of protein kinase C activity	1/338	5/18670	0.0873099	0.298135	0.25361	EGFR	1	Opc_1
GO:1900028	negative regulation of ruffle assembly	1/338	5/18670	0.0873099	0.298135	0.25361	KANK1	1	Opc_1
GO:1900147	regulation of Schwann cell migration	1/338	5/18670	0.0873099	0.298135	0.25361	TIAM1	1	Opc_1
GO:1900372	negative regulation of purine nucleotide biosynthetic process	1/338	5/18670	0.0873099	0.298135	0.25361	PID1	1	Opc_1
GO:1901563	response to camptothecin	1/338	5/18670	0.0873099	0.298135	0.25361	SPIDR	1	Opc_1
GO:1902564	negative regulation of neutrophil activation	1/338	5/18670	0.0873099	0.298135	0.25361	BCR	1	Opc_1
GO:1904428	negative regulation of tubulin deacetylation	1/338	5/18670	0.0873099	0.298135	0.25361	MAPT	1	Opc_1
GO:1904673	negative regulation of somatic stem cell population maintenance	1/338	5/18670	0.0873099	0.298135	0.25361	BMP7	1	Opc_1
GO:1904778	positive regulation of protein localization to cell cortex	1/338	5/18670	0.0873099	0.298135	0.25361	GPSM2	1	Opc_1
GO:1905232	cellular response to L-glutamate	1/338	5/18670	0.0873099	0.298135	0.25361	FYN	1	Opc_1
GO:1905451	positive regulation of Fc-gamma receptor signaling pathway involved in phagocytosis	1/338	5/18670	0.0873099	0.298135	0.25361	PTPRJ	1	Opc_1
GO:1905832	positive regulation of spindle assembly	1/338	5/18670	0.0873099	0.298135	0.25361	GPSM2	1	Opc_1
GO:1905962	glutamatergic neuron differentiation	1/338	5/18670	0.0873099	0.298135	0.25361	ZHX2	1	Opc_1
GO:1990264	peptidyl-tyrosine dephosphorylation involved in inactivation of protein kinase activity	1/338	5/18670	0.0873099	0.298135	0.25361	PTPRT	1	Opc_1
GO:2000195	negative regulation of female gonad development	1/338	5/18670	0.0873099	0.298135	0.25361	ZFPM2	1	Opc_1
GO:2000481	positive regulation of cAMP-dependent protein kinase activity	1/338	5/18670	0.0873099	0.298135	0.25361	ATP2B4	1	Opc_1
GO:0040013	negative regulation of locomotion	11/338	381/18670	0.0873217	0.298135	0.25361	ABHD2/ADAMTS9/BCR/KANK1/LDLRAD4/PTPRG/PTPRJ/PTPRT/SEMA3E/SEMA5A/SRGAP3	11	Opc_1
GO:0006949	syncytium formation	3/338	58/18670	0.0877532	0.298831	0.254202	ADAM12/NOS1/TANC1	3	Opc_1
GO:0051058	negative regulation of small GTPase mediated signal transduction	3/338	58/18670	0.0877532	0.298831	0.254202	ADRA1A/ARHGAP42/KANK1	3	Opc_1
GO:0061951	establishment of protein localization to plasma membrane	3/338	58/18670	0.0877532	0.298831	0.254202	KIF13A/MACF1/RAB31	3	Opc_1
GO:0009612	response to mechanical stimulus	7/338	210/18670	0.0880134	0.2992	0.254516	ASIC2/COL11A1/CRADD/EGFR/FYN/HDAC4/MAP3K1	7	Opc_1
GO:0030178	negative regulation of Wnt signaling pathway	7/338	210/18670	0.0880134	0.2992	0.254516	APCDD1/FERMT1/HECW1/LIMD1/SHISA6/TCF7L2/WWOX	7	Opc_1
GO:0003073	regulation of systemic arterial blood pressure	4/338	93/18670	0.0884867	0.299774	0.255005	ADRA1A/ARHGAP42/ASIC2/NAV2	4	Opc_1
GO:0051668	localization within membrane	4/338	93/18670	0.0884867	0.299774	0.255005	CACNG4/CACNG5/CDH13/SHISA6	4	Opc_1
GO:0051952	regulation of amine transport	4/338	93/18670	0.0884867	0.299774	0.255005	ABAT/GRM7/SLC6A1/SYT17	4	Opc_1
GO:1901184	regulation of ERBB signaling pathway	4/338	93/18670	0.0884867	0.299774	0.255005	CDH13/EGFR/HIP1/PTPRJ	4	Opc_1
GO:0051208	sequestering of calcium ion	5/338	131/18670	0.0897971	0.303927	0.258537	CHD7/ITPR2/NOS1/PLCE1/UBASH3B	5	Opc_1
GO:0051047	positive regulation of secretion	12/338	428/18670	0.0902279	0.303927	0.258537	ABAT/ADCY8/AKAP12/CACNA1D/EGFR/FERMT1/FGFR1/GALR1/GPI/IL1RAP/SLC6A1/TCF7L2	12	Opc_1
GO:0001958	endochondral ossification	2/338	28/18670	0.0907923	0.303927	0.258537	CSGALNACT1/TEK	2	Opc_1
GO:0007205	protein kinase C-activating G protein-coupled receptor signaling pathway	2/338	28/18670	0.0907923	0.303927	0.258537	DGKG/PARD3	2	Opc_1
GO:0008045	motor neuron axon guidance	2/338	28/18670	0.0907923	0.303927	0.258537	NTN1/NTNG1	2	Opc_1
GO:0021846	cell proliferation in forebrain	2/338	28/18670	0.0907923	0.303927	0.258537	DISC1/FGFR1	2	Opc_1
GO:0033688	regulation of osteoblast proliferation	2/338	28/18670	0.0907923	0.303927	0.258537	NELL1/SMAD3	2	Opc_1
GO:0035116	embryonic hindlimb morphogenesis	2/338	28/18670	0.0907923	0.303927	0.258537	CHD7/ZBTB16	2	Opc_1
GO:0036075	replacement ossification	2/338	28/18670	0.0907923	0.303927	0.258537	CSGALNACT1/TEK	2	Opc_1
GO:0045686	negative regulation of glial cell differentiation	2/338	28/18670	0.0907923	0.303927	0.258537	DAB1/NTRK3	2	Opc_1
GO:0045745	positive regulation of G protein-coupled receptor signaling pathway	2/338	28/18670	0.0907923	0.303927	0.258537	NOS1/PRKCA	2	Opc_1
GO:0045761	regulation of adenylate cyclase activity	2/338	28/18670	0.0907923	0.303927	0.258537	CACNA1D/GALR1	2	Opc_1
GO:0048679	regulation of axon regeneration	2/338	28/18670	0.0907923	0.303927	0.258537	NTRK3/TNR	2	Opc_1
GO:1902668	negative regulation of axon guidance	2/338	28/18670	0.0907923	0.303927	0.258537	SEMA3E/SEMA5A	2	Opc_1
GO:0051271	negative regulation of cellular component movement	11/338	384/18670	0.0910057	0.304382	0.258924	ABHD2/ADAMTS9/BCR/KANK1/LDLRAD4/PTPRG/PTPRJ/PTPRT/SEMA3E/SEMA5A/SRGAP3	11	Opc_1
GO:0032890	regulation of organic acid transport	3/338	59/18670	0.0912746	0.304764	0.259249	ABAT/GRM7/SLC6A1	3	Opc_1
GO:0070527	platelet aggregation	3/338	59/18670	0.0912746	0.304764	0.259249	ABAT/PRKCA/UBASH3B	3	Opc_1
GO:0019935	cyclic-nucleotide-mediated signaling	7/338	212/18670	0.0914145	0.304973	0.259427	ADCY8/ADRA1A/AKAP13/ATP2B4/GALR1/NOS1/PRKCA	7	Opc_1
GO:0042552	myelination	5/338	132/18670	0.0920291	0.306504	0.260729	NTRK3/PARD3/PTPRZ1/SERINC5/SLC8A3	5	Opc_1
GO:0055007	cardiac muscle cell differentiation	5/338	132/18670	0.0920291	0.306504	0.260729	ADRA1A/AKAP13/FHOD3/SGCD/SOX6	5	Opc_1
GO:1901653	cellular response to peptide	11/338	385/18670	0.0922544	0.306995	0.261147	ADCY8/CACNA1A/EEF2K/FYN/GHR/KANK1/KAT2B/PID1/PTPRE/RAB31/SORBS1	11	Opc_1
GO:0007599	hemostasis	10/338	341/18670	0.0924987	0.307548	0.261617	ABAT/DGKG/DOCK1/FYN/GNA12/GPI/ITPR2/PRKCA/UBASH3B/ZFPM2	10	Opc_1
GO:0055006	cardiac cell development	4/338	95/18670	0.0938989	0.311941	0.265354	ADRA1A/AKAP13/FHOD3/SGCD	4	Opc_1
GO:0006163	purine nucleotide metabolic process	12/338	432/18670	0.0949705	0.315235	0.268156	ADCY8/CASK/FHIT/GPI/HDAC4/NME9/NOS1/PDE7B/PID1/RORA/SCD5/TPST1	12	Opc_1
GO:0032970	regulation of actin filament-based process	11/338	388/18670	0.0960629	0.316321	0.26908	AKAP13/FCHSD2/FHOD3/KANK1/NTRK3/PLEKHH2/SEMA3E/SEMA5A/SMAD3/TEK/TENM1	11	Opc_1
GO:0033673	negative regulation of kinase activity	8/338	257/18670	0.0963204	0.316321	0.26908	BMP7/KAT2B/MAPT/PTPRJ/PTPRT/SPRED2/TAOK3/UBASH3B	8	Opc_1
GO:0007628	adult walking behavior	2/338	29/18670	0.096394	0.316321	0.26908	CHD7/DAB1	2	Opc_1
GO:0010575	positive regulation of vascular endothelial growth factor production	2/338	29/18670	0.096394	0.316321	0.26908	RORA/SULF2	2	Opc_1
GO:0014044	Schwann cell development	2/338	29/18670	0.096394	0.316321	0.26908	NTRK3/PARD3	2	Opc_1
GO:0021799	cerebral cortex radially oriented cell migration	2/338	29/18670	0.096394	0.316321	0.26908	DAB1/DISC1	2	Opc_1
GO:0030511	positive regulation of transforming growth factor beta receptor signaling pathway	2/338	29/18670	0.096394	0.316321	0.26908	FERMT1/ITGA8	2	Opc_1
GO:0051642	centrosome localization	2/338	29/18670	0.096394	0.316321	0.26908	GPSM2/PARD3	2	Opc_1
GO:0070723	response to cholesterol	2/338	29/18670	0.096394	0.316321	0.26908	GRAMD1B/GRAMD1C	2	Opc_1
GO:1900027	regulation of ruffle assembly	2/338	29/18670	0.096394	0.316321	0.26908	COBL/KANK1	2	Opc_1
GO:1903846	positive regulation of cellular response to transforming growth factor beta stimulus	2/338	29/18670	0.096394	0.316321	0.26908	FERMT1/ITGA8	2	Opc_1
GO:2000171	negative regulation of dendrite development	2/338	29/18670	0.096394	0.316321	0.26908	ASAP1/DCC	2	Opc_1
GO:0007272	ensheathment of neurons	5/338	134/18670	0.0965781	0.316321	0.26908	NTRK3/PARD3/PTPRZ1/SERINC5/SLC8A3	5	Opc_1
GO:0008366	axon ensheathment	5/338	134/18670	0.0965781	0.316321	0.26908	NTRK3/PARD3/PTPRZ1/SERINC5/SLC8A3	5	Opc_1
GO:0018210	peptidyl-threonine modification	5/338	134/18670	0.0965781	0.316321	0.26908	BMP7/GALNT13/PARD3/PRKCA/SPRED2	5	Opc_1
GO:0048010	vascular endothelial growth factor receptor signaling pathway	4/338	96/18670	0.0966625	0.316321	0.26908	DOCK1/EPN2/FYN/NEDD4	4	Opc_1
GO:0090277	positive regulation of peptide hormone secretion	4/338	96/18670	0.0966625	0.316321	0.26908	ABAT/ADCY8/EGFR/TCF7L2	4	Opc_1
GO:0050673	epithelial cell proliferation	12/338	434/18670	0.0973978	0.317886	0.270412	CASK/CDH13/EGFR/FERMT1/FGFR1/MTSS1/PRKCA/SEMA5A/SMAD3/SULF2/TCF7L2/TEK	12	Opc_1
GO:0032869	cellular response to insulin stimulus	7/338	216/18670	0.0984354	0.317886	0.270412	EEF2K/KANK1/KAT2B/PID1/PTPRE/RAB31/SORBS1	7	Opc_1
GO:0016266	O-glycan processing	3/338	61/18670	0.0984901	0.317886	0.270412	GALNT10/GALNT13/ST6GAL1	3	Opc_1
GO:0042733	embryonic digit morphogenesis	3/338	61/18670	0.0984901	0.317886	0.270412	CHST11/GNA12/ZBTB16	3	Opc_1
GO:0001657	ureteric bud development	4/338	97/18670	0.099464	0.317886	0.270412	BMP7/FGFR1/KIF26B/SMAD3	4	Opc_1
GO:0006942	regulation of striated muscle contraction	4/338	97/18670	0.099464	0.317886	0.270412	ADRA1A/HDAC4/NOS1/SLC8A3	4	Opc_1
GO:0051591	response to cAMP	4/338	97/18670	0.099464	0.317886	0.270412	EEF2K/ITPR2/SLC8A3/TEK	4	Opc_1
GO:0090630	activation of GTPase activity	4/338	97/18670	0.099464	0.317886	0.270412	ARHGAP42/BCR/NTRK3/TIAM1	4	Opc_1
GO:0043434	response to peptide hormone	12/338	436/18670	0.0998625	0.317886	0.270412	ADCY8/BMP7/EEF2K/FYN/GHR/KANK1/KAT2B/PID1/PTPRE/RAB31/SORBS1/TEK	12	Opc_1
GO:0036294	cellular response to decreased oxygen levels	7/338	217/18670	0.100236	0.317886	0.270412	BMP7/EEF2K/HIF3A/LIMD1/MALAT1/RORA/SLC8A3	7	Opc_1
GO:0060348	bone development	7/338	217/18670	0.100236	0.317886	0.270412	AKAP13/ANKRD11/CSGALNACT1/MATN2/SULF2/TEK/XYLT1	7	Opc_1
GO:0019098	reproductive behavior	2/338	30/18670	0.102091	0.317886	0.270412	HDAC4/NCOA1	2	Opc_1
GO:0061842	microtubule organizing center localization	2/338	30/18670	0.102091	0.317886	0.270412	GPSM2/PARD3	2	Opc_1
GO:0097421	liver regeneration	2/338	30/18670	0.102091	0.317886	0.270412	EGFR/SULF2	2	Opc_1
GO:1904893	negative regulation of receptor signaling pathway via STAT	2/338	30/18670	0.102091	0.317886	0.270412	DAB1/PTPRT	2	Opc_1
GO:1905606	regulation of presynapse assembly	2/338	30/18670	0.102091	0.317886	0.270412	IL1RAP/NTRK3	2	Opc_1
GO:0045453	bone resorption	3/338	62/18670	0.102182	0.317886	0.270412	EGFR/PRKCA/UBASH3B	3	Opc_1
GO:0046824	positive regulation of nucleocytoplasmic transport	3/338	62/18670	0.102182	0.317886	0.270412	NEDD4/SMAD3/TCF7L2	3	Opc_1
GO:0060191	regulation of lipase activity	4/338	98/18670	0.102303	0.317886	0.270412	ADRA1A/EGFR/FGFR1/NTRK3	4	Opc_1
GO:0072163	mesonephric epithelium development	4/338	98/18670	0.102303	0.317886	0.270412	BMP7/FGFR1/KIF26B/SMAD3	4	Opc_1
GO:0072164	mesonephric tubule development	4/338	98/18670	0.102303	0.317886	0.270412	BMP7/FGFR1/KIF26B/SMAD3	4	Opc_1
GO:0007178	transmembrane receptor protein serine/threonine kinase signaling pathway	10/338	349/18670	0.103592	0.317886	0.270412	BMP7/CHST11/FERMT1/ITGA8/LDLRAD4/PARD3/SMAD3/VWC2/ZEB1/ZNF423	10	Opc_1
GO:0000147	actin cortical patch assembly	1/338	6/18670	0.103838	0.317886	0.270412	WIPF1	1	Opc_1
GO:0003057	regulation of the force of heart contraction by chemical signal	1/338	6/18670	0.103838	0.317886	0.270412	ADRA1A	1	Opc_1
GO:0003096	renal sodium ion transport	1/338	6/18670	0.103838	0.317886	0.270412	SGK1	1	Opc_1
GO:0003321	positive regulation of blood pressure by epinephrine-norepinephrine	1/338	6/18670	0.103838	0.317886	0.270412	ADRA1A	1	Opc_1
GO:0006015	5-phosphoribose 1-diphosphate biosynthetic process	1/338	6/18670	0.103838	0.317886	0.270412	PYGL	1	Opc_1
GO:0007185	transmembrane receptor protein tyrosine phosphatase signaling pathway	1/338	6/18670	0.103838	0.317886	0.270412	TRIO	1	Opc_1
GO:0009597	detection of virus	1/338	6/18670	0.103838	0.317886	0.270412	SERINC5	1	Opc_1
GO:0009744	response to sucrose	1/338	6/18670	0.103838	0.317886	0.270412	SLC6A1	1	Opc_1
GO:0009757	hexose mediated signaling	1/338	6/18670	0.103838	0.317886	0.270412	ADCY8	1	Opc_1
GO:0010182	sugar mediated signaling pathway	1/338	6/18670	0.103838	0.317886	0.270412	ADCY8	1	Opc_1
GO:0010255	glucose mediated signaling pathway	1/338	6/18670	0.103838	0.317886	0.270412	ADCY8	1	Opc_1
GO:0010641	positive regulation of platelet-derived growth factor receptor signaling pathway	1/338	6/18670	0.103838	0.317886	0.270412	HIP1	1	Opc_1
GO:0010694	positive regulation of alkaline phosphatase activity	1/338	6/18670	0.103838	0.317886	0.270412	SMAD3	1	Opc_1
GO:0010990	regulation of SMAD protein complex assembly	1/338	6/18670	0.103838	0.317886	0.270412	LDLRAD4	1	Opc_1
GO:0014916	regulation of lung blood pressure	1/338	6/18670	0.103838	0.317886	0.270412	SMAD3	1	Opc_1
GO:0015015	heparan sulfate proteoglycan biosynthetic process, enzymatic modification	1/338	6/18670	0.103838	0.317886	0.270412	HS6ST2	1	Opc_1
GO:0016576	histone dephosphorylation	1/338	6/18670	0.103838	0.317886	0.270412	EYA2	1	Opc_1
GO:0021631	optic nerve morphogenesis	1/338	6/18670	0.103838	0.317886	0.270412	EPHB1	1	Opc_1
GO:0021869	forebrain ventricular zone progenitor cell division	1/338	6/18670	0.103838	0.317886	0.270412	FGFR1	1	Opc_1
GO:0021873	forebrain neuroblast division	1/338	6/18670	0.103838	0.317886	0.270412	FGFR1	1	Opc_1
GO:0031339	negative regulation of vesicle fusion	1/338	6/18670	0.103838	0.317886	0.270412	TRIM9	1	Opc_1
GO:0032229	negative regulation of synaptic transmission, GABAergic	1/338	6/18670	0.103838	0.317886	0.270412	SLC6A1	1	Opc_1
GO:0032430	positive regulation of phospholipase A2 activity	1/338	6/18670	0.103838	0.317886	0.270412	EGFR	1	Opc_1
GO:0034285	response to disaccharide	1/338	6/18670	0.103838	0.317886	0.270412	SLC6A1	1	Opc_1
GO:0043400	cortisol secretion	1/338	6/18670	0.103838	0.317886	0.270412	GALR1	1	Opc_1
GO:0044396	actin cortical patch organization	1/338	6/18670	0.103838	0.317886	0.270412	WIPF1	1	Opc_1
GO:0045634	regulation of melanocyte differentiation	1/338	6/18670	0.103838	0.317886	0.270412	ADAMTS9	1	Opc_1
GO:0045915	positive regulation of catecholamine metabolic process	1/338	6/18670	0.103838	0.317886	0.270412	ABAT	1	Opc_1
GO:0045964	positive regulation of dopamine metabolic process	1/338	6/18670	0.103838	0.317886	0.270412	ABAT	1	Opc_1
GO:0046391	5-phosphoribose 1-diphosphate metabolic process	1/338	6/18670	0.103838	0.317886	0.270412	PYGL	1	Opc_1
GO:0048664	neuron fate determination	1/338	6/18670	0.103838	0.317886	0.270412	PRRX1	1	Opc_1
GO:0051136	regulation of NK T cell differentiation	1/338	6/18670	0.103838	0.317886	0.270412	ZBTB16	1	Opc_1
GO:0051462	regulation of cortisol secretion	1/338	6/18670	0.103838	0.317886	0.270412	GALR1	1	Opc_1
GO:0051581	negative regulation of neurotransmitter uptake	1/338	6/18670	0.103838	0.317886	0.270412	NOS1	1	Opc_1
GO:0051661	maintenance of centrosome location	1/338	6/18670	0.103838	0.317886	0.270412	GPSM2	1	Opc_1
GO:0051792	medium-chain fatty acid biosynthetic process	1/338	6/18670	0.103838	0.317886	0.270412	ABHD2	1	Opc_1
GO:0060268	negative regulation of respiratory burst	1/338	6/18670	0.103838	0.317886	0.270412	BCR	1	Opc_1
GO:0060685	regulation of prostatic bud formation	1/338	6/18670	0.103838	0.317886	0.270412	BMP7	1	Opc_1
GO:0060687	regulation of branching involved in prostate gland morphogenesis	1/338	6/18670	0.103838	0.317886	0.270412	BMP7	1	Opc_1
GO:0061643	chemorepulsion of axon	1/338	6/18670	0.103838	0.317886	0.270412	NTN1	1	Opc_1
GO:0070141	response to UV-A	1/338	6/18670	0.103838	0.317886	0.270412	EGFR	1	Opc_1
GO:0071421	manganese ion transmembrane transport	1/338	6/18670	0.103838	0.317886	0.270412	ATP2C2	1	Opc_1
GO:0072038	mesenchymal stem cell maintenance involved in nephron morphogenesis	1/338	6/18670	0.103838	0.317886	0.270412	BMP7	1	Opc_1
GO:0072602	interleukin-4 secretion	1/338	6/18670	0.103838	0.317886	0.270412	IL1RAP	1	Opc_1
GO:0090673	endothelial cell-matrix adhesion	1/338	6/18670	0.103838	0.317886	0.270412	ADAMTS9	1	Opc_1
GO:0090678	cell dedifferentiation involved in phenotypic switching	1/338	6/18670	0.103838	0.317886	0.270412	OLFM2	1	Opc_1
GO:0097475	motor neuron migration	1/338	6/18670	0.103838	0.317886	0.270412	DAB1	1	Opc_1
GO:0098880	maintenance of postsynaptic specialization structure	1/338	6/18670	0.103838	0.317886	0.270412	OPHN1	1	Opc_1
GO:0099505	regulation of presynaptic membrane potential	1/338	6/18670	0.103838	0.317886	0.270412	GRIK3	1	Opc_1
GO:1901723	negative regulation of cell proliferation involved in kidney development	1/338	6/18670	0.103838	0.317886	0.270412	BMP7	1	Opc_1
GO:1902338	negative regulation of apoptotic process involved in morphogenesis	1/338	6/18670	0.103838	0.317886	0.270412	BMP7	1	Opc_1
GO:1903121	regulation of TRAIL-activated apoptotic signaling pathway	1/338	6/18670	0.103838	0.317886	0.270412	TIMP3	1	Opc_1
GO:1903525	regulation of membrane tubulation	1/338	6/18670	0.103838	0.317886	0.270412	ASAP1	1	Opc_1
GO:1904746	negative regulation of apoptotic process involved in development	1/338	6/18670	0.103838	0.317886	0.270412	BMP7	1	Opc_1
GO:1905174	regulation of vascular smooth muscle cell dedifferentiation	1/338	6/18670	0.103838	0.317886	0.270412	OLFM2	1	Opc_1
GO:1905940	negative regulation of gonad development	1/338	6/18670	0.103838	0.317886	0.270412	ZFPM2	1	Opc_1
GO:1990936	vascular smooth muscle cell dedifferentiation	1/338	6/18670	0.103838	0.317886	0.270412	OLFM2	1	Opc_1
GO:2000675	negative regulation of type B pancreatic cell apoptotic process	1/338	6/18670	0.103838	0.317886	0.270412	TCF7L2	1	Opc_1
GO:2000739	regulation of mesenchymal stem cell differentiation	1/338	6/18670	0.103838	0.317886	0.270412	SOX6	1	Opc_1
GO:2000851	positive regulation of glucocorticoid secretion	1/338	6/18670	0.103838	0.317886	0.270412	GALR1	1	Opc_1
GO:2001015	negative regulation of skeletal muscle cell differentiation	1/338	6/18670	0.103838	0.317886	0.270412	EPHB1	1	Opc_1
GO:0015850	organic hydroxy compound transport	8/338	262/18670	0.104538	0.319783	0.272025	ABAT/GALR1/GRAMD1B/GRAMD1C/NCOA1/NOS1/RELCH/SYT17	8	Opc_1
GO:0001708	cell fate specification	4/338	99/18670	0.105179	0.321493	0.27348	EYA2/FGFR1/NTRK3/SOX6	4	Opc_1
GO:0006893	Golgi to plasma membrane transport	3/338	63/18670	0.105928	0.323281	0.275001	KIF13A/MACF1/RAB31	3	Opc_1
GO:1904377	positive regulation of protein localization to cell periphery	3/338	63/18670	0.105928	0.323281	0.275001	EGFR/GPSM2/SORBS1	3	Opc_1
GO:0008064	regulation of actin polymerization or depolymerization	6/338	179/18670	0.107213	0.326452	0.277698	FCHSD2/FHOD3/KANK1/PLEKHH2/SEMA5A/TENM1	6	Opc_1
GO:0007202	activation of phospholipase C activity	2/338	31/18670	0.107878	0.326452	0.277698	ADRA1A/EGFR	2	Opc_1
GO:0010762	regulation of fibroblast migration	2/338	31/18670	0.107878	0.326452	0.277698	AKAP12/GNA12	2	Opc_1
GO:0019048	modulation by virus of host process	2/338	31/18670	0.107878	0.326452	0.277698	NTRK3/SMAD3	2	Opc_1
GO:0033687	osteoblast proliferation	2/338	31/18670	0.107878	0.326452	0.277698	NELL1/SMAD3	2	Opc_1
GO:0035767	endothelial cell chemotaxis	2/338	31/18670	0.107878	0.326452	0.277698	FGFR1/SEMA5A	2	Opc_1
GO:0040018	positive regulation of multicellular organism growth	2/338	31/18670	0.107878	0.326452	0.277698	CHD7/GHR	2	Opc_1
GO:0048710	regulation of astrocyte differentiation	2/338	31/18670	0.107878	0.326452	0.277698	DAB1/NTRK3	2	Opc_1
GO:0070306	lens fiber cell differentiation	2/338	31/18670	0.107878	0.326452	0.277698	NTRK3/SMAD3	2	Opc_1
GO:0090659	walking behavior	2/338	31/18670	0.107878	0.326452	0.277698	CHD7/DAB1	2	Opc_1
GO:0099174	regulation of presynapse organization	2/338	31/18670	0.107878	0.326452	0.277698	IL1RAP/NTRK3	2	Opc_1
GO:0015837	amine transport	4/338	100/18670	0.108091	0.326595	0.27782	ABAT/GRM7/SLC6A1/SYT17	4	Opc_1
GO:0060840	artery development	4/338	100/18670	0.108091	0.326595	0.27782	ADAMTS9/CHD7/PRRX1/ZMIZ1	4	Opc_1
GO:0002433	immune response-regulating cell surface receptor signaling pathway involved in phagocytosis	5/338	139/18670	0.108438	0.326889	0.27807	DOCK1/FYN/PLPP4/PTPRJ/WIPF1	5	Opc_1
GO:0033135	regulation of peptidyl-serine phosphorylation	5/338	139/18670	0.108438	0.326889	0.27807	ATP2B4/EGFR/NOS1/NTRK3/TENM1	5	Opc_1
GO:0038096	Fc-gamma receptor signaling pathway involved in phagocytosis	5/338	139/18670	0.108438	0.326889	0.27807	DOCK1/FYN/PLPP4/PTPRJ/WIPF1	5	Opc_1
GO:0030832	regulation of actin filament length	6/338	180/18670	0.109329	0.329324	0.280141	FCHSD2/FHOD3/KANK1/PLEKHH2/SEMA5A/TENM1	6	Opc_1
GO:0030032	lamellipodium assembly	3/338	64/18670	0.109727	0.329516	0.280304	ARHGEF4/CDH13/HDAC4	3	Opc_1
GO:0035773	insulin secretion involved in cellular response to glucose stimulus	3/338	64/18670	0.109727	0.329516	0.280304	ADCY8/PTPRN2/TIAM1	3	Opc_1
GO:0045669	positive regulation of osteoblast differentiation	3/338	64/18670	0.109727	0.329516	0.280304	BMP7/NELL1/ZHX3	3	Opc_1
GO:2000378	negative regulation of reactive oxygen species metabolic process	3/338	64/18670	0.109727	0.329516	0.280304	ATP2B4/BCR/FYN	3	Opc_1
GO:0072073	kidney epithelium development	5/338	140/18670	0.110892	0.332697	0.283011	BMP7/FGFR1/KIF26B/MTSS1/SMAD3	5	Opc_1
GO:0002027	regulation of heart rate	4/338	101/18670	0.11104	0.332697	0.283011	ADRA1A/CACNA1D/KCND3/SLC1A1	4	Opc_1
GO:1903426	regulation of reactive oxygen species biosynthetic process	4/338	101/18670	0.11104	0.332697	0.283011	ATP2B4/FYN/HDAC4/SMAD3	4	Opc_1
GO:0045444	fat cell differentiation	7/338	223/18670	0.111414	0.333564	0.283748	RORA/SMAD3/TCF7L2/TRIO/ZBTB16/ZBTB7C/ZFPM2	7	Opc_1
GO:0007015	actin filament organization	11/338	400/18670	0.112227	0.335488	0.285385	COBL/FCHSD2/FHOD3/HIP1/KANK1/PLEKHH2/SEMA5A/SMAD3/SORBS1/TENM1/WIPF1	11	Opc_1
GO:0032102	negative regulation of response to external stimulus	11/338	400/18670	0.112227	0.335488	0.285385	ABAT/BCR/CASK/GRID2/RORA/SEMA3E/SEMA5A/SMAD3/TEK/TNR/UBASH3B	11	Opc_1
GO:0001837	epithelial to mesenchymal transition	5/338	141/18670	0.113372	0.337993	0.287515	BMP7/LDLRAD4/SMAD3/TCF7L2/TIAM1	5	Opc_1
GO:0034332	adherens junction organization	3/338	65/18670	0.113578	0.337993	0.287515	CDH13/CDH20/CDH4	3	Opc_1
GO:0072665	protein localization to vacuole	3/338	65/18670	0.113578	0.337993	0.287515	CACNG4/CACNG5/NEDD4	3	Opc_1
GO:0007616	long-term memory	2/338	32/18670	0.113751	0.337993	0.287515	ADCY8/SGK1	2	Opc_1
GO:0042311	vasodilation	2/338	32/18670	0.113751	0.337993	0.287515	KCNMA1/NOS1	2	Opc_1
GO:0045907	positive regulation of vasoconstriction	2/338	32/18670	0.113751	0.337993	0.287515	ADRA1A/EGFR	2	Opc_1
GO:0045987	positive regulation of smooth muscle contraction	2/338	32/18670	0.113751	0.337993	0.287515	ABAT/ADRA1A	2	Opc_1
GO:0060325	face morphogenesis	2/338	32/18670	0.113751	0.337993	0.287515	ANKRD11/CRISPLD2	2	Opc_1
GO:0010522	regulation of calcium ion transport into cytosol	4/338	102/18670	0.114024	0.338549	0.287988	CHD7/FYN/NOS1/UBASH3B	4	Opc_1
GO:0050714	positive regulation of protein secretion	8/338	268/18670	0.114898	0.340886	0.289976	ABAT/ADCY8/AKAP12/EGFR/FERMT1/GPI/IL1RAP/TCF7L2	8	Opc_1
GO:0002040	sprouting angiogenesis	6/338	183/18670	0.115805	0.341895	0.290835	ADAMTS9/CDH13/EPN2/SEMA3E/SEMA5A/TEK	6	Opc_1
GO:0038094	Fc-gamma receptor signaling pathway	5/338	142/18670	0.115879	0.341895	0.290835	DOCK1/FYN/PLPP4/PTPRJ/WIPF1	5	Opc_1
GO:1903532	positive regulation of secretion by cell	11/338	403/18670	0.116499	0.341895	0.290835	ABAT/ADCY8/AKAP12/CACNA1D/EGFR/FERMT1/FGFR1/GALR1/GPI/IL1RAP/TCF7L2	11	Opc_1
GO:1904888	cranial skeletal system development	3/338	66/18670	0.11748	0.341895	0.290835	CHST11/PRRX1/SMAD3	3	Opc_1
GO:1905207	regulation of cardiocyte differentiation	3/338	66/18670	0.11748	0.341895	0.290835	BMP7/EGFR/SOX6	3	Opc_1
GO:0006898	receptor-mediated endocytosis	9/338	314/18670	0.118199	0.341895	0.290835	CACNG4/CACNG5/FCHSD2/GSG1L/HIP1/LDLRAD3/NEDD4/OPHN1/RAB31	9	Opc_1
GO:2000352	negative regulation of endothelial cell apoptotic process	2/338	33/18670	0.119703	0.341895	0.290835	SEMA5A/TEK	2	Opc_1
GO:0000101	sulfur amino acid transport	1/338	7/18670	0.120067	0.341895	0.290835	SLC1A1	1	Opc_1
GO:0000820	regulation of glutamine family amino acid metabolic process	1/338	7/18670	0.120067	0.341895	0.290835	ATP2B4	1	Opc_1
GO:0001842	neural fold formation	1/338	7/18670	0.120067	0.341895	0.290835	BMP7	1	Opc_1
GO:0002154	thyroid hormone mediated signaling pathway	1/338	7/18670	0.120067	0.341895	0.290835	NCOA1	1	Opc_1
GO:0003253	cardiac neural crest cell migration involved in outflow tract morphogenesis	1/338	7/18670	0.120067	0.341895	0.290835	BMP7	1	Opc_1
GO:0003360	brainstem development	1/338	7/18670	0.120067	0.341895	0.290835	NLGN4X	1	Opc_1
GO:0006564	L-serine biosynthetic process	1/338	7/18670	0.120067	0.341895	0.290835	SERINC5	1	Opc_1
GO:0008063	Toll signaling pathway	1/338	7/18670	0.120067	0.341895	0.290835	PELI2	1	Opc_1
GO:0010571	positive regulation of nuclear cell cycle DNA replication	1/338	7/18670	0.120067	0.341895	0.290835	FGFR1	1	Opc_1
GO:0014719	skeletal muscle satellite cell activation	1/338	7/18670	0.120067	0.341895	0.290835	EPHB1	1	Opc_1
GO:0019530	taurine metabolic process	1/338	7/18670	0.120067	0.341895	0.290835	GHR	1	Opc_1
GO:0019694	alkanesulfonate metabolic process	1/338	7/18670	0.120067	0.341895	0.290835	GHR	1	Opc_1
GO:0021860	pyramidal neuron development	1/338	7/18670	0.120067	0.341895	0.290835	DISC1	1	Opc_1
GO:0021910	smoothened signaling pathway involved in ventral spinal cord patterning	1/338	7/18670	0.120067	0.341895	0.290835	RFX4	1	Opc_1
GO:0032825	positive regulation of natural killer cell differentiation	1/338	7/18670	0.120067	0.341895	0.290835	TOX	1	Opc_1
GO:0033239	negative regulation of cellular amine metabolic process	1/338	7/18670	0.120067	0.341895	0.290835	ATP2B4	1	Opc_1
GO:0033504	floor plate development	1/338	7/18670	0.120067	0.341895	0.290835	COBL	1	Opc_1
GO:0035405	histone-threonine phosphorylation	1/338	7/18670	0.120067	0.341895	0.290835	PRKCA	1	Opc_1
GO:0035989	tendon development	1/338	7/18670	0.120067	0.341895	0.290835	COL11A1	1	Opc_1
GO:0036302	atrioventricular canal development	1/338	7/18670	0.120067	0.341895	0.290835	CHD7	1	Opc_1
GO:0038171	cannabinoid signaling pathway	1/338	7/18670	0.120067	0.341895	0.290835	MGLL	1	Opc_1
GO:0042661	regulation of mesodermal cell fate specification	1/338	7/18670	0.120067	0.341895	0.290835	FGFR1	1	Opc_1
GO:0042940	D-amino acid transport	1/338	7/18670	0.120067	0.341895	0.290835	SLC1A1	1	Opc_1
GO:0043570	maintenance of DNA repeat elements	1/338	7/18670	0.120067	0.341895	0.290835	TCF7L2	1	Opc_1
GO:0045162	clustering of voltage-gated sodium channels	1/338	7/18670	0.120067	0.341895	0.290835	NRCAM	1	Opc_1
GO:0046643	regulation of gamma-delta T cell activation	1/338	7/18670	0.120067	0.341895	0.290835	SOX13	1	Opc_1
GO:0048537	mucosal-associated lymphoid tissue development	1/338	7/18670	0.120067	0.341895	0.290835	TOX	1	Opc_1
GO:0048541	Peyer's patch development	1/338	7/18670	0.120067	0.341895	0.290835	TOX	1	Opc_1
GO:0050942	positive regulation of pigment cell differentiation	1/338	7/18670	0.120067	0.341895	0.290835	ADAMTS9	1	Opc_1
GO:0051388	positive regulation of neurotrophin TRK receptor signaling pathway	1/338	7/18670	0.120067	0.341895	0.290835	NTRK3	1	Opc_1
GO:0051610	serotonin uptake	1/338	7/18670	0.120067	0.341895	0.290835	NOS1	1	Opc_1
GO:0051666	actin cortical patch localization	1/338	7/18670	0.120067	0.341895	0.290835	WIPF1	1	Opc_1
GO:0051971	positive regulation of transmission of nerve impulse	1/338	7/18670	0.120067	0.341895	0.290835	TNR	1	Opc_1
GO:0060369	positive regulation of Fc receptor mediated stimulatory signaling pathway	1/338	7/18670	0.120067	0.341895	0.290835	PTPRJ	1	Opc_1
GO:0060710	chorio-allantoic fusion	1/338	7/18670	0.120067	0.341895	0.290835	BMP7	1	Opc_1
GO:0070474	positive regulation of uterine smooth muscle contraction	1/338	7/18670	0.120067	0.341895	0.290835	ABAT	1	Opc_1
GO:0072383	plus-end-directed vesicle transport along microtubule	1/338	7/18670	0.120067	0.341895	0.290835	KIF13A	1	Opc_1
GO:0110021	cardiac muscle myoblast proliferation	1/338	7/18670	0.120067	0.341895	0.290835	MALAT1	1	Opc_1
GO:0110022	regulation of cardiac muscle myoblast proliferation	1/338	7/18670	0.120067	0.341895	0.290835	MALAT1	1	Opc_1
GO:1901098	positive regulation of autophagosome maturation	1/338	7/18670	0.120067	0.341895	0.290835	CLEC16A	1	Opc_1
GO:1901525	negative regulation of mitophagy	1/338	7/18670	0.120067	0.341895	0.290835	CLEC16A	1	Opc_1
GO:1902083	negative regulation of peptidyl-cysteine S-nitrosylation	1/338	7/18670	0.120067	0.341895	0.290835	ATP2B4	1	Opc_1
GO:1904672	regulation of somatic stem cell population maintenance	1/338	7/18670	0.120067	0.341895	0.290835	BMP7	1	Opc_1
GO:1905449	regulation of Fc-gamma receptor signaling pathway involved in phagocytosis	1/338	7/18670	0.120067	0.341895	0.290835	PTPRJ	1	Opc_1
GO:0006892	post-Golgi vesicle-mediated transport	4/338	104/18670	0.120097	0.341895	0.290835	DOP1A/KIF13A/MACF1/RAB31	4	Opc_1
GO:0007218	neuropeptide signaling pathway	4/338	104/18670	0.120097	0.341895	0.290835	GALR1/SORCS1/SORCS3/TENM1	4	Opc_1
GO:0019233	sensory perception of pain	4/338	104/18670	0.120097	0.341895	0.290835	EPHB1/FYN/MGLL/SCN9A	4	Opc_1
GO:0046822	regulation of nucleocytoplasmic transport	4/338	104/18670	0.120097	0.341895	0.290835	FERMT1/NEDD4/SMAD3/TCF7L2	4	Opc_1
GO:0090100	positive regulation of transmembrane receptor protein serine/threonine kinase signaling pathway	4/338	104/18670	0.120097	0.341895	0.290835	BMP7/FERMT1/ITGA8/ZNF423	4	Opc_1
GO:0007369	gastrulation	6/338	185/18670	0.120227	0.342019	0.29094	BMP7/COL11A1/EYA2/FGFR1/ITGA8/SMAD3	6	Opc_1
GO:0055001	muscle cell development	6/338	186/18670	0.12247	0.348146	0.296152	ADRA1A/AKAP13/FHOD3/HDAC4/SGCD/SGCZ	6	Opc_1
GO:0007009	plasma membrane organization	4/338	105/18670	0.123185	0.349534	0.297333	ASAP1/CRB1/MTSS1/XKR4	4	Opc_1
GO:0055017	cardiac muscle tissue growth	4/338	105/18670	0.123185	0.349534	0.297333	ADRA1A/AKAP13/FGFR1/ZFPM2	4	Opc_1
GO:0010594	regulation of endothelial cell migration	7/338	229/18670	0.123224	0.349534	0.297333	ADAMTS9/FGFR1/GPI/PLPP3/PRKCA/SEMA5A/TEK	7	Opc_1
GO:0000077	DNA damage checkpoint	5/338	145/18670	0.123557	0.349976	0.297708	BABAM2/CDC14B/CRADD/FBXO31/TAOK3	5	Opc_1
GO:0002431	Fc receptor mediated stimulatory signaling pathway	5/338	145/18670	0.123557	0.349976	0.297708	DOCK1/FYN/PLPP4/PTPRJ/WIPF1	5	Opc_1
GO:1905475	regulation of protein localization to membrane	6/338	187/18670	0.124733	0.353051	0.300324	EGFR/FYN/GPC6/PID1/SHISA6/SORBS1	6	Opc_1
GO:0010812	negative regulation of cell-substrate adhesion	3/338	68/18670	0.125431	0.353254	0.300497	CASK/KANK1/SEMA3E	3	Opc_1
GO:0071230	cellular response to amino acid stimulus	3/338	68/18670	0.125431	0.353254	0.300497	EGFR/FYN/ZEB1	3	Opc_1
GO:0003382	epithelial cell morphogenesis	2/338	34/18670	0.125731	0.353254	0.300497	PALLD/SIPA1L3	2	Opc_1
GO:0010574	regulation of vascular endothelial growth factor production	2/338	34/18670	0.125731	0.353254	0.300497	RORA/SULF2	2	Opc_1
GO:0032892	positive regulation of organic acid transport	2/338	34/18670	0.125731	0.353254	0.300497	ABAT/SLC6A1	2	Opc_1
GO:0045920	negative regulation of exocytosis	2/338	34/18670	0.125731	0.353254	0.300497	BCR/TRIM9	2	Opc_1
GO:0048048	embryonic eye morphogenesis	2/338	34/18670	0.125731	0.353254	0.300497	BMP7/ZEB1	2	Opc_1
GO:0060795	cell fate commitment involved in formation of primary germ layer	2/338	34/18670	0.125731	0.353254	0.300497	EYA2/FGFR1	2	Opc_1
GO:0070884	regulation of calcineurin-NFAT signaling cascade	2/338	34/18670	0.125731	0.353254	0.300497	ATP2B4/CAMTA1	2	Opc_1
GO:0106056	regulation of calcineurin-mediated signaling	2/338	34/18670	0.125731	0.353254	0.300497	ATP2B4/CAMTA1	2	Opc_1
GO:0043542	endothelial cell migration	8/338	274/18670	0.125791	0.353254	0.300497	ADAMTS9/CDH13/FGFR1/GPI/PLPP3/PRKCA/SEMA5A/TEK	8	Opc_1
GO:1901606	alpha-amino acid catabolic process	4/338	106/18670	0.126307	0.354451	0.301515	ATP2B4/GAD1/GLDC/NOS1	4	Opc_1
GO:0090263	positive regulation of canonical Wnt signaling pathway	5/338	147/18670	0.128804	0.361086	0.30716	EGFR/KANK1/SEMA5A/SMAD3/SULF2	5	Opc_1
GO:0071695	anatomical structure maturation	7/338	232/18670	0.129361	0.361086	0.30716	ABHD2/FARP2/FERMT1/FGFR1/NRCAM/NTN4/XYLT1	7	Opc_1
GO:0036465	synaptic vesicle recycling	3/338	69/18670	0.129478	0.361086	0.30716	NLGN4X/OPHN1/SYT17	3	Opc_1
GO:0042698	ovulation cycle	3/338	69/18670	0.129478	0.361086	0.30716	EGFR/NCOA1/NCOR2	3	Opc_1
GO:0050766	positive regulation of phagocytosis	3/338	69/18670	0.129478	0.361086	0.30716	BCR/PTPRJ/RAB31	3	Opc_1
GO:0055008	cardiac muscle tissue morphogenesis	3/338	69/18670	0.129478	0.361086	0.30716	CHD7/COL11A1/ZFPM2	3	Opc_1
GO:0009755	hormone-mediated signaling pathway	7/338	233/18670	0.13144	0.361086	0.30716	ABHD2/AKAP13/BMP7/NCOA1/NCOR2/NEDD4/RORA	7	Opc_1
GO:0021955	central nervous system neuron axonogenesis	2/338	35/18670	0.13183	0.361086	0.30716	DCC/EPHB1	2	Opc_1
GO:0032435	negative regulation of proteasomal ubiquitin-dependent protein catabolic process	2/338	35/18670	0.13183	0.361086	0.30716	CLEC16A/FHIT	2	Opc_1
GO:0035909	aorta morphogenesis	2/338	35/18670	0.13183	0.361086	0.30716	ADAMTS9/CHD7	2	Opc_1
GO:0051954	positive regulation of amine transport	2/338	35/18670	0.13183	0.361086	0.30716	ABAT/SLC6A1	2	Opc_1
GO:0071312	cellular response to alkaloid	2/338	35/18670	0.13183	0.361086	0.30716	ADCY8/SPIDR	2	Opc_1
GO:0097484	dendrite extension	2/338	35/18670	0.13183	0.361086	0.30716	RNF157/SYT17	2	Opc_1
GO:0099565	chemical synaptic transmission, postsynaptic	4/338	108/18670	0.132649	0.361086	0.30716	ABAT/GRID2/IGSF9B/NLGN4X	4	Opc_1
GO:0009259	ribonucleotide metabolic process	11/338	414/18670	0.132941	0.361086	0.30716	ADCY8/CASK/GPI/HDAC4/NME9/PDE7B/PID1/RORA/SCD5/TPST1/UPP2	11	Opc_1
GO:0071453	cellular response to oxygen levels	7/338	234/18670	0.133535	0.361086	0.30716	BMP7/EEF2K/HIF3A/LIMD1/MALAT1/RORA/SLC8A3	7	Opc_1
GO:0014074	response to purine-containing compound	5/338	149/18670	0.134151	0.361086	0.30716	EEF2K/ITPR2/SLC6A1/SLC8A3/TEK	5	Opc_1
GO:0060041	retina development in camera-type eye	5/338	149/18670	0.134151	0.361086	0.30716	ATP2B4/CHD7/DSCAM/MEGF11/ZHX2	5	Opc_1
GO:2001056	positive regulation of cysteine-type endopeptidase activity	5/338	149/18670	0.134151	0.361086	0.30716	CRADD/FYN/HIP1/MAPT/SMAD3	5	Opc_1
GO:0006469	negative regulation of protein kinase activity	7/338	235/18670	0.135648	0.361086	0.30716	BMP7/KAT2B/PTPRJ/PTPRT/SPRED2/TAOK3/UBASH3B	7	Opc_1
GO:0000052	citrulline metabolic process	1/338	8/18670	0.136003	0.361086	0.30716	ATP2B4	1	Opc_1
GO:0001865	NK T cell differentiation	1/338	8/18670	0.136003	0.361086	0.30716	ZBTB16	1	Opc_1
GO:0001993	regulation of systemic arterial blood pressure by norepinephrine-epinephrine	1/338	8/18670	0.136003	0.361086	0.30716	ADRA1A	1	Opc_1
GO:0003223	ventricular compact myocardium morphogenesis	1/338	8/18670	0.136003	0.361086	0.30716	CHD7	1	Opc_1
GO:0006538	glutamate catabolic process	1/338	8/18670	0.136003	0.361086	0.30716	GAD1	1	Opc_1
GO:0007506	gonadal mesoderm development	1/338	8/18670	0.136003	0.361086	0.30716	ZFPM2	1	Opc_1
GO:0009756	carbohydrate mediated signaling	1/338	8/18670	0.136003	0.361086	0.30716	ADCY8	1	Opc_1
GO:0010727	negative regulation of hydrogen peroxide metabolic process	1/338	8/18670	0.136003	0.361086	0.30716	FYN	1	Opc_1
GO:0010966	regulation of phosphate transport	1/338	8/18670	0.136003	0.361086	0.30716	FGFR1	1	Opc_1
GO:0017182	peptidyl-diphthamide metabolic process	1/338	8/18670	0.136003	0.361086	0.30716	DPH6	1	Opc_1
GO:0017183	peptidyl-diphthamide biosynthetic process from peptidyl-histidine	1/338	8/18670	0.136003	0.361086	0.30716	DPH6	1	Opc_1
GO:0018243	protein O-linked glycosylation via threonine	1/338	8/18670	0.136003	0.361086	0.30716	GALNT13	1	Opc_1
GO:0021859	pyramidal neuron differentiation	1/338	8/18670	0.136003	0.361086	0.30716	DISC1	1	Opc_1
GO:0030210	heparin biosynthetic process	1/338	8/18670	0.136003	0.361086	0.30716	CSGALNACT1	1	Opc_1
GO:0031666	positive regulation of lipopolysaccharide-mediated signaling pathway	1/338	8/18670	0.136003	0.361086	0.30716	PRKCA	1	Opc_1
GO:0032906	transforming growth factor beta2 production	1/338	8/18670	0.136003	0.361086	0.30716	SMAD3	1	Opc_1
GO:0032909	regulation of transforming growth factor beta2 production	1/338	8/18670	0.136003	0.361086	0.30716	SMAD3	1	Opc_1
GO:0034351	negative regulation of glial cell apoptotic process	1/338	8/18670	0.136003	0.361086	0.30716	PRKCA	1	Opc_1
GO:0034983	peptidyl-lysine deacetylation	1/338	8/18670	0.136003	0.361086	0.30716	HDAC4	1	Opc_1
GO:0035331	negative regulation of hippo signaling	1/338	8/18670	0.136003	0.361086	0.30716	LIMD1	1	Opc_1
GO:0035733	hepatic stellate cell activation	1/338	8/18670	0.136003	0.361086	0.30716	AKAP12	1	Opc_1
GO:0036155	acylglycerol acyl-chain remodeling	1/338	8/18670	0.136003	0.361086	0.30716	MGLL	1	Opc_1
GO:0036289	peptidyl-serine autophosphorylation	1/338	8/18670	0.136003	0.361086	0.30716	PRKG2	1	Opc_1
GO:0042492	gamma-delta T cell differentiation	1/338	8/18670	0.136003	0.361086	0.30716	SOX13	1	Opc_1
GO:0043313	regulation of neutrophil degranulation	1/338	8/18670	0.136003	0.361086	0.30716	BCR	1	Opc_1
GO:0045924	regulation of female receptivity	1/338	8/18670	0.136003	0.361086	0.30716	NCOA1	1	Opc_1
GO:0046600	negative regulation of centriole replication	1/338	8/18670	0.136003	0.361086	0.30716	KAT2B	1	Opc_1
GO:0050847	progesterone receptor signaling pathway	1/338	8/18670	0.136003	0.361086	0.30716	NEDD4	1	Opc_1
GO:0050932	regulation of pigment cell differentiation	1/338	8/18670	0.136003	0.361086	0.30716	ADAMTS9	1	Opc_1
GO:0051045	negative regulation of membrane protein ectodomain proteolysis	1/338	8/18670	0.136003	0.361086	0.30716	TIMP3	1	Opc_1
GO:0051195	negative regulation of cofactor metabolic process	1/338	8/18670	0.136003	0.361086	0.30716	FYN	1	Opc_1
GO:0051639	actin filament network formation	1/338	8/18670	0.136003	0.361086	0.30716	COBL	1	Opc_1
GO:0060242	contact inhibition	1/338	8/18670	0.136003	0.361086	0.30716	PTPRJ	1	Opc_1
GO:0060245	detection of cell density	1/338	8/18670	0.136003	0.361086	0.30716	PTPRJ	1	Opc_1
GO:0060290	transdifferentiation	1/338	8/18670	0.136003	0.361086	0.30716	SMAD3	1	Opc_1
GO:0060372	regulation of atrial cardiac muscle cell membrane repolarization	1/338	8/18670	0.136003	0.361086	0.30716	CACNA1D	1	Opc_1
GO:0060484	lung-associated mesenchyme development	1/338	8/18670	0.136003	0.361086	0.30716	FGFR1	1	Opc_1
GO:0060638	mesenchymal-epithelial cell signaling	1/338	8/18670	0.136003	0.361086	0.30716	FGFR1	1	Opc_1
GO:0070444	oligodendrocyte progenitor proliferation	1/338	8/18670	0.136003	0.361086	0.30716	PTPRZ1	1	Opc_1
GO:0070445	regulation of oligodendrocyte progenitor proliferation	1/338	8/18670	0.136003	0.361086	0.30716	PTPRZ1	1	Opc_1
GO:0070778	L-aspartate transmembrane transport	1/338	8/18670	0.136003	0.361086	0.30716	SLC1A1	1	Opc_1
GO:0072033	renal vesicle formation	1/338	8/18670	0.136003	0.361086	0.30716	KIF26B	1	Opc_1
GO:0072102	glomerulus morphogenesis	1/338	8/18670	0.136003	0.361086	0.30716	MTSS1	1	Opc_1
GO:0072497	mesenchymal stem cell differentiation	1/338	8/18670	0.136003	0.361086	0.30716	SOX6	1	Opc_1
GO:0090269	fibroblast growth factor production	1/338	8/18670	0.136003	0.361086	0.30716	FGFR1	1	Opc_1
GO:0090270	regulation of fibroblast growth factor production	1/338	8/18670	0.136003	0.361086	0.30716	FGFR1	1	Opc_1
GO:0097113	AMPA glutamate receptor clustering	1/338	8/18670	0.136003	0.361086	0.30716	SHISA6	1	Opc_1
GO:0097688	glutamate receptor clustering	1/338	8/18670	0.136003	0.361086	0.30716	SHISA6	1	Opc_1
GO:0098976	excitatory chemical synaptic transmission	1/338	8/18670	0.136003	0.361086	0.30716	SHISA6	1	Opc_1
GO:0099545	trans-synaptic signaling by trans-synaptic complex	1/338	8/18670	0.136003	0.361086	0.30716	IL1RAP	1	Opc_1
GO:1902455	negative regulation of stem cell population maintenance	1/338	8/18670	0.136003	0.361086	0.30716	BMP7	1	Opc_1
GO:1902744	negative regulation of lamellipodium organization	1/338	8/18670	0.136003	0.361086	0.30716	KANK1	1	Opc_1
GO:1903748	negative regulation of establishment of protein localization to mitochondrion	1/338	8/18670	0.136003	0.361086	0.30716	MAPT	1	Opc_1
GO:1904776	regulation of protein localization to cell cortex	1/338	8/18670	0.136003	0.361086	0.30716	GPSM2	1	Opc_1
GO:1990034	calcium ion export across plasma membrane	1/338	8/18670	0.136003	0.361086	0.30716	SLC8A3	1	Opc_1
GO:2000020	positive regulation of male gonad development	1/338	8/18670	0.136003	0.361086	0.30716	ZFPM2	1	Opc_1
GO:2000586	regulation of platelet-derived growth factor receptor-beta signaling pathway	1/338	8/18670	0.136003	0.361086	0.30716	HIP1	1	Opc_1
GO:2000601	positive regulation of Arp2/3 complex-mediated actin nucleation	1/338	8/18670	0.136003	0.361086	0.30716	FCHSD2	1	Opc_1
GO:2000848	positive regulation of corticosteroid hormone secretion	1/338	8/18670	0.136003	0.361086	0.30716	GALR1	1	Opc_1
GO:2000969	positive regulation of AMPA receptor activity	1/338	8/18670	0.136003	0.361086	0.30716	CACNG4	1	Opc_1
GO:0043112	receptor metabolic process	6/338	192/18670	0.13635	0.36152	0.307529	CACNG4/CACNG5/GSG1L/NEDD4/OPHN1/RAB31	6	Opc_1
GO:0046390	ribose phosphate biosynthetic process	6/338	192/18670	0.13635	0.36152	0.307529	ADCY8/NME9/PID1/PYGL/SCD5/UPP2	6	Opc_1
GO:0008360	regulation of cell shape	5/338	150/18670	0.136862	0.362146	0.308061	FMNL3/FYN/GNA12/LIMD1/SEMA3E	5	Opc_1
GO:0035567	non-canonical Wnt signaling pathway	5/338	150/18670	0.136862	0.362146	0.308061	GPC6/TCF7L2/TIAM1/TNRC6A/TNRC6C	5	Opc_1
GO:0061351	neural precursor cell proliferation	5/338	150/18670	0.136862	0.362146	0.308061	DISC1/EPHB1/FGFR1/PTPRZ1/RORA	5	Opc_1
GO:0010573	vascular endothelial growth factor production	2/338	36/18670	0.137995	0.363193	0.308952	RORA/SULF2	2	Opc_1
GO:0030947	regulation of vascular endothelial growth factor receptor signaling pathway	2/338	36/18670	0.137995	0.363193	0.308952	EPN2/NEDD4	2	Opc_1
GO:0035137	hindlimb morphogenesis	2/338	36/18670	0.137995	0.363193	0.308952	CHD7/ZBTB16	2	Opc_1
GO:0042554	superoxide anion generation	2/338	36/18670	0.137995	0.363193	0.308952	EGFR/MAPT	2	Opc_1
GO:0045740	positive regulation of DNA replication	2/338	36/18670	0.137995	0.363193	0.308952	EGFR/FGFR1	2	Opc_1
GO:0050931	pigment cell differentiation	2/338	36/18670	0.137995	0.363193	0.308952	ADAMTS9/LRMDA	2	Opc_1
GO:1901099	negative regulation of signal transduction in absence of ligand	2/338	36/18670	0.137995	0.363193	0.308952	EYA2/FYN	2	Opc_1
GO:2001240	negative regulation of extrinsic apoptotic signaling pathway in absence of ligand	2/338	36/18670	0.137995	0.363193	0.308952	EYA2/FYN	2	Opc_1
GO:0072521	purine-containing compound metabolic process	12/338	464/18670	0.138247	0.363614	0.30931	ADCY8/CASK/FHIT/GPI/HDAC4/NME9/NOS1/PDE7B/PID1/RORA/SCD5/TPST1	12	Opc_1
GO:0007050	cell cycle arrest	7/338	237/18670	0.139921	0.367527	0.312638	APBB2/BRINP3/CDC14B/CRADD/KAT2B/SMAD3/TCF7L2	7	Opc_1
GO:0072330	monocarboxylic acid biosynthetic process	7/338	237/18670	0.139921	0.367527	0.312638	ABAT/ABHD2/GAD1/MGLL/SCD5/UST/VCAN	7	Opc_1
GO:0032024	positive regulation of insulin secretion	3/338	72/18670	0.141887	0.371947	0.316398	ABAT/ADCY8/TCF7L2	3	Opc_1
GO:0061035	regulation of cartilage development	3/338	72/18670	0.141887	0.371947	0.316398	SMAD3/SOX6/ZBTB16	3	Opc_1
GO:1903051	negative regulation of proteolysis involved in cellular protein catabolic process	3/338	72/18670	0.141887	0.371947	0.316398	CLEC16A/FHIT/OPHN1	3	Opc_1
GO:0003156	regulation of animal organ formation	2/338	37/18670	0.144221	0.375171	0.319141	BMP7/FGFR1	2	Opc_1
GO:0007099	centriole replication	2/338	37/18670	0.144221	0.375171	0.319141	C10orf90/KAT2B	2	Opc_1
GO:0010614	negative regulation of cardiac muscle hypertrophy	2/338	37/18670	0.144221	0.375171	0.319141	ATP2B4/SMAD3	2	Opc_1
GO:0014037	Schwann cell differentiation	2/338	37/18670	0.144221	0.375171	0.319141	NTRK3/PARD3	2	Opc_1
GO:0031076	embryonic camera-type eye development	2/338	37/18670	0.144221	0.375171	0.319141	BMP7/ZEB1	2	Opc_1
GO:0038083	peptidyl-tyrosine autophosphorylation	2/338	37/18670	0.144221	0.375171	0.319141	EGFR/FYN	2	Opc_1
GO:0043243	positive regulation of protein-containing complex disassembly	2/338	37/18670	0.144221	0.375171	0.319141	CLEC16A/SEMA5A	2	Opc_1
GO:0060323	head morphogenesis	2/338	37/18670	0.144221	0.375171	0.319141	ANKRD11/CRISPLD2	2	Opc_1
GO:0086010	membrane depolarization during action potential	2/338	37/18670	0.144221	0.375171	0.319141	CACNA1D/SCN9A	2	Opc_1
GO:1900026	positive regulation of substrate adhesion-dependent cell spreading	2/338	37/18670	0.144221	0.375171	0.319141	DOCK1/DOCK5	2	Opc_1
GO:1903427	negative regulation of reactive oxygen species biosynthetic process	2/338	37/18670	0.144221	0.375171	0.319141	ATP2B4/FYN	2	Opc_1
GO:0033002	muscle cell proliferation	7/338	239/18670	0.14426	0.375171	0.319141	CDH13/EGFR/EPHB1/FGFR1/HDAC4/TCF7L2/ZFPM2	7	Opc_1
GO:0014902	myotube differentiation	4/338	112/18670	0.145714	0.376027	0.319869	ADAM12/HDAC4/NOS1/TANC1	4	Opc_1
GO:0042303	molting cycle	4/338	112/18670	0.145714	0.376027	0.319869	APCDD1/EGFR/FARP2/FERMT1	4	Opc_1
GO:0042633	hair cycle	4/338	112/18670	0.145714	0.376027	0.319869	APCDD1/EGFR/FARP2/FERMT1	4	Opc_1
GO:0060419	heart growth	4/338	112/18670	0.145714	0.376027	0.319869	ADRA1A/AKAP13/FGFR1/ZFPM2	4	Opc_1
GO:1903828	negative regulation of cellular protein localization	4/338	112/18670	0.145714	0.376027	0.319869	ASTN2/FERMT1/MAPT/PID1	4	Opc_1
GO:0003208	cardiac ventricle morphogenesis	3/338	73/18670	0.146109	0.376027	0.319869	CHD7/COL11A1/ZFPM2	3	Opc_1
GO:0006801	superoxide metabolic process	3/338	73/18670	0.146109	0.376027	0.319869	BMP7/EGFR/MAPT	3	Opc_1
GO:0045685	regulation of glial cell differentiation	3/338	73/18670	0.146109	0.376027	0.319869	DAB1/NTRK3/PTPRZ1	3	Opc_1
GO:0060350	endochondral bone morphogenesis	3/338	73/18670	0.146109	0.376027	0.319869	CSGALNACT1/MATN2/TEK	3	Opc_1
GO:0072401	signal transduction involved in DNA integrity checkpoint	3/338	73/18670	0.146109	0.376027	0.319869	BABAM2/CDC14B/CRADD	3	Opc_1
GO:0072422	signal transduction involved in DNA damage checkpoint	3/338	73/18670	0.146109	0.376027	0.319869	BABAM2/CDC14B/CRADD	3	Opc_1
GO:1903524	positive regulation of blood circulation	3/338	73/18670	0.146109	0.376027	0.319869	ADRA1A/EGFR/SLC1A1	3	Opc_1
GO:0051348	negative regulation of transferase activity	8/338	285/18670	0.147102	0.376027	0.319869	BMP7/KAT2B/MAPT/PTPRJ/PTPRT/SPRED2/TAOK3/UBASH3B	8	Opc_1
GO:0010952	positive regulation of peptidase activity	6/338	197/18670	0.148457	0.376027	0.319869	ANTXR1/CRADD/FYN/HIP1/MAPT/SMAD3	6	Opc_1
GO:0060964	regulation of gene silencing by miRNA	4/338	113/18670	0.149056	0.376027	0.319869	EGFR/LIMD1/NCOR2/TNRC6A	4	Opc_1
GO:0009064	glutamine family amino acid metabolic process	3/338	74/18670	0.150372	0.376027	0.319869	ATP2B4/GAD1/NOS1	3	Opc_1
GO:0009119	ribonucleoside metabolic process	3/338	74/18670	0.150372	0.376027	0.319869	CASK/NME9/UPP2	3	Opc_1
GO:0072395	signal transduction involved in cell cycle checkpoint	3/338	74/18670	0.150372	0.376027	0.319869	BABAM2/CDC14B/CRADD	3	Opc_1
GO:0086003	cardiac muscle cell contraction	3/338	74/18670	0.150372	0.376027	0.319869	CACNA1D/KCND3/SGCD	3	Opc_1
GO:1903036	positive regulation of response to wounding	3/338	74/18670	0.150372	0.376027	0.319869	KANK1/NTRK3/PLPP3	3	Opc_1
GO:0003298	physiological muscle hypertrophy	2/338	38/18670	0.150506	0.376027	0.319869	ADRA1A/AKAP13	2	Opc_1
GO:0003301	physiological cardiac muscle hypertrophy	2/338	38/18670	0.150506	0.376027	0.319869	ADRA1A/AKAP13	2	Opc_1
GO:0051590	positive regulation of neurotransmitter transport	2/338	38/18670	0.150506	0.376027	0.319869	CACNA1D/SLC6A1	2	Opc_1
GO:0060045	positive regulation of cardiac muscle cell proliferation	2/338	38/18670	0.150506	0.376027	0.319869	FGFR1/ZFPM2	2	Opc_1
GO:0061049	cell growth involved in cardiac muscle cell development	2/338	38/18670	0.150506	0.376027	0.319869	ADRA1A/AKAP13	2	Opc_1
GO:0086091	regulation of heart rate by cardiac conduction	2/338	38/18670	0.150506	0.376027	0.319869	CACNA1D/KCND3	2	Opc_1
GO:1902742	apoptotic process involved in development	2/338	38/18670	0.150506	0.376027	0.319869	BMP7/XKR4	2	Opc_1
GO:0002692	negative regulation of cellular extravasation	1/338	9/18670	0.151651	0.376027	0.319869	BCR	1	Opc_1
GO:0003344	pericardium morphogenesis	1/338	9/18670	0.151651	0.376027	0.319869	BMP7	1	Opc_1
GO:0006198	cAMP catabolic process	1/338	9/18670	0.151651	0.376027	0.319869	PDE7B	1	Opc_1
GO:0006382	adenosine to inosine editing	1/338	9/18670	0.151651	0.376027	0.319869	ADARB2	1	Opc_1
GO:0008354	germ cell migration	1/338	9/18670	0.151651	0.376027	0.319869	PLPP3	1	Opc_1
GO:0010635	regulation of mitochondrial fusion	1/338	9/18670	0.151651	0.376027	0.319869	PID1	1	Opc_1
GO:0010692	regulation of alkaline phosphatase activity	1/338	9/18670	0.151651	0.376027	0.319869	SMAD3	1	Opc_1
GO:0010728	regulation of hydrogen peroxide biosynthetic process	1/338	9/18670	0.151651	0.376027	0.319869	FYN	1	Opc_1
GO:0010835	regulation of protein ADP-ribosylation	1/338	9/18670	0.151651	0.376027	0.319869	KAT2B	1	Opc_1
GO:0014816	skeletal muscle satellite cell differentiation	1/338	9/18670	0.151651	0.376027	0.319869	EPHB1	1	Opc_1
GO:0021702	cerebellar Purkinje cell differentiation	1/338	9/18670	0.151651	0.376027	0.319869	RORA	1	Opc_1
GO:0021932	hindbrain radial glia guided cell migration	1/338	9/18670	0.151651	0.376027	0.319869	DAB1	1	Opc_1
GO:0030202	heparin metabolic process	1/338	9/18670	0.151651	0.376027	0.319869	CSGALNACT1	1	Opc_1
GO:0031053	primary miRNA processing	1/338	9/18670	0.151651	0.376027	0.319869	SMAD3	1	Opc_1
GO:0033240	positive regulation of cellular amine metabolic process	1/338	9/18670	0.151651	0.376027	0.319869	ABAT	1	Opc_1
GO:0042473	outer ear morphogenesis	1/338	9/18670	0.151651	0.376027	0.319869	FGFR1	1	Opc_1
GO:0044848	biological phase	1/338	9/18670	0.151651	0.376027	0.319869	FERMT1	1	Opc_1
GO:0044851	hair cycle phase	1/338	9/18670	0.151651	0.376027	0.319869	FERMT1	1	Opc_1
GO:0045762	positive regulation of adenylate cyclase activity	1/338	9/18670	0.151651	0.376027	0.319869	CACNA1D	1	Opc_1
GO:0045955	negative regulation of calcium ion-dependent exocytosis	1/338	9/18670	0.151651	0.376027	0.319869	TRIM9	1	Opc_1
GO:0048087	positive regulation of developmental pigmentation	1/338	9/18670	0.151651	0.376027	0.319869	ADAMTS9	1	Opc_1
GO:0048312	intracellular distribution of mitochondria	1/338	9/18670	0.151651	0.376027	0.319869	MAPT	1	Opc_1
GO:0048617	embryonic foregut morphogenesis	1/338	9/18670	0.151651	0.376027	0.319869	SMAD3	1	Opc_1
GO:0048671	negative regulation of collateral sprouting	1/338	9/18670	0.151651	0.376027	0.319869	DCC	1	Opc_1
GO:0048819	regulation of hair follicle maturation	1/338	9/18670	0.151651	0.376027	0.319869	FERMT1	1	Opc_1
GO:0048865	stem cell fate commitment	1/338	9/18670	0.151651	0.376027	0.319869	POU6F2	1	Opc_1
GO:0051660	establishment of centrosome localization	1/338	9/18670	0.151651	0.376027	0.319869	PARD3	1	Opc_1
GO:0051967	negative regulation of synaptic transmission, glutamatergic	1/338	9/18670	0.151651	0.376027	0.319869	GRIK3	1	Opc_1
GO:0060087	relaxation of vascular smooth muscle	1/338	9/18670	0.151651	0.376027	0.319869	KCNMA1	1	Opc_1
GO:0060180	female mating behavior	1/338	9/18670	0.151651	0.376027	0.319869	NCOA1	1	Opc_1
GO:0060297	regulation of sarcomere organization	1/338	9/18670	0.151651	0.376027	0.319869	AKAP13	1	Opc_1
GO:0060539	diaphragm development	1/338	9/18670	0.151651	0.376027	0.319869	KCNAB1	1	Opc_1
GO:0060677	ureteric bud elongation	1/338	9/18670	0.151651	0.376027	0.319869	KIF26B	1	Opc_1
GO:0061309	cardiac neural crest cell development involved in outflow tract morphogenesis	1/338	9/18670	0.151651	0.376027	0.319869	BMP7	1	Opc_1
GO:0071374	cellular response to parathyroid hormone stimulus	1/338	9/18670	0.151651	0.376027	0.319869	HDAC4	1	Opc_1
GO:0086015	SA node cell action potential	1/338	9/18670	0.151651	0.376027	0.319869	CACNA1D	1	Opc_1
GO:0086018	SA node cell to atrial cardiac muscle cell signaling	1/338	9/18670	0.151651	0.376027	0.319869	CACNA1D	1	Opc_1
GO:0090043	regulation of tubulin deacetylation	1/338	9/18670	0.151651	0.376027	0.319869	MAPT	1	Opc_1
GO:0098696	regulation of neurotransmitter receptor localization to postsynaptic specialization membrane	1/338	9/18670	0.151651	0.376027	0.319869	GPC6	1	Opc_1
GO:1903147	negative regulation of autophagy of mitochondrion	1/338	9/18670	0.151651	0.376027	0.319869	CLEC16A	1	Opc_1
GO:1903867	extraembryonic membrane development	1/338	9/18670	0.151651	0.376027	0.319869	BMP7	1	Opc_1
GO:1905770	regulation of mesodermal cell differentiation	1/338	9/18670	0.151651	0.376027	0.319869	FGFR1	1	Opc_1
GO:2000018	regulation of male gonad development	1/338	9/18670	0.151651	0.376027	0.319869	ZFPM2	1	Opc_1
GO:2000169	regulation of peptidyl-cysteine S-nitrosylation	1/338	9/18670	0.151651	0.376027	0.319869	ATP2B4	1	Opc_1
GO:2000288	positive regulation of myoblast proliferation	1/338	9/18670	0.151651	0.376027	0.319869	MALAT1	1	Opc_1
GO:2000302	positive regulation of synaptic vesicle exocytosis	1/338	9/18670	0.151651	0.376027	0.319869	CACNA1D	1	Opc_1
GO:2000674	regulation of type B pancreatic cell apoptotic process	1/338	9/18670	0.151651	0.376027	0.319869	TCF7L2	1	Opc_1
GO:0002793	positive regulation of peptide secretion	8/338	288/18670	0.153204	0.379638	0.322941	ABAT/ADCY8/AKAP12/EGFR/FERMT1/GPI/IL1RAP/TCF7L2	8	Opc_1
GO:0030336	negative regulation of cell migration	9/338	334/18670	0.15387	0.381049	0.324141	ABHD2/ADAMTS9/BCR/KANK1/LDLRAD4/PTPRG/PTPRJ/PTPRT/SRGAP3	9	Opc_1
GO:0007422	peripheral nervous system development	3/338	75/18670	0.154675	0.38256	0.325426	ASIC2/NTRK3/PARD3	3	Opc_1
GO:0150076	neuroinflammatory response	3/338	75/18670	0.154675	0.38256	0.325426	ADCY8/EGFR/MAPT	3	Opc_1
GO:0031570	DNA integrity checkpoint	5/338	157/18670	0.156495	0.38682	0.32905	BABAM2/CDC14B/CRADD/FBXO31/TAOK3	5	Opc_1
GO:0009163	nucleoside biosynthetic process	2/338	39/18670	0.156843	0.386952	0.329163	NME9/UPP2	2	Opc_1
GO:0010761	fibroblast migration	2/338	39/18670	0.156843	0.386952	0.329163	AKAP12/GNA12	2	Opc_1
GO:0014741	negative regulation of muscle hypertrophy	2/338	39/18670	0.156843	0.386952	0.329163	ATP2B4/SMAD3	2	Opc_1
GO:0007596	blood coagulation	9/338	336/18670	0.157703	0.388829	0.330759	ABAT/DGKG/DOCK1/FYN/GNA12/ITPR2/PRKCA/UBASH3B/ZFPM2	9	Opc_1
GO:0007492	endoderm development	3/338	76/18670	0.159015	0.391086	0.332679	BPTF/COL11A1/SMAD3	3	Opc_1
GO:0008589	regulation of smoothened signaling pathway	3/338	76/18670	0.159015	0.391086	0.332679	PRRX1/RFX4/RORA	3	Opc_1
GO:0030500	regulation of bone mineralization	3/338	76/18670	0.159015	0.391086	0.332679	BMP7/NELL1/SMAD3	3	Opc_1
GO:0060411	cardiac septum morphogenesis	3/338	76/18670	0.159015	0.391086	0.332679	BMP7/CHD7/ZFPM2	3	Opc_1
GO:0021782	glial cell development	4/338	116/18670	0.159257	0.391437	0.332978	EGFR/MAPT/NTRK3/PARD3	4	Opc_1
GO:0045930	negative regulation of mitotic cell cycle	9/338	338/18670	0.161582	0.394513	0.335594	BMP7/BRINP3/CDC14B/CRADD/EGFR/FBXO31/MYO16/SMAD3/TAOK3	9	Opc_1
GO:0051090	regulation of DNA-binding transcription factor activity	11/338	432/18670	0.162401	0.394513	0.335594	ADCY8/ALK/BMP7/HDAC4/IL1RAP/LRRFIP1/PLPP3/SGK1/SMAD3/TCF7L2/WWP2	11	Opc_1
GO:0060147	regulation of posttranscriptional gene silencing	4/338	117/18670	0.162714	0.394513	0.335594	EGFR/LIMD1/NCOR2/TNRC6A	4	Opc_1
GO:0060966	regulation of gene silencing by RNA	4/338	117/18670	0.162714	0.394513	0.335594	EGFR/LIMD1/NCOR2/TNRC6A	4	Opc_1
GO:0001941	postsynaptic membrane organization	2/338	40/18670	0.16323	0.394513	0.335594	NLGN4X/SHISA6	2	Opc_1
GO:0014046	dopamine secretion	2/338	40/18670	0.16323	0.394513	0.335594	ABAT/SYT17	2	Opc_1
GO:0014059	regulation of dopamine secretion	2/338	40/18670	0.16323	0.394513	0.335594	ABAT/SYT17	2	Opc_1
GO:0044003	modulation by symbiont of host process	2/338	40/18670	0.16323	0.394513	0.335594	NTRK3/SMAD3	2	Opc_1
GO:0045823	positive regulation of heart contraction	2/338	40/18670	0.16323	0.394513	0.335594	ADRA1A/SLC1A1	2	Opc_1
GO:0072583	clathrin-dependent endocytosis	2/338	40/18670	0.16323	0.394513	0.335594	FCHSD2/HIP1	2	Opc_1
GO:0098534	centriole assembly	2/338	40/18670	0.16323	0.394513	0.335594	C10orf90/KAT2B	2	Opc_1
GO:1900371	regulation of purine nucleotide biosynthetic process	2/338	40/18670	0.16323	0.394513	0.335594	NOS1/PID1	2	Opc_1
GO:1901068	guanosine-containing compound metabolic process	2/338	40/18670	0.16323	0.394513	0.335594	CASK/NME9	2	Opc_1
GO:0000288	nuclear-transcribed mRNA catabolic process, deadenylation-dependent decay	3/338	77/18670	0.163393	0.394513	0.335594	SAMD4A/TNRC6A/TNRC6C	3	Opc_1
GO:0008344	adult locomotory behavior	3/338	77/18670	0.163393	0.394513	0.335594	CHD7/DAB1/SEZ6L	3	Opc_1
GO:0048678	response to axon injury	3/338	77/18670	0.163393	0.394513	0.335594	MATN2/NTRK3/TNR	3	Opc_1
GO:0048732	gland development	11/338	434/18670	0.165862	0.394513	0.335594	ATP2C2/BMP7/COBL/EGFR/FGFR1/NCOA1/NCOR2/NTN1/NTN4/SMAD3/SULF2	11	Opc_1
GO:0035265	organ growth	6/338	204/18670	0.166187	0.394513	0.335594	ADRA1A/AKAP13/FGFR1/MATN2/NLGN4X/ZFPM2	6	Opc_1
GO:0002934	desmosome organization	1/338	10/18670	0.167017	0.394513	0.335594	PRKCA	1	Opc_1
GO:0006171	cAMP biosynthetic process	1/338	10/18670	0.167017	0.394513	0.335594	ADCY8	1	Opc_1
GO:0006222	UMP biosynthetic process	1/338	10/18670	0.167017	0.394513	0.335594	UPP2	1	Opc_1
GO:0006228	UTP biosynthetic process	1/338	10/18670	0.167017	0.394513	0.335594	NME9	1	Opc_1
GO:0007440	foregut morphogenesis	1/338	10/18670	0.167017	0.394513	0.335594	SMAD3	1	Opc_1
GO:0009173	pyrimidine ribonucleoside monophosphate metabolic process	1/338	10/18670	0.167017	0.394513	0.335594	UPP2	1	Opc_1
GO:0009174	pyrimidine ribonucleoside monophosphate biosynthetic process	1/338	10/18670	0.167017	0.394513	0.335594	UPP2	1	Opc_1
GO:0010739	positive regulation of protein kinase A signaling	1/338	10/18670	0.167017	0.394513	0.335594	AKAP12	1	Opc_1
GO:0014877	response to muscle inactivity involved in regulation of muscle adaptation	1/338	10/18670	0.167017	0.394513	0.335594	HDAC4	1	Opc_1
GO:0014894	response to denervation involved in regulation of muscle adaptation	1/338	10/18670	0.167017	0.394513	0.335594	HDAC4	1	Opc_1
GO:0018065	protein-cofactor linkage	1/338	10/18670	0.167017	0.394513	0.335594	GAD1	1	Opc_1
GO:0018242	protein O-linked glycosylation via serine	1/338	10/18670	0.167017	0.394513	0.335594	GALNT13	1	Opc_1
GO:0021694	cerebellar Purkinje cell layer formation	1/338	10/18670	0.167017	0.394513	0.335594	RORA	1	Opc_1
GO:0031284	positive regulation of guanylate cyclase activity	1/338	10/18670	0.167017	0.394513	0.335594	NOS1	1	Opc_1
GO:0032836	glomerular basement membrane development	1/338	10/18670	0.167017	0.394513	0.335594	SULF2	1	Opc_1
GO:0035768	endothelial cell chemotaxis to fibroblast growth factor	1/338	10/18670	0.167017	0.394513	0.335594	FGFR1	1	Opc_1
GO:0038063	collagen-activated tyrosine kinase receptor signaling pathway	1/338	10/18670	0.167017	0.394513	0.335594	UBASH3B	1	Opc_1
GO:0042048	olfactory behavior	1/338	10/18670	0.167017	0.394513	0.335594	CHD7	1	Opc_1
GO:0044557	relaxation of smooth muscle	1/338	10/18670	0.167017	0.394513	0.335594	KCNMA1	1	Opc_1
GO:0044803	multi-organism membrane organization	1/338	10/18670	0.167017	0.394513	0.335594	FCHSD2	1	Opc_1
GO:0046049	UMP metabolic process	1/338	10/18670	0.167017	0.394513	0.335594	UPP2	1	Opc_1
GO:0046710	GDP metabolic process	1/338	10/18670	0.167017	0.394513	0.335594	CASK	1	Opc_1
GO:0048340	paraxial mesoderm morphogenesis	1/338	10/18670	0.167017	0.394513	0.335594	SMAD3	1	Opc_1
GO:0048703	embryonic viscerocranium morphogenesis	1/338	10/18670	0.167017	0.394513	0.335594	CHST11	1	Opc_1
GO:0060513	prostatic bud formation	1/338	10/18670	0.167017	0.394513	0.335594	BMP7	1	Opc_1
GO:0070341	fat cell proliferation	1/338	10/18670	0.167017	0.394513	0.335594	PID1	1	Opc_1
GO:0070344	regulation of fat cell proliferation	1/338	10/18670	0.167017	0.394513	0.335594	PID1	1	Opc_1
GO:0070472	regulation of uterine smooth muscle contraction	1/338	10/18670	0.167017	0.394513	0.335594	ABAT	1	Opc_1
GO:0072124	regulation of glomerular mesangial cell proliferation	1/338	10/18670	0.167017	0.394513	0.335594	BMP7	1	Opc_1
GO:0072203	cell proliferation involved in metanephros development	1/338	10/18670	0.167017	0.394513	0.335594	BMP7	1	Opc_1
GO:0086070	SA node cell to atrial cardiac muscle cell communication	1/338	10/18670	0.167017	0.394513	0.335594	CACNA1D	1	Opc_1
GO:0090037	positive regulation of protein kinase C signaling	1/338	10/18670	0.167017	0.394513	0.335594	ADRA1A	1	Opc_1
GO:0097050	type B pancreatic cell apoptotic process	1/338	10/18670	0.167017	0.394513	0.335594	TCF7L2	1	Opc_1
GO:0097105	presynaptic membrane assembly	1/338	10/18670	0.167017	0.394513	0.335594	NLGN4X	1	Opc_1
GO:0098722	asymmetric stem cell division	1/338	10/18670	0.167017	0.394513	0.335594	ZBTB16	1	Opc_1
GO:0098917	retrograde trans-synaptic signaling	1/338	10/18670	0.167017	0.394513	0.335594	NOS1	1	Opc_1
GO:1901203	positive regulation of extracellular matrix assembly	1/338	10/18670	0.167017	0.394513	0.335594	SMAD3	1	Opc_1
GO:1902474	positive regulation of protein localization to synapse	1/338	10/18670	0.167017	0.394513	0.335594	MAPT	1	Opc_1
GO:1903799	negative regulation of production of miRNAs involved in gene silencing by miRNA	1/338	10/18670	0.167017	0.394513	0.335594	NCOR2	1	Opc_1
GO:1903800	positive regulation of production of miRNAs involved in gene silencing by miRNA	1/338	10/18670	0.167017	0.394513	0.335594	EGFR	1	Opc_1
GO:1904338	regulation of dopaminergic neuron differentiation	1/338	10/18670	0.167017	0.394513	0.335594	TIAM1	1	Opc_1
GO:1904684	negative regulation of metalloendopeptidase activity	1/338	10/18670	0.167017	0.394513	0.335594	TIMP3	1	Opc_1
GO:2000544	regulation of endothelial cell chemotaxis to fibroblast growth factor	1/338	10/18670	0.167017	0.394513	0.335594	FGFR1	1	Opc_1
GO:2000833	positive regulation of steroid hormone secretion	1/338	10/18670	0.167017	0.394513	0.335594	GALR1	1	Opc_1
GO:2000849	regulation of glucocorticoid secretion	1/338	10/18670	0.167017	0.394513	0.335594	GALR1	1	Opc_1
GO:2001054	negative regulation of mesenchymal cell apoptotic process	1/338	10/18670	0.167017	0.394513	0.335594	BMP7	1	Opc_1
GO:2001225	regulation of chloride transport	1/338	10/18670	0.167017	0.394513	0.335594	PRKG2	1	Opc_1
GO:0032413	negative regulation of ion transmembrane transporter activity	3/338	78/18670	0.167806	0.395664	0.336574	HECW1/KCNAB1/NEDD4	3	Opc_1
GO:0043407	negative regulation of MAP kinase activity	3/338	78/18670	0.167806	0.395664	0.336574	BMP7/PTPRJ/SPRED2	3	Opc_1
GO:2000300	regulation of synaptic vesicle exocytosis	3/338	78/18670	0.167806	0.395664	0.336574	ADRA1A/CACNA1D/CASK	3	Opc_1
GO:0030100	regulation of endocytosis	6/338	205/18670	0.16879	0.397747	0.338345	CDH13/EEF2K/GSG1L/HIP1/OPHN1/RAB31	6	Opc_1
GO:0050817	coagulation	9/338	342/18670	0.169475	0.398137	0.338677	ABAT/DGKG/DOCK1/FYN/GNA12/ITPR2/PRKCA/UBASH3B/ZFPM2	9	Opc_1
GO:0009069	serine family amino acid metabolic process	2/338	41/18670	0.169663	0.398137	0.338677	GLDC/SERINC5	2	Opc_1
GO:0030808	regulation of nucleotide biosynthetic process	2/338	41/18670	0.169663	0.398137	0.338677	NOS1/PID1	2	Opc_1
GO:0043267	negative regulation of potassium ion transport	2/338	41/18670	0.169663	0.398137	0.338677	KCNAB1/NOS1	2	Opc_1
GO:0097178	ruffle assembly	2/338	41/18670	0.169663	0.398137	0.338677	COBL/KANK1	2	Opc_1
GO:1902893	regulation of pri-miRNA transcription by RNA polymerase II	2/338	41/18670	0.169663	0.398137	0.338677	HDAC4/SMAD3	2	Opc_1
GO:1903053	regulation of extracellular matrix organization	2/338	41/18670	0.169663	0.398137	0.338677	ANTXR1/SMAD3	2	Opc_1
GO:0001101	response to acid chemical	9/338	343/18670	0.171477	0.402154	0.342094	ATP2B4/BRINP3/EGFR/FYN/GLDC/NCOA1/NTRK3/PID1/ZEB1	9	Opc_1
GO:0030193	regulation of blood coagulation	3/338	79/18670	0.172254	0.403496	0.343235	ABAT/PRKCA/UBASH3B	3	Opc_1
GO:0045652	regulation of megakaryocyte differentiation	3/338	79/18670	0.172254	0.403496	0.343235	KAT2B/TNRC6A/TNRC6C	3	Opc_1
GO:0072089	stem cell proliferation	4/338	120/18670	0.173243	0.405332	0.344798	DISC1/ETV6/FERMT1/FGFR1	4	Opc_1
GO:0098739	import across plasma membrane	4/338	120/18670	0.173243	0.405332	0.344798	ATP2B4/FYN/SLC1A1/SLC8A3	4	Opc_1
GO:0070555	response to interleukin-1	6/338	207/18670	0.174049	0.406733	0.345989	AKAP12/HDAC4/IL1RAP/PELI2/PRKCA/RORA	6	Opc_1
GO:0071456	cellular response to hypoxia	6/338	207/18670	0.174049	0.406733	0.345989	BMP7/HIF3A/LIMD1/MALAT1/RORA/SLC8A3	6	Opc_1
GO:0006509	membrane protein ectodomain proteolysis	2/338	42/18670	0.176138	0.407269	0.346445	SH3D19/TIMP3	2	Opc_1
GO:0010613	positive regulation of cardiac muscle hypertrophy	2/338	42/18670	0.176138	0.407269	0.346445	ADRA1A/PRKCA	2	Opc_1
GO:0017145	stem cell division	2/338	42/18670	0.176138	0.407269	0.346445	FGFR1/ZBTB16	2	Opc_1
GO:0031641	regulation of myelination	2/338	42/18670	0.176138	0.407269	0.346445	PARD3/PTPRZ1	2	Opc_1
GO:0051154	negative regulation of striated muscle cell differentiation	2/338	42/18670	0.176138	0.407269	0.346445	HDAC4/SOX6	2	Opc_1
GO:0099622	cardiac muscle cell membrane repolarization	2/338	42/18670	0.176138	0.407269	0.346445	CACNA1D/KCND3	2	Opc_1
GO:0031330	negative regulation of cellular catabolic process	7/338	253/18670	0.176359	0.407269	0.346445	ADRA1A/ATP2B4/CLEC16A/FHIT/NELL1/OPHN1/TIMP3	7	Opc_1
GO:0051222	positive regulation of protein transport	11/338	440/18670	0.176463	0.407269	0.346445	ABAT/ADCY8/AKAP12/EGFR/FERMT1/FYN/GPI/IL1RAP/SMAD3/TCF7L2/TENM1	11	Opc_1
GO:1900046	regulation of hemostasis	3/338	80/18670	0.176735	0.407269	0.346445	ABAT/PRKCA/UBASH3B	3	Opc_1
GO:0051924	regulation of calcium ion transport	7/338	254/18670	0.178762	0.407269	0.346445	ATP2C2/CACNA1D/CASK/CHD7/FYN/NOS1/UBASH3B	7	Opc_1
GO:0070372	regulation of ERK1 and ERK2 cascade	8/338	300/18670	0.178787	0.407269	0.346445	ADRA1A/AKAP12/EGFR/EPHB1/PRKCA/TEK/TIAM1/TIMP3	8	Opc_1
GO:0071229	cellular response to acid chemical	6/338	209/18670	0.179374	0.407269	0.346445	BRINP3/EGFR/FYN/NTRK3/PID1/ZEB1	6	Opc_1
GO:0006282	regulation of DNA repair	4/338	122/18670	0.180391	0.407269	0.346445	BABAM2/EGFR/EYA2/SPIDR	4	Opc_1
GO:0016999	antibiotic metabolic process	4/338	122/18670	0.180391	0.407269	0.346445	EGFR/FYN/PXDN/ST6GAL1	4	Opc_1
GO:0014032	neural crest cell development	3/338	81/18670	0.181248	0.407269	0.346445	BMP7/SEMA3E/SEMA5A	3	Opc_1
GO:0014855	striated muscle cell proliferation	3/338	81/18670	0.181248	0.407269	0.346445	EPHB1/FGFR1/ZFPM2	3	Opc_1
GO:0030512	negative regulation of transforming growth factor beta receptor signaling pathway	3/338	81/18670	0.181248	0.407269	0.346445	CHST11/LDLRAD4/SMAD3	3	Opc_1
GO:0002182	cytoplasmic translational elongation	1/338	11/18670	0.182106	0.407269	0.346445	DPH6	1	Opc_1
GO:0002887	negative regulation of myeloid leukocyte mediated immunity	1/338	11/18670	0.182106	0.407269	0.346445	BCR	1	Opc_1
GO:0006054	N-acetylneuraminate metabolic process	1/338	11/18670	0.182106	0.407269	0.346445	ST6GAL1	1	Opc_1
GO:0006183	GTP biosynthetic process	1/338	11/18670	0.182106	0.407269	0.346445	NME9	1	Opc_1
GO:0008655	pyrimidine-containing compound salvage	1/338	11/18670	0.182106	0.407269	0.346445	UPP2	1	Opc_1
GO:0014870	response to muscle inactivity	1/338	11/18670	0.182106	0.407269	0.346445	HDAC4	1	Opc_1
GO:0015014	heparan sulfate proteoglycan biosynthetic process, polysaccharide chain biosynthetic process	1/338	11/18670	0.182106	0.407269	0.346445	CSGALNACT1	1	Opc_1
GO:0018202	peptidyl-histidine modification	1/338	11/18670	0.182106	0.407269	0.346445	DPH6	1	Opc_1
GO:0031652	positive regulation of heat generation	1/338	11/18670	0.182106	0.407269	0.346445	ABAT	1	Opc_1
GO:0031915	positive regulation of synaptic plasticity	1/338	11/18670	0.182106	0.407269	0.346445	ADCY8	1	Opc_1
GO:0033235	positive regulation of protein sumoylation	1/338	11/18670	0.182106	0.407269	0.346445	HDAC4	1	Opc_1
GO:0035542	regulation of SNARE complex assembly	1/338	11/18670	0.182106	0.407269	0.346445	TRIM9	1	Opc_1
GO:0035766	cell chemotaxis to fibroblast growth factor	1/338	11/18670	0.182106	0.407269	0.346445	FGFR1	1	Opc_1
GO:0035933	glucocorticoid secretion	1/338	11/18670	0.182106	0.407269	0.346445	GALR1	1	Opc_1
GO:0036462	TRAIL-activated apoptotic signaling pathway	1/338	11/18670	0.182106	0.407269	0.346445	TIMP3	1	Opc_1
GO:0043097	pyrimidine nucleoside salvage	1/338	11/18670	0.182106	0.407269	0.346445	UPP2	1	Opc_1
GO:0046051	UTP metabolic process	1/338	11/18670	0.182106	0.407269	0.346445	NME9	1	Opc_1
GO:0048096	chromatin-mediated maintenance of transcription	1/338	11/18670	0.182106	0.407269	0.346445	ZMIZ1	1	Opc_1
GO:0048680	positive regulation of axon regeneration	1/338	11/18670	0.182106	0.407269	0.346445	NTRK3	1	Opc_1
GO:0048742	regulation of skeletal muscle fiber development	1/338	11/18670	0.182106	0.407269	0.346445	HDAC4	1	Opc_1
GO:0051024	positive regulation of immunoglobulin secretion	1/338	11/18670	0.182106	0.407269	0.346445	GPI	1	Opc_1
GO:0051791	medium-chain fatty acid metabolic process	1/338	11/18670	0.182106	0.407269	0.346445	ABHD2	1	Opc_1
GO:0060159	regulation of dopamine receptor signaling pathway	1/338	11/18670	0.182106	0.407269	0.346445	ALK	1	Opc_1
GO:0060272	embryonic skeletal joint morphogenesis	1/338	11/18670	0.182106	0.407269	0.346445	BMP7	1	Opc_1
GO:0061307	cardiac neural crest cell differentiation involved in heart development	1/338	11/18670	0.182106	0.407269	0.346445	BMP7	1	Opc_1
GO:0061308	cardiac neural crest cell development involved in heart development	1/338	11/18670	0.182106	0.407269	0.346445	BMP7	1	Opc_1
GO:0070471	uterine smooth muscle contraction	1/338	11/18670	0.182106	0.407269	0.346445	ABAT	1	Opc_1
GO:0070933	histone H4 deacetylation	1/338	11/18670	0.182106	0.407269	0.346445	HDAC4	1	Opc_1
GO:0071803	positive regulation of podosome assembly	1/338	11/18670	0.182106	0.407269	0.346445	ASAP1	1	Opc_1
GO:0072110	glomerular mesangial cell proliferation	1/338	11/18670	0.182106	0.407269	0.346445	BMP7	1	Opc_1
GO:0072537	fibroblast activation	1/338	11/18670	0.182106	0.407269	0.346445	AKAP12	1	Opc_1
GO:0072711	cellular response to hydroxyurea	1/338	11/18670	0.182106	0.407269	0.346445	SPIDR	1	Opc_1
GO:0090042	tubulin deacetylation	1/338	11/18670	0.182106	0.407269	0.346445	MAPT	1	Opc_1
GO:0090394	negative regulation of excitatory postsynaptic potential	1/338	11/18670	0.182106	0.407269	0.346445	NLGN4X	1	Opc_1
GO:0099624	atrial cardiac muscle cell membrane repolarization	1/338	11/18670	0.182106	0.407269	0.346445	CACNA1D	1	Opc_1
GO:0106072	negative regulation of adenylate cyclase-activating G protein-coupled receptor signaling pathway	1/338	11/18670	0.182106	0.407269	0.346445	ATP2B4	1	Opc_1
GO:1900247	regulation of cytoplasmic translational elongation	1/338	11/18670	0.182106	0.407269	0.346445	DPH6	1	Opc_1
GO:1901096	regulation of autophagosome maturation	1/338	11/18670	0.182106	0.407269	0.346445	CLEC16A	1	Opc_1
GO:1902065	response to L-glutamate	1/338	11/18670	0.182106	0.407269	0.346445	FYN	1	Opc_1
GO:1902563	regulation of neutrophil activation	1/338	11/18670	0.182106	0.407269	0.346445	BCR	1	Opc_1
GO:1903977	positive regulation of glial cell migration	1/338	11/18670	0.182106	0.407269	0.346445	TIAM1	1	Opc_1
GO:1904321	response to forskolin	1/338	11/18670	0.182106	0.407269	0.346445	ADCY8	1	Opc_1
GO:1904322	cellular response to forskolin	1/338	11/18670	0.182106	0.407269	0.346445	ADCY8	1	Opc_1
GO:1904847	regulation of cell chemotaxis to fibroblast growth factor	1/338	11/18670	0.182106	0.407269	0.346445	FGFR1	1	Opc_1
GO:1905902	regulation of mesoderm formation	1/338	11/18670	0.182106	0.407269	0.346445	FGFR1	1	Opc_1
GO:1905941	positive regulation of gonad development	1/338	11/18670	0.182106	0.407269	0.346445	ZFPM2	1	Opc_1
GO:2000392	regulation of lamellipodium morphogenesis	1/338	11/18670	0.182106	0.407269	0.346445	KANK1	1	Opc_1
GO:2001241	positive regulation of extrinsic apoptotic signaling pathway in absence of ligand	1/338	11/18670	0.182106	0.407269	0.346445	WWOX	1	Opc_1
GO:2001269	positive regulation of cysteine-type endopeptidase activity involved in apoptotic signaling pathway	1/338	11/18670	0.182106	0.407269	0.346445	SMAD3	1	Opc_1
GO:0001953	negative regulation of cell-matrix adhesion	2/338	43/18670	0.182651	0.407269	0.346445	CASK/SEMA3E	2	Opc_1
GO:0010824	regulation of centrosome duplication	2/338	43/18670	0.182651	0.407269	0.346445	C10orf90/KAT2B	2	Opc_1
GO:0014742	positive regulation of muscle hypertrophy	2/338	43/18670	0.182651	0.407269	0.346445	ADRA1A/PRKCA	2	Opc_1
GO:0017158	regulation of calcium ion-dependent exocytosis	2/338	43/18670	0.182651	0.407269	0.346445	SYT17/TRIM9	2	Opc_1
GO:0030866	cortical actin cytoskeleton organization	2/338	43/18670	0.182651	0.407269	0.346445	FMNL3/WIPF1	2	Opc_1
GO:0033173	calcineurin-NFAT signaling cascade	2/338	43/18670	0.182651	0.407269	0.346445	ATP2B4/CAMTA1	2	Opc_1
GO:0045332	phospholipid translocation	2/338	43/18670	0.182651	0.407269	0.346445	ATP10B/XKR4	2	Opc_1
GO:0046461	neutral lipid catabolic process	2/338	43/18670	0.182651	0.407269	0.346445	ABHD2/MGLL	2	Opc_1
GO:0046464	acylglycerol catabolic process	2/338	43/18670	0.182651	0.407269	0.346445	ABHD2/MGLL	2	Opc_1
GO:0050850	positive regulation of calcium-mediated signaling	2/338	43/18670	0.182651	0.407269	0.346445	CAMTA1/CDH13	2	Opc_1
GO:0051602	response to electrical stimulus	2/338	43/18670	0.182651	0.407269	0.346445	AKAP12/DISC1	2	Opc_1
GO:0072348	sulfur compound transport	2/338	43/18670	0.182651	0.407269	0.346445	SLC1A1/SLC35F3	2	Opc_1
GO:1901659	glycosyl compound biosynthetic process	2/338	43/18670	0.182651	0.407269	0.346445	NME9/UPP2	2	Opc_1
GO:1904646	cellular response to amyloid-beta	2/338	43/18670	0.182651	0.407269	0.346445	CACNA1A/FYN	2	Opc_1
GO:2001038	regulation of cellular response to drug	2/338	43/18670	0.182651	0.407269	0.346445	ALK/NCOA1	2	Opc_1
GO:0006475	internal protein amino acid acetylation	5/338	166/18670	0.183312	0.408512	0.347503	DPF3/KAT2B/MAPT/NCOA1/NOS1	5	Opc_1
GO:2000146	negative regulation of cell motility	9/338	349/18670	0.183713	0.409175	0.348066	ABHD2/ADAMTS9/BCR/KANK1/LDLRAD4/PTPRG/PTPRJ/PTPRT/SRGAP3	9	Opc_1
GO:0030279	negative regulation of ossification	3/338	82/18670	0.185792	0.412871	0.351211	HDAC4/LIMD1/SMAD3	3	Opc_1
GO:0051279	regulation of release of sequestered calcium ion into cytosol	3/338	82/18670	0.185792	0.412871	0.351211	CHD7/NOS1/UBASH3B	3	Opc_1
GO:0055117	regulation of cardiac muscle contraction	3/338	82/18670	0.185792	0.412871	0.351211	ADRA1A/HDAC4/NOS1	3	Opc_1
GO:0060415	muscle tissue morphogenesis	3/338	82/18670	0.185792	0.412871	0.351211	CHD7/COL11A1/ZFPM2	3	Opc_1
GO:0014013	regulation of gliogenesis	4/338	124/18670	0.187635	0.416732	0.354495	DAB1/NTRK3/PTPRZ1/TIAM1	4	Opc_1
GO:0009150	purine ribonucleotide metabolic process	10/338	399/18670	0.189008	0.418552	0.356043	ADCY8/CASK/GPI/HDAC4/NME9/PDE7B/PID1/RORA/SCD5/TPST1	10	Opc_1
GO:0014002	astrocyte development	2/338	44/18670	0.189198	0.418552	0.356043	EGFR/MAPT	2	Opc_1
GO:0014047	glutamate secretion	2/338	44/18670	0.189198	0.418552	0.356043	GRM7/SLC1A1	2	Opc_1
GO:0034105	positive regulation of tissue remodeling	2/338	44/18670	0.189198	0.418552	0.356043	EGFR/PRKCA	2	Opc_1
GO:0034204	lipid translocation	2/338	44/18670	0.189198	0.418552	0.356043	ATP10B/XKR4	2	Opc_1
GO:0044060	regulation of endocrine process	2/338	44/18670	0.189198	0.418552	0.356043	FGFR1/GALR1	2	Opc_1
GO:0090311	regulation of protein deacetylation	2/338	44/18670	0.189198	0.418552	0.356043	MAPT/SPRED2	2	Opc_1
GO:0071277	cellular response to calcium ion	3/338	83/18670	0.190366	0.420298	0.357529	ADCY8/EEF2K/SYT17	3	Opc_1
GO:1903845	negative regulation of cellular response to transforming growth factor beta stimulus	3/338	83/18670	0.190366	0.420298	0.357529	CHST11/LDLRAD4/SMAD3	3	Opc_1
GO:0003007	heart morphogenesis	7/338	259/18670	0.190981	0.420298	0.357529	BMP7/CHD7/COL11A1/SMAD3/TEK/ZFPM2/ZMIZ1	7	Opc_1
GO:0045471	response to ethanol	4/338	125/18670	0.191292	0.420298	0.357529	ABAT/FYN/ITPR2/NTRK3	4	Opc_1
GO:0030098	lymphocyte differentiation	9/338	353/18670	0.192082	0.420298	0.357529	CHD7/HDAC4/PTPRJ/RORA/SOX13/TOX/ZBTB16/ZEB1/ZMIZ1	9	Opc_1
GO:1902903	regulation of supramolecular fiber organization	9/338	353/18670	0.192082	0.420298	0.357529	AKAP13/FCHSD2/FHOD3/KANK1/MAPT/PLEKHH2/SEMA5A/SMAD3/TENM1	9	Opc_1
GO:0010469	regulation of signaling receptor activity	5/338	169/18670	0.192607	0.420298	0.357529	CACNG4/CACNG5/GSG1L/SHISA6/SHISA9	5	Opc_1
GO:0045619	regulation of lymphocyte differentiation	5/338	169/18670	0.192607	0.420298	0.357529	SOX13/TOX/ZBTB16/ZEB1/ZMIZ1	5	Opc_1
GO:2001020	regulation of response to DNA damage stimulus	6/338	214/18670	0.192967	0.420298	0.357529	BABAM2/EGFR/EYA2/MAPT/SPIDR/SPRED2	6	Opc_1
GO:0022407	regulation of cell-cell adhesion	10/338	402/18670	0.194942	0.420298	0.357529	ABAT/BMP7/FYN/KIF26B/PLPP3/PRKCA/TNR/UBASH3B/ZBTB16/ZMIZ1	10	Opc_1
GO:0050818	regulation of coagulation	3/338	84/18670	0.194968	0.420298	0.357529	ABAT/PRKCA/UBASH3B	3	Opc_1
GO:0018107	peptidyl-threonine phosphorylation	4/338	126/18670	0.194972	0.420298	0.357529	BMP7/PARD3/PRKCA/SPRED2	4	Opc_1
GO:0090101	negative regulation of transmembrane receptor protein serine/threonine kinase signaling pathway	4/338	126/18670	0.194972	0.420298	0.357529	CHST11/LDLRAD4/SMAD3/VWC2	4	Opc_1
GO:0001974	blood vessel remodeling	2/338	45/18670	0.195777	0.420298	0.357529	BCR/CHD7	2	Opc_1
GO:0014014	negative regulation of gliogenesis	2/338	45/18670	0.195777	0.420298	0.357529	DAB1/NTRK3	2	Opc_1
GO:0032570	response to progesterone	2/338	45/18670	0.195777	0.420298	0.357529	ABHD2/NCOA1	2	Opc_1
GO:1902743	regulation of lamellipodium organization	2/338	45/18670	0.195777	0.420298	0.357529	HDAC4/KANK1	2	Opc_1
GO:0051091	positive regulation of DNA-binding transcription factor activity	7/338	261/18670	0.195962	0.420298	0.357529	ADCY8/ALK/HDAC4/IL1RAP/LRRFIP1/PLPP3/SMAD3	7	Opc_1
GO:0110053	regulation of actin filament organization	7/338	261/18670	0.195962	0.420298	0.357529	FCHSD2/FHOD3/KANK1/PLEKHH2/SEMA5A/SMAD3/TENM1	7	Opc_1
GO:0046394	carboxylic acid biosynthetic process	9/338	355/18670	0.196328	0.420298	0.357529	ABAT/ABHD2/ATP2B4/GAD1/MGLL/SCD5/SERINC5/UST/VCAN	9	Opc_1
GO:0003334	keratinocyte development	1/338	12/18670	0.196921	0.420298	0.357529	PALLD	1	Opc_1
GO:0006563	L-serine metabolic process	1/338	12/18670	0.196921	0.420298	0.357529	SERINC5	1	Opc_1
GO:0006828	manganese ion transport	1/338	12/18670	0.196921	0.420298	0.357529	ATP2C2	1	Opc_1
GO:0007077	mitotic nuclear envelope disassembly	1/338	12/18670	0.196921	0.420298	0.357529	PRKCA	1	Opc_1
GO:0009886	post-embryonic animal morphogenesis	1/338	12/18670	0.196921	0.420298	0.357529	DSCAM	1	Opc_1
GO:0010826	negative regulation of centrosome duplication	1/338	12/18670	0.196921	0.420298	0.357529	KAT2B	1	Opc_1
GO:0010960	magnesium ion homeostasis	1/338	12/18670	0.196921	0.420298	0.357529	EGFR	1	Opc_1
GO:0014831	gastro-intestinal system smooth muscle contraction	1/338	12/18670	0.196921	0.420298	0.357529	SULF2	1	Opc_1
GO:0031282	regulation of guanylate cyclase activity	1/338	12/18670	0.196921	0.420298	0.357529	NOS1	1	Opc_1
GO:0032230	positive regulation of synaptic transmission, GABAergic	1/338	12/18670	0.196921	0.420298	0.357529	ADRA1A	1	Opc_1
GO:0032429	regulation of phospholipase A2 activity	1/338	12/18670	0.196921	0.420298	0.357529	EGFR	1	Opc_1
GO:0035330	regulation of hippo signaling	1/338	12/18670	0.196921	0.420298	0.357529	LIMD1	1	Opc_1
GO:0038003	opioid receptor signaling pathway	1/338	12/18670	0.196921	0.420298	0.357529	ADCY8	1	Opc_1
GO:0042308	negative regulation of protein import into nucleus	1/338	12/18670	0.196921	0.420298	0.357529	FERMT1	1	Opc_1
GO:0042659	regulation of cell fate specification	1/338	12/18670	0.196921	0.420298	0.357529	FGFR1	1	Opc_1
GO:0043696	dedifferentiation	1/338	12/18670	0.196921	0.420298	0.357529	OLFM2	1	Opc_1
GO:0043697	cell dedifferentiation	1/338	12/18670	0.196921	0.420298	0.357529	OLFM2	1	Opc_1
GO:0045161	neuronal ion channel clustering	1/338	12/18670	0.196921	0.420298	0.357529	NRCAM	1	Opc_1
GO:0045760	positive regulation of action potential	1/338	12/18670	0.196921	0.420298	0.357529	ADRA1A	1	Opc_1
GO:0048642	negative regulation of skeletal muscle tissue development	1/338	12/18670	0.196921	0.420298	0.357529	EPHB1	1	Opc_1
GO:0050910	detection of mechanical stimulus involved in sensory perception of sound	1/338	12/18670	0.196921	0.420298	0.357529	COL11A1	1	Opc_1
GO:0051481	negative regulation of cytosolic calcium ion concentration	1/338	12/18670	0.196921	0.420298	0.357529	SMAD3	1	Opc_1
GO:0051657	maintenance of organelle location	1/338	12/18670	0.196921	0.420298	0.357529	GPSM2	1	Opc_1
GO:0060368	regulation of Fc receptor mediated stimulatory signaling pathway	1/338	12/18670	0.196921	0.420298	0.357529	PTPRJ	1	Opc_1
GO:0060394	negative regulation of pathway-restricted SMAD protein phosphorylation	1/338	12/18670	0.196921	0.420298	0.357529	LDLRAD4	1	Opc_1
GO:0060442	branching involved in prostate gland morphogenesis	1/338	12/18670	0.196921	0.420298	0.357529	BMP7	1	Opc_1
GO:0060453	regulation of gastric acid secretion	1/338	12/18670	0.196921	0.420298	0.357529	SGK1	1	Opc_1
GO:0070202	regulation of establishment of protein localization to chromosome	1/338	12/18670	0.196921	0.420298	0.357529	SPIDR	1	Opc_1
GO:0070486	leukocyte aggregation	1/338	12/18670	0.196921	0.420298	0.357529	BMP7	1	Opc_1
GO:0070572	positive regulation of neuron projection regeneration	1/338	12/18670	0.196921	0.420298	0.357529	NTRK3	1	Opc_1
GO:0071107	response to parathyroid hormone	1/338	12/18670	0.196921	0.420298	0.357529	HDAC4	1	Opc_1
GO:0072578	neurotransmitter-gated ion channel clustering	1/338	12/18670	0.196921	0.420298	0.357529	SHISA6	1	Opc_1
GO:0072697	protein localization to cell cortex	1/338	12/18670	0.196921	0.420298	0.357529	GPSM2	1	Opc_1
GO:0072710	response to hydroxyurea	1/338	12/18670	0.196921	0.420298	0.357529	SPIDR	1	Opc_1
GO:0097090	presynaptic membrane organization	1/338	12/18670	0.196921	0.420298	0.357529	NLGN4X	1	Opc_1
GO:0097104	postsynaptic membrane assembly	1/338	12/18670	0.196921	0.420298	0.357529	NLGN4X	1	Opc_1
GO:0099566	regulation of postsynaptic cytosolic calcium ion concentration	1/338	12/18670	0.196921	0.420298	0.357529	SLC8A3	1	Opc_1
GO:1902337	regulation of apoptotic process involved in morphogenesis	1/338	12/18670	0.196921	0.420298	0.357529	BMP7	1	Opc_1
GO:1902950	regulation of dendritic spine maintenance	1/338	12/18670	0.196921	0.420298	0.357529	FYN	1	Opc_1
GO:1903909	regulation of receptor clustering	1/338	12/18670	0.196921	0.420298	0.357529	SHISA6	1	Opc_1
GO:1904590	negative regulation of protein import	1/338	12/18670	0.196921	0.420298	0.357529	FERMT1	1	Opc_1
GO:1904668	positive regulation of ubiquitin protein ligase activity	1/338	12/18670	0.196921	0.420298	0.357529	CDC14B	1	Opc_1
GO:2000105	positive regulation of DNA-dependent DNA replication	1/338	12/18670	0.196921	0.420298	0.357529	FGFR1	1	Opc_1
GO:2000121	regulation of removal of superoxide radicals	1/338	12/18670	0.196921	0.420298	0.357529	BMP7	1	Opc_1
GO:2001053	regulation of mesenchymal cell apoptotic process	1/338	12/18670	0.196921	0.420298	0.357529	BMP7	1	Opc_1
GO:0016053	organic acid biosynthetic process	9/338	356/18670	0.198465	0.423364	0.360137	ABAT/ABHD2/ATP2B4/GAD1/MGLL/SCD5/SERINC5/UST/VCAN	9	Opc_1
GO:0003205	cardiac chamber development	5/338	171/18670	0.198895	0.424051	0.360721	BMP7/CHD7/COL11A1/TEK/ZFPM2	5	Opc_1
GO:0014031	mesenchymal cell development	3/338	85/18670	0.199597	0.425089	0.361604	BMP7/SEMA3E/SEMA5A	3	Opc_1
GO:0072384	organelle transport along microtubule	3/338	85/18670	0.199597	0.425089	0.361604	KIF13A/MAPT/TRAK1	3	Opc_1
GO:0017157	regulation of exocytosis	6/338	217/18670	0.201307	0.428497	0.364503	ADRA1A/BCR/CACNA1D/CASK/SYT17/TRIM9	6	Opc_1
GO:0030324	lung development	5/338	172/18670	0.202065	0.4285	0.364506	CRISPLD2/EGFR/FGFR1/TNS3/ZFPM2	5	Opc_1
GO:0001754	eye photoreceptor cell differentiation	2/338	46/18670	0.202385	0.4285	0.364506	CRB1/DSCAM	2	Opc_1
GO:0006221	pyrimidine nucleotide biosynthetic process	2/338	46/18670	0.202385	0.4285	0.364506	NME9/UPP2	2	Opc_1
GO:0045981	positive regulation of nucleotide metabolic process	2/338	46/18670	0.202385	0.4285	0.364506	NOS1/PID1	2	Opc_1
GO:0051646	mitochondrion localization	2/338	46/18670	0.202385	0.4285	0.364506	MAPT/TRAK1	2	Opc_1
GO:0060711	labyrinthine layer development	2/338	46/18670	0.202385	0.4285	0.364506	BMP7/NCOA1	2	Opc_1
GO:0071354	cellular response to interleukin-6	2/338	46/18670	0.202385	0.4285	0.364506	PID1/PTPRT	2	Opc_1
GO:0097720	calcineurin-mediated signaling	2/338	46/18670	0.202385	0.4285	0.364506	ATP2B4/CAMTA1	2	Opc_1
GO:1900544	positive regulation of purine nucleotide metabolic process	2/338	46/18670	0.202385	0.4285	0.364506	NOS1/PID1	2	Opc_1
GO:0034763	negative regulation of transmembrane transport	4/338	128/18670	0.202396	0.4285	0.364506	HECW1/KCNAB1/NEDD4/PID1	4	Opc_1
GO:0001942	hair follicle development	3/338	86/18670	0.204253	0.431968	0.367456	APCDD1/EGFR/FERMT1	3	Opc_1
GO:0060291	long-term synaptic potentiation	3/338	86/18670	0.204253	0.431968	0.367456	ADCY8/SLC8A3/TNR	3	Opc_1
GO:0055002	striated muscle cell development	5/338	173/18670	0.205253	0.43385	0.369056	ADRA1A/AKAP13/FHOD3/HDAC4/SGCD	5	Opc_1
GO:0006639	acylglycerol metabolic process	4/338	129/18670	0.206139	0.434007	0.36919	ABHD2/DGKG/MGLL/PLCE1	4	Opc_1
GO:1904951	positive regulation of establishment of protein localization	11/338	456/18670	0.20624	0.434007	0.36919	ABAT/ADCY8/AKAP12/EGFR/FERMT1/FYN/GPI/IL1RAP/SMAD3/TCF7L2/TENM1	11	Opc_1
GO:0051651	maintenance of location in cell	6/338	219/18670	0.206939	0.434007	0.36919	CHD7/GPSM2/ITPR2/NOS1/PLCE1/UBASH3B	6	Opc_1
GO:1901214	regulation of neuron death	8/338	313/18670	0.208459	0.434007	0.36919	ARMCX5-GPRASP2/DCC/EPHB1/FYN/GRID2/HDAC4/MAPT/PTPRZ1	8	Opc_1
GO:0006112	energy reserve metabolic process	3/338	87/18670	0.208934	0.434007	0.36919	PID1/PYGL/SORBS1	3	Opc_1
GO:0045844	positive regulation of striated muscle tissue development	3/338	87/18670	0.208934	0.434007	0.36919	FGFR1/MRTFB/ZFPM2	3	Opc_1
GO:0048636	positive regulation of muscle organ development	3/338	87/18670	0.208934	0.434007	0.36919	FGFR1/MRTFB/ZFPM2	3	Opc_1
GO:0014911	positive regulation of smooth muscle cell migration	2/338	47/18670	0.209017	0.434007	0.36919	DOCK5/HDAC4	2	Opc_1
GO:0047496	vesicle transport along microtubule	2/338	47/18670	0.209017	0.434007	0.36919	KIF13A/TRAK1	2	Opc_1
GO:0048066	developmental pigmentation	2/338	47/18670	0.209017	0.434007	0.36919	ADAMTS9/LRMDA	2	Opc_1
GO:0060986	endocrine hormone secretion	2/338	47/18670	0.209017	0.434007	0.36919	FGFR1/GALR1	2	Opc_1
GO:0061614	pri-miRNA transcription by RNA polymerase II	2/338	47/18670	0.209017	0.434007	0.36919	HDAC4/SMAD3	2	Opc_1
GO:0006338	chromatin remodeling	6/338	220/18670	0.209776	0.434007	0.36919	BPTF/CECR2/CHD7/HDAC4/KAT2B/SCMH1	6	Opc_1
GO:0006638	neutral lipid metabolic process	4/338	130/18670	0.209902	0.434007	0.36919	ABHD2/DGKG/MGLL/PLCE1	4	Opc_1
GO:0003084	positive regulation of systemic arterial blood pressure	1/338	13/18670	0.21147	0.434007	0.36919	ADRA1A	1	Opc_1
GO:0010459	negative regulation of heart rate	1/338	13/18670	0.21147	0.434007	0.36919	ADRA1A	1	Opc_1
GO:0010642	negative regulation of platelet-derived growth factor receptor signaling pathway	1/338	13/18670	0.21147	0.434007	0.36919	PTPRJ	1	Opc_1
GO:0010763	positive regulation of fibroblast migration	1/338	13/18670	0.21147	0.434007	0.36919	AKAP12	1	Opc_1
GO:0010839	negative regulation of keratinocyte proliferation	1/338	13/18670	0.21147	0.434007	0.36919	CASK	1	Opc_1
GO:0014842	regulation of skeletal muscle satellite cell proliferation	1/338	13/18670	0.21147	0.434007	0.36919	EPHB1	1	Opc_1
GO:0030007	cellular potassium ion homeostasis	1/338	13/18670	0.21147	0.434007	0.36919	KCNMA1	1	Opc_1
GO:0031650	regulation of heat generation	1/338	13/18670	0.21147	0.434007	0.36919	ABAT	1	Opc_1
GO:0032488	Cdc42 protein signal transduction	1/338	13/18670	0.21147	0.434007	0.36919	NTN1	1	Opc_1
GO:0032754	positive regulation of interleukin-5 production	1/338	13/18670	0.21147	0.434007	0.36919	IL1RAP	1	Opc_1
GO:0032823	regulation of natural killer cell differentiation	1/338	13/18670	0.21147	0.434007	0.36919	TOX	1	Opc_1
GO:0033623	regulation of integrin activation	1/338	13/18670	0.21147	0.434007	0.36919	FARP2	1	Opc_1
GO:0038065	collagen-activated signaling pathway	1/338	13/18670	0.21147	0.434007	0.36919	UBASH3B	1	Opc_1
GO:0043301	negative regulation of leukocyte degranulation	1/338	13/18670	0.21147	0.434007	0.36919	BCR	1	Opc_1
GO:0043970	histone H3-K9 acetylation	1/338	13/18670	0.21147	0.434007	0.36919	KAT2B	1	Opc_1
GO:0044764	multi-organism cellular process	1/338	13/18670	0.21147	0.434007	0.36919	FCHSD2	1	Opc_1
GO:0045602	negative regulation of endothelial cell differentiation	1/338	13/18670	0.21147	0.434007	0.36919	ZEB1	1	Opc_1
GO:0045779	negative regulation of bone resorption	1/338	13/18670	0.21147	0.434007	0.36919	UBASH3B	1	Opc_1
GO:0045820	negative regulation of glycolytic process	1/338	13/18670	0.21147	0.434007	0.36919	HDAC4	1	Opc_1
GO:0048681	negative regulation of axon regeneration	1/338	13/18670	0.21147	0.434007	0.36919	TNR	1	Opc_1
GO:0050966	detection of mechanical stimulus involved in sensory perception of pain	1/338	13/18670	0.21147	0.434007	0.36919	FYN	1	Opc_1
GO:0051001	negative regulation of nitric-oxide synthase activity	1/338	13/18670	0.21147	0.434007	0.36919	ATP2B4	1	Opc_1
GO:0051386	regulation of neurotrophin TRK receptor signaling pathway	1/338	13/18670	0.21147	0.434007	0.36919	NTRK3	1	Opc_1
GO:0060100	positive regulation of phagocytosis, engulfment	1/338	13/18670	0.21147	0.434007	0.36919	RAB31	1	Opc_1
GO:0060123	regulation of growth hormone secretion	1/338	13/18670	0.21147	0.434007	0.36919	CHD7	1	Opc_1
GO:0060312	regulation of blood vessel remodeling	1/338	13/18670	0.21147	0.434007	0.36919	BCR	1	Opc_1
GO:0060347	heart trabecula formation	1/338	13/18670	0.21147	0.434007	0.36919	TEK	1	Opc_1
GO:0060601	lateral sprouting from an epithelium	1/338	13/18670	0.21147	0.434007	0.36919	BMP7	1	Opc_1
GO:0061000	negative regulation of dendritic spine development	1/338	13/18670	0.21147	0.434007	0.36919	ASAP1	1	Opc_1
GO:0061029	eyelid development in camera-type eye	1/338	13/18670	0.21147	0.434007	0.36919	EGFR	1	Opc_1
GO:0061478	response to platelet aggregation inhibitor	1/338	13/18670	0.21147	0.434007	0.36919	ADCY8	1	Opc_1
GO:0071872	cellular response to epinephrine stimulus	1/338	13/18670	0.21147	0.434007	0.36919	ATP2B4	1	Opc_1
GO:0090677	reversible differentiation	1/338	13/18670	0.21147	0.434007	0.36919	OLFM2	1	Opc_1
GO:0098712	L-glutamate import across plasma membrane	1/338	13/18670	0.21147	0.434007	0.36919	SLC1A1	1	Opc_1
GO:1900025	negative regulation of substrate adhesion-dependent cell spreading	1/338	13/18670	0.21147	0.434007	0.36919	KANK1	1	Opc_1
GO:1902894	negative regulation of pri-miRNA transcription by RNA polymerase II	1/338	13/18670	0.21147	0.434007	0.36919	HDAC4	1	Opc_1
GO:1903025	regulation of RNA polymerase II regulatory region sequence-specific DNA binding	1/338	13/18670	0.21147	0.434007	0.36919	ZBTB7C	1	Opc_1
GO:1905155	positive regulation of membrane invagination	1/338	13/18670	0.21147	0.434007	0.36919	RAB31	1	Opc_1
GO:2000009	negative regulation of protein localization to cell surface	1/338	13/18670	0.21147	0.434007	0.36919	ASTN2	1	Opc_1
GO:2000194	regulation of female gonad development	1/338	13/18670	0.21147	0.434007	0.36919	ZFPM2	1	Opc_1
GO:2001171	positive regulation of ATP biosynthetic process	1/338	13/18670	0.21147	0.434007	0.36919	PID1	1	Opc_1
GO:0010038	response to metal ion	9/338	362/18670	0.211496	0.434007	0.36919	ABAT/ADCY8/EEF2K/EGFR/KCNMA1/MAPT/NEDD4/SLC6A1/SYT17	9	Opc_1
GO:0120032	regulation of plasma membrane bounded cell projection assembly	5/338	175/18670	0.211677	0.434153	0.369314	CDKL1/COBL/HDAC4/KANK1/TENM1	5	Opc_1
GO:0048644	muscle organ morphogenesis	3/338	88/18670	0.213638	0.43681	0.371574	CHD7/COL11A1/ZFPM2	3	Opc_1
GO:0098659	inorganic cation import across plasma membrane	3/338	88/18670	0.213638	0.43681	0.371574	ATP2B4/FYN/SLC8A3	3	Opc_1
GO:0098773	skin epidermis development	3/338	88/18670	0.213638	0.43681	0.371574	APCDD1/EGFR/FERMT1	3	Opc_1
GO:0099587	inorganic ion import across plasma membrane	3/338	88/18670	0.213638	0.43681	0.371574	ATP2B4/FYN/SLC8A3	3	Opc_1
GO:1901863	positive regulation of muscle tissue development	3/338	88/18670	0.213638	0.43681	0.371574	FGFR1/MRTFB/ZFPM2	3	Opc_1
GO:1904035	regulation of epithelial cell apoptotic process	3/338	88/18670	0.213638	0.43681	0.371574	SEMA5A/TCF7L2/TEK	3	Opc_1
GO:0001936	regulation of endothelial cell proliferation	5/338	176/18670	0.214913	0.438464	0.372982	CDH13/FGFR1/PRKCA/SEMA5A/TEK	5	Opc_1
GO:0030323	respiratory tube development	5/338	176/18670	0.214913	0.438464	0.372982	CRISPLD2/EGFR/FGFR1/TNS3/ZFPM2	5	Opc_1
GO:0007595	lactation	2/338	48/18670	0.215671	0.438464	0.372982	NCOA1/NCOR2	2	Opc_1
GO:0030865	cortical cytoskeleton organization	2/338	48/18670	0.215671	0.438464	0.372982	FMNL3/WIPF1	2	Opc_1
GO:0042059	negative regulation of epidermal growth factor receptor signaling pathway	2/338	48/18670	0.215671	0.438464	0.372982	EGFR/PTPRJ	2	Opc_1
GO:0045933	positive regulation of muscle contraction	2/338	48/18670	0.215671	0.438464	0.372982	ABAT/ADRA1A	2	Opc_1
GO:0051150	regulation of smooth muscle cell differentiation	2/338	48/18670	0.215671	0.438464	0.372982	OLFM2/ZEB1	2	Opc_1
GO:0055023	positive regulation of cardiac muscle tissue growth	2/338	48/18670	0.215671	0.438464	0.372982	FGFR1/ZFPM2	2	Opc_1
GO:0061014	positive regulation of mRNA catabolic process	2/338	48/18670	0.215671	0.438464	0.372982	TNRC6A/TNRC6C	2	Opc_1
GO:0140115	export across plasma membrane	2/338	48/18670	0.215671	0.438464	0.372982	KCND3/SLC8A3	2	Opc_1
GO:2000059	negative regulation of ubiquitin-dependent protein catabolic process	2/338	48/18670	0.215671	0.438464	0.372982	CLEC16A/FHIT	2	Opc_1
GO:0031333	negative regulation of protein-containing complex assembly	4/338	132/18670	0.217487	0.4417	0.375734	FHOD3/KANK1/LDLRAD4/TRIM9	4	Opc_1
GO:0043280	positive regulation of cysteine-type endopeptidase activity involved in apoptotic process	4/338	132/18670	0.217487	0.4417	0.375734	CRADD/HIP1/MAPT/SMAD3	4	Opc_1
GO:0070371	ERK1 and ERK2 cascade	8/338	317/18670	0.21796	0.442394	0.376325	ADRA1A/AKAP12/EGFR/EPHB1/PRKCA/TEK/TIAM1/TIMP3	8	Opc_1
GO:0048469	cell maturation	5/338	177/18670	0.218165	0.442394	0.376325	ABHD2/FARP2/FGFR1/NRCAM/NTN4	5	Opc_1
GO:0060491	regulation of cell projection assembly	5/338	177/18670	0.218165	0.442394	0.376325	CDKL1/COBL/HDAC4/KANK1/TENM1	5	Opc_1
GO:0009581	detection of external stimulus	4/338	133/18670	0.221307	0.444071	0.377751	ASIC2/COL11A1/EPHB1/FYN	4	Opc_1
GO:0042770	signal transduction in response to DNA damage	4/338	133/18670	0.221307	0.444071	0.377751	BABAM2/CDC14B/CRADD/SPRED2	4	Opc_1
GO:0010950	positive regulation of endopeptidase activity	5/338	178/18670	0.221433	0.444071	0.377751	CRADD/FYN/HIP1/MAPT/SMAD3	5	Opc_1
GO:0090090	negative regulation of canonical Wnt signaling pathway	5/338	178/18670	0.221433	0.444071	0.377751	FERMT1/HECW1/LIMD1/SHISA6/TCF7L2	5	Opc_1
GO:0048546	digestive tract morphogenesis	2/338	49/18670	0.222344	0.444071	0.377751	EGFR/SMAD3	2	Opc_1
GO:2001238	positive regulation of extrinsic apoptotic signaling pathway	2/338	49/18670	0.222344	0.444071	0.377751	TIMP3/WWOX	2	Opc_1
GO:0001656	metanephros development	3/338	90/18670	0.223113	0.444071	0.377751	BMP7/ITGA8/KIF26B	3	Opc_1
GO:0014033	neural crest cell differentiation	3/338	90/18670	0.223113	0.444071	0.377751	BMP7/SEMA3E/SEMA5A	3	Opc_1
GO:0015844	monoamine transport	3/338	90/18670	0.223113	0.444071	0.377751	ABAT/NOS1/SYT17	3	Opc_1
GO:0046849	bone remodeling	3/338	90/18670	0.223113	0.444071	0.377751	EGFR/PRKCA/UBASH3B	3	Opc_1
GO:0032868	response to insulin	7/338	272/18670	0.224236	0.444071	0.377751	EEF2K/KANK1/KAT2B/PID1/PTPRE/RAB31/SORBS1	7	Opc_1
GO:1902105	regulation of leukocyte differentiation	7/338	272/18670	0.224236	0.444071	0.377751	PRKCA/SOX13/TOX/UBASH3B/ZBTB16/ZEB1/ZMIZ1	7	Opc_1
GO:0048771	tissue remodeling	5/338	179/18670	0.224715	0.444071	0.377751	BCR/CHD7/EGFR/PRKCA/UBASH3B	5	Opc_1
GO:0046683	response to organophosphorus	4/338	134/18670	0.225145	0.444071	0.377751	EEF2K/ITPR2/SLC8A3/TEK	4	Opc_1
GO:0048565	digestive tract development	4/338	134/18670	0.225145	0.444071	0.377751	COBL/DAB1/EGFR/SMAD3	4	Opc_1
GO:0001771	immunological synapse formation	1/338	14/18670	0.225755	0.444071	0.377751	EPHB1	1	Opc_1
GO:0006241	CTP biosynthetic process	1/338	14/18670	0.225755	0.444071	0.377751	NME9	1	Opc_1
GO:0009071	serine family amino acid catabolic process	1/338	14/18670	0.225755	0.444071	0.377751	GLDC	1	Opc_1
GO:0009214	cyclic nucleotide catabolic process	1/338	14/18670	0.225755	0.444071	0.377751	PDE7B	1	Opc_1
GO:0010917	negative regulation of mitochondrial membrane potential	1/338	14/18670	0.225755	0.444071	0.377751	MAPT	1	Opc_1
GO:0014819	regulation of skeletal muscle contraction	1/338	14/18670	0.225755	0.444071	0.377751	SLC8A3	1	Opc_1
GO:0014841	skeletal muscle satellite cell proliferation	1/338	14/18670	0.225755	0.444071	0.377751	EPHB1	1	Opc_1
GO:0014854	response to inactivity	1/338	14/18670	0.225755	0.444071	0.377751	HDAC4	1	Opc_1
GO:0014857	regulation of skeletal muscle cell proliferation	1/338	14/18670	0.225755	0.444071	0.377751	EPHB1	1	Opc_1
GO:0021535	cell migration in hindbrain	1/338	14/18670	0.225755	0.444071	0.377751	DAB1	1	Opc_1
GO:0021692	cerebellar Purkinje cell layer morphogenesis	1/338	14/18670	0.225755	0.444071	0.377751	RORA	1	Opc_1
GO:0021781	glial cell fate commitment	1/338	14/18670	0.225755	0.444071	0.377751	SOX6	1	Opc_1
GO:0030207	chondroitin sulfate catabolic process	1/338	14/18670	0.225755	0.444071	0.377751	VCAN	1	Opc_1
GO:0030836	positive regulation of actin filament depolymerization	1/338	14/18670	0.225755	0.444071	0.377751	SEMA5A	1	Opc_1
GO:0035791	platelet-derived growth factor receptor-beta signaling pathway	1/338	14/18670	0.225755	0.444071	0.377751	HIP1	1	Opc_1
GO:0043173	nucleotide salvage	1/338	14/18670	0.225755	0.444071	0.377751	UPP2	1	Opc_1
GO:0045198	establishment of epithelial cell apical/basal polarity	1/338	14/18670	0.225755	0.444071	0.377751	OPHN1	1	Opc_1
GO:0045651	positive regulation of macrophage differentiation	1/338	14/18670	0.225755	0.444071	0.377751	PRKCA	1	Opc_1
GO:0046036	CTP metabolic process	1/338	14/18670	0.225755	0.444071	0.377751	NME9	1	Opc_1
GO:0046037	GMP metabolic process	1/338	14/18670	0.225755	0.444071	0.377751	CASK	1	Opc_1
GO:0046131	pyrimidine ribonucleoside metabolic process	1/338	14/18670	0.225755	0.444071	0.377751	UPP2	1	Opc_1
GO:0046606	negative regulation of centrosome cycle	1/338	14/18670	0.225755	0.444071	0.377751	KAT2B	1	Opc_1
GO:0046629	gamma-delta T cell activation	1/338	14/18670	0.225755	0.444071	0.377751	SOX13	1	Opc_1
GO:0048266	behavioral response to pain	1/338	14/18670	0.225755	0.444071	0.377751	SCN9A	1	Opc_1
GO:0051645	Golgi localization	1/338	14/18670	0.225755	0.444071	0.377751	DAB1	1	Opc_1
GO:0051938	L-glutamate import	1/338	14/18670	0.225755	0.444071	0.377751	SLC1A1	1	Opc_1
GO:0060397	growth hormone receptor signaling pathway via JAK-STAT	1/338	14/18670	0.225755	0.444071	0.377751	GHR	1	Opc_1
GO:0060452	positive regulation of cardiac muscle contraction	1/338	14/18670	0.225755	0.444071	0.377751	ADRA1A	1	Opc_1
GO:0070885	negative regulation of calcineurin-NFAT signaling cascade	1/338	14/18670	0.225755	0.444071	0.377751	ATP2B4	1	Opc_1
GO:0071361	cellular response to ethanol	1/338	14/18670	0.225755	0.444071	0.377751	ITPR2	1	Opc_1
GO:0072498	embryonic skeletal joint development	1/338	14/18670	0.225755	0.444071	0.377751	BMP7	1	Opc_1
GO:0090128	regulation of synapse maturation	1/338	14/18670	0.225755	0.444071	0.377751	DISC1	1	Opc_1
GO:0099171	presynaptic modulation of chemical synaptic transmission	1/338	14/18670	0.225755	0.444071	0.377751	CACNA1D	1	Opc_1
GO:0106057	negative regulation of calcineurin-mediated signaling	1/338	14/18670	0.225755	0.444071	0.377751	ATP2B4	1	Opc_1
GO:1900239	regulation of phenotypic switching	1/338	14/18670	0.225755	0.444071	0.377751	OLFM2	1	Opc_1
GO:1901070	guanosine-containing compound biosynthetic process	1/338	14/18670	0.225755	0.444071	0.377751	NME9	1	Opc_1
GO:1901626	regulation of postsynaptic membrane organization	1/338	14/18670	0.225755	0.444071	0.377751	SHISA6	1	Opc_1
GO:1901722	regulation of cell proliferation involved in kidney development	1/338	14/18670	0.225755	0.444071	0.377751	BMP7	1	Opc_1
GO:1902043	positive regulation of extrinsic apoptotic signaling pathway via death domain receptors	1/338	14/18670	0.225755	0.444071	0.377751	TIMP3	1	Opc_1
GO:1903054	negative regulation of extracellular matrix organization	1/338	14/18670	0.225755	0.444071	0.377751	ANTXR1	1	Opc_1
[truncated: 8,753 more rows]

## Sheet: Opc_GO_CC
Supplemental Data Table S9:GO and KEGG enrichment in Opc cluster
ID	Description	GeneRatio	BgRatio	pvalue	p.adjust	qvalue	geneID	Count	Group
GO:0097060	synaptic membrane	37/346	432/19717	1.60941e-15	6.48592e-13	4.45552e-13	ADCY8/ADRA1A/ATP2B4/BAALC/BCR/CACNA1D/CACNG4/CACNG5/CASK/DCC/DISC1/GRID1/GRID2/GRIK1/GRIK3/GRIK4/GRM7/GSG1L/HIP1/IGSF21/IGSF9B/ITGA8/KCND3/KCNMA1/LRRC4C/NLGN4X/NRCAM/NTNG1/NTRK3/OLFM2/SHISA6/SHISA9/SLC6A1/SLC8A3/SORCS3/TANC1/TIAM1	37	Opc_1
GO:0045211	postsynaptic membrane	31/346	323/19717	1.63584e-14	2.93969e-12	2.01943e-12	ADCY8/ADRA1A/BAALC/BCR/CACNG4/CACNG5/DCC/DISC1/GRID1/GRID2/GRIK1/GRIK3/GRIK4/GRM7/GSG1L/HIP1/IGSF21/IGSF9B/KCND3/KCNMA1/LRRC4C/NLGN4X/NRCAM/NTRK3/SHISA6/SHISA9/SLC6A1/SLC8A3/SORCS3/TANC1/TIAM1	31	Opc_1
GO:0098978	glutamatergic synapse	32/346	349/19717	2.18835e-14	2.93969e-12	2.01943e-12	ADCY8/ADRA1A/ARHGAP22/ATP2B4/BCR/CACNG4/CACNG5/CTTNBP2/DLGAP4/EPHB1/FYN/GPC6/GRID1/GRID2/GRIK3/GSG1L/HIP1/IL1RAP/LRRC4C/NLGN4X/NRCAM/NTNG1/NTRK3/OLFM2/OPHN1/SHISA6/SHISA9/SORCS3/SYN3/TANC2/TIAM1/TNR	32	Opc_1
GO:0099240	intrinsic component of synaptic membrane	21/346	164/19717	1.25965e-12	1.2691e-10	8.71813e-11	ADCY8/ADRA1A/ATP2B4/CACNA1D/CACNG4/CACNG5/DCC/GRID1/GRID2/GRIK4/GSG1L/KCND3/LRRC4C/NRCAM/NTNG1/NTRK3/SHISA6/SHISA9/SLC6A1/SLC8A3/SORCS3	21	Opc_1
GO:0099699	integral component of synaptic membrane	20/346	152/19717	2.6149e-12	2.10761e-10	1.44783e-10	ADCY8/ADRA1A/ATP2B4/CACNA1D/CACNG4/CACNG5/DCC/GRID1/GRID2/GRIK4/GSG1L/KCND3/LRRC4C/NRCAM/NTRK3/SHISA6/SHISA9/SLC6A1/SLC8A3/SORCS3	20	Opc_1
GO:0099572	postsynaptic specialization	28/346	348/19717	2.29469e-11	1.32344e-09	9.09139e-10	ADCY8/BAALC/BCR/CACNG4/CACNG5/DAB1/DCC/DISC1/DLGAP4/EEF2K/FYN/GRID1/GRID2/GSG1L/IGSF9B/ITGA8/KCND3/LRRC4C/NLGN4X/NOS1/NRCAM/SHISA6/SHISA9/SORCS3/SYN3/TANC1/TANC2/TIAM1	28	Opc_1
GO:0099055	integral component of postsynaptic membrane	17/346	117/19717	2.33839e-11	1.32344e-09	9.09139e-10	ADRA1A/CACNG4/CACNG5/DCC/GRID1/GRID2/GRIK4/GSG1L/KCND3/LRRC4C/NRCAM/NTRK3/SHISA6/SHISA9/SLC6A1/SLC8A3/SORCS3	17	Opc_1
GO:0098984	neuron to neuron synapse	28/346	350/19717	2.62717e-11	1.32344e-09	9.09139e-10	ADCY8/BAALC/BCR/CACNG4/CACNG5/DAB1/DCC/DISC1/EEF2K/FYN/GRID1/GRID2/GRIK4/GRM7/GSG1L/IGSF9B/ITGA8/LRRC4C/NLGN4X/NOS1/NRCAM/SHISA6/SHISA9/SORCS3/SYN3/TANC1/TANC2/TIAM1	28	Opc_1
GO:0032279	asymmetric synapse	27/346	328/19717	3.14147e-11	1.40668e-09	9.66325e-10	ADCY8/BAALC/BCR/CACNG4/CACNG5/DAB1/DCC/DISC1/EEF2K/FYN/GRID1/GRID2/GRM7/GSG1L/IGSF9B/ITGA8/LRRC4C/NLGN4X/NOS1/NRCAM/SHISA6/SHISA9/SORCS3/SYN3/TANC1/TANC2/TIAM1	27	Opc_1
GO:0098936	intrinsic component of postsynaptic membrane	17/346	122/19717	4.63649e-11	1.86851e-09	1.28358e-09	ADRA1A/CACNG4/CACNG5/DCC/GRID1/GRID2/GRIK4/GSG1L/KCND3/LRRC4C/NRCAM/NTRK3/SHISA6/SHISA9/SLC6A1/SLC8A3/SORCS3	17	Opc_1
GO:0014069	postsynaptic density	26/346	324/19717	1.29181e-10	4.73271e-09	3.25115e-09	ADCY8/BAALC/BCR/CACNG4/CACNG5/DAB1/DCC/DISC1/EEF2K/FYN/GRID1/GRID2/GSG1L/IGSF9B/ITGA8/LRRC4C/NLGN4X/NOS1/NRCAM/SHISA6/SHISA9/SORCS3/SYN3/TANC1/TANC2/TIAM1	26	Opc_1
GO:0098839	postsynaptic density membrane	12/346	74/19717	5.83273e-09	1.95882e-07	1.34562e-07	CACNG4/CACNG5/DCC/GRID1/GRID2/GSG1L/LRRC4C/NRCAM/SHISA6/SHISA9/SORCS3/TIAM1	12	Opc_1
GO:0034703	cation channel complex	19/346	220/19717	1.29129e-08	3.85733e-07	2.6498e-07	ABCC8/CACNA1A/CACNA1D/CACNG4/CACNG5/DPP6/GRIK1/GRIK3/GRIK4/KCNAB1/KCND3/KCNIP1/KCNMA1/NOS1/OLFM2/SCN9A/SHISA6/SHISA9/VWC2	19	Opc_1
GO:0099061	integral component of postsynaptic density membrane	10/346	50/19717	1.34001e-08	3.85733e-07	2.6498e-07	CACNG4/DCC/GRID1/GRID2/GSG1L/LRRC4C/NRCAM/SHISA6/SHISA9/SORCS3	10	Opc_1
GO:0008328	ionotropic glutamate receptor complex	10/346	51/19717	1.64111e-08	4.4091e-07	3.02885e-07	CACNG4/CACNG5/GRID2/GRIK1/GRIK3/GRIK4/OLFM2/SHISA6/SHISA9/VWC2	10	Opc_1
GO:0098878	neurotransmitter receptor complex	10/346	53/19717	2.42762e-08	5.44484e-07	3.74035e-07	CACNG4/CACNG5/GRID2/GRIK1/GRIK3/GRIK4/OLFM2/SHISA6/SHISA9/VWC2	10	Opc_1
GO:0099146	intrinsic component of postsynaptic density membrane	10/346	53/19717	2.42762e-08	5.44484e-07	3.74035e-07	CACNG4/DCC/GRID1/GRID2/GSG1L/LRRC4C/NRCAM/SHISA6/SHISA9/SORCS3	10	Opc_1
GO:0099634	postsynaptic specialization membrane	13/346	101/19717	2.43194e-08	5.44484e-07	3.74035e-07	CACNG4/CACNG5/DCC/GRID1/GRID2/GSG1L/KCND3/LRRC4C/NRCAM/SHISA6/SHISA9/SORCS3/TIAM1	13	Opc_1
GO:0099060	integral component of postsynaptic specialization membrane	11/346	74/19717	6.46279e-08	1.37079e-06	9.41669e-07	CACNG4/DCC/GRID1/GRID2/GSG1L/KCND3/LRRC4C/NRCAM/SHISA6/SHISA9/SORCS3	11	Opc_1
GO:0034702	ion channel complex	21/346	301/19717	9.17608e-08	1.84898e-06	1.27016e-06	ABCC8/BEST3/CACNA1A/CACNA1D/CACNG4/CACNG5/DPP6/GRID2/GRIK1/GRIK3/GRIK4/KCNAB1/KCND3/KCNIP1/KCNMA1/NOS1/OLFM2/SCN9A/SHISA6/SHISA9/VWC2	21	Opc_1
GO:0098948	intrinsic component of postsynaptic specialization membrane	11/346	77/19717	9.85782e-08	1.89176e-06	1.29955e-06	CACNG4/DCC/GRID1/GRID2/GSG1L/KCND3/LRRC4C/NRCAM/SHISA6/SHISA9/SORCS3	11	Opc_1
GO:1902495	transmembrane transporter complex	21/346	324/19717	3.14628e-07	5.76341e-06	3.95919e-06	ABCC8/BEST3/CACNA1A/CACNA1D/CACNG4/CACNG5/DPP6/GRID2/GRIK1/GRIK3/GRIK4/KCNAB1/KCND3/KCNIP1/KCNMA1/NOS1/OLFM2/SCN9A/SHISA6/SHISA9/VWC2	21	Opc_1
GO:1990351	transporter complex	21/346	332/19717	4.69961e-07	8.23453e-06	5.65673e-06	ABCC8/BEST3/CACNA1A/CACNA1D/CACNG4/CACNG5/DPP6/GRID2/GRIK1/GRIK3/GRIK4/KCNAB1/KCND3/KCNIP1/KCNMA1/NOS1/OLFM2/SCN9A/SHISA6/SHISA9/VWC2	21	Opc_1
GO:0098685	Schaffer collateral - CA1 synapse	10/346	82/19717	1.6973e-06	2.85005e-05	1.95785e-05	ADCY8/AKAP12/BCR/CASK/DCC/FYN/GSG1L/LRRC4C/NTNG1/TNR	10	Opc_1
GO:0098793	presynapse	25/346	491/19717	2.14355e-06	3.45541e-05	2.3737e-05	ADCY8/ADRA1A/ATP2B4/CACNA1D/CASK/CTTNBP2/DISC1/GAD1/GRIK1/GRIK3/GRIK4/GRM7/HIP1/IGSF21/NLGN4X/NOS1/NTNG1/OPHN1/PTPRN2/SLC6A1/SYN3/SYT17/TANC1/TMEM163/TRIM9	25	Opc_1
GO:0042734	presynaptic membrane	13/346	161/19717	5.52912e-06	8.57013e-05	5.88728e-05	ADCY8/ADRA1A/ATP2B4/CACNA1D/CASK/GRIK1/GRIK3/GRIK4/GRM7/HIP1/IGSF21/NTNG1/SLC6A1	13	Opc_1
GO:0032281	AMPA glutamate receptor complex	6/346	27/19717	6.06242e-06	9.04873e-05	6.21605e-05	CACNG4/CACNG5/OLFM2/SHISA6/SHISA9/VWC2	6	Opc_1
GO:0031252	cell leading edge	21/346	403/19717	9.98814e-06	0.000143758	9.87549e-05	ANTXR1/APBB2/ARHGAP31/ARHGEF4/COBL/FERMT1/ITGA8/KANK1/MACF1/MAPT/MTSS1/PALLD/PLEKHH2/PTPRJ/RAB3IP/SHISA6/SHISA9/SNTG1/TIAM1/TLN2/WIPF1	21	Opc_1
GO:0019897	extrinsic component of plasma membrane	12/346	165/19717	3.60531e-05	0.000501014	0.000344173	CDH13/CDH20/CDH4/FYN/GNA12/GNG12/GNG7/HIP1/KCNAB1/KCNIP1/OLFM2/TIAM1	12	Opc_1
GO:0034705	potassium channel complex	9/346	96/19717	4.82263e-05	0.000627955	0.000431376	ABCC8/DPP6/GRIK1/GRIK3/GRIK4/KCNAB1/KCND3/KCNIP1/KCNMA1	9	Opc_1
GO:0031256	leading edge membrane	12/346	170/19717	4.83043e-05	0.000627955	0.000431376	ANTXR1/ARHGEF4/FERMT1/ITGA8/KANK1/MACF1/MAPT/PTPRJ/SHISA6/SHISA9/SNTG1/TIAM1	12	Opc_1
GO:0032983	kainate selective glutamate receptor complex	3/346	5/19717	5.21907e-05	0.000657277	0.000451518	GRIK1/GRIK3/GRIK4	3	Opc_1
GO:0001726	ruffle	12/346	172/19717	5.41303e-05	0.000661045	0.000454107	ARHGEF4/COBL/FERMT1/KANK1/MACF1/MTSS1/PALLD/PTPRJ/SNTG1/TIAM1/TLN2/WIPF1	12	Opc_1
GO:0005925	focal adhesion	19/346	405/19717	0.00010767	0.00127621	0.000876697	AFAP1/AKAP12/ARHGAP22/ARHGAP31/CASK/CDH13/EGFR/FERMT1/GNA12/ITGA8/LIMD1/LPP/MPZL1/PALLD/PEAK1/SORBS1/TEK/TLN2/TNS3	19	Opc_1
GO:0043197	dendritic spine	11/346	159/19717	0.000118825	0.00136818	0.000939879	ASAP1/ASIC2/CTTNBP2/EEF2K/GRID2/MAPT/NEDD4/NOS1/OPHN1/SLC8A3/TIAM1	11	Opc_1
GO:0044309	neuron spine	11/346	161/19717	0.000132772	0.00146435	0.00100594	ASAP1/ASIC2/CTTNBP2/EEF2K/GRID2/MAPT/NEDD4/NOS1/OPHN1/SLC8A3/TIAM1	11	Opc_1
GO:0030055	cell-substrate junction	19/346	412/19717	0.000134444	0.00146435	0.00100594	AFAP1/AKAP12/ARHGAP22/ARHGAP31/CASK/CDH13/EGFR/FERMT1/GNA12/ITGA8/LIMD1/LPP/MPZL1/PALLD/PEAK1/SORBS1/TEK/TLN2/TNS3	19	Opc_1
GO:0042383	sarcolemma	10/346	136/19717	0.000146324	0.00155181	0.00106602	ABCC8/ADRA1A/ATP2B4/CACNA1D/CACNG4/KCND3/NOS1/SGCD/SGCZ/SLC8A3	10	Opc_1
GO:0150034	distal axon	15/346	285/19717	0.000166301	0.00171845	0.00118049	APBB2/COBL/DISC1/DSCAM/GAD1/GRIK3/MAPT/NOS1/OPHN1/PALLD/PARD3/PTPRN2/TANC1/TIAM1/TRAK1	15	Opc_1
GO:0060077	inhibitory synapse	4/346	17/19717	0.000185118	0.00186506	0.00128121	GAD1/IGSF21/IGSF9B/NLGN4X	4	Opc_1
GO:0031234	extrinsic component of cytoplasmic side of plasma membrane	8/346	91/19717	0.000198815	0.00194648	0.00133714	FYN/GNA12/GNG12/GNG7/HIP1/KCNAB1/KCNIP1/TIAM1	8	Opc_1
GO:0043025	neuronal cell body	21/346	497/19717	0.000202859	0.00194648	0.00133714	ADCY8/AKAP12/ASIC2/ASTN2/BRINP3/CACNA1A/COBL/DAB1/DSCAM/FBXO31/GRIK3/IGSF9B/ITGA8/KCNAB1/KCND3/MAPT/PARD3/SEZ6L/SLC8A3/TANC1/TIAM1	21	Opc_1
GO:0072534	perineuronal net	2/346	2/19717	0.000307069	0.00287788	0.00197697	PTPRZ1/TNR	2	Opc_1
GO:0005938	cell cortex	15/346	308/19717	0.000381828	0.0034972	0.00240241	AKAP12/AKAP13/ASTN2/COBL/CTTNBP2/GAD1/GPSM2/GRM7/HIP1/ITPR2/NEDD4/PARD3/PLEKHH2/TRAK1/WIPF1	15	Opc_1
GO:0098889	intrinsic component of presynaptic membrane	7/346	82/19717	0.000593762	0.00531747	0.00365285	ADCY8/ADRA1A/ATP2B4/CACNA1D/GRIK4/NTNG1/SLC6A1	7	Opc_1
GO:0034706	sodium channel complex	4/346	23/19717	0.000633808	0.00555271	0.00381445	GRIK1/GRIK3/GRIK4/SCN9A	4	Opc_1
GO:0031253	cell projection membrane	15/346	326/19717	0.000688057	0.00589972	0.00405283	ANTXR1/ARHGEF4/ASAP1/CASK/FERMT1/GNA12/ITGA8/KANK1/MACF1/MAPT/PTPRJ/SHISA6/SHISA9/SNTG1/TIAM1	15	Opc_1
GO:0019898	extrinsic component of membrane	14/346	295/19717	0.000763552	0.00641065	0.00440382	CDH13/CDH20/CDH4/FYN/GFRA1/GNA12/GNG12/GNG7/HIP1/KCNAB1/KCNIP1/MGLL/OLFM2/TIAM1	14	Opc_1
GO:0062023	collagen-containing extracellular matrix	17/346	406/19717	0.000891371	0.00733107	0.0050361	ADAMTS9/BMP7/CASK/CDH13/COL11A1/GPC6/MATN2/NAV2/NTN1/NTN4/PTPRZ1/PXDN/SMOC1/TIMP3/TNR/VCAN/VWC2	17	Opc_1
GO:0044304	main axon	6/346	68/19717	0.00122606	0.00988204	0.0067885	KCNAB1/MAPT/NAV1/NRCAM/PARD3/TIAM1	6	Opc_1
GO:0032587	ruffle membrane	7/346	94/19717	0.00133716	0.0102074	0.00701203	ARHGEF4/FERMT1/KANK1/MACF1/PTPRJ/SNTG1/TIAM1	7	Opc_1
GO:0032591	dendritic spine membrane	3/346	13/19717	0.00134443	0.0102074	0.00701203	ITGA8/SHISA6/SHISA9	3	Opc_1
GO:0099243	extrinsic component of synaptic membrane	3/346	13/19717	0.00134443	0.0102074	0.00701203	HIP1/OLFM2/TIAM1	3	Opc_1
GO:0044295	axonal growth cone	4/346	28/19717	0.00136775	0.0102074	0.00701203	COBL/PARD3/TIAM1/TRAK1	4	Opc_1
GO:0005604	basement membrane	7/346	95/19717	0.00142223	0.0102774	0.00706011	CASK/MATN2/NTN1/NTN4/SMOC1/TIMP3/VWC2	7	Opc_1
GO:0045121	membrane raft	14/346	315/19717	0.00142813	0.0102774	0.00706011	ADCY8/ADRA1A/ATP2B4/BAALC/CDH13/EGFR/EPHB1/FYN/KCNMA1/MAPT/NOS1/SORBS1/TEK/TNR	14	Opc_1
GO:0098857	membrane microdomain	14/346	316/19717	0.00147119	0.0104016	0.00714541	ADCY8/ADRA1A/ATP2B4/BAALC/CDH13/EGFR/EPHB1/FYN/KCNMA1/MAPT/NOS1/SORBS1/TEK/TNR	14	Opc_1
GO:0048786	presynaptic active zone	6/346	71/19717	0.00153548	0.0104881	0.00720485	ADCY8/ATP2B4/CACNA1D/GAD1/GRM7/NTNG1	6	Opc_1
GO:0098982	GABA-ergic synapse	6/346	71/19717	0.00153548	0.0104881	0.00720485	ADRA1A/CDH13/IGSF9B/KCND3/NLGN4X/SLC6A1	6	Opc_1
GO:0009898	cytoplasmic side of plasma membrane	9/346	154/19717	0.00162402	0.010908	0.0074933	ATP2C2/FYN/GNA12/GNG12/GNG7/HIP1/KCNAB1/KCNIP1/TIAM1	9	Opc_1
GO:0099056	integral component of presynaptic membrane	6/346	73/19717	0.00177255	0.0113333	0.00778544	ADCY8/ADRA1A/ATP2B4/CACNA1D/GRIK4/SLC6A1	6	Opc_1
GO:0098966	perisynaptic extracellular matrix	2/346	4/19717	0.00179983	0.0113333	0.00778544	PTPRZ1/TNR	2	Opc_1
GO:0099535	synapse-associated extracellular matrix	2/346	4/19717	0.00179983	0.0113333	0.00778544	PTPRZ1/TNR	2	Opc_1
GO:0099544	perisynaptic space	2/346	4/19717	0.00179983	0.0113333	0.00778544	PTPRZ1/TNR	2	Opc_1
GO:0098589	membrane region	14/346	328/19717	0.0020783	0.0128854	0.00885169	ADCY8/ADRA1A/ATP2B4/BAALC/CDH13/EGFR/EPHB1/FYN/KCNMA1/MAPT/NOS1/SORBS1/TEK/TNR	14	Opc_1
GO:0030315	T-tubule	5/346	52/19717	0.00213748	0.0130516	0.00896585	ADRA1A/ATP2B4/CACNA1D/CACNG4/NOS1	5	Opc_1
GO:0042641	actomyosin	6/346	79/19717	0.0026519	0.015951	0.0109576	HDAC4/KAT2B/LPP/SIPA1L3/SORBS1/TEK	6	Opc_1
GO:0005901	caveola	6/346	80/19717	0.00282547	0.0167451	0.0115031	ADCY8/ADRA1A/ATP2B4/CDH13/KCNMA1/NOS1	6	Opc_1
GO:0030426	growth cone	9/346	171/19717	0.00329932	0.01927	0.0132376	APBB2/COBL/DISC1/DSCAM/MAPT/PALLD/PARD3/TIAM1/TRAK1	9	Opc_1
GO:0005884	actin filament	7/346	111/19717	0.00344838	0.0198528	0.0136379	AKAP13/COBL/FYN/GNG12/PALLD/TEK/WIPF1	7	Opc_1
GO:0099092	postsynaptic density, intracellular component	3/346	18/19717	0.00359447	0.0204024	0.0140155	BCR/FYN/TANC2	3	Opc_1
GO:0031674	I band	8/346	143/19717	0.00379845	0.0212607	0.0146051	ADRA1A/ATP2B4/CACNA1D/FHOD3/HDAC4/KAT2B/NOS1/PALLD	8	Opc_1
GO:0030427	site of polarized growth	9/346	176/19717	0.00398949	0.0220241	0.0151296	APBB2/COBL/DISC1/DSCAM/MAPT/PALLD/PARD3/TIAM1/TRAK1	9	Opc_1
GO:0016010	dystrophin-associated glycoprotein complex	3/346	19/19717	0.00421345	0.0223424	0.0153482	SGCD/SGCZ/SNTG1	3	Opc_1
GO:0090665	glycoprotein complex	3/346	19/19717	0.00421345	0.0223424	0.0153482	SGCD/SGCZ/SNTG1	3	Opc_1
GO:0098945	intrinsic component of presynaptic active zone membrane	3/346	19/19717	0.00421345	0.0223424	0.0153482	ATP2B4/CACNA1D/NTNG1	3	Opc_1
GO:0098562	cytoplasmic side of membrane	9/346	178/19717	0.00429523	0.0224245	0.0154046	ATP2C2/FYN/GNA12/GNG12/GNG7/HIP1/KCNAB1/KCNIP1/TIAM1	9	Opc_1
GO:0016012	sarcoglycan complex	2/346	6/19717	0.00439587	0.0224245	0.0154046	SGCD/SGCZ	2	Opc_1
GO:0098985	asymmetric, glutamatergic, excitatory synapse	2/346	6/19717	0.00439587	0.0224245	0.0154046	NLGN4X/SHISA6	2	Opc_1
GO:0099091	postsynaptic specialization, intracellular component	3/346	21/19717	0.00563534	0.028388	0.0195013	BCR/FYN/TANC2	3	Opc_1
GO:0016011	dystroglycan complex	2/346	7/19717	0.00608304	0.0302262	0.020764	SGCD/SGCZ	2	Opc_1
GO:0098802	plasma membrane signaling receptor complex	12/346	295/19717	0.00615024	0.0302262	0.020764	CACNG4/CACNG5/GRID2/GRIK1/GRIK3/GRIK4/ITGA8/OLFM2/SHISA6/SHISA9/SORBS1/VWC2	12	Opc_1
GO:0005891	voltage-gated calcium channel complex	4/346	43/19717	0.00670987	0.0325793	0.0223804	CACNA1A/CACNA1D/CACNG4/NOS1	4	Opc_1
GO:0030018	Z disc	7/346	132/19717	0.0087794	0.0421202	0.0289346	ADRA1A/ATP2B4/CACNA1D/FHOD3/HDAC4/NOS1/PALLD	7	Opc_1
GO:0030017	sarcomere	9/346	204/19717	0.0101686	0.0477451	0.0327986	ADRA1A/ATP2B4/CACNA1D/CMYA5/FHOD3/HDAC4/KAT2B/NOS1/PALLD	9	Opc_1
GO:0098890	extrinsic component of postsynaptic membrane	2/346	9/19717	0.0101888	0.0477451	0.0327986	HIP1/TIAM1	2	Opc_1
GO:0060076	excitatory synapse	4/346	50/19717	0.011382	0.0527235	0.0362186	ADCY8/GRID2/NLGN4X/SHISA6	4	Opc_1
GO:0044853	plasma membrane raft	6/346	109/19717	0.0125107	0.0570056	0.0391601	ADCY8/ADRA1A/ATP2B4/CDH13/KCNMA1/NOS1	6	Opc_1
GO:0031010	ISWI-type complex	2/346	10/19717	0.0125893	0.0570056	0.0391601	BPTF/CECR2	2	Opc_1
GO:0016528	sarcoplasm	5/346	80/19717	0.0133027	0.0595666	0.0409195	CMYA5/ITPR2/NOS1/SGCD/SLC8A3	5	Opc_1
GO:0016342	catenin complex	3/346	29/19717	0.0139656	0.0618478	0.0424865	CDH13/CDH20/CDH4	3	Opc_1
GO:0031680	G-protein beta/gamma-subunit complex	2/346	11/19717	0.01521	0.0643099	0.0441779	GNG12/GNG7	2	Opc_1
GO:0032280	symmetric synapse	2/346	11/19717	0.01521	0.0643099	0.0441779	IGSF9B/NLGN4X	2	Opc_1
GO:0005834	heterotrimeric G-protein complex	3/346	30/19717	0.0153195	0.0643099	0.0441779	GNA12/GNG12/GNG7	3	Opc_1
GO:0048787	presynaptic active zone membrane	3/346	30/19717	0.0153195	0.0643099	0.0441779	ATP2B4/CACNA1D/NTNG1	3	Opc_1
GO:1905360	GTPase complex	3/346	30/19717	0.0153195	0.0643099	0.0441779	GNA12/GNG12/GNG7	3	Opc_1
GO:0031901	early endosome membrane	7/346	149/19717	0.0162807	0.0676402	0.0464657	CLVS1/EGFR/EPHB1/LDLRAD4/RAB31/SLC1A1/TMEM163	7	Opc_1
GO:0032144	4-aminobutyrate transaminase complex	1/346	1/19717	0.0175483	0.0692488	0.0475707	ABAT	1	Opc_1
GO:0097489	multivesicular body, internal vesicle lumen	1/346	1/19717	0.0175483	0.0692488	0.0475707	EGFR	1	Opc_1
GO:0098683	cochlear hair cell ribbon synapse	1/346	1/19717	0.0175483	0.0692488	0.0475707	CACNA1D	1	Opc_1
GO:0120043	stereocilium shaft	1/346	1/19717	0.0175483	0.0692488	0.0475707	FCHSD2	1	Opc_1
GO:0032589	neuron projection membrane	4/346	57/19717	0.0177534	0.0692488	0.0475707	ITGA8/MAPT/SHISA6/SHISA9	4	Opc_1
GO:0030016	myofibril	9/346	224/19717	0.0177676	0.0692488	0.0475707	ADRA1A/ATP2B4/CACNA1D/CMYA5/FHOD3/HDAC4/KAT2B/NOS1/PALLD	9	Opc_1
GO:0005614	interstitial matrix	2/346	12/19717	0.0180425	0.0692488	0.0475707	NAV2/VWC2	2	Opc_1
GO:1990454	L-type voltage-gated calcium channel complex	2/346	12/19717	0.0180425	0.0692488	0.0475707	CACNA1D/CACNG4	2	Opc_1
GO:0008076	voltage-gated potassium channel complex	5/346	87/19717	0.0185336	0.0699342	0.0480415	DPP6/KCNAB1/KCND3/KCNIP1/KCNMA1	5	Opc_1
GO:0043679	axon terminus	6/346	119/19717	0.0185681	0.0699342	0.0480415	GAD1/GRIK3/NOS1/OPHN1/PTPRN2/TANC1	6	Opc_1
GO:0043292	contractile fiber	9/346	234/19717	0.0228305	0.0851917	0.0585227	ADRA1A/ATP2B4/CACNA1D/CMYA5/FHOD3/HDAC4/KAT2B/NOS1/PALLD	9	Opc_1
GO:0099059	integral component of presynaptic active zone membrane	2/346	15/19717	0.0277295	0.102523	0.0704284	ATP2B4/CACNA1D	2	Opc_1
GO:0034399	nuclear periphery	6/346	131/19717	0.0281649	0.103186	0.070884	CASK/MAPT/NCOR2/PHACTR3/SORBS1/TENM1	6	Opc_1
GO:0034704	calcium channel complex	4/346	66/19717	0.0286873	0.104153	0.0715482	CACNA1A/CACNA1D/CACNG4/NOS1	4	Opc_1
GO:0001725	stress fiber	4/346	67/19717	0.0301011	0.106993	0.0734989	LPP/SIPA1L3/SORBS1/TEK	4	Opc_1
GO:0097517	contractile actin filament bundle	4/346	67/19717	0.0301011	0.106993	0.0734989	LPP/SIPA1L3/SORBS1/TEK	4	Opc_1
GO:0031225	anchored component of membrane	7/346	170/19717	0.0307218	0.106993	0.0734989	CDH13/GFRA1/GPC6/IGSF21/NTM/NTNG1/OPCML	7	Opc_1
GO:0031672	A band	3/346	39/19717	0.0307391	0.106993	0.0734989	CMYA5/HDAC4/KAT2B	3	Opc_1
GO:0030128	clathrin coat of endocytic vesicle	2/346	16/19717	0.0313292	0.106993	0.0734989	EPN2/HIP1	2	Opc_1
GO:0030479	actin cortical patch	2/346	16/19717	0.0313292	0.106993	0.0734989	HIP1/WIPF1	2	Opc_1
GO:0061645	endocytic patch	2/346	16/19717	0.0313292	0.106993	0.0734989	HIP1/WIPF1	2	Opc_1
GO:0032590	dendrite membrane	3/346	40/19717	0.0328117	0.106993	0.0734989	ITGA8/SHISA6/SHISA9	3	Opc_1
GO:0005592	collagen type XI trimer	1/346	2/19717	0.0347895	0.106993	0.0734989	COL11A1	1	Opc_1
GO:0005960	glycine cleavage complex	1/346	2/19717	0.0347895	0.106993	0.0734989	GLDC	1	Opc_1
GO:0016035	zeta DNA polymerase complex	1/346	2/19717	0.0347895	0.106993	0.0734989	REV3L	1	Opc_1
GO:0036186	early phagosome membrane	1/346	2/19717	0.0347895	0.106993	0.0734989	RAB31	1	Opc_1
GO:0045298	tubulin complex	1/346	2/19717	0.0347895	0.106993	0.0734989	MAPT	1	Opc_1
GO:0060187	cell pole	1/346	2/19717	0.0347895	0.106993	0.0734989	ASTN2	1	Opc_1
GO:0070195	growth hormone receptor complex	1/346	2/19717	0.0347895	0.106993	0.0734989	GHR	1	Opc_1
GO:0070435	Shc-EGFR complex	1/346	2/19717	0.0347895	0.106993	0.0734989	EGFR	1	Opc_1
GO:0071144	heteromeric SMAD protein complex	1/346	2/19717	0.0347895	0.106993	0.0734989	SMAD3	1	Opc_1
GO:0090537	CERF complex	1/346	2/19717	0.0347895	0.106993	0.0734989	CECR2	1	Opc_1
GO:0097574	lateral part of cell	1/346	2/19717	0.0347895	0.106993	0.0734989	GPSM2	1	Opc_1
GO:0097575	lateral cell cortex	1/346	2/19717	0.0347895	0.106993	0.0734989	GPSM2	1	Opc_1
GO:0044306	neuron projection terminus	6/346	138/19717	0.0350447	0.106993	0.0734989	GAD1/GRIK3/NOS1/OPHN1/PTPRN2/TANC1	6	Opc_1
GO:0016529	sarcoplasmic reticulum	4/346	71/19717	0.0361628	0.109576	0.0752735	CMYA5/ITPR2/NOS1/SGCD	4	Opc_1
GO:0032432	actin filament bundle	4/346	75/19717	0.0428784	0.128767	0.0884572	LPP/SIPA1L3/SORBS1/TEK	4	Opc_1
GO:0016363	nuclear matrix	5/346	109/19717	0.0431355	0.128767	0.0884572	CASK/NCOR2/PHACTR3/SORBS1/TENM1	5	Opc_1
GO:0005912	adherens junction	4/346	76/19717	0.0446597	0.131371	0.0902458	LIMD1/PARD3/PLPP3/SORBS1	4	Opc_1
GO:0031594	neuromuscular junction	4/346	76/19717	0.0446597	0.131371	0.0902458	DLGAP4/FCHSD2/HDAC4/SLC8A3	4	Opc_1
GO:0035371	microtubule plus-end	2/346	20/19717	0.0473868	0.137388	0.094379	CLIP2/NCKAP5	2	Opc_1
GO:0043194	axon initial segment	2/346	20/19717	0.0473868	0.137388	0.094379	NAV1/NRCAM	2	Opc_1
GO:0030136	clathrin-coated vesicle	7/346	188/19717	0.0484839	0.139564	0.0958743	ADCY8/ASTN2/CLVS1/EGFR/EPN2/GAD1/HIP1	7	Opc_1
GO:0008282	inward rectifying potassium channel	1/346	3/19717	0.0517291	0.140857	0.0967621	ABCC8	1	Opc_1
GO:0031021	interphase microtubule organizing center	1/346	3/19717	0.0517291	0.140857	0.0967621	WDR60	1	Opc_1
GO:0034678	integrin alpha8-beta1 complex	1/346	3/19717	0.0517291	0.140857	0.0967621	ITGA8	1	Opc_1
GO:0035866	alphav-beta3 integrin-PKCalpha complex	1/346	3/19717	0.0517291	0.140857	0.0967621	PRKCA	1	Opc_1
GO:0045098	type III intermediate filament	1/346	3/19717	0.0517291	0.140857	0.0967621	UPP2	1	Opc_1
GO:0070369	beta-catenin-TCF7L2 complex	1/346	3/19717	0.0517291	0.140857	0.0967621	TCF7L2	1	Opc_1
GO:0099629	postsynaptic specialization of symmetric synapse	1/346	3/19717	0.0517291	0.140857	0.0967621	IGSF9B	1	Opc_1
GO:1990425	ryanodine receptor complex	1/346	3/19717	0.0517291	0.140857	0.0967621	NOS1	1	Opc_1
GO:0030665	clathrin-coated vesicle membrane	5/346	115/19717	0.0521573	0.14107	0.0969082	ADCY8/EGFR/EPN2/GAD1/HIP1	5	Opc_1
GO:0043195	terminal bouton	3/346	51/19717	0.060185	0.160075	0.109964	GRIK3/OPHN1/PTPRN2	3	Opc_1
GO:0000932	P-body	4/346	84/19717	0.0603758	0.160075	0.109964	LIMD1/SAMD4A/TNRC6A/TNRC6C	4	Opc_1
GO:0120111	neuron projection cytoplasm	4/346	84/19717	0.0603758	0.160075	0.109964	GRIK3/KCNAB1/MAPT/TRAK1	4	Opc_1
GO:0097386	glial cell projection	2/346	24/19717	0.0657767	0.171143	0.117567	FYN/MAPT	2	Opc_1
GO:0016013	syntrophin complex	1/346	4/19717	0.0683722	0.171143	0.117567	SNTG1	1	Opc_1
GO:0033269	internode region of axon	1/346	4/19717	0.0683722	0.171143	0.117567	PARD3	1	Opc_1
GO:0061689	tricellular tight junction	1/346	4/19717	0.0683722	0.171143	0.117567	SIPA1L3	1	Opc_1
GO:0071664	catenin-TCF7L2 complex	1/346	4/19717	0.0683722	0.171143	0.117567	TCF7L2	1	Opc_1
GO:0097224	sperm connecting piece	1/346	4/19717	0.0683722	0.171143	0.117567	SPATA6	1	Opc_1
GO:0097487	multivesicular body, internal vesicle	1/346	4/19717	0.0683722	0.171143	0.117567	EGFR	1	Opc_1
GO:0098983	symmetric, GABA-ergic, inhibitory synapse	1/346	4/19717	0.0683722	0.171143	0.117567	NLGN4X	1	Opc_1
GO:0099029	anchored component of presynaptic active zone membrane	1/346	4/19717	0.0683722	0.171143	0.117567	NTNG1	1	Opc_1
GO:0005871	kinesin complex	3/346	55/19717	0.0721105	0.179386	0.12323	DISC1/KIF13A/KIF26B	3	Opc_1
GO:0070382	exocytic vesicle	7/346	207/19717	0.0731666	0.180897	0.124268	CTTNBP2/DISC1/PTPRN2/SYN3/SYT17/TMEM163/TRIM9	7	Opc_1
GO:0030864	cortical actin cytoskeleton	4/346	90/19717	0.0738434	0.181457	0.124652	AKAP13/HIP1/PLEKHH2/WIPF1	4	Opc_1
GO:0045177	apical part of cell	11/346	384/19717	0.0771763	0.188497	0.129489	ADCY8/CRB1/DAB1/EGFR/ITGA8/KCNMA1/PARD3/PRKG2/SIPA1L3/SLC1A1/TEK	11	Opc_1
GO:0000125	PCAF complex	1/346	5/19717	0.084724	0.196871	0.135241	KAT2B	1	Opc_1
GO:0005899	insulin receptor complex	1/346	5/19717	0.084724	0.196871	0.135241	SORBS1	1	Opc_1
GO:0070552	BRISC complex	1/346	5/19717	0.084724	0.196871	0.135241	BABAM2	1	Opc_1
GO:0090724	central region of growth cone	1/346	5/19717	0.084724	0.196871	0.135241	DISC1	1	Opc_1
GO:0097418	neurofibrillary tangle	1/346	5/19717	0.084724	0.196871	0.135241	MAPT	1	Opc_1
GO:0098871	postsynaptic actin cytoskeleton	1/346	5/19717	0.084724	0.196871	0.135241	CTTNBP2	1	Opc_1
GO:0099147	extrinsic component of postsynaptic density membrane	1/346	5/19717	0.084724	0.196871	0.135241	TIAM1	1	Opc_1
GO:1990635	proximal dendrite	1/346	5/19717	0.084724	0.196871	0.135241	KCNAB1	1	Opc_1
GO:0046658	anchored component of plasma membrane	3/346	59/19717	0.0850012	0.196871	0.135241	GPC6/IGSF21/NTNG1	3	Opc_1
GO:0043204	perikaryon	5/346	134/19717	0.0874211	0.201318	0.138296	ASTN2/GRIK3/ITGA8/KCNAB1/SLC8A3	5	Opc_1
GO:0030173	integral component of Golgi membrane	3/346	60/19717	0.0883673	0.202341	0.138999	CSGALNACT1/LARGE1/TPST1	3	Opc_1
GO:0030125	clathrin vesicle coat	2/346	29/19717	0.0914504	0.207048	0.142232	EPN2/HIP1	2	Opc_1
GO:1990752	microtubule end	2/346	29/19717	0.0914504	0.207048	0.142232	CLIP2/NCKAP5	2	Opc_1
GO:0002102	podosome	2/346	30/19717	0.0968883	0.218134	0.149848	ASAP1/PALLD	2	Opc_1
GO:0016589	NURF complex	1/346	6/19717	0.10079	0.221957	0.152474	BPTF	1	Opc_1
GO:0097524	sperm plasma membrane	1/346	6/19717	0.10079	0.221957	0.152474	ABHD2	1	Opc_1
GO:0098888	extrinsic component of presynaptic membrane	1/346	6/19717	0.10079	0.221957	0.152474	HIP1	1	Opc_1
GO:0098892	extrinsic component of postsynaptic specialization membrane	1/346	6/19717	0.10079	0.221957	0.152474	TIAM1	1	Opc_1
GO:0098791	Golgi apparatus subcompartment	10/346	359/19717	0.102247	0.223944	0.153839	CLVS1/CSGALNACT1/DOP1A/KIF13A/RAB31/RELCH/ST6GAL1/SULF2/SYT17/XYLT1	10	Opc_1
GO:0031228	intrinsic component of Golgi membrane	3/346	65/19717	0.106006	0.230922	0.158632	CSGALNACT1/LARGE1/TPST1	3	Opc_1
GO:0032839	dendrite cytoplasm	2/346	32/19717	0.108027	0.234058	0.160787	GRIK3/KCNAB1	2	Opc_1
GO:0016324	apical plasma membrane	9/346	318/19717	0.108962	0.234822	0.161312	ADCY8/CRB1/EGFR/KCNMA1/PARD3/PRKG2/SIPA1L3/SLC1A1/TEK	9	Opc_1
GO:0005667	transcription regulator complex	11/346	415/19717	0.115559	0.246762	0.169514	ARNT2/CREM/DACH2/HDAC4/LIMD1/NCOR2/SMAD3/TCF7L2/WWOX/ZBTB16/ZEB1	11	Opc_1
GO:0070531	BRCA1-A complex	1/346	7/19717	0.116574	0.246762	0.169514	BABAM2	1	Opc_1
GO:0071141	SMAD protein complex	1/346	7/19717	0.116574	0.246762	0.169514	SMAD3	1	Opc_1
GO:0005911	cell-cell junction	11/346	416/19717	0.116952	0.246762	0.169514	CASK/KAZN/LIMD1/PARD3/PDZD2/PLPP3/PTPRJ/SIPA1L3/SORBS1/TEK/TIAM1	11	Opc_1
GO:0009925	basal plasma membrane	2/346	34/19717	0.119485	0.248209	0.170508	EGFR/TEK	2	Opc_1
GO:0030285	integral component of synaptic vesicle membrane	2/346	34/19717	0.119485	0.248209	0.170508	PTPRN2/TMEM163	2	Opc_1
GO:0098686	hippocampal mossy fiber to CA3 synapse	2/346	34/19717	0.119485	0.248209	0.170508	ADCY8/GRIK4	2	Opc_1
GO:0008021	synaptic vesicle	6/346	191/19717	0.120618	0.248836	0.170938	CTTNBP2/DISC1/PTPRN2/SYN3/TMEM163/TRIM9	6	Opc_1
GO:0005905	clathrin-coated pit	3/346	69/19717	0.121022	0.248836	0.170938	ADCY8/FCHSD2/HIP1	3	Opc_1
GO:0030027	lamellipodium	6/346	193/19717	0.12499	0.255076	0.175225	ANTXR1/APBB2/ARHGAP31/PALLD/PLEKHH2/RAB3IP	6	Opc_1
GO:0097546	ciliary base	2/346	35/19717	0.125323	0.255076	0.175225	DISC1/WDR60	2	Opc_1
GO:0005875	microtubule associated complex	5/346	152/19717	0.129768	0.262212	0.180128	CLIP2/DISC1/KIF13A/KIF26B/WDR60	5	Opc_1
GO:0005915	zonula adherens	1/346	8/19717	0.132082	0.262212	0.180128	SORBS1	1	Opc_1
GO:0061200	clathrin-sculpted gamma-aminobutyric acid transport vesicle	1/346	8/19717	0.132082	0.262212	0.180128	GAD1	1	Opc_1
GO:0061202	clathrin-sculpted gamma-aminobutyric acid transport vesicle membrane	1/346	8/19717	0.132082	0.262212	0.180128	GAD1	1	Opc_1
GO:0099571	postsynaptic cytoskeleton	1/346	8/19717	0.132082	0.262212	0.180128	CTTNBP2	1	Opc_1
GO:0031984	organelle subcompartment	10/346	380/19717	0.133546	0.26382	0.181232	CLVS1/CSGALNACT1/DOP1A/KIF13A/RAB31/RELCH/ST6GAL1/SULF2/SYT17/XYLT1	10	Opc_1
GO:0030863	cortical cytoskeleton	4/346	116/19717	0.147245	0.28543	0.196077	AKAP13/HIP1/PLEKHH2/WIPF1	4	Opc_1
GO:0031095	platelet dense tubular network membrane	1/346	9/19717	0.147319	0.28543	0.196077	ITPR2	1	Opc_1
GO:0044294	dendritic growth cone	1/346	9/19717	0.147319	0.28543	0.196077	COBL	1	Opc_1
GO:0099026	anchored component of presynaptic membrane	1/346	9/19717	0.147319	0.28543	0.196077	NTNG1	1	Opc_1
GO:0070603	SWI/SNF superfamily-type complex	3/346	76/19717	0.149004	0.286512	0.19682	BPTF/CECR2/DPF3	3	Opc_1
GO:0033017	sarcoplasmic reticulum membrane	2/346	39/19717	0.149299	0.286512	0.19682	ITPR2/NOS1	2	Opc_1
GO:0017053	transcription repressor complex	3/346	77/19717	0.15316	0.292528	0.200953	HDAC4/NCOR2/ZBTB16	3	Opc_1
GO:0098858	actin-based cell projection	6/346	208/19717	0.16013	0.302789	0.208002	ANTXR1/CRB1/EPHB1/FCHSD2/TEK/WWOX	6	Opc_1
GO:0043256	laminin complex	1/346	10/19717	0.162289	0.302789	0.208002	NTN4	1	Opc_1
GO:0044224	juxtaparanode region of axon	1/346	10/19717	0.162289	0.302789	0.208002	KCNAB1	1	Opc_1
GO:0097470	ribbon synapse	1/346	10/19717	0.162289	0.302789	0.208002	CACNA1D	1	Opc_1
GO:0098981	cholinergic synapse	1/346	10/19717	0.162289	0.302789	0.208002	DLGAP4	1	Opc_1
GO:0005769	early endosome	9/346	350/19717	0.164148	0.304846	0.209415	ASTN2/CLVS1/EGFR/EPHB1/LDLRAD4/RAB31/SLC1A1/TMEM163/TRAK1	9	Opc_1
GO:1904949	ATPase complex	3/346	80/19717	0.165842	0.30658	0.210606	BPTF/CECR2/DPF3	3	Opc_1
GO:0036464	cytoplasmic ribonucleoprotein granule	6/346	212/19717	0.17016	0.313125	0.215102	GHR/LIMD1/MAPT/SAMD4A/TNRC6A/TNRC6C	6	Opc_1
GO:0005583	fibrillar collagen trimer	1/346	11/19717	0.176997	0.318436	0.218751	COL11A1	1	Opc_1
GO:0005652	nuclear lamina	1/346	11/19717	0.176997	0.318436	0.218751	CASK	1	Opc_1
GO:0031094	platelet dense tubular network	1/346	11/19717	0.176997	0.318436	0.218751	ITPR2	1	Opc_1
GO:0098643	banded collagen fibril	1/346	11/19717	0.176997	0.318436	0.218751	COL11A1	1	Opc_1
GO:1990907	beta-catenin-TCF complex	1/346	11/19717	0.176997	0.318436	0.218751	TCF7L2	1	Opc_1
GO:0005902	microvillus	3/346	83/19717	0.178821	0.320288	0.220023	CRB1/TEK/WWOX	3	Opc_1
GO:0030669	clathrin-coated endocytic vesicle membrane	2/346	44/19717	0.180391	0.321671	0.220973	EPN2/HIP1	2	Opc_1
GO:0016323	basolateral plasma membrane	6/346	217/19717	0.183054	0.324981	0.223247	ADCY8/ATP2B4/CASK/EGFR/MEGF11/TEK	6	Opc_1
GO:0032009	early phagosome	1/346	12/19717	0.191447	0.333996	0.22944	RAB31	1	Opc_1
GO:0060198	clathrin-sculpted vesicle	1/346	12/19717	0.191447	0.333996	0.22944	GAD1	1	Opc_1
GO:0089717	spanning component of membrane	1/346	12/19717	0.191447	0.333996	0.22944	NLGN4X	1	Opc_1
GO:0099144	anchored component of synaptic membrane	1/346	12/19717	0.191447	0.333996	0.22944	NTNG1	1	Opc_1
GO:0030118	clathrin coat	2/346	46/19717	0.193088	0.335407	0.230409	EPN2/HIP1	2	Opc_1
GO:0005874	microtubule	10/346	416/19717	0.197507	0.341612	0.234671	CLIP2/DISC1/KIF13A/KIF26B/MACF1/MAPT/NAV1/NCKAP5/SLC8A3/TIAM1	10	Opc_1
GO:0035770	ribonucleoprotein granule	6/346	223/19717	0.199019	0.342086	0.234997	GHR/LIMD1/MAPT/SAMD4A/TNRC6A/TNRC6C	6	Opc_1
GO:0098563	intrinsic component of synaptic vesicle membrane	2/346	47/19717	0.199479	0.342086	0.234997	PTPRN2/TMEM163	2	Opc_1
GO:0005952	cAMP-dependent protein kinase complex	1/346	13/19717	0.205644	0.346756	0.238205	PRKG2	1	Opc_1
GO:0032045	guanyl-nucleotide exchange factor complex	1/346	13/19717	0.205644	0.346756	0.238205	DOCK1	1	Opc_1
GO:0044292	dendrite terminus	1/346	13/19717	0.205644	0.346756	0.238205	COBL	1	Opc_1
GO:0098691	dopaminergic synapse	1/346	13/19717	0.205644	0.346756	0.238205	ADRA1A	1	Opc_1
GO:0001917	photoreceptor inner segment	2/346	49/19717	0.212333	0.356543	0.244929	CRB1/NOS1	2	Opc_1
GO:0030662	coated vesicle membrane	5/346	182/19717	0.216318	0.356839	0.245132	ADCY8/EGFR/EPN2/GAD1/HIP1	5	Opc_1
GO:0032588	trans-Golgi network membrane	3/346	92/19717	0.219237	0.356839	0.245132	CLVS1/KIF13A/RAB31	3	Opc_1
GO:0001518	voltage-gated sodium channel complex	1/346	14/19717	0.219593	0.356839	0.245132	SCN9A	1	Opc_1
GO:0010369	chromocenter	1/346	14/19717	0.219593	0.356839	0.245132	SCMH1	1	Opc_1
GO:0030673	axolemma	1/346	14/19717	0.219593	0.356839	0.245132	MAPT	1	Opc_1
GO:0031089	platelet dense granule lumen	1/346	14/19717	0.219593	0.356839	0.245132	TIMP3	1	Opc_1
GO:0036020	endolysosome membrane	1/346	14/19717	0.219593	0.356839	0.245132	CLEC16A	1	Opc_1
GO:0099523	presynaptic cytosol	1/346	14/19717	0.219593	0.356839	0.245132	TRIM9	1	Opc_1
GO:0036126	sperm flagellum	3/346	93/19717	0.223841	0.361679	0.248457	ABHD2/ATP2B4/SPATA6	3	Opc_1
GO:0030286	dynein complex	2/346	51/19717	0.225264	0.361679	0.248457	DISC1/WDR60	2	Opc_1
GO:0045178	basal part of cell	2/346	51/19717	0.225264	0.361679	0.248457	EGFR/TEK	2	Opc_1
GO:0005671	Ada2/Gcn5/Ada3 transcription activator complex	1/346	15/19717	0.233298	0.368702	0.253281	KAT2B	1	Opc_1
GO:0030122	AP-2 adaptor complex	1/346	15/19717	0.233298	0.368702	0.253281	HIP1	1	Opc_1
GO:0031462	Cul2-RING ubiquitin ligase complex	1/346	15/19717	0.233298	0.368702	0.253281	ZSWIM5	1	Opc_1
GO:0071565	nBAF complex	1/346	15/19717	0.233298	0.368702	0.253281	DPF3	1	Opc_1
GO:0005802	trans-Golgi network	6/346	236/19717	0.235244	0.370326	0.254396	CLVS1/DOP1A/KIF13A/RAB31/RELCH/SYT17	6	Opc_1
GO:0030135	coated vesicle	7/346	289/19717	0.246063	0.384528	0.264152	ADCY8/ASTN2/CLVS1/EGFR/EPN2/GAD1/HIP1	7	Opc_1
GO:0098688	parallel fiber to Purkinje cell synapse	1/346	16/19717	0.246762	0.384528	0.264152	GRID2	1	Opc_1
GO:0097729	9+2 motile cilium	3/346	98/19717	0.247128	0.384528	0.264152	ABHD2/ATP2B4/SPATA6	3	Opc_1
GO:0030133	transport vesicle	9/346	392/19717	0.252505	0.391383	0.268862	CRISPLD2/CTTNBP2/DISC1/PTPRN2/SPRED2/SYN3/SYT17/TMEM163/TRIM9	9	Opc_1
GO:0016607	nuclear speck	9/346	397/19717	0.263973	0.405017	0.278227	DOCK1/HIF3A/KAZN/MAML2/MAPT/SGK1/TENM1/ZBTB16/ZMIZ1	9	Opc_1
GO:0016328	lateral plasma membrane	2/346	57/19717	0.264316	0.405017	0.278227	GNA12/GPSM2	2	Opc_1
GO:1904115	axon cytoplasm	2/346	57/19717	0.264316	0.405017	0.278227	MAPT/TRAK1	2	Opc_1
GO:0005795	Golgi stack	4/346	149/19717	0.266109	0.406219	0.279054	CSGALNACT1/ST6GAL1/SULF2/XYLT1	4	Opc_1
GO:0030120	vesicle coat	2/346	58/19717	0.270838	0.410501	0.281995	EPN2/HIP1	2	Opc_1
GO:0016327	apicolateral plasma membrane	1/346	18/19717	0.272988	0.410501	0.281995	NEDD4	1	Opc_1
GO:0031527	filopodium membrane	1/346	18/19717	0.272988	0.410501	0.281995	ANTXR1	1	Opc_1
GO:0032433	filopodium tip	1/346	18/19717	0.272988	0.410501	0.281995	EPHB1	1	Opc_1
GO:0030672	synaptic vesicle membrane	3/346	104/19717	0.275525	0.411246	0.282507	PTPRN2/SYN3/TMEM163	3	Opc_1
GO:0099501	exocytic vesicle membrane	3/346	104/19717	0.275525	0.411246	0.282507	PTPRN2/SYN3/TMEM163	3	Opc_1
GO:0031362	anchored component of external side of plasma membrane	1/346	19/19717	0.285758	0.423384	0.290845	IGSF21	1	Opc_1
GO:0098644	complex of collagen trimers	1/346	19/19717	0.285758	0.423384	0.290845	COL11A1	1	Opc_1
GO:0005868	cytoplasmic dynein complex	1/346	20/19717	0.298304	0.435566	0.299214	WDR60	1	Opc_1
GO:0030132	clathrin coat of coated pit	1/346	20/19717	0.298304	0.435566	0.299214	HIP1	1	Opc_1
GO:0035145	exon-exon junction complex	1/346	20/19717	0.298304	0.435566	0.299214	UPF3A	1	Opc_1
GO:0036019	endolysosome	1/346	20/19717	0.298304	0.435566	0.299214	CLEC16A	1	Opc_1
GO:0045334	clathrin-coated endocytic vesicle	2/346	63/19717	0.303387	0.441389	0.303214	EPN2/HIP1	2	Opc_1
GO:0000242	pericentriolar material	1/346	21/19717	0.31063	0.447085	0.307126	WDR60	1	Opc_1
GO:0042575	DNA polymerase complex	1/346	21/19717	0.31063	0.447085	0.307126	REV3L	1	Opc_1
GO:0042827	platelet dense granule	1/346	21/19717	0.31063	0.447085	0.307126	TIMP3	1	Opc_1
GO:0031258	lamellipodium membrane	1/346	22/19717	0.32274	0.459591	0.315717	ANTXR1	1	Opc_1
GO:0097038	perinuclear endoplasmic reticulum	1/346	22/19717	0.32274	0.459591	0.315717	FYN	1	Opc_1
GO:0097228	sperm principal piece	1/346	22/19717	0.32274	0.459591	0.315717	ATP2B4	1	Opc_1
GO:0031985	Golgi cisterna	3/346	116/19717	0.333052	0.471059	0.323595	CSGALNACT1/ST6GAL1/XYLT1	3	Opc_1
GO:0010008	endosome membrane	10/346	479/19717	0.333131	0.471059	0.323595	ANTXR1/CLEC16A/CLVS1/EGFR/EPHB1/KIF13A/LDLRAD4/RAB31/SLC1A1/TMEM163	10	Opc_1
GO:0030666	endocytic vesicle membrane	4/346	167/19717	0.336987	0.474846	0.326197	CACNG4/EPN2/HIP1/RAB31	4	Opc_1
GO:0031233	intrinsic component of external side of plasma membrane	1/346	24/19717	0.346327	0.482941	0.331758	IGSF21	1	Opc_1
GO:0044305	calyx of Held	1/346	24/19717	0.346327	0.482941	0.331758	NOS1	1	Opc_1
GO:0099522	region of cytosol	1/346	24/19717	0.346327	0.482941	0.331758	TRIM9	1	Opc_1
GO:0000118	histone deacetylase complex	2/346	70/19717	0.348464	0.484245	0.332653	HDAC4/NCOR2	2	Opc_1
GO:0030057	desmosome	1/346	25/19717	0.357812	0.495527	0.340404	KAZN	1	Opc_1
GO:0101002	ficolin-1-rich granule	3/346	124/19717	0.37139	0.51082	0.350909	CRISPLD2/GPI/PYGL	3	Opc_1
GO:1904813	ficolin-1-rich granule lumen	3/346	124/19717	0.37139	0.51082	0.350909	CRISPLD2/GPI/PYGL	3	Opc_1
GO:0001891	phagocytic cup	1/346	27/19717	0.380182	0.517612	0.355575	RAB31	1	Opc_1
GO:0032809	neuronal cell body membrane	1/346	27/19717	0.380182	0.517612	0.355575	ADCY8	1	Opc_1
GO:0097431	mitotic spindle pole	1/346	27/19717	0.380182	0.517612	0.355575	GPSM2	1	Opc_1
GO:0000137	Golgi cis cisterna	1/346	28/19717	0.391073	0.525342	0.360885	XYLT1	1	Opc_1
GO:0031430	M band	1/346	28/19717	0.391073	0.525342	0.360885	CMYA5	1	Opc_1
GO:0044298	cell body membrane	1/346	28/19717	0.391073	0.525342	0.360885	ADCY8	1	Opc_1
GO:0070461	SAGA-type complex	1/346	28/19717	0.391073	0.525342	0.360885	KAT2B	1	Opc_1
GO:0030131	clathrin adaptor complex	1/346	29/19717	0.401774	0.537924	0.369528	HIP1	1	Opc_1
GO:0005865	striated muscle thin filament	1/346	31/19717	0.422617	0.562094	0.386132	FHOD3	1	Opc_1
GO:0008305	integrin complex	1/346	31/19717	0.422617	0.562094	0.386132	ITGA8	1	Opc_1
GO:0036379	myofilament	1/346	32/19717	0.432765	0.573698	0.394104	FHOD3	1	Opc_1
GO:0030139	endocytic vesicle	6/346	303/19717	0.440397	0.581015	0.39913	CACNG4/EGFR/EPN2/HIP1/MTSS1/RAB31	6	Opc_1
GO:0000123	histone acetyltransferase complex	2/346	85/19717	0.441168	0.581015	0.39913	DPF3/KAT2B	2	Opc_1
GO:0099568	cytoplasmic region	5/346	251/19717	0.450866	0.590799	0.405851	GPSM2/GRIK3/KCNAB1/MAPT/TRAK1	5	Opc_1
GO:0098636	protein complex involved in cell adhesion	1/346	34/19717	0.45253	0.590799	0.405851	ITGA8	1	Opc_1
GO:0005581	collagen trimer	2/346	87/19717	0.452995	0.590799	0.405851	COL11A1/EMID1	2	Opc_1
GO:0001772	immunological synapse	1/346	36/19717	0.471609	0.611121	0.419811	PTPRJ	1	Opc_1
GO:0043198	dendritic shaft	1/346	36/19717	0.471609	0.611121	0.419811	GRM7	1	Opc_1
GO:0032580	Golgi cisterna membrane	2/346	92/19717	0.481923	0.622483	0.427617	CSGALNACT1/ST6GAL1	2	Opc_1
GO:0000790	nuclear chromatin	7/346	376/19717	0.490581	0.630173	0.432899	BPTF/CECR2/DPF3/NCOA1/NCOR2/SMAD3/TCF7L2	7	Opc_1
GO:0098862	cluster of actin-based cell projections	3/346	150/19717	0.49162	0.630173	0.432899	DAB1/FCHSD2/GNA12	3	Opc_1
GO:0030658	transport vesicle membrane	4/346	208/19717	0.497298	0.630173	0.432899	PTPRN2/SPRED2/SYN3/TMEM163	4	Opc_1
GO:0032838	plasma membrane bounded cell projection cytoplasm	4/346	208/19717	0.497298	0.630173	0.432899	GRIK3/KCNAB1/MAPT/TRAK1	4	Opc_1
GO:0031248	protein acetyltransferase complex	2/346	95/19717	0.498822	0.630173	0.432899	DPF3/KAT2B	2	Opc_1
GO:0043202	lysosomal lumen	2/346	95/19717	0.498822	0.630173	0.432899	GPC6/VCAN	2	Opc_1
GO:1902493	acetyltransferase complex	2/346	95/19717	0.498822	0.630173	0.432899	DPF3/KAT2B	2	Opc_1
GO:0030117	membrane coat	2/346	96/19717	0.504376	0.63322	0.434993	EPN2/HIP1	2	Opc_1
GO:0048475	coated membrane	2/346	96/19717	0.504376	0.63322	0.434993	EPN2/HIP1	2	Opc_1
GO:0005903	brush border	2/346	99/19717	0.520799	0.649789	0.446375	DAB1/GNA12	2	Opc_1
GO:0016605	PML body	2/346	99/19717	0.520799	0.649789	0.446375	TCF7L2/ZBTB16	2	Opc_1
GO:0099738	cell cortex region	1/346	42/19717	0.524959	0.652958	0.448551	GPSM2	1	Opc_1
GO:0000152	nuclear ubiquitin ligase complex	1/346	43/19717	0.533313	0.659279	0.452894	BABAM2	1	Opc_1
GO:1902562	H4 histone acetyltransferase complex	1/346	43/19717	0.533313	0.659279	0.452894	KAT2B	1	Opc_1
GO:0005796	Golgi lumen	2/346	102/19717	0.536854	0.661628	0.454507	GPC6/VCAN	2	Opc_1
GO:0030175	filopodium	2/346	104/19717	0.547351	0.671158	0.461054	ANTXR1/EPHB1	2	Opc_1
GO:0030119	AP-type membrane coat adaptor complex	1/346	45/19717	0.549584	0.671158	0.461054	HIP1	1	Opc_1
GO:0097542	ciliary tip	1/346	45/19717	0.549584	0.671158	0.461054	WDR60	1	Opc_1
GO:0000922	spindle pole	3/346	164/19717	0.551567	0.671427	0.461239	CDC14B/GPSM2/WDR60	3	Opc_1
GO:0000151	ubiquitin ligase complex	5/346	282/19717	0.553136	0.671427	0.461239	BABAM2/FBXO31/NEDD4/WWP2/ZSWIM5	5	Opc_1
GO:0090575	RNA polymerase II transcription regulator complex	3/346	166/19717	0.559787	0.67746	0.465383	SMAD3/TCF7L2/WWOX	3	Opc_1
GO:0072686	mitotic spindle	2/346	109/19717	0.572858	0.691202	0.474824	CDC14B/GPSM2	2	Opc_1
GO:0043209	myelin sheath	1/346	49/19717	0.580448	0.698271	0.479679	SERINC5	1	Opc_1
GO:0034707	chloride channel complex	1/346	50/19717	0.587829	0.705045	0.484333	BEST3	1	Opc_1
GO:0005771	multivesicular body	1/346	51/19717	0.59508	0.711624	0.488852	EGFR	1	Opc_1
GO:0055037	recycling endosome	3/346	176/19717	0.599491	0.714778	0.491019	FCHSD2/RELCH/SLC1A1	3	Opc_1
GO:0032420	stereocilium	1/346	52/19717	0.602204	0.715895	0.491786	FCHSD2	1	Opc_1
GO:0031526	brush border membrane	1/346	53/19717	0.609203	0.722015	0.495991	GNA12	1	Opc_1
GO:0031514	motile cilium	3/346	179/19717	0.610936	0.722015	0.495991	ABHD2/ATP2B4/SPATA6	3	Opc_1
GO:0016459	myosin complex	1/346	55/19717	0.622835	0.733926	0.504173	MYO16	1	Opc_1
GO:0032421	stereocilium bundle	1/346	57/19717	0.635993	0.747246	0.513323	FCHSD2	1	Opc_1
GO:0005637	nuclear inner membrane	1/346	58/19717	0.642399	0.752578	0.516986	SMAD3	1	Opc_1
GO:0045171	intercellular bridge	1/346	59/19717	0.648693	0.757749	0.520538	PKNOX2	1	Opc_1
GO:0070160	tight junction	2/346	128/19717	0.660125	0.767618	0.527317	PARD3/SIPA1L3	2	Opc_1
GO:0101003	ficolin-1-rich granule membrane	1/346	61/19717	0.660951	0.767618	0.527317	PTPRN2	1	Opc_1
GO:0001650	fibrillar center	2/346	132/19717	0.676569	0.783498	0.538226	FHIT/SAMD4A	2	Opc_1
GO:0019005	SCF ubiquitin ligase complex	1/346	64/19717	0.678543	0.783533	0.53825	FBXO31	1	Opc_1
GO:0031983	vesicle lumen	5/346	327/19717	0.682737	0.785566	0.539647	CRISPLD2/EGFR/GPI/PYGL/TIMP3	5	Opc_1
GO:0001533	cornified envelope	1/346	65/19717	0.684203	0.785566	0.539647	KAZN	1	Opc_1
GO:0035869	ciliary transition zone	1/346	66/19717	0.689763	0.788407	0.541599	CDKL1	1	Opc_1
GO:0009897	external side of plasma membrane	6/346	393/19717	0.69059	0.788407	0.541599	ANTXR1/CDH13/GFRA1/GHR/IGSF21/NRCAM	6	Opc_1
GO:0005881	cytoplasmic microtubule	1/346	69/19717	0.705864	0.803568	0.552014	CLIP2	1	Opc_1
GO:0033116	endoplasmic reticulum-Golgi intermediate compartment membrane	1/346	71/19717	0.716133	0.809516	0.556099	ERGIC1	1	Opc_1
GO:0044291	cell-cell contact zone	1/346	71/19717	0.716133	0.809516	0.556099	TIAM1	1	Opc_1
GO:0043296	apical junction complex	2/346	143/19717	0.718465	0.809516	0.556099	PARD3/SORBS1	2	Opc_1
GO:0005844	polysome	1/346	72/19717	0.721132	0.809516	0.556099	MSI2	1	Opc_1
GO:0060170	ciliary membrane	1/346	72/19717	0.721132	0.809516	0.556099	CASK	1	Opc_1
GO:0031301	integral component of organelle membrane	5/346	350/19717	0.738345	0.826392	0.567693	CSGALNACT1/LARGE1/PTPRN2/TMEM163/TPST1	5	Opc_1
GO:0030670	phagocytic vesicle membrane	1/346	76/19717	0.740267	0.826392	0.567693	RAB31	1	Opc_1
GO:0055038	recycling endosome membrane	1/346	81/19717	0.762355	0.848135	0.582629	SLC1A1	1	Opc_1
GO:0031965	nuclear membrane	4/346	296/19717	0.765852	0.848135	0.582629	ADRA1A/EGFR/PRKG2/SMAD3	4	Opc_1
GO:0016234	inclusion body	1/346	82/19717	0.766542	0.848135	0.582629	MAPT	1	Opc_1
GO:0031461	cullin-RING ubiquitin ligase complex	2/346	158/19717	0.768162	0.848135	0.582629	FBXO31/ZSWIM5	2	Opc_1
GO:0030667	secretory granule membrane	4/346	298/19717	0.770385	0.848265	0.582719	ITPR2/PTPRJ/PTPRN2/RAB31	4	Opc_1
GO:0035097	histone methyltransferase complex	1/346	86/19717	0.782569	0.859333	0.590322	ZNF462	1	Opc_1
GO:0005623	cell	1/346	90/19717	0.797499	0.873046	0.599742	MAPT	1	Opc_1
GO:0035579	specific granule membrane	1/346	91/19717	0.801069	0.873046	0.599742	PTPRJ	1	Opc_1
GO:0031300	intrinsic component of organelle membrane	5/346	381/19717	0.801556	0.873046	0.599742	CSGALNACT1/LARGE1/PTPRN2/TMEM163/TPST1	5	Opc_1
GO:0005775	vacuolar lumen	2/346	172/19717	0.807493	0.877142	0.602555	GPC6/VCAN	2	Opc_1
GO:0034774	secretory granule lumen	4/346	321/19717	0.817689	0.885666	0.608411	CRISPLD2/GPI/PYGL/TIMP3	4	Opc_1
GO:0045111	intermediate filament cytoskeleton	3/346	251/19717	0.819736	0.885666	0.608411	DISC1/MACF1/UPP2	3	Opc_1
GO:0060205	cytoplasmic vesicle lumen	4/346	325/19717	0.825043	0.889017	0.610713	CRISPLD2/GPI/PYGL/TIMP3	4	Opc_1
GO:0005770	late endosome	3/346	256/19717	0.829871	0.891835	0.612649	ASTN2/CLEC16A/EGFR	3	Opc_1
GO:0001669	acrosomal vesicle	1/346	108/19717	0.852996	0.914249	0.628046	ABHD2	1	Opc_1
GO:1902911	protein kinase complex	1/346	109/19717	0.85559	0.914596	0.628285	SORBS1	1	Opc_1
GO:0034708	methyltransferase complex	1/346	113/19717	0.865517	0.92276	0.633893	ZNF462	1	Opc_1
GO:1990204	oxidoreductase complex	1/346	114/19717	0.867891	0.922849	0.633954	GLDC	1	Opc_1
GO:0005923	bicellular tight junction	1/346	123/19717	0.887458	0.941173	0.646542	PARD3	1	Opc_1
GO:0005882	intermediate filament	2/346	214/19717	0.892195	0.942425	0.647402	MACF1/UPP2	2	Opc_1
GO:0005793	endoplasmic reticulum-Golgi intermediate compartment	1/346	126/19717	0.893316	0.942425	0.647402	ERGIC1	1	Opc_1
GO:0045335	phagocytic vesicle	1/346	132/19717	0.904135	0.950486	0.652939	RAB31	1	Opc_1
GO:0036064	ciliary basal body	1/346	133/19717	0.905828	0.950486	0.652939	DISC1	1	Opc_1
GO:0000776	kinetochore	1/346	135/19717	0.909126	0.950486	0.652939	KAT2B	1	Opc_1
GO:0005788	endoplasmic reticulum lumen	3/346	309/19717	0.910391	0.950486	0.652939	COL11A1/PTPRN2/VCAN	3	Opc_1
GO:0005635	nuclear envelope	5/346	464/19717	0.91276	0.950497	0.652947	ADRA1A/EGFR/NELL1/PRKG2/SMAD3	5	Opc_1
GO:0005814	centriole	1/346	139/19717	0.915381	0.95077	0.653134	C10orf90	1	Opc_1
GO:0042581	specific granule	1/346	160/19717	0.941822	0.972372	0.667974	PTPRJ	1	Opc_1
GO:0061695	transferase complex, transferring phosphorus-containing groups	2/346	259/19717	0.943721	0.972372	0.667974	REV3L/SORBS1	2	Opc_1
GO:0005819	spindle	3/346	347/19717	0.944896	0.972372	0.667974	CDC14B/GPSM2/WDR60	3	Opc_1
GO:0070820	tertiary granule	1/346	164/19717	0.945831	0.972372	0.667974	PTPRN2	1	Opc_1
GO:0030496	midbody	1/346	173/19717	0.953874	0.978145	0.67194	KIF13A	1	Opc_1
GO:0005741	mitochondrial outer membrane	1/346	178/19717	0.957815	0.979694	0.673004	SLC8A3	1	Opc_1
GO:0000775	chromosome, centromeric region	1/346	193/19717	0.967736	0.985243	0.676816	KAT2B	1	Opc_1
GO:0031968	organelle outer membrane	1/346	201/19717	0.972037	0.985243	0.676816	SLC8A3	1	Opc_1
GO:0032993	protein-DNA complex	1/346	202/19717	0.972532	0.985243	0.676816	TCF7L2	1	Opc_1
GO:0019867	outer membrane	1/346	203/19717	0.973019	0.985243	0.676816	SLC8A3	1	Opc_1
GO:0098687	chromosomal region	2/346	347/19717	0.985139	0.995015	0.683529	KAT2B/SCMH1	2	Opc_1
GO:0005759	mitochondrial matrix	2/346	469/19717	0.997854	0.999371	0.686521	ABAT/GLDC	2	Opc_1
GO:0005765	lysosomal membrane	1/346	354/19717	0.998208	0.999371	0.686521	CLEC16A	1	Opc_1
GO:0098852	lytic vacuole membrane	1/346	355/19717	0.99824	0.999371	0.686521	CLEC16A	1	Opc_1
GO:0005774	vacuolar membrane	1/346	412/19717	0.999371	0.999371	0.686521	CLEC16A	1	Opc_1
GO:0008043	intracellular ferritin complex	2/34	2/19717	2.88625e-06	0.000189049	0.000118488	FTH1/FTL	2	Opc_3
GO:0070288	ferritin complex	2/34	2/19717	2.88625e-06	0.000189049	0.000118488	FTH1/FTL	2	Opc_3
GO:0072562	blood microparticle	5/34	147/19717	5.02925e-06	0.00021961	0.000137643	ACTB/ACTG1/CLU/HSPA1A/HSPA1B	5	Opc_3
GO:0016234	inclusion body	4/34	82/19717	1.17172e-05	0.00038374	0.000240512	CLU/HSPA1A/HSPA1B/MT3	4	Opc_3
GO:0097433	dense body	2/34	6/19717	4.31066e-05	0.000956988	0.0005998	ACTB/ACTG1	2	Opc_3
GO:0101002	ficolin-1-rich granule	4/34	124/19717	5.97148e-05	0.000956988	0.0005998	CST3/FTH1/HSPA1A/HSPA1B	4	Opc_3
GO:1904813	ficolin-1-rich granule lumen	4/34	124/19717	5.97148e-05	0.000956988	0.0005998	CST3/FTH1/HSPA1A/HSPA1B	4	Opc_3
GO:0005925	focal adhesion	6/34	405/19717	5.97969e-05	0.000956988	0.0005998	ACTB/ACTG1/CD81/HSPA1A/HSPA1B/MARCKS	6	Opc_3
GO:0030055	cell-substrate junction	6/34	412/19717	6.57473e-05	0.000956988	0.0005998	ACTB/ACTG1/CD81/HSPA1A/HSPA1B/MARCKS	6	Opc_3
GO:0044754	autolysosome	2/34	9/19717	0.000103121	0.00135088	0.000846674	FTH1/FTL	2	Opc_3
GO:0005767	secondary lysosome	2/34	14/19717	0.00025926	0.00308755	0.00193515	FTH1/FTL	2	Opc_3
GO:0044305	calyx of Held	2/34	24/19717	0.000777873	0.00849178	0.00532229	ACTB/ACTG1	2	Opc_3
GO:0044306	neuron projection terminus	3/34	138/19717	0.00171266	0.0153071	0.00959384	ACTB/ACTG1/SCRG1	3	Opc_3
GO:0099020	perinuclear endoplasmic reticulum lumen	1/34	1/19717	0.0017244	0.0153071	0.00959384	CLU	1	Opc_3
GO:0008180	COP9 signalosome	2/34	36/19717	0.00175272	0.0153071	0.00959384	HSPA1A/HSPA1B	2	Opc_3
GO:0016235	aggresome	2/34	43/19717	0.00249334	0.0204142	0.0127947	HSPA1A/HSPA1B	2	Opc_3
GO:0072534	perineuronal net	1/34	2/19717	0.00344591	0.0265538	0.0166428	PTPRZ1	1	Opc_3
GO:1904724	tertiary granule lumen	2/34	55/19717	0.00404765	0.0294579	0.018463	CST3/FTH1	2	Opc_3
GO:0042585	germinal vesicle	1/34	3/19717	0.00516455	0.0356082	0.0223177	MARCKS	1	Opc_3
GO:0001674	female germ cell nucleus	1/34	4/19717	0.0068803	0.037555	0.0235379	MARCKS	1	Opc_3
GO:0097452	GAIT complex	1/34	4/19717	0.0068803	0.037555	0.0235379	GAPDH	1	Opc_3
GO:0098966	perisynaptic extracellular matrix	1/34	4/19717	0.0068803	0.037555	0.0235379	PTPRZ1	1	Opc_3
GO:0099535	synapse-associated extracellular matrix	1/34	4/19717	0.0068803	0.037555	0.0235379	PTPRZ1	1	Opc_3
GO:0099544	perisynaptic space	1/34	4/19717	0.0068803	0.037555	0.0235379	PTPRZ1	1	Opc_3
GO:0097418	neurofibrillary tangle	1/34	5/19717	0.00859319	0.0411383	0.0257837	CLU	1	Opc_3
GO:0097450	astrocyte end-foot	1/34	5/19717	0.00859319	0.0411383	0.0257837	MT3	1	Opc_3
GO:0098871	postsynaptic actin cytoskeleton	1/34	5/19717	0.00859319	0.0411383	0.0257837	ACTB	1	Opc_3
GO:0098685	Schaffer collateral - CA1 synapse	2/34	82/19717	0.00879292	0.0411383	0.0257837	ACTB/ACTG1	2	Opc_3
GO:0005776	autophagosome	2/34	93/19717	0.0111938	0.050565	0.031692	FTH1/FTL	2	Opc_3
GO:0034366	spherical high-density lipoprotein particle	1/34	8/19717	0.0137146	0.0553273	0.0346768	CLU	1	Opc_3
GO:0042583	chromaffin granule	1/34	8/19717	0.0137146	0.0553273	0.0346768	CLU	1	Opc_3
GO:0099571	postsynaptic cytoskeleton	1/34	8/19717	0.0137146	0.0553273	0.0346768	ACTB	1	Opc_3
GO:0042470	melanosome	2/34	106/19717	0.0143598	0.0553273	0.0346768	GPNMB/PRDX1	2	Opc_3
GO:0048770	pigment granule	2/34	106/19717	0.0143598	0.0553273	0.0346768	GPNMB/PRDX1	2	Opc_3
GO:0097197	tetraspanin-enriched microdomain	1/34	10/19717	0.0171147	0.0640578	0.0401487	CD81	1	Opc_3
GO:0043679	axon terminus	2/34	119/19717	0.0178664	0.0650137	0.0407478	ACTB/ACTG1	2	Opc_3
GO:0005890	sodium:potassium-exchanging ATPase complex	1/34	12/19717	0.0205033	0.0706826	0.0443008	ATP1B2	1	Opc_3
GO:0097449	astrocyte projection	1/34	12/19717	0.0205033	0.0706826	0.0443008	MT3	1	Opc_3
GO:0033162	melanosome membrane	1/34	14/19717	0.0238807	0.0745141	0.0467023	GPNMB	1	Opc_3
GO:0045009	chitosome	1/34	14/19717	0.0238807	0.0745141	0.0467023	GPNMB	1	Opc_3
GO:0090741	pigment granule membrane	1/34	14/19717	0.0238807	0.0745141	0.0467023	GPNMB	1	Opc_3
GO:0005814	centriole	2/34	139/19717	0.02389	0.0745141	0.0467023	HSPA1A/HSPA1B	2	Opc_3
GO:0090533	cation-transporting ATPase complex	1/34	15/19717	0.0255651	0.0778843	0.0488146	ATP1B2	1	Opc_3
GO:0097440	apical dendrite	1/34	17/19717	0.0289254	0.0861189	0.0539757	CLU	1	Opc_3
GO:0043073	germ cell nucleus	1/34	19/19717	0.0322746	0.0923188	0.0578615	MARCKS	1	Opc_3
GO:0070820	tertiary granule	2/34	164/19717	0.0324173	0.0923188	0.0578615	CST3/FTH1	2	Opc_3
GO:0035267	NuA4 histone acetyltransferase complex	1/34	20/19717	0.0339449	0.0926414	0.0580637	ACTB	1	Opc_3
GO:0043189	H4/H2A histone acetyltransferase complex	1/34	20/19717	0.0339449	0.0926414	0.0580637	ACTB	1	Opc_3
GO:0005775	vacuolar lumen	2/34	172/19717	0.0353648	0.0933047	0.0584794	BCAN/FTL	2	Opc_3
GO:0098533	ATPase dependent transmembrane transport complex	1/34	21/19717	0.0356125	0.0933047	0.0584794	ATP1B2	1	Opc_3
GO:0097038	perinuclear endoplasmic reticulum	1/34	22/19717	0.0372772	0.0957514	0.0600129	CLU	1	Opc_3
GO:0097386	glial cell projection	1/34	24/19717	0.0405984	0.102277	0.0641027	MT3	1	Opc_3
GO:0034364	high-density lipoprotein particle	1/34	26/19717	0.0439084	0.108528	0.068021	CLU	1	Opc_3
GO:0098793	presynapse	3/34	491/19717	0.0519623	0.126057	0.079007	ACTB/ACTG1/MT3	3	Opc_3
GO:0031941	filamentous actin	1/34	32/19717	0.0537722	0.128076	0.0802724	ACTG1	1	Opc_3
GO:0001772	immunological synapse	1/34	36/19717	0.0602931	0.139846	0.0876495	CD81	1	Opc_3
GO:0034358	plasma lipoprotein particle	1/34	37/19717	0.0619165	0.139846	0.0876495	CLU	1	Opc_3
GO:1990777	lipoprotein particle	1/34	37/19717	0.0619165	0.139846	0.0876495	CLU	1	Opc_3
GO:0032994	protein-lipid complex	1/34	39/19717	0.0651551	0.144666	0.0906708	CLU	1	Opc_3
GO:1902562	H4 histone acetyltransferase complex	1/34	43/19717	0.0715998	0.156326	0.0979787	ACTB	1	Opc_3
GO:0005840	ribosome	2/34	272/19717	0.0797313	0.171226	0.107317	APOD/MT3	2	Opc_3
GO:0150034	distal axon	2/34	285/19717	0.086361	0.182472	0.114366	ACTB/ACTG1	2	Opc_3
GO:0005938	cell cortex	2/34	308/19717	0.0984833	0.202684	0.127034	ACTB/MARCKS	2	Opc_3
GO:0005788	endoplasmic reticulum lumen	2/34	309/19717	0.099021	0.202684	0.127034	CLU/CST3	2	Opc_3
GO:0034774	secretory granule lumen	2/34	321/19717	0.10554	0.210702	0.132059	CLU/FTL	2	Opc_3
GO:0060205	cytoplasmic vesicle lumen	2/34	325/19717	0.107739	0.210702	0.132059	CLU/FTL	2	Opc_3
GO:0031983	vesicle lumen	2/34	327/19717	0.108843	0.210702	0.132059	CLU/FTL	2	Opc_3
GO:0031093	platelet alpha granule lumen	1/34	67/19717	0.109372	0.210702	0.132059	CLU	1	Opc_3
GO:0098978	glutamatergic synapse	2/34	349/19717	0.121189	0.224653	0.140803	ACTB/BCAN	2	Opc_3
GO:0032432	actin filament bundle	1/34	75/19717	0.121628	0.224653	0.140803	MARCKS	1	Opc_3
GO:0031301	integral component of organelle membrane	2/34	350/19717	0.121759	0.224653	0.140803	ITM2B/SLC22A17	2	Opc_3
GO:0005811	lipid droplet	1/34	81/19717	0.130713	0.237825	0.149058	GAPDH	1	Opc_3
GO:0000123	histone acetyltransferase complex	1/34	85/19717	0.136718	0.240858	0.150959	ACTB	1	Opc_3
GO:0005791	rough endoplasmic reticulum	1/34	85/19717	0.136718	0.240858	0.150959	MT3	1	Opc_3
GO:0071013	catalytic step 2 spliceosome	1/34	87/19717	0.139706	0.240858	0.150959	HNRNPH1	1	Opc_3
GO:0031300	intrinsic component of organelle membrane	2/34	381/19717	0.139734	0.240858	0.150959	ITM2B/SLC22A17	2	Opc_3
GO:0031091	platelet alpha granule	1/34	91/19717	0.145651	0.242121	0.151751	CLU	1	Opc_3
GO:0035578	azurophil granule lumen	1/34	91/19717	0.145651	0.242121	0.151751	FTL	1	Opc_3
GO:0016607	nuclear speck	2/34	397/19717	0.149234	0.242121	0.151751	HSPA1A/HSPA1B	2	Opc_3
GO:0031248	protein acetyltransferase complex	1/34	95/19717	0.151557	0.242121	0.151751	ACTB	1	Opc_3
GO:0043202	lysosomal lumen	1/34	95/19717	0.151557	0.242121	0.151751	BCAN	1	Opc_3
GO:1902493	acetyltransferase complex	1/34	95/19717	0.151557	0.242121	0.151751	ACTB	1	Opc_3
GO:0062023	collagen-containing extracellular matrix	2/34	406/19717	0.154637	0.244066	0.15297	CLU/PTPRZ1	2	Opc_3
GO:0005774	vacuolar membrane	2/34	412/19717	0.158261	0.246812	0.154691	ITM2C/SLC22A17	2	Opc_3
GO:0005796	Golgi lumen	1/34	102/19717	0.161796	0.249356	0.156286	BCAN	1	Opc_3
GO:0005884	actin filament	1/34	111/19717	0.174784	0.265336	0.166301	ACTG1	1	Opc_3
GO:0022626	cytosolic ribosome	1/34	112/19717	0.176215	0.265336	0.166301	APOD	1	Opc_3
GO:0030660	Golgi-associated vesicle membrane	1/34	114/19717	0.17907	0.266571	0.167075	ITM2B	1	Opc_3
GO:0030863	cortical cytoskeleton	1/34	116/19717	0.181916	0.267763	0.167823	ACTB	1	Opc_3
GO:0010008	endosome membrane	2/34	479/19717	0.199715	0.290696	0.182196	GPNMB/ITM2B	2	Opc_3
GO:0045335	phagocytic vesicle	1/34	132/19717	0.204336	0.294154	0.184363	ACTG1	1	Opc_3
GO:0043025	neuronal cell body	2/34	497/19717	0.211092	0.300577	0.188389	APOD/CKB	2	Opc_3
GO:0031901	early endosome membrane	1/34	149/19717	0.227504	0.320462	0.200852	GPNMB	1	Opc_3
GO:0005766	primary lysosome	1/34	155/19717	0.235523	0.324774	0.203555	FTL	1	Opc_3
GO:0042582	azurophil granule	1/34	155/19717	0.235523	0.324774	0.203555	FTL	1	Opc_3
GO:0043197	dendritic spine	1/34	159/19717	0.240825	0.328626	0.205969	MT3	1	Opc_3
GO:0044309	neuron spine	1/34	161/19717	0.243462	0.328799	0.206078	MT3	1	Opc_3
GO:0031225	anchored component of membrane	1/34	170/19717	0.25522	0.341162	0.213826	BCAN	1	Opc_3
GO:0005741	mitochondrial outer membrane	1/34	178/19717	0.265523	0.347835	0.218008	MT3	1	Opc_3
GO:0005798	Golgi-associated vesicle	1/34	178/19717	0.265523	0.347835	0.218008	ITM2B	1	Opc_3
GO:0005681	spliceosomal complex	1/34	185/19717	0.274424	0.355936	0.223086	HNRNPH1	1	Opc_3
GO:0008021	synaptic vesicle	1/34	191/19717	0.281971	0.362139	0.226973	MT3	1	Opc_3
GO:0031968	organelle outer membrane	1/34	201/19717	0.294379	0.373898	0.234344	MT3	1	Opc_3
GO:0019867	outer membrane	1/34	203/19717	0.296835	0.373898	0.234344	MT3	1	Opc_3
GO:0070382	exocytic vesicle	1/34	207/19717	0.301723	0.376436	0.235934	MT3	1	Opc_3
GO:0036464	cytoplasmic ribonucleoprotein granule	1/34	212/19717	0.307787	0.380379	0.238405	ACTB	1	Opc_3
GO:0016323	basolateral plasma membrane	1/34	217/19717	0.3138	0.384185	0.240791	CD81	1	Opc_3
GO:0035770	ribonucleoprotein granule	1/34	223/19717	0.320948	0.38715	0.24265	ACTB	1	Opc_3
GO:0030016	myofibril	1/34	224/19717	0.322133	0.38715	0.24265	ACTG1	1	Opc_3
GO:0043292	contractile fiber	1/34	234/19717	0.333867	0.396764	0.248675	ACTG1	1	Opc_3
GO:0005802	trans-Golgi network	1/34	236/19717	0.33619	0.396764	0.248675	PCSK1N	1	Opc_3
GO:0031965	nuclear membrane	1/34	296/19717	0.402336	0.47059	0.294946	GAPDH	1	Opc_3
GO:0030139	endocytic vesicle	1/34	303/19717	0.409623	0.474873	0.29763	ACTG1	1	Opc_3
GO:0016324	apical plasma membrane	1/34	318/19717	0.424949	0.486699	0.305043	ATP1B2	1	Opc_3
GO:0014069	postsynaptic density	1/34	324/19717	0.43097	0.486699	0.305043	MT3	1	Opc_3
GO:1902495	transmembrane transporter complex	1/34	324/19717	0.43097	0.486699	0.305043	ATP1B2	1	Opc_3
GO:0032279	asymmetric synapse	1/34	328/19717	0.434951	0.486996	0.305229	MT3	1	Opc_3
GO:1990351	transporter complex	1/34	332/19717	0.438904	0.487258	0.305393	ATP1B2	1	Opc_3
GO:0099572	postsynaptic specialization	1/34	348/19717	0.454451	0.491112	0.307808	MT3	1	Opc_3
GO:0005769	early endosome	1/34	350/19717	0.456364	0.491112	0.307808	GPNMB	1	Opc_3
GO:0098984	neuron to neuron synapse	1/34	350/19717	0.456364	0.491112	0.307808	MT3	1	Opc_3
GO:0005765	lysosomal membrane	1/34	354/19717	0.460172	0.491112	0.307808	ITM2C	1	Opc_3
GO:0098852	lytic vacuole membrane	1/34	355/19717	0.46112	0.491112	0.307808	ITM2C	1	Opc_3
GO:0098791	Golgi apparatus subcompartment	1/34	359/19717	0.464895	0.49114	0.307826	PCSK1N	1	Opc_3
GO:0000790	nuclear chromatin	1/34	376/19717	0.480657	0.503284	0.315437	ACTB	1	Opc_3
GO:0031984	organelle subcompartment	1/34	380/19717	0.484299	0.503284	0.315437	PCSK1N	1	Opc_3
GO:0045177	apical part of cell	1/34	384/19717	0.487917	0.503284	0.315437	ATP1B2	1	Opc_3
GO:0030133	transport vesicle	1/34	392/19717	0.495079	0.506682	0.317567	MT3	1	Opc_3
GO:0005874	microtubule	1/34	416/19717	0.515985	0.523985	0.328412	MT3	1	Opc_3
GO:0005635	nuclear envelope	1/34	464/19717	0.555308	0.55958	0.350721	GAPDH	1	Opc_3
GO:0005743	mitochondrial inner membrane	1/34	473/19717	0.562327	0.562327	0.352443	CLU	1	Opc_3
GO:0008043	intracellular ferritin complex	2/33	2/19717	2.71647e-06	0.00018472	0.000110088	FTH1/FTL	2	Opc_2
GO:0070288	ferritin complex	2/33	2/19717	2.71647e-06	0.00018472	0.000110088	FTH1/FTL	2	Opc_2
GO:0097433	dense body	2/33	6/19717	4.05764e-05	0.00183946	0.00109628	ACTB/ACTG1	2	Opc_2
GO:0044754	autolysosome	2/33	9/19717	9.70776e-05	0.00330064	0.0019671	FTH1/FTL	2	Opc_2
GO:0005767	secondary lysosome	2/33	14/19717	0.000244108	0.00663975	0.00395712	FTH1/FTL	2	Opc_2
GO:0044305	calyx of Held	2/33	24/19717	0.00073266	0.016607	0.00989733	ACTB/ACTG1	2	Opc_2
GO:0099020	perinuclear endoplasmic reticulum lumen	1/33	1/19717	0.00167368	0.0319652	0.0190505	CLU	1	Opc_2
GO:0072562	blood microparticle	3/33	147/19717	0.00188031	0.0319652	0.0190505	ACTB/ACTG1/CLU	3	Opc_2
GO:0044301	climbing fiber	1/33	2/19717	0.00334465	0.041352	0.0246448	C1QL1	1	Opc_2
GO:0150056	amylin receptor complex 1	1/33	2/19717	0.00334465	0.041352	0.0246448	RAMP1	1	Opc_2
GO:1990406	CGRP receptor complex	1/33	2/19717	0.00334465	0.041352	0.0246448	RAMP1	1	Opc_2
GO:1904724	tertiary granule lumen	2/33	55/19717	0.00381635	0.043252	0.0257771	CST3/FTH1	2	Opc_2
GO:0005925	focal adhesion	4/33	405/19717	0.0044811	0.0453766	0.0270433	ACTB/ACTG1/CD81/MARCKS	4	Opc_2
GO:0030055	cell-substrate junction	4/33	412/19717	0.00476101	0.0453766	0.0270433	ACTB/ACTG1/CD81/MARCKS	4	Opc_2
GO:0042585	germinal vesicle	1/33	3/19717	0.0050129	0.0453766	0.0270433	MARCKS	1	Opc_2
GO:0031093	platelet alpha granule lumen	2/33	67/19717	0.00561145	0.0453766	0.0270433	CLU/VEGFA	2	Opc_2
GO:0001674	female germ cell nucleus	1/33	4/19717	0.00667845	0.0453766	0.0270433	MARCKS	1	Opc_2
GO:0097452	GAIT complex	1/33	4/19717	0.00667845	0.0453766	0.0270433	GAPDH	1	Opc_2
GO:1903440	amylin receptor complex	1/33	4/19717	0.00667845	0.0453766	0.0270433	RAMP1	1	Opc_2
GO:0016234	inclusion body	2/33	82/19717	0.00829792	0.0453766	0.0270433	CLU/MT3	2	Opc_2
GO:0098685	Schaffer collateral - CA1 synapse	2/33	82/19717	0.00829792	0.0453766	0.0270433	ACTB/ACTG1	2	Opc_2
GO:0097418	neurofibrillary tangle	1/33	5/19717	0.00834129	0.0453766	0.0270433	CLU	1	Opc_2
GO:0097450	astrocyte end-foot	1/33	5/19717	0.00834129	0.0453766	0.0270433	MT3	1	Opc_2
GO:0098871	postsynaptic actin cytoskeleton	1/33	5/19717	0.00834129	0.0453766	0.0270433	ACTB	1	Opc_2
GO:1903439	calcitonin family receptor complex	1/33	5/19717	0.00834129	0.0453766	0.0270433	RAMP1	1	Opc_2
GO:0098793	presynapse	4/33	491/19717	0.00877534	0.0459018	0.0273563	ACTB/ACTG1/C1QL1/MT3	4	Opc_2
GO:0031091	platelet alpha granule	2/33	91/19717	0.0101365	0.0495578	0.0295352	CLU/VEGFA	2	Opc_2
GO:0005840	ribosome	3/33	272/19717	0.0104375	0.0495578	0.0295352	APOD/MT3/RPL13	3	Opc_2
GO:0005776	autophagosome	2/33	93/19717	0.0105675	0.0495578	0.0295352	FTH1/FTL	2	Opc_2
GO:0034366	spherical high-density lipoprotein particle	1/33	8/19717	0.0133136	0.056583	0.033722	CLU	1	Opc_2
GO:0042583	chromaffin granule	1/33	8/19717	0.0133136	0.056583	0.033722	CLU	1	Opc_2
GO:0099571	postsynaptic cytoskeleton	1/33	8/19717	0.0133136	0.056583	0.033722	ACTB	1	Opc_2
GO:0097648	G protein-coupled receptor complex	1/33	9/19717	0.0149657	0.0595479	0.0354891	RAMP1	1	Opc_2
GO:0022626	cytosolic ribosome	2/33	112/19717	0.0150546	0.0595479	0.0354891	APOD/RPL13	2	Opc_2
GO:0034774	secretory granule lumen	3/33	321/19717	0.0162602	0.0595479	0.0354891	CLU/FTL/VEGFA	3	Opc_2
GO:0097197	tetraspanin-enriched microdomain	1/33	10/19717	0.0166151	0.0595479	0.0354891	CD81	1	Opc_2
GO:0060205	cytoplasmic vesicle lumen	3/33	325/19717	0.0168017	0.0595479	0.0354891	CLU/FTL/VEGFA	3	Opc_2
GO:0043679	axon terminus	2/33	119/19717	0.0168812	0.0595479	0.0354891	ACTB/ACTG1	2	Opc_2
GO:0031983	vesicle lumen	3/33	327/19717	0.0170762	0.0595479	0.0354891	CLU/FTL/VEGFA	3	Opc_2
GO:0101002	ficolin-1-rich granule	2/33	124/19717	0.0182411	0.060507	0.0360606	CST3/FTH1	2	Opc_2
GO:1904813	ficolin-1-rich granule lumen	2/33	124/19717	0.0182411	0.060507	0.0360606	CST3/FTH1	2	Opc_2
GO:0005890	sodium:potassium-exchanging ATPase complex	1/33	12/19717	0.0199058	0.062958	0.0375214	ATP1B2	1	Opc_2
GO:0097449	astrocyte projection	1/33	12/19717	0.0199058	0.062958	0.0375214	MT3	1	Opc_2
GO:0044306	neuron projection terminus	2/33	138/19717	0.0222856	0.0656934	0.0391516	ACTB/ACTG1	2	Opc_2
GO:0033162	melanosome membrane	1/33	14/19717	0.0231859	0.0656934	0.0391516	GPNMB	1	Opc_2
GO:0043083	synaptic cleft	1/33	14/19717	0.0231859	0.0656934	0.0391516	C1QL1	1	Opc_2
GO:0045009	chitosome	1/33	14/19717	0.0231859	0.0656934	0.0391516	GPNMB	1	Opc_2
GO:0090741	pigment granule membrane	1/33	14/19717	0.0231859	0.0656934	0.0391516	GPNMB	1	Opc_2
GO:0090533	cation-transporting ATPase complex	1/33	15/19717	0.0248219	0.0688936	0.0410589	ATP1B2	1	Opc_2
GO:0097440	apical dendrite	1/33	17/19717	0.0280861	0.0763941	0.045529	CLU	1	Opc_2
GO:0070820	tertiary granule	2/33	164/19717	0.030675	0.0817999	0.0487507	CST3/FTH1	2	Opc_2
GO:0043073	germ cell nucleus	1/33	19/19717	0.0313396	0.081965	0.0488491	MARCKS	1	Opc_2
GO:0035267	NuA4 histone acetyltransferase complex	1/33	20/19717	0.0329624	0.0827691	0.0493283	ACTB	1	Opc_2
GO:0043189	H4/H2A histone acetyltransferase complex	1/33	20/19717	0.0329624	0.0827691	0.0493283	ACTB	1	Opc_2
GO:0005775	vacuolar lumen	2/33	172/19717	0.0334728	0.0827691	0.0493283	BCAN/FTL	2	Opc_2
GO:0098533	ATPase dependent transmembrane transport complex	1/33	21/19717	0.0345825	0.0839861	0.0500536	ATP1B2	1	Opc_2
GO:0097038	perinuclear endoplasmic reticulum	1/33	22/19717	0.0362	0.086372	0.0514756	CLU	1	Opc_2
GO:0097386	glial cell projection	1/33	24/19717	0.0394272	0.09245	0.0550979	MT3	1	Opc_2
GO:0034364	high-density lipoprotein particle	1/33	26/19717	0.0426439	0.0982978	0.0585831	CLU	1	Opc_2
GO:0031941	filamentous actin	1/33	32/19717	0.0522314	0.118391	0.0705582	ACTG1	1	Opc_2
GO:0001772	immunological synapse	1/33	36/19717	0.0585713	0.129847	0.0773858	CD81	1	Opc_2
GO:0034358	plasma lipoprotein particle	1/33	37/19717	0.0601499	0.129847	0.0773858	CLU	1	Opc_2
GO:1990777	lipoprotein particle	1/33	37/19717	0.0601499	0.129847	0.0773858	CLU	1	Opc_2
GO:0032994	protein-lipid complex	1/33	39/19717	0.0632992	0.134511	0.0801651	CLU	1	Opc_2
GO:1902562	H4 histone acetyltransferase complex	1/33	43/19717	0.0695673	0.145556	0.0867479	ACTB	1	Opc_2
GO:0150034	distal axon	2/33	285/19717	0.0820366	0.169045	0.100747	ACTB/ACTG1	2	Opc_2
GO:0005938	cell cortex	2/33	308/19717	0.0936195	0.188267	0.112203	ACTB/MARCKS	2	Opc_2
GO:0005788	endoplasmic reticulum lumen	2/33	309/19717	0.0941336	0.188267	0.112203	CLU/CST3	2	Opc_2
GO:0022625	cytosolic large ribosomal subunit	1/33	63/19717	0.100303	0.197698	0.117823	RPL13	1	Opc_2
GO:0098978	glutamatergic synapse	2/33	349/19717	0.115351	0.221999	0.132306	ACTB/BCAN	2	Opc_2
GO:0031301	integral component of organelle membrane	2/33	350/19717	0.115897	0.221999	0.132306	ITM2B/SLC22A17	2	Opc_2
GO:0032432	actin filament bundle	1/33	75/19717	0.118269	0.223396	0.133139	MARCKS	1	Opc_2
GO:0005811	lipid droplet	1/33	81/19717	0.127121	0.236828	0.141144	GAPDH	1	Opc_2
GO:0000123	histone acetyltransferase complex	1/33	85/19717	0.132974	0.236931	0.141205	ACTB	1	Opc_2
GO:0005791	rough endoplasmic reticulum	1/33	85/19717	0.132974	0.236931	0.141205	MT3	1	Opc_2
GO:0031300	intrinsic component of organelle membrane	2/33	381/19717	0.133134	0.236931	0.141205	ITM2B/SLC22A17	2	Opc_2
GO:0005581	collagen trimer	1/33	87/19717	0.135887	0.236931	0.141205	C1QL1	1	Opc_2
GO:0071013	catalytic step 2 spliceosome	1/33	87/19717	0.135887	0.236931	0.141205	HNRNPH1	1	Opc_2
GO:0005623	cell	1/33	90/19717	0.140238	0.23872	0.142271	RAMP1	1	Opc_2
GO:0035578	azurophil granule lumen	1/33	91/19717	0.141683	0.23872	0.142271	FTL	1	Opc_2
GO:0031248	protein acetyltransferase complex	1/33	95/19717	0.147442	0.23872	0.142271	ACTB	1	Opc_2
GO:0043202	lysosomal lumen	1/33	95/19717	0.147442	0.23872	0.142271	BCAN	1	Opc_2
GO:1902493	acetyltransferase complex	1/33	95/19717	0.147442	0.23872	0.142271	ACTB	1	Opc_2
GO:0062023	collagen-containing extracellular matrix	2/33	406/19717	0.147445	0.23872	0.142271	CLU/HTRA1	2	Opc_2
GO:0005774	vacuolar membrane	2/33	412/19717	0.150928	0.241484	0.143919	ITM2C/SLC22A17	2	Opc_2
GO:0005796	Golgi lumen	1/33	102/19717	0.15743	0.248959	0.148373	BCAN	1	Opc_2
GO:0042470	melanosome	1/33	106/19717	0.163086	0.252042	0.150211	GPNMB	1	Opc_2
GO:0048770	pigment granule	1/33	106/19717	0.163086	0.252042	0.150211	GPNMB	1	Opc_2
GO:0005884	actin filament	1/33	111/19717	0.170104	0.259935	0.154915	ACTG1	1	Opc_2
GO:0030660	Golgi-associated vesicle membrane	1/33	114/19717	0.174288	0.263369	0.156961	ITM2B	1	Opc_2
GO:0030863	cortical cytoskeleton	1/33	116/19717	0.177066	0.264626	0.157711	ACTB	1	Opc_2
GO:0015934	large ribosomal subunit	1/33	121/19717	0.183971	0.271957	0.162079	RPL13	1	Opc_2
GO:0010008	endosome membrane	2/33	479/19717	0.190844	0.279084	0.166327	GPNMB/ITM2B	2	Opc_2
GO:0045335	phagocytic vesicle	1/33	132/19717	0.198964	0.287863	0.171559	ACTG1	1	Opc_2
GO:0043025	neuronal cell body	2/33	497/19717	0.201823	0.288926	0.172193	APOD/CKB	2	Opc_2
GO:0031901	early endosome membrane	1/33	149/19717	0.221612	0.31395	0.187106	GPNMB	1	Opc_2
GO:0005766	primary lysosome	1/33	155/19717	0.229456	0.318428	0.189775	FTL	1	Opc_2
GO:0042582	azurophil granule	1/33	155/19717	0.229456	0.318428	0.189775	FTL	1	Opc_2
GO:0043197	dendritic spine	1/33	159/19717	0.234643	0.322337	0.192105	MT3	1	Opc_2
GO:0044309	neuron spine	1/33	161/19717	0.237223	0.322624	0.192276	MT3	1	Opc_2
GO:0031225	anchored component of membrane	1/33	170/19717	0.248732	0.334926	0.199608	BCAN	1	Opc_2
GO:0005741	mitochondrial outer membrane	1/33	178/19717	0.258821	0.341744	0.203671	MT3	1	Opc_2
GO:0005798	Golgi-associated vesicle	1/33	178/19717	0.258821	0.341744	0.203671	ITM2B	1	Opc_2
GO:0005681	spliceosomal complex	1/33	185/19717	0.26754	0.34986	0.208508	HNRNPH1	1	Opc_2
GO:0044391	ribosomal subunit	1/33	190/19717	0.273708	0.352747	0.210228	RPL13	1	Opc_2
GO:0008021	synaptic vesicle	1/33	191/19717	0.274935	0.352747	0.210228	MT3	1	Opc_2
GO:0031968	organelle outer membrane	1/33	201/19717	0.287099	0.364566	0.217272	MT3	1	Opc_2
GO:0019867	outer membrane	1/33	203/19717	0.289508	0.364566	0.217272	MT3	1	Opc_2
GO:0070382	exocytic vesicle	1/33	207/19717	0.294302	0.367203	0.218844	MT3	1	Opc_2
GO:0036464	cytoplasmic ribonucleoprotein granule	1/33	212/19717	0.300251	0.371219	0.221237	ACTB	1	Opc_2
GO:0016323	basolateral plasma membrane	1/33	217/19717	0.306151	0.375104	0.223553	CD81	1	Opc_2
GO:0035770	ribonucleoprotein granule	1/33	223/19717	0.313167	0.378309	0.225463	ACTB	1	Opc_2
GO:0030016	myofibril	1/33	224/19717	0.31433	0.378309	0.225463	ACTG1	1	Opc_2
GO:0043292	contractile fiber	1/33	234/19717	0.325852	0.388054	0.231271	ACTG1	1	Opc_2
GO:0005802	trans-Golgi network	1/33	236/19717	0.328134	0.388054	0.231271	PCSK1N	1	Opc_2
GO:0098802	plasma membrane signaling receptor complex	1/33	295/19717	0.392179	0.457066	0.2724	RAMP1	1	Opc_2
GO:0031965	nuclear membrane	1/33	296/19717	0.393211	0.457066	0.2724	GAPDH	1	Opc_2
GO:0030139	endocytic vesicle	1/33	303/19717	0.400393	0.46147	0.275025	ACTG1	1	Opc_2
GO:0016324	apical plasma membrane	1/33	318/19717	0.415506	0.473693	0.282309	ATP1B2	1	Opc_2
GO:0014069	postsynaptic density	1/33	324/19717	0.421447	0.473693	0.282309	MT3	1	Opc_2
GO:1902495	transmembrane transporter complex	1/33	324/19717	0.421447	0.473693	0.282309	ATP1B2	1	Opc_2
GO:0032279	asymmetric synapse	1/33	328/19717	0.425376	0.474189	0.282605	MT3	1	Opc_2
GO:1990351	transporter complex	1/33	332/19717	0.429278	0.474649	0.282879	ATP1B2	1	Opc_2
GO:0099572	postsynaptic specialization	1/33	348/19717	0.444632	0.479424	0.285725	MT3	1	Opc_2
GO:0005769	early endosome	1/33	350/19717	0.446523	0.479424	0.285725	GPNMB	1	Opc_2
GO:0098984	neuron to neuron synapse	1/33	350/19717	0.446523	0.479424	0.285725	MT3	1	Opc_2
GO:0005765	lysosomal membrane	1/33	354/19717	0.450286	0.479424	0.285725	ITM2C	1	Opc_2
GO:0098852	lytic vacuole membrane	1/33	355/19717	0.451223	0.479424	0.285725	ITM2C	1	Opc_2
GO:0098791	Golgi apparatus subcompartment	1/33	359/19717	0.454955	0.479642	0.285855	PCSK1N	1	Opc_2
GO:0000790	nuclear chromatin	1/33	376/19717	0.470543	0.492205	0.293342	ACTB	1	Opc_2
GO:0031984	organelle subcompartment	1/33	380/19717	0.474148	0.492205	0.293342	PCSK1N	1	Opc_2
GO:0045177	apical part of cell	1/33	384/19717	0.477728	0.492205	0.293342	ATP1B2	1	Opc_2
GO:0030133	transport vesicle	1/33	392/19717	0.484819	0.495755	0.295458	MT3	1	Opc_2
GO:0005874	microtubule	1/33	416/19717	0.505535	0.513081	0.305783	MT3	1	Opc_2
GO:0005635	nuclear envelope	1/33	464/19717	0.544572	0.548606	0.326956	GAPDH	1	Opc_2
GO:0005743	mitochondrial inner membrane	1/33	473/19717	0.551551	0.551551	0.328711	CLU	1	Opc_2
GO:0098978	glutamatergic synapse	5/16	349/19717	6.28172e-06	0.000565355	0.000238044	ARC/DNM1/NRGN/PPP2R1A/SYT1	5	Opc_8
GO:0044327	dendritic spine head	2/16	9/19717	2.21521e-05	0.000996844	0.000419724	DNM1/NRGN	2	Opc_8
GO:0098984	neuron to neuron synapse	4/16	350/19717	0.000150028	0.00450085	0.0018951	ARC/DNM1/NRGN/SYT1	4	Opc_8
GO:0043197	dendritic spine	3/16	159/19717	0.000266779	0.00498176	0.00209758	ARC/DNM1/NRGN	3	Opc_8
GO:0044309	neuron spine	3/16	161/19717	0.000276764	0.00498176	0.00209758	ARC/DNM1/NRGN	3	Opc_8
GO:0097060	synaptic membrane	4/16	432/19717	0.000335558	0.00503337	0.00211932	ARC/DNM1/NRGN/SYT1	4	Opc_8
GO:0043025	neuronal cell body	4/16	497/19717	0.000570383	0.00733349	0.00308779	ARC/EEF1A2/NCDN/NRGN	4	Opc_8
GO:0045211	postsynaptic membrane	3/16	323/19717	0.00208195	0.0165434	0.00696562	ARC/DNM1/NRGN	3	Opc_8
GO:0014069	postsynaptic density	3/16	324/19717	0.00210037	0.0165434	0.00696562	ARC/DNM1/NRGN	3	Opc_8
GO:0032279	asymmetric synapse	3/16	328/19717	0.00217505	0.0165434	0.00696562	ARC/DNM1/NRGN	3	Opc_8
GO:0060200	clathrin-sculpted acetylcholine transport vesicle	1/16	3/19717	0.0024326	0.0165434	0.00696562	SYT1	1	Opc_8
GO:0060201	clathrin-sculpted acetylcholine transport vesicle membrane	1/16	3/19717	0.0024326	0.0165434	0.00696562	SYT1	1	Opc_8
GO:0098844	postsynaptic endocytic zone membrane	1/16	3/19717	0.0024326	0.0165434	0.00696562	DNM1	1	Opc_8
GO:0099572	postsynaptic specialization	3/16	348/19717	0.00257341	0.0165434	0.00696562	ARC/DNM1/NRGN	3	Opc_8
GO:0005853	eukaryotic translation elongation factor 1 complex	1/16	4/19717	0.00324223	0.0165733	0.00697822	EEF1A2	1	Opc_8
GO:0060199	clathrin-sculpted glutamate transport vesicle	1/16	4/19717	0.00324223	0.0165733	0.00697822	SYT1	1	Opc_8
GO:0060203	clathrin-sculpted glutamate transport vesicle membrane	1/16	4/19717	0.00324223	0.0165733	0.00697822	SYT1	1	Opc_8
GO:0030133	transport vesicle	3/16	392/19717	0.00360227	0.0165733	0.00697822	DNM1/NRGN/SYT1	3	Opc_8
GO:0030665	clathrin-coated vesicle membrane	2/16	115/19717	0.00383631	0.0165733	0.00697822	NRGN/SYT1	2	Opc_8
GO:0070081	clathrin-sculpted monoamine transport vesicle	1/16	5/19717	0.00405124	0.0165733	0.00697822	SYT1	1	Opc_8
GO:0070083	clathrin-sculpted monoamine transport vesicle membrane	1/16	5/19717	0.00405124	0.0165733	0.00697822	SYT1	1	Opc_8
GO:0098574	cytoplasmic side of lysosomal membrane	1/16	5/19717	0.00405124	0.0165733	0.00697822	EEF1A2	1	Opc_8
GO:0042584	chromaffin granule membrane	1/16	6/19717	0.00485964	0.0182237	0.00767312	SYT1	1	Opc_8
GO:0098684	photoreceptor ribbon synapse	1/16	6/19717	0.00485964	0.0182237	0.00767312	DNM1	1	Opc_8
GO:0098835	presynaptic endocytic zone membrane	1/16	7/19717	0.00566743	0.0194238	0.00817844	DNM1	1	Opc_8
GO:0042583	chromaffin granule	1/16	8/19717	0.0064746	0.0194238	0.00817844	SYT1	1	Opc_8
GO:0043196	varicosity	1/16	8/19717	0.0064746	0.0194238	0.00817844	DNM1	1	Opc_8
GO:0061200	clathrin-sculpted gamma-aminobutyric acid transport vesicle	1/16	8/19717	0.0064746	0.0194238	0.00817844	SYT1	1	Opc_8
GO:0061202	clathrin-sculpted gamma-aminobutyric acid transport vesicle membrane	1/16	8/19717	0.0064746	0.0194238	0.00817844	SYT1	1	Opc_8
GO:0098843	postsynaptic endocytic zone	1/16	8/19717	0.0064746	0.0194238	0.00817844	DNM1	1	Opc_8
GO:0098833	presynaptic endocytic zone	1/16	9/19717	0.00728115	0.0207452	0.00873483	DNM1	1	Opc_8
GO:0042734	presynaptic membrane	2/16	161/19717	0.00737608	0.0207452	0.00873483	DNM1/SYT1	2	Opc_8
GO:0097470	ribbon synapse	1/16	10/19717	0.0080871	0.0220557	0.00928662	DNM1	1	Opc_8
GO:0030662	coated vesicle membrane	2/16	182/19717	0.00933958	0.0241762	0.0101795	NRGN/SYT1	2	Opc_8
GO:0005614	interstitial matrix	1/16	12/19717	0.00969714	0.0241762	0.0101795	NAV2	1	Opc_8
GO:0060198	clathrin-sculpted vesicle	1/16	12/19717	0.00969714	0.0241762	0.0101795	SYT1	1	Opc_8
GO:0030136	clathrin-coated vesicle	2/16	188/19717	0.00993912	0.0241762	0.0101795	NRGN/SYT1	2	Opc_8
GO:0008021	synaptic vesicle	2/16	191/19717	0.0102452	0.0242336	0.0102036	DNM1/SYT1	2	Opc_8
GO:0098845	postsynaptic endosome	1/16	13/19717	0.0105012	0.0242336	0.0102036	ARC	1	Opc_8
GO:0070382	exocytic vesicle	2/16	207/19717	0.011948	0.0259449	0.0109242	DNM1/SYT1	2	Opc_8
GO:0030658	transport vesicle membrane	2/16	208/19717	0.0120583	0.0259449	0.0109242	NRGN/SYT1	2	Opc_8
GO:0012510	trans-Golgi network transport vesicle membrane	1/16	15/19717	0.0121076	0.0259449	0.0109242	NRGN	1	Opc_8
GO:0000159	protein phosphatase type 2A complex	1/16	19/19717	0.015313	0.0313221	0.0131882	PPP2R1A	1	Opc_8
GO:0031045	dense core granule	1/16	19/19717	0.015313	0.0313221	0.0131882	SYT1	1	Opc_8
GO:0030135	coated vesicle	2/16	289/19717	0.0224378	0.0448756	0.018895	NRGN/SYT1	2	Opc_8
GO:0030140	trans-Golgi network transport vesicle	1/16	31/19717	0.0248708	0.0486603	0.0204886	NRGN	1	Opc_8
GO:0030285	integral component of synaptic vesicle membrane	1/16	34/19717	0.0272467	0.0510875	0.0215105	SYT1	1	Opc_8
GO:0098686	hippocampal mossy fiber to CA3 synapse	1/16	34/19717	0.0272467	0.0510875	0.0215105	SYT1	1	Opc_8
GO:0008287	protein serine/threonine phosphatase complex	1/16	45/19717	0.0359117	0.064641	0.0272173	PPP2R1A	1	Opc_8
GO:1903293	phosphatase complex	1/16	45/19717	0.0359117	0.064641	0.0272173	PPP2R1A	1	Opc_8
GO:0098563	intrinsic component of synaptic vesicle membrane	1/16	47/19717	0.0374793	0.06614	0.0278484	SYT1	1	Opc_8
GO:0001917	photoreceptor inner segment	1/16	49/19717	0.0390446	0.0675772	0.0284536	DNM1	1	Opc_8
GO:0060076	excitatory synapse	1/16	50/19717	0.0398264	0.0676297	0.0284757	SYT1	1	Opc_8
GO:0016328	lateral plasma membrane	1/16	57/19717	0.0452819	0.0754698	0.0317768	PPP2R1A	1	Opc_8
GO:0044304	main axon	1/16	68/19717	0.0537962	0.0880301	0.0370653	DNM1	1	Opc_8
GO:0098839	postsynaptic density membrane	1/16	74/19717	0.0584103	0.093149	0.0392206	ARC	1	Opc_8
GO:0098793	presynapse	2/16	491/19717	0.0589943	0.093149	0.0392206	DNM1/SYT1	2	Opc_8
GO:0008076	voltage-gated potassium channel complex	1/16	87/19717	0.0683352	0.106037	0.0446473	KCNIP4	1	Opc_8
GO:0030117	membrane coat	1/16	96/19717	0.0751488	0.110875	0.0466843	DNM1	1	Opc_8
GO:0034705	potassium channel complex	1/16	96/19717	0.0751488	0.110875	0.0466843	KCNIP4	1	Opc_8
GO:0048475	coated membrane	1/16	96/19717	0.0751488	0.110875	0.0466843	DNM1	1	Opc_8
GO:0099634	postsynaptic specialization membrane	1/16	101/19717	0.0789139	0.11414	0.0480588	ARC	1	Opc_8
GO:0030672	synaptic vesicle membrane	1/16	104/19717	0.081166	0.11414	0.0480588	SYT1	1	Opc_8
GO:0099501	exocytic vesicle membrane	1/16	104/19717	0.081166	0.11414	0.0480588	SYT1	1	Opc_8
GO:0001669	acrosomal vesicle	1/16	108/19717	0.0841609	0.11653	0.0490654	ARC	1	Opc_8
GO:0030660	Golgi-associated vesicle membrane	1/16	114/19717	0.088636	0.120867	0.0508915	NRGN	1	Opc_8
GO:0044306	neuron projection terminus	1/16	138/19717	0.106332	0.142834	0.0601408	SYT1	1	Opc_8
GO:0031901	early endosome membrane	1/16	149/19717	0.114335	0.151326	0.0637161	ARC	1	Opc_8
GO:0005798	Golgi-associated vesicle	1/16	178/19717	0.135112	0.173715	0.0731434	NRGN	1	Opc_8
GO:0098562	cytoplasmic side of membrane	1/16	178/19717	0.135112	0.173715	0.0731434	EEF1A2	1	Opc_8
GO:0000775	chromosome, centromeric region	1/16	193/19717	0.145679	0.184663	0.0777529	PPP2R1A	1	Opc_8
GO:0034703	cation channel complex	1/16	220/19717	0.164394	0.205493	0.0865233	KCNIP4	1	Opc_8
GO:0030667	secretory granule membrane	1/16	298/19717	0.216325	0.265452	0.111769	SYT1	1	Opc_8
GO:0034702	ion channel complex	1/16	301/19717	0.218261	0.265452	0.111769	KCNIP4	1	Opc_8
GO:0005938	cell cortex	1/16	308/19717	0.22276	0.266344	0.112145	ARC	1	Opc_8
GO:0045121	membrane raft	1/16	315/19717	0.227235	0.266344	0.112145	ARC	1	Opc_8
GO:0098857	membrane microdomain	1/16	316/19717	0.227872	0.266344	0.112145	ARC	1	Opc_8
GO:1902495	transmembrane transporter complex	1/16	324/19717	0.232952	0.267188	0.1125	KCNIP4	1	Opc_8
GO:0098589	membrane region	1/16	328/19717	0.235481	0.267188	0.1125	ARC	1	Opc_8
GO:1990351	transporter complex	1/16	332/19717	0.238001	0.267188	0.1125	KCNIP4	1	Opc_8
GO:0098687	chromosomal region	1/16	347/19717	0.247384	0.267188	0.1125	PPP2R1A	1	Opc_8
GO:0005769	early endosome	1/16	350/19717	0.249248	0.267188	0.1125	ARC	1	Opc_8
GO:0031301	integral component of organelle membrane	1/16	350/19717	0.249248	0.267188	0.1125	SYT1	1	Opc_8
GO:0005765	lysosomal membrane	1/16	354/19717	0.251726	0.267188	0.1125	EEF1A2	1	Opc_8
GO:0098852	lytic vacuole membrane	1/16	355/19717	0.252344	0.267188	0.1125	EEF1A2	1	Opc_8
GO:0031300	intrinsic component of organelle membrane	1/16	381/19717	0.268253	0.28073	0.118202	SYT1	1	Opc_8
GO:0062023	collagen-containing extracellular matrix	1/16	406/19717	0.283251	0.292418	0.123123	NAV2	1	Opc_8
GO:0005774	vacuolar membrane	1/16	412/19717	0.286807	0.292418	0.123123	EEF1A2	1	Opc_8
GO:0005874	microtubule	1/16	416/19717	0.289169	0.292418	0.123123	DNM1	1	Opc_8
GO:0010008	endosome membrane	1/16	479/19717	0.325411	0.325411	0.137015	ARC	1	Opc_8
GO:0016234	inclusion body	3/14	82/19717	2.44155e-05	0.00158701	0.000976621	HSPA1A/HSPA1B/MT3	3	Opc_7
GO:0101002	ficolin-1-rich granule	3/14	124/19717	8.40077e-05	0.00182017	0.0011201	FTH1/HSPA1A/HSPA1B	3	Opc_7
GO:1904813	ficolin-1-rich granule lumen	3/14	124/19717	8.40077e-05	0.00182017	0.0011201	FTH1/HSPA1A/HSPA1B	3	Opc_7
GO:0005925	focal adhesion	4/14	405/19717	0.000149116	0.00207062	0.00127423	CD81/HSPA1A/HSPA1B/HSPB1	4	Opc_7
GO:0030055	cell-substrate junction	4/14	412/19717	0.000159279	0.00207062	0.00127423	CD81/HSPA1A/HSPA1B/HSPB1	4	Opc_7
GO:0008180	COP9 signalosome	2/14	36/19717	0.000290911	0.00315154	0.00193941	HSPA1A/HSPA1B	2	Opc_7
GO:0016235	aggresome	2/14	43/19717	0.00041579	0.00386091	0.00237595	HSPA1A/HSPA1B	2	Opc_7
GO:0008043	intracellular ferritin complex	1/14	2/19717	0.00141963	0.0102529	0.00630945	FTH1	1	Opc_7
GO:0070288	ferritin complex	1/14	2/19717	0.00141963	0.0102529	0.00630945	FTH1	1	Opc_7
GO:0097452	GAIT complex	1/14	4/19717	0.00283738	0.018443	0.0113495	GAPDH	1	Opc_7
GO:0097450	astrocyte end-foot	1/14	5/19717	0.00354556	0.020951	0.0128929	MT3	1	Opc_7
GO:0005814	centriole	2/14	139/19717	0.00424765	0.0230081	0.0141588	HSPA1A/HSPA1B	2	Opc_7
GO:0072562	blood microparticle	2/14	147/19717	0.00473716	0.0236858	0.0145759	HSPA1A/HSPA1B	2	Opc_7
GO:0044754	autolysosome	1/14	9/19717	0.00637359	0.0295917	0.0182103	FTH1	1	Opc_7
GO:0097197	tetraspanin-enriched microdomain	1/14	10/19717	0.00707944	0.0306776	0.0188785	CD81	1	Opc_7
GO:0097449	astrocyte projection	1/14	12/19717	0.00848973	0.0344895	0.0212243	MT3	1	Opc_7
GO:0005767	secondary lysosome	1/14	14/19717	0.00989816	0.0378459	0.0232898	FTH1	1	Opc_7
GO:0005840	ribosome	2/14	272/19717	0.0154673	0.0558543	0.0343719	APOD/MT3	2	Opc_7
GO:0097386	glial cell projection	1/14	24/19717	0.0169125	0.0578585	0.0356052	MT3	1	Opc_7
GO:0001772	immunological synapse	1/14	36/19717	0.0252688	0.0821235	0.0505375	CD81	1	Opc_7
GO:0016607	nuclear speck	2/14	397/19717	0.0313643	0.0970801	0.0597416	HSPA1A/HSPA1B	2	Opc_7
GO:1904724	tertiary granule lumen	1/14	55/19717	0.0383648	0.112291	0.0691022	FTH1	1	Opc_7
GO:1904115	axon cytoplasm	1/14	57/19717	0.0397338	0.112291	0.0691022	HSPB1	1	Opc_7
GO:0000502	proteasome complex	1/14	63/19717	0.0438298	0.113718	0.0699803	HSPB1	1	Opc_7
GO:1905369	endopeptidase complex	1/14	64/19717	0.0445109	0.113718	0.0699803	HSPB1	1	Opc_7
GO:0031093	platelet alpha granule lumen	1/14	67/19717	0.0465515	0.113718	0.0699803	VEGFA	1	Opc_7
GO:0043025	neuronal cell body	2/14	497/19717	0.0472367	0.113718	0.0699803	APOD/CKB	2	Opc_7
GO:0005811	lipid droplet	1/14	81/19717	0.056021	0.122483	0.0753742	GAPDH	1	Opc_7
GO:0120111	neuron projection cytoplasm	1/14	84/19717	0.0580387	0.122483	0.0753742	HSPB1	1	Opc_7
GO:0005791	rough endoplasmic reticulum	1/14	85/19717	0.0587104	0.122483	0.0753742	MT3	1	Opc_7
GO:0071013	catalytic step 2 spliceosome	1/14	87/19717	0.0600525	0.122483	0.0753742	HNRNPH1	1	Opc_7
GO:1905368	peptidase complex	1/14	89/19717	0.0613928	0.122483	0.0753742	HSPB1	1	Opc_7
GO:0031091	platelet alpha granule	1/14	91/19717	0.0627313	0.122483	0.0753742	VEGFA	1	Opc_7
GO:0005776	autophagosome	1/14	93/19717	0.064068	0.122483	0.0753742	FTH1	1	Opc_7
GO:0022626	cytosolic ribosome	1/14	112/19717	0.0766791	0.142404	0.0876332	APOD	1	Opc_7
GO:0030018	Z disc	1/14	132/19717	0.0897832	0.162109	0.0997591	HSPB1	1	Opc_7
GO:0031674	I band	1/14	143/19717	0.0969167	0.170259	0.104775	HSPB1	1	Opc_7
GO:0043197	dendritic spine	1/14	159/19717	0.1072	0.179386	0.110391	MT3	1	Opc_7
GO:0044309	neuron spine	1/14	161/19717	0.108478	0.179386	0.110391	MT3	1	Opc_7
GO:0070820	tertiary granule	1/14	164/19717	0.110391	0.179386	0.110391	FTH1	1	Opc_7
GO:0005741	mitochondrial outer membrane	1/14	178/19717	0.11927	0.186903	0.115017	MT3	1	Opc_7
GO:0005681	spliceosomal complex	1/14	185/19717	0.123679	0.186903	0.115017	HNRNPH1	1	Opc_7
GO:0008021	synaptic vesicle	1/14	191/19717	0.127441	0.186903	0.115017	MT3	1	Opc_7
GO:0031968	organelle outer membrane	1/14	201/19717	0.133679	0.186903	0.115017	MT3	1	Opc_7
GO:0019867	outer membrane	1/14	203/19717	0.134921	0.186903	0.115017	MT3	1	Opc_7
GO:0030017	sarcomere	1/14	204/19717	0.135542	0.186903	0.115017	HSPB1	1	Opc_7
GO:0070382	exocytic vesicle	1/14	207/19717	0.137401	0.186903	0.115017	MT3	1	Opc_7
GO:0032838	plasma membrane bounded cell projection cytoplasm	1/14	208/19717	0.13802	0.186903	0.115017	HSPB1	1	Opc_7
GO:0016323	basolateral plasma membrane	1/14	217/19717	0.143573	0.190454	0.117202	CD81	1	Opc_7
GO:0030016	myofibril	1/14	224/19717	0.147868	0.192229	0.118295	HSPB1	1	Opc_7
GO:0043292	contractile fiber	1/14	234/19717	0.15397	0.196236	0.120761	HSPB1	1	Opc_7
GO:0099568	cytoplasmic region	1/14	251/19717	0.16425	0.205312	0.126346	HSPB1	1	Opc_7
GO:0031965	nuclear membrane	1/14	296/19717	0.190904	0.234128	0.144079	GAPDH	1	Opc_7
GO:0034774	secretory granule lumen	1/14	321/19717	0.205369	0.234645	0.144397	VEGFA	1	Opc_7
GO:0014069	postsynaptic density	1/14	324/19717	0.207088	0.234645	0.144397	MT3	1	Opc_7
GO:0060205	cytoplasmic vesicle lumen	1/14	325/19717	0.207661	0.234645	0.144397	VEGFA	1	Opc_7
GO:0031983	vesicle lumen	1/14	327/19717	0.208805	0.234645	0.144397	VEGFA	1	Opc_7
GO:0032279	asymmetric synapse	1/14	328/19717	0.209376	0.234645	0.144397	MT3	1	Opc_7
GO:0005819	spindle	1/14	347/19717	0.220157	0.236394	0.145473	HSPB1	1	Opc_7
GO:0099572	postsynaptic specialization	1/14	348/19717	0.220721	0.236394	0.145473	MT3	1	Opc_7
GO:0098984	neuron to neuron synapse	1/14	350/19717	0.221847	0.236394	0.145473	MT3	1	Opc_7
GO:0030133	transport vesicle	1/14	392/19717	0.24515	0.257012	0.158161	MT3	1	Opc_7
GO:0005874	microtubule	1/14	416/19717	0.258173	0.266369	0.16392	MT3	1	Opc_7
GO:0005635	nuclear envelope	1/14	464/19717	0.283596	0.288028	0.177248	GAPDH	1	Opc_7
GO:0098793	presynapse	1/14	491/19717	0.297539	0.297539	0.183101	MT3	1	Opc_7
GO:0005840	ribosome	3/4	272/19717	1.02811e-05	0.000328994	0.000119044	APOD/MT3/RPL13	3	Opc_9
GO:0022626	cytosolic ribosome	2/4	112/19717	0.000190457	0.00304731	0.00110264	APOD/RPL13	2	Opc_9
GO:0042585	germinal vesicle	1/4	3/19717	0.000608519	0.00648988	0.00234831	MARCKS	1	Opc_9
GO:0001674	female germ cell nucleus	1/4	4/19717	0.000811297	0.00648988	0.00234831	MARCKS	1	Opc_9
GO:0097450	astrocyte end-foot	1/4	5/19717	0.00101404	0.00648988	0.00234831	MT3	1	Opc_9
GO:0097449	astrocyte projection	1/4	12/19717	0.00243241	0.0129729	0.00469413	MT3	1	Opc_9
GO:0043073	germ cell nucleus	1/4	19/19717	0.00384927	0.0175966	0.00636721	MARCKS	1	Opc_9
GO:0097386	glial cell projection	1/4	24/19717	0.00486038	0.0194415	0.00703476	MT3	1	Opc_9
GO:0022625	cytosolic large ribosomal subunit	1/4	63/19717	0.0127207	0.0452291	0.0163658	RPL13	1	Opc_9
GO:0032432	actin filament bundle	1/4	75/19717	0.0151298	0.045691	0.0165329	MARCKS	1	Opc_9
GO:0016234	inclusion body	1/4	82/19717	0.0165332	0.045691	0.0165329	MT3	1	Opc_9
GO:0005791	rough endoplasmic reticulum	1/4	85/19717	0.0171341	0.045691	0.0165329	MT3	1	Opc_9
GO:0015934	large ribosomal subunit	1/4	121/19717	0.0243241	0.0598748	0.0216652	RPL13	1	Opc_9
GO:0043197	dendritic spine	1/4	159/19717	0.0318707	0.0629952	0.0227943	MT3	1	Opc_9
GO:0044309	neuron spine	1/4	161/19717	0.0322667	0.0629952	0.0227943	MT3	1	Opc_9
GO:0005741	mitochondrial outer membrane	1/4	178/19717	0.0356276	0.0629952	0.0227943	MT3	1	Opc_9
GO:0044391	ribosomal subunit	1/4	190/19717	0.0379947	0.0629952	0.0227943	RPL13	1	Opc_9
GO:0008021	synaptic vesicle	1/4	191/19717	0.0381917	0.0629952	0.0227943	MT3	1	Opc_9
GO:0031968	organelle outer membrane	1/4	201/19717	0.0401607	0.0629952	0.0227943	MT3	1	Opc_9
GO:0019867	outer membrane	1/4	203/19717	0.0405541	0.0629952	0.0227943	MT3	1	Opc_9
GO:0070382	exocytic vesicle	1/4	207/19717	0.0413406	0.0629952	0.0227943	MT3	1	Opc_9
GO:0005938	cell cortex	1/4	308/19717	0.0610398	0.0850972	0.0307918	MARCKS	1	Opc_9
GO:0014069	postsynaptic density	1/4	324/19717	0.0641323	0.0850972	0.0307918	MT3	1	Opc_9
GO:0032279	asymmetric synapse	1/4	328/19717	0.0649043	0.0850972	0.0307918	MT3	1	Opc_9
GO:0099572	postsynaptic specialization	1/4	348/19717	0.0687569	0.0850972	0.0307918	MT3	1	Opc_9
GO:0098984	neuron to neuron synapse	1/4	350/19717	0.0691415	0.0850972	0.0307918	MT3	1	Opc_9
GO:0030133	transport vesicle	1/4	392/19717	0.0771907	0.0872178	0.0315591	MT3	1	Opc_9
GO:0005925	focal adhesion	1/4	405/19717	0.0796715	0.0872178	0.0315591	MARCKS	1	Opc_9
GO:0030055	cell-substrate junction	1/4	412/19717	0.0810052	0.0872178	0.0315591	MARCKS	1	Opc_9
GO:0005874	microtubule	1/4	416/19717	0.0817667	0.0872178	0.0315591	MT3	1	Opc_9
GO:0098793	presynapse	1/4	491/19717	0.0959571	0.0970852	0.0351295	MT3	1	Opc_9
GO:0043025	neuronal cell body	1/4	497/19717	0.0970852	0.0970852	0.0351295	APOD	1	Opc_9
GO:0044304	main axon	4/30	68/19717	3.31359e-06	0.000477157	0.000268575	CNTNAP2/IQCJ-SCHIP1/MAP1B/ROBO2	4	Opc_0
GO:0150034	distal axon	5/30	285/19717	6.45572e-05	0.003366	0.00189461	AUTS2/GRIN1/MAP1B/SHTN1/TENM2	5	Opc_0
GO:0043197	dendritic spine	4/30	159/19717	9.47602e-05	0.003366	0.00189461	FRMPD4/GRIN1/MAP1B/TENM2	4	Opc_0
GO:0044309	neuron spine	4/30	161/19717	9.9456e-05	0.003366	0.00189461	FRMPD4/GRIN1/MAP1B/TENM2	4	Opc_0
GO:0030426	growth cone	4/30	171/19717	0.000125513	0.003366	0.00189461	AUTS2/MAP1B/SHTN1/TENM2	4	Opc_0
GO:0030427	site of polarized growth	4/30	176/19717	0.00014025	0.003366	0.00189461	AUTS2/MAP1B/SHTN1/TENM2	4	Opc_0
GO:0098984	neuron to neuron synapse	5/30	350/19717	0.000169418	0.00348516	0.00196168	DLGAP2/FRMPD4/GRIN1/MAP1B/SYT1	5	Opc_0
GO:0030673	axolemma	2/30	14/19717	0.000201357	0.00362442	0.00204006	CNTNAP2/ROBO2	2	Opc_0
GO:0034703	cation channel complex	4/30	220/19717	0.00032914	0.00526623	0.00296418	CNTNAP2/GRIN1/KCNQ5/RYR2	4	Opc_0
GO:0097060	synaptic membrane	5/30	432/19717	0.000447289	0.00644097	0.0036254	CNTN5/DLGAP2/GRIN1/SYT1/TENM2	5	Opc_0
GO:0034702	ion channel complex	4/30	301/19717	0.00106677	0.0130744	0.00735914	CNTNAP2/GRIN1/KCNQ5/RYR2	4	Opc_0
GO:0043204	perikaryon	3/30	134/19717	0.00108954	0.0130744	0.00735914	CNTNAP2/MAP1B/SHTN1	3	Opc_0
GO:0014069	postsynaptic density	4/30	324/19717	0.00139983	0.0132598	0.00746346	DLGAP2/FRMPD4/GRIN1/MAP1B	4	Opc_0
GO:1902495	transmembrane transporter complex	4/30	324/19717	0.00139983	0.0132598	0.00746346	CNTNAP2/GRIN1/KCNQ5/RYR2	4	Opc_0
GO:0032279	asymmetric synapse	4/30	328/19717	0.00146439	0.0132598	0.00746346	DLGAP2/FRMPD4/GRIN1/MAP1B	4	Opc_0
GO:1990351	transporter complex	4/30	332/19717	0.00153101	0.0132598	0.00746346	CNTNAP2/GRIN1/KCNQ5/RYR2	4	Opc_0
GO:0005875	microtubule associated complex	3/30	152/19717	0.00156539	0.0132598	0.00746346	MAP1B/MAP7/SHTN1	3	Opc_0
GO:0099572	postsynaptic specialization	4/30	348/19717	0.00181879	0.0145503	0.00818986	DLGAP2/FRMPD4/GRIN1/MAP1B	4	Opc_0
GO:0060076	excitatory synapse	2/30	50/19717	0.00261991	0.0198562	0.0111763	GRIN1/SYT1	2	Opc_0
GO:0032589	neuron projection membrane	2/30	57/19717	0.0033909	0.0244145	0.0137421	CNTNAP2/ROBO2	2	Opc_0
GO:0060200	clathrin-sculpted acetylcholine transport vesicle	1/30	3/19717	0.00455788	0.0285363	0.0160621	SYT1	1	Opc_0
GO:0060201	clathrin-sculpted acetylcholine transport vesicle membrane	1/30	3/19717	0.00455788	0.0285363	0.0160621	SYT1	1	Opc_0
GO:0097457	hippocampal mossy fiber	1/30	3/19717	0.00455788	0.0285363	0.0160621	MAP1B	1	Opc_0
GO:0044302	dentate gyrus mossy fiber	1/30	4/19717	0.0060727	0.0336334	0.0189311	MAP1B	1	Opc_0
GO:0060199	clathrin-sculpted glutamate transport vesicle	1/30	4/19717	0.0060727	0.0336334	0.0189311	SYT1	1	Opc_0
GO:0060203	clathrin-sculpted glutamate transport vesicle membrane	1/30	4/19717	0.0060727	0.0336334	0.0189311	SYT1	1	Opc_0
GO:0043025	neuronal cell body	4/30	497/19717	0.00650108	0.033788	0.0190181	CNTNAP2/MAP1B/PDE1A/SHTN1	4	Opc_0
GO:0016528	sarcoplasm	2/30	80/19717	0.0065699	0.033788	0.0190181	MEF2C/RYR2	2	Opc_0
GO:0070081	clathrin-sculpted monoamine transport vesicle	1/30	5/19717	0.0075853	0.0358921	0.0202024	SYT1	1	Opc_0
GO:0070083	clathrin-sculpted monoamine transport vesicle membrane	1/30	5/19717	0.0075853	0.0358921	0.0202024	SYT1	1	Opc_0
GO:0008076	voltage-gated potassium channel complex	2/30	87/19717	0.00772678	0.0358921	0.0202024	CNTNAP2/KCNQ5	2	Opc_0
GO:0042584	chromaffin granule membrane	1/30	6/19717	0.00909567	0.040752	0.0229379	SYT1	1	Opc_0
GO:0034705	potassium channel complex	2/30	96/19717	0.009339	0.040752	0.0229379	CNTNAP2/KCNQ5	2	Opc_0
GO:0097441	basal dendrite	1/30	7/19717	0.0106038	0.0425318	0.0239397	MAP1B	1	Opc_0
GO:0030175	filopodium	2/30	104/19717	0.0108871	0.0425318	0.0239397	SHTN1/TENM2	2	Opc_0
GO:0005883	neurofilament	1/30	8/19717	0.0121098	0.0425318	0.0239397	DLGAP2	1	Opc_0
GO:0033010	paranodal junction	1/30	8/19717	0.0121098	0.0425318	0.0239397	CNTNAP2	1	Opc_0
GO:0042583	chromaffin granule	1/30	8/19717	0.0121098	0.0425318	0.0239397	SYT1	1	Opc_0
GO:0043196	varicosity	1/30	8/19717	0.0121098	0.0425318	0.0239397	MAP1B	1	Opc_0
GO:0061200	clathrin-sculpted gamma-aminobutyric acid transport vesicle	1/30	8/19717	0.0121098	0.0425318	0.0239397	SYT1	1	Opc_0
GO:0061202	clathrin-sculpted gamma-aminobutyric acid transport vesicle membrane	1/30	8/19717	0.0121098	0.0425318	0.0239397	SYT1	1	Opc_0
GO:0045211	postsynaptic membrane	3/30	323/19717	0.01275	0.0435631	0.0245202	DLGAP2/GRIN1/TENM2	3	Opc_0
GO:0031253	cell projection membrane	3/30	326/19717	0.0130697	0.0435631	0.0245202	CNTNAP2/ROBO2/SLC26A3	3	Opc_0
GO:0014701	junctional sarcoplasmic reticulum membrane	1/30	9/19717	0.0136135	0.0435631	0.0245202	RYR2	1	Opc_0
GO:0099026	anchored component of presynaptic membrane	1/30	9/19717	0.0136135	0.0435631	0.0245202	CNTN5	1	Opc_0
GO:0044224	juxtaparanode region of axon	1/30	10/19717	0.015115	0.0473164	0.0266328	CNTNAP2	1	Opc_0
GO:0098978	glutamatergic synapse	3/30	349/19717	0.0156748	0.0480248	0.0270315	FRMPD4/GRIN1/SYT1	3	Opc_0
GO:0017146	NMDA selective glutamate receptor complex	1/30	11/19717	0.0166143	0.0498428	0.0280548	GRIN1	1	Opc_0
GO:0060198	clathrin-sculpted vesicle	1/30	12/19717	0.0181113	0.0521607	0.0293594	SYT1	1	Opc_0
GO:0099144	anchored component of synaptic membrane	1/30	12/19717	0.0181113	0.0521607	0.0293594	CNTN5	1	Opc_0
GO:0044306	neuron projection terminus	2/30	138/19717	0.0186119	0.0525512	0.0295793	GRIN1/SYT1	2	Opc_0
GO:0043083	synaptic cleft	1/30	14/19717	0.0210989	0.0584278	0.032887	GRIN1	1	Opc_0
GO:0031252	cell leading edge	3/30	403/19717	0.0228737	0.0621475	0.0349807	CNTNAP2/ROBO2/SHTN1	3	Opc_0
GO:0042734	presynaptic membrane	2/30	161/19717	0.0248194	0.0648853	0.0365217	CNTN5/SYT1	2	Opc_0
GO:0005874	microtubule	3/30	416/19717	0.0248359	0.0648853	0.0365217	MAP1B/MAP7/SHTN1	3	Opc_0
GO:0097440	apical dendrite	1/30	17/19717	0.0255638	0.0648853	0.0365217	MAP1B	1	Opc_0
GO:0099240	intrinsic component of synaptic membrane	2/30	164/19717	0.0256837	0.0648853	0.0365217	CNTN5/GRIN1	2	Opc_0
GO:0031256	leading edge membrane	2/30	170/19717	0.0274491	0.0681495	0.038359	CNTNAP2/ROBO2	2	Opc_0
GO:0016460	myosin II complex	1/30	19/19717	0.0285294	0.0684706	0.0385398	LIMCH1	1	Opc_0
GO:0031045	dense core granule	1/30	19/19717	0.0285294	0.0684706	0.0385398	SYT1	1	Opc_0
GO:0043194	axon initial segment	1/30	20/19717	0.030009	0.0708409	0.0398739	IQCJ-SCHIP1	1	Opc_0
GO:0097225	sperm midpiece	1/30	22/19717	0.0329615	0.0765558	0.0430906	SLC26A3	1	Opc_0
GO:0008021	synaptic vesicle	2/30	191/19717	0.0339993	0.0777126	0.0437418	GRIN1/SYT1	2	Opc_0
GO:0098793	presynapse	3/30	491/19717	0.0378934	0.0852602	0.04799	CNTN5/GRIN1/SYT1	3	Opc_0
GO:0070382	exocytic vesicle	2/30	207/19717	0.0393593	0.0866279	0.0487598	GRIN1/SYT1	2	Opc_0
GO:0098858	actin-based cell projection	2/30	208/19717	0.0397044	0.0866279	0.0487598	SHTN1/TENM2	2	Opc_0
GO:0044295	axonal growth cone	1/30	28/19717	0.0417672	0.0897683	0.0505275	SHTN1	1	Opc_0
GO:0005790	smooth endoplasmic reticulum	1/30	34/19717	0.0504953	0.103876	0.0584683	RYR2	1	Opc_0
GO:0030285	integral component of synaptic vesicle membrane	1/30	34/19717	0.0504953	0.103876	0.0584683	SYT1	1	Opc_0
GO:0098686	hippocampal mossy fiber to CA3 synapse	1/30	34/19717	0.0504953	0.103876	0.0584683	SYT1	1	Opc_0
GO:0043198	dendritic shaft	1/30	36/19717	0.0533876	0.108279	0.0609465	KIRREL3	1	Opc_0
GO:0033017	sarcoplasmic reticulum membrane	1/30	39/19717	0.05771	0.11542	0.0649659	RYR2	1	Opc_0
GO:0030118	clathrin coat	1/30	46/19717	0.0677216	0.133588	0.075192	KCNQ5	1	Opc_0
GO:0098563	intrinsic component of synaptic vesicle membrane	1/30	47/19717	0.0691434	0.134549	0.0757332	SYT1	1	Opc_0
GO:0099061	integral component of postsynaptic density membrane	1/30	50/19717	0.0733962	0.139735	0.0786518	GRIN1	1	Opc_0
GO:0008328	ionotropic glutamate receptor complex	1/30	51/19717	0.0748097	0.139735	0.0786518	GRIN1	1	Opc_0
GO:0043195	terminal bouton	1/30	51/19717	0.0748097	0.139735	0.0786518	GRIN1	1	Opc_0
GO:0031526	brush border membrane	1/30	53/19717	0.0776303	0.139735	0.0786518	SLC26A3	1	Opc_0
GO:0098878	neurotransmitter receptor complex	1/30	53/19717	0.0776303	0.139735	0.0786518	GRIN1	1	Opc_0
GO:0099146	intrinsic component of postsynaptic density membrane	1/30	53/19717	0.0776303	0.139735	0.0786518	GRIN1	1	Opc_0
GO:0016459	myosin complex	1/30	55/19717	0.0804426	0.143009	0.0804949	LIMCH1	1	Opc_0
GO:0046658	anchored component of plasma membrane	1/30	59/19717	0.0860424	0.151099	0.0850483	CNTN5	1	Opc_0
GO:0034704	calcium channel complex	1/30	66/19717	0.0957628	0.164572	0.092632	RYR2	1	Opc_0
GO:0001725	stress fiber	1/30	67/19717	0.0971433	0.164572	0.092632	LIMCH1	1	Opc_0
GO:0097517	contractile actin filament bundle	1/30	67/19717	0.0971433	0.164572	0.092632	LIMCH1	1	Opc_0
GO:0005769	early endosome	2/30	350/19717	0.0987811	0.165401	0.0930984	CNTNAP2/RASGEF1B	2	Opc_0
GO:0016529	sarcoplasmic reticulum	1/30	71/19717	0.102645	0.167964	0.0945412	RYR2	1	Opc_0
GO:0098982	GABA-ergic synapse	1/30	71/19717	0.102645	0.167964	0.0945412	CNTN5	1	Opc_0
GO:0098839	postsynaptic density membrane	1/30	74/19717	0.106749	0.170799	0.096137	GRIN1	1	Opc_0
GO:0099060	integral component of postsynaptic specialization membrane	1/30	74/19717	0.106749	0.170799	0.096137	GRIN1	1	Opc_0
GO:0032432	actin filament bundle	1/30	75/19717	0.108114	0.171081	0.0962956	LIMCH1	1	Opc_0
GO:0098948	intrinsic component of postsynaptic specialization membrane	1/30	77/19717	0.110836	0.173483	0.0976474	GRIN1	1	Opc_0
GO:0042641	actomyosin	1/30	79/19717	0.113551	0.17582	0.0989631	LIMCH1	1	Opc_0
GO:0098889	intrinsic component of presynaptic membrane	1/30	82/19717	0.117607	0.180164	0.101408	CNTN5	1	Opc_0
GO:0030133	transport vesicle	2/30	392/19717	0.119268	0.180786	0.101758	GRIN1/SYT1	2	Opc_0
GO:0001750	photoreceptor outer segment	1/30	88/19717	0.125666	0.1885	0.1061	MAP1B	1	Opc_0
GO:0036126	sperm flagellum	1/30	93/19717	0.132328	0.196446	0.110573	SLC26A3	1	Opc_0
GO:0030117	membrane coat	1/30	96/19717	0.136302	0.198011	0.111453	KCNQ5	1	Opc_0
GO:0048475	coated membrane	1/30	96/19717	0.136302	0.198011	0.111453	KCNQ5	1	Opc_0
GO:0097729	9+2 motile cilium	1/30	98/19717	0.138941	0.198011	0.111453	SLC26A3	1	Opc_0
GO:0005903	brush border	1/30	99/19717	0.140257	0.198011	0.111453	SLC26A3	1	Opc_0
GO:0016605	PML body	1/30	99/19717	0.140257	0.198011	0.111453	TENM2	1	Opc_0
GO:0099634	postsynaptic specialization membrane	1/30	101/19717	0.142885	0.199762	0.112439	GRIN1	1	Opc_0
GO:0030672	synaptic vesicle membrane	1/30	104/19717	0.146812	0.201342	0.113328	SYT1	1	Opc_0
GO:0099501	exocytic vesicle membrane	1/30	104/19717	0.146812	0.201342	0.113328	SYT1	1	Opc_0
GO:0097733	photoreceptor cell cilium	1/30	113/19717	0.158488	0.214749	0.120875	MAP1B	1	Opc_0
GO:0030665	clathrin-coated vesicle membrane	1/30	115/19717	0.161061	0.214749	0.120875	SYT1	1	Opc_0
GO:0097731	9+0 non-motile cilium	1/30	115/19717	0.161061	0.214749	0.120875	MAP1B	1	Opc_0
GO:0099055	integral component of postsynaptic membrane	1/30	117/19717	0.163627	0.216168	0.121674	GRIN1	1	Opc_0
GO:0043679	axon terminus	1/30	119/19717	0.166186	0.217552	0.122453	GRIN1	1	Opc_0
GO:0098936	intrinsic component of postsynaptic membrane	1/30	122/19717	0.170009	0.220553	0.124141	GRIN1	1	Opc_0
GO:0030018	Z disc	1/30	132/19717	0.182632	0.234813	0.132168	RYR2	1	Opc_0
GO:0042383	sarcolemma	1/30	136/19717	0.187629	0.239103	0.134583	RYR2	1	Opc_0
GO:0031674	I band	1/30	143/19717	0.196303	0.247962	0.139569	RYR2	1	Opc_0
GO:0097730	non-motile cilium	1/30	149/19717	0.203666	0.254343	0.143161	MAP1B	1	Opc_0
GO:0098862	cluster of actin-based cell projections	1/30	150/19717	0.204887	0.254343	0.143161	SLC26A3	1	Opc_0
GO:0099699	integral component of synaptic membrane	1/30	152/19717	0.207324	0.255167	0.143625	GRIN1	1	Opc_0
GO:0031225	anchored component of membrane	1/30	170/19717	0.228928	0.27937	0.157248	CNTN5	1	Opc_0
GO:0030496	midbody	1/30	173/19717	0.232473	0.281312	0.158341	RASGEF1B	1	Opc_0
GO:0031514	motile cilium	1/30	179/19717	0.239516	0.287419	0.161778	SLC26A3	1	Opc_0
GO:0030662	coated vesicle membrane	1/30	182/19717	0.243014	0.289206	0.162784	SYT1	1	Opc_0
GO:0030136	clathrin-coated vesicle	1/30	188/19717	0.249963	0.295038	0.166067	SYT1	1	Opc_0
GO:0030027	lamellipodium	1/30	193/19717	0.255707	0.299364	0.168502	SHTN1	1	Opc_0
GO:0030017	sarcomere	1/30	204/19717	0.268194	0.311451	0.175305	RYR2	1	Opc_0
GO:0030658	transport vesicle membrane	1/30	208/19717	0.272684	0.314132	0.176814	SYT1	1	Opc_0
GO:0005882	intermediate filament	1/30	214/19717	0.27937	0.31928	0.179712	DLGAP2	1	Opc_0
GO:0016323	basolateral plasma membrane	1/30	217/19717	0.282691	0.320531	0.180416	MAP7	1	Opc_0
GO:0030016	myofibril	1/30	224/19717	0.290381	0.326679	0.183876	RYR2	1	Opc_0
GO:0043292	contractile fiber	1/30	234/19717	0.301229	0.336051	0.189152	RYR2	1	Opc_0
GO:0005802	trans-Golgi network	1/30	236/19717	0.30338	0.336051	0.189152	RBFOX1	1	Opc_0
GO:0045111	intermediate filament cytoskeleton	1/30	251/19717	0.319305	0.350991	0.197561	DLGAP2	1	Opc_0
GO:0005770	late endosome	1/30	256/19717	0.324534	0.354037	0.199275	RASGEF1B	1	Opc_0
GO:0030135	coated vesicle	1/30	289/19717	0.358089	0.387705	0.218226	SYT1	1	Opc_0
GO:0098802	plasma membrane signaling receptor complex	1/30	295/19717	0.364014	0.391179	0.220181	GRIN1	1	Opc_0
GO:0030667	secretory granule membrane	1/30	298/19717	0.366956	0.39142	0.220317	SYT1	1	Opc_0
GO:0016324	apical plasma membrane	1/30	318/19717	0.386241	0.408961	0.23019	SLC26A3	1	Opc_0
GO:0031301	integral component of organelle membrane	1/30	350/19717	0.41592	0.437172	0.246069	SYT1	1	Opc_0
GO:0098791	Golgi apparatus subcompartment	1/30	359/19717	0.424014	0.44245	0.24904	RBFOX1	1	Opc_0
GO:0000790	nuclear chromatin	1/30	376/19717	0.439009	0.452214	0.254536	MEF2C	1	Opc_0
GO:0031984	organelle subcompartment	1/30	380/19717	0.442481	0.452214	0.254536	RBFOX1	1	Opc_0
GO:0031300	intrinsic component of organelle membrane	1/30	381/19717	0.443346	0.452214	0.254536	SYT1	1	Opc_0
GO:0045177	apical part of cell	1/30	384/19717	0.445933	0.452214	0.254536	SLC26A3	1	Opc_0
GO:0016607	nuclear speck	1/30	397/19717	0.45701	0.460206	0.259034	MEF2C	1	Opc_0
GO:0005911	cell-cell junction	1/30	416/19717	0.472816	0.472816	0.266132	CNTNAP2	1	Opc_0
GO:0016234	inclusion body	3/8	82/19717	3.8246e-06	0.000198879	9.25957e-05	HSPA1A/HSPA1B/MT3	3	Opc_5
GO:0008180	COP9 signalosome	2/8	36/19717	9.01306e-05	0.0021814	0.00101563	HSPA1A/HSPA1B	2	Opc_5
GO:0016235	aggresome	2/8	43/19717	0.000129004	0.0021814	0.00101563	HSPA1A/HSPA1B	2	Opc_5
GO:0043209	myelin sheath	2/8	49/19717	0.0001678	0.0021814	0.00101563	CNP/TUBA1A	2	Opc_5
GO:0101002	ficolin-1-rich granule	2/8	124/19717	0.00107168	0.00928791	0.00432433	HSPA1A/HSPA1B	2	Opc_5
GO:1904813	ficolin-1-rich granule lumen	2/8	124/19717	0.00107168	0.00928791	0.00432433	HSPA1A/HSPA1B	2	Opc_5
GO:0005814	centriole	2/8	139/19717	0.00134372	0.00975646	0.00454248	HSPA1A/HSPA1B	2	Opc_5
GO:0072562	blood microparticle	2/8	147/19717	0.00150099	0.00975646	0.00454248	HSPA1A/HSPA1B	2	Opc_5
GO:0097450	astrocyte end-foot	1/8	5/19717	0.00202727	0.0105314	0.00490328	MT3	1	Opc_5
GO:0005741	mitochondrial outer membrane	2/8	178/19717	0.0021896	0.0105314	0.00490328	CNP/MT3	2	Opc_5
GO:0035748	myelin sheath abaxonal region	1/8	6/19717	0.00243229	0.0105314	0.00490328	CNP	1	Opc_5
GO:0035749	myelin sheath adaxonal region	1/8	6/19717	0.00243229	0.0105314	0.00490328	CNP	1	Opc_5
GO:0031968	organelle outer membrane	2/8	201/19717	0.00278078	0.0105314	0.00490328	CNP/MT3	2	Opc_5
GO:0019867	outer membrane	2/8	203/19717	0.00283538	0.0105314	0.00490328	CNP/MT3	2	Opc_5
GO:0097449	astrocyte projection	1/8	12/19717	0.0048594	0.0168459	0.00784324	MT3	1	Opc_5
GO:0031143	pseudopodium	1/8	17/19717	0.00687804	0.0223536	0.0104076	CNP	1	Opc_5
GO:0097386	glial cell projection	1/8	24/19717	0.00969812	0.028304	0.013178	MT3	1	Opc_5
GO:0016607	nuclear speck	2/8	397/19717	0.0104494	0.028304	0.013178	HSPA1A/HSPA1B	2	Opc_5
GO:0005925	focal adhesion	2/8	405/19717	0.0108576	0.028304	0.013178	HSPA1A/HSPA1B	2	Opc_5
GO:0030055	cell-substrate junction	2/8	412/19717	0.0112206	0.028304	0.013178	HSPA1A/HSPA1B	2	Opc_5
GO:0005874	microtubule	2/8	416/19717	0.0114305	0.028304	0.013178	MT3/TUBA1A	2	Opc_5
GO:0005881	cytoplasmic microtubule	1/8	69/19717	0.0276605	0.0653793	0.0304398	TUBA1A	1	Opc_5
GO:0031594	neuromuscular junction	1/8	76/19717	0.0304288	0.0687956	0.0320304	TUBA1A	1	Opc_5
GO:0005902	microvillus	1/8	83/19717	0.0331903	0.0706743	0.032905	CNP	1	Opc_5
GO:0005791	rough endoplasmic reticulum	1/8	85/19717	0.033978	0.0706743	0.032905	MT3	1	Opc_5
GO:0043202	lysosomal lumen	1/8	95/19717	0.0379082	0.0756964	0.0352433	BCAN	1	Opc_5
GO:0005796	Golgi lumen	1/8	102/19717	0.0406511	0.0756964	0.0352433	BCAN	1	Opc_5
GO:0042470	melanosome	1/8	106/19717	0.0422153	0.0756964	0.0352433	CNP	1	Opc_5
GO:0048770	pigment granule	1/8	106/19717	0.0422153	0.0756964	0.0352433	CNP	1	Opc_5
GO:0043197	dendritic spine	1/8	159/19717	0.0627319	0.105882	0.0492974	MT3	1	Opc_5
GO:0044309	neuron spine	1/8	161/19717	0.0634985	0.105882	0.0492974	MT3	1	Opc_5
GO:0031225	anchored component of membrane	1/8	170/19717	0.0669416	0.105882	0.0492974	BCAN	1	Opc_5
GO:0005775	vacuolar lumen	1/8	172/19717	0.0677052	0.105882	0.0492974	BCAN	1	Opc_5
GO:0055037	recycling endosome	1/8	176/19717	0.0692307	0.105882	0.0492974	TUBA1A	1	Opc_5
GO:0008021	synaptic vesicle	1/8	191/19717	0.0749322	0.111328	0.0518328	MT3	1	Opc_5
GO:0070382	exocytic vesicle	1/8	207/19717	0.0809801	0.113391	0.0527936	MT3	1	Opc_5
GO:0098858	actin-based cell projection	1/8	208/19717	0.0813569	0.113391	0.0527936	CNP	1	Opc_5
GO:0036464	cytoplasmic ribonucleoprotein granule	1/8	212/19717	0.0828629	0.113391	0.0527936	TUBA1A	1	Opc_5
GO:0035770	ribonucleoprotein granule	1/8	223/19717	0.0869933	0.115991	0.054004	TUBA1A	1	Opc_5
GO:0005840	ribosome	1/8	272/19717	0.105195	0.136754	0.0636708	MT3	1	Opc_5
GO:0045121	membrane raft	1/8	315/19717	0.120906	0.144641	0.0673432	TUBA1A	1	Opc_5
GO:0098857	membrane microdomain	1/8	316/19717	0.121269	0.144641	0.0673432	TUBA1A	1	Opc_5
GO:0014069	postsynaptic density	1/8	324/19717	0.124164	0.144641	0.0673432	MT3	1	Opc_5
GO:0032279	asymmetric synapse	1/8	328/19717	0.125608	0.144641	0.0673432	MT3	1	Opc_5
GO:0098589	membrane region	1/8	328/19717	0.125608	0.144641	0.0673432	TUBA1A	1	Opc_5
GO:0099572	postsynaptic specialization	1/8	348/19717	0.132799	0.144641	0.0673432	MT3	1	Opc_5
GO:0098978	glutamatergic synapse	1/8	349/19717	0.133157	0.144641	0.0673432	BCAN	1	Opc_5
GO:0098984	neuron to neuron synapse	1/8	350/19717	0.133515	0.144641	0.0673432	MT3	1	Opc_5
GO:0030133	transport vesicle	1/8	392/19717	0.148437	0.157525	0.0733416	MT3	1	Opc_5
GO:0005667	transcription regulator complex	1/8	415/19717	0.156513	0.162773	0.0757851	SOX2	1	Opc_5
GO:0005743	mitochondrial inner membrane	1/8	473/19717	0.176581	0.180043	0.0838258	CNP	1	Opc_5
GO:0098793	presynapse	1/8	491/19717	0.182723	0.182723	0.0850737	MT3	1	Opc_5
GO:0101002	ficolin-1-rich granule	3/11	124/19717	3.86099e-05	0.00106177	0.000447062	HSP90AA1/HSPA1A/HSPA1B	3	Opc_6
GO:1904813	ficolin-1-rich granule lumen	3/11	124/19717	3.86099e-05	0.00106177	0.000447062	HSP90AA1/HSPA1A/HSPA1B	3	Opc_6
GO:0008180	COP9 signalosome	2/11	36/19717	0.000176433	0.0032346	0.00136194	HSPA1A/HSPA1B	2	Opc_6
GO:0016235	aggresome	2/11	43/19717	0.000252349	0.00346979	0.00146097	HSPA1A/HSPA1B	2	Opc_6
GO:0016234	inclusion body	2/11	82/19717	0.000917121	0.0100883	0.00424772	HSPA1A/HSPA1B	2	Opc_6
[truncated: 56 more rows]

## Sheet: Opc_GO_MF
Supplemental Data Table S9:GO and KEGG enrichment in Opc cluster
[truncated: 1,519 more rows]
